# Supplementary material for: Use of daily Internet search query data improves real-time projections of influenza epidemics
Source: J R Soc Interface. 2018 Oct 10;15(147):20180220. doi: 10.1098/rsif.2018.0220 (PMC6228485; doi:10.1098/rsif.2018.0220)
Supplement: Prediction results in FluChallenge format [file rsif20180220supp2.gz]

Archive with 1,999 entries (1,994 files):
- Forecast-files
- Forecast-files/mss-15-wikiWEEKnoNOW
- Forecast-files/mss-15-wikiWEEKnoNOW/1-18_paramrep.txt
- Forecast-files/mss-15-wikiWEEKnoNOW/2013-EW20.csv
- Forecast-files/mss-15-wikiWEEKnoNOW/5-32_paramrep.txt
- Forecast-files/mss-15-wikiWEEKnoNOW/8-35_paramrep.txt
- Forecast-files/mss-15-wikiWEEKnoNOW/3-26_paramrep.txt
- Forecast-files/mss-15-wikiWEEKnoNOW/3-12_paramrep.txt
- Forecast-files/mss-15-wikiWEEKnoNOW/1-16_paramrep.txt
- Forecast-files/mss-15-wikiWEEKnoNOW/2014-EW49.csv
- Forecast-files/mss-15-wikiWEEKnoNOW/3-25_paramrep.txt
- Forecast-files/mss-15-wikiWEEKnoNOW/7-34_paramrep.txt
- Forecast-files/mss-15-wikiWEEKnoNOW/2012-EW13.csv
- Forecast-files/mss-15-wikiWEEKnoNOW/1-19_paramrep.txt
- Forecast-files/mss-15-wikiWEEKnoNOW/7-7_paramrep.txt
- Forecast-files/mss-15-wikiWEEKnoNOW/1-26_paramrep.txt
- Forecast-files/mss-15-wikiWEEKnoNOW/5-21_paramrep.txt
- Forecast-files/mss-15-wikiWEEKnoNOW/2012-EW40.csv
- Forecast-files/mss-15-wikiWEEKnoNOW/2009-EW9.csv
- Forecast-files/mss-15-wikiWEEKnoNOW/2015-EW7.csv
- Forecast-files/mss-15-wikiWEEKnoNOW/2009-EW8.csv
- Forecast-files/mss-15-wikiWEEKnoNOW/7-9_paramrep.txt
- Forecast-files/mss-15-wikiWEEKnoNOW/2012-EW10.csv
- Forecast-files/mss-15-wikiWEEKnoNOW/2015-EW11.csv
- Forecast-files/mss-15-wikiWEEKnoNOW/3-32_paramrep.txt
- Forecast-files/mss-15-wikiWEEKnoNOW/5-18_paramrep.txt
- Forecast-files/mss-15-wikiWEEKnoNOW/1-25_paramrep.txt
- Forecast-files/mss-15-wikiWEEKnoNOW/2014-EW10.csv
- Forecast-files/mss-15-wikiWEEKnoNOW/6-14_paramrep.txt
- Forecast-files/mss-15-wikiWEEKnoNOW/4-30_paramrep.txt
- Forecast-files/mss-15-wikiWEEKnoNOW/2013-EW9.csv
- Forecast-files/mss-15-wikiWEEKnoNOW/7-19_paramrep.txt
- Forecast-files/mss-15-wikiWEEKnoNOW/8-22_paramrep.txt
- Forecast-files/mss-15-wikiWEEKnoNOW/2014-EW17.csv
- Forecast-files/mss-15-wikiWEEKnoNOW/8-6_paramrep.txt
- Forecast-files/mss-15-wikiWEEKnoNOW/2011-EW45.csv
- Forecast-files/mss-15-wikiWEEKnoNOW/2008-EW53.csv
- Forecast-files/mss-15-wikiWEEKnoNOW/2011-EW18.csv
- Forecast-files/mss-15-wikiWEEKnoNOW/2010-EW45.csv
- Forecast-files/mss-15-wikiWEEKnoNOW/1-23_paramrep.txt
- Forecast-files/mss-15-wikiWEEKnoNOW/2016-EW4.csv
- Forecast-files/mss-15-wikiWEEKnoNOW/4-33_paramrep.txt
- Forecast-files/mss-15-wikiWEEKnoNOW/2010-EW43.csv
- Forecast-files/mss-15-wikiWEEKnoNOW/2016-EW20.csv
- Forecast-files/mss-15-wikiWEEKnoNOW/1-35_paramrep.txt
- Forecast-files/mss-15-wikiWEEKnoNOW/2008-EW48.csv
- Forecast-files/mss-15-wikiWEEKnoNOW/1-5_paramrep.txt
- Forecast-files/mss-15-wikiWEEKnoNOW/4-3_paramrep.txt
- Forecast-files/mss-15-wikiWEEKnoNOW/2011-EW50.csv
- Forecast-files/mss-15-wikiWEEKnoNOW/6-33_paramrep.txt
- Forecast-files/mss-15-wikiWEEKnoNOW/1-8_paramrep.txt
- Forecast-files/mss-15-wikiWEEKnoNOW/7-30_paramrep.txt
- Forecast-files/mss-15-wikiWEEKnoNOW/7-22_paramrep.txt
- Forecast-files/mss-15-wikiWEEKnoNOW/2015-EW20.csv
- Forecast-files/mss-15-wikiWEEKnoNOW/3-7_paramrep.txt
- Forecast-files/mss-15-wikiWEEKnoNOW/3-31_paramrep.txt
- Forecast-files/mss-15-wikiWEEKnoNOW/2014-EW46.csv
- Forecast-files/mss-15-wikiWEEKnoNOW/2014-EW43.csv
- Forecast-files/mss-15-wikiWEEKnoNOW/2012-EW50.csv
- Forecast-files/mss-15-wikiWEEKnoNOW/2008-EW49.csv
- Forecast-files/mss-15-wikiWEEKnoNOW/2012-EW42.csv
- Forecast-files/mss-15-wikiWEEKnoNOW/8-25_paramrep.txt
- Forecast-files/mss-15-wikiWEEKnoNOW/7-26_paramrep.txt
- Forecast-files/mss-15-wikiWEEKnoNOW/3-4_paramrep.txt
- Forecast-files/mss-15-wikiWEEKnoNOW/2013-EW19.csv
- Forecast-files/mss-15-wikiWEEKnoNOW/2008-EW43.csv
- Forecast-files/mss-15-wikiWEEKnoNOW/4-13_paramrep.txt
- Forecast-files/mss-15-wikiWEEKnoNOW/6-16_paramrep.txt
- Forecast-files/mss-15-wikiWEEKnoNOW/7-12_paramrep.txt
- Forecast-files/mss-15-wikiWEEKnoNOW/4-27_paramrep.txt
- Forecast-files/mss-15-wikiWEEKnoNOW/8-32_paramrep.txt
- Forecast-files/mss-15-wikiWEEKnoNOW/2013-EW15.csv
- Forecast-files/mss-15-wikiWEEKnoNOW/5-3_paramrep.txt
- Forecast-files/mss-15-wikiWEEKnoNOW/2014-EW14.csv
- Forecast-files/mss-15-wikiWEEKnoNOW/4-32_paramrep.txt
- Forecast-files/mss-15-wikiWEEKnoNOW/2011-EW10.csv
- Forecast-files/mss-15-wikiWEEKnoNOW/6-21_paramrep.txt
- Forecast-files/mss-15-wikiWEEKnoNOW/8-16_paramrep.txt
- Forecast-files/mss-15-wikiWEEKnoNOW/2012-EW4.csv
- Forecast-files/mss-15-wikiWEEKnoNOW/2016-EW10.csv
- Forecast-files/mss-15-wikiWEEKnoNOW/7-23_paramrep.txt
- Forecast-files/mss-15-wikiWEEKnoNOW/6-27_paramrep.txt
- Forecast-files/mss-15-wikiWEEKnoNOW/2011-EW42.csv
- Forecast-files/mss-15-wikiWEEKnoNOW/5-9_paramrep.txt
- Forecast-files/mss-15-wikiWEEKnoNOW/6-10_paramrep.txt
- Forecast-files/mss-15-wikiWEEKnoNOW/8-3_paramrep.txt
- Forecast-files/mss-15-wikiWEEKnoNOW/2013-EW8.csv
- Forecast-files/mss-15-wikiWEEKnoNOW/2014-EW42.csv
- Forecast-files/mss-15-wikiWEEKnoNOW/2011-EW21.csv
- Forecast-files/mss-15-wikiWEEKnoNOW/1-34_paramrep.txt
- Forecast-files/mss-15-wikiWEEKnoNOW/2011-EW12.csv
- Forecast-files/mss-15-wikiWEEKnoNOW/5-8_paramrep.txt
- Forecast-files/mss-15-wikiWEEKnoNOW/2009-EW20.csv
- Forecast-files/mss-15-wikiWEEKnoNOW/2009-EW19.csv
- Forecast-files/mss-15-wikiWEEKnoNOW/5-17_paramrep.txt
- Forecast-files/mss-15-wikiWEEKnoNOW/7-24_paramrep.txt
- Forecast-files/mss-15-wikiWEEKnoNOW/2015-EW2.csv
- Forecast-files/mss-15-wikiWEEKnoNOW/settings.txt
- Forecast-files/mss-15-wikiWEEKnoNOW/3-23_paramrep.txt
- Forecast-files/mss-15-wikiWEEKnoNOW/6-17_paramrep.txt
- Forecast-files/mss-15-wikiWEEKnoNOW/7-5_paramrep.txt
- Forecast-files/mss-15-wikiWEEKnoNOW/5-2_paramrep.txt
- Forecast-files/mss-15-wikiWEEKnoNOW/2013-EW4.csv
- Forecast-files/mss-15-wikiWEEKnoNOW/2014-EW2.csv
- Forecast-files/mss-15-wikiWEEKnoNOW/3-34_paramrep.txt
- Forecast-files/mss-15-wikiWEEKnoNOW/6-7_paramrep.txt
- Forecast-files/mss-15-wikiWEEKnoNOW/1-6_paramrep.txt
- Forecast-files/mss-15-wikiWEEKnoNOW/2016-EW8.csv
- Forecast-files/mss-15-wikiWEEKnoNOW/2016-EW16.csv
- Forecast-files/mss-15-wikiWEEKnoNOW/7-14_paramrep.txt
- Forecast-files/mss-15-wikiWEEKnoNOW/2014-EW45.csv
- Forecast-files/mss-15-wikiWEEKnoNOW/2011-EW44.csv
- Forecast-files/mss-15-wikiWEEKnoNOW/2009-EW6.csv
- Forecast-files/mss-15-wikiWEEKnoNOW/2011-EW19.csv
- Forecast-files/mss-15-wikiWEEKnoNOW/1-11_paramrep.txt
- Forecast-files/mss-15-wikiWEEKnoNOW/6-6_paramrep.txt
- Forecast-files/mss-15-wikiWEEKnoNOW/2016-EW7.csv
- Forecast-files/mss-15-wikiWEEKnoNOW/2013-EW51.csv
- Forecast-files/mss-15-wikiWEEKnoNOW/5-15_paramrep.txt
- Forecast-files/mss-15-wikiWEEKnoNOW/7-13_paramrep.txt
- Forecast-files/mss-15-wikiWEEKnoNOW/2010-EW47.csv
- Forecast-files/mss-15-wikiWEEKnoNOW/1-31_paramrep.txt
- Forecast-files/mss-15-wikiWEEKnoNOW/2016-EW3.csv
- Forecast-files/mss-15-wikiWEEKnoNOW/4-21_paramrep.txt
- Forecast-files/mss-15-wikiWEEKnoNOW/2012-EW3.csv
- Forecast-files/mss-15-wikiWEEKnoNOW/6-24_paramrep.txt
- Forecast-files/mss-15-wikiWEEKnoNOW/2013-EW42.csv
- Forecast-files/mss-15-wikiWEEKnoNOW/2016-EW14.csv
- Forecast-files/mss-15-wikiWEEKnoNOW/2012-EW49.csv
- Forecast-files/mss-15-wikiWEEKnoNOW/1-2_paramrep.txt
- Forecast-files/mss-15-wikiWEEKnoNOW/2014-EW22.csv
- Forecast-files/mss-15-wikiWEEKnoNOW/2016-EW2.csv
- Forecast-files/mss-15-wikiWEEKnoNOW/7-3_paramrep.txt
- Forecast-files/mss-15-wikiWEEKnoNOW/2009-EW4.csv
- Forecast-files/mss-15-wikiWEEKnoNOW/4-20_paramrep.txt
- Forecast-files/mss-15-wikiWEEKnoNOW/2009-EW12.csv
- Forecast-files/mss-15-wikiWEEKnoNOW/5-10_paramrep.txt
- Forecast-files/mss-15-wikiWEEKnoNOW/2016-EW1.csv
- Forecast-files/mss-15-wikiWEEKnoNOW/2012-EW19.csv
- Forecast-files/mss-15-wikiWEEKnoNOW/2016-EW5.csv
- Forecast-files/mss-15-wikiWEEKnoNOW/8-34_paramrep.txt
- Forecast-files/mss-15-wikiWEEKnoNOW/5-1_paramrep.txt
- Forecast-files/mss-15-wikiWEEKnoNOW/3-21_paramrep.txt
- Forecast-files/mss-15-wikiWEEKnoNOW/4-35_paramrep.txt
- Forecast-files/mss-15-wikiWEEKnoNOW/3-29_paramrep.txt
- Forecast-files/mss-15-wikiWEEKnoNOW/2012-EW21.csv
- Forecast-files/mss-15-wikiWEEKnoNOW/2015-EW19.csv
- Forecast-files/mss-15-wikiWEEKnoNOW/7-27_paramrep.txt
- Forecast-files/mss-15-wikiWEEKnoNOW/2015-EW12.csv
- Forecast-files/mss-15-wikiWEEKnoNOW/2014-EW44.csv
- Forecast-files/mss-15-wikiWEEKnoNOW/8-28_paramrep.txt
- Forecast-files/mss-15-wikiWEEKnoNOW/3-9_paramrep.txt
- Forecast-files/mss-15-wikiWEEKnoNOW/6-30_paramrep.txt
- Forecast-files/mss-15-wikiWEEKnoNOW/2013-EW6.csv
- Forecast-files/mss-15-wikiWEEKnoNOW/2010-EW51.csv
- Forecast-files/mss-15-wikiWEEKnoNOW/2014-EW18.csv
- Forecast-files/mss-15-wikiWEEKnoNOW/2015-EW18.csv
- Forecast-files/mss-15-wikiWEEKnoNOW/2016-EW18.csv
- Forecast-files/mss-15-wikiWEEKnoNOW/8-7_paramrep.txt
- Forecast-files/mss-15-wikiWEEKnoNOW/2016-EW9.csv
- Forecast-files/mss-15-wikiWEEKnoNOW/8-19_paramrep.txt
- Forecast-files/mss-15-wikiWEEKnoNOW/2009-EW17.csv
- Forecast-files/mss-15-wikiWEEKnoNOW/2013-EW21.csv
- Forecast-files/mss-15-wikiWEEKnoNOW/2015-EW9.csv
- Forecast-files/mss-15-wikiWEEKnoNOW/2015-EW16.csv
- Forecast-files/mss-15-wikiWEEKnoNOW/2013-EW14.csv
- Forecast-files/mss-15-wikiWEEKnoNOW/4-19_paramrep.txt
- Forecast-files/mss-15-wikiWEEKnoNOW/2012-EW47.csv
- Forecast-files/mss-15-wikiWEEKnoNOW/7-6_paramrep.txt
- Forecast-files/mss-15-wikiWEEKnoNOW/2012-EW16.csv
- Forecast-files/mss-15-wikiWEEKnoNOW/1-12_paramrep.txt
- Forecast-files/mss-15-wikiWEEKnoNOW/4-12_paramrep.txt
- Forecast-files/mss-15-wikiWEEKnoNOW/2014-EW51.csv
- Forecast-files/mss-15-wikiWEEKnoNOW/2011-EW49.csv
- Forecast-files/mss-15-wikiWEEKnoNOW/2011-EW6.csv
- Forecast-files/mss-15-wikiWEEKnoNOW/7-29_paramrep.txt
- Forecast-files/mss-15-wikiWEEKnoNOW/2016-EW13.csv
- Forecast-files/mss-15-wikiWEEKnoNOW/1-21_paramrep.txt
- Forecast-files/mss-15-wikiWEEKnoNOW/2015-EW51.csv
- Forecast-files/mss-15-wikiWEEKnoNOW/2015-EW48.csv
- Forecast-files/mss-15-wikiWEEKnoNOW/4-5_paramrep.txt
- Forecast-files/mss-15-wikiWEEKnoNOW/2008-EW52.csv
- Forecast-files/mss-15-wikiWEEKnoNOW/3-27_paramrep.txt
- Forecast-files/mss-15-wikiWEEKnoNOW/4-4_paramrep.txt
- Forecast-files/mss-15-wikiWEEKnoNOW/7-1_paramrep.txt
- Forecast-files/mss-15-wikiWEEKnoNOW/2015-EW47.csv
- Forecast-files/mss-15-wikiWEEKnoNOW/5-5_paramrep.txt
- Forecast-files/mss-15-wikiWEEKnoNOW/1-32_paramrep.txt
- Forecast-files/mss-15-wikiWEEKnoNOW/6-1_paramrep.txt
- Forecast-files/mss-15-wikiWEEKnoNOW/8-11_paramrep.txt
- Forecast-files/mss-15-wikiWEEKnoNOW/6-13_paramrep.txt
- Forecast-files/mss-15-wikiWEEKnoNOW/1-30_paramrep.txt
- Forecast-files/mss-15-wikiWEEKnoNOW/4-34_paramrep.txt
- Forecast-files/mss-15-wikiWEEKnoNOW/6-9_paramrep.txt
- Forecast-files/mss-15-wikiWEEKnoNOW/7-28_paramrep.txt
- Forecast-files/mss-15-wikiWEEKnoNOW/2016-EW21.csv
- Forecast-files/mss-15-wikiWEEKnoNOW/2014-EW48.csv
- Forecast-files/mss-15-wikiWEEKnoNOW/7-15_paramrep.txt
- Forecast-files/mss-15-wikiWEEKnoNOW/2012-EW12.csv
- Forecast-files/mss-15-wikiWEEKnoNOW/2008-EW47.csv
- Forecast-files/mss-15-wikiWEEKnoNOW/3-19_paramrep.txt
- Forecast-files/mss-15-wikiWEEKnoNOW/8-29_paramrep.txt
- Forecast-files/mss-15-wikiWEEKnoNOW/6-15_paramrep.txt
- Forecast-files/mss-15-wikiWEEKnoNOW/2011-EW11.csv
- Forecast-files/mss-15-wikiWEEKnoNOW/2013-EW49.csv
- Forecast-files/mss-15-wikiWEEKnoNOW/2014-EW52.csv
- Forecast-files/mss-15-wikiWEEKnoNOW/2008-EW42.csv
- Forecast-files/mss-15-wikiWEEKnoNOW/2009-EW3.csv
- Forecast-files/mss-15-wikiWEEKnoNOW/2010-EW48.csv
- Forecast-files/mss-15-wikiWEEKnoNOW/2011-EW14.csv
- Forecast-files/mss-15-wikiWEEKnoNOW/5-12_paramrep.txt
- Forecast-files/mss-15-wikiWEEKnoNOW/2014-EW40.csv
- Forecast-files/mss-15-wikiWEEKnoNOW/1-4_paramrep.txt
- Forecast-files/mss-15-wikiWEEKnoNOW/2008-EW40.csv
- Forecast-files/mss-15-wikiWEEKnoNOW/6-11_paramrep.txt
- Forecast-files/mss-15-wikiWEEKnoNOW/7-32_paramrep.txt
- Forecast-files/mss-15-wikiWEEKnoNOW/2012-EW46.csv
- Forecast-files/mss-15-wikiWEEKnoNOW/6-28_paramrep.txt
- Forecast-files/mss-15-wikiWEEKnoNOW/6-2_paramrep.txt
- Forecast-files/mss-15-wikiWEEKnoNOW/2013-EW43.csv
- Forecast-files/mss-15-wikiWEEKnoNOW/7-4_paramrep.txt
- Forecast-files/mss-15-wikiWEEKnoNOW/8-5_paramrep.txt
- Forecast-files/mss-15-wikiWEEKnoNOW/4-22_paramrep.txt
- Forecast-files/mss-15-wikiWEEKnoNOW/5-7_paramrep.txt
- Forecast-files/mss-15-wikiWEEKnoNOW/2015-EW52.csv
- Forecast-files/mss-15-wikiWEEKnoNOW/4-9_paramrep.txt
- Forecast-files/mss-15-wikiWEEKnoNOW/8-4_paramrep.txt
- Forecast-files/mss-15-wikiWEEKnoNOW/2012-EW5.csv
- Forecast-files/mss-15-wikiWEEKnoNOW/2013-EW3.csv
- Forecast-files/mss-15-wikiWEEKnoNOW/2011-EW7.csv
- Forecast-files/mss-15-wikiWEEKnoNOW/2014-EW5.csv
- Forecast-files/mss-15-wikiWEEKnoNOW/2015-EW13.csv
- Forecast-files/mss-15-wikiWEEKnoNOW/7-20_paramrep.txt
- Forecast-files/mss-15-wikiWEEKnoNOW/6-12_paramrep.txt
- Forecast-files/mss-15-wikiWEEKnoNOW/2012-EW18.csv
- Forecast-files/mss-15-wikiWEEKnoNOW/3-3_paramrep.txt
- Forecast-files/mss-15-wikiWEEKnoNOW/2012-EW51.csv
- Forecast-files/mss-15-wikiWEEKnoNOW/2009-EW5.csv
- Forecast-files/mss-15-wikiWEEKnoNOW/1-10_paramrep.txt
- Forecast-files/mss-15-wikiWEEKnoNOW/1-24_paramrep.txt
- Forecast-files/mss-15-wikiWEEKnoNOW/2014-EW4.csv
- Forecast-files/mss-15-wikiWEEKnoNOW/8-31_paramrep.txt
- Forecast-files/mss-15-wikiWEEKnoNOW/2009-EW21.csv
- Forecast-files/mss-15-wikiWEEKnoNOW/2013-EW13.csv
- Forecast-files/mss-15-wikiWEEKnoNOW/2010-EW40.csv
- Forecast-files/mss-15-wikiWEEKnoNOW/2011-EW3.csv
- Forecast-files/mss-15-wikiWEEKnoNOW/2009-EW18.csv
- Forecast-files/mss-15-wikiWEEKnoNOW/5-33_paramrep.txt
- Forecast-files/mss-15-wikiWEEKnoNOW/2014-EW50.csv
- Forecast-files/mss-15-wikiWEEKnoNOW/2016-EW22.csv
- Forecast-files/mss-15-wikiWEEKnoNOW/2015-EW4.csv
- Forecast-files/mss-15-wikiWEEKnoNOW/2015-EW3.csv
- Forecast-files/mss-15-wikiWEEKnoNOW/1-20_paramrep.txt
- Forecast-files/mss-15-wikiWEEKnoNOW/3-15_paramrep.txt
- Forecast-files/mss-15-wikiWEEKnoNOW/8-30_paramrep.txt
- Forecast-files/mss-15-wikiWEEKnoNOW/5-30_paramrep.txt
- Forecast-files/mss-15-wikiWEEKnoNOW/4-14_paramrep.txt
- Forecast-files/mss-15-wikiWEEKnoNOW/2011-EW40.csv
- Forecast-files/mss-15-wikiWEEKnoNOW/1-29_paramrep.txt
- Forecast-files/mss-15-wikiWEEKnoNOW/2013-EW11.csv
- Forecast-files/mss-15-wikiWEEKnoNOW/3-14_paramrep.txt
- Forecast-files/mss-15-wikiWEEKnoNOW/2012-EW11.csv
- Forecast-files/mss-15-wikiWEEKnoNOW/2012-EW20.csv
- Forecast-files/mss-15-wikiWEEKnoNOW/6-5_paramrep.txt
- Forecast-files/mss-15-wikiWEEKnoNOW/1-3_paramrep.txt
- Forecast-files/mss-15-wikiWEEKnoNOW/6-25_paramrep.txt
- Forecast-files/mss-15-wikiWEEKnoNOW/5-16_paramrep.txt
- Forecast-files/mss-15-wikiWEEKnoNOW/2013-EW16.csv
- Forecast-files/mss-15-wikiWEEKnoNOW/2012-EW22.csv
- Forecast-files/mss-15-wikiWEEKnoNOW/7-16_paramrep.txt
- Forecast-files/mss-15-wikiWEEKnoNOW/2011-EW13.csv
- Forecast-files/mss-15-wikiWEEKnoNOW/2013-EW48.csv
- Forecast-files/mss-15-wikiWEEKnoNOW/3-10_paramrep.txt
- Forecast-files/mss-15-wikiWEEKnoNOW/8-17_paramrep.txt
- Forecast-files/mss-15-wikiWEEKnoNOW/4-15_paramrep.txt
- Forecast-files/mss-15-wikiWEEKnoNOW/4-7_paramrep.txt
- Forecast-files/mss-15-wikiWEEKnoNOW/2013-EW50.csv
- Forecast-files/mss-15-wikiWEEKnoNOW/7-25_paramrep.txt
- Forecast-files/mss-15-wikiWEEKnoNOW/6-22_paramrep.txt
- Forecast-files/mss-15-wikiWEEKnoNOW/2013-EW17.csv
- Forecast-files/mss-15-wikiWEEKnoNOW/8-10_paramrep.txt
- Forecast-files/mss-15-wikiWEEKnoNOW/2015-EW45.csv
- Forecast-files/mss-15-wikiWEEKnoNOW/2009-EW13.csv
- Forecast-files/mss-15-wikiWEEKnoNOW/3-24_paramrep.txt
- Forecast-files/mss-15-wikiWEEKnoNOW/2015-EW49.csv
- Forecast-files/mss-15-wikiWEEKnoNOW/1-15_paramrep.txt
- Forecast-files/mss-15-wikiWEEKnoNOW/2015-EW42.csv
- Forecast-files/mss-15-wikiWEEKnoNOW/8-26_paramrep.txt
- Forecast-files/mss-15-wikiWEEKnoNOW/8-15_paramrep.txt
- Forecast-files/mss-15-wikiWEEKnoNOW/4-17_paramrep.txt
- Forecast-files/mss-15-wikiWEEKnoNOW/7-35_paramrep.txt
- Forecast-files/mss-15-wikiWEEKnoNOW/8-23_paramrep.txt
- Forecast-files/mss-15-wikiWEEKnoNOW/2013-EW10.csv
- Forecast-files/mss-15-wikiWEEKnoNOW/6-29_paramrep.txt
- Forecast-files/mss-15-wikiWEEKnoNOW/2014-EW16.csv
- Forecast-files/mss-15-wikiWEEKnoNOW/2011-EW9.csv
- Forecast-files/mss-15-wikiWEEKnoNOW/2011-EW52.csv
- Forecast-files/mss-15-wikiWEEKnoNOW/2015-EW44.csv
- Forecast-files/mss-15-wikiWEEKnoNOW/2011-EW20.csv
- Forecast-files/mss-15-wikiWEEKnoNOW/6-32_paramrep.txt
[truncated: 1,699 more entries]
