# Supplementary material for: Use of daily Internet search query data improves real-time projections of influenza epidemics
Source: J R Soc Interface. 2018 Oct 10;15(147):20180220. doi: 10.1098/rsif.2018.0220 (PMC6228485; doi:10.1098/rsif.2018.0220)
Supplement: Prediction results in FluChallenge format [file rsif20180220supp2.gz › Forecast-files/mss-15-wikiWEEKnoNOW/1-18_paramrep.txt]

{"LL"	{49.3116631605068	156.49377354692845	339.04264375572694	453.2854429438071}}
{"DD"	{3.088331504259068	4.191385977937253	5.736131958656636	6.4243676541291075}}
{"R0max"	{1.565971581422866	1.9710694965843942	2.741443284212559	3.2382620976512113}}
{"R0min"	{0.8437245988835421	0.8819749540757702	1.025885662553474	1.117843973713191}}
{"Inf"	{856.1515711606482	1120.499084243964	1511.5725720570767	1661.8052821737795}}
{"Sus"	{58987.36781438805	62386.42414597276	72418.33681656499	86899.99069192515}}
{"R0(t)"	{1.323053010969435	1.490561804670129	1.830653081117866	2.1051377643964053}}
{"Reff"	{0.8816951396115007	1.0237974157288534	1.260935091701001	1.501765914413953}}
