# Supplementary material for: Use of daily Internet search query data improves real-time projections of influenza epidemics
Source: J R Soc Interface. 2018 Oct 10;15(147):20180220. doi: 10.1098/rsif.2018.0220 (PMC6228485; doi:10.1098/rsif.2018.0220)
Supplement: Prediction results in FluChallenge format [file rsif20180220supp2.gz › Forecast-files/mss-15-wikiWEEKnoNOW/2013-EW20.csv]

Location	Target	Type	Unit	Bin_start_incl	Bin_end_notincl	Value
US National	1 wk ahead	Point	percent	NA	NA	0.8956000000000001
US National	1 wk ahead	Bin	percent	0	0,1	0.004227
US National	1 wk ahead	Bin	percent	0,1	0,2	0.012255
US National	1 wk ahead	Bin	percent	0,2	0,3	0.027152
US National	1 wk ahead	Bin	percent	0,3	0,4	0.047403999999999995
US National	1 wk ahead	Bin	percent	0,4	0,5	0.06798
US National	1 wk ahead	Bin	percent	0,5	0,6	0.083434
US National	1 wk ahead	Bin	percent	0,6	0,7	0.090319
US National	1 wk ahead	Bin	percent	0,7	0,8	0.088627
US National	1 wk ahead	Bin	percent	0,8	0,9	0.08209
US National	1 wk ahead	Bin	percent	0,9	1	0.075096
US National	1 wk ahead	Bin	percent	1	1,1	0.069224
US National	1 wk ahead	Bin	percent	1,1	1,2	0.063639
US National	1 wk ahead	Bin	percent	1,2	1,3	0.057511
US National	1 wk ahead	Bin	percent	1,3	1,4	0.050946
US National	1 wk ahead	Bin	percent	1,4	1,5	0.044057
US National	1 wk ahead	Bin	percent	1,5	1,6	0.036469
US National	1 wk ahead	Bin	percent	1,6	1,7	0.028204
US National	1 wk ahead	Bin	percent	1,7	1,8	0.020132
US National	1 wk ahead	Bin	percent	1,8	1,9	0.013432999999999999
US National	1 wk ahead	Bin	percent	1,9	2	0.009051
US National	1 wk ahead	Bin	percent	2	2,1	0.007128
US National	1 wk ahead	Bin	percent	2,1	2,2	0.0066749999999999995
US National	1 wk ahead	Bin	percent	2,2	2,3	0.006150999999999999
US National	1 wk ahead	Bin	percent	2,3	2,4	0.004667
US National	1 wk ahead	Bin	percent	2,4	2,5	0.0026579999999999998
US National	1 wk ahead	Bin	percent	2,5	2,6	0.001088
US National	1 wk ahead	Bin	percent	2,6	2,7	0.000314
US National	1 wk ahead	Bin	percent	2,7	2,8	0.000063
US National	1 wk ahead	Bin	percent	2,8	2,9	9.e-6
US National	1 wk ahead	Bin	percent	2,9	3	1.e-6
US National	1 wk ahead	Bin	percent	3	3,1	0.
US National	1 wk ahead	Bin	percent	3,1	3,2	0.
US National	1 wk ahead	Bin	percent	3,2	3,3	0.
US National	1 wk ahead	Bin	percent	3,3	3,4	0.
US National	1 wk ahead	Bin	percent	3,4	3,5	0.
US National	1 wk ahead	Bin	percent	3,5	3,6	0.
US National	1 wk ahead	Bin	percent	3,6	3,7	0.
US National	1 wk ahead	Bin	percent	3,7	3,8	0.
US National	1 wk ahead	Bin	percent	3,8	3,9	0.
US National	1 wk ahead	Bin	percent	3,9	4	0.
US National	1 wk ahead	Bin	percent	4	4,1	0.
US National	1 wk ahead	Bin	percent	4,1	4,2	0.
US National	1 wk ahead	Bin	percent	4,2	4,3	0.
US National	1 wk ahead	Bin	percent	4,3	4,4	0.
US National	1 wk ahead	Bin	percent	4,4	4,5	0.
US National	1 wk ahead	Bin	percent	4,5	4,6	0.
US National	1 wk ahead	Bin	percent	4,6	4,7	0.
US National	1 wk ahead	Bin	percent	4,7	4,8	0.
US National	1 wk ahead	Bin	percent	4,8	4,9	0.
US National	1 wk ahead	Bin	percent	4,9	5	0.
US National	1 wk ahead	Bin	percent	5	5,1	0.
US National	1 wk ahead	Bin	percent	5,1	5,2	0.
US National	1 wk ahead	Bin	percent	5,2	5,3	0.
US National	1 wk ahead	Bin	percent	5,3	5,4	0.
US National	1 wk ahead	Bin	percent	5,4	5,5	0.
US National	1 wk ahead	Bin	percent	5,5	5,6	0.
US National	1 wk ahead	Bin	percent	5,6	5,7	0.
US National	1 wk ahead	Bin	percent	5,7	5,8	0.
US National	1 wk ahead	Bin	percent	5,8	5,9	0.
US National	1 wk ahead	Bin	percent	5,9	6	0.
US National	1 wk ahead	Bin	percent	6	6,1	0.
US National	1 wk ahead	Bin	percent	6,1	6,2	0.
US National	1 wk ahead	Bin	percent	6,2	6,3	0.
US National	1 wk ahead	Bin	percent	6,3	6,4	0.
US National	1 wk ahead	Bin	percent	6,4	6,5	0.
US National	1 wk ahead	Bin	percent	6,5	6,6	0.
US National	1 wk ahead	Bin	percent	6,6	6,7	0.
US National	1 wk ahead	Bin	percent	6,7	6,8	0.
US National	1 wk ahead	Bin	percent	6,8	6,9	0.
US National	1 wk ahead	Bin	percent	6,9	7	0.
US National	1 wk ahead	Bin	percent	7	7,1	0.
US National	1 wk ahead	Bin	percent	7,1	7,2	0.
US National	1 wk ahead	Bin	percent	7,2	7,3	0.
US National	1 wk ahead	Bin	percent	7,3	7,4	0.
US National	1 wk ahead	Bin	percent	7,4	7,5	0.
US National	1 wk ahead	Bin	percent	7,5	7,6	0.
US National	1 wk ahead	Bin	percent	7,6	7,7	0.
US National	1 wk ahead	Bin	percent	7,7	7,8	0.
US National	1 wk ahead	Bin	percent	7,8	7,9	0.
US National	1 wk ahead	Bin	percent	7,9	8	0.
US National	1 wk ahead	Bin	percent	8	8,1	0.
US National	1 wk ahead	Bin	percent	8,1	8,2	0.
US National	1 wk ahead	Bin	percent	8,2	8,3	0.
US National	1 wk ahead	Bin	percent	8,3	8,4	0.
US National	1 wk ahead	Bin	percent	8,4	8,5	0.
US National	1 wk ahead	Bin	percent	8,5	8,6	0.
US National	1 wk ahead	Bin	percent	8,6	8,7	0.
US National	1 wk ahead	Bin	percent	8,7	8,8	0.
US National	1 wk ahead	Bin	percent	8,8	8,9	0.
US National	1 wk ahead	Bin	percent	8,9	9	0.
US National	1 wk ahead	Bin	percent	9	9,1	0.
US National	1 wk ahead	Bin	percent	9,1	9,2	0.
US National	1 wk ahead	Bin	percent	9,2	9,3	0.
US National	1 wk ahead	Bin	percent	9,3	9,4	0.
US National	1 wk ahead	Bin	percent	9,4	9,5	0.
US National	1 wk ahead	Bin	percent	9,5	9,6	0.
US National	1 wk ahead	Bin	percent	9,6	9,7	0.
US National	1 wk ahead	Bin	percent	9,7	9,8	0.
US National	1 wk ahead	Bin	percent	9,8	9,9	0.
US National	1 wk ahead	Bin	percent	9,9	10	0.
US National	1 wk ahead	Bin	percent	10	10,1	0.
US National	1 wk ahead	Bin	percent	10,1	10,2	0.
US National	1 wk ahead	Bin	percent	10,2	10,3	0.
US National	1 wk ahead	Bin	percent	10,3	10,4	0.
US National	1 wk ahead	Bin	percent	10,4	10,5	0.
US National	1 wk ahead	Bin	percent	10,5	10,6	0.
US National	1 wk ahead	Bin	percent	10,6	10,7	0.
US National	1 wk ahead	Bin	percent	10,7	10,8	0.
US National	1 wk ahead	Bin	percent	10,8	10,9	0.
US National	1 wk ahead	Bin	percent	10,9	11	0.
US National	1 wk ahead	Bin	percent	11	11,1	0.
US National	1 wk ahead	Bin	percent	11,1	11,2	0.
US National	1 wk ahead	Bin	percent	11,2	11,3	0.
US National	1 wk ahead	Bin	percent	11,3	11,4	0.
US National	1 wk ahead	Bin	percent	11,4	11,5	0.
US National	1 wk ahead	Bin	percent	11,5	11,6	0.
US National	1 wk ahead	Bin	percent	11,6	11,7	0.
US National	1 wk ahead	Bin	percent	11,7	11,8	0.
US National	1 wk ahead	Bin	percent	11,8	11,9	0.
US National	1 wk ahead	Bin	percent	11,9	12	0.
US National	1 wk ahead	Bin	percent	12	12,1	0.
US National	1 wk ahead	Bin	percent	12,1	12,2	0.
US National	1 wk ahead	Bin	percent	12,2	12,3	0.
US National	1 wk ahead	Bin	percent	12,3	12,4	0.
US National	1 wk ahead	Bin	percent	12,4	12,5	0.
US National	1 wk ahead	Bin	percent	12,5	12,6	0.
US National	1 wk ahead	Bin	percent	12,6	12,7	0.
US National	1 wk ahead	Bin	percent	12,7	12,8	0.
US National	1 wk ahead	Bin	percent	12,8	12,9	0.
US National	1 wk ahead	Bin	percent	12,9	13	0.
US National	1 wk ahead	Bin	percent	13	100	0.
US National	2 wk ahead	Point	percent	NA	NA	0.769
US National	2 wk ahead	Bin	percent	0	0,1	0.035717
US National	2 wk ahead	Bin	percent	0,1	0,2	0.052481
US National	2 wk ahead	Bin	percent	0,2	0,3	0.06756899999999999
US National	2 wk ahead	Bin	percent	0,3	0,4	0.07736699999999999
US National	2 wk ahead	Bin	percent	0,4	0,5	0.080021
US National	2 wk ahead	Bin	percent	0,5	0,6	0.076177
US National	2 wk ahead	Bin	percent	0,6	0,7	0.068434
US National	2 wk ahead	Bin	percent	0,7	0,8	0.059889
US National	2 wk ahead	Bin	percent	0,8	0,9	0.052707
US National	2 wk ahead	Bin	percent	0,9	1	0.047472
US National	2 wk ahead	Bin	percent	1	1,1	0.043467
US National	2 wk ahead	Bin	percent	1,1	1,2	0.039684
US National	2 wk ahead	Bin	percent	1,2	1,3	0.035838999999999996
US National	2 wk ahead	Bin	percent	1,3	1,4	0.032480999999999996
US National	2 wk ahead	Bin	percent	1,4	1,5	0.030175999999999998
US National	2 wk ahead	Bin	percent	1,5	1,6	0.028766
US National	2 wk ahead	Bin	percent	1,6	1,7	0.027396999999999998
US National	2 wk ahead	Bin	percent	1,7	1,8	0.025082999999999998
US National	2 wk ahead	Bin	percent	1,8	1,9	0.021318999999999998
US National	2 wk ahead	Bin	percent	1,9	2	0.016455
US National	2 wk ahead	Bin	percent	2	2,1	0.011552999999999999
US National	2 wk ahead	Bin	percent	2,1	2,2	0.007724999999999999
US National	2 wk ahead	Bin	percent	2,2	2,3	0.00548
US National	2 wk ahead	Bin	percent	2,3	2,4	0.0046159999999999994
US National	2 wk ahead	Bin	percent	2,4	2,5	0.004534
US National	2 wk ahead	Bin	percent	2,5	2,6	0.004573
US National	2 wk ahead	Bin	percent	2,6	2,7	0.004232
US National	2 wk ahead	Bin	percent	2,7	2,8	0.003372
US National	2 wk ahead	Bin	percent	2,8	2,9	0.00224
US National	2 wk ahead	Bin	percent	2,9	3	0.0012209999999999999
US National	2 wk ahead	Bin	percent	3	3,1	0.0005459999999999999
US National	2 wk ahead	Bin	percent	3,1	3,2	0.000216
US National	2 wk ahead	Bin	percent	3,2	3,3	0.000135
US National	2 wk ahead	Bin	percent	3,3	3,4	0.000244
US National	2 wk ahead	Bin	percent	3,4	3,5	0.000548
US National	2 wk ahead	Bin	percent	3,5	3,6	0.001042
US National	2 wk ahead	Bin	percent	3,6	3,7	0.00162
US National	2 wk ahead	Bin	percent	3,7	3,8	0.0020959999999999998
US National	2 wk ahead	Bin	percent	3,8	3,9	0.002351
US National	2 wk ahead	Bin	percent	3,9	4	0.0024579999999999997
US National	2 wk ahead	Bin	percent	4	4,1	0.002588
US National	2 wk ahead	Bin	percent	4,1	4,2	0.0028079999999999997
US National	2 wk ahead	Bin	percent	4,2	4,3	0.003026
US National	2 wk ahead	Bin	percent	4,3	4,4	0.0030949999999999997
US National	2 wk ahead	Bin	percent	4,4	4,5	0.002913
US National	2 wk ahead	Bin	percent	4,5	4,6	0.002453
US National	2 wk ahead	Bin	percent	4,6	4,7	0.0017929999999999999
US National	2 wk ahead	Bin	percent	4,7	4,8	0.001107
US National	2 wk ahead	Bin	percent	4,8	4,9	0.000566
US National	2 wk ahead	Bin	percent	4,9	5	0.000236
US National	2 wk ahead	Bin	percent	5	5,1	0.00007999999999999999
US National	2 wk ahead	Bin	percent	5,1	5,2	0.000022
US National	2 wk ahead	Bin	percent	5,2	5,3	4.9999999999999996e-6
US National	2 wk ahead	Bin	percent	5,3	5,4	1.e-6
US National	2 wk ahead	Bin	percent	5,4	5,5	0.
US National	2 wk ahead	Bin	percent	5,5	5,6	0.
US National	2 wk ahead	Bin	percent	5,6	5,7	0.
US National	2 wk ahead	Bin	percent	5,7	5,8	0.
US National	2 wk ahead	Bin	percent	5,8	5,9	0.
US National	2 wk ahead	Bin	percent	5,9	6	0.
US National	2 wk ahead	Bin	percent	6	6,1	0.
US National	2 wk ahead	Bin	percent	6,1	6,2	0.
US National	2 wk ahead	Bin	percent	6,2	6,3	0.
US National	2 wk ahead	Bin	percent	6,3	6,4	0.
US National	2 wk ahead	Bin	percent	6,4	6,5	0.
US National	2 wk ahead	Bin	percent	6,5	6,6	0.
US National	2 wk ahead	Bin	percent	6,6	6,7	0.
US National	2 wk ahead	Bin	percent	6,7	6,8	0.
US National	2 wk ahead	Bin	percent	6,8	6,9	0.
US National	2 wk ahead	Bin	percent	6,9	7	0.
US National	2 wk ahead	Bin	percent	7	7,1	0.
US National	2 wk ahead	Bin	percent	7,1	7,2	0.
US National	2 wk ahead	Bin	percent	7,2	7,3	0.
US National	2 wk ahead	Bin	percent	7,3	7,4	0.
US National	2 wk ahead	Bin	percent	7,4	7,5	0.
US National	2 wk ahead	Bin	percent	7,5	7,6	0.
US National	2 wk ahead	Bin	percent	7,6	7,7	0.
US National	2 wk ahead	Bin	percent	7,7	7,8	0.
US National	2 wk ahead	Bin	percent	7,8	7,9	0.
US National	2 wk ahead	Bin	percent	7,9	8	0.
US National	2 wk ahead	Bin	percent	8	8,1	0.
US National	2 wk ahead	Bin	percent	8,1	8,2	0.
US National	2 wk ahead	Bin	percent	8,2	8,3	0.
US National	2 wk ahead	Bin	percent	8,3	8,4	0.
US National	2 wk ahead	Bin	percent	8,4	8,5	0.
US National	2 wk ahead	Bin	percent	8,5	8,6	0.
US National	2 wk ahead	Bin	percent	8,6	8,7	0.
US National	2 wk ahead	Bin	percent	8,7	8,8	0.
US National	2 wk ahead	Bin	percent	8,8	8,9	0.
US National	2 wk ahead	Bin	percent	8,9	9	0.
US National	2 wk ahead	Bin	percent	9	9,1	0.
US National	2 wk ahead	Bin	percent	9,1	9,2	0.
US National	2 wk ahead	Bin	percent	9,2	9,3	0.
US National	2 wk ahead	Bin	percent	9,3	9,4	0.
US National	2 wk ahead	Bin	percent	9,4	9,5	0.
US National	2 wk ahead	Bin	percent	9,5	9,6	0.
US National	2 wk ahead	Bin	percent	9,6	9,7	0.
US National	2 wk ahead	Bin	percent	9,7	9,8	0.
US National	2 wk ahead	Bin	percent	9,8	9,9	0.
US National	2 wk ahead	Bin	percent	9,9	10	0.
US National	2 wk ahead	Bin	percent	10	10,1	0.
US National	2 wk ahead	Bin	percent	10,1	10,2	0.
US National	2 wk ahead	Bin	percent	10,2	10,3	0.
US National	2 wk ahead	Bin	percent	10,3	10,4	0.
US National	2 wk ahead	Bin	percent	10,4	10,5	0.
US National	2 wk ahead	Bin	percent	10,5	10,6	0.
US National	2 wk ahead	Bin	percent	10,6	10,7	0.
US National	2 wk ahead	Bin	percent	10,7	10,8	0.
US National	2 wk ahead	Bin	percent	10,8	10,9	0.
US National	2 wk ahead	Bin	percent	10,9	11	0.
US National	2 wk ahead	Bin	percent	11	11,1	0.
US National	2 wk ahead	Bin	percent	11,1	11,2	0.
US National	2 wk ahead	Bin	percent	11,2	11,3	0.
US National	2 wk ahead	Bin	percent	11,3	11,4	0.
US National	2 wk ahead	Bin	percent	11,4	11,5	0.
US National	2 wk ahead	Bin	percent	11,5	11,6	0.
US National	2 wk ahead	Bin	percent	11,6	11,7	0.
US National	2 wk ahead	Bin	percent	11,7	11,8	0.
US National	2 wk ahead	Bin	percent	11,8	11,9	0.
US National	2 wk ahead	Bin	percent	11,9	12	0.
US National	2 wk ahead	Bin	percent	12	12,1	0.
US National	2 wk ahead	Bin	percent	12,1	12,2	0.
US National	2 wk ahead	Bin	percent	12,2	12,3	0.
US National	2 wk ahead	Bin	percent	12,3	12,4	0.
US National	2 wk ahead	Bin	percent	12,4	12,5	0.
US National	2 wk ahead	Bin	percent	12,5	12,6	0.
US National	2 wk ahead	Bin	percent	12,6	12,7	0.
US National	2 wk ahead	Bin	percent	12,7	12,8	0.
US National	2 wk ahead	Bin	percent	12,8	12,9	0.
US National	2 wk ahead	Bin	percent	12,9	13	0.
US National	2 wk ahead	Bin	percent	13	100	0.
US National	3 wk ahead	Point	percent	NA	NA	0.7128000000000001
US National	3 wk ahead	Bin	percent	0	0,1	0.061389
US National	3 wk ahead	Bin	percent	0,1	0,2	0.074978
US National	3 wk ahead	Bin	percent	0,2	0,3	0.08187699999999999
US National	3 wk ahead	Bin	percent	0,3	0,4	0.08114199999999999
US National	3 wk ahead	Bin	percent	0,4	0,5	0.074415
US National	3 wk ahead	Bin	percent	0,5	0,6	0.064752
US National	3 wk ahead	Bin	percent	0,6	0,7	0.05506
US National	3 wk ahead	Bin	percent	0,7	0,8	0.047132
US National	3 wk ahead	Bin	percent	0,8	0,9	0.041449
US National	3 wk ahead	Bin	percent	0,9	1	0.037451
US National	3 wk ahead	Bin	percent	1	1,1	0.034121
US National	3 wk ahead	Bin	percent	1,1	1,2	0.030709
US National	3 wk ahead	Bin	percent	1,2	1,3	0.027226999999999998
US National	3 wk ahead	Bin	percent	1,3	1,4	0.024270999999999997
US National	3 wk ahead	Bin	percent	1,4	1,5	0.022359999999999998
US National	3 wk ahead	Bin	percent	1,5	1,6	0.021438
US National	3 wk ahead	Bin	percent	1,6	1,7	0.020989999999999998
US National	3 wk ahead	Bin	percent	1,7	1,8	0.020517999999999998
US National	3 wk ahead	Bin	percent	1,8	1,9	0.019826999999999997
US National	3 wk ahead	Bin	percent	1,9	2	0.018925
US National	3 wk ahead	Bin	percent	2	2,1	0.017778
US National	3 wk ahead	Bin	percent	2,1	2,2	0.016227
US National	3 wk ahead	Bin	percent	2,2	2,3	0.014142
US National	3 wk ahead	Bin	percent	2,3	2,4	0.011604
US National	3 wk ahead	Bin	percent	2,4	2,5	0.008905
US National	3 wk ahead	Bin	percent	2,5	2,6	0.006391
US National	3 wk ahead	Bin	percent	2,6	2,7	0.004295
US National	3 wk ahead	Bin	percent	2,7	2,8	0.002705
US National	3 wk ahead	Bin	percent	2,8	2,9	0.001617
US National	3 wk ahead	Bin	percent	2,9	3	0.0009989999999999999
US National	3 wk ahead	Bin	percent	3	3,1	0.000812
US National	3 wk ahead	Bin	percent	3,1	3,2	0.0009989999999999999
US National	3 wk ahead	Bin	percent	3,2	3,3	0.001465
US National	3 wk ahead	Bin	percent	3,3	3,4	0.0020629999999999997
US National	3 wk ahead	Bin	percent	3,4	3,5	0.0026149999999999997
US National	3 wk ahead	Bin	percent	3,5	3,6	0.0029609999999999997
US National	3 wk ahead	Bin	percent	3,6	3,7	0.0030009999999999998
US National	3 wk ahead	Bin	percent	3,7	3,8	0.0027229999999999997
US National	3 wk ahead	Bin	percent	3,8	3,9	0.002201
US National	3 wk ahead	Bin	percent	3,9	4	0.0015689999999999999
US National	3 wk ahead	Bin	percent	4	4,1	0.000977
US National	3 wk ahead	Bin	percent	4,1	4,2	0.000526
US National	3 wk ahead	Bin	percent	4,2	4,3	0.000243
US National	3 wk ahead	Bin	percent	4,3	4,4	0.000096
US National	3 wk ahead	Bin	percent	4,4	4,5	0.000032999999999999996
US National	3 wk ahead	Bin	percent	4,5	4,6	0.000012
US National	3 wk ahead	Bin	percent	4,6	4,7	0.000014
US National	3 wk ahead	Bin	percent	4,7	4,8	0.000039
US National	3 wk ahead	Bin	percent	4,8	4,9	0.00010999999999999999
US National	3 wk ahead	Bin	percent	4,9	5	0.000266
US National	3 wk ahead	Bin	percent	5	5,1	0.000544
US National	3 wk ahead	Bin	percent	5,1	5,2	0.000941
US National	3 wk ahead	Bin	percent	5,2	5,3	0.0013779999999999999
US National	3 wk ahead	Bin	percent	5,3	5,4	0.001707
US National	3 wk ahead	Bin	percent	5,4	5,5	0.001789
US National	3 wk ahead	Bin	percent	5,5	5,6	0.0015899999999999998
US National	3 wk ahead	Bin	percent	5,6	5,7	0.001207
US National	3 wk ahead	Bin	percent	5,7	5,8	0.0008139999999999999
US National	3 wk ahead	Bin	percent	5,8	5,9	0.000566
US National	3 wk ahead	Bin	percent	5,9	6	0.000549
US National	3 wk ahead	Bin	percent	6	6,1	0.000768
US National	3 wk ahead	Bin	percent	6,1	6,2	0.0011489999999999998
US National	3 wk ahead	Bin	percent	6,2	6,3	0.0015429999999999999
US National	3 wk ahead	Bin	percent	6,3	6,4	0.001777
US National	3 wk ahead	Bin	percent	6,4	6,5	0.001736
US National	3 wk ahead	Bin	percent	6,5	6,6	0.001438
US National	3 wk ahead	Bin	percent	6,6	6,7	0.001018
US National	3 wk ahead	Bin	percent	6,7	6,8	0.000642
US National	3 wk ahead	Bin	percent	6,8	6,9	0.00043099999999999996
US National	3 wk ahead	Bin	percent	6,9	7	0.000439
US National	3 wk ahead	Bin	percent	7	7,1	0.000663
US National	3 wk ahead	Bin	percent	7,1	7,2	0.001047
US National	3 wk ahead	Bin	percent	7,2	7,3	0.001464
US National	3 wk ahead	Bin	percent	7,3	7,4	0.001748
US National	3 wk ahead	Bin	percent	7,4	7,5	0.0017679999999999998
US National	3 wk ahead	Bin	percent	7,5	7,6	0.001513
US National	3 wk ahead	Bin	percent	7,6	7,7	0.001096
US National	3 wk ahead	Bin	percent	7,7	7,8	0.0006709999999999999
US National	3 wk ahead	Bin	percent	7,8	7,9	0.000348
US National	3 wk ahead	Bin	percent	7,9	8	0.00015199999999999998
US National	3 wk ahead	Bin	percent	8	8,1	0.000056999999999999996
US National	3 wk ahead	Bin	percent	8,1	8,2	0.000018
US National	3 wk ahead	Bin	percent	8,2	8,3	4.9999999999999996e-6
US National	3 wk ahead	Bin	percent	8,3	8,4	1.e-6
US National	3 wk ahead	Bin	percent	8,4	8,5	0.
US National	3 wk ahead	Bin	percent	8,5	8,6	0.
US National	3 wk ahead	Bin	percent	8,6	8,7	0.
US National	3 wk ahead	Bin	percent	8,7	8,8	0.
US National	3 wk ahead	Bin	percent	8,8	8,9	0.
US National	3 wk ahead	Bin	percent	8,9	9	0.
US National	3 wk ahead	Bin	percent	9	9,1	0.
US National	3 wk ahead	Bin	percent	9,1	9,2	0.
US National	3 wk ahead	Bin	percent	9,2	9,3	0.
US National	3 wk ahead	Bin	percent	9,3	9,4	0.
US National	3 wk ahead	Bin	percent	9,4	9,5	0.
US National	3 wk ahead	Bin	percent	9,5	9,6	0.
US National	3 wk ahead	Bin	percent	9,6	9,7	0.
US National	3 wk ahead	Bin	percent	9,7	9,8	0.
US National	3 wk ahead	Bin	percent	9,8	9,9	0.
US National	3 wk ahead	Bin	percent	9,9	10	0.
US National	3 wk ahead	Bin	percent	10	10,1	0.
US National	3 wk ahead	Bin	percent	10,1	10,2	0.
US National	3 wk ahead	Bin	percent	10,2	10,3	0.
US National	3 wk ahead	Bin	percent	10,3	10,4	0.
US National	3 wk ahead	Bin	percent	10,4	10,5	0.
US National	3 wk ahead	Bin	percent	10,5	10,6	0.
US National	3 wk ahead	Bin	percent	10,6	10,7	0.
US National	3 wk ahead	Bin	percent	10,7	10,8	0.
US National	3 wk ahead	Bin	percent	10,8	10,9	0.
US National	3 wk ahead	Bin	percent	10,9	11	0.
US National	3 wk ahead	Bin	percent	11	11,1	0.
US National	3 wk ahead	Bin	percent	11,1	11,2	0.
US National	3 wk ahead	Bin	percent	11,2	11,3	0.
US National	3 wk ahead	Bin	percent	11,3	11,4	0.
US National	3 wk ahead	Bin	percent	11,4	11,5	0.
US National	3 wk ahead	Bin	percent	11,5	11,6	0.
US National	3 wk ahead	Bin	percent	11,6	11,7	0.
US National	3 wk ahead	Bin	percent	11,7	11,8	0.
US National	3 wk ahead	Bin	percent	11,8	11,9	0.
US National	3 wk ahead	Bin	percent	11,9	12	0.
US National	3 wk ahead	Bin	percent	12	12,1	0.
US National	3 wk ahead	Bin	percent	12,1	12,2	0.
US National	3 wk ahead	Bin	percent	12,2	12,3	0.
US National	3 wk ahead	Bin	percent	12,3	12,4	0.
US National	3 wk ahead	Bin	percent	12,4	12,5	0.
US National	3 wk ahead	Bin	percent	12,5	12,6	0.
US National	3 wk ahead	Bin	percent	12,6	12,7	0.
US National	3 wk ahead	Bin	percent	12,7	12,8	0.
US National	3 wk ahead	Bin	percent	12,8	12,9	0.
US National	3 wk ahead	Bin	percent	12,9	13	0.
US National	3 wk ahead	Bin	percent	13	100	0.
US National	4 wk ahead	Point	percent	NA	NA	0.7064000000000001
US National	4 wk ahead	Bin	percent	0	0,1	0.073865
US National	4 wk ahead	Bin	percent	0,1	0,2	0.081533
US National	4 wk ahead	Bin	percent	0,2	0,3	0.082811
US National	4 wk ahead	Bin	percent	0,3	0,4	0.078243
US National	4 wk ahead	Bin	percent	0,4	0,5	0.069811
US National	4 wk ahead	Bin	percent	0,5	0,6	0.059981
US National	4 wk ahead	Bin	percent	0,6	0,7	0.050775999999999995
US National	4 wk ahead	Bin	percent	0,7	0,8	0.043269999999999996
US National	4 wk ahead	Bin	percent	0,8	0,9	0.037603
US National	4 wk ahead	Bin	percent	0,9	1	0.033320999999999996
US National	4 wk ahead	Bin	percent	1	1,1	0.029816
US National	4 wk ahead	Bin	percent	1,1	1,2	0.026660999999999997
US National	4 wk ahead	Bin	percent	1,2	1,3	0.023742
US National	4 wk ahead	Bin	percent	1,3	1,4	0.021190999999999998
US National	4 wk ahead	Bin	percent	1,4	1,5	0.019199
US National	4 wk ahead	Bin	percent	1,5	1,6	0.017845
US National	4 wk ahead	Bin	percent	1,6	1,7	0.017032
US National	4 wk ahead	Bin	percent	1,7	1,8	0.01654
US National	4 wk ahead	Bin	percent	1,8	1,9	0.016141
US National	4 wk ahead	Bin	percent	1,9	2	0.015702
US National	4 wk ahead	Bin	percent	2	2,1	0.015208999999999999
US National	4 wk ahead	Bin	percent	2,1	2,2	0.014719
US National	4 wk ahead	Bin	percent	2,2	2,3	0.014273
US National	4 wk ahead	Bin	percent	2,3	2,4	0.013831999999999999
US National	4 wk ahead	Bin	percent	2,4	2,5	0.013274
US National	4 wk ahead	Bin	percent	2,5	2,6	0.012435
US National	4 wk ahead	Bin	percent	2,6	2,7	0.01119
US National	4 wk ahead	Bin	percent	2,7	2,8	0.009529
US National	4 wk ahead	Bin	percent	2,8	2,9	0.007579
US National	4 wk ahead	Bin	percent	2,9	3	0.005574
US National	4 wk ahead	Bin	percent	3	3,1	0.0037579999999999996
US National	4 wk ahead	Bin	percent	3,1	3,2	0.002309
US National	4 wk ahead	Bin	percent	3,2	3,3	0.001287
US National	4 wk ahead	Bin	percent	3,3	3,4	0.000652
US National	4 wk ahead	Bin	percent	3,4	3,5	0.000308
US National	4 wk ahead	Bin	percent	3,5	3,6	0.000159
US National	4 wk ahead	Bin	percent	3,6	3,7	0.00014199999999999998
US National	4 wk ahead	Bin	percent	3,7	3,8	0.00022999999999999998
US National	4 wk ahead	Bin	percent	3,8	3,9	0.00042899999999999997
US National	4 wk ahead	Bin	percent	3,9	4	0.000753
US National	4 wk ahead	Bin	percent	4	4,1	0.0011979999999999998
US National	4 wk ahead	Bin	percent	4,1	4,2	0.001723
US National	4 wk ahead	Bin	percent	4,2	4,3	0.002247
US National	4 wk ahead	Bin	percent	4,3	4,4	0.0026639999999999997
US National	4 wk ahead	Bin	percent	4,4	4,5	0.002876
US National	4 wk ahead	Bin	percent	4,5	4,6	0.0028309999999999997
US National	4 wk ahead	Bin	percent	4,6	4,7	0.002541
US National	4 wk ahead	Bin	percent	4,7	4,8	0.002075
US National	4 wk ahead	Bin	percent	4,8	4,9	0.001539
US National	4 wk ahead	Bin	percent	4,9	5	0.001034
US National	4 wk ahead	Bin	percent	5	5,1	0.0006259999999999999
US National	4 wk ahead	Bin	percent	5,1	5,2	0.000341
US National	4 wk ahead	Bin	percent	5,2	5,3	0.000167
US National	4 wk ahead	Bin	percent	5,3	5,4	0.000073
US National	4 wk ahead	Bin	percent	5,4	5,5	0.000029
US National	4 wk ahead	Bin	percent	5,5	5,6	9.999999999999999e-6
US National	4 wk ahead	Bin	percent	5,6	5,7	3.e-6
US National	4 wk ahead	Bin	percent	5,7	5,8	1.e-6
US National	4 wk ahead	Bin	percent	5,8	5,9	0.
US National	4 wk ahead	Bin	percent	5,9	6	0.
US National	4 wk ahead	Bin	percent	6	6,1	0.
US National	4 wk ahead	Bin	percent	6,1	6,2	0.
US National	4 wk ahead	Bin	percent	6,2	6,3	0.
US National	4 wk ahead	Bin	percent	6,3	6,4	1.e-6
US National	4 wk ahead	Bin	percent	6,4	6,5	4.9999999999999996e-6
US National	4 wk ahead	Bin	percent	6,5	6,6	0.000014999999999999999
US National	4 wk ahead	Bin	percent	6,6	6,7	0.000039999999999999996
US National	4 wk ahead	Bin	percent	6,7	6,8	0.000096
US National	4 wk ahead	Bin	percent	6,8	6,9	0.000206
US National	4 wk ahead	Bin	percent	6,9	7	0.00038899999999999997
US National	4 wk ahead	Bin	percent	7	7,1	0.000655
US National	4 wk ahead	Bin	percent	7,1	7,2	0.00098
US National	4 wk ahead	Bin	percent	7,2	7,3	0.001302
US National	4 wk ahead	Bin	percent	7,3	7,4	0.001537
US National	4 wk ahead	Bin	percent	7,4	7,5	0.001612
US National	4 wk ahead	Bin	percent	7,5	7,6	0.001503
US National	4 wk ahead	Bin	percent	7,6	7,7	0.001246
US National	4 wk ahead	Bin	percent	7,7	7,8	0.0009209999999999999
US National	4 wk ahead	Bin	percent	7,8	7,9	0.000612
US National	4 wk ahead	Bin	percent	7,9	8	0.000384
US National	4 wk ahead	Bin	percent	8	8,1	0.000267
US National	4 wk ahead	Bin	percent	8,1	8,2	0.00027299999999999997
US National	4 wk ahead	Bin	percent	8,2	8,3	0.000408
US National	4 wk ahead	Bin	percent	8,3	8,4	0.000673
US National	4 wk ahead	Bin	percent	8,4	8,5	0.001052
US National	4 wk ahead	Bin	percent	8,5	8,6	0.0015049999999999998
US National	4 wk ahead	Bin	percent	8,6	8,7	0.0019649999999999997
US National	4 wk ahead	Bin	percent	8,7	8,8	0.002355
US National	4 wk ahead	Bin	percent	8,8	8,9	0.002606
US National	4 wk ahead	Bin	percent	8,9	9	0.002673
US National	4 wk ahead	Bin	percent	9	9,1	0.002546
US National	4 wk ahead	Bin	percent	9,1	9,2	0.0022459999999999997
US National	4 wk ahead	Bin	percent	9,2	9,3	0.001825
US National	4 wk ahead	Bin	percent	9,3	9,4	0.001357
US National	4 wk ahead	Bin	percent	9,4	9,5	0.000917
US National	4 wk ahead	Bin	percent	9,5	9,6	0.00056
US National	4 wk ahead	Bin	percent	9,6	9,7	0.000307
US National	4 wk ahead	Bin	percent	9,7	9,8	0.00015099999999999998
US National	4 wk ahead	Bin	percent	9,8	9,9	0.00006599999999999999
US National	4 wk ahead	Bin	percent	9,9	10	0.000026
US National	4 wk ahead	Bin	percent	10	10,1	9.e-6
US National	4 wk ahead	Bin	percent	10,1	10,2	3.e-6
US National	4 wk ahead	Bin	percent	10,2	10,3	1.e-6
US National	4 wk ahead	Bin	percent	10,3	10,4	0.
US National	4 wk ahead	Bin	percent	10,4	10,5	0.
US National	4 wk ahead	Bin	percent	10,5	10,6	0.
US National	4 wk ahead	Bin	percent	10,6	10,7	0.
US National	4 wk ahead	Bin	percent	10,7	10,8	0.
US National	4 wk ahead	Bin	percent	10,8	10,9	0.
US National	4 wk ahead	Bin	percent	10,9	11	0.
US National	4 wk ahead	Bin	percent	11	11,1	0.
US National	4 wk ahead	Bin	percent	11,1	11,2	0.
US National	4 wk ahead	Bin	percent	11,2	11,3	0.
US National	4 wk ahead	Bin	percent	11,3	11,4	0.
US National	4 wk ahead	Bin	percent	11,4	11,5	0.
US National	4 wk ahead	Bin	percent	11,5	11,6	0.
US National	4 wk ahead	Bin	percent	11,6	11,7	0.
US National	4 wk ahead	Bin	percent	11,7	11,8	0.
US National	4 wk ahead	Bin	percent	11,8	11,9	0.
US National	4 wk ahead	Bin	percent	11,9	12	0.
US National	4 wk ahead	Bin	percent	12	12,1	0.
US National	4 wk ahead	Bin	percent	12,1	12,2	0.
US National	4 wk ahead	Bin	percent	12,2	12,3	0.
US National	4 wk ahead	Bin	percent	12,3	12,4	0.
US National	4 wk ahead	Bin	percent	12,4	12,5	0.
US National	4 wk ahead	Bin	percent	12,5	12,6	0.
US National	4 wk ahead	Bin	percent	12,6	12,7	0.
US National	4 wk ahead	Bin	percent	12,7	12,8	0.
US National	4 wk ahead	Bin	percent	12,8	12,9	0.
US National	4 wk ahead	Bin	percent	12,9	13	0.
US National	4 wk ahead	Bin	percent	13	100	0.
