# Supplementary material for: Use of daily Internet search query data improves real-time projections of influenza epidemics
Source: J R Soc Interface. 2018 Oct 10;15(147):20180220. doi: 10.1098/rsif.2018.0220 (PMC6228485; doi:10.1098/rsif.2018.0220)
Supplement: Prediction results in FluChallenge format [file rsif20180220supp2.gz › Forecast-files/mss-15-wikiWEEKnoNOW/5-32_paramrep.txt]

{"LL"	{39.07341269462534	74.90367285620515	185.74606713646767	293.74457563310835}}
{"DD"	{3.2424043048863798	4.694216277227259	5.8670266980614745	6.748247727416468}}
{"R0max"	{1.5220476711687325	2.100367180886203	3.2653494435351256	3.86327556238733}}
{"R0min"	{0.8435619173882773	0.8970539893191766	1.0221714499116035	1.1020568177670715}}
{"Inf"	{555.4711760655991	812.4956263548024	1045.814634599143	1238.7240627721847}}
{"Sus"	{33751.408350793696	47191.91209811177	73350.02108054288	86207.92127066576}}
{"R0(t)"	{1.0610292729673276	1.2097246777798154	1.4044843584693518	1.52239755116465}}
{"Reff"	{0.4455143682230578	0.6158574354575008	0.9461905602882784	1.1609714870006373}}
