# Supplementary material for: Use of daily Internet search query data improves real-time projections of influenza epidemics
Source: J R Soc Interface. 2018 Oct 10;15(147):20180220. doi: 10.1098/rsif.2018.0220 (PMC6228485; doi:10.1098/rsif.2018.0220)
Supplement: Prediction results in FluChallenge format [file rsif20180220supp2.gz › Forecast-files/mss-15-wikiWEEKnoNOW/8-35_paramrep.txt]

{"LL"	{18.50033122379986	66.75509474508178	176.11451264097852	264.5755933794327}}
{"DD"	{4.204601359879504	5.246641640994255	6.337574322972767	6.823412550068689}}
{"R0max"	{1.557949362077447	2.227580231415131	3.2851928168200555	3.6987659323844495}}
{"R0min"	{0.9137201041695742	0.9808760784039778	1.1123553469021066	1.1570083405265106}}
{"Inf"	{719.0954353096753	931.4004667411186	1138.620123498688	1216.1260360220099}}
{"Sus"	{44894.88229352809	54568.93627533661	77788.7363248937	93728.95358902028}}
{"R0(t)"	{1.0853724304196322	1.2141148376605362	1.3861786854032774	1.4843619473502176}}
{"Reff"	{0.5981226655803222	0.7205654098444518	1.0232676368839286	1.2379552577239226}}
