# Supplementary material for: Use of daily Internet search query data improves real-time projections of influenza epidemics
Source: J R Soc Interface. 2018 Oct 10;15(147):20180220. doi: 10.1098/rsif.2018.0220 (PMC6228485; doi:10.1098/rsif.2018.0220)
Supplement: Prediction results in FluChallenge format [file rsif20180220supp2.gz › Forecast-files/mss-15-wikiWEEKnoNOW/3-26_paramrep.txt]

{"LL"	{25.159575356963103	102.4457274222205	267.892556659134	357.68420415027}}
{"DD"	{3.2675569780920495	4.254429336039794	5.570798691213943	6.603733853898357}}
{"R0max"	{2.082638064314289	2.7612807092567695	3.6226344560234467	3.9491013141103184}}
{"R0min"	{0.9343642949681676	0.9894989344464522	1.1073046716742616	1.139765352081123}}
{"Inf"	{1002.2371886887817	1322.2444338001449	1820.9046252450405	2169.658394285397}}
{"Sus"	{34927.986616139024	41079.39181626655	59816.3578436682	83136.12400122234}}
{"R0(t)"	{1.3618286087737415	1.6335614215116583	1.9152832382867655	1.9927256951733963}}
{"Reff"	{0.6376640596625482	0.7240411925328092	0.9521277833675412	1.4269266161030716}}
