# Supplementary material for: Use of daily Internet search query data improves real-time projections of influenza epidemics
Source: J R Soc Interface. 2018 Oct 10;15(147):20180220. doi: 10.1098/rsif.2018.0220 (PMC6228485; doi:10.1098/rsif.2018.0220)
Supplement: Prediction results in FluChallenge format [file rsif20180220supp2.gz › Forecast-files/mss-15-wikiWEEKnoNOW/3-12_paramrep.txt]

{"LL"	{69.47022612973916	184.7023216902863	370.00086067245167	475.0346746380326}}
{"DD"	{3.321401917711759	4.346683595812525	5.871226415329395	6.778276080222678}}
{"R0max"	{1.7666935338302152	2.1057375266457727	2.6681135447050615	3.368232190105415}}
{"R0min"	{0.8410887918818062	0.8915432874177396	1.0474263644652688	1.115295924687484}}
{"Inf"	{1137.3431044373344	1459.3436506552557	1915.8755799957005	2154.9641278674894}}
{"Sus"	{61983.710256920196	66119.81975256499	74274.86648949631	80238.28054035686}}
{"R0(t)"	{1.309773934316473	1.4695488944129693	1.7212035094319043	1.9492318158781021}}
{"Reff"	{0.8918180006811997	1.0222560338724378	1.1877769151006945	1.4027240658324385}}
