# Supplementary material for: Use of daily Internet search query data improves real-time projections of influenza epidemics
Source: J R Soc Interface. 2018 Oct 10;15(147):20180220. doi: 10.1098/rsif.2018.0220 (PMC6228485; doi:10.1098/rsif.2018.0220)
Supplement: Prediction results in FluChallenge format [file rsif20180220supp2.gz › Forecast-files/mss-15-wikiWEEKnoNOW/1-16_paramrep.txt]

{"LL"	{97.97821463537758	219.53699185597011	363.36071514504374	463.0327899696084}}
{"DD"	{2.3783336405017974	4.1253847700864	5.249361809423131	6.360701483005622}}
{"R0max"	{1.3419326776937426	1.4732980375610063	1.9031709667920138	2.4670705801545134}}
{"R0min"	{0.8518214218888709	0.8975000032747584	1.051573297577388	1.1249027311885254}}
{"Inf"	{466.2508476979101	910.7490774086629	1170.3822207422857	1489.6726942822108}}
{"Sus"	{61282.761985026875	64084.09263201509	69247.4353919227	77193.5598130978}}
{"R0(t)"	{1.1644473511992817	1.210553452329054	1.444164832552459	1.7030312853398843}}
{"Reff"	{0.7633231073917716	0.8073380923231922	0.9758011412243668	1.1908297113268849}}
