# Supplementary material for: Use of daily Internet search query data improves real-time projections of influenza epidemics
Source: J R Soc Interface. 2018 Oct 10;15(147):20180220. doi: 10.1098/rsif.2018.0220 (PMC6228485; doi:10.1098/rsif.2018.0220)
Supplement: Prediction results in FluChallenge format [file rsif20180220supp2.gz › Forecast-files/mss-15-wikiWEEKnoNOW/2014-EW49.csv]

Location	Target	Type	Unit	Bin_start_incl	Bin_end_notincl	Value
US National	1 wk ahead	Point	percent	NA	NA	3.8934
US National	1 wk ahead	Bin	percent	0	0.1	0.
US National	1 wk ahead	Bin	percent	0.1	0.2	0.
US National	1 wk ahead	Bin	percent	0.2	0.3	1.e-6
US National	1 wk ahead	Bin	percent	0.3	0.4	2.e-6
US National	1 wk ahead	Bin	percent	0.4	0.5	4.e-6
US National	1 wk ahead	Bin	percent	0.5	0.6	9.e-6
US National	1 wk ahead	Bin	percent	0.6	0.7	0.000018999999999999998
US National	1 wk ahead	Bin	percent	0.7	0.8	0.000039
US National	1 wk ahead	Bin	percent	0.8	0.9	0.000077
US National	1 wk ahead	Bin	percent	0.9	1	0.000145
US National	1 wk ahead	Bin	percent	1	1.1	0.00026
US National	1 wk ahead	Bin	percent	1.1	1.2	0.000446
US National	1 wk ahead	Bin	percent	1.2	1.3	0.000735
US National	1 wk ahead	Bin	percent	1.3	1.4	0.001161
US National	1 wk ahead	Bin	percent	1.4	1.5	0.001761
US National	1 wk ahead	Bin	percent	1.5	1.6	0.00257
US National	1 wk ahead	Bin	percent	1.6	1.7	0.003614
US National	1 wk ahead	Bin	percent	1.7	1.8	0.0049039999999999995
US National	1 wk ahead	Bin	percent	1.8	1.9	0.006435
US National	1 wk ahead	Bin	percent	1.9	2	0.00818
US National	1 wk ahead	Bin	percent	2	2.1	0.010091
US National	1 wk ahead	Bin	percent	2.1	2.2	0.01211
US National	1 wk ahead	Bin	percent	2.2	2.3	0.014166
US National	1 wk ahead	Bin	percent	2.3	2.4	0.01619
US National	1 wk ahead	Bin	percent	2.4	2.5	0.018123999999999998
US National	1 wk ahead	Bin	percent	2.5	2.6	0.019927
US National	1 wk ahead	Bin	percent	2.6	2.7	0.021582999999999998
US National	1 wk ahead	Bin	percent	2.7	2.8	0.023101
US National	1 wk ahead	Bin	percent	2.8	2.9	0.024513999999999998
US National	1 wk ahead	Bin	percent	2.9	3	0.025863999999999998
US National	1 wk ahead	Bin	percent	3	3.1	0.027194
US National	1 wk ahead	Bin	percent	3.1	3.2	0.028533
US National	1 wk ahead	Bin	percent	3.2	3.3	0.029878
US National	1 wk ahead	Bin	percent	3.3	3.4	0.031198
US National	1 wk ahead	Bin	percent	3.4	3.5	0.032427
US National	1 wk ahead	Bin	percent	3.5	3.6	0.033475
US National	1 wk ahead	Bin	percent	3.6	3.7	0.034244
US National	1 wk ahead	Bin	percent	3.7	3.8	0.034645999999999996
US National	1 wk ahead	Bin	percent	3.8	3.9	0.034617999999999996
US National	1 wk ahead	Bin	percent	3.9	4	0.034137
US National	1 wk ahead	Bin	percent	4	4.1	0.033231
US National	1 wk ahead	Bin	percent	4.1	4.2	0.031976
US National	1 wk ahead	Bin	percent	4.2	4.3	0.030483
US National	1 wk ahead	Bin	percent	4.3	4.4	0.028881
US National	1 wk ahead	Bin	percent	4.4	4.5	0.027287
US National	1 wk ahead	Bin	percent	4.5	4.6	0.025785
US National	1 wk ahead	Bin	percent	4.6	4.7	0.024404
US National	1 wk ahead	Bin	percent	4.7	4.8	0.023118
US National	1 wk ahead	Bin	percent	4.8	4.9	0.021852999999999997
US National	1 wk ahead	Bin	percent	4.9	5	0.020517999999999998
US National	1 wk ahead	Bin	percent	5	5.1	0.019032999999999998
US National	1 wk ahead	Bin	percent	5.1	5.2	0.017357
US National	1 wk ahead	Bin	percent	5.2	5.3	0.015508999999999998
US National	1 wk ahead	Bin	percent	5.3	5.4	0.013561
US National	1 wk ahead	Bin	percent	5.4	5.5	0.011626
US National	1 wk ahead	Bin	percent	5.5	5.6	0.00983
US National	1 wk ahead	Bin	percent	5.6	5.7	0.008282
US National	1 wk ahead	Bin	percent	5.7	5.8	0.007051
US National	1 wk ahead	Bin	percent	5.8	5.9	0.006155
US National	1 wk ahead	Bin	percent	5.9	6	0.005562999999999999
US National	1 wk ahead	Bin	percent	6	6.1	0.005203
US National	1 wk ahead	Bin	percent	6.1	6.2	0.004984
US National	1 wk ahead	Bin	percent	6.2	6.3	0.004814
US National	1 wk ahead	Bin	percent	6.3	6.4	0.0046229999999999995
US National	1 wk ahead	Bin	percent	6.4	6.5	0.004366
US National	1 wk ahead	Bin	percent	6.5	6.6	0.004031
US National	1 wk ahead	Bin	percent	6.6	6.7	0.003636
US National	1 wk ahead	Bin	percent	6.7	6.8	0.003214
US National	1 wk ahead	Bin	percent	6.8	6.9	0.002806
US National	1 wk ahead	Bin	percent	6.9	7	0.002448
US National	1 wk ahead	Bin	percent	7	7.1	0.002163
US National	1 wk ahead	Bin	percent	7.1	7.2	0.00196
US National	1 wk ahead	Bin	percent	7.2	7.3	0.001831
US National	1 wk ahead	Bin	percent	7.3	7.4	0.001758
US National	1 wk ahead	Bin	percent	7.4	7.5	0.001717
US National	1 wk ahead	Bin	percent	7.5	7.6	0.0016849999999999999
US National	1 wk ahead	Bin	percent	7.6	7.7	0.0016389999999999998
US National	1 wk ahead	Bin	percent	7.7	7.8	0.001568
US National	1 wk ahead	Bin	percent	7.8	7.9	0.001464
US National	1 wk ahead	Bin	percent	7.9	8	0.00133
US National	1 wk ahead	Bin	percent	8	8.1	0.001175
US National	1 wk ahead	Bin	percent	8.1	8.2	0.001013
US National	1 wk ahead	Bin	percent	8.2	8.3	0.000861
US National	1 wk ahead	Bin	percent	8.3	8.4	0.0007369999999999999
US National	1 wk ahead	Bin	percent	8.4	8.5	0.00066
US National	1 wk ahead	Bin	percent	8.5	8.6	0.0006399999999999999
US National	1 wk ahead	Bin	percent	8.6	8.7	0.000687
US National	1 wk ahead	Bin	percent	8.7	8.8	0.000798
US National	1 wk ahead	Bin	percent	8.8	8.9	0.0009639999999999999
US National	1 wk ahead	Bin	percent	8.9	9	0.0011669999999999999
US National	1 wk ahead	Bin	percent	9	9.1	0.00138
US National	1 wk ahead	Bin	percent	9.1	9.2	0.0015719999999999998
US National	1 wk ahead	Bin	percent	9.2	9.3	0.001715
US National	1 wk ahead	Bin	percent	9.3	9.4	0.001784
US National	1 wk ahead	Bin	percent	9.4	9.5	0.0017679999999999998
US National	1 wk ahead	Bin	percent	9.5	9.6	0.0016669999999999999
US National	1 wk ahead	Bin	percent	9.6	9.7	0.0014969999999999998
US National	1 wk ahead	Bin	percent	9.7	9.8	0.0012779999999999998
US National	1 wk ahead	Bin	percent	9.8	9.9	0.0010379999999999999
US National	1 wk ahead	Bin	percent	9.9	10	0.000802
US National	1 wk ahead	Bin	percent	10	10.1	0.000589
US National	1 wk ahead	Bin	percent	10.1	10.2	0.000412
US National	1 wk ahead	Bin	percent	10.2	10.3	0.000274
US National	1 wk ahead	Bin	percent	10.3	10.4	0.000173
US National	1 wk ahead	Bin	percent	10.4	10.5	0.000104
US National	1 wk ahead	Bin	percent	10.5	10.6	0.000059999999999999995
US National	1 wk ahead	Bin	percent	10.6	10.7	0.000032
US National	1 wk ahead	Bin	percent	10.7	10.8	0.000017
US National	1 wk ahead	Bin	percent	10.8	10.9	8.e-6
US National	1 wk ahead	Bin	percent	10.9	11	4.e-6
US National	1 wk ahead	Bin	percent	11	11.1	2.e-6
US National	1 wk ahead	Bin	percent	11.1	11.2	1.e-6
US National	1 wk ahead	Bin	percent	11.2	11.3	0.
US National	1 wk ahead	Bin	percent	11.3	11.4	0.
US National	1 wk ahead	Bin	percent	11.4	11.5	0.
US National	1 wk ahead	Bin	percent	11.5	11.6	0.
US National	1 wk ahead	Bin	percent	11.6	11.7	0.
US National	1 wk ahead	Bin	percent	11.7	11.8	0.
US National	1 wk ahead	Bin	percent	11.8	11.9	0.
US National	1 wk ahead	Bin	percent	11.9	12	0.
US National	1 wk ahead	Bin	percent	12	12.1	0.
US National	1 wk ahead	Bin	percent	12.1	12.2	0.
US National	1 wk ahead	Bin	percent	12.2	12.3	0.
US National	1 wk ahead	Bin	percent	12.3	12.4	0.
US National	1 wk ahead	Bin	percent	12.4	12.5	0.
US National	1 wk ahead	Bin	percent	12.5	12.6	0.
US National	1 wk ahead	Bin	percent	12.6	12.7	0.
US National	1 wk ahead	Bin	percent	12.7	12.8	0.
US National	1 wk ahead	Bin	percent	12.8	12.9	0.
US National	1 wk ahead	Bin	percent	12.9	13	0.
US National	1 wk ahead	Bin	percent	13	100	0.
US National	2 wk ahead	Point	percent	NA	NA	5.5618
US National	2 wk ahead	Bin	percent	0	0.1	0.000816
US National	2 wk ahead	Bin	percent	0.1	0.2	0.000962
US National	2 wk ahead	Bin	percent	0.2	0.3	0.0011279999999999999
US National	2 wk ahead	Bin	percent	0.3	0.4	0.001313
US National	2 wk ahead	Bin	percent	0.4	0.5	0.0015199999999999999
US National	2 wk ahead	Bin	percent	0.5	0.6	0.001749
US National	2 wk ahead	Bin	percent	0.6	0.7	0.002
US National	2 wk ahead	Bin	percent	0.7	0.8	0.002274
US National	2 wk ahead	Bin	percent	0.8	0.9	0.002571
US National	2 wk ahead	Bin	percent	0.9	1	0.002889
US National	2 wk ahead	Bin	percent	1	1.1	0.0032289999999999997
US National	2 wk ahead	Bin	percent	1.1	1.2	0.0035889999999999997
US National	2 wk ahead	Bin	percent	1.2	1.3	0.003967
US National	2 wk ahead	Bin	percent	1.3	1.4	0.004360999999999999
US National	2 wk ahead	Bin	percent	1.4	1.5	0.004769
US National	2 wk ahead	Bin	percent	1.5	1.6	0.005189
US National	2 wk ahead	Bin	percent	1.6	1.7	0.005617
US National	2 wk ahead	Bin	percent	1.7	1.8	0.006051
US National	2 wk ahead	Bin	percent	1.8	1.9	0.006487
US National	2 wk ahead	Bin	percent	1.9	2	0.0069229999999999995
US National	2 wk ahead	Bin	percent	2	2.1	0.007356
US National	2 wk ahead	Bin	percent	2.1	2.2	0.007782
US National	2 wk ahead	Bin	percent	2.2	2.3	0.008199999999999999
US National	2 wk ahead	Bin	percent	2.3	2.4	0.008607
US National	2 wk ahead	Bin	percent	2.4	2.5	0.009001
US National	2 wk ahead	Bin	percent	2.5	2.6	0.009380999999999999
US National	2 wk ahead	Bin	percent	2.6	2.7	0.009746
US National	2 wk ahead	Bin	percent	2.7	2.8	0.010095
US National	2 wk ahead	Bin	percent	2.8	2.9	0.010426999999999999
US National	2 wk ahead	Bin	percent	2.9	3	0.010742999999999999
US National	2 wk ahead	Bin	percent	3	3.1	0.011044
US National	2 wk ahead	Bin	percent	3.1	3.2	0.01133
US National	2 wk ahead	Bin	percent	3.2	3.3	0.011602
US National	2 wk ahead	Bin	percent	3.3	3.4	0.011861
US National	2 wk ahead	Bin	percent	3.4	3.5	0.012107
US National	2 wk ahead	Bin	percent	3.5	3.6	0.012343
US National	2 wk ahead	Bin	percent	3.6	3.7	0.012567
US National	2 wk ahead	Bin	percent	3.7	3.8	0.012782
US National	2 wk ahead	Bin	percent	3.8	3.9	0.012986999999999999
US National	2 wk ahead	Bin	percent	3.9	4	0.013182
US National	2 wk ahead	Bin	percent	4	4.1	0.013366
US National	2 wk ahead	Bin	percent	4.1	4.2	0.013538999999999999
US National	2 wk ahead	Bin	percent	4.2	4.3	0.013699999999999999
US National	2 wk ahead	Bin	percent	4.3	4.4	0.013847
US National	2 wk ahead	Bin	percent	4.4	4.5	0.013979
US National	2 wk ahead	Bin	percent	4.5	4.6	0.014093999999999999
US National	2 wk ahead	Bin	percent	4.6	4.7	0.014189
US National	2 wk ahead	Bin	percent	4.7	4.8	0.014263999999999999
US National	2 wk ahead	Bin	percent	4.8	4.9	0.014315999999999999
US National	2 wk ahead	Bin	percent	4.9	5	0.014343
US National	2 wk ahead	Bin	percent	5	5.1	0.014343999999999999
US National	2 wk ahead	Bin	percent	5.1	5.2	0.014317999999999999
US National	2 wk ahead	Bin	percent	5.2	5.3	0.014263999999999999
US National	2 wk ahead	Bin	percent	5.3	5.4	0.014181
US National	2 wk ahead	Bin	percent	5.4	5.5	0.014069
US National	2 wk ahead	Bin	percent	5.5	5.6	0.013928
US National	2 wk ahead	Bin	percent	5.6	5.7	0.013758999999999999
US National	2 wk ahead	Bin	percent	5.7	5.8	0.013564
US National	2 wk ahead	Bin	percent	5.8	5.9	0.013342999999999999
US National	2 wk ahead	Bin	percent	5.9	6	0.013099999999999999
US National	2 wk ahead	Bin	percent	6	6.1	0.012835
US National	2 wk ahead	Bin	percent	6.1	6.2	0.012553
US National	2 wk ahead	Bin	percent	6.2	6.3	0.012256999999999999
US National	2 wk ahead	Bin	percent	6.3	6.4	0.011948
US National	2 wk ahead	Bin	percent	6.4	6.5	0.011632
US National	2 wk ahead	Bin	percent	6.5	6.6	0.011311
US National	2 wk ahead	Bin	percent	6.6	6.7	0.010988
US National	2 wk ahead	Bin	percent	6.7	6.8	0.010669
US National	2 wk ahead	Bin	percent	6.8	6.9	0.010355
US National	2 wk ahead	Bin	percent	6.9	7	0.01005
US National	2 wk ahead	Bin	percent	7	7.1	0.009755999999999999
US National	2 wk ahead	Bin	percent	7.1	7.2	0.009476
US National	2 wk ahead	Bin	percent	7.2	7.3	0.009212
US National	2 wk ahead	Bin	percent	7.3	7.4	0.008964
US National	2 wk ahead	Bin	percent	7.4	7.5	0.008735
US National	2 wk ahead	Bin	percent	7.5	7.6	0.008522
US National	2 wk ahead	Bin	percent	7.6	7.7	0.008326
US National	2 wk ahead	Bin	percent	7.7	7.8	0.008145
US National	2 wk ahead	Bin	percent	7.8	7.9	0.007977999999999999
US National	2 wk ahead	Bin	percent	7.9	8	0.007823
US National	2 wk ahead	Bin	percent	8	8.1	0.007676
US National	2 wk ahead	Bin	percent	8.1	8.2	0.007535
US National	2 wk ahead	Bin	percent	8.2	8.3	0.007396
US National	2 wk ahead	Bin	percent	8.3	8.4	0.007255999999999999
US National	2 wk ahead	Bin	percent	8.4	8.5	0.007111999999999999
US National	2 wk ahead	Bin	percent	8.5	8.6	0.006963
US National	2 wk ahead	Bin	percent	8.6	8.7	0.006803999999999999
US National	2 wk ahead	Bin	percent	8.7	8.8	0.006633999999999999
US National	2 wk ahead	Bin	percent	8.8	8.9	0.006451999999999999
US National	2 wk ahead	Bin	percent	8.9	9	0.0062569999999999995
US National	2 wk ahead	Bin	percent	9	9.1	0.0060479999999999996
US National	2 wk ahead	Bin	percent	9.1	9.2	0.005827
US National	2 wk ahead	Bin	percent	9.2	9.3	0.005595
US National	2 wk ahead	Bin	percent	9.3	9.4	0.005353
US National	2 wk ahead	Bin	percent	9.4	9.5	0.005103
US National	2 wk ahead	Bin	percent	9.5	9.6	0.004848
US National	2 wk ahead	Bin	percent	9.6	9.7	0.004591
US National	2 wk ahead	Bin	percent	9.7	9.8	0.0043349999999999994
US National	2 wk ahead	Bin	percent	9.8	9.9	0.004083
US National	2 wk ahead	Bin	percent	9.9	10	0.0038369999999999997
US National	2 wk ahead	Bin	percent	10	10.1	0.003601
US National	2 wk ahead	Bin	percent	10.1	10.2	0.003377
US National	2 wk ahead	Bin	percent	10.2	10.3	0.0031669999999999997
US National	2 wk ahead	Bin	percent	10.3	10.4	0.002973
US National	2 wk ahead	Bin	percent	10.4	10.5	0.002796
US National	2 wk ahead	Bin	percent	10.5	10.6	0.002637
US National	2 wk ahead	Bin	percent	10.6	10.7	0.002497
US National	2 wk ahead	Bin	percent	10.7	10.8	0.002375
US National	2 wk ahead	Bin	percent	10.8	10.9	0.002271
US National	2 wk ahead	Bin	percent	10.9	11	0.0021839999999999997
US National	2 wk ahead	Bin	percent	11	11.1	0.002113
US National	2 wk ahead	Bin	percent	11.1	11.2	0.002056
US National	2 wk ahead	Bin	percent	11.2	11.3	0.002012
US National	2 wk ahead	Bin	percent	11.3	11.4	0.0019779999999999997
US National	2 wk ahead	Bin	percent	11.4	11.5	0.0019529999999999999
US National	2 wk ahead	Bin	percent	11.5	11.6	0.0019349999999999999
US National	2 wk ahead	Bin	percent	11.6	11.7	0.001921
US National	2 wk ahead	Bin	percent	11.7	11.8	0.0019089999999999999
US National	2 wk ahead	Bin	percent	11.8	11.9	0.001898
US National	2 wk ahead	Bin	percent	11.9	12	0.001887
US National	2 wk ahead	Bin	percent	12	12.1	0.001872
US National	2 wk ahead	Bin	percent	12.1	12.2	0.001854
US National	2 wk ahead	Bin	percent	12.2	12.3	0.001831
US National	2 wk ahead	Bin	percent	12.3	12.4	0.001802
US National	2 wk ahead	Bin	percent	12.4	12.5	0.001767
US National	2 wk ahead	Bin	percent	12.5	12.6	0.001725
US National	2 wk ahead	Bin	percent	12.6	12.7	0.001676
US National	2 wk ahead	Bin	percent	12.7	12.8	0.0016209999999999998
US National	2 wk ahead	Bin	percent	12.8	12.9	0.0015589999999999998
US National	2 wk ahead	Bin	percent	12.9	13	0.001491
US National	2 wk ahead	Bin	percent	13	100	0.054971
US National	3 wk ahead	Point	percent	NA	NA	7.2052000000000005
US National	3 wk ahead	Bin	percent	0	0.1	0.0016879999999999998
US National	3 wk ahead	Bin	percent	0.1	0.2	0.001839
US National	3 wk ahead	Bin	percent	0.2	0.3	0.0019979999999999998
US National	3 wk ahead	Bin	percent	0.3	0.4	0.0021639999999999997
US National	3 wk ahead	Bin	percent	0.4	0.5	0.002338
US National	3 wk ahead	Bin	percent	0.5	0.6	0.002518
US National	3 wk ahead	Bin	percent	0.6	0.7	0.002704
US National	3 wk ahead	Bin	percent	0.7	0.8	0.0028959999999999997
US National	3 wk ahead	Bin	percent	0.8	0.9	0.003094
US National	3 wk ahead	Bin	percent	0.9	1	0.0032949999999999998
US National	3 wk ahead	Bin	percent	1	1.1	0.0035009999999999998
US National	3 wk ahead	Bin	percent	1.1	1.2	0.0037099999999999998
US National	3 wk ahead	Bin	percent	1.2	1.3	0.00392
US National	3 wk ahead	Bin	percent	1.3	1.4	0.0041329999999999995
US National	3 wk ahead	Bin	percent	1.4	1.5	0.004346
US National	3 wk ahead	Bin	percent	1.5	1.6	0.0045579999999999996
US National	3 wk ahead	Bin	percent	1.6	1.7	0.00477
US National	3 wk ahead	Bin	percent	1.7	1.8	0.00498
US National	3 wk ahead	Bin	percent	1.8	1.9	0.005187
US National	3 wk ahead	Bin	percent	1.9	2	0.00539
US National	3 wk ahead	Bin	percent	2	2.1	0.0055899999999999995
US National	3 wk ahead	Bin	percent	2.1	2.2	0.005784
US National	3 wk ahead	Bin	percent	2.2	2.3	0.005973
US National	3 wk ahead	Bin	percent	2.3	2.4	0.006157
US National	3 wk ahead	Bin	percent	2.4	2.5	0.006333
US National	3 wk ahead	Bin	percent	2.5	2.6	0.006503999999999999
US National	3 wk ahead	Bin	percent	2.6	2.7	0.006666999999999999
US National	3 wk ahead	Bin	percent	2.7	2.8	0.006823
US National	3 wk ahead	Bin	percent	2.8	2.9	0.006971
US National	3 wk ahead	Bin	percent	2.9	3	0.0071129999999999995
US National	3 wk ahead	Bin	percent	3	3.1	0.007247
US National	3 wk ahead	Bin	percent	3.1	3.2	0.0073739999999999995
US National	3 wk ahead	Bin	percent	3.2	3.3	0.007495
US National	3 wk ahead	Bin	percent	3.3	3.4	0.0076089999999999994
US National	3 wk ahead	Bin	percent	3.4	3.5	0.007717
US National	3 wk ahead	Bin	percent	3.5	3.6	0.007819
US National	3 wk ahead	Bin	percent	3.6	3.7	0.007916
US National	3 wk ahead	Bin	percent	3.7	3.8	0.008008
US National	3 wk ahead	Bin	percent	3.8	3.9	0.008095
US National	3 wk ahead	Bin	percent	3.9	4	0.008178999999999999
US National	3 wk ahead	Bin	percent	4	4.1	0.008258999999999999
US National	3 wk ahead	Bin	percent	4.1	4.2	0.008336
US National	3 wk ahead	Bin	percent	4.2	4.3	0.008409999999999999
US National	3 wk ahead	Bin	percent	4.3	4.4	0.008480999999999999
US National	3 wk ahead	Bin	percent	4.4	4.5	0.008551
US National	3 wk ahead	Bin	percent	4.5	4.6	0.008617999999999999
US National	3 wk ahead	Bin	percent	4.6	4.7	0.008683999999999999
US National	3 wk ahead	Bin	percent	4.7	4.8	0.008747999999999999
US National	3 wk ahead	Bin	percent	4.8	4.9	0.008811
US National	3 wk ahead	Bin	percent	4.9	5	0.008871
US National	3 wk ahead	Bin	percent	5	5.1	0.00893
US National	3 wk ahead	Bin	percent	5.1	5.2	0.008986
US National	3 wk ahead	Bin	percent	5.2	5.3	0.009041
US National	3 wk ahead	Bin	percent	5.3	5.4	0.009093
US National	3 wk ahead	Bin	percent	5.4	5.5	0.009141999999999999
US National	3 wk ahead	Bin	percent	5.5	5.6	0.009186999999999999
US National	3 wk ahead	Bin	percent	5.6	5.7	0.009229
US National	3 wk ahead	Bin	percent	5.7	5.8	0.009267
US National	3 wk ahead	Bin	percent	5.8	5.9	0.009301
US National	3 wk ahead	Bin	percent	5.9	6	0.009328999999999999
US National	3 wk ahead	Bin	percent	6	6.1	0.009352
US National	3 wk ahead	Bin	percent	6.1	6.2	0.009368999999999999
US National	3 wk ahead	Bin	percent	6.2	6.3	0.00938
US National	3 wk ahead	Bin	percent	6.3	6.4	0.009385
US National	3 wk ahead	Bin	percent	6.4	6.5	0.009382
US National	3 wk ahead	Bin	percent	6.5	6.6	0.009372
US National	3 wk ahead	Bin	percent	6.6	6.7	0.009354999999999999
US National	3 wk ahead	Bin	percent	6.7	6.8	0.00933
US National	3 wk ahead	Bin	percent	6.8	6.9	0.009297999999999999
US National	3 wk ahead	Bin	percent	6.9	7	0.009257999999999999
US National	3 wk ahead	Bin	percent	7	7.1	0.00921
US National	3 wk ahead	Bin	percent	7.1	7.2	0.009153999999999999
US National	3 wk ahead	Bin	percent	7.2	7.3	0.009091
US National	3 wk ahead	Bin	percent	7.3	7.4	0.00902
US National	3 wk ahead	Bin	percent	7.4	7.5	0.008942
US National	3 wk ahead	Bin	percent	7.5	7.6	0.008858
US National	3 wk ahead	Bin	percent	7.6	7.7	0.008766
US National	3 wk ahead	Bin	percent	7.7	7.8	0.008669
US National	3 wk ahead	Bin	percent	7.8	7.9	0.008565999999999999
US National	3 wk ahead	Bin	percent	7.9	8	0.008457
US National	3 wk ahead	Bin	percent	8	8.1	0.008343999999999999
US National	3 wk ahead	Bin	percent	8.1	8.2	0.008225999999999999
US National	3 wk ahead	Bin	percent	8.2	8.3	0.008105
US National	3 wk ahead	Bin	percent	8.3	8.4	0.00798
US National	3 wk ahead	Bin	percent	8.4	8.5	0.007852999999999999
US National	3 wk ahead	Bin	percent	8.5	8.6	0.007724
US National	3 wk ahead	Bin	percent	8.6	8.7	0.007593
US National	3 wk ahead	Bin	percent	8.7	8.8	0.007461
US National	3 wk ahead	Bin	percent	8.8	8.9	0.007329
US National	3 wk ahead	Bin	percent	8.9	9	0.007196999999999999
US National	3 wk ahead	Bin	percent	9	9.1	0.007065
US National	3 wk ahead	Bin	percent	9.1	9.2	0.006934999999999999
US National	3 wk ahead	Bin	percent	9.2	9.3	0.0068059999999999996
US National	3 wk ahead	Bin	percent	9.3	9.4	0.006679
US National	3 wk ahead	Bin	percent	9.4	9.5	0.006555
US National	3 wk ahead	Bin	percent	9.5	9.6	0.006434
US National	3 wk ahead	Bin	percent	9.6	9.7	0.006314999999999999
US National	3 wk ahead	Bin	percent	9.7	9.8	0.0062
US National	3 wk ahead	Bin	percent	9.8	9.9	0.006088
US National	3 wk ahead	Bin	percent	9.9	10	0.00598
US National	3 wk ahead	Bin	percent	10	10.1	0.005876
US National	3 wk ahead	Bin	percent	10.1	10.2	0.005775
US National	3 wk ahead	Bin	percent	10.2	10.3	0.005679
US National	3 wk ahead	Bin	percent	10.3	10.4	0.005586
US National	3 wk ahead	Bin	percent	10.4	10.5	0.005497
US National	3 wk ahead	Bin	percent	10.5	10.6	0.005412
US National	3 wk ahead	Bin	percent	10.6	10.7	0.005331
US National	3 wk ahead	Bin	percent	10.7	10.8	0.005252
US National	3 wk ahead	Bin	percent	10.8	10.9	0.005177
US National	3 wk ahead	Bin	percent	10.9	11	0.005105
US National	3 wk ahead	Bin	percent	11	11.1	0.0050349999999999995
US National	3 wk ahead	Bin	percent	11.1	11.2	0.004967
US National	3 wk ahead	Bin	percent	11.2	11.3	0.004902
US National	3 wk ahead	Bin	percent	11.3	11.4	0.004837999999999999
US National	3 wk ahead	Bin	percent	11.4	11.5	0.004776
US National	3 wk ahead	Bin	percent	11.5	11.6	0.004715
US National	3 wk ahead	Bin	percent	11.6	11.7	0.004654999999999999
US National	3 wk ahead	Bin	percent	11.7	11.8	0.004595999999999999
US National	3 wk ahead	Bin	percent	11.8	11.9	0.004536
US National	3 wk ahead	Bin	percent	11.9	12	0.004478
US National	3 wk ahead	Bin	percent	12	12.1	0.004419
US National	3 wk ahead	Bin	percent	12.1	12.2	0.00436
US National	3 wk ahead	Bin	percent	12.2	12.3	0.0043
US National	3 wk ahead	Bin	percent	12.3	12.4	0.00424
US National	3 wk ahead	Bin	percent	12.4	12.5	0.00418
US National	3 wk ahead	Bin	percent	12.5	12.6	0.0041199999999999995
US National	3 wk ahead	Bin	percent	12.6	12.7	0.004058
US National	3 wk ahead	Bin	percent	12.7	12.8	0.003997
US National	3 wk ahead	Bin	percent	12.8	12.9	0.003934
US National	3 wk ahead	Bin	percent	12.9	13	0.003872
US National	3 wk ahead	Bin	percent	13	100	0.143572
US National	4 wk ahead	Point	percent	NA	NA	7.542800000000001
US National	4 wk ahead	Bin	percent	0	0.1	0.001449
US National	4 wk ahead	Bin	percent	0.1	0.2	0.001598
US National	4 wk ahead	Bin	percent	0.2	0.3	0.0017549999999999998
US National	4 wk ahead	Bin	percent	0.3	0.4	0.0019219999999999999
US National	4 wk ahead	Bin	percent	0.4	0.5	0.002095
US National	4 wk ahead	Bin	percent	0.5	0.6	0.002277
US National	4 wk ahead	Bin	percent	0.6	0.7	0.0024649999999999997
US National	4 wk ahead	Bin	percent	0.7	0.8	0.002659
US National	4 wk ahead	Bin	percent	0.8	0.9	0.002859
US National	4 wk ahead	Bin	percent	0.9	1	0.0030629999999999998
US National	4 wk ahead	Bin	percent	1	1.1	0.00327
US National	4 wk ahead	Bin	percent	1.1	1.2	0.00348
US National	4 wk ahead	Bin	percent	1.2	1.3	0.003691
US National	4 wk ahead	Bin	percent	1.3	1.4	0.003903
US National	4 wk ahead	Bin	percent	1.4	1.5	0.0041129999999999995
US National	4 wk ahead	Bin	percent	1.5	1.6	0.0043219999999999995
US National	4 wk ahead	Bin	percent	1.6	1.7	0.004527
US National	4 wk ahead	Bin	percent	1.7	1.8	0.004729
US National	4 wk ahead	Bin	percent	1.8	1.9	0.004925
US National	4 wk ahead	Bin	percent	1.9	2	0.005115
US National	4 wk ahead	Bin	percent	2	2.1	0.005297
US National	4 wk ahead	Bin	percent	2.1	2.2	0.005473
US National	4 wk ahead	Bin	percent	2.2	2.3	0.005639
US National	4 wk ahead	Bin	percent	2.3	2.4	0.005796
US National	4 wk ahead	Bin	percent	2.4	2.5	0.005944
US National	4 wk ahead	Bin	percent	2.5	2.6	0.006081
US National	4 wk ahead	Bin	percent	2.6	2.7	0.006209
US National	4 wk ahead	Bin	percent	2.7	2.8	0.006326
US National	4 wk ahead	Bin	percent	2.8	2.9	0.006431999999999999
US National	4 wk ahead	Bin	percent	2.9	3	0.006529
US National	4 wk ahead	Bin	percent	3	3.1	0.0066159999999999995
US National	4 wk ahead	Bin	percent	3.1	3.2	0.006693999999999999
US National	4 wk ahead	Bin	percent	3.2	3.3	0.006763
US National	4 wk ahead	Bin	percent	3.3	3.4	0.0068249999999999995
US National	4 wk ahead	Bin	percent	3.4	3.5	0.006879
US National	4 wk ahead	Bin	percent	3.5	3.6	0.006927
US National	4 wk ahead	Bin	percent	3.6	3.7	0.00697
US National	4 wk ahead	Bin	percent	3.7	3.8	0.007009
US National	4 wk ahead	Bin	percent	3.8	3.9	0.007045
US National	4 wk ahead	Bin	percent	3.9	4	0.007078999999999999
US National	4 wk ahead	Bin	percent	4	4.1	0.007111999999999999
US National	4 wk ahead	Bin	percent	4.1	4.2	0.007146
US National	4 wk ahead	Bin	percent	4.2	4.3	0.007182
US National	4 wk ahead	Bin	percent	4.3	4.4	0.00722
US National	4 wk ahead	Bin	percent	4.4	4.5	0.007261999999999999
US National	4 wk ahead	Bin	percent	4.5	4.6	0.0073089999999999995
US National	4 wk ahead	Bin	percent	4.6	4.7	0.007362
US National	4 wk ahead	Bin	percent	4.7	4.8	0.007421
US National	4 wk ahead	Bin	percent	4.8	4.9	0.007487
US National	4 wk ahead	Bin	percent	4.9	5	0.00756
US National	4 wk ahead	Bin	percent	5	5.1	0.0076419999999999995
US National	4 wk ahead	Bin	percent	5.1	5.2	0.007731999999999999
US National	4 wk ahead	Bin	percent	5.2	5.3	0.00783
US National	4 wk ahead	Bin	percent	5.3	5.4	0.007936
US National	4 wk ahead	Bin	percent	5.4	5.5	0.008050999999999999
US National	4 wk ahead	Bin	percent	5.5	5.6	0.008173999999999999
US National	4 wk ahead	Bin	percent	5.6	5.7	0.008303
US National	4 wk ahead	Bin	percent	5.7	5.8	0.00844
US National	4 wk ahead	Bin	percent	5.8	5.9	0.008582
US National	4 wk ahead	Bin	percent	5.9	6	0.008728999999999999
US National	4 wk ahead	Bin	percent	6	6.1	0.008879999999999999
US National	4 wk ahead	Bin	percent	6.1	6.2	0.009035
US National	4 wk ahead	Bin	percent	6.2	6.3	0.00919
US National	4 wk ahead	Bin	percent	6.3	6.4	0.009346
US National	4 wk ahead	Bin	percent	6.4	6.5	0.009500999999999999
US National	4 wk ahead	Bin	percent	6.5	6.6	0.009653
US National	4 wk ahead	Bin	percent	6.6	6.7	0.009802
US National	4 wk ahead	Bin	percent	6.7	6.8	0.009944
US National	4 wk ahead	Bin	percent	6.8	6.9	0.010079999999999999
US National	4 wk ahead	Bin	percent	6.9	7	0.010206999999999999
US National	4 wk ahead	Bin	percent	7	7.1	0.010324999999999999
US National	4 wk ahead	Bin	percent	7.1	7.2	0.010431
US National	4 wk ahead	Bin	percent	7.2	7.3	0.010524
US National	4 wk ahead	Bin	percent	7.3	7.4	0.010603999999999999
US National	4 wk ahead	Bin	percent	7.4	7.5	0.010667999999999999
US National	4 wk ahead	Bin	percent	7.5	7.6	0.010716999999999999
US National	4 wk ahead	Bin	percent	7.6	7.7	0.010747999999999999
US National	4 wk ahead	Bin	percent	7.7	7.8	0.010761999999999999
US National	4 wk ahead	Bin	percent	7.8	7.9	0.010757
US National	4 wk ahead	Bin	percent	7.9	8	0.010735
US National	4 wk ahead	Bin	percent	8	8.1	0.010693
US National	4 wk ahead	Bin	percent	8.1	8.2	0.010633
US National	4 wk ahead	Bin	percent	8.2	8.3	0.010554
US National	4 wk ahead	Bin	percent	8.3	8.4	0.010457
US National	4 wk ahead	Bin	percent	8.4	8.5	0.010341999999999999
US National	4 wk ahead	Bin	percent	8.5	8.6	0.010211
US National	4 wk ahead	Bin	percent	8.6	8.7	0.010065
US National	4 wk ahead	Bin	percent	8.7	8.8	0.009903
US National	4 wk ahead	Bin	percent	8.8	8.9	0.009729
US National	4 wk ahead	Bin	percent	8.9	9	0.009543
US National	4 wk ahead	Bin	percent	9	9.1	0.009348
US National	4 wk ahead	Bin	percent	9.1	9.2	0.009144
US National	4 wk ahead	Bin	percent	9.2	9.3	0.008933
US National	4 wk ahead	Bin	percent	9.3	9.4	0.008718
US National	4 wk ahead	Bin	percent	9.4	9.5	0.008499999999999999
US National	4 wk ahead	Bin	percent	9.5	9.6	0.008281
US National	4 wk ahead	Bin	percent	9.6	9.7	0.008062999999999999
US National	4 wk ahead	Bin	percent	9.7	9.8	0.007847999999999999
US National	4 wk ahead	Bin	percent	9.8	9.9	0.0076359999999999996
US National	4 wk ahead	Bin	percent	9.9	10	0.00743
US National	4 wk ahead	Bin	percent	10	10.1	0.007231
US National	4 wk ahead	Bin	percent	10.1	10.2	0.007039999999999999
US National	4 wk ahead	Bin	percent	10.2	10.3	0.0068579999999999995
US National	4 wk ahead	Bin	percent	10.3	10.4	0.006686
US National	4 wk ahead	Bin	percent	10.4	10.5	0.006522999999999999
US National	4 wk ahead	Bin	percent	10.5	10.6	0.006371
US National	4 wk ahead	Bin	percent	10.6	10.7	0.006228999999999999
US National	4 wk ahead	Bin	percent	10.7	10.8	0.006097
US National	4 wk ahead	Bin	percent	10.8	10.9	0.0059759999999999995
US National	4 wk ahead	Bin	percent	10.9	11	0.005863999999999999
US National	4 wk ahead	Bin	percent	11	11.1	0.0057599999999999995
US National	4 wk ahead	Bin	percent	11.1	11.2	0.005665
US National	4 wk ahead	Bin	percent	11.2	11.3	0.0055769999999999995
US National	4 wk ahead	Bin	percent	11.3	11.4	0.005495
US National	4 wk ahead	Bin	percent	11.4	11.5	0.005418
US National	4 wk ahead	Bin	percent	11.5	11.6	0.005346
US National	4 wk ahead	Bin	percent	11.6	11.7	0.005277
US National	4 wk ahead	Bin	percent	11.7	11.8	0.005209
US National	4 wk ahead	Bin	percent	11.8	11.9	0.005144
US National	4 wk ahead	Bin	percent	11.9	12	0.005078
US National	4 wk ahead	Bin	percent	12	12.1	0.005013
US National	4 wk ahead	Bin	percent	12.1	12.2	0.004946
US National	4 wk ahead	Bin	percent	12.2	12.3	0.004876999999999999
US National	4 wk ahead	Bin	percent	12.3	12.4	0.0048059999999999995
US National	4 wk ahead	Bin	percent	12.4	12.5	0.004732999999999999
US National	4 wk ahead	Bin	percent	12.5	12.6	0.0046559999999999995
US National	4 wk ahead	Bin	percent	12.6	12.7	0.004576
US National	4 wk ahead	Bin	percent	12.7	12.8	0.0044919999999999995
US National	4 wk ahead	Bin	percent	12.8	12.9	0.004405
US National	4 wk ahead	Bin	percent	12.9	13	0.004314
US National	4 wk ahead	Bin	percent	13	100	0.09916699999999999
