# Supplementary material for: Use of daily Internet search query data improves real-time projections of influenza epidemics
Source: J R Soc Interface. 2018 Oct 10;15(147):20180220. doi: 10.1098/rsif.2018.0220 (PMC6228485; doi:10.1098/rsif.2018.0220)
Supplement: Prediction results in FluChallenge format [file rsif20180220supp2.gz › Forecast-files/mss-15-wikiWEEKnoNOW/3-25_paramrep.txt]

{"LL"	{27.753972989985215	119.39089108382532	235.04018058233814	365.5090780600858}}
{"DD"	{3.2418190063122565	4.230975702402388	5.813781591983814	6.566366749538511}}
{"R0max"	{2.255196734353629	2.885756303385418	3.697274362910483	3.8666098882152458}}
{"R0min"	{0.9071960405223397	0.964478117854561	1.0853672817657234	1.152681129836783}}
{"Inf"	{1206.2215223986382	1589.3850103105083	2297.5017076509785	2636.549940401248}}
{"Sus"	{35798.60473287289	41578.53486760626	54531.13440545867	77021.24816516733}}
{"R0(t)"	{1.4371811027694077	1.695072619358654	1.9564967648580782	2.093221687650056}}
{"Reff"	{0.654957085102977	0.7559889779645039	1.0245218300711088	1.3317076255129572}}
