# Supplementary material for: Use of daily Internet search query data improves real-time projections of influenza epidemics
Source: J R Soc Interface. 2018 Oct 10;15(147):20180220. doi: 10.1098/rsif.2018.0220 (PMC6228485; doi:10.1098/rsif.2018.0220)
Supplement: Prediction results in FluChallenge format [file rsif20180220supp2.gz › Forecast-files/mss-15-wikiWEEKnoNOW/7-34_paramrep.txt]

{"LL"	{17.7506265014499	65.14665914373579	152.54444143544322	236.31835327116195}}
{"DD"	{3.0211694608532675	4.086763516619974	6.013918630505942	6.741280301512951}}
{"R0max"	{1.479672103630042	2.146833254971606	3.390254978702755	3.857039196027292}}
{"R0min"	{0.8562176247305019	0.8977685952980432	1.038801722296244	1.1121348815944667}}
{"Inf"	{598.0785420751196	833.0332893434781	1220.0338096998764	1378.3114826188548}}
{"Sus"	{35807.9594200587	53214.74885535704	76743.84190307544	94905.74591441866}}
{"R0(t)"	{1.0705507104354748	1.1662778403496474	1.3814316927332437	1.4864868504237618}}
{"Reff"	{0.46763790026156143	0.6645891105376655	1.026841696333341	1.2084019249165814}}
