# Supplementary material for: Use of daily Internet search query data improves real-time projections of influenza epidemics
Source: J R Soc Interface. 2018 Oct 10;15(147):20180220. doi: 10.1098/rsif.2018.0220 (PMC6228485; doi:10.1098/rsif.2018.0220)
Supplement: Prediction results in FluChallenge format [file rsif20180220supp2.gz › Forecast-files/mss-15-wikiWEEKnoNOW/2012-EW13.csv]

Location	Target	Type	Unit	Bin_start_incl	Bin_end_notincl	Value
US National	1 wk ahead	Point	percent	NA	NA	1.8822
US National	1 wk ahead	Bin	percent	0	0,1	0.
US National	1 wk ahead	Bin	percent	0,1	0,2	0.
US National	1 wk ahead	Bin	percent	0,2	0,3	0.
US National	1 wk ahead	Bin	percent	0,3	0,4	0.
US National	1 wk ahead	Bin	percent	0,4	0,5	0.
US National	1 wk ahead	Bin	percent	0,5	0,6	0.
US National	1 wk ahead	Bin	percent	0,6	0,7	4.9999999999999996e-6
US National	1 wk ahead	Bin	percent	0,7	0,8	0.000053
US National	1 wk ahead	Bin	percent	0,8	0,9	0.00036899999999999997
US National	1 wk ahead	Bin	percent	0,9	1	0.001808
US National	1 wk ahead	Bin	percent	1	1,1	0.006382
US National	1 wk ahead	Bin	percent	1,1	1,2	0.016673999999999998
US National	1 wk ahead	Bin	percent	1,2	1,3	0.033061
US National	1 wk ahead	Bin	percent	1,3	1,4	0.051451
US National	1 wk ahead	Bin	percent	1,4	1,5	0.066422
US National	1 wk ahead	Bin	percent	1,5	1,6	0.076652
US National	1 wk ahead	Bin	percent	1,6	1,7	0.083941
US National	1 wk ahead	Bin	percent	1,7	1,8	0.088862
US National	1 wk ahead	Bin	percent	1,8	1,9	0.090385
US National	1 wk ahead	Bin	percent	1,9	2	0.086992
US National	1 wk ahead	Bin	percent	2	2,1	0.077967
US National	1 wk ahead	Bin	percent	2,1	2,2	0.065463
US National	1 wk ahead	Bin	percent	2,2	2,3	0.053258
US National	1 wk ahead	Bin	percent	2,3	2,4	0.043199
US National	1 wk ahead	Bin	percent	2,4	2,5	0.034596999999999996
US National	1 wk ahead	Bin	percent	2,5	2,6	0.026205
US National	1 wk ahead	Bin	percent	2,6	2,7	0.018647999999999998
US National	1 wk ahead	Bin	percent	2,7	2,8	0.014660999999999999
US National	1 wk ahead	Bin	percent	2,8	2,9	0.014893
US National	1 wk ahead	Bin	percent	2,9	3	0.015391
US National	1 wk ahead	Bin	percent	3	3,1	0.012398
US National	1 wk ahead	Bin	percent	3,1	3,2	0.007264
US National	1 wk ahead	Bin	percent	3,2	3,3	0.003678
US National	1 wk ahead	Bin	percent	3,3	3,4	0.002706
US National	1 wk ahead	Bin	percent	3,4	3,5	0.002706
US National	1 wk ahead	Bin	percent	3,5	3,6	0.002178
US National	1 wk ahead	Bin	percent	3,6	3,7	0.001186
US National	1 wk ahead	Bin	percent	3,7	3,8	0.000425
US National	1 wk ahead	Bin	percent	3,8	3,9	0.00009999999999999999
US National	1 wk ahead	Bin	percent	3,9	4	0.000014999999999999999
US National	1 wk ahead	Bin	percent	4	4,1	2.e-6
US National	1 wk ahead	Bin	percent	4,1	4,2	0.
US National	1 wk ahead	Bin	percent	4,2	4,3	0.
US National	1 wk ahead	Bin	percent	4,3	4,4	0.
US National	1 wk ahead	Bin	percent	4,4	4,5	0.
US National	1 wk ahead	Bin	percent	4,5	4,6	0.
US National	1 wk ahead	Bin	percent	4,6	4,7	0.
US National	1 wk ahead	Bin	percent	4,7	4,8	0.
US National	1 wk ahead	Bin	percent	4,8	4,9	0.
US National	1 wk ahead	Bin	percent	4,9	5	0.
US National	1 wk ahead	Bin	percent	5	5,1	0.
US National	1 wk ahead	Bin	percent	5,1	5,2	0.
US National	1 wk ahead	Bin	percent	5,2	5,3	0.
US National	1 wk ahead	Bin	percent	5,3	5,4	0.
US National	1 wk ahead	Bin	percent	5,4	5,5	0.
US National	1 wk ahead	Bin	percent	5,5	5,6	0.
US National	1 wk ahead	Bin	percent	5,6	5,7	0.
US National	1 wk ahead	Bin	percent	5,7	5,8	0.
US National	1 wk ahead	Bin	percent	5,8	5,9	0.
US National	1 wk ahead	Bin	percent	5,9	6	0.
US National	1 wk ahead	Bin	percent	6	6,1	0.
US National	1 wk ahead	Bin	percent	6,1	6,2	0.
US National	1 wk ahead	Bin	percent	6,2	6,3	0.
US National	1 wk ahead	Bin	percent	6,3	6,4	0.
US National	1 wk ahead	Bin	percent	6,4	6,5	0.
US National	1 wk ahead	Bin	percent	6,5	6,6	0.
US National	1 wk ahead	Bin	percent	6,6	6,7	0.
US National	1 wk ahead	Bin	percent	6,7	6,8	0.
US National	1 wk ahead	Bin	percent	6,8	6,9	0.
US National	1 wk ahead	Bin	percent	6,9	7	0.
US National	1 wk ahead	Bin	percent	7	7,1	0.
US National	1 wk ahead	Bin	percent	7,1	7,2	0.
US National	1 wk ahead	Bin	percent	7,2	7,3	0.
US National	1 wk ahead	Bin	percent	7,3	7,4	0.
US National	1 wk ahead	Bin	percent	7,4	7,5	0.
US National	1 wk ahead	Bin	percent	7,5	7,6	0.
US National	1 wk ahead	Bin	percent	7,6	7,7	0.
US National	1 wk ahead	Bin	percent	7,7	7,8	0.
US National	1 wk ahead	Bin	percent	7,8	7,9	0.
US National	1 wk ahead	Bin	percent	7,9	8	0.
US National	1 wk ahead	Bin	percent	8	8,1	0.
US National	1 wk ahead	Bin	percent	8,1	8,2	0.
US National	1 wk ahead	Bin	percent	8,2	8,3	0.
US National	1 wk ahead	Bin	percent	8,3	8,4	0.
US National	1 wk ahead	Bin	percent	8,4	8,5	0.
US National	1 wk ahead	Bin	percent	8,5	8,6	0.
US National	1 wk ahead	Bin	percent	8,6	8,7	0.
US National	1 wk ahead	Bin	percent	8,7	8,8	0.
US National	1 wk ahead	Bin	percent	8,8	8,9	0.
US National	1 wk ahead	Bin	percent	8,9	9	0.
US National	1 wk ahead	Bin	percent	9	9,1	0.
US National	1 wk ahead	Bin	percent	9,1	9,2	0.
US National	1 wk ahead	Bin	percent	9,2	9,3	0.
US National	1 wk ahead	Bin	percent	9,3	9,4	0.
US National	1 wk ahead	Bin	percent	9,4	9,5	0.
US National	1 wk ahead	Bin	percent	9,5	9,6	0.
US National	1 wk ahead	Bin	percent	9,6	9,7	0.
US National	1 wk ahead	Bin	percent	9,7	9,8	0.
US National	1 wk ahead	Bin	percent	9,8	9,9	0.
US National	1 wk ahead	Bin	percent	9,9	10	0.
US National	1 wk ahead	Bin	percent	10	10,1	0.
US National	1 wk ahead	Bin	percent	10,1	10,2	0.
US National	1 wk ahead	Bin	percent	10,2	10,3	0.
US National	1 wk ahead	Bin	percent	10,3	10,4	0.
US National	1 wk ahead	Bin	percent	10,4	10,5	0.
US National	1 wk ahead	Bin	percent	10,5	10,6	0.
US National	1 wk ahead	Bin	percent	10,6	10,7	0.
US National	1 wk ahead	Bin	percent	10,7	10,8	0.
US National	1 wk ahead	Bin	percent	10,8	10,9	0.
US National	1 wk ahead	Bin	percent	10,9	11	0.
US National	1 wk ahead	Bin	percent	11	11,1	0.
US National	1 wk ahead	Bin	percent	11,1	11,2	0.
US National	1 wk ahead	Bin	percent	11,2	11,3	0.
US National	1 wk ahead	Bin	percent	11,3	11,4	0.
US National	1 wk ahead	Bin	percent	11,4	11,5	0.
US National	1 wk ahead	Bin	percent	11,5	11,6	0.
US National	1 wk ahead	Bin	percent	11,6	11,7	0.
US National	1 wk ahead	Bin	percent	11,7	11,8	0.
US National	1 wk ahead	Bin	percent	11,8	11,9	0.
US National	1 wk ahead	Bin	percent	11,9	12	0.
US National	1 wk ahead	Bin	percent	12	12,1	0.
US National	1 wk ahead	Bin	percent	12,1	12,2	0.
US National	1 wk ahead	Bin	percent	12,2	12,3	0.
US National	1 wk ahead	Bin	percent	12,3	12,4	0.
US National	1 wk ahead	Bin	percent	12,4	12,5	0.
US National	1 wk ahead	Bin	percent	12,5	12,6	0.
US National	1 wk ahead	Bin	percent	12,6	12,7	0.
US National	1 wk ahead	Bin	percent	12,7	12,8	0.
US National	1 wk ahead	Bin	percent	12,8	12,9	0.
US National	1 wk ahead	Bin	percent	12,9	13	0.
US National	1 wk ahead	Bin	percent	13	100	0.
US National	2 wk ahead	Point	percent	NA	NA	1.5732000000000002
US National	2 wk ahead	Bin	percent	0	0,1	0.000046
US National	2 wk ahead	Bin	percent	0,1	0,2	0.000188
US National	2 wk ahead	Bin	percent	0,2	0,3	0.0006389999999999999
US National	2 wk ahead	Bin	percent	0,3	0,4	0.001834
US National	2 wk ahead	Bin	percent	0,4	0,5	0.00447
US National	2 wk ahead	Bin	percent	0,5	0,6	0.009328
US National	2 wk ahead	Bin	percent	0,6	0,7	0.016829
US National	2 wk ahead	Bin	percent	0,7	0,8	0.026527
US National	2 wk ahead	Bin	percent	0,8	0,9	0.037022
US National	2 wk ahead	Bin	percent	0,9	1	0.046546
US National	2 wk ahead	Bin	percent	1	1,1	0.053916
US National	2 wk ahead	Bin	percent	1,1	1,2	0.059045
US National	2 wk ahead	Bin	percent	1,2	1,3	0.062596
US National	2 wk ahead	Bin	percent	1,3	1,4	0.065191
US National	2 wk ahead	Bin	percent	1,4	1,5	0.066824
US National	2 wk ahead	Bin	percent	1,5	1,6	0.066743
US National	2 wk ahead	Bin	percent	1,6	1,7	0.06386399999999999
US National	2 wk ahead	Bin	percent	1,7	1,8	0.057713
US National	2 wk ahead	Bin	percent	1,8	1,9	0.049231
US National	2 wk ahead	Bin	percent	1,9	2	0.040512
US National	2 wk ahead	Bin	percent	2	2,1	0.033485
US National	2 wk ahead	Bin	percent	2,1	2,2	0.028803
US National	2 wk ahead	Bin	percent	2,2	2,3	0.025869999999999997
US National	2 wk ahead	Bin	percent	2,3	2,4	0.023651
US National	2 wk ahead	Bin	percent	2,4	2,5	0.02132
US National	2 wk ahead	Bin	percent	2,5	2,6	0.018449999999999998
US National	2 wk ahead	Bin	percent	2,6	2,7	0.015037
US National	2 wk ahead	Bin	percent	2,7	2,8	0.011458
US National	2 wk ahead	Bin	percent	2,8	2,9	0.008243
US National	2 wk ahead	Bin	percent	2,9	3	0.005737
US National	2 wk ahead	Bin	percent	3	3,1	0.003988
US National	2 wk ahead	Bin	percent	3,1	3,2	0.0029419999999999997
US National	2 wk ahead	Bin	percent	3,2	3,3	0.0026579999999999998
US National	2 wk ahead	Bin	percent	3,3	3,4	0.0032489999999999997
US National	2 wk ahead	Bin	percent	3,4	3,5	0.0046229999999999995
US National	2 wk ahead	Bin	percent	3,5	3,6	0.006313999999999999
US National	2 wk ahead	Bin	percent	3,6	3,7	0.007646
US National	2 wk ahead	Bin	percent	3,7	3,8	0.00813
US National	2 wk ahead	Bin	percent	3,8	3,9	0.007719999999999999
US National	2 wk ahead	Bin	percent	3,9	4	0.006697
US National	2 wk ahead	Bin	percent	4	4,1	0.005384
US National	2 wk ahead	Bin	percent	4,1	4,2	0.003994999999999999
US National	2 wk ahead	Bin	percent	4,2	4,3	0.0026899999999999997
US National	2 wk ahead	Bin	percent	4,3	4,4	0.0016389999999999998
US National	2 wk ahead	Bin	percent	4,4	4,5	0.000986
US National	2 wk ahead	Bin	percent	4,5	4,6	0.00079
US National	2 wk ahead	Bin	percent	4,6	4,7	0.000987
US National	2 wk ahead	Bin	percent	4,7	4,8	0.001389
US National	2 wk ahead	Bin	percent	4,8	4,9	0.0017319999999999998
US National	2 wk ahead	Bin	percent	4,9	5	0.001789
US National	2 wk ahead	Bin	percent	5	5,1	0.0015099999999999998
US National	2 wk ahead	Bin	percent	5,1	5,2	0.001039
US National	2 wk ahead	Bin	percent	5,2	5,3	0.000583
US National	2 wk ahead	Bin	percent	5,3	5,4	0.000266
US National	2 wk ahead	Bin	percent	5,4	5,5	0.000099
US National	2 wk ahead	Bin	percent	5,5	5,6	0.000029999999999999997
US National	2 wk ahead	Bin	percent	5,6	5,7	7.e-6
US National	2 wk ahead	Bin	percent	5,7	5,8	1.e-6
US National	2 wk ahead	Bin	percent	5,8	5,9	0.
US National	2 wk ahead	Bin	percent	5,9	6	0.
US National	2 wk ahead	Bin	percent	6	6,1	0.
US National	2 wk ahead	Bin	percent	6,1	6,2	0.
US National	2 wk ahead	Bin	percent	6,2	6,3	0.
US National	2 wk ahead	Bin	percent	6,3	6,4	0.
US National	2 wk ahead	Bin	percent	6,4	6,5	0.
US National	2 wk ahead	Bin	percent	6,5	6,6	0.
US National	2 wk ahead	Bin	percent	6,6	6,7	0.
US National	2 wk ahead	Bin	percent	6,7	6,8	0.
US National	2 wk ahead	Bin	percent	6,8	6,9	0.
US National	2 wk ahead	Bin	percent	6,9	7	0.
US National	2 wk ahead	Bin	percent	7	7,1	0.
US National	2 wk ahead	Bin	percent	7,1	7,2	0.
US National	2 wk ahead	Bin	percent	7,2	7,3	0.
US National	2 wk ahead	Bin	percent	7,3	7,4	0.
US National	2 wk ahead	Bin	percent	7,4	7,5	0.
US National	2 wk ahead	Bin	percent	7,5	7,6	0.
US National	2 wk ahead	Bin	percent	7,6	7,7	0.
US National	2 wk ahead	Bin	percent	7,7	7,8	0.
US National	2 wk ahead	Bin	percent	7,8	7,9	0.
US National	2 wk ahead	Bin	percent	7,9	8	0.
US National	2 wk ahead	Bin	percent	8	8,1	0.
US National	2 wk ahead	Bin	percent	8,1	8,2	0.
US National	2 wk ahead	Bin	percent	8,2	8,3	0.
US National	2 wk ahead	Bin	percent	8,3	8,4	0.
US National	2 wk ahead	Bin	percent	8,4	8,5	0.
US National	2 wk ahead	Bin	percent	8,5	8,6	0.
US National	2 wk ahead	Bin	percent	8,6	8,7	0.
US National	2 wk ahead	Bin	percent	8,7	8,8	0.
US National	2 wk ahead	Bin	percent	8,8	8,9	0.
US National	2 wk ahead	Bin	percent	8,9	9	0.
US National	2 wk ahead	Bin	percent	9	9,1	0.
US National	2 wk ahead	Bin	percent	9,1	9,2	0.
US National	2 wk ahead	Bin	percent	9,2	9,3	0.
US National	2 wk ahead	Bin	percent	9,3	9,4	0.
US National	2 wk ahead	Bin	percent	9,4	9,5	0.
US National	2 wk ahead	Bin	percent	9,5	9,6	0.
US National	2 wk ahead	Bin	percent	9,6	9,7	0.
US National	2 wk ahead	Bin	percent	9,7	9,8	0.
US National	2 wk ahead	Bin	percent	9,8	9,9	0.
US National	2 wk ahead	Bin	percent	9,9	10	0.
US National	2 wk ahead	Bin	percent	10	10,1	0.
US National	2 wk ahead	Bin	percent	10,1	10,2	0.
US National	2 wk ahead	Bin	percent	10,2	10,3	0.
US National	2 wk ahead	Bin	percent	10,3	10,4	0.
US National	2 wk ahead	Bin	percent	10,4	10,5	0.
US National	2 wk ahead	Bin	percent	10,5	10,6	0.
US National	2 wk ahead	Bin	percent	10,6	10,7	0.
US National	2 wk ahead	Bin	percent	10,7	10,8	0.
US National	2 wk ahead	Bin	percent	10,8	10,9	0.
US National	2 wk ahead	Bin	percent	10,9	11	0.
US National	2 wk ahead	Bin	percent	11	11,1	0.
US National	2 wk ahead	Bin	percent	11,1	11,2	0.
US National	2 wk ahead	Bin	percent	11,2	11,3	0.
US National	2 wk ahead	Bin	percent	11,3	11,4	0.
US National	2 wk ahead	Bin	percent	11,4	11,5	0.
US National	2 wk ahead	Bin	percent	11,5	11,6	0.
US National	2 wk ahead	Bin	percent	11,6	11,7	0.
US National	2 wk ahead	Bin	percent	11,7	11,8	0.
US National	2 wk ahead	Bin	percent	11,8	11,9	0.
US National	2 wk ahead	Bin	percent	11,9	12	0.
US National	2 wk ahead	Bin	percent	12	12,1	0.
US National	2 wk ahead	Bin	percent	12,1	12,2	0.
US National	2 wk ahead	Bin	percent	12,2	12,3	0.
US National	2 wk ahead	Bin	percent	12,3	12,4	0.
US National	2 wk ahead	Bin	percent	12,4	12,5	0.
US National	2 wk ahead	Bin	percent	12,5	12,6	0.
US National	2 wk ahead	Bin	percent	12,6	12,7	0.
US National	2 wk ahead	Bin	percent	12,7	12,8	0.
US National	2 wk ahead	Bin	percent	12,8	12,9	0.
US National	2 wk ahead	Bin	percent	12,9	13	0.
US National	2 wk ahead	Bin	percent	13	100	0.
US National	3 wk ahead	Point	percent	NA	NA	1.2314
US National	3 wk ahead	Bin	percent	0	0,1	0.002817
US National	3 wk ahead	Bin	percent	0,1	0,2	0.006287
US National	3 wk ahead	Bin	percent	0,2	0,3	0.01217
US National	3 wk ahead	Bin	percent	0,3	0,4	0.020626
US National	3 wk ahead	Bin	percent	0,4	0,5	0.030965
US National	3 wk ahead	Bin	percent	0,5	0,6	0.041743999999999996
US National	3 wk ahead	Bin	percent	0,6	0,7	0.051313
US National	3 wk ahead	Bin	percent	0,7	0,8	0.058463999999999995
US National	3 wk ahead	Bin	percent	0,8	0,9	0.062805
US National	3 wk ahead	Bin	percent	0,9	1	0.064715
US National	3 wk ahead	Bin	percent	1	1,1	0.064898
US National	3 wk ahead	Bin	percent	1,1	1,2	0.063721
US National	3 wk ahead	Bin	percent	1,2	1,3	0.060878999999999996
US National	3 wk ahead	Bin	percent	1,3	1,4	0.055883999999999996
US National	3 wk ahead	Bin	percent	1,4	1,5	0.048954
US National	3 wk ahead	Bin	percent	1,5	1,6	0.041316
US National	3 wk ahead	Bin	percent	1,6	1,7	0.034512
US National	3 wk ahead	Bin	percent	1,7	1,8	0.029460999999999998
US National	3 wk ahead	Bin	percent	1,8	1,9	0.026102
US National	3 wk ahead	Bin	percent	1,9	2	0.023697
US National	3 wk ahead	Bin	percent	2	2,1	0.021431
US National	3 wk ahead	Bin	percent	2,1	2,2	0.018947
US National	3 wk ahead	Bin	percent	2,2	2,3	0.016479
US National	3 wk ahead	Bin	percent	2,3	2,4	0.014428
US National	3 wk ahead	Bin	percent	2,4	2,5	0.012806
US National	3 wk ahead	Bin	percent	2,5	2,6	0.011156
US National	3 wk ahead	Bin	percent	2,6	2,7	0.009046
US National	3 wk ahead	Bin	percent	2,7	2,8	0.006529999999999999
US National	3 wk ahead	Bin	percent	2,8	2,9	0.004092999999999999
US National	3 wk ahead	Bin	percent	2,9	3	0.002241
US National	3 wk ahead	Bin	percent	3	3,1	0.001199
US National	3 wk ahead	Bin	percent	3,1	3,2	0.000922
US National	3 wk ahead	Bin	percent	3,2	3,3	0.0012519999999999999
US National	3 wk ahead	Bin	percent	3,3	3,4	0.00198
US National	3 wk ahead	Bin	percent	3,4	3,5	0.00284
US National	3 wk ahead	Bin	percent	3,5	3,6	0.003541
US National	3 wk ahead	Bin	percent	3,6	3,7	0.003933
US National	3 wk ahead	Bin	percent	3,7	3,8	0.004123
US National	3 wk ahead	Bin	percent	3,8	3,9	0.004372
US National	3 wk ahead	Bin	percent	3,9	4	0.004804
US National	3 wk ahead	Bin	percent	4	4,1	0.005226
US National	3 wk ahead	Bin	percent	4,1	4,2	0.0052759999999999994
US National	3 wk ahead	Bin	percent	4,2	4,3	0.004774
US National	3 wk ahead	Bin	percent	4,3	4,4	0.003932
US National	3 wk ahead	Bin	percent	4,4	4,5	0.0031969999999999998
US National	3 wk ahead	Bin	percent	4,5	4,6	0.002902
US National	3 wk ahead	Bin	percent	4,6	4,7	0.003032
US National	3 wk ahead	Bin	percent	4,7	4,8	0.0032719999999999997
US National	3 wk ahead	Bin	percent	4,8	4,9	0.0032679999999999996
US National	3 wk ahead	Bin	percent	4,9	5	0.002862
US National	3 wk ahead	Bin	percent	5	5,1	0.0021509999999999997
US National	3 wk ahead	Bin	percent	5,1	5,2	0.001374
US National	3 wk ahead	Bin	percent	5,2	5,3	0.000743
US National	3 wk ahead	Bin	percent	5,3	5,4	0.00033999999999999997
US National	3 wk ahead	Bin	percent	5,4	5,5	0.000139
US National	3 wk ahead	Bin	percent	5,5	5,6	0.000079
US National	3 wk ahead	Bin	percent	5,6	5,7	0.000126
US National	3 wk ahead	Bin	percent	5,7	5,8	0.000292
US National	3 wk ahead	Bin	percent	5,8	5,9	0.000603
US National	3 wk ahead	Bin	percent	5,9	6	0.001036
US National	3 wk ahead	Bin	percent	6	6,1	0.0014709999999999999
US National	3 wk ahead	Bin	percent	6,1	6,2	0.001727
US National	3 wk ahead	Bin	percent	6,2	6,3	0.001674
US National	3 wk ahead	Bin	percent	6,3	6,4	0.001341
US National	3 wk ahead	Bin	percent	6,4	6,5	0.000888
US National	3 wk ahead	Bin	percent	6,5	6,6	0.000486
US National	3 wk ahead	Bin	percent	6,6	6,7	0.00021899999999999998
US National	3 wk ahead	Bin	percent	6,7	6,8	0.000082
US National	3 wk ahead	Bin	percent	6,8	6,9	0.000024999999999999998
US National	3 wk ahead	Bin	percent	6,9	7	6.e-6
US National	3 wk ahead	Bin	percent	7	7,1	1.e-6
US National	3 wk ahead	Bin	percent	7,1	7,2	0.
US National	3 wk ahead	Bin	percent	7,2	7,3	0.
US National	3 wk ahead	Bin	percent	7,3	7,4	0.
US National	3 wk ahead	Bin	percent	7,4	7,5	0.
US National	3 wk ahead	Bin	percent	7,5	7,6	0.
US National	3 wk ahead	Bin	percent	7,6	7,7	0.
US National	3 wk ahead	Bin	percent	7,7	7,8	0.
US National	3 wk ahead	Bin	percent	7,8	7,9	0.
US National	3 wk ahead	Bin	percent	7,9	8	0.
US National	3 wk ahead	Bin	percent	8	8,1	0.
US National	3 wk ahead	Bin	percent	8,1	8,2	0.
US National	3 wk ahead	Bin	percent	8,2	8,3	0.
US National	3 wk ahead	Bin	percent	8,3	8,4	0.
US National	3 wk ahead	Bin	percent	8,4	8,5	0.
US National	3 wk ahead	Bin	percent	8,5	8,6	0.
US National	3 wk ahead	Bin	percent	8,6	8,7	0.
US National	3 wk ahead	Bin	percent	8,7	8,8	0.
US National	3 wk ahead	Bin	percent	8,8	8,9	0.
US National	3 wk ahead	Bin	percent	8,9	9	0.
US National	3 wk ahead	Bin	percent	9	9,1	0.
US National	3 wk ahead	Bin	percent	9,1	9,2	0.
US National	3 wk ahead	Bin	percent	9,2	9,3	0.
US National	3 wk ahead	Bin	percent	9,3	9,4	0.
US National	3 wk ahead	Bin	percent	9,4	9,5	0.
US National	3 wk ahead	Bin	percent	9,5	9,6	0.
US National	3 wk ahead	Bin	percent	9,6	9,7	0.
US National	3 wk ahead	Bin	percent	9,7	9,8	0.
US National	3 wk ahead	Bin	percent	9,8	9,9	0.
US National	3 wk ahead	Bin	percent	9,9	10	0.
US National	3 wk ahead	Bin	percent	10	10,1	0.
US National	3 wk ahead	Bin	percent	10,1	10,2	0.
US National	3 wk ahead	Bin	percent	10,2	10,3	0.
US National	3 wk ahead	Bin	percent	10,3	10,4	0.
US National	3 wk ahead	Bin	percent	10,4	10,5	0.
US National	3 wk ahead	Bin	percent	10,5	10,6	0.
US National	3 wk ahead	Bin	percent	10,6	10,7	0.
US National	3 wk ahead	Bin	percent	10,7	10,8	0.
US National	3 wk ahead	Bin	percent	10,8	10,9	0.
US National	3 wk ahead	Bin	percent	10,9	11	0.
US National	3 wk ahead	Bin	percent	11	11,1	0.
US National	3 wk ahead	Bin	percent	11,1	11,2	0.
US National	3 wk ahead	Bin	percent	11,2	11,3	0.
US National	3 wk ahead	Bin	percent	11,3	11,4	0.
US National	3 wk ahead	Bin	percent	11,4	11,5	0.
US National	3 wk ahead	Bin	percent	11,5	11,6	0.
US National	3 wk ahead	Bin	percent	11,6	11,7	0.
US National	3 wk ahead	Bin	percent	11,7	11,8	0.
US National	3 wk ahead	Bin	percent	11,8	11,9	0.
US National	3 wk ahead	Bin	percent	11,9	12	0.
US National	3 wk ahead	Bin	percent	12	12,1	0.
US National	3 wk ahead	Bin	percent	12,1	12,2	0.
US National	3 wk ahead	Bin	percent	12,2	12,3	0.
US National	3 wk ahead	Bin	percent	12,3	12,4	0.
US National	3 wk ahead	Bin	percent	12,4	12,5	0.
US National	3 wk ahead	Bin	percent	12,5	12,6	0.
US National	3 wk ahead	Bin	percent	12,6	12,7	0.
US National	3 wk ahead	Bin	percent	12,7	12,8	0.
US National	3 wk ahead	Bin	percent	12,8	12,9	0.
US National	3 wk ahead	Bin	percent	12,9	13	0.
US National	3 wk ahead	Bin	percent	13	100	0.
US National	4 wk ahead	Point	percent	NA	NA	0.9546
US National	4 wk ahead	Bin	percent	0	0,1	0.014959
US National	4 wk ahead	Bin	percent	0,1	0,2	0.024914
US National	4 wk ahead	Bin	percent	0,2	0,3	0.036745
US National	4 wk ahead	Bin	percent	0,3	0,4	0.048618999999999996
US National	4 wk ahead	Bin	percent	0,4	0,5	0.058677
US National	4 wk ahead	Bin	percent	0,5	0,6	0.065857
US National	4 wk ahead	Bin	percent	0,6	0,7	0.070093
US National	4 wk ahead	Bin	percent	0,7	0,8	0.071758
US National	4 wk ahead	Bin	percent	0,8	0,9	0.070952
US National	4 wk ahead	Bin	percent	0,9	1	0.067358
US National	4 wk ahead	Bin	percent	1	1,1	0.060869
US National	4 wk ahead	Bin	percent	1,1	1,2	0.052329
US National	4 wk ahead	Bin	percent	1,2	1,3	0.043504
US National	4 wk ahead	Bin	percent	1,3	1,4	0.036183
US National	4 wk ahead	Bin	percent	1,4	1,5	0.031174
US National	4 wk ahead	Bin	percent	1,5	1,6	0.027986999999999998
US National	4 wk ahead	Bin	percent	1,6	1,7	0.02539
US National	4 wk ahead	Bin	percent	1,7	1,8	0.022373999999999998
US National	4 wk ahead	Bin	percent	1,8	1,9	0.018802
US National	4 wk ahead	Bin	percent	1,9	2	0.015293999999999999
US National	4 wk ahead	Bin	percent	2	2,1	0.012523
US National	4 wk ahead	Bin	percent	2,1	2,2	0.010622999999999999
US National	4 wk ahead	Bin	percent	2,2	2,3	0.009186
US National	4 wk ahead	Bin	percent	2,3	2,4	0.00771
US National	4 wk ahead	Bin	percent	2,4	2,5	0.005987999999999999
US National	4 wk ahead	Bin	percent	2,5	2,6	0.004174
US National	4 wk ahead	Bin	percent	2,6	2,7	0.002578
US National	4 wk ahead	Bin	percent	2,7	2,8	0.001444
US National	4 wk ahead	Bin	percent	2,8	2,9	0.0008539999999999999
US National	4 wk ahead	Bin	percent	2,9	3	0.0007559999999999999
US National	4 wk ahead	Bin	percent	3	3,1	0.001035
US National	4 wk ahead	Bin	percent	3,1	3,2	0.00154
US National	4 wk ahead	Bin	percent	3,2	3,3	0.00211
US National	4 wk ahead	Bin	percent	3,3	3,4	0.002627
US National	4 wk ahead	Bin	percent	3,4	3,5	0.003068
US National	4 wk ahead	Bin	percent	3,5	3,6	0.003479
US National	4 wk ahead	Bin	percent	3,6	3,7	0.0039
US National	4 wk ahead	Bin	percent	3,7	3,8	0.00432
US National	4 wk ahead	Bin	percent	3,8	3,9	0.004679
US National	4 wk ahead	Bin	percent	3,9	4	0.004881
US National	4 wk ahead	Bin	percent	4	4,1	0.004808
US National	4 wk ahead	Bin	percent	4,1	4,2	0.0043619999999999996
US National	4 wk ahead	Bin	percent	4,2	4,3	0.003555
US National	4 wk ahead	Bin	percent	4,3	4,4	0.002549
US National	4 wk ahead	Bin	percent	4,4	4,5	0.001583
US National	4 wk ahead	Bin	percent	4,5	4,6	0.000847
US National	4 wk ahead	Bin	percent	4,6	4,7	0.000408
US National	4 wk ahead	Bin	percent	4,7	4,8	0.000235
US National	4 wk ahead	Bin	percent	4,8	4,9	0.00028199999999999997
US National	4 wk ahead	Bin	percent	4,9	5	0.000522
US National	4 wk ahead	Bin	percent	5	5,1	0.000923
US National	4 wk ahead	Bin	percent	5,1	5,2	0.001395
US National	4 wk ahead	Bin	percent	5,2	5,3	0.0017989999999999998
US National	4 wk ahead	Bin	percent	5,3	5,4	0.002031
US National	4 wk ahead	Bin	percent	5,4	5,5	0.0021019999999999997
US National	4 wk ahead	Bin	percent	5,5	5,6	0.002107
US National	4 wk ahead	Bin	percent	5,6	5,7	0.002101
US National	4 wk ahead	Bin	percent	5,7	5,8	0.002025
US National	4 wk ahead	Bin	percent	5,8	5,9	0.001787
US National	4 wk ahead	Bin	percent	5,9	6	0.00138
US National	4 wk ahead	Bin	percent	6	6,1	0.0009199999999999999
US National	4 wk ahead	Bin	percent	6,1	6,2	0.0005549999999999999
US National	4 wk ahead	Bin	percent	6,2	6,3	0.00039
US National	4 wk ahead	Bin	percent	6,3	6,4	0.00046199999999999995
US National	4 wk ahead	Bin	percent	6,4	6,5	0.000753
US National	4 wk ahead	Bin	percent	6,5	6,6	0.001174
US National	4 wk ahead	Bin	percent	6,6	6,7	0.001562
US National	4 wk ahead	Bin	percent	6,7	6,8	0.001736
US National	4 wk ahead	Bin	percent	6,8	6,9	0.001606
US National	4 wk ahead	Bin	percent	6,9	7	0.001235
US National	4 wk ahead	Bin	percent	7	7,1	0.00079
US National	4 wk ahead	Bin	percent	7,1	7,2	0.00041999999999999996
US National	4 wk ahead	Bin	percent	7,2	7,3	0.000186
US National	4 wk ahead	Bin	percent	7,3	7,4	0.000068
US National	4 wk ahead	Bin	percent	7,4	7,5	0.000021
US National	4 wk ahead	Bin	percent	7,5	7,6	4.9999999999999996e-6
US National	4 wk ahead	Bin	percent	7,6	7,7	1.e-6
US National	4 wk ahead	Bin	percent	7,7	7,8	0.
US National	4 wk ahead	Bin	percent	7,8	7,9	0.
US National	4 wk ahead	Bin	percent	7,9	8	0.
US National	4 wk ahead	Bin	percent	8	8,1	0.
US National	4 wk ahead	Bin	percent	8,1	8,2	0.
US National	4 wk ahead	Bin	percent	8,2	8,3	0.
US National	4 wk ahead	Bin	percent	8,3	8,4	0.
US National	4 wk ahead	Bin	percent	8,4	8,5	0.
US National	4 wk ahead	Bin	percent	8,5	8,6	0.
US National	4 wk ahead	Bin	percent	8,6	8,7	0.
US National	4 wk ahead	Bin	percent	8,7	8,8	0.
US National	4 wk ahead	Bin	percent	8,8	8,9	0.
US National	4 wk ahead	Bin	percent	8,9	9	0.
US National	4 wk ahead	Bin	percent	9	9,1	0.
US National	4 wk ahead	Bin	percent	9,1	9,2	0.
US National	4 wk ahead	Bin	percent	9,2	9,3	0.
US National	4 wk ahead	Bin	percent	9,3	9,4	0.
US National	4 wk ahead	Bin	percent	9,4	9,5	0.
US National	4 wk ahead	Bin	percent	9,5	9,6	0.
US National	4 wk ahead	Bin	percent	9,6	9,7	0.
US National	4 wk ahead	Bin	percent	9,7	9,8	0.
US National	4 wk ahead	Bin	percent	9,8	9,9	0.
US National	4 wk ahead	Bin	percent	9,9	10	0.
US National	4 wk ahead	Bin	percent	10	10,1	0.
US National	4 wk ahead	Bin	percent	10,1	10,2	0.
US National	4 wk ahead	Bin	percent	10,2	10,3	0.
US National	4 wk ahead	Bin	percent	10,3	10,4	0.
US National	4 wk ahead	Bin	percent	10,4	10,5	0.
US National	4 wk ahead	Bin	percent	10,5	10,6	0.
US National	4 wk ahead	Bin	percent	10,6	10,7	0.
US National	4 wk ahead	Bin	percent	10,7	10,8	0.
US National	4 wk ahead	Bin	percent	10,8	10,9	0.
US National	4 wk ahead	Bin	percent	10,9	11	0.
US National	4 wk ahead	Bin	percent	11	11,1	0.
US National	4 wk ahead	Bin	percent	11,1	11,2	0.
US National	4 wk ahead	Bin	percent	11,2	11,3	0.
US National	4 wk ahead	Bin	percent	11,3	11,4	0.
US National	4 wk ahead	Bin	percent	11,4	11,5	0.
US National	4 wk ahead	Bin	percent	11,5	11,6	0.
US National	4 wk ahead	Bin	percent	11,6	11,7	0.
US National	4 wk ahead	Bin	percent	11,7	11,8	0.
US National	4 wk ahead	Bin	percent	11,8	11,9	0.
US National	4 wk ahead	Bin	percent	11,9	12	0.
US National	4 wk ahead	Bin	percent	12	12,1	0.
US National	4 wk ahead	Bin	percent	12,1	12,2	0.
US National	4 wk ahead	Bin	percent	12,2	12,3	0.
US National	4 wk ahead	Bin	percent	12,3	12,4	0.
US National	4 wk ahead	Bin	percent	12,4	12,5	0.
US National	4 wk ahead	Bin	percent	12,5	12,6	0.
US National	4 wk ahead	Bin	percent	12,6	12,7	0.
US National	4 wk ahead	Bin	percent	12,7	12,8	0.
US National	4 wk ahead	Bin	percent	12,8	12,9	0.
US National	4 wk ahead	Bin	percent	12,9	13	0.
US National	4 wk ahead	Bin	percent	13	100	0.
