# Supplementary material for: Use of daily Internet search query data improves real-time projections of influenza epidemics
Source: J R Soc Interface. 2018 Oct 10;15(147):20180220. doi: 10.1098/rsif.2018.0220 (PMC6228485; doi:10.1098/rsif.2018.0220)
Supplement: Prediction results in FluChallenge format [file rsif20180220supp2.gz › Forecast-files/mss-15-wikiWEEKnoNOW/1-19_paramrep.txt]

{"LL"	{72.34106866487053	180.71364177388858	339.00459013317	439.9439153880188}}
{"DD"	{2.6325678607973817	3.977542326291327	5.5435030610796066	6.666829862684585}}
{"R0max"	{1.529057010370283	2.1518016187403664	3.0262259261131303	3.373256036440727}}
{"R0min"	{0.8514374618596419	0.9158151348897463	1.0380837149019033	1.1350441866207786}}
{"Inf"	{918.2780607558602	1346.7080790867562	1803.1156821054685	2085.801220440031}}
{"Sus"	{58965.57439109795	61488.34926186115	69682.59646616843	81250.39558989402}}
{"R0(t)"	{1.2771054568046707	1.5702441118330746	1.9639794915143076	2.181274541774261}}
{"Reff"	{0.9043581198136007	1.0409185197064945	1.271738483391267	1.5589389108566756}}
