# Supplementary material for: Use of daily Internet search query data improves real-time projections of influenza epidemics
Source: J R Soc Interface. 2018 Oct 10;15(147):20180220. doi: 10.1098/rsif.2018.0220 (PMC6228485; doi:10.1098/rsif.2018.0220)
Supplement: Prediction results in FluChallenge format [file rsif20180220supp2.gz › Forecast-files/mss-15-wikiWEEKnoNOW/7-7_paramrep.txt]

{"LL"	{63.66981626491821	159.6171191503875	359.7184780742855	475.1902763639748}}
{"DD"	{2.841732234056812	4.086357606473017	6.039144114043364	6.72238852826995}}
{"R0max"	{1.4519488385372314	2.012040747159927	2.845021213361098	3.313261856699934}}
{"R0min"	{0.8466100653602479	0.8861106419723545	1.0463867012683983	1.1437614696557064}}
{"Inf"	{687.1805884565849	976.734719370694	1394.1514655794513	1545.8676988904026}}
{"Sus"	{67826.25270760065	72389.21678763289	79558.78697507543	87153.42686436178}}
{"R0(t)"	{1.1510750950436606	1.2848783014386904	1.5179053072604907	1.5994296509493664}}
{"Reff"	{0.852346301540082	0.9734524855832474	1.1331047133329613	1.2886004180817143}}
