# Supplementary material for: Use of daily Internet search query data improves real-time projections of influenza epidemics
Source: J R Soc Interface. 2018 Oct 10;15(147):20180220. doi: 10.1098/rsif.2018.0220 (PMC6228485; doi:10.1098/rsif.2018.0220)
Supplement: Prediction results in FluChallenge format [file rsif20180220supp2.gz › Forecast-files/mss-15-wikiWEEKnoNOW/1-26_paramrep.txt]

{"LL"	{45.11639470850662	125.3070566668109	321.97823443165964	445.04614121932593}}
{"DD"	{3.5881591222189253	4.844097524284048	6.05004653804625	6.66602692309232}}
{"R0max"	{1.9204922346016557	2.713357433660895	3.5497572042730545	3.926802975222702}}
{"R0min"	{0.8679819971048147	0.9573452513815967	1.0847877163068993	1.1498053081968793}}
{"Inf"	{1199.6366642448636	1660.1661711713261	2086.7412495995054	2332.311970896377}}
{"Sus"	{45623.84837309007	49872.93156510241	63426.18388657918	79114.69574331636}}
{"R0(t)"	{1.3212343919362761	1.6125268401510255	1.8776683913496393	2.0172190803014356}}
{"Reff"	{0.761501553887468	0.877730547637741	1.0901725998289526	1.3701310619896288}}
