# Supplementary material for: Use of daily Internet search query data improves real-time projections of influenza epidemics
Source: J R Soc Interface. 2018 Oct 10;15(147):20180220. doi: 10.1098/rsif.2018.0220 (PMC6228485; doi:10.1098/rsif.2018.0220)
Supplement: Prediction results in FluChallenge format [file rsif20180220supp2.gz › Forecast-files/mss-15-wikiWEEKnoNOW/5-21_paramrep.txt]

{"LL"	{22.232309069489617	117.96493522646927	262.72309557113107	368.10317677804414}}
{"DD"	{3.120116397617926	4.281518759411627	6.0323692805162406	6.725396682796355}}
{"R0max"	{1.9671798074716333	2.8486635907774973	3.6353005808318013	3.8549017988248626}}
{"R0min"	{0.828730724020304	0.875453166446273	0.9722090187070982	1.1248870538348923}}
{"Inf"	{1314.1274155010788	1834.3209123869979	2754.2474977382844	3052.196388434713}}
{"Sus"	{33964.715625473655	40699.99600785718	52620.10825847551	75706.52309726912}}
{"R0(t)"	{1.3956443041214517	1.8109295874301417	2.2024542689723594	2.321964295503836}}
{"Reff"	{0.6869251013846998	0.759093871495189	1.0317541200640288	1.5826009664352059}}
