# Supplementary material for: Use of daily Internet search query data improves real-time projections of influenza epidemics
Source: J R Soc Interface. 2018 Oct 10;15(147):20180220. doi: 10.1098/rsif.2018.0220 (PMC6228485; doi:10.1098/rsif.2018.0220)
Supplement: Prediction results in FluChallenge format [file rsif20180220supp2.gz › Forecast-files/mss-15-wikiWEEKnoNOW/2012-EW40.csv]

Location	Target	Type	Unit	Bin_start_incl	Bin_end_notincl	Value
US National	1 wk ahead	Point	percent	NA	NA	1.2896
US National	1 wk ahead	Bin	percent	0	0,1	9.999999999999999e-6
US National	1 wk ahead	Bin	percent	0,1	0,2	0.00018899999999999999
US National	1 wk ahead	Bin	percent	0,2	0,3	0.001486
US National	1 wk ahead	Bin	percent	0,3	0,4	0.004959
US National	1 wk ahead	Bin	percent	0,4	0,5	0.008014
US National	1 wk ahead	Bin	percent	0,5	0,6	0.008492
US National	1 wk ahead	Bin	percent	0,6	0,7	0.010159999999999999
US National	1 wk ahead	Bin	percent	0,7	0,8	0.017669999999999998
US National	1 wk ahead	Bin	percent	0,8	0,9	0.034353999999999996
US National	1 wk ahead	Bin	percent	0,9	1	0.061280999999999995
US National	1 wk ahead	Bin	percent	1	1,1	0.09661499999999999
US National	1 wk ahead	Bin	percent	1,1	1,2	0.13072899999999998
US National	1 wk ahead	Bin	percent	1,2	1,3	0.140038
US National	1 wk ahead	Bin	percent	1,3	1,4	0.123097
US National	1 wk ahead	Bin	percent	1,4	1,5	0.098366
US National	1 wk ahead	Bin	percent	1,5	1,6	0.069863
US National	1 wk ahead	Bin	percent	1,6	1,7	0.047761
US National	1 wk ahead	Bin	percent	1,7	1,8	0.041665999999999995
US National	1 wk ahead	Bin	percent	1,8	1,9	0.034594
US National	1 wk ahead	Bin	percent	1,9	2	0.021633
US National	1 wk ahead	Bin	percent	2	2,1	0.014783
US National	1 wk ahead	Bin	percent	2,1	2,2	0.011419
US National	1 wk ahead	Bin	percent	2,2	2,3	0.007770999999999999
US National	1 wk ahead	Bin	percent	2,3	2,4	0.005503999999999999
US National	1 wk ahead	Bin	percent	2,4	2,5	0.00481
US National	1 wk ahead	Bin	percent	2,5	2,6	0.003433
US National	1 wk ahead	Bin	percent	2,6	2,7	0.0011459999999999999
US National	1 wk ahead	Bin	percent	2,7	2,8	0.00015
US National	1 wk ahead	Bin	percent	2,8	2,9	7.e-6
US National	1 wk ahead	Bin	percent	2,9	3	0.
US National	1 wk ahead	Bin	percent	3	3,1	0.
US National	1 wk ahead	Bin	percent	3,1	3,2	0.
US National	1 wk ahead	Bin	percent	3,2	3,3	0.
US National	1 wk ahead	Bin	percent	3,3	3,4	0.
US National	1 wk ahead	Bin	percent	3,4	3,5	0.
US National	1 wk ahead	Bin	percent	3,5	3,6	0.
US National	1 wk ahead	Bin	percent	3,6	3,7	0.
US National	1 wk ahead	Bin	percent	3,7	3,8	0.
US National	1 wk ahead	Bin	percent	3,8	3,9	0.
US National	1 wk ahead	Bin	percent	3,9	4	0.
US National	1 wk ahead	Bin	percent	4	4,1	0.
US National	1 wk ahead	Bin	percent	4,1	4,2	0.
US National	1 wk ahead	Bin	percent	4,2	4,3	0.
US National	1 wk ahead	Bin	percent	4,3	4,4	0.
US National	1 wk ahead	Bin	percent	4,4	4,5	0.
US National	1 wk ahead	Bin	percent	4,5	4,6	0.
US National	1 wk ahead	Bin	percent	4,6	4,7	0.
US National	1 wk ahead	Bin	percent	4,7	4,8	0.
US National	1 wk ahead	Bin	percent	4,8	4,9	0.
US National	1 wk ahead	Bin	percent	4,9	5	0.
US National	1 wk ahead	Bin	percent	5	5,1	0.
US National	1 wk ahead	Bin	percent	5,1	5,2	0.
US National	1 wk ahead	Bin	percent	5,2	5,3	0.
US National	1 wk ahead	Bin	percent	5,3	5,4	0.
US National	1 wk ahead	Bin	percent	5,4	5,5	0.
US National	1 wk ahead	Bin	percent	5,5	5,6	0.
US National	1 wk ahead	Bin	percent	5,6	5,7	0.
US National	1 wk ahead	Bin	percent	5,7	5,8	0.
US National	1 wk ahead	Bin	percent	5,8	5,9	0.
US National	1 wk ahead	Bin	percent	5,9	6	0.
US National	1 wk ahead	Bin	percent	6	6,1	0.
US National	1 wk ahead	Bin	percent	6,1	6,2	0.
US National	1 wk ahead	Bin	percent	6,2	6,3	0.
US National	1 wk ahead	Bin	percent	6,3	6,4	0.
US National	1 wk ahead	Bin	percent	6,4	6,5	0.
US National	1 wk ahead	Bin	percent	6,5	6,6	0.
US National	1 wk ahead	Bin	percent	6,6	6,7	0.
US National	1 wk ahead	Bin	percent	6,7	6,8	0.
US National	1 wk ahead	Bin	percent	6,8	6,9	0.
US National	1 wk ahead	Bin	percent	6,9	7	0.
US National	1 wk ahead	Bin	percent	7	7,1	0.
US National	1 wk ahead	Bin	percent	7,1	7,2	0.
US National	1 wk ahead	Bin	percent	7,2	7,3	0.
US National	1 wk ahead	Bin	percent	7,3	7,4	0.
US National	1 wk ahead	Bin	percent	7,4	7,5	0.
US National	1 wk ahead	Bin	percent	7,5	7,6	0.
US National	1 wk ahead	Bin	percent	7,6	7,7	0.
US National	1 wk ahead	Bin	percent	7,7	7,8	0.
US National	1 wk ahead	Bin	percent	7,8	7,9	0.
US National	1 wk ahead	Bin	percent	7,9	8	0.
US National	1 wk ahead	Bin	percent	8	8,1	0.
US National	1 wk ahead	Bin	percent	8,1	8,2	0.
US National	1 wk ahead	Bin	percent	8,2	8,3	0.
US National	1 wk ahead	Bin	percent	8,3	8,4	0.
US National	1 wk ahead	Bin	percent	8,4	8,5	0.
US National	1 wk ahead	Bin	percent	8,5	8,6	0.
US National	1 wk ahead	Bin	percent	8,6	8,7	0.
US National	1 wk ahead	Bin	percent	8,7	8,8	0.
US National	1 wk ahead	Bin	percent	8,8	8,9	0.
US National	1 wk ahead	Bin	percent	8,9	9	0.
US National	1 wk ahead	Bin	percent	9	9,1	0.
US National	1 wk ahead	Bin	percent	9,1	9,2	0.
US National	1 wk ahead	Bin	percent	9,2	9,3	0.
US National	1 wk ahead	Bin	percent	9,3	9,4	0.
US National	1 wk ahead	Bin	percent	9,4	9,5	0.
US National	1 wk ahead	Bin	percent	9,5	9,6	0.
US National	1 wk ahead	Bin	percent	9,6	9,7	0.
US National	1 wk ahead	Bin	percent	9,7	9,8	0.
US National	1 wk ahead	Bin	percent	9,8	9,9	0.
US National	1 wk ahead	Bin	percent	9,9	10	0.
US National	1 wk ahead	Bin	percent	10	10,1	0.
US National	1 wk ahead	Bin	percent	10,1	10,2	0.
US National	1 wk ahead	Bin	percent	10,2	10,3	0.
US National	1 wk ahead	Bin	percent	10,3	10,4	0.
US National	1 wk ahead	Bin	percent	10,4	10,5	0.
US National	1 wk ahead	Bin	percent	10,5	10,6	0.
US National	1 wk ahead	Bin	percent	10,6	10,7	0.
US National	1 wk ahead	Bin	percent	10,7	10,8	0.
US National	1 wk ahead	Bin	percent	10,8	10,9	0.
US National	1 wk ahead	Bin	percent	10,9	11	0.
US National	1 wk ahead	Bin	percent	11	11,1	0.
US National	1 wk ahead	Bin	percent	11,1	11,2	0.
US National	1 wk ahead	Bin	percent	11,2	11,3	0.
US National	1 wk ahead	Bin	percent	11,3	11,4	0.
US National	1 wk ahead	Bin	percent	11,4	11,5	0.
US National	1 wk ahead	Bin	percent	11,5	11,6	0.
US National	1 wk ahead	Bin	percent	11,6	11,7	0.
US National	1 wk ahead	Bin	percent	11,7	11,8	0.
US National	1 wk ahead	Bin	percent	11,8	11,9	0.
US National	1 wk ahead	Bin	percent	11,9	12	0.
US National	1 wk ahead	Bin	percent	12	12,1	0.
US National	1 wk ahead	Bin	percent	12,1	12,2	0.
US National	1 wk ahead	Bin	percent	12,2	12,3	0.
US National	1 wk ahead	Bin	percent	12,3	12,4	0.
US National	1 wk ahead	Bin	percent	12,4	12,5	0.
US National	1 wk ahead	Bin	percent	12,5	12,6	0.
US National	1 wk ahead	Bin	percent	12,6	12,7	0.
US National	1 wk ahead	Bin	percent	12,7	12,8	0.
US National	1 wk ahead	Bin	percent	12,8	12,9	0.
US National	1 wk ahead	Bin	percent	12,9	13	0.
US National	1 wk ahead	Bin	percent	13	100	0.
US National	2 wk ahead	Point	percent	NA	NA	1.325
US National	2 wk ahead	Bin	percent	0	0,1	0.004323
US National	2 wk ahead	Bin	percent	0,1	0,2	0.006378
US National	2 wk ahead	Bin	percent	0,2	0,3	0.007774
US National	2 wk ahead	Bin	percent	0,3	0,4	0.00928
US National	2 wk ahead	Bin	percent	0,4	0,5	0.012959
US National	2 wk ahead	Bin	percent	0,5	0,6	0.020272
US National	2 wk ahead	Bin	percent	0,6	0,7	0.030452
US National	2 wk ahead	Bin	percent	0,7	0,8	0.041207
US National	2 wk ahead	Bin	percent	0,8	0,9	0.051432
US National	2 wk ahead	Bin	percent	0,9	1	0.062139999999999994
US National	2 wk ahead	Bin	percent	1	1,1	0.073153
US National	2 wk ahead	Bin	percent	1,1	1,2	0.080633
US National	2 wk ahead	Bin	percent	1,2	1,3	0.08070999999999999
US National	2 wk ahead	Bin	percent	1,3	1,4	0.074279
US National	2 wk ahead	Bin	percent	1,4	1,5	0.065759
US National	2 wk ahead	Bin	percent	1,5	1,6	0.057751
US National	2 wk ahead	Bin	percent	1,6	1,7	0.049337
US National	2 wk ahead	Bin	percent	1,7	1,8	0.039646999999999995
US National	2 wk ahead	Bin	percent	1,8	1,9	0.030104
US National	2 wk ahead	Bin	percent	1,9	2	0.022681
US National	2 wk ahead	Bin	percent	2	2,1	0.018375
US National	2 wk ahead	Bin	percent	2,1	2,2	0.017259
US National	2 wk ahead	Bin	percent	2,2	2,3	0.018314999999999998
US National	2 wk ahead	Bin	percent	2,3	2,4	0.019395
US National	2 wk ahead	Bin	percent	2,4	2,5	0.018585
US National	2 wk ahead	Bin	percent	2,5	2,6	0.015702
US National	2 wk ahead	Bin	percent	2,6	2,7	0.011975999999999999
US National	2 wk ahead	Bin	percent	2,7	2,8	0.008692
US National	2 wk ahead	Bin	percent	2,8	2,9	0.00648
US National	2 wk ahead	Bin	percent	2,9	3	0.0052629999999999994
US National	2 wk ahead	Bin	percent	3	3,1	0.004625
US National	2 wk ahead	Bin	percent	3,1	3,2	0.00436
US National	2 wk ahead	Bin	percent	3,2	3,3	0.004527
US National	2 wk ahead	Bin	percent	3,3	3,4	0.004869
US National	2 wk ahead	Bin	percent	3,4	3,5	0.004716
US National	2 wk ahead	Bin	percent	3,5	3,6	0.0038439999999999998
US National	2 wk ahead	Bin	percent	3,6	3,7	0.002908
US National	2 wk ahead	Bin	percent	3,7	3,8	0.002555
US National	2 wk ahead	Bin	percent	3,8	3,9	0.002551
US National	2 wk ahead	Bin	percent	3,9	4	0.002237
US National	2 wk ahead	Bin	percent	4	4,1	0.001481
US National	2 wk ahead	Bin	percent	4,1	4,2	0.000707
US National	2 wk ahead	Bin	percent	4,2	4,3	0.00023999999999999998
US National	2 wk ahead	Bin	percent	4,3	4,4	0.000058
US National	2 wk ahead	Bin	percent	4,4	4,5	9.999999999999999e-6
US National	2 wk ahead	Bin	percent	4,5	4,6	1.e-6
US National	2 wk ahead	Bin	percent	4,6	4,7	0.
US National	2 wk ahead	Bin	percent	4,7	4,8	0.
US National	2 wk ahead	Bin	percent	4,8	4,9	0.
US National	2 wk ahead	Bin	percent	4,9	5	0.
US National	2 wk ahead	Bin	percent	5	5,1	0.
US National	2 wk ahead	Bin	percent	5,1	5,2	0.
US National	2 wk ahead	Bin	percent	5,2	5,3	0.
US National	2 wk ahead	Bin	percent	5,3	5,4	0.
US National	2 wk ahead	Bin	percent	5,4	5,5	0.
US National	2 wk ahead	Bin	percent	5,5	5,6	0.
US National	2 wk ahead	Bin	percent	5,6	5,7	0.
US National	2 wk ahead	Bin	percent	5,7	5,8	0.
US National	2 wk ahead	Bin	percent	5,8	5,9	0.
US National	2 wk ahead	Bin	percent	5,9	6	0.
US National	2 wk ahead	Bin	percent	6	6,1	0.
US National	2 wk ahead	Bin	percent	6,1	6,2	0.
US National	2 wk ahead	Bin	percent	6,2	6,3	0.
US National	2 wk ahead	Bin	percent	6,3	6,4	0.
US National	2 wk ahead	Bin	percent	6,4	6,5	0.
US National	2 wk ahead	Bin	percent	6,5	6,6	0.
US National	2 wk ahead	Bin	percent	6,6	6,7	0.
US National	2 wk ahead	Bin	percent	6,7	6,8	0.
US National	2 wk ahead	Bin	percent	6,8	6,9	0.
US National	2 wk ahead	Bin	percent	6,9	7	0.
US National	2 wk ahead	Bin	percent	7	7,1	0.
US National	2 wk ahead	Bin	percent	7,1	7,2	0.
US National	2 wk ahead	Bin	percent	7,2	7,3	0.
US National	2 wk ahead	Bin	percent	7,3	7,4	0.
US National	2 wk ahead	Bin	percent	7,4	7,5	0.
US National	2 wk ahead	Bin	percent	7,5	7,6	0.
US National	2 wk ahead	Bin	percent	7,6	7,7	0.
US National	2 wk ahead	Bin	percent	7,7	7,8	0.
US National	2 wk ahead	Bin	percent	7,8	7,9	0.
US National	2 wk ahead	Bin	percent	7,9	8	0.
US National	2 wk ahead	Bin	percent	8	8,1	0.
US National	2 wk ahead	Bin	percent	8,1	8,2	0.
US National	2 wk ahead	Bin	percent	8,2	8,3	0.
US National	2 wk ahead	Bin	percent	8,3	8,4	0.
US National	2 wk ahead	Bin	percent	8,4	8,5	0.
US National	2 wk ahead	Bin	percent	8,5	8,6	0.
US National	2 wk ahead	Bin	percent	8,6	8,7	0.
US National	2 wk ahead	Bin	percent	8,7	8,8	0.
US National	2 wk ahead	Bin	percent	8,8	8,9	0.
US National	2 wk ahead	Bin	percent	8,9	9	0.
US National	2 wk ahead	Bin	percent	9	9,1	0.
US National	2 wk ahead	Bin	percent	9,1	9,2	0.
US National	2 wk ahead	Bin	percent	9,2	9,3	0.
US National	2 wk ahead	Bin	percent	9,3	9,4	0.
US National	2 wk ahead	Bin	percent	9,4	9,5	0.
US National	2 wk ahead	Bin	percent	9,5	9,6	0.
US National	2 wk ahead	Bin	percent	9,6	9,7	0.
US National	2 wk ahead	Bin	percent	9,7	9,8	0.
US National	2 wk ahead	Bin	percent	9,8	9,9	0.
US National	2 wk ahead	Bin	percent	9,9	10	0.
US National	2 wk ahead	Bin	percent	10	10,1	0.
US National	2 wk ahead	Bin	percent	10,1	10,2	0.
US National	2 wk ahead	Bin	percent	10,2	10,3	0.
US National	2 wk ahead	Bin	percent	10,3	10,4	0.
US National	2 wk ahead	Bin	percent	10,4	10,5	0.
US National	2 wk ahead	Bin	percent	10,5	10,6	0.
US National	2 wk ahead	Bin	percent	10,6	10,7	0.
US National	2 wk ahead	Bin	percent	10,7	10,8	0.
US National	2 wk ahead	Bin	percent	10,8	10,9	0.
US National	2 wk ahead	Bin	percent	10,9	11	0.
US National	2 wk ahead	Bin	percent	11	11,1	0.
US National	2 wk ahead	Bin	percent	11,1	11,2	0.
US National	2 wk ahead	Bin	percent	11,2	11,3	0.
US National	2 wk ahead	Bin	percent	11,3	11,4	0.
US National	2 wk ahead	Bin	percent	11,4	11,5	0.
US National	2 wk ahead	Bin	percent	11,5	11,6	0.
US National	2 wk ahead	Bin	percent	11,6	11,7	0.
US National	2 wk ahead	Bin	percent	11,7	11,8	0.
US National	2 wk ahead	Bin	percent	11,8	11,9	0.
US National	2 wk ahead	Bin	percent	11,9	12	0.
US National	2 wk ahead	Bin	percent	12	12,1	0.
US National	2 wk ahead	Bin	percent	12,1	12,2	0.
US National	2 wk ahead	Bin	percent	12,2	12,3	0.
US National	2 wk ahead	Bin	percent	12,3	12,4	0.
US National	2 wk ahead	Bin	percent	12,4	12,5	0.
US National	2 wk ahead	Bin	percent	12,5	12,6	0.
US National	2 wk ahead	Bin	percent	12,6	12,7	0.
US National	2 wk ahead	Bin	percent	12,7	12,8	0.
US National	2 wk ahead	Bin	percent	12,8	12,9	0.
US National	2 wk ahead	Bin	percent	12,9	13	0.
US National	2 wk ahead	Bin	percent	13	100	0.
US National	3 wk ahead	Point	percent	NA	NA	1.4256000000000002
US National	3 wk ahead	Bin	percent	0	0,1	0.008393
US National	3 wk ahead	Bin	percent	0,1	0,2	0.011568
US National	3 wk ahead	Bin	percent	0,2	0,3	0.015366999999999999
US National	3 wk ahead	Bin	percent	0,3	0,4	0.019771
US National	3 wk ahead	Bin	percent	0,4	0,5	0.024693999999999997
US National	3 wk ahead	Bin	percent	0,5	0,6	0.029959999999999997
US National	3 wk ahead	Bin	percent	0,6	0,7	0.035310999999999995
US National	3 wk ahead	Bin	percent	0,7	0,8	0.040434
US National	3 wk ahead	Bin	percent	0,8	0,9	0.044989999999999995
US National	3 wk ahead	Bin	percent	0,9	1	0.048665
US National	3 wk ahead	Bin	percent	1	1,1	0.051220999999999996
US National	3 wk ahead	Bin	percent	1,1	1,2	0.052537
US National	3 wk ahead	Bin	percent	1,2	1,3	0.052615999999999996
US National	3 wk ahead	Bin	percent	1,3	1,4	0.051541
US National	3 wk ahead	Bin	percent	1,4	1,5	0.049426
US National	3 wk ahead	Bin	percent	1,5	1,6	0.046393
US National	3 wk ahead	Bin	percent	1,6	1,7	0.042586
US National	3 wk ahead	Bin	percent	1,7	1,8	0.038186
US National	3 wk ahead	Bin	percent	1,8	1,9	0.033416
US National	3 wk ahead	Bin	percent	1,9	2	0.028532
US National	3 wk ahead	Bin	percent	2	2,1	0.023816
US National	3 wk ahead	Bin	percent	2,1	2,2	0.019556999999999998
US National	3 wk ahead	Bin	percent	2,2	2,3	0.01601
US National	3 wk ahead	Bin	percent	2,3	2,4	0.013330999999999999
US National	3 wk ahead	Bin	percent	2,4	2,5	0.011516
US National	3 wk ahead	Bin	percent	2,5	2,6	0.010413
US National	3 wk ahead	Bin	percent	2,6	2,7	0.009802
US National	3 wk ahead	Bin	percent	2,7	2,8	0.009496
US National	3 wk ahead	Bin	percent	2,8	2,9	0.009391
US National	3 wk ahead	Bin	percent	2,9	3	0.009441999999999999
US National	3 wk ahead	Bin	percent	3	3,1	0.009597
US National	3 wk ahead	Bin	percent	3,1	3,2	0.009753999999999999
US National	3 wk ahead	Bin	percent	3,2	3,3	0.009781999999999999
US National	3 wk ahead	Bin	percent	3,3	3,4	0.009583
US National	3 wk ahead	Bin	percent	3,4	3,5	0.009137
US National	3 wk ahead	Bin	percent	3,5	3,6	0.008489
US National	3 wk ahead	Bin	percent	3,6	3,7	0.007698999999999999
US National	3 wk ahead	Bin	percent	3,7	3,8	0.006803
US National	3 wk ahead	Bin	percent	3,8	3,9	0.005814
US National	3 wk ahead	Bin	percent	3,9	4	0.004764
US National	3 wk ahead	Bin	percent	4	4,1	0.003734
US National	3 wk ahead	Bin	percent	4,1	4,2	0.0028499999999999997
US National	3 wk ahead	Bin	percent	4,2	4,3	0.0022329999999999997
US National	3 wk ahead	Bin	percent	4,3	4,4	0.001947
US National	3 wk ahead	Bin	percent	4,4	4,5	0.0019679999999999997
US National	3 wk ahead	Bin	percent	4,5	4,6	0.002195
US National	3 wk ahead	Bin	percent	4,6	4,7	0.002484
US National	3 wk ahead	Bin	percent	4,7	4,8	0.0027129999999999997
US National	3 wk ahead	Bin	percent	4,8	4,9	0.002825
US National	3 wk ahead	Bin	percent	4,9	5	0.002849
US National	3 wk ahead	Bin	percent	5	5,1	0.002881
US National	3 wk ahead	Bin	percent	5,1	5,2	0.0030169999999999997
US National	3 wk ahead	Bin	percent	5,2	5,3	0.003292
US National	3 wk ahead	Bin	percent	5,3	5,4	0.003643
US National	3 wk ahead	Bin	percent	5,4	5,5	0.0039299999999999995
US National	3 wk ahead	Bin	percent	5,5	5,6	0.003997
US National	3 wk ahead	Bin	percent	5,6	5,7	0.003756
US National	3 wk ahead	Bin	percent	5,7	5,8	0.003224
US National	3 wk ahead	Bin	percent	5,8	5,9	0.002513
US National	3 wk ahead	Bin	percent	5,9	6	0.001772
US National	3 wk ahead	Bin	percent	6	6,1	0.0011279999999999999
US National	3 wk ahead	Bin	percent	6,1	6,2	0.0006479999999999999
US National	3 wk ahead	Bin	percent	6,2	6,3	0.000335
US National	3 wk ahead	Bin	percent	6,3	6,4	0.000156
US National	3 wk ahead	Bin	percent	6,4	6,5	0.000065
US National	3 wk ahead	Bin	percent	6,5	6,6	0.000024999999999999998
US National	3 wk ahead	Bin	percent	6,6	6,7	8.e-6
US National	3 wk ahead	Bin	percent	6,7	6,8	3.e-6
US National	3 wk ahead	Bin	percent	6,8	6,9	1.e-6
US National	3 wk ahead	Bin	percent	6,9	7	0.
US National	3 wk ahead	Bin	percent	7	7,1	0.
US National	3 wk ahead	Bin	percent	7,1	7,2	0.
US National	3 wk ahead	Bin	percent	7,2	7,3	0.
US National	3 wk ahead	Bin	percent	7,3	7,4	0.
US National	3 wk ahead	Bin	percent	7,4	7,5	0.
US National	3 wk ahead	Bin	percent	7,5	7,6	0.
US National	3 wk ahead	Bin	percent	7,6	7,7	0.
US National	3 wk ahead	Bin	percent	7,7	7,8	0.
US National	3 wk ahead	Bin	percent	7,8	7,9	0.
US National	3 wk ahead	Bin	percent	7,9	8	0.
US National	3 wk ahead	Bin	percent	8	8,1	0.
US National	3 wk ahead	Bin	percent	8,1	8,2	0.
US National	3 wk ahead	Bin	percent	8,2	8,3	0.
US National	3 wk ahead	Bin	percent	8,3	8,4	0.
US National	3 wk ahead	Bin	percent	8,4	8,5	0.
US National	3 wk ahead	Bin	percent	8,5	8,6	0.
US National	3 wk ahead	Bin	percent	8,6	8,7	0.
US National	3 wk ahead	Bin	percent	8,7	8,8	0.
US National	3 wk ahead	Bin	percent	8,8	8,9	0.
US National	3 wk ahead	Bin	percent	8,9	9	0.
US National	3 wk ahead	Bin	percent	9	9,1	0.
US National	3 wk ahead	Bin	percent	9,1	9,2	0.
US National	3 wk ahead	Bin	percent	9,2	9,3	0.
US National	3 wk ahead	Bin	percent	9,3	9,4	0.
US National	3 wk ahead	Bin	percent	9,4	9,5	0.
US National	3 wk ahead	Bin	percent	9,5	9,6	0.
US National	3 wk ahead	Bin	percent	9,6	9,7	0.
US National	3 wk ahead	Bin	percent	9,7	9,8	0.
US National	3 wk ahead	Bin	percent	9,8	9,9	0.
US National	3 wk ahead	Bin	percent	9,9	10	0.
US National	3 wk ahead	Bin	percent	10	10,1	0.
US National	3 wk ahead	Bin	percent	10,1	10,2	0.
US National	3 wk ahead	Bin	percent	10,2	10,3	0.
US National	3 wk ahead	Bin	percent	10,3	10,4	0.
US National	3 wk ahead	Bin	percent	10,4	10,5	0.
US National	3 wk ahead	Bin	percent	10,5	10,6	0.
US National	3 wk ahead	Bin	percent	10,6	10,7	0.
US National	3 wk ahead	Bin	percent	10,7	10,8	0.
US National	3 wk ahead	Bin	percent	10,8	10,9	0.
US National	3 wk ahead	Bin	percent	10,9	11	0.
US National	3 wk ahead	Bin	percent	11	11,1	0.
US National	3 wk ahead	Bin	percent	11,1	11,2	0.
US National	3 wk ahead	Bin	percent	11,2	11,3	0.
US National	3 wk ahead	Bin	percent	11,3	11,4	0.
US National	3 wk ahead	Bin	percent	11,4	11,5	0.
US National	3 wk ahead	Bin	percent	11,5	11,6	0.
US National	3 wk ahead	Bin	percent	11,6	11,7	0.
US National	3 wk ahead	Bin	percent	11,7	11,8	0.
US National	3 wk ahead	Bin	percent	11,8	11,9	0.
US National	3 wk ahead	Bin	percent	11,9	12	0.
US National	3 wk ahead	Bin	percent	12	12,1	0.
US National	3 wk ahead	Bin	percent	12,1	12,2	0.
US National	3 wk ahead	Bin	percent	12,2	12,3	0.
US National	3 wk ahead	Bin	percent	12,3	12,4	0.
US National	3 wk ahead	Bin	percent	12,4	12,5	0.
US National	3 wk ahead	Bin	percent	12,5	12,6	0.
US National	3 wk ahead	Bin	percent	12,6	12,7	0.
US National	3 wk ahead	Bin	percent	12,7	12,8	0.
US National	3 wk ahead	Bin	percent	12,8	12,9	0.
US National	3 wk ahead	Bin	percent	12,9	13	0.
US National	3 wk ahead	Bin	percent	13	100	0.
US National	4 wk ahead	Point	percent	NA	NA	1.6054000000000002
US National	4 wk ahead	Bin	percent	0	0,1	0.013375999999999999
US National	4 wk ahead	Bin	percent	0,1	0,2	0.016567
US National	4 wk ahead	Bin	percent	0,2	0,3	0.019951999999999998
US National	4 wk ahead	Bin	percent	0,3	0,4	0.023417999999999998
US National	4 wk ahead	Bin	percent	0,4	0,5	0.026837999999999997
US National	4 wk ahead	Bin	percent	0,5	0,6	0.030081
US National	4 wk ahead	Bin	percent	0,6	0,7	0.033009
US National	4 wk ahead	Bin	percent	0,7	0,8	0.035491
US National	4 wk ahead	Bin	percent	0,8	0,9	0.037411
US National	4 wk ahead	Bin	percent	0,9	1	0.038682
US National	4 wk ahead	Bin	percent	1	1,1	0.039259999999999996
US National	4 wk ahead	Bin	percent	1,1	1,2	0.039154999999999995
US National	4 wk ahead	Bin	percent	1,2	1,3	0.038432
US National	4 wk ahead	Bin	percent	1,3	1,4	0.037201
US National	4 wk ahead	Bin	percent	1,4	1,5	0.035601
US National	4 wk ahead	Bin	percent	1,5	1,6	0.033777
US National	4 wk ahead	Bin	percent	1,6	1,7	0.031861
US National	4 wk ahead	Bin	percent	1,7	1,8	0.029956
US National	4 wk ahead	Bin	percent	1,8	1,9	0.02812
US National	4 wk ahead	Bin	percent	1,9	2	0.026371
US National	4 wk ahead	Bin	percent	2	2,1	0.024693
US National	4 wk ahead	Bin	percent	2,1	2,2	0.023048
US National	4 wk ahead	Bin	percent	2,2	2,3	0.021394
US National	4 wk ahead	Bin	percent	2,3	2,4	0.019703
US National	4 wk ahead	Bin	percent	2,4	2,5	0.017971
US National	4 wk ahead	Bin	percent	2,5	2,6	0.016218
US National	4 wk ahead	Bin	percent	2,6	2,7	0.014487
US National	4 wk ahead	Bin	percent	2,7	2,8	0.012832
US National	4 wk ahead	Bin	percent	2,8	2,9	0.011304999999999999
US National	4 wk ahead	Bin	percent	2,9	3	0.009948
US National	4 wk ahead	Bin	percent	3	3,1	0.00878
US National	4 wk ahead	Bin	percent	3,1	3,2	0.007803
US National	4 wk ahead	Bin	percent	3,2	3,3	0.007000999999999999
US National	4 wk ahead	Bin	percent	3,3	3,4	0.006351
US National	4 wk ahead	Bin	percent	3,4	3,5	0.005835
US National	4 wk ahead	Bin	percent	3,5	3,6	0.005441
US National	4 wk ahead	Bin	percent	3,6	3,7	0.005174
US National	4 wk ahead	Bin	percent	3,7	3,8	0.005043
US National	4 wk ahead	Bin	percent	3,8	3,9	0.005063
US National	4 wk ahead	Bin	percent	3,9	4	0.0052369999999999995
US National	4 wk ahead	Bin	percent	4	4,1	0.005555
US National	4 wk ahead	Bin	percent	4,1	4,2	0.005984
US National	4 wk ahead	Bin	percent	4,2	4,3	0.006473
US National	4 wk ahead	Bin	percent	4,3	4,4	0.006957
US National	4 wk ahead	Bin	percent	4,4	4,5	0.007369
US National	4 wk ahead	Bin	percent	4,5	4,6	0.007646
US National	4 wk ahead	Bin	percent	4,6	4,7	0.007738999999999999
US National	4 wk ahead	Bin	percent	4,7	4,8	0.007623
US National	4 wk ahead	Bin	percent	4,8	4,9	0.0072959999999999995
US National	4 wk ahead	Bin	percent	4,9	5	0.0067789999999999994
US National	4 wk ahead	Bin	percent	5	5,1	0.006115
US National	4 wk ahead	Bin	percent	5,1	5,2	0.005356
US National	4 wk ahead	Bin	percent	5,2	5,3	0.004559
US National	4 wk ahead	Bin	percent	5,3	5,4	0.003779
US National	4 wk ahead	Bin	percent	5,4	5,5	0.00306
US National	4 wk ahead	Bin	percent	5,5	5,6	0.002433
US National	4 wk ahead	Bin	percent	5,6	5,7	0.001921
US National	4 wk ahead	Bin	percent	5,7	5,8	0.001535
US National	4 wk ahead	Bin	percent	5,8	5,9	0.0012799999999999999
US National	4 wk ahead	Bin	percent	5,9	6	0.001153
US National	4 wk ahead	Bin	percent	6	6,1	0.0011409999999999999
US National	4 wk ahead	Bin	percent	6,1	6,2	0.001225
US National	4 wk ahead	Bin	percent	6,2	6,3	0.001374
US National	4 wk ahead	Bin	percent	6,3	6,4	0.001552
US National	4 wk ahead	Bin	percent	6,4	6,5	0.00172
US National	4 wk ahead	Bin	percent	6,5	6,6	0.001841
US National	4 wk ahead	Bin	percent	6,6	6,7	0.001888
US National	4 wk ahead	Bin	percent	6,7	6,8	0.0018479999999999998
US National	4 wk ahead	Bin	percent	6,8	6,9	0.0017239999999999998
US National	4 wk ahead	Bin	percent	6,9	7	0.001534
US National	4 wk ahead	Bin	percent	7	7,1	0.001304
US National	4 wk ahead	Bin	percent	7,1	7,2	0.0010689999999999999
US National	4 wk ahead	Bin	percent	7,2	7,3	0.000861
US National	4 wk ahead	Bin	percent	7,3	7,4	0.000705
US National	4 wk ahead	Bin	percent	7,4	7,5	0.000623
US National	4 wk ahead	Bin	percent	7,5	7,6	0.000625
US National	4 wk ahead	Bin	percent	7,6	7,7	0.0007109999999999999
US National	4 wk ahead	Bin	percent	7,7	7,8	0.000873
US National	4 wk ahead	Bin	percent	7,8	7,9	0.001093
US National	4 wk ahead	Bin	percent	7,9	8	0.0013419999999999999
US National	4 wk ahead	Bin	percent	8	8,1	0.001588
US National	4 wk ahead	Bin	percent	8,1	8,2	0.001794
US National	4 wk ahead	Bin	percent	8,2	8,3	0.0019329999999999998
US National	4 wk ahead	Bin	percent	8,3	8,4	0.001989
US National	4 wk ahead	Bin	percent	8,4	8,5	0.00196
US National	4 wk ahead	Bin	percent	8,5	8,6	0.001862
US National	4 wk ahead	Bin	percent	8,6	8,7	0.001725
US National	4 wk ahead	Bin	percent	8,7	8,8	0.0015769999999999998
US National	4 wk ahead	Bin	percent	8,8	8,9	0.001446
US National	4 wk ahead	Bin	percent	8,9	9	0.0013449999999999998
US National	4 wk ahead	Bin	percent	9	9,1	0.001274
US National	4 wk ahead	Bin	percent	9,1	9,2	0.001222
US National	4 wk ahead	Bin	percent	9,2	9,3	0.001169
US National	4 wk ahead	Bin	percent	9,3	9,4	0.001099
US National	4 wk ahead	Bin	percent	9,4	9,5	0.001003
US National	4 wk ahead	Bin	percent	9,5	9,6	0.000878
US National	4 wk ahead	Bin	percent	9,6	9,7	0.000734
US National	4 wk ahead	Bin	percent	9,7	9,8	0.000583
US National	4 wk ahead	Bin	percent	9,8	9,9	0.00043799999999999997
US National	4 wk ahead	Bin	percent	9,9	10	0.000312
US National	4 wk ahead	Bin	percent	10	10,1	0.00020999999999999998
US National	4 wk ahead	Bin	percent	10,1	10,2	0.000133
US National	4 wk ahead	Bin	percent	10,2	10,3	0.00007999999999999999
US National	4 wk ahead	Bin	percent	10,3	10,4	0.000044999999999999996
US National	4 wk ahead	Bin	percent	10,4	10,5	0.000024
US National	4 wk ahead	Bin	percent	10,5	10,6	0.000012
US National	4 wk ahead	Bin	percent	10,6	10,7	6.e-6
US National	4 wk ahead	Bin	percent	10,7	10,8	3.e-6
US National	4 wk ahead	Bin	percent	10,8	10,9	1.e-6
US National	4 wk ahead	Bin	percent	10,9	11	0.
US National	4 wk ahead	Bin	percent	11	11,1	0.
US National	4 wk ahead	Bin	percent	11,1	11,2	0.
US National	4 wk ahead	Bin	percent	11,2	11,3	0.
US National	4 wk ahead	Bin	percent	11,3	11,4	0.
US National	4 wk ahead	Bin	percent	11,4	11,5	0.
US National	4 wk ahead	Bin	percent	11,5	11,6	0.
US National	4 wk ahead	Bin	percent	11,6	11,7	0.
US National	4 wk ahead	Bin	percent	11,7	11,8	0.
US National	4 wk ahead	Bin	percent	11,8	11,9	0.
US National	4 wk ahead	Bin	percent	11,9	12	0.
US National	4 wk ahead	Bin	percent	12	12,1	0.
US National	4 wk ahead	Bin	percent	12,1	12,2	0.
US National	4 wk ahead	Bin	percent	12,2	12,3	0.
US National	4 wk ahead	Bin	percent	12,3	12,4	0.
US National	4 wk ahead	Bin	percent	12,4	12,5	0.
US National	4 wk ahead	Bin	percent	12,5	12,6	0.
US National	4 wk ahead	Bin	percent	12,6	12,7	0.
US National	4 wk ahead	Bin	percent	12,7	12,8	0.
US National	4 wk ahead	Bin	percent	12,8	12,9	0.
US National	4 wk ahead	Bin	percent	12,9	13	0.
US National	4 wk ahead	Bin	percent	13	100	0.
