# Supplementary material for: Use of daily Internet search query data improves real-time projections of influenza epidemics
Source: J R Soc Interface. 2018 Oct 10;15(147):20180220. doi: 10.1098/rsif.2018.0220 (PMC6228485; doi:10.1098/rsif.2018.0220)
Supplement: Prediction results in FluChallenge format [file rsif20180220supp2.gz › Forecast-files/mss-15-wikiWEEKnoNOW/2009-EW9.csv]

Location	Target	Type	Unit	Bin_start_incl	Bin_end_notincl	Value
US National	1 wk ahead	Point	percent	NA	NA	3.8578
US National	1 wk ahead	Bin	percent	0	0.1	0.
US National	1 wk ahead	Bin	percent	0.1	0.2	0.
US National	1 wk ahead	Bin	percent	0.2	0.3	0.
US National	1 wk ahead	Bin	percent	0.3	0.4	0.
US National	1 wk ahead	Bin	percent	0.4	0.5	0.
US National	1 wk ahead	Bin	percent	0.5	0.6	0.
US National	1 wk ahead	Bin	percent	0.6	0.7	0.
US National	1 wk ahead	Bin	percent	0.7	0.8	1.e-6
US National	1 wk ahead	Bin	percent	0.8	0.9	3.e-6
US National	1 wk ahead	Bin	percent	0.9	1	8.e-6
US National	1 wk ahead	Bin	percent	1	1.1	0.000019999999999999998
US National	1 wk ahead	Bin	percent	1.1	1.2	0.000049
US National	1 wk ahead	Bin	percent	1.2	1.3	0.00010899999999999999
US National	1 wk ahead	Bin	percent	1.3	1.4	0.000227
US National	1 wk ahead	Bin	percent	1.4	1.5	0.00044199999999999996
US National	1 wk ahead	Bin	percent	1.5	1.6	0.0007999999999999999
US National	1 wk ahead	Bin	percent	1.6	1.7	0.001354
US National	1 wk ahead	Bin	percent	1.7	1.8	0.0021509999999999997
US National	1 wk ahead	Bin	percent	1.8	1.9	0.003218
US National	1 wk ahead	Bin	percent	1.9	2	0.004556999999999999
US National	1 wk ahead	Bin	percent	2	2.1	0.006153
US National	1 wk ahead	Bin	percent	2.1	2.2	0.007984999999999999
US National	1 wk ahead	Bin	percent	2.2	2.3	0.010043999999999999
US National	1 wk ahead	Bin	percent	2.3	2.4	0.012346
US National	1 wk ahead	Bin	percent	2.4	2.5	0.014917
US National	1 wk ahead	Bin	percent	2.5	2.6	0.017764
US National	1 wk ahead	Bin	percent	2.6	2.7	0.020848
US National	1 wk ahead	Bin	percent	2.7	2.8	0.024061
US National	1 wk ahead	Bin	percent	2.8	2.9	0.02724
US National	1 wk ahead	Bin	percent	2.9	3	0.030192
US National	1 wk ahead	Bin	percent	3	3.1	0.032746
US National	1 wk ahead	Bin	percent	3.1	3.2	0.034787
US National	1 wk ahead	Bin	percent	3.2	3.3	0.036284
US National	1 wk ahead	Bin	percent	3.3	3.4	0.037281
US National	1 wk ahead	Bin	percent	3.4	3.5	0.037876
US National	1 wk ahead	Bin	percent	3.5	3.6	0.038176
US National	1 wk ahead	Bin	percent	3.6	3.7	0.038260999999999996
US National	1 wk ahead	Bin	percent	3.7	3.8	0.038162
US National	1 wk ahead	Bin	percent	3.8	3.9	0.037869
US National	1 wk ahead	Bin	percent	3.9	4	0.037362
US National	1 wk ahead	Bin	percent	4	4.1	0.036631
US National	1 wk ahead	Bin	percent	4.1	4.2	0.035684
US National	1 wk ahead	Bin	percent	4.2	4.3	0.034531
US National	1 wk ahead	Bin	percent	4.3	4.4	0.033164
US National	1 wk ahead	Bin	percent	4.4	4.5	0.031543
US National	1 wk ahead	Bin	percent	4.5	4.6	0.029616
US National	1 wk ahead	Bin	percent	4.6	4.7	0.027357
US National	1 wk ahead	Bin	percent	4.7	4.8	0.0248
US National	1 wk ahead	Bin	percent	4.8	4.9	0.02205
US National	1 wk ahead	Bin	percent	4.9	5	0.019273
US National	1 wk ahead	Bin	percent	5	5.1	0.016654
US National	1 wk ahead	Bin	percent	5.1	5.2	0.014353
US National	1 wk ahead	Bin	percent	5.2	5.3	0.012471
US National	1 wk ahead	Bin	percent	5.3	5.4	0.011031
US National	1 wk ahead	Bin	percent	5.4	5.5	0.009987
US National	1 wk ahead	Bin	percent	5.5	5.6	0.009235
US National	1 wk ahead	Bin	percent	5.6	5.7	0.008641
US National	1 wk ahead	Bin	percent	5.7	5.8	0.008072
US National	1 wk ahead	Bin	percent	5.8	5.9	0.007427
US National	1 wk ahead	Bin	percent	5.9	6	0.00666
US National	1 wk ahead	Bin	percent	6	6.1	0.005788
US National	1 wk ahead	Bin	percent	6.1	6.2	0.004872
US National	1 wk ahead	Bin	percent	6.2	6.3	0.0039889999999999995
US National	1 wk ahead	Bin	percent	6.3	6.4	0.003202
US National	1 wk ahead	Bin	percent	6.4	6.5	0.002539
US National	1 wk ahead	Bin	percent	6.5	6.6	0.0019979999999999998
US National	1 wk ahead	Bin	percent	6.6	6.7	0.0015609999999999999
US National	1 wk ahead	Bin	percent	6.7	6.8	0.001207
US National	1 wk ahead	Bin	percent	6.8	6.9	0.0009289999999999999
US National	1 wk ahead	Bin	percent	6.9	7	0.0007279999999999999
US National	1 wk ahead	Bin	percent	7	7.1	0.000612
US National	1 wk ahead	Bin	percent	7.1	7.2	0.000585
US National	1 wk ahead	Bin	percent	7.2	7.3	0.0006389999999999999
US National	1 wk ahead	Bin	percent	7.3	7.4	0.0007549999999999999
US National	1 wk ahead	Bin	percent	7.4	7.5	0.000897
US National	1 wk ahead	Bin	percent	7.5	7.6	0.0010249999999999999
US National	1 wk ahead	Bin	percent	7.6	7.7	0.001102
US National	1 wk ahead	Bin	percent	7.7	7.8	0.001104
US National	1 wk ahead	Bin	percent	7.8	7.9	0.001027
US National	1 wk ahead	Bin	percent	7.9	8	0.0008849999999999999
US National	1 wk ahead	Bin	percent	8	8.1	0.000707
US National	1 wk ahead	Bin	percent	8.1	8.2	0.000522
US National	1 wk ahead	Bin	percent	8.2	8.3	0.000357
US National	1 wk ahead	Bin	percent	8.3	8.4	0.000226
US National	1 wk ahead	Bin	percent	8.4	8.5	0.000133
US National	1 wk ahead	Bin	percent	8.5	8.6	0.000072
US National	1 wk ahead	Bin	percent	8.6	8.7	0.000036
US National	1 wk ahead	Bin	percent	8.7	8.8	0.000017
US National	1 wk ahead	Bin	percent	8.8	8.9	7.e-6
US National	1 wk ahead	Bin	percent	8.9	9	3.e-6
US National	1 wk ahead	Bin	percent	9	9.1	1.e-6
US National	1 wk ahead	Bin	percent	9.1	9.2	0.
US National	1 wk ahead	Bin	percent	9.2	9.3	0.
US National	1 wk ahead	Bin	percent	9.3	9.4	0.
US National	1 wk ahead	Bin	percent	9.4	9.5	1.e-6
US National	1 wk ahead	Bin	percent	9.5	9.6	3.e-6
US National	1 wk ahead	Bin	percent	9.6	9.7	8.e-6
US National	1 wk ahead	Bin	percent	9.7	9.8	0.000018
US National	1 wk ahead	Bin	percent	9.8	9.9	0.000037999999999999995
US National	1 wk ahead	Bin	percent	9.9	10	0.00007599999999999999
US National	1 wk ahead	Bin	percent	10	10.1	0.000139
US National	1 wk ahead	Bin	percent	10.1	10.2	0.000236
US National	1 wk ahead	Bin	percent	10.2	10.3	0.00037
US National	1 wk ahead	Bin	percent	10.3	10.4	0.0005369999999999999
US National	1 wk ahead	Bin	percent	10.4	10.5	0.000722
US National	1 wk ahead	Bin	percent	10.5	10.6	0.0008979999999999999
US National	1 wk ahead	Bin	percent	10.6	10.7	0.001035
US National	1 wk ahead	Bin	percent	10.7	10.8	0.001104
US National	1 wk ahead	Bin	percent	10.8	10.9	0.00109
US National	1 wk ahead	Bin	percent	10.9	11	0.000996
US National	1 wk ahead	Bin	percent	11	11.1	0.000843
US National	1 wk ahead	Bin	percent	11.1	11.2	0.00066
US National	1 wk ahead	Bin	percent	11.2	11.3	0.00047799999999999996
US National	1 wk ahead	Bin	percent	11.3	11.4	0.000321
US National	1 wk ahead	Bin	percent	11.4	11.5	0.00019899999999999999
US National	1 wk ahead	Bin	percent	11.5	11.6	0.00011499999999999999
US National	1 wk ahead	Bin	percent	11.6	11.7	0.000061
US National	1 wk ahead	Bin	percent	11.7	11.8	0.000029999999999999997
US National	1 wk ahead	Bin	percent	11.8	11.9	0.000014
US National	1 wk ahead	Bin	percent	11.9	12	6.e-6
US National	1 wk ahead	Bin	percent	12	12.1	2.e-6
US National	1 wk ahead	Bin	percent	12.1	12.2	1.e-6
US National	1 wk ahead	Bin	percent	12.2	12.3	0.
US National	1 wk ahead	Bin	percent	12.3	12.4	0.
US National	1 wk ahead	Bin	percent	12.4	12.5	0.
US National	1 wk ahead	Bin	percent	12.5	12.6	0.
US National	1 wk ahead	Bin	percent	12.6	12.7	0.
US National	1 wk ahead	Bin	percent	12.7	12.8	0.
US National	1 wk ahead	Bin	percent	12.8	12.9	0.
US National	1 wk ahead	Bin	percent	12.9	13	0.
US National	1 wk ahead	Bin	percent	13	100	0.
US National	2 wk ahead	Point	percent	NA	NA	3.7846000000000006
US National	2 wk ahead	Bin	percent	0	0.1	0.000113
US National	2 wk ahead	Bin	percent	0.1	0.2	0.000177
US National	2 wk ahead	Bin	percent	0.2	0.3	0.000271
US National	2 wk ahead	Bin	percent	0.3	0.4	0.000404
US National	2 wk ahead	Bin	percent	0.4	0.5	0.000587
US National	2 wk ahead	Bin	percent	0.5	0.6	0.000832
US National	2 wk ahead	Bin	percent	0.6	0.7	0.001151
US National	2 wk ahead	Bin	percent	0.7	0.8	0.001555
US National	2 wk ahead	Bin	percent	0.8	0.9	0.002052
US National	2 wk ahead	Bin	percent	0.9	1	0.002652
US National	2 wk ahead	Bin	percent	1	1.1	0.0033569999999999997
US National	2 wk ahead	Bin	percent	1.1	1.2	0.004171
US National	2 wk ahead	Bin	percent	1.2	1.3	0.00509
US National	2 wk ahead	Bin	percent	1.3	1.4	0.006111999999999999
US National	2 wk ahead	Bin	percent	1.4	1.5	0.007231
US National	2 wk ahead	Bin	percent	1.5	1.6	0.00844
US National	2 wk ahead	Bin	percent	1.6	1.7	0.009731
US National	2 wk ahead	Bin	percent	1.7	1.8	0.011091
US National	2 wk ahead	Bin	percent	1.8	1.9	0.012506999999999999
US National	2 wk ahead	Bin	percent	1.9	2	0.013961
US National	2 wk ahead	Bin	percent	2	2.1	0.01543
US National	2 wk ahead	Bin	percent	2.1	2.2	0.016888
US National	2 wk ahead	Bin	percent	2.2	2.3	0.018304
US National	2 wk ahead	Bin	percent	2.3	2.4	0.019648
US National	2 wk ahead	Bin	percent	2.4	2.5	0.02089
US National	2 wk ahead	Bin	percent	2.5	2.6	0.022005
US National	2 wk ahead	Bin	percent	2.6	2.7	0.022976
US National	2 wk ahead	Bin	percent	2.7	2.8	0.023792999999999998
US National	2 wk ahead	Bin	percent	2.8	2.9	0.024451999999999998
US National	2 wk ahead	Bin	percent	2.9	3	0.02496
US National	2 wk ahead	Bin	percent	3	3.1	0.025327
US National	2 wk ahead	Bin	percent	3.1	3.2	0.025561999999999998
US National	2 wk ahead	Bin	percent	3.2	3.3	0.025679
US National	2 wk ahead	Bin	percent	3.3	3.4	0.025684
US National	2 wk ahead	Bin	percent	3.4	3.5	0.025582999999999998
US National	2 wk ahead	Bin	percent	3.5	3.6	0.025377999999999998
US National	2 wk ahead	Bin	percent	3.6	3.7	0.02507
US National	2 wk ahead	Bin	percent	3.7	3.8	0.024661
US National	2 wk ahead	Bin	percent	3.8	3.9	0.024154
US National	2 wk ahead	Bin	percent	3.9	4	0.023556999999999998
US National	2 wk ahead	Bin	percent	4	4.1	0.022883
US National	2 wk ahead	Bin	percent	4.1	4.2	0.022144999999999998
US National	2 wk ahead	Bin	percent	4.2	4.3	0.021360999999999998
US National	2 wk ahead	Bin	percent	4.3	4.4	0.020547
US National	2 wk ahead	Bin	percent	4.4	4.5	0.019718
US National	2 wk ahead	Bin	percent	4.5	4.6	0.018883999999999998
US National	2 wk ahead	Bin	percent	4.6	4.7	0.018054
US National	2 wk ahead	Bin	percent	4.7	4.8	0.01723
US National	2 wk ahead	Bin	percent	4.8	4.9	0.016413
US National	2 wk ahead	Bin	percent	4.9	5	0.015600999999999999
US National	2 wk ahead	Bin	percent	5	5.1	0.014790999999999999
US National	2 wk ahead	Bin	percent	5.1	5.2	0.013982999999999999
US National	2 wk ahead	Bin	percent	5.2	5.3	0.013174
US National	2 wk ahead	Bin	percent	5.3	5.4	0.012364
US National	2 wk ahead	Bin	percent	5.4	5.5	0.011557
US National	2 wk ahead	Bin	percent	5.5	5.6	0.010757
US National	2 wk ahead	Bin	percent	5.6	5.7	0.00997
US National	2 wk ahead	Bin	percent	5.7	5.8	0.009204
US National	2 wk ahead	Bin	percent	5.8	5.9	0.008468999999999999
US National	2 wk ahead	Bin	percent	5.9	6	0.007775
US National	2 wk ahead	Bin	percent	6	6.1	0.007133
US National	2 wk ahead	Bin	percent	6.1	6.2	0.0065509999999999995
US National	2 wk ahead	Bin	percent	6.2	6.3	0.006037
US National	2 wk ahead	Bin	percent	6.3	6.4	0.005595999999999999
US National	2 wk ahead	Bin	percent	6.4	6.5	0.005229
US National	2 wk ahead	Bin	percent	6.5	6.6	0.004935999999999999
US National	2 wk ahead	Bin	percent	6.6	6.7	0.004713
US National	2 wk ahead	Bin	percent	6.7	6.8	0.004553
US National	2 wk ahead	Bin	percent	6.8	6.9	0.0044469999999999996
US National	2 wk ahead	Bin	percent	6.9	7	0.004384
US National	2 wk ahead	Bin	percent	7	7.1	0.004352
US National	2 wk ahead	Bin	percent	7.1	7.2	0.004338
US National	2 wk ahead	Bin	percent	7.2	7.3	0.004327
US National	2 wk ahead	Bin	percent	7.3	7.4	0.004307
US National	2 wk ahead	Bin	percent	7.4	7.5	0.004265
US National	2 wk ahead	Bin	percent	7.5	7.6	0.004193
US National	2 wk ahead	Bin	percent	7.6	7.7	0.0040809999999999996
US National	2 wk ahead	Bin	percent	7.7	7.8	0.003926
US National	2 wk ahead	Bin	percent	7.8	7.9	0.003728
US National	2 wk ahead	Bin	percent	7.9	8	0.00349
US National	2 wk ahead	Bin	percent	8	8.1	0.0032189999999999996
US National	2 wk ahead	Bin	percent	8.1	8.2	0.002925
US National	2 wk ahead	Bin	percent	8.2	8.3	0.00262
US National	2 wk ahead	Bin	percent	8.3	8.4	0.002316
US National	2 wk ahead	Bin	percent	8.4	8.5	0.002028
US National	2 wk ahead	Bin	percent	8.5	8.6	0.0017649999999999999
US National	2 wk ahead	Bin	percent	8.6	8.7	0.001535
US National	2 wk ahead	Bin	percent	8.7	8.8	0.001343
US National	2 wk ahead	Bin	percent	8.8	8.9	0.001189
US National	2 wk ahead	Bin	percent	8.9	9	0.001072
US National	2 wk ahead	Bin	percent	9	9.1	0.000985
US National	2 wk ahead	Bin	percent	9.1	9.2	0.0009209999999999999
US National	2 wk ahead	Bin	percent	9.2	9.3	0.0008709999999999999
US National	2 wk ahead	Bin	percent	9.3	9.4	0.0008269999999999999
US National	2 wk ahead	Bin	percent	9.4	9.5	0.000783
US National	2 wk ahead	Bin	percent	9.5	9.6	0.000734
US National	2 wk ahead	Bin	percent	9.6	9.7	0.000676
US National	2 wk ahead	Bin	percent	9.7	9.8	0.000611
US National	2 wk ahead	Bin	percent	9.8	9.9	0.00054
US National	2 wk ahead	Bin	percent	9.9	10	0.00046499999999999997
US National	2 wk ahead	Bin	percent	10	10.1	0.00039
US National	2 wk ahead	Bin	percent	10.1	10.2	0.000318
US National	2 wk ahead	Bin	percent	10.2	10.3	0.000252
US National	2 wk ahead	Bin	percent	10.3	10.4	0.000194
US National	2 wk ahead	Bin	percent	10.4	10.5	0.000145
US National	2 wk ahead	Bin	percent	10.5	10.6	0.00010499999999999999
US National	2 wk ahead	Bin	percent	10.6	10.7	0.000074
US National	2 wk ahead	Bin	percent	10.7	10.8	0.000051
US National	2 wk ahead	Bin	percent	10.8	10.9	0.000034
US National	2 wk ahead	Bin	percent	10.9	11	0.000022
US National	2 wk ahead	Bin	percent	11	11.1	0.000014
US National	2 wk ahead	Bin	percent	11.1	11.2	8.e-6
US National	2 wk ahead	Bin	percent	11.2	11.3	4.9999999999999996e-6
US National	2 wk ahead	Bin	percent	11.3	11.4	3.e-6
US National	2 wk ahead	Bin	percent	11.4	11.5	2.e-6
US National	2 wk ahead	Bin	percent	11.5	11.6	1.e-6
US National	2 wk ahead	Bin	percent	11.6	11.7	0.
US National	2 wk ahead	Bin	percent	11.7	11.8	0.
US National	2 wk ahead	Bin	percent	11.8	11.9	0.
US National	2 wk ahead	Bin	percent	11.9	12	0.
US National	2 wk ahead	Bin	percent	12	12.1	1.e-6
US National	2 wk ahead	Bin	percent	12.1	12.2	1.e-6
US National	2 wk ahead	Bin	percent	12.2	12.3	2.e-6
US National	2 wk ahead	Bin	percent	12.3	12.4	3.e-6
US National	2 wk ahead	Bin	percent	12.4	12.5	6.e-6
US National	2 wk ahead	Bin	percent	12.5	12.6	9.999999999999999e-6
US National	2 wk ahead	Bin	percent	12.6	12.7	0.000016
US National	2 wk ahead	Bin	percent	12.7	12.8	0.000024999999999999998
US National	2 wk ahead	Bin	percent	12.8	12.9	0.000037999999999999995
US National	2 wk ahead	Bin	percent	12.9	13	0.000056999999999999996
US National	2 wk ahead	Bin	percent	13	100	0.019844999999999998
US National	3 wk ahead	Point	percent	NA	NA	3.283
US National	3 wk ahead	Bin	percent	0	0.1	0.000904
US National	3 wk ahead	Bin	percent	0.1	0.2	0.001267
US National	3 wk ahead	Bin	percent	0.2	0.3	0.001728
US National	3 wk ahead	Bin	percent	0.3	0.4	0.002297
US National	3 wk ahead	Bin	percent	0.4	0.5	0.002979
US National	3 wk ahead	Bin	percent	0.5	0.6	0.0037719999999999997
US National	3 wk ahead	Bin	percent	0.6	0.7	0.004673
US National	3 wk ahead	Bin	percent	0.7	0.8	0.005672
US National	3 wk ahead	Bin	percent	0.8	0.9	0.006757
US National	3 wk ahead	Bin	percent	0.9	1	0.007916
US National	3 wk ahead	Bin	percent	1	1.1	0.009136
US National	3 wk ahead	Bin	percent	1.1	1.2	0.010406
US National	3 wk ahead	Bin	percent	1.2	1.3	0.011715999999999999
US National	3 wk ahead	Bin	percent	1.3	1.4	0.013052999999999999
US National	3 wk ahead	Bin	percent	1.4	1.5	0.014405999999999999
US National	3 wk ahead	Bin	percent	1.5	1.6	0.015756
US National	3 wk ahead	Bin	percent	1.6	1.7	0.017085
US National	3 wk ahead	Bin	percent	1.7	1.8	0.018369
US National	3 wk ahead	Bin	percent	1.8	1.9	0.019582
US National	3 wk ahead	Bin	percent	1.9	2	0.0207
US National	3 wk ahead	Bin	percent	2	2.1	0.021703999999999998
US National	3 wk ahead	Bin	percent	2.1	2.2	0.022577999999999997
US National	3 wk ahead	Bin	percent	2.2	2.3	0.023318
US National	3 wk ahead	Bin	percent	2.3	2.4	0.023923
US National	3 wk ahead	Bin	percent	2.4	2.5	0.024401
US National	3 wk ahead	Bin	percent	2.5	2.6	0.024763999999999998
US National	3 wk ahead	Bin	percent	2.6	2.7	0.025020999999999998
US National	3 wk ahead	Bin	percent	2.7	2.8	0.025181
US National	3 wk ahead	Bin	percent	2.8	2.9	0.025249999999999998
US National	3 wk ahead	Bin	percent	2.9	3	0.025228
US National	3 wk ahead	Bin	percent	3	3.1	0.025112
US National	3 wk ahead	Bin	percent	3.1	3.2	0.0249
US National	3 wk ahead	Bin	percent	3.2	3.3	0.024586999999999998
US National	3 wk ahead	Bin	percent	3.3	3.4	0.024173
US National	3 wk ahead	Bin	percent	3.4	3.5	0.02366
US National	3 wk ahead	Bin	percent	3.5	3.6	0.023055
US National	3 wk ahead	Bin	percent	3.6	3.7	0.022364
US National	3 wk ahead	Bin	percent	3.7	3.8	0.021598
US National	3 wk ahead	Bin	percent	3.8	3.9	0.020769
US National	3 wk ahead	Bin	percent	3.9	4	0.019891
US National	3 wk ahead	Bin	percent	4	4.1	0.018977
US National	3 wk ahead	Bin	percent	4.1	4.2	0.018045
US National	3 wk ahead	Bin	percent	4.2	4.3	0.01711
US National	3 wk ahead	Bin	percent	4.3	4.4	0.016187
US National	3 wk ahead	Bin	percent	4.4	4.5	0.015288999999999999
US National	3 wk ahead	Bin	percent	4.5	4.6	0.014421999999999999
US National	3 wk ahead	Bin	percent	4.6	4.7	0.013588
US National	3 wk ahead	Bin	percent	4.7	4.8	0.012780999999999999
US National	3 wk ahead	Bin	percent	4.8	4.9	0.011993
US National	3 wk ahead	Bin	percent	4.9	5	0.011212
US National	3 wk ahead	Bin	percent	5	5.1	0.01043
US National	3 wk ahead	Bin	percent	5.1	5.2	0.009642999999999999
US National	3 wk ahead	Bin	percent	5.2	5.3	0.008853999999999999
US National	3 wk ahead	Bin	percent	5.3	5.4	0.008072
US National	3 wk ahead	Bin	percent	5.4	5.5	0.007316
US National	3 wk ahead	Bin	percent	5.5	5.6	0.006605
US National	3 wk ahead	Bin	percent	5.6	5.7	0.005959
US National	3 wk ahead	Bin	percent	5.7	5.8	0.005396
US National	3 wk ahead	Bin	percent	5.8	5.9	0.004928
US National	3 wk ahead	Bin	percent	5.9	6	0.0045579999999999996
US National	3 wk ahead	Bin	percent	6	6.1	0.0042829999999999995
US National	3 wk ahead	Bin	percent	6.1	6.2	0.004092
US National	3 wk ahead	Bin	percent	6.2	6.3	0.003973
US National	3 wk ahead	Bin	percent	6.3	6.4	0.0039049999999999996
US National	3 wk ahead	Bin	percent	6.4	6.5	0.003871
US National	3 wk ahead	Bin	percent	6.5	6.6	0.003854
US National	3 wk ahead	Bin	percent	6.6	6.7	0.0038369999999999997
US National	3 wk ahead	Bin	percent	6.7	6.8	0.0038079999999999998
US National	3 wk ahead	Bin	percent	6.8	6.9	0.003757
US National	3 wk ahead	Bin	percent	6.9	7	0.003678
US National	3 wk ahead	Bin	percent	7	7.1	0.0035689999999999997
US National	3 wk ahead	Bin	percent	7.1	7.2	0.003428
US National	3 wk ahead	Bin	percent	7.2	7.3	0.0032589999999999997
US National	3 wk ahead	Bin	percent	7.3	7.4	0.003067
US National	3 wk ahead	Bin	percent	7.4	7.5	0.0028569999999999997
US National	3 wk ahead	Bin	percent	7.5	7.6	0.0026379999999999997
US National	3 wk ahead	Bin	percent	7.6	7.7	0.002418
US National	3 wk ahead	Bin	percent	7.7	7.8	0.002203
US National	3 wk ahead	Bin	percent	7.8	7.9	0.002
US National	3 wk ahead	Bin	percent	7.9	8	0.001813
US National	3 wk ahead	Bin	percent	8	8.1	0.001645
US National	3 wk ahead	Bin	percent	8.1	8.2	0.001495
US National	3 wk ahead	Bin	percent	8.2	8.3	0.001362
US National	3 wk ahead	Bin	percent	8.3	8.4	0.0012439999999999999
US National	3 wk ahead	Bin	percent	8.4	8.5	0.001139
US National	3 wk ahead	Bin	percent	8.5	8.6	0.0010429999999999999
US National	3 wk ahead	Bin	percent	8.6	8.7	0.000958
US National	3 wk ahead	Bin	percent	8.7	8.8	0.0008849999999999999
US National	3 wk ahead	Bin	percent	8.8	8.9	0.0008269999999999999
US National	3 wk ahead	Bin	percent	8.9	9	0.000789
US National	3 wk ahead	Bin	percent	9	9.1	0.000776
US National	3 wk ahead	Bin	percent	9.1	9.2	0.00079
US National	3 wk ahead	Bin	percent	9.2	9.3	0.000833
US National	3 wk ahead	Bin	percent	9.3	9.4	0.0009029999999999999
US National	3 wk ahead	Bin	percent	9.4	9.5	0.000995
US National	3 wk ahead	Bin	percent	9.5	9.6	0.001101
US National	3 wk ahead	Bin	percent	9.6	9.7	0.00121
US National	3 wk ahead	Bin	percent	9.7	9.8	0.001308
US National	3 wk ahead	Bin	percent	9.8	9.9	0.001385
US National	3 wk ahead	Bin	percent	9.9	10	0.0014299999999999998
US National	3 wk ahead	Bin	percent	10	10.1	0.001436
US National	3 wk ahead	Bin	percent	10.1	10.2	0.0014
US National	3 wk ahead	Bin	percent	10.2	10.3	0.001325
US National	3 wk ahead	Bin	percent	10.3	10.4	0.0012159999999999999
US National	3 wk ahead	Bin	percent	10.4	10.5	0.0010819999999999998
US National	3 wk ahead	Bin	percent	10.5	10.6	0.000932
US National	3 wk ahead	Bin	percent	10.6	10.7	0.000779
US National	3 wk ahead	Bin	percent	10.7	10.8	0.0006309999999999999
US National	3 wk ahead	Bin	percent	10.8	10.9	0.000495
US National	3 wk ahead	Bin	percent	10.9	11	0.000376
US National	3 wk ahead	Bin	percent	11	11.1	0.000277
US National	3 wk ahead	Bin	percent	11.1	11.2	0.000197
US National	3 wk ahead	Bin	percent	11.2	11.3	0.000136
US National	3 wk ahead	Bin	percent	11.3	11.4	0.00009099999999999999
US National	3 wk ahead	Bin	percent	11.4	11.5	0.000059
US National	3 wk ahead	Bin	percent	11.5	11.6	0.000037
US National	3 wk ahead	Bin	percent	11.6	11.7	0.000023
US National	3 wk ahead	Bin	percent	11.7	11.8	0.000013
US National	3 wk ahead	Bin	percent	11.8	11.9	8.e-6
US National	3 wk ahead	Bin	percent	11.9	12	4.e-6
US National	3 wk ahead	Bin	percent	12	12.1	2.e-6
US National	3 wk ahead	Bin	percent	12.1	12.2	1.e-6
US National	3 wk ahead	Bin	percent	12.2	12.3	1.e-6
US National	3 wk ahead	Bin	percent	12.3	12.4	0.
US National	3 wk ahead	Bin	percent	12.4	12.5	0.
US National	3 wk ahead	Bin	percent	12.5	12.6	0.
US National	3 wk ahead	Bin	percent	12.6	12.7	0.
US National	3 wk ahead	Bin	percent	12.7	12.8	0.
US National	3 wk ahead	Bin	percent	12.8	12.9	0.
US National	3 wk ahead	Bin	percent	12.9	13	0.
US National	3 wk ahead	Bin	percent	13	100	0.020035
US National	4 wk ahead	Point	percent	NA	NA	2.5858000000000003
US National	4 wk ahead	Bin	percent	0	0.1	0.00246
US National	4 wk ahead	Bin	percent	0.1	0.2	0.003417
US National	4 wk ahead	Bin	percent	0.2	0.3	0.004582
US National	4 wk ahead	Bin	percent	0.3	0.4	0.005944
US National	4 wk ahead	Bin	percent	0.4	0.5	0.007476
US National	4 wk ahead	Bin	percent	0.5	0.6	0.009143
US National	4 wk ahead	Bin	percent	0.6	0.7	0.010902
US National	4 wk ahead	Bin	percent	0.7	0.8	0.012709999999999999
US National	4 wk ahead	Bin	percent	0.8	0.9	0.014528999999999999
US National	4 wk ahead	Bin	percent	0.9	1	0.016325
US National	4 wk ahead	Bin	percent	1	1.1	0.018068999999999998
US National	4 wk ahead	Bin	percent	1.1	1.2	0.019738
US National	4 wk ahead	Bin	percent	1.2	1.3	0.021311999999999998
US National	4 wk ahead	Bin	percent	1.3	1.4	0.022772
US National	4 wk ahead	Bin	percent	1.4	1.5	0.024104999999999998
US National	4 wk ahead	Bin	percent	1.5	1.6	0.025297999999999998
US National	4 wk ahead	Bin	percent	1.6	1.7	0.026345999999999998
US National	4 wk ahead	Bin	percent	1.7	1.8	0.027243999999999997
US National	4 wk ahead	Bin	percent	1.8	1.9	0.027991
US National	4 wk ahead	Bin	percent	1.9	2	0.028586
US National	4 wk ahead	Bin	percent	2	2.1	0.029025
US National	4 wk ahead	Bin	percent	2.1	2.2	0.029306
US National	4 wk ahead	Bin	percent	2.2	2.3	0.029422999999999998
US National	4 wk ahead	Bin	percent	2.3	2.4	0.029375
US National	4 wk ahead	Bin	percent	2.4	2.5	0.029161
US National	4 wk ahead	Bin	percent	2.5	2.6	0.028793
US National	4 wk ahead	Bin	percent	2.6	2.7	0.028286
US National	4 wk ahead	Bin	percent	2.7	2.8	0.027663999999999998
US National	4 wk ahead	Bin	percent	2.8	2.9	0.026951
US National	4 wk ahead	Bin	percent	2.9	3	0.026168
US National	4 wk ahead	Bin	percent	3	3.1	0.025321999999999997
US National	4 wk ahead	Bin	percent	3.1	3.2	0.024411
US National	4 wk ahead	Bin	percent	3.2	3.3	0.023420999999999997
US National	4 wk ahead	Bin	percent	3.3	3.4	0.022335999999999998
US National	4 wk ahead	Bin	percent	3.4	3.5	0.021145
US National	4 wk ahead	Bin	percent	3.5	3.6	0.019847999999999998
US National	4 wk ahead	Bin	percent	3.6	3.7	0.01846
US National	4 wk ahead	Bin	percent	3.7	3.8	0.017009
US National	4 wk ahead	Bin	percent	3.8	3.9	0.015529999999999999
US National	4 wk ahead	Bin	percent	3.9	4	0.014062
US National	4 wk ahead	Bin	percent	4	4.1	0.012645
US National	4 wk ahead	Bin	percent	4.1	4.2	0.011314999999999999
US National	4 wk ahead	Bin	percent	4.2	4.3	0.010100999999999999
US National	4 wk ahead	Bin	percent	4.3	4.4	0.009032
US National	4 wk ahead	Bin	percent	4.4	4.5	0.008125
US National	4 wk ahead	Bin	percent	4.5	4.6	0.007385999999999999
US National	4 wk ahead	Bin	percent	4.6	4.7	0.006810999999999999
US National	4 wk ahead	Bin	percent	4.7	4.8	0.006377
US National	4 wk ahead	Bin	percent	4.8	4.9	0.0060479999999999996
US National	4 wk ahead	Bin	percent	4.9	5	0.005781
US National	4 wk ahead	Bin	percent	5	5.1	0.005533
US National	4 wk ahead	Bin	percent	5.1	5.2	0.0052629999999999994
US National	4 wk ahead	Bin	percent	5.2	5.3	0.004944
US National	4 wk ahead	Bin	percent	5.3	5.4	0.0045639999999999995
US National	4 wk ahead	Bin	percent	5.4	5.5	0.004123
US National	4 wk ahead	Bin	percent	5.5	5.6	0.0036339999999999996
US National	4 wk ahead	Bin	percent	5.6	5.7	0.0031179999999999997
US National	4 wk ahead	Bin	percent	5.7	5.8	0.0025989999999999997
US National	4 wk ahead	Bin	percent	5.8	5.9	0.0021019999999999997
US National	4 wk ahead	Bin	percent	5.9	6	0.001646
US National	4 wk ahead	Bin	percent	6	6.1	0.001246
US National	4 wk ahead	Bin	percent	6.1	6.2	0.0009109999999999999
US National	4 wk ahead	Bin	percent	6.2	6.3	0.0006439999999999999
US National	4 wk ahead	Bin	percent	6.3	6.4	0.00043999999999999996
US National	4 wk ahead	Bin	percent	6.4	6.5	0.000294
US National	4 wk ahead	Bin	percent	6.5	6.6	0.000198
US National	4 wk ahead	Bin	percent	6.6	6.7	0.000143
US National	4 wk ahead	Bin	percent	6.7	6.8	0.000125
US National	4 wk ahead	Bin	percent	6.8	6.9	0.00014099999999999998
US National	4 wk ahead	Bin	percent	6.9	7	0.000188
US National	4 wk ahead	Bin	percent	7	7.1	0.00027
US National	4 wk ahead	Bin	percent	7.1	7.2	0.000386
US National	4 wk ahead	Bin	percent	7.2	7.3	0.000539
US National	4 wk ahead	Bin	percent	7.3	7.4	0.000726
US National	4 wk ahead	Bin	percent	7.4	7.5	0.00094
US National	4 wk ahead	Bin	percent	7.5	7.6	0.001171
US National	4 wk ahead	Bin	percent	7.6	7.7	0.0014039999999999999
US National	4 wk ahead	Bin	percent	7.7	7.8	0.0016229999999999999
US National	4 wk ahead	Bin	percent	7.8	7.9	0.001811
US National	4 wk ahead	Bin	percent	7.9	8	0.001954
US National	4 wk ahead	Bin	percent	8	8.1	0.002043
US National	4 wk ahead	Bin	percent	8.1	8.2	0.002074
US National	4 wk ahead	Bin	percent	8.2	8.3	0.002048
US National	4 wk ahead	Bin	percent	8.3	8.4	0.00197
US National	4 wk ahead	Bin	percent	8.4	8.5	0.0018479999999999998
US National	4 wk ahead	Bin	percent	8.5	8.6	0.001692
US National	4 wk ahead	Bin	percent	8.6	8.7	0.001513
US National	4 wk ahead	Bin	percent	8.7	8.8	0.001321
US National	4 wk ahead	Bin	percent	8.8	8.9	0.001129
US National	4 wk ahead	Bin	percent	8.9	9	0.00095
US National	4 wk ahead	Bin	percent	9	9.1	0.0007949999999999999
US National	4 wk ahead	Bin	percent	9.1	9.2	0.000674
US National	4 wk ahead	Bin	percent	9.2	9.3	0.000594
US National	4 wk ahead	Bin	percent	9.3	9.4	0.000558
US National	4 wk ahead	Bin	percent	9.4	9.5	0.000565
US National	4 wk ahead	Bin	percent	9.5	9.6	0.000607
US National	4 wk ahead	Bin	percent	9.6	9.7	0.000672
US National	4 wk ahead	Bin	percent	9.7	9.8	0.0007459999999999999
US National	4 wk ahead	Bin	percent	9.8	9.9	0.0008129999999999999
US National	4 wk ahead	Bin	percent	9.9	10	0.0008579999999999999
US National	4 wk ahead	Bin	percent	10	10.1	0.0008719999999999999
US National	4 wk ahead	Bin	percent	10.1	10.2	0.0008489999999999999
US National	4 wk ahead	Bin	percent	10.2	10.3	0.0007909999999999999
US National	4 wk ahead	Bin	percent	10.3	10.4	0.000704
US National	4 wk ahead	Bin	percent	10.4	10.5	0.0005989999999999999
US National	4 wk ahead	Bin	percent	10.5	10.6	0.000486
US National	4 wk ahead	Bin	percent	10.6	10.7	0.000377
US National	4 wk ahead	Bin	percent	10.7	10.8	0.000279
US National	4 wk ahead	Bin	percent	10.8	10.9	0.000197
US National	4 wk ahead	Bin	percent	10.9	11	0.000133
US National	4 wk ahead	Bin	percent	11	11.1	0.00008599999999999999
US National	4 wk ahead	Bin	percent	11.1	11.2	0.000053
US National	4 wk ahead	Bin	percent	11.2	11.3	0.000032999999999999996
US National	4 wk ahead	Bin	percent	11.3	11.4	0.000021
US National	4 wk ahead	Bin	percent	11.4	11.5	0.000017
US National	4 wk ahead	Bin	percent	11.5	11.6	0.000018999999999999998
US National	4 wk ahead	Bin	percent	11.6	11.7	0.000029
US National	4 wk ahead	Bin	percent	11.7	11.8	0.000047
US National	4 wk ahead	Bin	percent	11.8	11.9	0.00007599999999999999
US National	4 wk ahead	Bin	percent	11.9	12	0.00011899999999999999
US National	4 wk ahead	Bin	percent	12	12.1	0.000179
US National	4 wk ahead	Bin	percent	12.1	12.2	0.000256
US National	4 wk ahead	Bin	percent	12.2	12.3	0.00035
US National	4 wk ahead	Bin	percent	12.3	12.4	0.000457
US National	4 wk ahead	Bin	percent	12.4	12.5	0.000569
US National	4 wk ahead	Bin	percent	12.5	12.6	0.000677
US National	4 wk ahead	Bin	percent	12.6	12.7	0.0007689999999999999
US National	4 wk ahead	Bin	percent	12.7	12.8	0.000834
US National	4 wk ahead	Bin	percent	12.8	12.9	0.0008629999999999999
US National	4 wk ahead	Bin	percent	12.9	13	0.000852
US National	4 wk ahead	Bin	percent	13	100	0.013991
