# Supplementary material for: Use of daily Internet search query data improves real-time projections of influenza epidemics
Source: J R Soc Interface. 2018 Oct 10;15(147):20180220. doi: 10.1098/rsif.2018.0220 (PMC6228485; doi:10.1098/rsif.2018.0220)
Supplement: Prediction results in FluChallenge format [file rsif20180220supp2.gz › Forecast-files/mss-15-wikiWEEKnoNOW/2015-EW7.csv]

Location	Target	Type	Unit	Bin_start_incl	Bin_end_notincl	Value
US National	1 wk ahead	Point	percent	NA	NA	3.4446000000000003
US National	1 wk ahead	Bin	percent	0	0.1	0.
US National	1 wk ahead	Bin	percent	0.1	0.2	0.
US National	1 wk ahead	Bin	percent	0.2	0.3	1.e-6
US National	1 wk ahead	Bin	percent	0.3	0.4	4.e-6
US National	1 wk ahead	Bin	percent	0.4	0.5	0.000013
US National	1 wk ahead	Bin	percent	0.5	0.6	0.000037999999999999995
US National	1 wk ahead	Bin	percent	0.6	0.7	0.000098
US National	1 wk ahead	Bin	percent	0.7	0.8	0.00021899999999999998
US National	1 wk ahead	Bin	percent	0.8	0.9	0.000425
US National	1 wk ahead	Bin	percent	0.9	1	0.0007199999999999999
US National	1 wk ahead	Bin	percent	1	1.1	0.001064
US National	1 wk ahead	Bin	percent	1.1	1.2	0.001382
US National	1 wk ahead	Bin	percent	1.2	1.3	0.001606
US National	1 wk ahead	Bin	percent	1.3	1.4	0.0017419999999999998
US National	1 wk ahead	Bin	percent	1.4	1.5	0.001903
US National	1 wk ahead	Bin	percent	1.5	1.6	0.00229
US National	1 wk ahead	Bin	percent	1.6	1.7	0.0030919999999999997
US National	1 wk ahead	Bin	percent	1.7	1.8	0.00439
US National	1 wk ahead	Bin	percent	1.8	1.9	0.006104
US National	1 wk ahead	Bin	percent	1.9	2	0.008046
US National	1 wk ahead	Bin	percent	2	2.1	0.010022
US National	1 wk ahead	Bin	percent	2.1	2.2	0.011928999999999999
US National	1 wk ahead	Bin	percent	2.2	2.3	0.013797
US National	1 wk ahead	Bin	percent	2.3	2.4	0.015792
US National	1 wk ahead	Bin	percent	2.4	2.5	0.018202
US National	1 wk ahead	Bin	percent	2.5	2.6	0.021422999999999998
US National	1 wk ahead	Bin	percent	2.6	2.7	0.025828
US National	1 wk ahead	Bin	percent	2.7	2.8	0.031511
US National	1 wk ahead	Bin	percent	2.8	2.9	0.038033
US National	1 wk ahead	Bin	percent	2.9	3	0.044441999999999995
US National	1 wk ahead	Bin	percent	3	3.1	0.049673999999999996
US National	1 wk ahead	Bin	percent	3.1	3.2	0.053063
US National	1 wk ahead	Bin	percent	3.2	3.3	0.054583
US National	1 wk ahead	Bin	percent	3.3	3.4	0.054563999999999994
US National	1 wk ahead	Bin	percent	3.4	3.5	0.053294999999999995
US National	1 wk ahead	Bin	percent	3.5	3.6	0.050806
US National	1 wk ahead	Bin	percent	3.6	3.7	0.047013
US National	1 wk ahead	Bin	percent	3.7	3.8	0.042009
US National	1 wk ahead	Bin	percent	3.8	3.9	0.036164
US National	1 wk ahead	Bin	percent	3.9	4	0.030025999999999997
US National	1 wk ahead	Bin	percent	4	4.1	0.024169
US National	1 wk ahead	Bin	percent	4.1	4.2	0.019084
US National	1 wk ahead	Bin	percent	4.2	4.3	0.015115
US National	1 wk ahead	Bin	percent	4.3	4.4	0.012362999999999999
US National	1 wk ahead	Bin	percent	4.4	4.5	0.010667999999999999
US National	1 wk ahead	Bin	percent	4.5	4.6	0.00968
US National	1 wk ahead	Bin	percent	4.6	4.7	0.009028
US National	1 wk ahead	Bin	percent	4.7	4.8	0.008476
US National	1 wk ahead	Bin	percent	4.8	4.9	0.007962
US National	1 wk ahead	Bin	percent	4.9	5	0.007533
US National	1 wk ahead	Bin	percent	5	5.1	0.00726
US National	1 wk ahead	Bin	percent	5.1	5.2	0.007183999999999999
US National	1 wk ahead	Bin	percent	5.2	5.3	0.007304
US National	1 wk ahead	Bin	percent	5.3	5.4	0.0075769999999999995
US National	1 wk ahead	Bin	percent	5.4	5.5	0.007927
US National	1 wk ahead	Bin	percent	5.5	5.6	0.008253
US National	1 wk ahead	Bin	percent	5.6	5.7	0.008446
US National	1 wk ahead	Bin	percent	5.7	5.8	0.008413
US National	1 wk ahead	Bin	percent	5.8	5.9	0.008088999999999999
US National	1 wk ahead	Bin	percent	5.9	6	0.007456
US National	1 wk ahead	Bin	percent	6	6.1	0.006558
US National	1 wk ahead	Bin	percent	6.1	6.2	0.005503
US National	1 wk ahead	Bin	percent	6.2	6.3	0.004441
US National	1 wk ahead	Bin	percent	6.3	6.4	0.003522
US National	1 wk ahead	Bin	percent	6.4	6.5	0.0028369999999999997
US National	1 wk ahead	Bin	percent	6.5	6.6	0.002375
US National	1 wk ahead	Bin	percent	6.6	6.7	0.002046
US National	1 wk ahead	Bin	percent	6.7	6.8	0.001736
US National	1 wk ahead	Bin	percent	6.8	6.9	0.001383
US National	1 wk ahead	Bin	percent	6.9	7	0.0009989999999999999
US National	1 wk ahead	Bin	percent	7	7.1	0.000642
US National	1 wk ahead	Bin	percent	7.1	7.2	0.000363
US National	1 wk ahead	Bin	percent	7.2	7.3	0.00018099999999999998
US National	1 wk ahead	Bin	percent	7.3	7.4	0.000087
US National	1 wk ahead	Bin	percent	7.4	7.5	0.000058
US National	1 wk ahead	Bin	percent	7.5	7.6	0.000088
US National	1 wk ahead	Bin	percent	7.6	7.7	0.000184
US National	1 wk ahead	Bin	percent	7.7	7.8	0.000365
US National	1 wk ahead	Bin	percent	7.8	7.9	0.000636
US National	1 wk ahead	Bin	percent	7.9	8	0.000966
US National	1 wk ahead	Bin	percent	8	8.1	0.001277
US National	1 wk ahead	Bin	percent	8.1	8.2	0.00147
US National	1 wk ahead	Bin	percent	8.2	8.3	0.00148
US National	1 wk ahead	Bin	percent	8.3	8.4	0.001318
US National	1 wk ahead	Bin	percent	8.4	8.5	0.001076
US National	1 wk ahead	Bin	percent	8.5	8.6	0.000881
US National	1 wk ahead	Bin	percent	8.6	8.7	0.000832
US National	1 wk ahead	Bin	percent	8.7	8.8	0.000953
US National	1 wk ahead	Bin	percent	8.8	8.9	0.001184
US National	1 wk ahead	Bin	percent	8.9	9	0.001405
US National	1 wk ahead	Bin	percent	9	9.1	0.001498
US National	1 wk ahead	Bin	percent	9.1	9.2	0.0014039999999999999
US National	1 wk ahead	Bin	percent	9.2	9.3	0.001148
US National	1 wk ahead	Bin	percent	9.3	9.4	0.0008179999999999999
US National	1 wk ahead	Bin	percent	9.4	9.5	0.000507
US National	1 wk ahead	Bin	percent	9.5	9.6	0.00027299999999999997
US National	1 wk ahead	Bin	percent	9.6	9.7	0.000128
US National	1 wk ahead	Bin	percent	9.7	9.8	0.000052
US National	1 wk ahead	Bin	percent	9.8	9.9	0.000018999999999999998
US National	1 wk ahead	Bin	percent	9.9	10	6.e-6
US National	1 wk ahead	Bin	percent	10	10.1	2.e-6
US National	1 wk ahead	Bin	percent	10.1	10.2	0.
US National	1 wk ahead	Bin	percent	10.2	10.3	0.
US National	1 wk ahead	Bin	percent	10.3	10.4	0.
US National	1 wk ahead	Bin	percent	10.4	10.5	0.
US National	1 wk ahead	Bin	percent	10.5	10.6	0.
US National	1 wk ahead	Bin	percent	10.6	10.7	0.
US National	1 wk ahead	Bin	percent	10.7	10.8	0.
US National	1 wk ahead	Bin	percent	10.8	10.9	0.
US National	1 wk ahead	Bin	percent	10.9	11	0.
US National	1 wk ahead	Bin	percent	11	11.1	0.
US National	1 wk ahead	Bin	percent	11.1	11.2	0.
US National	1 wk ahead	Bin	percent	11.2	11.3	0.
US National	1 wk ahead	Bin	percent	11.3	11.4	0.
US National	1 wk ahead	Bin	percent	11.4	11.5	0.
US National	1 wk ahead	Bin	percent	11.5	11.6	0.
US National	1 wk ahead	Bin	percent	11.6	11.7	0.
US National	1 wk ahead	Bin	percent	11.7	11.8	0.
US National	1 wk ahead	Bin	percent	11.8	11.9	0.
US National	1 wk ahead	Bin	percent	11.9	12	0.
US National	1 wk ahead	Bin	percent	12	12.1	0.
US National	1 wk ahead	Bin	percent	12.1	12.2	0.
US National	1 wk ahead	Bin	percent	12.2	12.3	0.
US National	1 wk ahead	Bin	percent	12.3	12.4	0.
US National	1 wk ahead	Bin	percent	12.4	12.5	0.
US National	1 wk ahead	Bin	percent	12.5	12.6	0.
US National	1 wk ahead	Bin	percent	12.6	12.7	0.
US National	1 wk ahead	Bin	percent	12.7	12.8	0.
US National	1 wk ahead	Bin	percent	12.8	12.9	0.
US National	1 wk ahead	Bin	percent	12.9	13	0.
US National	1 wk ahead	Bin	percent	13	100	0.01
US National	2 wk ahead	Point	percent	NA	NA	3.0660000000000003
US National	2 wk ahead	Bin	percent	0	0.1	0.00033299999999999996
US National	2 wk ahead	Bin	percent	0.1	0.2	0.000505
US National	2 wk ahead	Bin	percent	0.2	0.3	0.0007379999999999999
US National	2 wk ahead	Bin	percent	0.3	0.4	0.001042
US National	2 wk ahead	Bin	percent	0.4	0.5	0.001429
US National	2 wk ahead	Bin	percent	0.5	0.6	0.0019119999999999999
US National	2 wk ahead	Bin	percent	0.6	0.7	0.0025
US National	2 wk ahead	Bin	percent	0.7	0.8	0.0032059999999999996
US National	2 wk ahead	Bin	percent	0.8	0.9	0.004032
US National	2 wk ahead	Bin	percent	0.9	1	0.004978
US National	2 wk ahead	Bin	percent	1	1.1	0.006037
US National	2 wk ahead	Bin	percent	1.1	1.2	0.007196999999999999
US National	2 wk ahead	Bin	percent	1.2	1.3	0.008452
US National	2 wk ahead	Bin	percent	1.3	1.4	0.009804
US National	2 wk ahead	Bin	percent	1.4	1.5	0.011274
US National	2 wk ahead	Bin	percent	1.5	1.6	0.0129
US National	2 wk ahead	Bin	percent	1.6	1.7	0.014731999999999999
US National	2 wk ahead	Bin	percent	1.7	1.8	0.016818
US National	2 wk ahead	Bin	percent	1.8	1.9	0.019178999999999998
US National	2 wk ahead	Bin	percent	1.9	2	0.021793
US National	2 wk ahead	Bin	percent	2	2.1	0.024576999999999998
US National	2 wk ahead	Bin	percent	2.1	2.2	0.027386999999999998
US National	2 wk ahead	Bin	percent	2.2	2.3	0.030048
US National	2 wk ahead	Bin	percent	2.3	2.4	0.032383999999999996
US National	2 wk ahead	Bin	percent	2.4	2.5	0.034246
US National	2 wk ahead	Bin	percent	2.5	2.6	0.035546
US National	2 wk ahead	Bin	percent	2.6	2.7	0.036256
US National	2 wk ahead	Bin	percent	2.7	2.8	0.036419
US National	2 wk ahead	Bin	percent	2.8	2.9	0.036105
US National	2 wk ahead	Bin	percent	2.9	3	0.035384
US National	2 wk ahead	Bin	percent	3	3.1	0.034315
US National	2 wk ahead	Bin	percent	3.1	3.2	0.032938999999999996
US National	2 wk ahead	Bin	percent	3.2	3.3	0.031280999999999996
US National	2 wk ahead	Bin	percent	3.3	3.4	0.029379
US National	2 wk ahead	Bin	percent	3.4	3.5	0.027281
US National	2 wk ahead	Bin	percent	3.5	3.6	0.025047999999999997
US National	2 wk ahead	Bin	percent	3.6	3.7	0.022751999999999998
US National	2 wk ahead	Bin	percent	3.7	3.8	0.020461
US National	2 wk ahead	Bin	percent	3.8	3.9	0.018237
US National	2 wk ahead	Bin	percent	3.9	4	0.016129
US National	2 wk ahead	Bin	percent	4	4.1	0.014176
US National	2 wk ahead	Bin	percent	4.1	4.2	0.01241
US National	2 wk ahead	Bin	percent	4.2	4.3	0.01086
US National	2 wk ahead	Bin	percent	4.3	4.4	0.009548
US National	2 wk ahead	Bin	percent	4.4	4.5	0.008485
US National	2 wk ahead	Bin	percent	4.5	4.6	0.007660999999999999
US National	2 wk ahead	Bin	percent	4.6	4.7	0.007036
US National	2 wk ahead	Bin	percent	4.7	4.8	0.006553
US National	2 wk ahead	Bin	percent	4.8	4.9	0.006141
US National	2 wk ahead	Bin	percent	4.9	5	0.0057339999999999995
US National	2 wk ahead	Bin	percent	5	5.1	0.005281999999999999
US National	2 wk ahead	Bin	percent	5.1	5.2	0.004765
US National	2 wk ahead	Bin	percent	5.2	5.3	0.004194
US National	2 wk ahead	Bin	percent	5.3	5.4	0.00361
US National	2 wk ahead	Bin	percent	5.4	5.5	0.003068
US National	2 wk ahead	Bin	percent	5.5	5.6	0.0026219999999999998
US National	2 wk ahead	Bin	percent	5.6	5.7	0.002316
US National	2 wk ahead	Bin	percent	5.7	5.8	0.00217
US National	2 wk ahead	Bin	percent	5.8	5.9	0.002177
US National	2 wk ahead	Bin	percent	5.9	6	0.002301
US National	2 wk ahead	Bin	percent	6	6.1	0.0024939999999999997
US National	2 wk ahead	Bin	percent	6.1	6.2	0.002701
US National	2 wk ahead	Bin	percent	6.2	6.3	0.002874
US National	2 wk ahead	Bin	percent	6.3	6.4	0.002982
US National	2 wk ahead	Bin	percent	6.4	6.5	0.003015
US National	2 wk ahead	Bin	percent	6.5	6.6	0.00299
US National	2 wk ahead	Bin	percent	6.6	6.7	0.0029389999999999998
US National	2 wk ahead	Bin	percent	6.7	6.8	0.0029
US National	2 wk ahead	Bin	percent	6.8	6.9	0.002911
US National	2 wk ahead	Bin	percent	6.9	7	0.0029969999999999997
US National	2 wk ahead	Bin	percent	7	7.1	0.0031639999999999997
US National	2 wk ahead	Bin	percent	7.1	7.2	0.0033989999999999997
US National	2 wk ahead	Bin	percent	7.2	7.3	0.003671
US National	2 wk ahead	Bin	percent	7.3	7.4	0.003942
US National	2 wk ahead	Bin	percent	7.4	7.5	0.004171
US National	2 wk ahead	Bin	percent	7.5	7.6	0.004324
US National	2 wk ahead	Bin	percent	7.6	7.7	0.00438
US National	2 wk ahead	Bin	percent	7.7	7.8	0.004336
US National	2 wk ahead	Bin	percent	7.8	7.9	0.004206
US National	2 wk ahead	Bin	percent	7.9	8	0.00401
US National	2 wk ahead	Bin	percent	8	8.1	0.003774
US National	2 wk ahead	Bin	percent	8.1	8.2	0.003515
US National	2 wk ahead	Bin	percent	8.2	8.3	0.0032459999999999998
US National	2 wk ahead	Bin	percent	8.3	8.4	0.00297
US National	2 wk ahead	Bin	percent	8.4	8.5	0.0026899999999999997
US National	2 wk ahead	Bin	percent	8.5	8.6	0.00241
US National	2 wk ahead	Bin	percent	8.6	8.7	0.002139
US National	2 wk ahead	Bin	percent	8.7	8.8	0.0018889999999999998
US National	2 wk ahead	Bin	percent	8.8	8.9	0.001674
US National	2 wk ahead	Bin	percent	8.9	9	0.0015019999999999999
US National	2 wk ahead	Bin	percent	9	9.1	0.001372
US National	2 wk ahead	Bin	percent	9.1	9.2	0.001274
US National	2 wk ahead	Bin	percent	9.2	9.3	0.001191
US National	2 wk ahead	Bin	percent	9.3	9.4	0.001106
US National	2 wk ahead	Bin	percent	9.4	9.5	0.0010069999999999999
US National	2 wk ahead	Bin	percent	9.5	9.6	0.000888
US National	2 wk ahead	Bin	percent	9.6	9.7	0.000752
US National	2 wk ahead	Bin	percent	9.7	9.8	0.000609
US National	2 wk ahead	Bin	percent	9.8	9.9	0.00046899999999999996
US National	2 wk ahead	Bin	percent	9.9	10	0.000343
US National	2 wk ahead	Bin	percent	10	10.1	0.000237
US National	2 wk ahead	Bin	percent	10.1	10.2	0.000156
US National	2 wk ahead	Bin	percent	10.2	10.3	0.000097
US National	2 wk ahead	Bin	percent	10.3	10.4	0.000056999999999999996
US National	2 wk ahead	Bin	percent	10.4	10.5	0.000032
US National	2 wk ahead	Bin	percent	10.5	10.6	0.000018
US National	2 wk ahead	Bin	percent	10.6	10.7	0.000011
US National	2 wk ahead	Bin	percent	10.7	10.8	9.e-6
US National	2 wk ahead	Bin	percent	10.8	10.9	0.000013
US National	2 wk ahead	Bin	percent	10.9	11	0.000023
US National	2 wk ahead	Bin	percent	11	11.1	0.000041
US National	2 wk ahead	Bin	percent	11.1	11.2	0.000072
US National	2 wk ahead	Bin	percent	11.2	11.3	0.00011899999999999999
US National	2 wk ahead	Bin	percent	11.3	11.4	0.000187
US National	2 wk ahead	Bin	percent	11.4	11.5	0.000278
US National	2 wk ahead	Bin	percent	11.5	11.6	0.00039
US National	2 wk ahead	Bin	percent	11.6	11.7	0.000518
US National	2 wk ahead	Bin	percent	11.7	11.8	0.000651
US National	2 wk ahead	Bin	percent	11.8	11.9	0.000775
US National	2 wk ahead	Bin	percent	11.9	12	0.0008719999999999999
US National	2 wk ahead	Bin	percent	12	12.1	0.0009289999999999999
US National	2 wk ahead	Bin	percent	12.1	12.2	0.000936
US National	2 wk ahead	Bin	percent	12.2	12.3	0.000892
US National	2 wk ahead	Bin	percent	12.3	12.4	0.0008039999999999999
US National	2 wk ahead	Bin	percent	12.4	12.5	0.000686
US National	2 wk ahead	Bin	percent	12.5	12.6	0.000554
US National	2 wk ahead	Bin	percent	12.6	12.7	0.000423
US National	2 wk ahead	Bin	percent	12.7	12.8	0.000306
US National	2 wk ahead	Bin	percent	12.8	12.9	0.00020899999999999998
US National	2 wk ahead	Bin	percent	12.9	13	0.000136
US National	2 wk ahead	Bin	percent	13	100	0.030198
US National	3 wk ahead	Point	percent	NA	NA	2.4926000000000004
US National	3 wk ahead	Bin	percent	0	0.1	0.00189
US National	3 wk ahead	Bin	percent	0.1	0.2	0.0026149999999999997
US National	3 wk ahead	Bin	percent	0.2	0.3	0.003499
US National	3 wk ahead	Bin	percent	0.3	0.4	0.004541
US National	3 wk ahead	Bin	percent	0.4	0.5	0.005725
US National	3 wk ahead	Bin	percent	0.5	0.6	0.007031
US National	3 wk ahead	Bin	percent	0.6	0.7	0.008435999999999999
US National	3 wk ahead	Bin	percent	0.7	0.8	0.00993
US National	3 wk ahead	Bin	percent	0.8	0.9	0.011515
US National	3 wk ahead	Bin	percent	0.9	1	0.013215
US National	3 wk ahead	Bin	percent	1	1.1	0.015073
US National	3 wk ahead	Bin	percent	1.1	1.2	0.017135
US National	3 wk ahead	Bin	percent	1.2	1.3	0.019434999999999997
US National	3 wk ahead	Bin	percent	1.3	1.4	0.021967999999999998
US National	3 wk ahead	Bin	percent	1.4	1.5	0.02468
US National	3 wk ahead	Bin	percent	1.5	1.6	0.02745
US National	3 wk ahead	Bin	percent	1.6	1.7	0.030109
US National	3 wk ahead	Bin	percent	1.7	1.8	0.03247
US National	3 wk ahead	Bin	percent	1.8	1.9	0.034339999999999996
US National	3 wk ahead	Bin	percent	1.9	2	0.035611
US National	3 wk ahead	Bin	percent	2	2.1	0.036205999999999995
US National	3 wk ahead	Bin	percent	2.1	2.2	0.036173
US National	3 wk ahead	Bin	percent	2.2	2.3	0.03558
US National	3 wk ahead	Bin	percent	2.3	2.4	0.034557
US National	3 wk ahead	Bin	percent	2.4	2.5	0.033205
US National	3 wk ahead	Bin	percent	2.5	2.6	0.031618
US National	3 wk ahead	Bin	percent	2.6	2.7	0.029848999999999997
US National	3 wk ahead	Bin	percent	2.7	2.8	0.02794
US National	3 wk ahead	Bin	percent	2.8	2.9	0.025928
US National	3 wk ahead	Bin	percent	2.9	3	0.023858999999999998
US National	3 wk ahead	Bin	percent	3	3.1	0.021793999999999997
US National	3 wk ahead	Bin	percent	3.1	3.2	0.019798
US National	3 wk ahead	Bin	percent	3.2	3.3	0.017925999999999997
US National	3 wk ahead	Bin	percent	3.3	3.4	0.016218
US National	3 wk ahead	Bin	percent	3.4	3.5	0.014678
US National	3 wk ahead	Bin	percent	3.5	3.6	0.013297
US National	3 wk ahead	Bin	percent	3.6	3.7	0.012039999999999999
US National	3 wk ahead	Bin	percent	3.7	3.8	0.010882
US National	3 wk ahead	Bin	percent	3.8	3.9	0.009800999999999999
US National	3 wk ahead	Bin	percent	3.9	4	0.008798
US National	3 wk ahead	Bin	percent	4	4.1	0.007883
US National	3 wk ahead	Bin	percent	4.1	4.2	0.007081
US National	3 wk ahead	Bin	percent	4.2	4.3	0.006401
US National	3 wk ahead	Bin	percent	4.3	4.4	0.005846
US National	3 wk ahead	Bin	percent	4.4	4.5	0.005389
US National	3 wk ahead	Bin	percent	4.5	4.6	0.00499
US National	3 wk ahead	Bin	percent	4.6	4.7	0.0046029999999999995
US National	3 wk ahead	Bin	percent	4.7	4.8	0.004189
US National	3 wk ahead	Bin	percent	4.8	4.9	0.0037319999999999996
US National	3 wk ahead	Bin	percent	4.9	5	0.003237
US National	3 wk ahead	Bin	percent	5	5.1	0.0027329999999999998
US National	3 wk ahead	Bin	percent	5.1	5.2	0.0022619999999999997
US National	3 wk ahead	Bin	percent	5.2	5.3	0.001872
US National	3 wk ahead	Bin	percent	5.3	5.4	0.001597
US National	3 wk ahead	Bin	percent	5.4	5.5	0.001464
US National	3 wk ahead	Bin	percent	5.5	5.6	0.0014709999999999999
US National	3 wk ahead	Bin	percent	5.6	5.7	0.001607
US National	3 wk ahead	Bin	percent	5.7	5.8	0.0018399999999999998
US National	3 wk ahead	Bin	percent	5.8	5.9	0.0021319999999999998
US National	3 wk ahead	Bin	percent	5.9	6	0.00244
US National	3 wk ahead	Bin	percent	6	6.1	0.002721
US National	3 wk ahead	Bin	percent	6.1	6.2	0.002944
US National	3 wk ahead	Bin	percent	6.2	6.3	0.00308
US National	3 wk ahead	Bin	percent	6.3	6.4	0.003117
US National	3 wk ahead	Bin	percent	6.4	6.5	0.003048
US National	3 wk ahead	Bin	percent	6.5	6.6	0.002879
US National	3 wk ahead	Bin	percent	6.6	6.7	0.002623
US National	3 wk ahead	Bin	percent	6.7	6.8	0.002304
US National	3 wk ahead	Bin	percent	6.8	6.9	0.001947
US National	3 wk ahead	Bin	percent	6.9	7	0.001584
US National	3 wk ahead	Bin	percent	7	7.1	0.001246
US National	3 wk ahead	Bin	percent	7.1	7.2	0.0009599999999999999
US National	3 wk ahead	Bin	percent	7.2	7.3	0.0007459999999999999
US National	3 wk ahead	Bin	percent	7.3	7.4	0.000621
US National	3 wk ahead	Bin	percent	7.4	7.5	0.000592
US National	3 wk ahead	Bin	percent	7.5	7.6	0.000665
US National	3 wk ahead	Bin	percent	7.6	7.7	0.0008359999999999999
US National	3 wk ahead	Bin	percent	7.7	7.8	0.0010999999999999998
US National	3 wk ahead	Bin	percent	7.8	7.9	0.0014399999999999999
US National	3 wk ahead	Bin	percent	7.9	8	0.0018349999999999998
US National	3 wk ahead	Bin	percent	8	8.1	0.002255
US National	3 wk ahead	Bin	percent	8.1	8.2	0.0026669999999999997
US National	3 wk ahead	Bin	percent	8.2	8.3	0.003041
US National	3 wk ahead	Bin	percent	8.3	8.4	0.0033499999999999997
US National	3 wk ahead	Bin	percent	8.4	8.5	0.003581
US National	3 wk ahead	Bin	percent	8.5	8.6	0.003731
US National	3 wk ahead	Bin	percent	8.6	8.7	0.00381
US National	3 wk ahead	Bin	percent	8.7	8.8	0.003835
US National	3 wk ahead	Bin	percent	8.8	8.9	0.003826
US National	3 wk ahead	Bin	percent	8.9	9	0.003796
US National	3 wk ahead	Bin	percent	9	9.1	0.003748
US National	3 wk ahead	Bin	percent	9.1	9.2	0.003676
US National	3 wk ahead	Bin	percent	9.2	9.3	0.003561
US National	3 wk ahead	Bin	percent	9.3	9.4	0.003387
US National	3 wk ahead	Bin	percent	9.4	9.5	0.00314
US National	3 wk ahead	Bin	percent	9.5	9.6	0.002822
US National	3 wk ahead	Bin	percent	9.6	9.7	0.002443
US National	3 wk ahead	Bin	percent	9.7	9.8	0.00203
US National	3 wk ahead	Bin	percent	9.8	9.9	0.001614
US National	3 wk ahead	Bin	percent	9.9	10	0.001224
US National	3 wk ahead	Bin	percent	10	10.1	0.0008849999999999999
US National	3 wk ahead	Bin	percent	10.1	10.2	0.0006079999999999999
US National	3 wk ahead	Bin	percent	10.2	10.3	0.00039799999999999997
US National	3 wk ahead	Bin	percent	10.3	10.4	0.000247
US National	3 wk ahead	Bin	percent	10.4	10.5	0.000146
US National	3 wk ahead	Bin	percent	10.5	10.6	0.00008099999999999999
US National	3 wk ahead	Bin	percent	10.6	10.7	0.000042999999999999995
US National	3 wk ahead	Bin	percent	10.7	10.8	0.000022
US National	3 wk ahead	Bin	percent	10.8	10.9	9.999999999999999e-6
US National	3 wk ahead	Bin	percent	10.9	11	4.9999999999999996e-6
US National	3 wk ahead	Bin	percent	11	11.1	2.e-6
US National	3 wk ahead	Bin	percent	11.1	11.2	1.e-6
US National	3 wk ahead	Bin	percent	11.2	11.3	0.
US National	3 wk ahead	Bin	percent	11.3	11.4	0.
US National	3 wk ahead	Bin	percent	11.4	11.5	0.
US National	3 wk ahead	Bin	percent	11.5	11.6	0.
US National	3 wk ahead	Bin	percent	11.6	11.7	0.
US National	3 wk ahead	Bin	percent	11.7	11.8	0.
US National	3 wk ahead	Bin	percent	11.8	11.9	0.
US National	3 wk ahead	Bin	percent	11.9	12	0.
US National	3 wk ahead	Bin	percent	12	12.1	0.
US National	3 wk ahead	Bin	percent	12.1	12.2	0.
US National	3 wk ahead	Bin	percent	12.2	12.3	0.
US National	3 wk ahead	Bin	percent	12.3	12.4	0.
US National	3 wk ahead	Bin	percent	12.4	12.5	0.
US National	3 wk ahead	Bin	percent	12.5	12.6	0.
US National	3 wk ahead	Bin	percent	12.6	12.7	0.
US National	3 wk ahead	Bin	percent	12.7	12.8	0.
US National	3 wk ahead	Bin	percent	12.8	12.9	0.
US National	3 wk ahead	Bin	percent	12.9	13	0.
US National	3 wk ahead	Bin	percent	13	100	0.040146
US National	4 wk ahead	Point	percent	NA	NA	1.928
US National	4 wk ahead	Bin	percent	0	0.1	0.0053159999999999995
US National	4 wk ahead	Bin	percent	0.1	0.2	0.007068
US National	4 wk ahead	Bin	percent	0.2	0.3	0.00908
US National	4 wk ahead	Bin	percent	0.3	0.4	0.011316999999999999
US National	4 wk ahead	Bin	percent	0.4	0.5	0.013748
US National	4 wk ahead	Bin	percent	0.5	0.6	0.016353
US National	4 wk ahead	Bin	percent	0.6	0.7	0.019125
US National	4 wk ahead	Bin	percent	0.7	0.8	0.022056
US National	4 wk ahead	Bin	percent	0.8	0.9	0.025117
US National	4 wk ahead	Bin	percent	0.9	1	0.028235999999999997
US National	4 wk ahead	Bin	percent	1	1.1	0.031286999999999995
US National	4 wk ahead	Bin	percent	1.1	1.2	0.034096999999999995
US National	4 wk ahead	Bin	percent	1.2	1.3	0.036474
US National	4 wk ahead	Bin	percent	1.3	1.4	0.038244
US National	4 wk ahead	Bin	percent	1.4	1.5	0.039291
US National	4 wk ahead	Bin	percent	1.5	1.6	0.039574
US National	4 wk ahead	Bin	percent	1.6	1.7	0.039133
US National	4 wk ahead	Bin	percent	1.7	1.8	0.038065999999999996
US National	4 wk ahead	Bin	percent	1.8	1.9	0.0365
US National	4 wk ahead	Bin	percent	1.9	2	0.034562999999999997
US National	4 wk ahead	Bin	percent	2	2.1	0.032372
US National	4 wk ahead	Bin	percent	2.1	2.2	0.030025
US National	4 wk ahead	Bin	percent	2.2	2.3	0.027606
US National	4 wk ahead	Bin	percent	2.3	2.4	0.025185
US National	4 wk ahead	Bin	percent	2.4	2.5	0.022823
US National	4 wk ahead	Bin	percent	2.5	2.6	0.020569
US National	4 wk ahead	Bin	percent	2.6	2.7	0.01846
US National	4 wk ahead	Bin	percent	2.7	2.8	0.016524999999999998
US National	4 wk ahead	Bin	percent	2.8	2.9	0.014785999999999999
US National	4 wk ahead	Bin	percent	2.9	3	0.013255999999999999
US National	4 wk ahead	Bin	percent	3	3.1	0.011941
US National	4 wk ahead	Bin	percent	3.1	3.2	0.010837
US National	4 wk ahead	Bin	percent	3.2	3.3	0.009922
US National	4 wk ahead	Bin	percent	3.3	3.4	0.009164
US National	4 wk ahead	Bin	percent	3.4	3.5	0.008522
US National	4 wk ahead	Bin	percent	3.5	3.6	0.007955
US National	4 wk ahead	Bin	percent	3.6	3.7	0.007435
US National	4 wk ahead	Bin	percent	3.7	3.8	0.006947999999999999
US National	4 wk ahead	Bin	percent	3.8	3.9	0.006496999999999999
US National	4 wk ahead	Bin	percent	3.9	4	0.006091999999999999
US National	4 wk ahead	Bin	percent	4	4.1	0.005743
US National	4 wk ahead	Bin	percent	4.1	4.2	0.005451999999999999
US National	4 wk ahead	Bin	percent	4.2	4.3	0.005209
US National	4 wk ahead	Bin	percent	4.3	4.4	0.0049949999999999994
US National	4 wk ahead	Bin	percent	4.4	4.5	0.004783
US National	4 wk ahead	Bin	percent	4.5	4.6	0.004547
US National	4 wk ahead	Bin	percent	4.6	4.7	0.004268
US National	4 wk ahead	Bin	percent	4.7	4.8	0.00394
US National	4 wk ahead	Bin	percent	4.8	4.9	0.0035619999999999996
US National	4 wk ahead	Bin	percent	4.9	5	0.003147
US National	4 wk ahead	Bin	percent	5	5.1	0.002709
US National	4 wk ahead	Bin	percent	5.1	5.2	0.002267
US National	4 wk ahead	Bin	percent	5.2	5.3	0.001839
US National	4 wk ahead	Bin	percent	5.3	5.4	0.001444
US National	4 wk ahead	Bin	percent	5.4	5.5	0.001094
US National	4 wk ahead	Bin	percent	5.5	5.6	0.000801
US National	4 wk ahead	Bin	percent	5.6	5.7	0.000571
US National	4 wk ahead	Bin	percent	5.7	5.8	0.000406
US National	4 wk ahead	Bin	percent	5.8	5.9	0.000306
US National	4 wk ahead	Bin	percent	5.9	6	0.000269
US National	4 wk ahead	Bin	percent	6	6.1	0.000292
US National	4 wk ahead	Bin	percent	6.1	6.2	0.000372
US National	4 wk ahead	Bin	percent	6.2	6.3	0.0005059999999999999
US National	4 wk ahead	Bin	percent	6.3	6.4	0.0006879999999999999
US National	4 wk ahead	Bin	percent	6.4	6.5	0.000909
US National	4 wk ahead	Bin	percent	6.5	6.6	0.001156
US National	4 wk ahead	Bin	percent	6.6	6.7	0.001416
US National	4 wk ahead	Bin	percent	6.7	6.8	0.001676
US National	4 wk ahead	Bin	percent	6.8	6.9	0.0019249999999999998
US National	4 wk ahead	Bin	percent	6.9	7	0.0021579999999999998
US National	4 wk ahead	Bin	percent	7	7.1	0.002374
US National	4 wk ahead	Bin	percent	7.1	7.2	0.002575
US National	4 wk ahead	Bin	percent	7.2	7.3	0.002764
US National	4 wk ahead	Bin	percent	7.3	7.4	0.0029419999999999997
US National	4 wk ahead	Bin	percent	7.4	7.5	0.003106
US National	4 wk ahead	Bin	percent	7.5	7.6	0.003248
US National	4 wk ahead	Bin	percent	7.6	7.7	0.0033569999999999997
US National	4 wk ahead	Bin	percent	7.7	7.8	0.003426
US National	4 wk ahead	Bin	percent	7.8	7.9	0.0034479999999999997
US National	4 wk ahead	Bin	percent	7.9	8	0.0034249999999999997
US National	4 wk ahead	Bin	percent	8	8.1	0.003364
US National	4 wk ahead	Bin	percent	8.1	8.2	0.0032749999999999997
US National	4 wk ahead	Bin	percent	8.2	8.3	0.0031609999999999997
US National	4 wk ahead	Bin	percent	8.3	8.4	0.003023
US National	4 wk ahead	Bin	percent	8.4	8.5	0.002852
US National	4 wk ahead	Bin	percent	8.5	8.6	0.002637
US National	4 wk ahead	Bin	percent	8.6	8.7	0.002373
US National	4 wk ahead	Bin	percent	8.7	8.8	0.002062
US National	4 wk ahead	Bin	percent	8.8	8.9	0.00172
US National	4 wk ahead	Bin	percent	8.9	9	0.00137
US National	4 wk ahead	Bin	percent	9	9.1	0.001037
US National	4 wk ahead	Bin	percent	9.1	9.2	0.000745
US National	4 wk ahead	Bin	percent	9.2	9.3	0.0005059999999999999
US National	4 wk ahead	Bin	percent	9.3	9.4	0.000325
US National	4 wk ahead	Bin	percent	9.4	9.5	0.000197
US National	4 wk ahead	Bin	percent	9.5	9.6	0.000113
US National	4 wk ahead	Bin	percent	9.6	9.7	0.000061
US National	4 wk ahead	Bin	percent	9.7	9.8	0.000031
US National	4 wk ahead	Bin	percent	9.8	9.9	0.000014999999999999999
US National	4 wk ahead	Bin	percent	9.9	10	7.e-6
US National	4 wk ahead	Bin	percent	10	10.1	3.e-6
US National	4 wk ahead	Bin	percent	10.1	10.2	1.e-6
US National	4 wk ahead	Bin	percent	10.2	10.3	0.
US National	4 wk ahead	Bin	percent	10.3	10.4	0.
US National	4 wk ahead	Bin	percent	10.4	10.5	0.
US National	4 wk ahead	Bin	percent	10.5	10.6	0.
US National	4 wk ahead	Bin	percent	10.6	10.7	0.
US National	4 wk ahead	Bin	percent	10.7	10.8	0.
US National	4 wk ahead	Bin	percent	10.8	10.9	0.
US National	4 wk ahead	Bin	percent	10.9	11	0.
US National	4 wk ahead	Bin	percent	11	11.1	0.
US National	4 wk ahead	Bin	percent	11.1	11.2	0.
US National	4 wk ahead	Bin	percent	11.2	11.3	0.
US National	4 wk ahead	Bin	percent	11.3	11.4	0.
US National	4 wk ahead	Bin	percent	11.4	11.5	0.
US National	4 wk ahead	Bin	percent	11.5	11.6	0.
US National	4 wk ahead	Bin	percent	11.6	11.7	0.
US National	4 wk ahead	Bin	percent	11.7	11.8	0.
US National	4 wk ahead	Bin	percent	11.8	11.9	0.
US National	4 wk ahead	Bin	percent	11.9	12	0.
US National	4 wk ahead	Bin	percent	12	12.1	0.
US National	4 wk ahead	Bin	percent	12.1	12.2	0.
US National	4 wk ahead	Bin	percent	12.2	12.3	0.
US National	4 wk ahead	Bin	percent	12.3	12.4	1.e-6
US National	4 wk ahead	Bin	percent	12.4	12.5	2.e-6
US National	4 wk ahead	Bin	percent	12.5	12.6	4.9999999999999996e-6
US National	4 wk ahead	Bin	percent	12.6	12.7	0.000011
US National	4 wk ahead	Bin	percent	12.7	12.8	0.000023
US National	4 wk ahead	Bin	percent	12.8	12.9	0.000044
US National	4 wk ahead	Bin	percent	12.9	13	0.000078
US National	4 wk ahead	Bin	percent	13	100	0.040271999999999995
