# Supplementary material for: Use of daily Internet search query data improves real-time projections of influenza epidemics
Source: J R Soc Interface. 2018 Oct 10;15(147):20180220. doi: 10.1098/rsif.2018.0220 (PMC6228485; doi:10.1098/rsif.2018.0220)
Supplement: Prediction results in FluChallenge format [file rsif20180220supp2.gz › Forecast-files/mss-15-wikiWEEKnoNOW/2009-EW8.csv]

Location	Target	Type	Unit	Bin_start_incl	Bin_end_notincl	Value
US National	1 wk ahead	Point	percent	NA	NA	4.028600000000001
US National	1 wk ahead	Bin	percent	0	0.1	0.
US National	1 wk ahead	Bin	percent	0.1	0.2	0.
US National	1 wk ahead	Bin	percent	0.2	0.3	0.
US National	1 wk ahead	Bin	percent	0.3	0.4	1.e-6
US National	1 wk ahead	Bin	percent	0.4	0.5	2.e-6
US National	1 wk ahead	Bin	percent	0.5	0.6	4.e-6
US National	1 wk ahead	Bin	percent	0.6	0.7	9.e-6
US National	1 wk ahead	Bin	percent	0.7	0.8	0.000018999999999999998
US National	1 wk ahead	Bin	percent	0.8	0.9	0.000039
US National	1 wk ahead	Bin	percent	0.9	1	0.000075
US National	1 wk ahead	Bin	percent	1	1.1	0.000138
US National	1 wk ahead	Bin	percent	1.1	1.2	0.000243
US National	1 wk ahead	Bin	percent	1.2	1.3	0.00041099999999999996
US National	1 wk ahead	Bin	percent	1.3	1.4	0.000667
US National	1 wk ahead	Bin	percent	1.4	1.5	0.00104
US National	1 wk ahead	Bin	percent	1.5	1.6	0.0015589999999999998
US National	1 wk ahead	Bin	percent	1.6	1.7	0.002252
US National	1 wk ahead	Bin	percent	1.7	1.8	0.00314
US National	1 wk ahead	Bin	percent	1.8	1.9	0.004235
US National	1 wk ahead	Bin	percent	1.9	2	0.005539
US National	1 wk ahead	Bin	percent	2	2.1	0.007042
US National	1 wk ahead	Bin	percent	2.1	2.2	0.008732
US National	1 wk ahead	Bin	percent	2.2	2.3	0.010589
US National	1 wk ahead	Bin	percent	2.3	2.4	0.012598999999999999
US National	1 wk ahead	Bin	percent	2.4	2.5	0.014744
US National	1 wk ahead	Bin	percent	2.5	2.6	0.017004
US National	1 wk ahead	Bin	percent	2.6	2.7	0.01935
US National	1 wk ahead	Bin	percent	2.7	2.8	0.021737
US National	1 wk ahead	Bin	percent	2.8	2.9	0.024095
US National	1 wk ahead	Bin	percent	2.9	3	0.026333
US National	1 wk ahead	Bin	percent	3	3.1	0.028346999999999997
US National	1 wk ahead	Bin	percent	3.1	3.2	0.030032
US National	1 wk ahead	Bin	percent	3.2	3.3	0.031303
US National	1 wk ahead	Bin	percent	3.3	3.4	0.032112
US National	1 wk ahead	Bin	percent	3.4	3.5	0.032456
US National	1 wk ahead	Bin	percent	3.5	3.6	0.032379
US National	1 wk ahead	Bin	percent	3.6	3.7	0.031964
US National	1 wk ahead	Bin	percent	3.7	3.8	0.031311
US National	1 wk ahead	Bin	percent	3.8	3.9	0.030518999999999998
US National	1 wk ahead	Bin	percent	3.9	4	0.029667
US National	1 wk ahead	Bin	percent	4	4.1	0.028807
US National	1 wk ahead	Bin	percent	4.1	4.2	0.027958999999999998
US National	1 wk ahead	Bin	percent	4.2	4.3	0.027118
US National	1 wk ahead	Bin	percent	4.3	4.4	0.02626
US National	1 wk ahead	Bin	percent	4.4	4.5	0.025356
US National	1 wk ahead	Bin	percent	4.5	4.6	0.024378
US National	1 wk ahead	Bin	percent	4.6	4.7	0.023304
US National	1 wk ahead	Bin	percent	4.7	4.8	0.022125
US National	1 wk ahead	Bin	percent	4.8	4.9	0.020845
US National	1 wk ahead	Bin	percent	4.9	5	0.019486
US National	1 wk ahead	Bin	percent	5	5.1	0.018083
US National	1 wk ahead	Bin	percent	5.1	5.2	0.016680999999999998
US National	1 wk ahead	Bin	percent	5.2	5.3	0.015331
US National	1 wk ahead	Bin	percent	5.3	5.4	0.014079999999999999
US National	1 wk ahead	Bin	percent	5.4	5.5	0.012964999999999999
US National	1 wk ahead	Bin	percent	5.5	5.6	0.012005
US National	1 wk ahead	Bin	percent	5.6	5.7	0.011203999999999999
US National	1 wk ahead	Bin	percent	5.7	5.8	0.010546999999999999
US National	1 wk ahead	Bin	percent	5.8	5.9	0.010013
US National	1 wk ahead	Bin	percent	5.9	6	0.009574
US National	1 wk ahead	Bin	percent	6	6.1	0.009205
US National	1 wk ahead	Bin	percent	6.1	6.2	0.008886999999999999
US National	1 wk ahead	Bin	percent	6.2	6.3	0.008603999999999999
US National	1 wk ahead	Bin	percent	6.3	6.4	0.008343999999999999
US National	1 wk ahead	Bin	percent	6.4	6.5	0.008095
US National	1 wk ahead	Bin	percent	6.5	6.6	0.007845
US National	1 wk ahead	Bin	percent	6.6	6.7	0.007578
US National	1 wk ahead	Bin	percent	6.7	6.8	0.00728
US National	1 wk ahead	Bin	percent	6.8	6.9	0.00694
US National	1 wk ahead	Bin	percent	6.9	7	0.006549999999999999
US National	1 wk ahead	Bin	percent	7	7.1	0.00611
US National	1 wk ahead	Bin	percent	7.1	7.2	0.005624
US National	1 wk ahead	Bin	percent	7.2	7.3	0.005103
US National	1 wk ahead	Bin	percent	7.3	7.4	0.004562
US National	1 wk ahead	Bin	percent	7.4	7.5	0.004017
US National	1 wk ahead	Bin	percent	7.5	7.6	0.003482
US National	1 wk ahead	Bin	percent	7.6	7.7	0.002972
US National	1 wk ahead	Bin	percent	7.7	7.8	0.002497
US National	1 wk ahead	Bin	percent	7.8	7.9	0.002065
US National	1 wk ahead	Bin	percent	7.9	8	0.001681
US National	1 wk ahead	Bin	percent	8	8.1	0.0013499999999999999
US National	1 wk ahead	Bin	percent	8.1	8.2	0.001076
US National	1 wk ahead	Bin	percent	8.2	8.3	0.000861
US National	1 wk ahead	Bin	percent	8.3	8.4	0.0007059999999999999
US National	1 wk ahead	Bin	percent	8.4	8.5	0.00061
US National	1 wk ahead	Bin	percent	8.5	8.6	0.000571
US National	1 wk ahead	Bin	percent	8.6	8.7	0.000581
US National	1 wk ahead	Bin	percent	8.7	8.8	0.000628
US National	1 wk ahead	Bin	percent	8.8	8.9	0.0006969999999999999
US National	1 wk ahead	Bin	percent	8.9	9	0.000771
US National	1 wk ahead	Bin	percent	9	9.1	0.000834
US National	1 wk ahead	Bin	percent	9.1	9.2	0.0008709999999999999
US National	1 wk ahead	Bin	percent	9.2	9.3	0.000874
US National	1 wk ahead	Bin	percent	9.3	9.4	0.000839
US National	1 wk ahead	Bin	percent	9.4	9.5	0.0007689999999999999
US National	1 wk ahead	Bin	percent	9.5	9.6	0.000673
US National	1 wk ahead	Bin	percent	9.6	9.7	0.000562
US National	1 wk ahead	Bin	percent	9.7	9.8	0.00044699999999999997
US National	1 wk ahead	Bin	percent	9.8	9.9	0.00033999999999999997
US National	1 wk ahead	Bin	percent	9.9	10	0.00024599999999999996
US National	1 wk ahead	Bin	percent	10	10.1	0.00016999999999999999
US National	1 wk ahead	Bin	percent	10.1	10.2	0.000112
US National	1 wk ahead	Bin	percent	10.2	10.3	0.00007
US National	1 wk ahead	Bin	percent	10.3	10.4	0.000042
US National	1 wk ahead	Bin	percent	10.4	10.5	0.000024
US National	1 wk ahead	Bin	percent	10.5	10.6	0.000013
US National	1 wk ahead	Bin	percent	10.6	10.7	7.e-6
US National	1 wk ahead	Bin	percent	10.7	10.8	3.e-6
US National	1 wk ahead	Bin	percent	10.8	10.9	2.e-6
US National	1 wk ahead	Bin	percent	10.9	11	1.e-6
US National	1 wk ahead	Bin	percent	11	11.1	0.
US National	1 wk ahead	Bin	percent	11.1	11.2	0.
US National	1 wk ahead	Bin	percent	11.2	11.3	0.
US National	1 wk ahead	Bin	percent	11.3	11.4	0.
US National	1 wk ahead	Bin	percent	11.4	11.5	0.
US National	1 wk ahead	Bin	percent	11.5	11.6	0.
US National	1 wk ahead	Bin	percent	11.6	11.7	0.
US National	1 wk ahead	Bin	percent	11.7	11.8	0.
US National	1 wk ahead	Bin	percent	11.8	11.9	0.
US National	1 wk ahead	Bin	percent	11.9	12	0.
US National	1 wk ahead	Bin	percent	12	12.1	0.
US National	1 wk ahead	Bin	percent	12.1	12.2	0.
US National	1 wk ahead	Bin	percent	12.2	12.3	0.
US National	1 wk ahead	Bin	percent	12.3	12.4	0.
US National	1 wk ahead	Bin	percent	12.4	12.5	0.
US National	1 wk ahead	Bin	percent	12.5	12.6	0.
US National	1 wk ahead	Bin	percent	12.6	12.7	0.
US National	1 wk ahead	Bin	percent	12.7	12.8	0.
US National	1 wk ahead	Bin	percent	12.8	12.9	0.
US National	1 wk ahead	Bin	percent	12.9	13	0.
US National	1 wk ahead	Bin	percent	13	100	0.
US National	2 wk ahead	Point	percent	NA	NA	4.1082
US National	2 wk ahead	Bin	percent	0	0.1	0.000625
US National	2 wk ahead	Bin	percent	0.1	0.2	0.000802
US National	2 wk ahead	Bin	percent	0.2	0.3	0.001016
US National	2 wk ahead	Bin	percent	0.3	0.4	0.001273
US National	2 wk ahead	Bin	percent	0.4	0.5	0.0015769999999999998
US National	2 wk ahead	Bin	percent	0.5	0.6	0.001931
US National	2 wk ahead	Bin	percent	0.6	0.7	0.0023409999999999998
US National	2 wk ahead	Bin	percent	0.7	0.8	0.002809
US National	2 wk ahead	Bin	percent	0.8	0.9	0.003338
US National	2 wk ahead	Bin	percent	0.9	1	0.0039299999999999995
US National	2 wk ahead	Bin	percent	1	1.1	0.004585
US National	2 wk ahead	Bin	percent	1.1	1.2	0.005301999999999999
US National	2 wk ahead	Bin	percent	1.2	1.3	0.006081
US National	2 wk ahead	Bin	percent	1.3	1.4	0.006919
US National	2 wk ahead	Bin	percent	1.4	1.5	0.007810999999999999
US National	2 wk ahead	Bin	percent	1.5	1.6	0.008751
US National	2 wk ahead	Bin	percent	1.6	1.7	0.009732
US National	2 wk ahead	Bin	percent	1.7	1.8	0.010746
US National	2 wk ahead	Bin	percent	1.8	1.9	0.011779
US National	2 wk ahead	Bin	percent	1.9	2	0.012822
US National	2 wk ahead	Bin	percent	2	2.1	0.013857999999999999
US National	2 wk ahead	Bin	percent	2.1	2.2	0.014872999999999999
US National	2 wk ahead	Bin	percent	2.2	2.3	0.01585
US National	2 wk ahead	Bin	percent	2.3	2.4	0.016774999999999998
US National	2 wk ahead	Bin	percent	2.4	2.5	0.017631
US National	2 wk ahead	Bin	percent	2.5	2.6	0.018403
US National	2 wk ahead	Bin	percent	2.6	2.7	0.019079
US National	2 wk ahead	Bin	percent	2.7	2.8	0.019649
US National	2 wk ahead	Bin	percent	2.8	2.9	0.020106
US National	2 wk ahead	Bin	percent	2.9	3	0.020444
US National	2 wk ahead	Bin	percent	3	3.1	0.020664
US National	2 wk ahead	Bin	percent	3.1	3.2	0.020767
US National	2 wk ahead	Bin	percent	3.2	3.3	0.020758
US National	2 wk ahead	Bin	percent	3.3	3.4	0.020645999999999998
US National	2 wk ahead	Bin	percent	3.4	3.5	0.02044
US National	2 wk ahead	Bin	percent	3.5	3.6	0.020149999999999998
US National	2 wk ahead	Bin	percent	3.6	3.7	0.019788
US National	2 wk ahead	Bin	percent	3.7	3.8	0.019367
US National	2 wk ahead	Bin	percent	3.8	3.9	0.018897999999999998
US National	2 wk ahead	Bin	percent	3.9	4	0.018393
US National	2 wk ahead	Bin	percent	4	4.1	0.017861
US National	2 wk ahead	Bin	percent	4.1	4.2	0.017311999999999998
US National	2 wk ahead	Bin	percent	4.2	4.3	0.016753999999999998
US National	2 wk ahead	Bin	percent	4.3	4.4	0.016196
US National	2 wk ahead	Bin	percent	4.4	4.5	0.015643999999999998
US National	2 wk ahead	Bin	percent	4.5	4.6	0.015101999999999999
US National	2 wk ahead	Bin	percent	4.6	4.7	0.014575
US National	2 wk ahead	Bin	percent	4.7	4.8	0.014067
US National	2 wk ahead	Bin	percent	4.8	4.9	0.01358
US National	2 wk ahead	Bin	percent	4.9	5	0.013113999999999999
US National	2 wk ahead	Bin	percent	5	5.1	0.012669999999999999
US National	2 wk ahead	Bin	percent	5.1	5.2	0.012247
US National	2 wk ahead	Bin	percent	5.2	5.3	0.011842
US National	2 wk ahead	Bin	percent	5.3	5.4	0.011453999999999999
US National	2 wk ahead	Bin	percent	5.4	5.5	0.011079
US National	2 wk ahead	Bin	percent	5.5	5.6	0.010713
US National	2 wk ahead	Bin	percent	5.6	5.7	0.010353
US National	2 wk ahead	Bin	percent	5.7	5.8	0.009996
US National	2 wk ahead	Bin	percent	5.8	5.9	0.009639
US National	2 wk ahead	Bin	percent	5.9	6	0.00928
US National	2 wk ahead	Bin	percent	6	6.1	0.008919
US National	2 wk ahead	Bin	percent	6.1	6.2	0.008555
US National	2 wk ahead	Bin	percent	6.2	6.3	0.008189
US National	2 wk ahead	Bin	percent	6.3	6.4	0.007821999999999999
US National	2 wk ahead	Bin	percent	6.4	6.5	0.007457999999999999
US National	2 wk ahead	Bin	percent	6.5	6.6	0.007098999999999999
US National	2 wk ahead	Bin	percent	6.6	6.7	0.006748
US National	2 wk ahead	Bin	percent	6.7	6.8	0.00641
US National	2 wk ahead	Bin	percent	6.8	6.9	0.006089
US National	2 wk ahead	Bin	percent	6.9	7	0.005788
US National	2 wk ahead	Bin	percent	7	7.1	0.00551
US National	2 wk ahead	Bin	percent	7.1	7.2	0.005259
US National	2 wk ahead	Bin	percent	7.2	7.3	0.005037
US National	2 wk ahead	Bin	percent	7.3	7.4	0.004846
US National	2 wk ahead	Bin	percent	7.4	7.5	0.004684
US National	2 wk ahead	Bin	percent	7.5	7.6	0.0045509999999999995
US National	2 wk ahead	Bin	percent	7.6	7.7	0.0044469999999999996
US National	2 wk ahead	Bin	percent	7.7	7.8	0.004366
US National	2 wk ahead	Bin	percent	7.8	7.9	0.004307
US National	2 wk ahead	Bin	percent	7.9	8	0.004265
US National	2 wk ahead	Bin	percent	8	8.1	0.004235
US National	2 wk ahead	Bin	percent	8.1	8.2	0.004213
US National	2 wk ahead	Bin	percent	8.2	8.3	0.004195
US National	2 wk ahead	Bin	percent	8.3	8.4	0.004175
US National	2 wk ahead	Bin	percent	8.4	8.5	0.0041519999999999994
US National	2 wk ahead	Bin	percent	8.5	8.6	0.004122
US National	2 wk ahead	Bin	percent	8.6	8.7	0.004083
US National	2 wk ahead	Bin	percent	8.7	8.8	0.004033999999999999
US National	2 wk ahead	Bin	percent	8.8	8.9	0.003973
US National	2 wk ahead	Bin	percent	8.9	9	0.0039
US National	2 wk ahead	Bin	percent	9	9.1	0.003816
US National	2 wk ahead	Bin	percent	9.1	9.2	0.0037199999999999998
US National	2 wk ahead	Bin	percent	9.2	9.3	0.003613
US National	2 wk ahead	Bin	percent	9.3	9.4	0.003496
US National	2 wk ahead	Bin	percent	9.4	9.5	0.003371
US National	2 wk ahead	Bin	percent	9.5	9.6	0.0032389999999999997
US National	2 wk ahead	Bin	percent	9.6	9.7	0.003101
US National	2 wk ahead	Bin	percent	9.7	9.8	0.00296
US National	2 wk ahead	Bin	percent	9.8	9.9	0.0028179999999999998
US National	2 wk ahead	Bin	percent	9.9	10	0.002676
US National	2 wk ahead	Bin	percent	10	10.1	0.0025369999999999998
US National	2 wk ahead	Bin	percent	10.1	10.2	0.002402
US National	2 wk ahead	Bin	percent	10.2	10.3	0.002273
US National	2 wk ahead	Bin	percent	10.3	10.4	0.0021509999999999997
US National	2 wk ahead	Bin	percent	10.4	10.5	0.002036
US National	2 wk ahead	Bin	percent	10.5	10.6	0.0019299999999999999
US National	2 wk ahead	Bin	percent	10.6	10.7	0.001831
US National	2 wk ahead	Bin	percent	10.7	10.8	0.00174
US National	2 wk ahead	Bin	percent	10.8	10.9	0.0016539999999999999
US National	2 wk ahead	Bin	percent	10.9	11	0.001575
US National	2 wk ahead	Bin	percent	11	11.1	0.0015
US National	2 wk ahead	Bin	percent	11.1	11.2	0.0014299999999999998
US National	2 wk ahead	Bin	percent	11.2	11.3	0.0013629999999999998
US National	2 wk ahead	Bin	percent	11.3	11.4	0.0013009999999999999
US National	2 wk ahead	Bin	percent	11.4	11.5	0.0012439999999999999
US National	2 wk ahead	Bin	percent	11.5	11.6	0.001191
US National	2 wk ahead	Bin	percent	11.6	11.7	0.001143
US National	2 wk ahead	Bin	percent	11.7	11.8	0.001101
US National	2 wk ahead	Bin	percent	11.8	11.9	0.001065
US National	2 wk ahead	Bin	percent	11.9	12	0.001036
US National	2 wk ahead	Bin	percent	12	12.1	0.0010119999999999999
US National	2 wk ahead	Bin	percent	12.1	12.2	0.000995
US National	2 wk ahead	Bin	percent	12.2	12.3	0.000983
US National	2 wk ahead	Bin	percent	12.3	12.4	0.000975
US National	2 wk ahead	Bin	percent	12.4	12.5	0.000971
US National	2 wk ahead	Bin	percent	12.5	12.6	0.000968
US National	2 wk ahead	Bin	percent	12.6	12.7	0.000966
US National	2 wk ahead	Bin	percent	12.7	12.8	0.0009639999999999999
US National	2 wk ahead	Bin	percent	12.8	12.9	0.0009609999999999999
US National	2 wk ahead	Bin	percent	12.9	13	0.0009559999999999999
US National	2 wk ahead	Bin	percent	13	100	0.019315
US National	3 wk ahead	Point	percent	NA	NA	3.6804
US National	3 wk ahead	Bin	percent	0	0.1	0.0025919999999999997
US National	3 wk ahead	Bin	percent	0.1	0.2	0.003049
US National	3 wk ahead	Bin	percent	0.2	0.3	0.003558
US National	3 wk ahead	Bin	percent	0.3	0.4	0.004121
US National	3 wk ahead	Bin	percent	0.4	0.5	0.004737
US National	3 wk ahead	Bin	percent	0.5	0.6	0.005405
US National	3 wk ahead	Bin	percent	0.6	0.7	0.006124
US National	3 wk ahead	Bin	percent	0.7	0.8	0.006888999999999999
US National	3 wk ahead	Bin	percent	0.8	0.9	0.007697
US National	3 wk ahead	Bin	percent	0.9	1	0.008542
US National	3 wk ahead	Bin	percent	1	1.1	0.009417
US National	3 wk ahead	Bin	percent	1.1	1.2	0.010314
US National	3 wk ahead	Bin	percent	1.2	1.3	0.011224
US National	3 wk ahead	Bin	percent	1.3	1.4	0.012136
US National	3 wk ahead	Bin	percent	1.4	1.5	0.013040999999999999
US National	3 wk ahead	Bin	percent	1.5	1.6	0.013927
US National	3 wk ahead	Bin	percent	1.6	1.7	0.014782
US National	3 wk ahead	Bin	percent	1.7	1.8	0.015595999999999999
US National	3 wk ahead	Bin	percent	1.8	1.9	0.016357999999999998
US National	3 wk ahead	Bin	percent	1.9	2	0.017057
US National	3 wk ahead	Bin	percent	2	2.1	0.017685
US National	3 wk ahead	Bin	percent	2.1	2.2	0.018234
US National	3 wk ahead	Bin	percent	2.2	2.3	0.018698
US National	3 wk ahead	Bin	percent	2.3	2.4	0.019070999999999998
US National	3 wk ahead	Bin	percent	2.4	2.5	0.019351999999999998
US National	3 wk ahead	Bin	percent	2.5	2.6	0.019539
US National	3 wk ahead	Bin	percent	2.6	2.7	0.019632999999999998
US National	3 wk ahead	Bin	percent	2.7	2.8	0.019636
US National	3 wk ahead	Bin	percent	2.8	2.9	0.019554
US National	3 wk ahead	Bin	percent	2.9	3	0.019389999999999998
US National	3 wk ahead	Bin	percent	3	3.1	0.019152
US National	3 wk ahead	Bin	percent	3.1	3.2	0.018845999999999998
US National	3 wk ahead	Bin	percent	3.2	3.3	0.01848
US National	3 wk ahead	Bin	percent	3.3	3.4	0.018064
US National	3 wk ahead	Bin	percent	3.4	3.5	0.017603999999999998
US National	3 wk ahead	Bin	percent	3.5	3.6	0.017109
US National	3 wk ahead	Bin	percent	3.6	3.7	0.016586999999999998
US National	3 wk ahead	Bin	percent	3.7	3.8	0.016045
US National	3 wk ahead	Bin	percent	3.8	3.9	0.015491
US National	3 wk ahead	Bin	percent	3.9	4	0.014929999999999999
US National	3 wk ahead	Bin	percent	4	4.1	0.014369
US National	3 wk ahead	Bin	percent	4.1	4.2	0.013812999999999999
US National	3 wk ahead	Bin	percent	4.2	4.3	0.013264999999999999
US National	3 wk ahead	Bin	percent	4.3	4.4	0.01273
US National	3 wk ahead	Bin	percent	4.4	4.5	0.012211
US National	3 wk ahead	Bin	percent	4.5	4.6	0.011711
US National	3 wk ahead	Bin	percent	4.6	4.7	0.011231999999999999
US National	3 wk ahead	Bin	percent	4.7	4.8	0.010775
US National	3 wk ahead	Bin	percent	4.8	4.9	0.010343999999999999
US National	3 wk ahead	Bin	percent	4.9	5	0.009937999999999999
US National	3 wk ahead	Bin	percent	5	5.1	0.009557999999999999
US National	3 wk ahead	Bin	percent	5.1	5.2	0.009204
US National	3 wk ahead	Bin	percent	5.2	5.3	0.008877
US National	3 wk ahead	Bin	percent	5.3	5.4	0.008575
US National	3 wk ahead	Bin	percent	5.4	5.5	0.008296999999999999
US National	3 wk ahead	Bin	percent	5.5	5.6	0.008043
US National	3 wk ahead	Bin	percent	5.6	5.7	0.007809999999999999
US National	3 wk ahead	Bin	percent	5.7	5.8	0.007594999999999999
US National	3 wk ahead	Bin	percent	5.8	5.9	0.007397
US National	3 wk ahead	Bin	percent	5.9	6	0.007212
US National	3 wk ahead	Bin	percent	6	6.1	0.007038
US National	3 wk ahead	Bin	percent	6.1	6.2	0.006872
US National	3 wk ahead	Bin	percent	6.2	6.3	0.006712
US National	3 wk ahead	Bin	percent	6.3	6.4	0.006554
US National	3 wk ahead	Bin	percent	6.4	6.5	0.006398
US National	3 wk ahead	Bin	percent	6.5	6.6	0.006242999999999999
US National	3 wk ahead	Bin	percent	6.6	6.7	0.0060869999999999995
US National	3 wk ahead	Bin	percent	6.7	6.8	0.005931
US National	3 wk ahead	Bin	percent	6.8	6.9	0.005775
US National	3 wk ahead	Bin	percent	6.9	7	0.005619
US National	3 wk ahead	Bin	percent	7	7.1	0.0054659999999999995
US National	3 wk ahead	Bin	percent	7.1	7.2	0.005314999999999999
US National	3 wk ahead	Bin	percent	7.2	7.3	0.00517
US National	3 wk ahead	Bin	percent	7.3	7.4	0.00503
US National	3 wk ahead	Bin	percent	7.4	7.5	0.004898
US National	3 wk ahead	Bin	percent	7.5	7.6	0.004774
US National	3 wk ahead	Bin	percent	7.6	7.7	0.004659
US National	3 wk ahead	Bin	percent	7.7	7.8	0.004552
US National	3 wk ahead	Bin	percent	7.8	7.9	0.004454
US National	3 wk ahead	Bin	percent	7.9	8	0.004363
US National	3 wk ahead	Bin	percent	8	8.1	0.004279
US National	3 wk ahead	Bin	percent	8.1	8.2	0.004201
US National	3 wk ahead	Bin	percent	8.2	8.3	0.0041259999999999995
US National	3 wk ahead	Bin	percent	8.3	8.4	0.0040539999999999994
US National	3 wk ahead	Bin	percent	8.4	8.5	0.003981999999999999
US National	3 wk ahead	Bin	percent	8.5	8.6	0.003908
US National	3 wk ahead	Bin	percent	8.6	8.7	0.003832
US National	3 wk ahead	Bin	percent	8.7	8.8	0.003751
US National	3 wk ahead	Bin	percent	8.8	8.9	0.003665
US National	3 wk ahead	Bin	percent	8.9	9	0.0035719999999999997
US National	3 wk ahead	Bin	percent	9	9.1	0.003472
US National	3 wk ahead	Bin	percent	9.1	9.2	0.003364
US National	3 wk ahead	Bin	percent	9.2	9.3	0.003247
US National	3 wk ahead	Bin	percent	9.3	9.4	0.0031219999999999998
US National	3 wk ahead	Bin	percent	9.4	9.5	0.0029879999999999998
US National	3 wk ahead	Bin	percent	9.5	9.6	0.0028469999999999997
US National	3 wk ahead	Bin	percent	9.6	9.7	0.002699
US National	3 wk ahead	Bin	percent	9.7	9.8	0.002545
US National	3 wk ahead	Bin	percent	9.8	9.9	0.002387
US National	3 wk ahead	Bin	percent	9.9	10	0.002225
US National	3 wk ahead	Bin	percent	10	10.1	0.002062
US National	3 wk ahead	Bin	percent	10.1	10.2	0.0018989999999999999
US National	3 wk ahead	Bin	percent	10.2	10.3	0.0017389999999999999
US National	3 wk ahead	Bin	percent	10.3	10.4	0.001583
US National	3 wk ahead	Bin	percent	10.4	10.5	0.001434
US National	3 wk ahead	Bin	percent	10.5	10.6	0.0012929999999999999
US National	3 wk ahead	Bin	percent	10.6	10.7	0.001163
US National	3 wk ahead	Bin	percent	10.7	10.8	0.001044
US National	3 wk ahead	Bin	percent	10.8	10.9	0.00094
US National	3 wk ahead	Bin	percent	10.9	11	0.00085
US National	3 wk ahead	Bin	percent	11	11.1	0.000775
US National	3 wk ahead	Bin	percent	11.1	11.2	0.000717
US National	3 wk ahead	Bin	percent	11.2	11.3	0.0006749999999999999
US National	3 wk ahead	Bin	percent	11.3	11.4	0.000649
US National	3 wk ahead	Bin	percent	11.4	11.5	0.0006389999999999999
US National	3 wk ahead	Bin	percent	11.5	11.6	0.000643
US National	3 wk ahead	Bin	percent	11.6	11.7	0.000661
US National	3 wk ahead	Bin	percent	11.7	11.8	0.00069
US National	3 wk ahead	Bin	percent	11.8	11.9	0.00073
US National	3 wk ahead	Bin	percent	11.9	12	0.000779
US National	3 wk ahead	Bin	percent	12	12.1	0.000833
US National	3 wk ahead	Bin	percent	12.1	12.2	0.0008929999999999999
US National	3 wk ahead	Bin	percent	12.2	12.3	0.000954
US National	3 wk ahead	Bin	percent	12.3	12.4	0.001016
US National	3 wk ahead	Bin	percent	12.4	12.5	0.001076
US National	3 wk ahead	Bin	percent	12.5	12.6	0.001134
US National	3 wk ahead	Bin	percent	12.6	12.7	0.001186
US National	3 wk ahead	Bin	percent	12.7	12.8	0.001233
US National	3 wk ahead	Bin	percent	12.8	12.9	0.001273
US National	3 wk ahead	Bin	percent	12.9	13	0.0013059999999999999
US National	3 wk ahead	Bin	percent	13	100	0.035332999999999996
US National	4 wk ahead	Point	percent	NA	NA	2.9322000000000004
US National	4 wk ahead	Bin	percent	0	0.1	0.004837999999999999
US National	4 wk ahead	Bin	percent	0.1	0.2	0.005697
US National	4 wk ahead	Bin	percent	0.2	0.3	0.006640999999999999
US National	4 wk ahead	Bin	percent	0.3	0.4	0.007666999999999999
US National	4 wk ahead	Bin	percent	0.4	0.5	0.008765
US National	4 wk ahead	Bin	percent	0.5	0.6	0.009925999999999999
US National	4 wk ahead	Bin	percent	0.6	0.7	0.011136
US National	4 wk ahead	Bin	percent	0.7	0.8	0.012379
US National	4 wk ahead	Bin	percent	0.8	0.9	0.013637999999999999
US National	4 wk ahead	Bin	percent	0.9	1	0.014894
US National	4 wk ahead	Bin	percent	1	1.1	0.016124
US National	4 wk ahead	Bin	percent	1.1	1.2	0.017308
US National	4 wk ahead	Bin	percent	1.2	1.3	0.018425
US National	4 wk ahead	Bin	percent	1.3	1.4	0.019455
US National	4 wk ahead	Bin	percent	1.4	1.5	0.020378999999999998
US National	4 wk ahead	Bin	percent	1.5	1.6	0.021181
US National	4 wk ahead	Bin	percent	1.6	1.7	0.021849
US National	4 wk ahead	Bin	percent	1.7	1.8	0.022373999999999998
US National	4 wk ahead	Bin	percent	1.8	1.9	0.02275
US National	4 wk ahead	Bin	percent	1.9	2	0.022973999999999998
US National	4 wk ahead	Bin	percent	2	2.1	0.023049999999999998
US National	4 wk ahead	Bin	percent	2.1	2.2	0.022983
US National	4 wk ahead	Bin	percent	2.2	2.3	0.022782
US National	4 wk ahead	Bin	percent	2.3	2.4	0.022459
US National	4 wk ahead	Bin	percent	2.4	2.5	0.022026999999999998
US National	4 wk ahead	Bin	percent	2.5	2.6	0.021501
US National	4 wk ahead	Bin	percent	2.6	2.7	0.020898999999999997
US National	4 wk ahead	Bin	percent	2.7	2.8	0.020235
US National	4 wk ahead	Bin	percent	2.8	2.9	0.019527
US National	4 wk ahead	Bin	percent	2.9	3	0.018788
US National	4 wk ahead	Bin	percent	3	3.1	0.018033999999999998
US National	4 wk ahead	Bin	percent	3.1	3.2	0.017275
US National	4 wk ahead	Bin	percent	3.2	3.3	0.016524
US National	4 wk ahead	Bin	percent	3.3	3.4	0.015788
US National	4 wk ahead	Bin	percent	3.4	3.5	0.015075
US National	4 wk ahead	Bin	percent	3.5	3.6	0.014391
US National	4 wk ahead	Bin	percent	3.6	3.7	0.013739999999999999
US National	4 wk ahead	Bin	percent	3.7	3.8	0.013125999999999999
US National	4 wk ahead	Bin	percent	3.8	3.9	0.012551999999999999
US National	4 wk ahead	Bin	percent	3.9	4	0.012019
US National	4 wk ahead	Bin	percent	4	4.1	0.01153
US National	4 wk ahead	Bin	percent	4.1	4.2	0.011082999999999999
US National	4 wk ahead	Bin	percent	4.2	4.3	0.010681
US National	4 wk ahead	Bin	percent	4.3	4.4	0.010321
US National	4 wk ahead	Bin	percent	4.4	4.5	0.010003
US National	4 wk ahead	Bin	percent	4.5	4.6	0.009724
US National	4 wk ahead	Bin	percent	4.6	4.7	0.009479
US National	4 wk ahead	Bin	percent	4.7	4.8	0.009264999999999999
US National	4 wk ahead	Bin	percent	4.8	4.9	0.009073999999999999
US National	4 wk ahead	Bin	percent	4.9	5	0.008902
US National	4 wk ahead	Bin	percent	5	5.1	0.00874
US National	4 wk ahead	Bin	percent	5.1	5.2	0.008581
US National	4 wk ahead	Bin	percent	5.2	5.3	0.008418
US National	4 wk ahead	Bin	percent	5.3	5.4	0.008244999999999999
US National	4 wk ahead	Bin	percent	5.4	5.5	0.008057
US National	4 wk ahead	Bin	percent	5.5	5.6	0.007849
US National	4 wk ahead	Bin	percent	5.6	5.7	0.00762
US National	4 wk ahead	Bin	percent	5.7	5.8	0.0073679999999999995
US National	4 wk ahead	Bin	percent	5.8	5.9	0.007096
US National	4 wk ahead	Bin	percent	5.9	6	0.006804999999999999
US National	4 wk ahead	Bin	percent	6	6.1	0.0065
US National	4 wk ahead	Bin	percent	6.1	6.2	0.006183999999999999
US National	4 wk ahead	Bin	percent	6.2	6.3	0.0058649999999999996
US National	4 wk ahead	Bin	percent	6.3	6.4	0.005546
US National	4 wk ahead	Bin	percent	6.4	6.5	0.005233
US National	4 wk ahead	Bin	percent	6.5	6.6	0.004931
US National	4 wk ahead	Bin	percent	6.6	6.7	0.004645
US National	4 wk ahead	Bin	percent	6.7	6.8	0.004376
US National	4 wk ahead	Bin	percent	6.8	6.9	0.004129
US National	4 wk ahead	Bin	percent	6.9	7	0.003904
US National	4 wk ahead	Bin	percent	7	7.1	0.003701
US National	4 wk ahead	Bin	percent	7.1	7.2	0.003521
US National	4 wk ahead	Bin	percent	7.2	7.3	0.003362
US National	4 wk ahead	Bin	percent	7.3	7.4	0.0032229999999999997
US National	4 wk ahead	Bin	percent	7.4	7.5	0.0031019999999999997
US National	4 wk ahead	Bin	percent	7.5	7.6	0.0029969999999999997
US National	4 wk ahead	Bin	percent	7.6	7.7	0.002905
US National	4 wk ahead	Bin	percent	7.7	7.8	0.002825
US National	4 wk ahead	Bin	percent	7.8	7.9	0.0027519999999999997
US National	4 wk ahead	Bin	percent	7.9	8	0.002685
US National	4 wk ahead	Bin	percent	8	8.1	0.0026219999999999998
US National	4 wk ahead	Bin	percent	8.1	8.2	0.002559
US National	4 wk ahead	Bin	percent	8.2	8.3	0.002497
US National	4 wk ahead	Bin	percent	8.3	8.4	0.0024319999999999997
US National	4 wk ahead	Bin	percent	8.4	8.5	0.0023639999999999998
US National	4 wk ahead	Bin	percent	8.5	8.6	0.002293
US National	4 wk ahead	Bin	percent	8.6	8.7	0.002219
US National	4 wk ahead	Bin	percent	8.7	8.8	0.002141
US National	4 wk ahead	Bin	percent	8.8	8.9	0.002061
US National	4 wk ahead	Bin	percent	8.9	9	0.001981
US National	4 wk ahead	Bin	percent	9	9.1	0.001901
US National	4 wk ahead	Bin	percent	9.1	9.2	0.0018239999999999999
US National	4 wk ahead	Bin	percent	9.2	9.3	0.0017499999999999998
US National	4 wk ahead	Bin	percent	9.3	9.4	0.0016829999999999998
US National	4 wk ahead	Bin	percent	9.4	9.5	0.0016229999999999999
US National	4 wk ahead	Bin	percent	9.5	9.6	0.001571
US National	4 wk ahead	Bin	percent	9.6	9.7	0.0015279999999999998
US National	4 wk ahead	Bin	percent	9.7	9.8	0.001495
US National	4 wk ahead	Bin	percent	9.8	9.9	0.001472
US National	4 wk ahead	Bin	percent	9.9	10	0.001457
US National	4 wk ahead	Bin	percent	10	10.1	0.00145
US National	4 wk ahead	Bin	percent	10.1	10.2	0.00145
US National	4 wk ahead	Bin	percent	10.2	10.3	0.001454
US National	4 wk ahead	Bin	percent	10.3	10.4	0.00146
US National	4 wk ahead	Bin	percent	10.4	10.5	0.0014659999999999999
US National	4 wk ahead	Bin	percent	10.5	10.6	0.001469
US National	4 wk ahead	Bin	percent	10.6	10.7	0.001468
US National	4 wk ahead	Bin	percent	10.7	10.8	0.001459
US National	4 wk ahead	Bin	percent	10.8	10.9	0.001441
US National	4 wk ahead	Bin	percent	10.9	11	0.001413
US National	4 wk ahead	Bin	percent	11	11.1	0.001374
US National	4 wk ahead	Bin	percent	11.1	11.2	0.0013239999999999999
US National	4 wk ahead	Bin	percent	11.2	11.3	0.0012619999999999999
US National	4 wk ahead	Bin	percent	11.3	11.4	0.0011899999999999999
US National	4 wk ahead	Bin	percent	11.4	11.5	0.0011099999999999999
US National	4 wk ahead	Bin	percent	11.5	11.6	0.001023
US National	4 wk ahead	Bin	percent	11.6	11.7	0.000931
US National	4 wk ahead	Bin	percent	11.7	11.8	0.0008359999999999999
US National	4 wk ahead	Bin	percent	11.8	11.9	0.0007419999999999999
US National	4 wk ahead	Bin	percent	11.9	12	0.000649
US National	4 wk ahead	Bin	percent	12	12.1	0.00056
US National	4 wk ahead	Bin	percent	12.1	12.2	0.000477
US National	4 wk ahead	Bin	percent	12.2	12.3	0.000401
US National	4 wk ahead	Bin	percent	12.3	12.4	0.000332
US National	4 wk ahead	Bin	percent	12.4	12.5	0.000271
US National	4 wk ahead	Bin	percent	12.5	12.6	0.00021799999999999999
US National	4 wk ahead	Bin	percent	12.6	12.7	0.000173
US National	4 wk ahead	Bin	percent	12.7	12.8	0.000136
US National	4 wk ahead	Bin	percent	12.8	12.9	0.00010499999999999999
US National	4 wk ahead	Bin	percent	12.9	13	0.00008099999999999999
US National	4 wk ahead	Bin	percent	13	100	0.010405
