# Supplementary material for: Use of daily Internet search query data improves real-time projections of influenza epidemics
Source: J R Soc Interface. 2018 Oct 10;15(147):20180220. doi: 10.1098/rsif.2018.0220 (PMC6228485; doi:10.1098/rsif.2018.0220)
Supplement: Prediction results in FluChallenge format [file rsif20180220supp2.gz › Forecast-files/mss-15-wikiWEEKnoNOW/7-9_paramrep.txt]

{"LL"	{23.284270227302727	179.27330584860144	374.35818154840535	451.95148153731606}}
{"DD"	{3.10503268003549	4.102049265286899	5.610585103425197	6.723836290476525}}
{"R0max"	{1.4005903236355064	2.002492096724978	2.8491437391987415	3.4004521351570425}}
{"R0min"	{0.842178067530948	0.8846984272510694	1.062267341051187	1.1625562221843313}}
{"Inf"	{950.3855551699838	1221.2880602492614	1633.7331041657262	1919.0021938143457}}
{"Sus"	{64619.08619048767	70457.268161657	77974.15004867525	92522.20750812223}}
{"R0(t)"	{1.1095743616111855	1.3222702422054986	1.628373417950403	1.7649219136910839}}
{"Reff"	{0.8311419914535243	0.9767472626518002	1.1819256725837664	1.4068671974740015}}
