# Supplementary material for: Use of daily Internet search query data improves real-time projections of influenza epidemics
Source: J R Soc Interface. 2018 Oct 10;15(147):20180220. doi: 10.1098/rsif.2018.0220 (PMC6228485; doi:10.1098/rsif.2018.0220)
Supplement: Prediction results in FluChallenge format [file rsif20180220supp2.gz › Forecast-files/mss-15-wikiWEEKnoNOW/2012-EW10.csv]

Location	Target	Type	Unit	Bin_start_incl	Bin_end_notincl	Value
US National	1 wk ahead	Point	percent	NA	NA	3.0532000000000004
US National	1 wk ahead	Bin	percent	0	0,1	0.
US National	1 wk ahead	Bin	percent	0,1	0,2	0.
US National	1 wk ahead	Bin	percent	0,2	0,3	1.e-6
US National	1 wk ahead	Bin	percent	0,3	0,4	3.e-6
US National	1 wk ahead	Bin	percent	0,4	0,5	8.e-6
US National	1 wk ahead	Bin	percent	0,5	0,6	0.000022
US National	1 wk ahead	Bin	percent	0,6	0,7	0.000054
US National	1 wk ahead	Bin	percent	0,7	0,8	0.000121
US National	1 wk ahead	Bin	percent	0,8	0,9	0.00025
US National	1 wk ahead	Bin	percent	0,9	1	0.00047099999999999996
US National	1 wk ahead	Bin	percent	1	1,1	0.000821
US National	1 wk ahead	Bin	percent	1,1	1,2	0.0013369999999999999
US National	1 wk ahead	Bin	percent	1,2	1,3	0.002062
US National	1 wk ahead	Bin	percent	1,3	1,4	0.003054
US National	1 wk ahead	Bin	percent	1,4	1,5	0.004399999999999999
US National	1 wk ahead	Bin	percent	1,5	1,6	0.006215
US National	1 wk ahead	Bin	percent	1,6	1,7	0.008633
US National	1 wk ahead	Bin	percent	1,7	1,8	0.011767
US National	1 wk ahead	Bin	percent	1,8	1,9	0.01566
US National	1 wk ahead	Bin	percent	1,9	2	0.020234
US National	1 wk ahead	Bin	percent	2	2,1	0.025261
US National	1 wk ahead	Bin	percent	2,1	2,2	0.030379
US National	1 wk ahead	Bin	percent	2,2	2,3	0.035158
US National	1 wk ahead	Bin	percent	2,3	2,4	0.039219
US National	1 wk ahead	Bin	percent	2,4	2,5	0.042331999999999995
US National	1 wk ahead	Bin	percent	2,5	2,6	0.044461999999999995
US National	1 wk ahead	Bin	percent	2,6	2,7	0.045722
US National	1 wk ahead	Bin	percent	2,7	2,8	0.046282
US National	1 wk ahead	Bin	percent	2,8	2,9	0.046280999999999996
US National	1 wk ahead	Bin	percent	2,9	3	0.045788999999999996
US National	1 wk ahead	Bin	percent	3	3,1	0.044832
US National	1 wk ahead	Bin	percent	3,1	3,2	0.043422999999999996
US National	1 wk ahead	Bin	percent	3,2	3,3	0.041585
US National	1 wk ahead	Bin	percent	3,3	3,4	0.039345
US National	1 wk ahead	Bin	percent	3,4	3,5	0.036742
US National	1 wk ahead	Bin	percent	3,5	3,6	0.033831
US National	1 wk ahead	Bin	percent	3,6	3,7	0.030698999999999997
US National	1 wk ahead	Bin	percent	3,7	3,8	0.027457
US National	1 wk ahead	Bin	percent	3,8	3,9	0.024207
US National	1 wk ahead	Bin	percent	3,9	4	0.021032
US National	1 wk ahead	Bin	percent	4	4,1	0.018005999999999998
US National	1 wk ahead	Bin	percent	4,1	4,2	0.015224
US National	1 wk ahead	Bin	percent	4,2	4,3	0.01282
US National	1 wk ahead	Bin	percent	4,3	4,4	0.010948999999999999
US National	1 wk ahead	Bin	percent	4,4	4,5	0.009738
US National	1 wk ahead	Bin	percent	4,5	4,6	0.009217999999999999
US National	1 wk ahead	Bin	percent	4,6	4,7	0.009276
US National	1 wk ahead	Bin	percent	4,7	4,8	0.009656
US National	1 wk ahead	Bin	percent	4,8	4,9	0.010022999999999999
US National	1 wk ahead	Bin	percent	4,9	5	0.010077
US National	1 wk ahead	Bin	percent	5	5,1	0.009661999999999999
US National	1 wk ahead	Bin	percent	5,1	5,2	0.008812
US National	1 wk ahead	Bin	percent	5,2	5,3	0.007724
US National	1 wk ahead	Bin	percent	5,3	5,4	0.006652
US National	1 wk ahead	Bin	percent	5,4	5,5	0.005787
US National	1 wk ahead	Bin	percent	5,5	5,6	0.005177
US National	1 wk ahead	Bin	percent	5,6	5,7	0.004732
US National	1 wk ahead	Bin	percent	5,7	5,8	0.004301999999999999
US National	1 wk ahead	Bin	percent	5,8	5,9	0.003766
US National	1 wk ahead	Bin	percent	5,9	6	0.003096
US National	1 wk ahead	Bin	percent	6	6,1	0.00235
US National	1 wk ahead	Bin	percent	6,1	6,2	0.001633
US National	1 wk ahead	Bin	percent	6,2	6,3	0.001032
US National	1 wk ahead	Bin	percent	6,3	6,4	0.000592
US National	1 wk ahead	Bin	percent	6,4	6,5	0.000307
US National	1 wk ahead	Bin	percent	6,5	6,6	0.000144
US National	1 wk ahead	Bin	percent	6,6	6,7	0.000061
US National	1 wk ahead	Bin	percent	6,7	6,8	0.000023
US National	1 wk ahead	Bin	percent	6,8	6,9	8.e-6
US National	1 wk ahead	Bin	percent	6,9	7	3.e-6
US National	1 wk ahead	Bin	percent	7	7,1	1.e-6
US National	1 wk ahead	Bin	percent	7,1	7,2	0.
US National	1 wk ahead	Bin	percent	7,2	7,3	0.
US National	1 wk ahead	Bin	percent	7,3	7,4	0.
US National	1 wk ahead	Bin	percent	7,4	7,5	0.
US National	1 wk ahead	Bin	percent	7,5	7,6	0.
US National	1 wk ahead	Bin	percent	7,6	7,7	0.
US National	1 wk ahead	Bin	percent	7,7	7,8	0.
US National	1 wk ahead	Bin	percent	7,8	7,9	0.
US National	1 wk ahead	Bin	percent	7,9	8	0.
US National	1 wk ahead	Bin	percent	8	8,1	0.
US National	1 wk ahead	Bin	percent	8,1	8,2	0.
US National	1 wk ahead	Bin	percent	8,2	8,3	0.
US National	1 wk ahead	Bin	percent	8,3	8,4	0.
US National	1 wk ahead	Bin	percent	8,4	8,5	0.
US National	1 wk ahead	Bin	percent	8,5	8,6	0.
US National	1 wk ahead	Bin	percent	8,6	8,7	0.
US National	1 wk ahead	Bin	percent	8,7	8,8	0.
US National	1 wk ahead	Bin	percent	8,8	8,9	0.
US National	1 wk ahead	Bin	percent	8,9	9	0.
US National	1 wk ahead	Bin	percent	9	9,1	0.
US National	1 wk ahead	Bin	percent	9,1	9,2	0.
US National	1 wk ahead	Bin	percent	9,2	9,3	0.
US National	1 wk ahead	Bin	percent	9,3	9,4	0.
US National	1 wk ahead	Bin	percent	9,4	9,5	0.
US National	1 wk ahead	Bin	percent	9,5	9,6	0.
US National	1 wk ahead	Bin	percent	9,6	9,7	0.
US National	1 wk ahead	Bin	percent	9,7	9,8	0.
US National	1 wk ahead	Bin	percent	9,8	9,9	0.
US National	1 wk ahead	Bin	percent	9,9	10	0.
US National	1 wk ahead	Bin	percent	10	10,1	0.
US National	1 wk ahead	Bin	percent	10,1	10,2	0.
US National	1 wk ahead	Bin	percent	10,2	10,3	0.
US National	1 wk ahead	Bin	percent	10,3	10,4	0.
US National	1 wk ahead	Bin	percent	10,4	10,5	0.
US National	1 wk ahead	Bin	percent	10,5	10,6	0.
US National	1 wk ahead	Bin	percent	10,6	10,7	0.
US National	1 wk ahead	Bin	percent	10,7	10,8	0.
US National	1 wk ahead	Bin	percent	10,8	10,9	0.
US National	1 wk ahead	Bin	percent	10,9	11	0.
US National	1 wk ahead	Bin	percent	11	11,1	0.
US National	1 wk ahead	Bin	percent	11,1	11,2	0.
US National	1 wk ahead	Bin	percent	11,2	11,3	0.
US National	1 wk ahead	Bin	percent	11,3	11,4	0.
US National	1 wk ahead	Bin	percent	11,4	11,5	0.
US National	1 wk ahead	Bin	percent	11,5	11,6	0.
US National	1 wk ahead	Bin	percent	11,6	11,7	0.
US National	1 wk ahead	Bin	percent	11,7	11,8	0.
US National	1 wk ahead	Bin	percent	11,8	11,9	0.
US National	1 wk ahead	Bin	percent	11,9	12	0.
US National	1 wk ahead	Bin	percent	12	12,1	0.
US National	1 wk ahead	Bin	percent	12,1	12,2	0.
US National	1 wk ahead	Bin	percent	12,2	12,3	0.
US National	1 wk ahead	Bin	percent	12,3	12,4	0.
US National	1 wk ahead	Bin	percent	12,4	12,5	0.
US National	1 wk ahead	Bin	percent	12,5	12,6	0.
US National	1 wk ahead	Bin	percent	12,6	12,7	0.
US National	1 wk ahead	Bin	percent	12,7	12,8	0.
US National	1 wk ahead	Bin	percent	12,8	12,9	0.
US National	1 wk ahead	Bin	percent	12,9	13	0.
US National	1 wk ahead	Bin	percent	13	100	0.
US National	2 wk ahead	Point	percent	NA	NA	3.273
US National	2 wk ahead	Bin	percent	0	0,1	0.00057
US National	2 wk ahead	Bin	percent	0,1	0,2	0.000783
US National	2 wk ahead	Bin	percent	0,2	0,3	0.001059
US National	2 wk ahead	Bin	percent	0,3	0,4	0.001411
US National	2 wk ahead	Bin	percent	0,4	0,5	0.0018529999999999998
US National	2 wk ahead	Bin	percent	0,5	0,6	0.0024
US National	2 wk ahead	Bin	percent	0,6	0,7	0.003067
US National	2 wk ahead	Bin	percent	0,7	0,8	0.0038669999999999998
US National	2 wk ahead	Bin	percent	0,8	0,9	0.004811
US National	2 wk ahead	Bin	percent	0,9	1	0.005907
US National	2 wk ahead	Bin	percent	1	1,1	0.007155
US National	2 wk ahead	Bin	percent	1,1	1,2	0.008549
US National	2 wk ahead	Bin	percent	1,2	1,3	0.010073
US National	2 wk ahead	Bin	percent	1,3	1,4	0.011703999999999999
US National	2 wk ahead	Bin	percent	1,4	1,5	0.01341
US National	2 wk ahead	Bin	percent	1,5	1,6	0.015153
US National	2 wk ahead	Bin	percent	1,6	1,7	0.01689
US National	2 wk ahead	Bin	percent	1,7	1,8	0.01858
US National	2 wk ahead	Bin	percent	1,8	1,9	0.02018
US National	2 wk ahead	Bin	percent	1,9	2	0.021658
US National	2 wk ahead	Bin	percent	2	2,1	0.022987
US National	2 wk ahead	Bin	percent	2,1	2,2	0.024147
US National	2 wk ahead	Bin	percent	2,2	2,3	0.025127999999999998
US National	2 wk ahead	Bin	percent	2,3	2,4	0.025925
US National	2 wk ahead	Bin	percent	2,4	2,5	0.026539
US National	2 wk ahead	Bin	percent	2,5	2,6	0.026969
US National	2 wk ahead	Bin	percent	2,6	2,7	0.027216999999999998
US National	2 wk ahead	Bin	percent	2,7	2,8	0.027285
US National	2 wk ahead	Bin	percent	2,8	2,9	0.027174
US National	2 wk ahead	Bin	percent	2,9	3	0.026889
US National	2 wk ahead	Bin	percent	3	3,1	0.026438999999999997
US National	2 wk ahead	Bin	percent	3,1	3,2	0.025838
US National	2 wk ahead	Bin	percent	3,2	3,3	0.025108
US National	2 wk ahead	Bin	percent	3,3	3,4	0.024274
US National	2 wk ahead	Bin	percent	3,4	3,5	0.023365
US National	2 wk ahead	Bin	percent	3,5	3,6	0.02241
US National	2 wk ahead	Bin	percent	3,6	3,7	0.021433999999999998
US National	2 wk ahead	Bin	percent	3,7	3,8	0.020458999999999998
US National	2 wk ahead	Bin	percent	3,8	3,9	0.019497999999999998
US National	2 wk ahead	Bin	percent	3,9	4	0.018556
US National	2 wk ahead	Bin	percent	4	4,1	0.017634999999999998
US National	2 wk ahead	Bin	percent	4,1	4,2	0.016732999999999998
US National	2 wk ahead	Bin	percent	4,2	4,3	0.015848
US National	2 wk ahead	Bin	percent	4,3	4,4	0.014978
US National	2 wk ahead	Bin	percent	4,4	4,5	0.014126999999999999
US National	2 wk ahead	Bin	percent	4,5	4,6	0.013299
US National	2 wk ahead	Bin	percent	4,6	4,7	0.012497999999999999
US National	2 wk ahead	Bin	percent	4,7	4,8	0.011731
US National	2 wk ahead	Bin	percent	4,8	4,9	0.010999
US National	2 wk ahead	Bin	percent	4,9	5	0.010303999999999999
US National	2 wk ahead	Bin	percent	5	5,1	0.009641
US National	2 wk ahead	Bin	percent	5,1	5,2	0.009004
US National	2 wk ahead	Bin	percent	5,2	5,3	0.008386
US National	2 wk ahead	Bin	percent	5,3	5,4	0.00778
US National	2 wk ahead	Bin	percent	5,4	5,5	0.007183999999999999
US National	2 wk ahead	Bin	percent	5,5	5,6	0.006599
US National	2 wk ahead	Bin	percent	5,6	5,7	0.0060279999999999995
US National	2 wk ahead	Bin	percent	5,7	5,8	0.005482
US National	2 wk ahead	Bin	percent	5,8	5,9	0.004971
US National	2 wk ahead	Bin	percent	5,9	6	0.004507
US National	2 wk ahead	Bin	percent	6	6,1	0.004099
US National	2 wk ahead	Bin	percent	6,1	6,2	0.003757
US National	2 wk ahead	Bin	percent	6,2	6,3	0.0034839999999999997
US National	2 wk ahead	Bin	percent	6,3	6,4	0.003283
US National	2 wk ahead	Bin	percent	6,4	6,5	0.003153
US National	2 wk ahead	Bin	percent	6,5	6,6	0.0030889999999999997
US National	2 wk ahead	Bin	percent	6,6	6,7	0.0030859999999999998
US National	2 wk ahead	Bin	percent	6,7	6,8	0.003137
US National	2 wk ahead	Bin	percent	6,8	6,9	0.003232
US National	2 wk ahead	Bin	percent	6,9	7	0.003362
US National	2 wk ahead	Bin	percent	7	7,1	0.0035139999999999998
US National	2 wk ahead	Bin	percent	7,1	7,2	0.003675
US National	2 wk ahead	Bin	percent	7,2	7,3	0.0038309999999999998
US National	2 wk ahead	Bin	percent	7,3	7,4	0.003968
US National	2 wk ahead	Bin	percent	7,4	7,5	0.0040739999999999995
US National	2 wk ahead	Bin	percent	7,5	7,6	0.00414
US National	2 wk ahead	Bin	percent	7,6	7,7	0.0041589999999999995
US National	2 wk ahead	Bin	percent	7,7	7,8	0.004127
US National	2 wk ahead	Bin	percent	7,8	7,9	0.004047
US National	2 wk ahead	Bin	percent	7,9	8	0.003922999999999999
US National	2 wk ahead	Bin	percent	8	8,1	0.003763
US National	2 wk ahead	Bin	percent	8,1	8,2	0.003574
US National	2 wk ahead	Bin	percent	8,2	8,3	0.003365
US National	2 wk ahead	Bin	percent	8,3	8,4	0.003147
US National	2 wk ahead	Bin	percent	8,4	8,5	0.0029259999999999998
US National	2 wk ahead	Bin	percent	8,5	8,6	0.0027099999999999997
US National	2 wk ahead	Bin	percent	8,6	8,7	0.002505
US National	2 wk ahead	Bin	percent	8,7	8,8	0.002317
US National	2 wk ahead	Bin	percent	8,8	8,9	0.00215
US National	2 wk ahead	Bin	percent	8,9	9	0.002007
US National	2 wk ahead	Bin	percent	9	9,1	0.0018889999999999998
US National	2 wk ahead	Bin	percent	9,1	9,2	0.001797
US National	2 wk ahead	Bin	percent	9,2	9,3	0.0017289999999999999
US National	2 wk ahead	Bin	percent	9,3	9,4	0.0016799999999999999
US National	2 wk ahead	Bin	percent	9,4	9,5	0.0016439999999999998
US National	2 wk ahead	Bin	percent	9,5	9,6	0.001615
US National	2 wk ahead	Bin	percent	9,6	9,7	0.001586
US National	2 wk ahead	Bin	percent	9,7	9,8	0.00155
US National	2 wk ahead	Bin	percent	9,8	9,9	0.001504
US National	2 wk ahead	Bin	percent	9,9	10	0.0014449999999999999
US National	2 wk ahead	Bin	percent	10	10,1	0.001375
US National	2 wk ahead	Bin	percent	10,1	10,2	0.001297
US National	2 wk ahead	Bin	percent	10,2	10,3	0.0012159999999999999
US National	2 wk ahead	Bin	percent	10,3	10,4	0.0011359999999999999
US National	2 wk ahead	Bin	percent	10,4	10,5	0.001063
US National	2 wk ahead	Bin	percent	10,5	10,6	0.001001
US National	2 wk ahead	Bin	percent	10,6	10,7	0.0009509999999999999
US National	2 wk ahead	Bin	percent	10,7	10,8	0.0009119999999999999
US National	2 wk ahead	Bin	percent	10,8	10,9	0.000883
US National	2 wk ahead	Bin	percent	10,9	11	0.0008579999999999999
US National	2 wk ahead	Bin	percent	11	11,1	0.000833
US National	2 wk ahead	Bin	percent	11,1	11,2	0.0008039999999999999
US National	2 wk ahead	Bin	percent	11,2	11,3	0.000766
US National	2 wk ahead	Bin	percent	11,3	11,4	0.000719
US National	2 wk ahead	Bin	percent	11,4	11,5	0.00066
US National	2 wk ahead	Bin	percent	11,5	11,6	0.000593
US National	2 wk ahead	Bin	percent	11,6	11,7	0.0005189999999999999
US National	2 wk ahead	Bin	percent	11,7	11,8	0.000443
US National	2 wk ahead	Bin	percent	11,8	11,9	0.000367
US National	2 wk ahead	Bin	percent	11,9	12	0.000296
US National	2 wk ahead	Bin	percent	12	12,1	0.000232
US National	2 wk ahead	Bin	percent	12,1	12,2	0.000176
US National	2 wk ahead	Bin	percent	12,2	12,3	0.00013
US National	2 wk ahead	Bin	percent	12,3	12,4	0.000093
US National	2 wk ahead	Bin	percent	12,4	12,5	0.000065
US National	2 wk ahead	Bin	percent	12,5	12,6	0.000044
US National	2 wk ahead	Bin	percent	12,6	12,7	0.000029
US National	2 wk ahead	Bin	percent	12,7	12,8	0.000018
US National	2 wk ahead	Bin	percent	12,8	12,9	0.000011
US National	2 wk ahead	Bin	percent	12,9	13	7.e-6
US National	2 wk ahead	Bin	percent	13	100	9.e-6
US National	3 wk ahead	Point	percent	NA	NA	3.1104000000000003
US National	3 wk ahead	Bin	percent	0	0,1	0.0023079999999999997
US National	3 wk ahead	Bin	percent	0,1	0,2	0.002853
US National	3 wk ahead	Bin	percent	0,2	0,3	0.003492
US National	3 wk ahead	Bin	percent	0,3	0,4	0.004234
US National	3 wk ahead	Bin	percent	0,4	0,5	0.005082
US National	3 wk ahead	Bin	percent	0,5	0,6	0.006042
US National	3 wk ahead	Bin	percent	0,6	0,7	0.0071129999999999995
US National	3 wk ahead	Bin	percent	0,7	0,8	0.008289
US National	3 wk ahead	Bin	percent	0,8	0,9	0.009562
US National	3 wk ahead	Bin	percent	0,9	1	0.010915
US National	3 wk ahead	Bin	percent	1	1,1	0.012329
US National	3 wk ahead	Bin	percent	1,1	1,2	0.013777
US National	3 wk ahead	Bin	percent	1,2	1,3	0.015229
US National	3 wk ahead	Bin	percent	1,3	1,4	0.016656
US National	3 wk ahead	Bin	percent	1,4	1,5	0.018023
US National	3 wk ahead	Bin	percent	1,5	1,6	0.019302
US National	3 wk ahead	Bin	percent	1,6	1,7	0.020463
US National	3 wk ahead	Bin	percent	1,7	1,8	0.021484
US National	3 wk ahead	Bin	percent	1,8	1,9	0.022348
US National	3 wk ahead	Bin	percent	1,9	2	0.023042
US National	3 wk ahead	Bin	percent	2	2,1	0.023563
US National	3 wk ahead	Bin	percent	2,1	2,2	0.023909999999999997
US National	3 wk ahead	Bin	percent	2,2	2,3	0.02409
US National	3 wk ahead	Bin	percent	2,3	2,4	0.024114
US National	3 wk ahead	Bin	percent	2,4	2,5	0.023996
US National	3 wk ahead	Bin	percent	2,5	2,6	0.023750999999999998
US National	3 wk ahead	Bin	percent	2,6	2,7	0.023396999999999998
US National	3 wk ahead	Bin	percent	2,7	2,8	0.022951
US National	3 wk ahead	Bin	percent	2,8	2,9	0.022431
US National	3 wk ahead	Bin	percent	2,9	3	0.021851
US National	3 wk ahead	Bin	percent	3	3,1	0.021226
US National	3 wk ahead	Bin	percent	3,1	3,2	0.020565999999999997
US National	3 wk ahead	Bin	percent	3,2	3,3	0.019882
US National	3 wk ahead	Bin	percent	3,3	3,4	0.01918
US National	3 wk ahead	Bin	percent	3,4	3,5	0.018468
US National	3 wk ahead	Bin	percent	3,5	3,6	0.017748
US National	3 wk ahead	Bin	percent	3,6	3,7	0.017026
US National	3 wk ahead	Bin	percent	3,7	3,8	0.016305
US National	3 wk ahead	Bin	percent	3,8	3,9	0.015588999999999999
US National	3 wk ahead	Bin	percent	3,9	4	0.014879999999999999
US National	3 wk ahead	Bin	percent	4	4,1	0.014183
US National	3 wk ahead	Bin	percent	4,1	4,2	0.013503
US National	3 wk ahead	Bin	percent	4,2	4,3	0.012844
US National	3 wk ahead	Bin	percent	4,3	4,4	0.012211999999999999
US National	3 wk ahead	Bin	percent	4,4	4,5	0.011609999999999999
US National	3 wk ahead	Bin	percent	4,5	4,6	0.011044
US National	3 wk ahead	Bin	percent	4,6	4,7	0.010513999999999999
US National	3 wk ahead	Bin	percent	4,7	4,8	0.010022
US National	3 wk ahead	Bin	percent	4,8	4,9	0.009568
US National	3 wk ahead	Bin	percent	4,9	5	0.009149
US National	3 wk ahead	Bin	percent	5	5,1	0.008758
US National	3 wk ahead	Bin	percent	5,1	5,2	0.008391
US National	3 wk ahead	Bin	percent	5,2	5,3	0.008039
US National	3 wk ahead	Bin	percent	5,3	5,4	0.0076939999999999995
US National	3 wk ahead	Bin	percent	5,4	5,5	0.0073479999999999995
US National	3 wk ahead	Bin	percent	5,5	5,6	0.0069949999999999995
US National	3 wk ahead	Bin	percent	5,6	5,7	0.006631
US National	3 wk ahead	Bin	percent	5,7	5,8	0.006253
US National	3 wk ahead	Bin	percent	5,8	5,9	0.005863
US National	3 wk ahead	Bin	percent	5,9	6	0.005463
US National	3 wk ahead	Bin	percent	6	6,1	0.005059
US National	3 wk ahead	Bin	percent	6,1	6,2	0.0046559999999999995
US National	3 wk ahead	Bin	percent	6,2	6,3	0.004262
US National	3 wk ahead	Bin	percent	6,3	6,4	0.0038829999999999997
US National	3 wk ahead	Bin	percent	6,4	6,5	0.003526
US National	3 wk ahead	Bin	percent	6,5	6,6	0.003194
US National	3 wk ahead	Bin	percent	6,6	6,7	0.002892
US National	3 wk ahead	Bin	percent	6,7	6,8	0.00262
US National	3 wk ahead	Bin	percent	6,8	6,9	0.002381
US National	3 wk ahead	Bin	percent	6,9	7	0.0021739999999999997
US National	3 wk ahead	Bin	percent	7	7,1	0.002
US National	3 wk ahead	Bin	percent	7,1	7,2	0.0018579999999999998
US National	3 wk ahead	Bin	percent	7,2	7,3	0.0017499999999999998
US National	3 wk ahead	Bin	percent	7,3	7,4	0.001674
US National	3 wk ahead	Bin	percent	7,4	7,5	0.001633
US National	3 wk ahead	Bin	percent	7,5	7,6	0.0016259999999999998
US National	3 wk ahead	Bin	percent	7,6	7,7	0.001653
US National	3 wk ahead	Bin	percent	7,7	7,8	0.0017109999999999998
US National	3 wk ahead	Bin	percent	7,8	7,9	0.0017959999999999999
US National	3 wk ahead	Bin	percent	7,9	8	0.0019039999999999999
US National	3 wk ahead	Bin	percent	8	8,1	0.0020269999999999997
US National	3 wk ahead	Bin	percent	8,1	8,2	0.0021579999999999998
US National	3 wk ahead	Bin	percent	8,2	8,3	0.002288
US National	3 wk ahead	Bin	percent	8,3	8,4	0.002407
US National	3 wk ahead	Bin	percent	8,4	8,5	0.00251
US National	3 wk ahead	Bin	percent	8,5	8,6	0.002588
US National	3 wk ahead	Bin	percent	8,6	8,7	0.002637
US National	3 wk ahead	Bin	percent	8,7	8,8	0.002657
US National	3 wk ahead	Bin	percent	8,8	8,9	0.0026449999999999998
US National	3 wk ahead	Bin	percent	8,9	9	0.002607
US National	3 wk ahead	Bin	percent	9	9,1	0.002547
US National	3 wk ahead	Bin	percent	9,1	9,2	0.002472
US National	3 wk ahead	Bin	percent	9,2	9,3	0.002389
US National	3 wk ahead	Bin	percent	9,3	9,4	0.0023079999999999997
US National	3 wk ahead	Bin	percent	9,4	9,5	0.002235
US National	3 wk ahead	Bin	percent	9,5	9,6	0.002179
US National	3 wk ahead	Bin	percent	9,6	9,7	0.002143
US National	3 wk ahead	Bin	percent	9,7	9,8	0.002133
US National	3 wk ahead	Bin	percent	9,8	9,9	0.002147
US National	3 wk ahead	Bin	percent	9,9	10	0.002185
US National	3 wk ahead	Bin	percent	10	10,1	0.0022429999999999998
US National	3 wk ahead	Bin	percent	10,1	10,2	0.002314
US National	3 wk ahead	Bin	percent	10,2	10,3	0.002392
US National	3 wk ahead	Bin	percent	10,3	10,4	0.0024679999999999997
US National	3 wk ahead	Bin	percent	10,4	10,5	0.002534
US National	3 wk ahead	Bin	percent	10,5	10,6	0.002583
US National	3 wk ahead	Bin	percent	10,6	10,7	0.002608
US National	3 wk ahead	Bin	percent	10,7	10,8	0.0026049999999999997
US National	3 wk ahead	Bin	percent	10,8	10,9	0.002571
US National	3 wk ahead	Bin	percent	10,9	11	0.0025069999999999997
US National	3 wk ahead	Bin	percent	11	11,1	0.002415
US National	3 wk ahead	Bin	percent	11,1	11,2	0.0022979999999999997
US National	3 wk ahead	Bin	percent	11,2	11,3	0.00216
US National	3 wk ahead	Bin	percent	11,3	11,4	0.002006
US National	3 wk ahead	Bin	percent	11,4	11,5	0.001843
US National	3 wk ahead	Bin	percent	11,5	11,6	0.001674
US National	3 wk ahead	Bin	percent	11,6	11,7	0.001504
US National	3 wk ahead	Bin	percent	11,7	11,8	0.001338
US National	3 wk ahead	Bin	percent	11,8	11,9	0.001176
US National	3 wk ahead	Bin	percent	11,9	12	0.001023
US National	3 wk ahead	Bin	percent	12	12,1	0.0008799999999999999
US National	3 wk ahead	Bin	percent	12,1	12,2	0.000748
US National	3 wk ahead	Bin	percent	12,2	12,3	0.000628
US National	3 wk ahead	Bin	percent	12,3	12,4	0.00052
US National	3 wk ahead	Bin	percent	12,4	12,5	0.000424
US National	3 wk ahead	Bin	percent	12,5	12,6	0.000341
US National	3 wk ahead	Bin	percent	12,6	12,7	0.00027
US National	3 wk ahead	Bin	percent	12,7	12,8	0.00021099999999999998
US National	3 wk ahead	Bin	percent	12,8	12,9	0.00016199999999999998
US National	3 wk ahead	Bin	percent	12,9	13	0.00012299999999999998
US National	3 wk ahead	Bin	percent	13	100	0.010365
US National	4 wk ahead	Point	percent	NA	NA	2.618
US National	4 wk ahead	Bin	percent	0	0,1	0.004706
US National	4 wk ahead	Bin	percent	0,1	0,2	0.005696
US National	4 wk ahead	Bin	percent	0,2	0,3	0.006817999999999999
US National	4 wk ahead	Bin	percent	0,3	0,4	0.008069999999999999
US National	4 wk ahead	Bin	percent	0,4	0,5	0.009446
US National	4 wk ahead	Bin	percent	0,5	0,6	0.010931
US National	4 wk ahead	Bin	percent	0,6	0,7	0.012506999999999999
US National	4 wk ahead	Bin	percent	0,7	0,8	0.014145999999999999
US National	4 wk ahead	Bin	percent	0,8	0,9	0.015818
US National	4 wk ahead	Bin	percent	0,9	1	0.017485999999999998
US National	4 wk ahead	Bin	percent	1	1,1	0.019112
US National	4 wk ahead	Bin	percent	1,1	1,2	0.020656
US National	4 wk ahead	Bin	percent	1,2	1,3	0.02208
US National	4 wk ahead	Bin	percent	1,3	1,4	0.023348999999999998
US National	4 wk ahead	Bin	percent	1,4	1,5	0.024433999999999997
US National	4 wk ahead	Bin	percent	1,5	1,6	0.025311999999999998
US National	4 wk ahead	Bin	percent	1,6	1,7	0.02597
US National	4 wk ahead	Bin	percent	1,7	1,8	0.026400999999999997
US National	4 wk ahead	Bin	percent	1,8	1,9	0.026607
US National	4 wk ahead	Bin	percent	1,9	2	0.026598999999999998
US National	4 wk ahead	Bin	percent	2	2,1	0.026390999999999998
US National	4 wk ahead	Bin	percent	2,1	2,2	0.026003
US National	4 wk ahead	Bin	percent	2,2	2,3	0.025459
US National	4 wk ahead	Bin	percent	2,3	2,4	0.024783
US National	4 wk ahead	Bin	percent	2,4	2,5	0.024000999999999998
US National	4 wk ahead	Bin	percent	2,5	2,6	0.023134
US National	4 wk ahead	Bin	percent	2,6	2,7	0.022206
US National	4 wk ahead	Bin	percent	2,7	2,8	0.021235
US National	4 wk ahead	Bin	percent	2,8	2,9	0.020239
US National	4 wk ahead	Bin	percent	2,9	3	0.019233
US National	4 wk ahead	Bin	percent	3	3,1	0.018231
US National	4 wk ahead	Bin	percent	3,1	3,2	0.017246
US National	4 wk ahead	Bin	percent	3,2	3,3	0.016287
US National	4 wk ahead	Bin	percent	3,3	3,4	0.015366
US National	4 wk ahead	Bin	percent	3,4	3,5	0.014492
US National	4 wk ahead	Bin	percent	3,5	3,6	0.013670999999999999
US National	4 wk ahead	Bin	percent	3,6	3,7	0.01291
US National	4 wk ahead	Bin	percent	3,7	3,8	0.012211
US National	4 wk ahead	Bin	percent	3,8	3,9	0.011576999999999999
US National	4 wk ahead	Bin	percent	3,9	4	0.011005
US National	4 wk ahead	Bin	percent	4	4,1	0.010492
US National	4 wk ahead	Bin	percent	4,1	4,2	0.010032
US National	4 wk ahead	Bin	percent	4,2	4,3	0.009616999999999999
US National	4 wk ahead	Bin	percent	4,3	4,4	0.009237
US National	4 wk ahead	Bin	percent	4,4	4,5	0.008881
US National	4 wk ahead	Bin	percent	4,5	4,6	0.008539
US National	4 wk ahead	Bin	percent	4,6	4,7	0.008202
US National	4 wk ahead	Bin	percent	4,7	4,8	0.007861
US National	4 wk ahead	Bin	percent	4,8	4,9	0.007509
US National	4 wk ahead	Bin	percent	4,9	5	0.00714
US National	4 wk ahead	Bin	percent	5	5,1	0.006755
US National	4 wk ahead	Bin	percent	5,1	5,2	0.006351
US National	4 wk ahead	Bin	percent	5,2	5,3	0.005933
US National	4 wk ahead	Bin	percent	5,3	5,4	0.005506
US National	4 wk ahead	Bin	percent	5,4	5,5	0.005077
US National	4 wk ahead	Bin	percent	5,5	5,6	0.004654999999999999
US National	4 wk ahead	Bin	percent	5,6	5,7	0.004249
US National	4 wk ahead	Bin	percent	5,7	5,8	0.003871
US National	4 wk ahead	Bin	percent	5,8	5,9	0.003529
US National	4 wk ahead	Bin	percent	5,9	6	0.003234
US National	4 wk ahead	Bin	percent	6	6,1	0.002992
US National	4 wk ahead	Bin	percent	6,1	6,2	0.002809
US National	4 wk ahead	Bin	percent	6,2	6,3	0.0026869999999999997
US National	4 wk ahead	Bin	percent	6,3	6,4	0.002627
US National	4 wk ahead	Bin	percent	6,4	6,5	0.002626
US National	4 wk ahead	Bin	percent	6,5	6,6	0.002679
US National	4 wk ahead	Bin	percent	6,6	6,7	0.002777
US National	4 wk ahead	Bin	percent	6,7	6,8	0.0029119999999999997
US National	4 wk ahead	Bin	percent	6,8	6,9	0.00307
US National	4 wk ahead	Bin	percent	6,9	7	0.0032419999999999997
US National	4 wk ahead	Bin	percent	7	7,1	0.003414
US National	4 wk ahead	Bin	percent	7,1	7,2	0.0035759999999999998
US National	4 wk ahead	Bin	percent	7,2	7,3	0.0037189999999999996
US National	4 wk ahead	Bin	percent	7,3	7,4	0.003833
US National	4 wk ahead	Bin	percent	7,4	7,5	0.003914
US National	4 wk ahead	Bin	percent	7,5	7,6	0.003957
US National	4 wk ahead	Bin	percent	7,6	7,7	0.003961
US National	4 wk ahead	Bin	percent	7,7	7,8	0.003926
US National	4 wk ahead	Bin	percent	7,8	7,9	0.003854
US National	4 wk ahead	Bin	percent	7,9	8	0.0037489999999999997
US National	4 wk ahead	Bin	percent	8	8,1	0.0036149999999999997
US National	4 wk ahead	Bin	percent	8,1	8,2	0.003457
US National	4 wk ahead	Bin	percent	8,2	8,3	0.00328
US National	4 wk ahead	Bin	percent	8,3	8,4	0.00309
US National	4 wk ahead	Bin	percent	8,4	8,5	0.002891
US National	4 wk ahead	Bin	percent	8,5	8,6	0.002688
US National	4 wk ahead	Bin	percent	8,6	8,7	0.002486
US National	4 wk ahead	Bin	percent	8,7	8,8	0.002288
US National	4 wk ahead	Bin	percent	8,8	8,9	0.002097
US National	4 wk ahead	Bin	percent	8,9	9	0.001918
US National	4 wk ahead	Bin	percent	9	9,1	0.0017499999999999998
US National	4 wk ahead	Bin	percent	9,1	9,2	0.001597
US National	4 wk ahead	Bin	percent	9,2	9,3	0.0014579999999999999
US National	4 wk ahead	Bin	percent	9,3	9,4	0.001334
US National	4 wk ahead	Bin	percent	9,4	9,5	0.001222
US National	4 wk ahead	Bin	percent	9,5	9,6	0.001122
US National	4 wk ahead	Bin	percent	9,6	9,7	0.001032
US National	4 wk ahead	Bin	percent	9,7	9,8	0.000949
US National	4 wk ahead	Bin	percent	9,8	9,9	0.0008709999999999999
US National	4 wk ahead	Bin	percent	9,9	10	0.0007959999999999999
US National	4 wk ahead	Bin	percent	10	10,1	0.000723
US National	4 wk ahead	Bin	percent	10,1	10,2	0.000651
US National	4 wk ahead	Bin	percent	10,2	10,3	0.000581
US National	4 wk ahead	Bin	percent	10,3	10,4	0.000512
US National	4 wk ahead	Bin	percent	10,4	10,5	0.000445
US National	4 wk ahead	Bin	percent	10,5	10,6	0.00038199999999999996
US National	4 wk ahead	Bin	percent	10,6	10,7	0.00032399999999999996
US National	4 wk ahead	Bin	percent	10,7	10,8	0.00027299999999999997
US National	4 wk ahead	Bin	percent	10,8	10,9	0.00022899999999999998
US National	4 wk ahead	Bin	percent	10,9	11	0.000194
US National	4 wk ahead	Bin	percent	11	11,1	0.000168
US National	4 wk ahead	Bin	percent	11,1	11,2	0.000153
US National	4 wk ahead	Bin	percent	11,2	11,3	0.000149
US National	4 wk ahead	Bin	percent	11,3	11,4	0.000156
US National	4 wk ahead	Bin	percent	11,4	11,5	0.000175
US National	4 wk ahead	Bin	percent	11,5	11,6	0.000206
US National	4 wk ahead	Bin	percent	11,6	11,7	0.000249
US National	4 wk ahead	Bin	percent	11,7	11,8	0.000303
US National	4 wk ahead	Bin	percent	11,8	11,9	0.000368
US National	4 wk ahead	Bin	percent	11,9	12	0.000443
US National	4 wk ahead	Bin	percent	12	12,1	0.000525
US National	4 wk ahead	Bin	percent	12,1	12,2	0.000612
US National	4 wk ahead	Bin	percent	12,2	12,3	0.0007019999999999999
US National	4 wk ahead	Bin	percent	12,3	12,4	0.0007909999999999999
US National	4 wk ahead	Bin	percent	12,4	12,5	0.0008749999999999999
US National	4 wk ahead	Bin	percent	12,5	12,6	0.0009519999999999999
US National	4 wk ahead	Bin	percent	12,6	12,7	0.001016
US National	4 wk ahead	Bin	percent	12,7	12,8	0.0010659999999999999
US National	4 wk ahead	Bin	percent	12,8	12,9	0.0010999999999999998
US National	4 wk ahead	Bin	percent	12,9	13	0.001116
US National	4 wk ahead	Bin	percent	13	100	0.019799
