# Supplementary material for: Use of daily Internet search query data improves real-time projections of influenza epidemics
Source: J R Soc Interface. 2018 Oct 10;15(147):20180220. doi: 10.1098/rsif.2018.0220 (PMC6228485; doi:10.1098/rsif.2018.0220)
Supplement: Prediction results in FluChallenge format [file rsif20180220supp2.gz › Forecast-files/mss-15-wikiWEEKnoNOW/2015-EW11.csv]

Location	Target	Type	Unit	Bin_start_incl	Bin_end_notincl	Value
US National	1 wk ahead	Point	percent	NA	NA	2.191
US National	1 wk ahead	Bin	percent	0	0.1	0.000245
US National	1 wk ahead	Bin	percent	0.1	0.2	0.000475
US National	1 wk ahead	Bin	percent	0.2	0.3	0.000874
US National	1 wk ahead	Bin	percent	0.3	0.4	0.0015279999999999998
US National	1 wk ahead	Bin	percent	0.4	0.5	0.0025429999999999997
US National	1 wk ahead	Bin	percent	0.5	0.6	0.004033
US National	1 wk ahead	Bin	percent	0.6	0.7	0.006107
US National	1 wk ahead	Bin	percent	0.7	0.8	0.008839999999999999
US National	1 wk ahead	Bin	percent	0.8	0.9	0.012251999999999999
US National	1 wk ahead	Bin	percent	0.9	1	0.016285
US National	1 wk ahead	Bin	percent	1	1.1	0.020791999999999998
US National	1 wk ahead	Bin	percent	1.1	1.2	0.025542
US National	1 wk ahead	Bin	percent	1.2	1.3	0.03025
US National	1 wk ahead	Bin	percent	1.3	1.4	0.034615
US National	1 wk ahead	Bin	percent	1.4	1.5	0.038370999999999995
US National	1 wk ahead	Bin	percent	1.5	1.6	0.041321
US National	1 wk ahead	Bin	percent	1.6	1.7	0.043357
US National	1 wk ahead	Bin	percent	1.7	1.8	0.044454
US National	1 wk ahead	Bin	percent	1.8	1.9	0.044645
US National	1 wk ahead	Bin	percent	1.9	2	0.043991999999999996
US National	1 wk ahead	Bin	percent	2	2.1	0.042574999999999995
US National	1 wk ahead	Bin	percent	2.1	2.2	0.040483
US National	1 wk ahead	Bin	percent	2.2	2.3	0.037836
US National	1 wk ahead	Bin	percent	2.3	2.4	0.034783999999999995
US National	1 wk ahead	Bin	percent	2.4	2.5	0.031514
US National	1 wk ahead	Bin	percent	2.5	2.6	0.028225999999999998
US National	1 wk ahead	Bin	percent	2.6	2.7	0.025105
US National	1 wk ahead	Bin	percent	2.7	2.8	0.022293999999999998
US National	1 wk ahead	Bin	percent	2.8	2.9	0.01988
US National	1 wk ahead	Bin	percent	2.9	3	0.01789
US National	1 wk ahead	Bin	percent	3	3.1	0.016308
US National	1 wk ahead	Bin	percent	3.1	3.2	0.015085
US National	1 wk ahead	Bin	percent	3.2	3.3	0.014150999999999999
US National	1 wk ahead	Bin	percent	3.3	3.4	0.013425999999999999
US National	1 wk ahead	Bin	percent	3.4	3.5	0.012829
US National	1 wk ahead	Bin	percent	3.5	3.6	0.01228
US National	1 wk ahead	Bin	percent	3.6	3.7	0.011719
US National	1 wk ahead	Bin	percent	3.7	3.8	0.011101
US National	1 wk ahead	Bin	percent	3.8	3.9	0.010409999999999999
US National	1 wk ahead	Bin	percent	3.9	4	0.009644999999999999
US National	1 wk ahead	Bin	percent	4	4.1	0.008820999999999999
US National	1 wk ahead	Bin	percent	4.1	4.2	0.007963999999999999
US National	1 wk ahead	Bin	percent	4.2	4.3	0.0070999999999999995
US National	1 wk ahead	Bin	percent	4.3	4.4	0.006261999999999999
US National	1 wk ahead	Bin	percent	4.4	4.5	0.005484999999999999
US National	1 wk ahead	Bin	percent	4.5	4.6	0.004801
US National	1 wk ahead	Bin	percent	4.6	4.7	0.004239
US National	1 wk ahead	Bin	percent	4.7	4.8	0.003813
US National	1 wk ahead	Bin	percent	4.8	4.9	0.0035229999999999997
US National	1 wk ahead	Bin	percent	4.9	5	0.0033539999999999998
US National	1 wk ahead	Bin	percent	5	5.1	0.003279
US National	1 wk ahead	Bin	percent	5.1	5.2	0.003266
US National	1 wk ahead	Bin	percent	5.2	5.3	0.003283
US National	1 wk ahead	Bin	percent	5.3	5.4	0.003299
US National	1 wk ahead	Bin	percent	5.4	5.5	0.0032879999999999997
US National	1 wk ahead	Bin	percent	5.5	5.6	0.003225
US National	1 wk ahead	Bin	percent	5.6	5.7	0.003093
US National	1 wk ahead	Bin	percent	5.7	5.8	0.0028799999999999997
US National	1 wk ahead	Bin	percent	5.8	5.9	0.002585
US National	1 wk ahead	Bin	percent	5.9	6	0.002225
US National	1 wk ahead	Bin	percent	6	6.1	0.001825
US National	1 wk ahead	Bin	percent	6.1	6.2	0.0014219999999999999
US National	1 wk ahead	Bin	percent	6.2	6.3	0.001049
US National	1 wk ahead	Bin	percent	6.3	6.4	0.000732
US National	1 wk ahead	Bin	percent	6.4	6.5	0.000486
US National	1 wk ahead	Bin	percent	6.5	6.6	0.000314
US National	1 wk ahead	Bin	percent	6.6	6.7	0.00020999999999999998
US National	1 wk ahead	Bin	percent	6.7	6.8	0.000167
US National	1 wk ahead	Bin	percent	6.8	6.9	0.000177
US National	1 wk ahead	Bin	percent	6.9	7	0.000236
US National	1 wk ahead	Bin	percent	7	7.1	0.00033999999999999997
US National	1 wk ahead	Bin	percent	7.1	7.2	0.000484
US National	1 wk ahead	Bin	percent	7.2	7.3	0.000661
US National	1 wk ahead	Bin	percent	7.3	7.4	0.000861
US National	1 wk ahead	Bin	percent	7.4	7.5	0.001071
US National	1 wk ahead	Bin	percent	7.5	7.6	0.001282
US National	1 wk ahead	Bin	percent	7.6	7.7	0.001487
US National	1 wk ahead	Bin	percent	7.7	7.8	0.001686
US National	1 wk ahead	Bin	percent	7.8	7.9	0.001878
US National	1 wk ahead	Bin	percent	7.9	8	0.002061
US National	1 wk ahead	Bin	percent	8	8.1	0.002222
US National	1 wk ahead	Bin	percent	8.1	8.2	0.0023439999999999997
US National	1 wk ahead	Bin	percent	8.2	8.3	0.002405
US National	1 wk ahead	Bin	percent	8.3	8.4	0.002391
US National	1 wk ahead	Bin	percent	8.4	8.5	0.002306
US National	1 wk ahead	Bin	percent	8.5	8.6	0.002166
US National	1 wk ahead	Bin	percent	8.6	8.7	0.002002
US National	1 wk ahead	Bin	percent	8.7	8.8	0.0018419999999999999
US National	1 wk ahead	Bin	percent	8.8	8.9	0.00171
US National	1 wk ahead	Bin	percent	8.9	9	0.001615
US National	1 wk ahead	Bin	percent	9	9.1	0.001553
US National	1 wk ahead	Bin	percent	9.1	9.2	0.0015149999999999999
US National	1 wk ahead	Bin	percent	9.2	9.3	0.00149
US National	1 wk ahead	Bin	percent	9.3	9.4	0.0014709999999999999
US National	1 wk ahead	Bin	percent	9.4	9.5	0.00145
US National	1 wk ahead	Bin	percent	9.5	9.6	0.001418
US National	1 wk ahead	Bin	percent	9.6	9.7	0.0013679999999999999
US National	1 wk ahead	Bin	percent	9.7	9.8	0.001289
US National	1 wk ahead	Bin	percent	9.8	9.9	0.0011769999999999999
US National	1 wk ahead	Bin	percent	9.9	10	0.001031
US National	1 wk ahead	Bin	percent	10	10.1	0.0008629999999999999
US National	1 wk ahead	Bin	percent	10.1	10.2	0.000687
US National	1 wk ahead	Bin	percent	10.2	10.3	0.0005239999999999999
US National	1 wk ahead	Bin	percent	10.3	10.4	0.00039099999999999996
US National	1 wk ahead	Bin	percent	10.4	10.5	0.000301
US National	1 wk ahead	Bin	percent	10.5	10.6	0.000261
US National	1 wk ahead	Bin	percent	10.6	10.7	0.00027499999999999996
US National	1 wk ahead	Bin	percent	10.7	10.8	0.000341
US National	1 wk ahead	Bin	percent	10.8	10.9	0.00045099999999999996
US National	1 wk ahead	Bin	percent	10.9	11	0.0005909999999999999
US National	1 wk ahead	Bin	percent	11	11.1	0.0007419999999999999
US National	1 wk ahead	Bin	percent	11.1	11.2	0.000879
US National	1 wk ahead	Bin	percent	11.2	11.3	0.000979
US National	1 wk ahead	Bin	percent	11.3	11.4	0.001021
US National	1 wk ahead	Bin	percent	11.4	11.5	0.000998
US National	1 wk ahead	Bin	percent	11.5	11.6	0.000914
US National	1 wk ahead	Bin	percent	11.6	11.7	0.000784
US National	1 wk ahead	Bin	percent	11.7	11.8	0.0006299999999999999
US National	1 wk ahead	Bin	percent	11.8	11.9	0.000474
US National	1 wk ahead	Bin	percent	11.9	12	0.000334
US National	1 wk ahead	Bin	percent	12	12.1	0.00021999999999999998
US National	1 wk ahead	Bin	percent	12.1	12.2	0.000136
US National	1 wk ahead	Bin	percent	12.2	12.3	0.000079
US National	1 wk ahead	Bin	percent	12.3	12.4	0.000042999999999999995
US National	1 wk ahead	Bin	percent	12.4	12.5	0.000022
US National	1 wk ahead	Bin	percent	12.5	12.6	9.999999999999999e-6
US National	1 wk ahead	Bin	percent	12.6	12.7	4.9999999999999996e-6
US National	1 wk ahead	Bin	percent	12.7	12.8	2.e-6
US National	1 wk ahead	Bin	percent	12.8	12.9	1.e-6
US National	1 wk ahead	Bin	percent	12.9	13	0.
US National	1 wk ahead	Bin	percent	13	100	0.
US National	2 wk ahead	Point	percent	NA	NA	1.9362000000000001
US National	2 wk ahead	Bin	percent	0	0.1	0.008345
US National	2 wk ahead	Bin	percent	0.1	0.2	0.010496
US National	2 wk ahead	Bin	percent	0.2	0.3	0.012905999999999999
US National	2 wk ahead	Bin	percent	0.3	0.4	0.015517999999999999
US National	2 wk ahead	Bin	percent	0.4	0.5	0.01826
US National	2 wk ahead	Bin	percent	0.5	0.6	0.021044
US National	2 wk ahead	Bin	percent	0.6	0.7	0.023769
US National	2 wk ahead	Bin	percent	0.7	0.8	0.026337
US National	2 wk ahead	Bin	percent	0.8	0.9	0.028652
US National	2 wk ahead	Bin	percent	0.9	1	0.030632
US National	2 wk ahead	Bin	percent	1	1.1	0.032214
US National	2 wk ahead	Bin	percent	1.1	1.2	0.033351
US National	2 wk ahead	Bin	percent	1.2	1.3	0.034027
US National	2 wk ahead	Bin	percent	1.3	1.4	0.034234
US National	2 wk ahead	Bin	percent	1.4	1.5	0.033997
US National	2 wk ahead	Bin	percent	1.5	1.6	0.03334
US National	2 wk ahead	Bin	percent	1.6	1.7	0.032318
US National	2 wk ahead	Bin	percent	1.7	1.8	0.030978
US National	2 wk ahead	Bin	percent	1.8	1.9	0.029387999999999997
US National	2 wk ahead	Bin	percent	1.9	2	0.027607999999999997
US National	2 wk ahead	Bin	percent	2	2.1	0.02571
US National	2 wk ahead	Bin	percent	2.1	2.2	0.023755
US National	2 wk ahead	Bin	percent	2.2	2.3	0.021804
US National	2 wk ahead	Bin	percent	2.3	2.4	0.019909
US National	2 wk ahead	Bin	percent	2.4	2.5	0.018111
US National	2 wk ahead	Bin	percent	2.5	2.6	0.016443
US National	2 wk ahead	Bin	percent	2.6	2.7	0.01492
US National	2 wk ahead	Bin	percent	2.7	2.8	0.013552999999999999
US National	2 wk ahead	Bin	percent	2.8	2.9	0.012336
US National	2 wk ahead	Bin	percent	2.9	3	0.011264999999999999
US National	2 wk ahead	Bin	percent	3	3.1	0.010322999999999999
US National	2 wk ahead	Bin	percent	3.1	3.2	0.0095
US National	2 wk ahead	Bin	percent	3.2	3.3	0.008780999999999999
US National	2 wk ahead	Bin	percent	3.3	3.4	0.008157
US National	2 wk ahead	Bin	percent	3.4	3.5	0.007617
US National	2 wk ahead	Bin	percent	3.5	3.6	0.0071589999999999996
US National	2 wk ahead	Bin	percent	3.6	3.7	0.006775
US National	2 wk ahead	Bin	percent	3.7	3.8	0.006464
US National	2 wk ahead	Bin	percent	3.8	3.9	0.006218
US National	2 wk ahead	Bin	percent	3.9	4	0.006032
US National	2 wk ahead	Bin	percent	4	4.1	0.0058969999999999995
US National	2 wk ahead	Bin	percent	4.1	4.2	0.005803
US National	2 wk ahead	Bin	percent	4.2	4.3	0.005736
US National	2 wk ahead	Bin	percent	4.3	4.4	0.005683
US National	2 wk ahead	Bin	percent	4.4	4.5	0.005631
US National	2 wk ahead	Bin	percent	4.5	4.6	0.005566
US National	2 wk ahead	Bin	percent	4.6	4.7	0.005477999999999999
US National	2 wk ahead	Bin	percent	4.7	4.8	0.005359
US National	2 wk ahead	Bin	percent	4.8	4.9	0.005203999999999999
US National	2 wk ahead	Bin	percent	4.9	5	0.005013999999999999
US National	2 wk ahead	Bin	percent	5	5.1	0.004791999999999999
US National	2 wk ahead	Bin	percent	5.1	5.2	0.0045449999999999996
US National	2 wk ahead	Bin	percent	5.2	5.3	0.004282
US National	2 wk ahead	Bin	percent	5.3	5.4	0.004016
US National	2 wk ahead	Bin	percent	5.4	5.5	0.003757
US National	2 wk ahead	Bin	percent	5.5	5.6	0.003515
US National	2 wk ahead	Bin	percent	5.6	5.7	0.003299
US National	2 wk ahead	Bin	percent	5.7	5.8	0.0031119999999999997
US National	2 wk ahead	Bin	percent	5.8	5.9	0.002956
US National	2 wk ahead	Bin	percent	5.9	6	0.002827
US National	2 wk ahead	Bin	percent	6	6.1	0.002719
US National	2 wk ahead	Bin	percent	6.1	6.2	0.0026249999999999997
US National	2 wk ahead	Bin	percent	6.2	6.3	0.0025369999999999998
US National	2 wk ahead	Bin	percent	6.3	6.4	0.002449
US National	2 wk ahead	Bin	percent	6.4	6.5	0.002355
US National	2 wk ahead	Bin	percent	6.5	6.6	0.002253
US National	2 wk ahead	Bin	percent	6.6	6.7	0.00214
US National	2 wk ahead	Bin	percent	6.7	6.8	0.0020169999999999997
US National	2 wk ahead	Bin	percent	6.8	6.9	0.0018859999999999999
US National	2 wk ahead	Bin	percent	6.9	7	0.0017499999999999998
US National	2 wk ahead	Bin	percent	7	7.1	0.001612
US National	2 wk ahead	Bin	percent	7.1	7.2	0.0014739999999999998
US National	2 wk ahead	Bin	percent	7.2	7.3	0.001341
US National	2 wk ahead	Bin	percent	7.3	7.4	0.001217
US National	2 wk ahead	Bin	percent	7.4	7.5	0.0011049999999999999
US National	2 wk ahead	Bin	percent	7.5	7.6	0.0010069999999999999
US National	2 wk ahead	Bin	percent	7.6	7.7	0.0009289999999999999
US National	2 wk ahead	Bin	percent	7.7	7.8	0.0008709999999999999
US National	2 wk ahead	Bin	percent	7.8	7.9	0.0008349999999999999
US National	2 wk ahead	Bin	percent	7.9	8	0.000819
US National	2 wk ahead	Bin	percent	8	8.1	0.000823
US National	2 wk ahead	Bin	percent	8.1	8.2	0.000842
US National	2 wk ahead	Bin	percent	8.2	8.3	0.0008709999999999999
US National	2 wk ahead	Bin	percent	8.3	8.4	0.000908
US National	2 wk ahead	Bin	percent	8.4	8.5	0.000946
US National	2 wk ahead	Bin	percent	8.5	8.6	0.0009839999999999998
US National	2 wk ahead	Bin	percent	8.6	8.7	0.001019
US National	2 wk ahead	Bin	percent	8.7	8.8	0.00105
US National	2 wk ahead	Bin	percent	8.8	8.9	0.001078
US National	2 wk ahead	Bin	percent	8.9	9	0.001104
US National	2 wk ahead	Bin	percent	9	9.1	0.001129
US National	2 wk ahead	Bin	percent	9.1	9.2	0.001155
US National	2 wk ahead	Bin	percent	9.2	9.3	0.001184
US National	2 wk ahead	Bin	percent	9.3	9.4	0.001217
US National	2 wk ahead	Bin	percent	9.4	9.5	0.001256
US National	2 wk ahead	Bin	percent	9.5	9.6	0.0013
US National	2 wk ahead	Bin	percent	9.6	9.7	0.0013499999999999999
US National	2 wk ahead	Bin	percent	9.7	9.8	0.001403
US National	2 wk ahead	Bin	percent	9.8	9.9	0.0014579999999999999
US National	2 wk ahead	Bin	percent	9.9	10	0.0015099999999999998
US National	2 wk ahead	Bin	percent	10	10.1	0.0015539999999999998
US National	2 wk ahead	Bin	percent	10.1	10.2	0.0015849999999999998
US National	2 wk ahead	Bin	percent	10.2	10.3	0.0015949999999999998
US National	2 wk ahead	Bin	percent	10.3	10.4	0.00158
US National	2 wk ahead	Bin	percent	10.4	10.5	0.001537
US National	2 wk ahead	Bin	percent	10.5	10.6	0.001465
US National	2 wk ahead	Bin	percent	10.6	10.7	0.001366
US National	2 wk ahead	Bin	percent	10.7	10.8	0.001243
US National	2 wk ahead	Bin	percent	10.8	10.9	0.001103
US National	2 wk ahead	Bin	percent	10.9	11	0.000954
US National	2 wk ahead	Bin	percent	11	11.1	0.000803
US National	2 wk ahead	Bin	percent	11.1	11.2	0.000658
US National	2 wk ahead	Bin	percent	11.2	11.3	0.0005239999999999999
US National	2 wk ahead	Bin	percent	11.3	11.4	0.000406
US National	2 wk ahead	Bin	percent	11.4	11.5	0.000306
US National	2 wk ahead	Bin	percent	11.5	11.6	0.000224
US National	2 wk ahead	Bin	percent	11.6	11.7	0.000159
US National	2 wk ahead	Bin	percent	11.7	11.8	0.00010999999999999999
US National	2 wk ahead	Bin	percent	11.8	11.9	0.000074
US National	2 wk ahead	Bin	percent	11.9	12	0.000048
US National	2 wk ahead	Bin	percent	12	12.1	0.000031
US National	2 wk ahead	Bin	percent	12.1	12.2	0.000018999999999999998
US National	2 wk ahead	Bin	percent	12.2	12.3	0.000011
US National	2 wk ahead	Bin	percent	12.3	12.4	7.e-6
US National	2 wk ahead	Bin	percent	12.4	12.5	4.e-6
US National	2 wk ahead	Bin	percent	12.5	12.6	2.e-6
US National	2 wk ahead	Bin	percent	12.6	12.7	1.e-6
US National	2 wk ahead	Bin	percent	12.7	12.8	1.e-6
US National	2 wk ahead	Bin	percent	12.8	12.9	0.
US National	2 wk ahead	Bin	percent	12.9	13	0.
US National	2 wk ahead	Bin	percent	13	100	0.061381
US National	3 wk ahead	Point	percent	NA	NA	1.7636000000000003
US National	3 wk ahead	Bin	percent	0	0.1	0.018758
US National	3 wk ahead	Bin	percent	0.1	0.2	0.021168
US National	3 wk ahead	Bin	percent	0.2	0.3	0.023524999999999997
US National	3 wk ahead	Bin	percent	0.3	0.4	0.025752999999999998
US National	3 wk ahead	Bin	percent	0.4	0.5	0.027784
US National	3 wk ahead	Bin	percent	0.5	0.6	0.029543999999999997
US National	3 wk ahead	Bin	percent	0.6	0.7	0.030986
US National	3 wk ahead	Bin	percent	0.7	0.8	0.032054
US National	3 wk ahead	Bin	percent	0.8	0.9	0.032733
US National	3 wk ahead	Bin	percent	0.9	1	0.032999
US National	3 wk ahead	Bin	percent	1	1.1	0.032871
US National	3 wk ahead	Bin	percent	1.1	1.2	0.032361
US National	3 wk ahead	Bin	percent	1.2	1.3	0.031513
US National	3 wk ahead	Bin	percent	1.3	1.4	0.030368
US National	3 wk ahead	Bin	percent	1.4	1.5	0.028984
US National	3 wk ahead	Bin	percent	1.5	1.6	0.027417999999999998
US National	3 wk ahead	Bin	percent	1.6	1.7	0.025727
US National	3 wk ahead	Bin	percent	1.7	1.8	0.023968999999999997
US National	3 wk ahead	Bin	percent	1.8	1.9	0.022192999999999997
US National	3 wk ahead	Bin	percent	1.9	2	0.020444999999999998
US National	3 wk ahead	Bin	percent	2	2.1	0.018761
US National	3 wk ahead	Bin	percent	2.1	2.2	0.017166999999999998
US National	3 wk ahead	Bin	percent	2.2	2.3	0.015687
US National	3 wk ahead	Bin	percent	2.3	2.4	0.014329
US National	3 wk ahead	Bin	percent	2.4	2.5	0.013103
US National	3 wk ahead	Bin	percent	2.5	2.6	0.012003999999999999
US National	3 wk ahead	Bin	percent	2.6	2.7	0.011031
US National	3 wk ahead	Bin	percent	2.7	2.8	0.010171
US National	3 wk ahead	Bin	percent	2.8	2.9	0.009418
US National	3 wk ahead	Bin	percent	2.9	3	0.008757
US National	3 wk ahead	Bin	percent	3	3.1	0.008176
US National	3 wk ahead	Bin	percent	3.1	3.2	0.007663
US National	3 wk ahead	Bin	percent	3.2	3.3	0.007207
US National	3 wk ahead	Bin	percent	3.3	3.4	0.0067989999999999995
US National	3 wk ahead	Bin	percent	3.4	3.5	0.006431
US National	3 wk ahead	Bin	percent	3.5	3.6	0.006097
US National	3 wk ahead	Bin	percent	3.6	3.7	0.005791999999999999
US National	3 wk ahead	Bin	percent	3.7	3.8	0.005516
US National	3 wk ahead	Bin	percent	3.8	3.9	0.005266
US National	3 wk ahead	Bin	percent	3.9	4	0.005042
US National	3 wk ahead	Bin	percent	4	4.1	0.0048449999999999995
US National	3 wk ahead	Bin	percent	4.1	4.2	0.004674
US National	3 wk ahead	Bin	percent	4.2	4.3	0.00453
US National	3 wk ahead	Bin	percent	4.3	4.4	0.004412
US National	3 wk ahead	Bin	percent	4.4	4.5	0.004319
US National	3 wk ahead	Bin	percent	4.5	4.6	0.004249
US National	3 wk ahead	Bin	percent	4.6	4.7	0.004197
US National	3 wk ahead	Bin	percent	4.7	4.8	0.004161
US National	3 wk ahead	Bin	percent	4.8	4.9	0.004135
US National	3 wk ahead	Bin	percent	4.9	5	0.0041129999999999995
US National	3 wk ahead	Bin	percent	5	5.1	0.004091
US National	3 wk ahead	Bin	percent	5.1	5.2	0.004062
US National	3 wk ahead	Bin	percent	5.2	5.3	0.004020999999999999
US National	3 wk ahead	Bin	percent	5.3	5.4	0.003965
US National	3 wk ahead	Bin	percent	5.4	5.5	0.0038889999999999997
US National	3 wk ahead	Bin	percent	5.5	5.6	0.003793
US National	3 wk ahead	Bin	percent	5.6	5.7	0.003675
US National	3 wk ahead	Bin	percent	5.7	5.8	0.003538
US National	3 wk ahead	Bin	percent	5.8	5.9	0.0033829999999999997
US National	3 wk ahead	Bin	percent	5.9	6	0.003214
US National	3 wk ahead	Bin	percent	6	6.1	0.003036
US National	3 wk ahead	Bin	percent	6.1	6.2	0.002855
US National	3 wk ahead	Bin	percent	6.2	6.3	0.002676
US National	3 wk ahead	Bin	percent	6.3	6.4	0.0025039999999999997
US National	3 wk ahead	Bin	percent	6.4	6.5	0.0023439999999999997
US National	3 wk ahead	Bin	percent	6.5	6.6	0.002199
US National	3 wk ahead	Bin	percent	6.6	6.7	0.0020729999999999998
US National	3 wk ahead	Bin	percent	6.7	6.8	0.001964
US National	3 wk ahead	Bin	percent	6.8	6.9	0.0018729999999999999
US National	3 wk ahead	Bin	percent	6.9	7	0.0017989999999999998
US National	3 wk ahead	Bin	percent	7	7.1	0.0017389999999999999
US National	3 wk ahead	Bin	percent	7.1	7.2	0.001689
US National	3 wk ahead	Bin	percent	7.2	7.3	0.001645
US National	3 wk ahead	Bin	percent	7.3	7.4	0.001606
US National	3 wk ahead	Bin	percent	7.4	7.5	0.001567
US National	3 wk ahead	Bin	percent	7.5	7.6	0.0015279999999999998
US National	3 wk ahead	Bin	percent	7.6	7.7	0.001488
US National	3 wk ahead	Bin	percent	7.7	7.8	0.001447
US National	3 wk ahead	Bin	percent	7.8	7.9	0.0014069999999999998
US National	3 wk ahead	Bin	percent	7.9	8	0.001369
US National	3 wk ahead	Bin	percent	8	8.1	0.001338
US National	3 wk ahead	Bin	percent	8.1	8.2	0.0013139999999999998
US National	3 wk ahead	Bin	percent	8.2	8.3	0.001299
US National	3 wk ahead	Bin	percent	8.3	8.4	0.0012959999999999998
US National	3 wk ahead	Bin	percent	8.4	8.5	0.001304
US National	3 wk ahead	Bin	percent	8.5	8.6	0.001322
US National	3 wk ahead	Bin	percent	8.6	8.7	0.001348
US National	3 wk ahead	Bin	percent	8.7	8.8	0.0013809999999999998
US National	3 wk ahead	Bin	percent	8.8	8.9	0.001416
US National	3 wk ahead	Bin	percent	8.9	9	0.001451
US National	3 wk ahead	Bin	percent	9	9.1	0.001481
US National	3 wk ahead	Bin	percent	9.1	9.2	0.001504
US National	3 wk ahead	Bin	percent	9.2	9.3	0.001517
US National	3 wk ahead	Bin	percent	9.3	9.4	0.001519
US National	3 wk ahead	Bin	percent	9.4	9.5	0.0015069999999999999
US National	3 wk ahead	Bin	percent	9.5	9.6	0.001481
US National	3 wk ahead	Bin	percent	9.6	9.7	0.001442
US National	3 wk ahead	Bin	percent	9.7	9.8	0.00139
US National	3 wk ahead	Bin	percent	9.8	9.9	0.001325
US National	3 wk ahead	Bin	percent	9.9	10	0.001251
US National	3 wk ahead	Bin	percent	10	10.1	0.001168
US National	3 wk ahead	Bin	percent	10.1	10.2	0.001078
US National	3 wk ahead	Bin	percent	10.2	10.3	0.0009839999999999998
US National	3 wk ahead	Bin	percent	10.3	10.4	0.000887
US National	3 wk ahead	Bin	percent	10.4	10.5	0.000792
US National	3 wk ahead	Bin	percent	10.5	10.6	0.000699
US National	3 wk ahead	Bin	percent	10.6	10.7	0.000611
US National	3 wk ahead	Bin	percent	10.7	10.8	0.00053
US National	3 wk ahead	Bin	percent	10.8	10.9	0.00045799999999999997
US National	3 wk ahead	Bin	percent	10.9	11	0.000397
US National	3 wk ahead	Bin	percent	11	11.1	0.000348
US National	3 wk ahead	Bin	percent	11.1	11.2	0.000312
US National	3 wk ahead	Bin	percent	11.2	11.3	0.00029
US National	3 wk ahead	Bin	percent	11.3	11.4	0.000281
US National	3 wk ahead	Bin	percent	11.4	11.5	0.000285
US National	3 wk ahead	Bin	percent	11.5	11.6	0.00030199999999999997
US National	3 wk ahead	Bin	percent	11.6	11.7	0.00033099999999999997
US National	3 wk ahead	Bin	percent	11.7	11.8	0.00037
US National	3 wk ahead	Bin	percent	11.8	11.9	0.000417
US National	3 wk ahead	Bin	percent	11.9	12	0.00047
US National	3 wk ahead	Bin	percent	12	12.1	0.000529
US National	3 wk ahead	Bin	percent	12.1	12.2	0.0005899999999999999
US National	3 wk ahead	Bin	percent	12.2	12.3	0.000652
US National	3 wk ahead	Bin	percent	12.3	12.4	0.0007149999999999999
US National	3 wk ahead	Bin	percent	12.4	12.5	0.0007769999999999999
US National	3 wk ahead	Bin	percent	12.5	12.6	0.000837
US National	3 wk ahead	Bin	percent	12.6	12.7	0.000896
US National	3 wk ahead	Bin	percent	12.7	12.8	0.000954
US National	3 wk ahead	Bin	percent	12.8	12.9	0.00101
US National	3 wk ahead	Bin	percent	12.9	13	0.0010659999999999999
US National	3 wk ahead	Bin	percent	13	100	0.087439
US National	4 wk ahead	Point	percent	NA	NA	1.6784000000000001
US National	4 wk ahead	Bin	percent	0	0.1	0.025786999999999997
US National	4 wk ahead	Bin	percent	0.1	0.2	0.027791999999999997
US National	4 wk ahead	Bin	percent	0.2	0.3	0.029577
US National	4 wk ahead	Bin	percent	0.3	0.4	0.031087
US National	4 wk ahead	Bin	percent	0.4	0.5	0.032276
US National	4 wk ahead	Bin	percent	0.5	0.6	0.033111
US National	4 wk ahead	Bin	percent	0.6	0.7	0.033576999999999996
US National	4 wk ahead	Bin	percent	0.7	0.8	0.033665
US National	4 wk ahead	Bin	percent	0.8	0.9	0.033385
US National	4 wk ahead	Bin	percent	0.9	1	0.032758999999999996
US National	4 wk ahead	Bin	percent	1	1.1	0.031824
US National	4 wk ahead	Bin	percent	1.1	1.2	0.030619999999999998
US National	4 wk ahead	Bin	percent	1.2	1.3	0.029196999999999997
US National	4 wk ahead	Bin	percent	1.3	1.4	0.027607
US National	4 wk ahead	Bin	percent	1.4	1.5	0.025906
US National	4 wk ahead	Bin	percent	1.5	1.6	0.024142999999999998
US National	4 wk ahead	Bin	percent	1.6	1.7	0.022366
US National	4 wk ahead	Bin	percent	1.7	1.8	0.020617
US National	4 wk ahead	Bin	percent	1.8	1.9	0.01893
US National	4 wk ahead	Bin	percent	1.9	2	0.017332
US National	4 wk ahead	Bin	percent	2	2.1	0.015844999999999998
US National	4 wk ahead	Bin	percent	2.1	2.2	0.014478
US National	4 wk ahead	Bin	percent	2.2	2.3	0.013238999999999999
US National	4 wk ahead	Bin	percent	2.3	2.4	0.01213
US National	4 wk ahead	Bin	percent	2.4	2.5	0.011144999999999999
US National	4 wk ahead	Bin	percent	2.5	2.6	0.010277
US National	4 wk ahead	Bin	percent	2.6	2.7	0.009517
US National	4 wk ahead	Bin	percent	2.7	2.8	0.008853
US National	4 wk ahead	Bin	percent	2.8	2.9	0.008274
US National	4 wk ahead	Bin	percent	2.9	3	0.0077659999999999995
US National	4 wk ahead	Bin	percent	3	3.1	0.007319
US National	4 wk ahead	Bin	percent	3.1	3.2	0.0069229999999999995
US National	4 wk ahead	Bin	percent	3.2	3.3	0.0065699999999999995
US National	4 wk ahead	Bin	percent	3.3	3.4	0.0062499999999999995
US National	4 wk ahead	Bin	percent	3.4	3.5	0.00596
US National	4 wk ahead	Bin	percent	3.5	3.6	0.0056949999999999995
US National	4 wk ahead	Bin	percent	3.6	3.7	0.0054529999999999995
US National	4 wk ahead	Bin	percent	3.7	3.8	0.0052309999999999995
US National	4 wk ahead	Bin	percent	3.8	3.9	0.00503
US National	4 wk ahead	Bin	percent	3.9	4	0.00485
US National	4 wk ahead	Bin	percent	4	4.1	0.00469
US National	4 wk ahead	Bin	percent	4.1	4.2	0.00455
US National	4 wk ahead	Bin	percent	4.2	4.3	0.004431
US National	4 wk ahead	Bin	percent	4.3	4.4	0.004331
US National	4 wk ahead	Bin	percent	4.4	4.5	0.004249
US National	4 wk ahead	Bin	percent	4.5	4.6	0.004183
US National	4 wk ahead	Bin	percent	4.6	4.7	0.004129
US National	4 wk ahead	Bin	percent	4.7	4.8	0.004084
US National	4 wk ahead	Bin	percent	4.8	4.9	0.004044
US National	4 wk ahead	Bin	percent	4.9	5	0.004007
US National	4 wk ahead	Bin	percent	5	5.1	0.003967
US National	4 wk ahead	Bin	percent	5.1	5.2	0.003922999999999999
US National	4 wk ahead	Bin	percent	5.2	5.3	0.003871
US National	4 wk ahead	Bin	percent	5.3	5.4	0.00381
US National	4 wk ahead	Bin	percent	5.4	5.5	0.0037389999999999997
US National	4 wk ahead	Bin	percent	5.5	5.6	0.003656
US National	4 wk ahead	Bin	percent	5.6	5.7	0.0035619999999999996
US National	4 wk ahead	Bin	percent	5.7	5.8	0.0034579999999999997
US National	4 wk ahead	Bin	percent	5.8	5.9	0.0033439999999999998
US National	4 wk ahead	Bin	percent	5.9	6	0.003222
US National	4 wk ahead	Bin	percent	6	6.1	0.003094
US National	4 wk ahead	Bin	percent	6.1	6.2	0.00296
US National	4 wk ahead	Bin	percent	6.2	6.3	0.0028209999999999997
US National	4 wk ahead	Bin	percent	6.3	6.4	0.002681
US National	4 wk ahead	Bin	percent	6.4	6.5	0.002539
US National	4 wk ahead	Bin	percent	6.5	6.6	0.002397
US National	4 wk ahead	Bin	percent	6.6	6.7	0.0022559999999999998
US National	4 wk ahead	Bin	percent	6.7	6.8	0.002117
US National	4 wk ahead	Bin	percent	6.8	6.9	0.001982
US National	4 wk ahead	Bin	percent	6.9	7	0.001851
US National	4 wk ahead	Bin	percent	7	7.1	0.0017259999999999999
US National	4 wk ahead	Bin	percent	7.1	7.2	0.0016079999999999998
US National	4 wk ahead	Bin	percent	7.2	7.3	0.0014969999999999998
US National	4 wk ahead	Bin	percent	7.3	7.4	0.0013959999999999999
US National	4 wk ahead	Bin	percent	7.4	7.5	0.001305
US National	4 wk ahead	Bin	percent	7.5	7.6	0.0012259999999999999
US National	4 wk ahead	Bin	percent	7.6	7.7	0.001158
US National	4 wk ahead	Bin	percent	7.7	7.8	0.001102
US National	4 wk ahead	Bin	percent	7.8	7.9	0.00106
US National	4 wk ahead	Bin	percent	7.9	8	0.0010299999999999999
US National	4 wk ahead	Bin	percent	8	8.1	0.0010119999999999999
US National	4 wk ahead	Bin	percent	8.1	8.2	0.001006
US National	4 wk ahead	Bin	percent	8.2	8.3	0.00101
US National	4 wk ahead	Bin	percent	8.3	8.4	0.001023
US National	4 wk ahead	Bin	percent	8.4	8.5	0.001045
US National	4 wk ahead	Bin	percent	8.5	8.6	0.001072
US National	4 wk ahead	Bin	percent	8.6	8.7	0.0011049999999999999
US National	4 wk ahead	Bin	percent	8.7	8.8	0.001142
US National	4 wk ahead	Bin	percent	8.8	8.9	0.001181
US National	4 wk ahead	Bin	percent	8.9	9	0.0012209999999999999
US National	4 wk ahead	Bin	percent	9	9.1	0.001263
US National	4 wk ahead	Bin	percent	9.1	9.2	0.001304
US National	4 wk ahead	Bin	percent	9.2	9.3	0.0013449999999999998
US National	4 wk ahead	Bin	percent	9.3	9.4	0.001384
US National	4 wk ahead	Bin	percent	9.4	9.5	0.0014219999999999999
US National	4 wk ahead	Bin	percent	9.5	9.6	0.0014579999999999999
US National	4 wk ahead	Bin	percent	9.6	9.7	0.0014919999999999998
US National	4 wk ahead	Bin	percent	9.7	9.8	0.001522
US National	4 wk ahead	Bin	percent	9.8	9.9	0.001548
US National	4 wk ahead	Bin	percent	9.9	10	0.00157
US National	4 wk ahead	Bin	percent	10	10.1	0.0015869999999999999
US National	4 wk ahead	Bin	percent	10.1	10.2	0.001597
US National	4 wk ahead	Bin	percent	10.2	10.3	0.001601
US National	4 wk ahead	Bin	percent	10.3	10.4	0.001598
US National	4 wk ahead	Bin	percent	10.4	10.5	0.0015899999999999998
US National	4 wk ahead	Bin	percent	10.5	10.6	0.001576
US National	4 wk ahead	Bin	percent	10.6	10.7	0.001557
US National	4 wk ahead	Bin	percent	10.7	10.8	0.001535
US National	4 wk ahead	Bin	percent	10.8	10.9	0.001511
US National	4 wk ahead	Bin	percent	10.9	11	0.001488
US National	4 wk ahead	Bin	percent	11	11.1	0.0014659999999999999
US National	4 wk ahead	Bin	percent	11.1	11.2	0.001447
US National	4 wk ahead	Bin	percent	11.2	11.3	0.001431
US National	4 wk ahead	Bin	percent	11.3	11.4	0.00142
US National	4 wk ahead	Bin	percent	11.4	11.5	0.001413
US National	4 wk ahead	Bin	percent	11.5	11.6	0.001408
US National	4 wk ahead	Bin	percent	11.6	11.7	0.001405
US National	4 wk ahead	Bin	percent	11.7	11.8	0.001401
US National	4 wk ahead	Bin	percent	11.8	11.9	0.001395
US National	4 wk ahead	Bin	percent	11.9	12	0.001385
US National	4 wk ahead	Bin	percent	12	12.1	0.0013679999999999999
US National	4 wk ahead	Bin	percent	12.1	12.2	0.001343
US National	4 wk ahead	Bin	percent	12.2	12.3	0.0013089999999999998
US National	4 wk ahead	Bin	percent	12.3	12.4	0.001268
US National	4 wk ahead	Bin	percent	12.4	12.5	0.00122
US National	4 wk ahead	Bin	percent	12.5	12.6	0.001166
US National	4 wk ahead	Bin	percent	12.6	12.7	0.0011099999999999999
US National	4 wk ahead	Bin	percent	12.7	12.8	0.001055
US National	4 wk ahead	Bin	percent	12.8	12.9	0.001004
US National	4 wk ahead	Bin	percent	12.9	13	0.0009609999999999999
US National	4 wk ahead	Bin	percent	13	100	0.08384
