# Supplementary material for: Use of daily Internet search query data improves real-time projections of influenza epidemics
Source: J R Soc Interface. 2018 Oct 10;15(147):20180220. doi: 10.1098/rsif.2018.0220 (PMC6228485; doi:10.1098/rsif.2018.0220)
Supplement: Prediction results in FluChallenge format [file rsif20180220supp2.gz › Forecast-files/mss-15-wikiWEEKnoNOW/3-32_paramrep.txt]

{"LL"	{32.442590589651516	76.38601559575866	194.28308348196578	286.19414209724914}}
{"DD"	{3.160631819821035	4.673583016646171	6.01301625338194	6.636172053097411}}
{"R0max"	{1.5555611456749632	2.3511551997380824	3.274129629731675	3.7159173499259675}}
{"R0min"	{0.8784061455432324	1.0362856628394266	1.1155229486385347	1.1624669080857495}}
{"Inf"	{531.650163019684	802.5626712261541	1037.2105551055274	1161.4392144703459}}
{"Sus"	{38606.472864198375	49871.19624561425	73804.67814300556	88458.09431400486}}
{"R0(t)"	{1.1886694332565537	1.2958368004835408	1.4915380639137017	1.5838882109007306}}
{"Reff"	{0.5560957250514813	0.6638655758659442	1.0522968106114208	1.2346878312460612}}
