# Supplementary material for: Use of daily Internet search query data improves real-time projections of influenza epidemics
Source: J R Soc Interface. 2018 Oct 10;15(147):20180220. doi: 10.1098/rsif.2018.0220 (PMC6228485; doi:10.1098/rsif.2018.0220)
Supplement: Prediction results in FluChallenge format [file rsif20180220supp2.gz › Forecast-files/mss-15-wikiWEEKnoNOW/5-18_paramrep.txt]

{"LL"	{48.44014254860008	152.13593595926554	327.9006513507448	446.6097631942456}}
{"DD"	{2.8156293216614943	3.8870507194994346	5.731281518397368	6.581800380789052}}
{"R0max"	{1.6797939242449307	2.5363618344604766	3.508201514318378	3.853574626829635}}
{"R0min"	{0.818905202170614	0.8774657270318252	0.9961398276164196	1.0963789144211245}}
{"Inf"	{1701.6444241928243	2374.1933628402767	3531.9104877745203	4155.041743347664}}
{"Sus"	{34973.74387273921	40516.6407675723	51625.7077549635	71654.9677154093}}
{"R0(t)"	{1.293135048241952	1.740796984194756	2.240103542058142	2.394200390226462}}
{"Reff"	{0.6363607851538753	0.7628164477291649	1.0096056572787306	1.3356746878831054}}
