# Supplementary material for: Use of daily Internet search query data improves real-time projections of influenza epidemics
Source: J R Soc Interface. 2018 Oct 10;15(147):20180220. doi: 10.1098/rsif.2018.0220 (PMC6228485; doi:10.1098/rsif.2018.0220)
Supplement: Prediction results in FluChallenge format [file rsif20180220supp2.gz › Forecast-files/mss-15-wikiWEEKnoNOW/1-25_paramrep.txt]

{"LL"	{96.55218125593623	223.5984781343767	384.2816471184706	470.7079680479419}}
{"DD"	{3.0631436105513945	4.671671858030954	6.104200759931862	6.601051651608937}}
{"R0max"	{1.8133792886925892	2.4689477096106645	3.3534667054705807	3.8463863226582657}}
{"R0min"	{0.8361535449145348	0.9330402121504201	1.0550201318695038	1.1465307671361329}}
{"Inf"	{1093.0231334948205	1713.3453777530517	2333.447189317316	2566.7974894736026}}
{"Sus"	{44305.044476442046	46931.31004458887	56276.29880704101	68237.17124601603}}
{"R0(t)"	{1.332168282623127	1.556624529437308	1.8699480935887456	2.026231824759796}}
{"Reff"	{0.6968843108380919	0.8090829527750502	0.9858803451024497	1.19351191103501}}
