# Supplementary material for: Use of daily Internet search query data improves real-time projections of influenza epidemics
Source: J R Soc Interface. 2018 Oct 10;15(147):20180220. doi: 10.1098/rsif.2018.0220 (PMC6228485; doi:10.1098/rsif.2018.0220)
Supplement: Prediction results in FluChallenge format [file rsif20180220supp2.gz › Forecast-files/mss-15-wikiWEEKnoNOW/2014-EW10.csv]

Location	Target	Type	Unit	Bin_start_incl	Bin_end_notincl	Value
US National	1 wk ahead	Point	percent	NA	NA	2.433
US National	1 wk ahead	Bin	percent	0	0,1	3.e-6
US National	1 wk ahead	Bin	percent	0,1	0,2	9.e-6
US National	1 wk ahead	Bin	percent	0,2	0,3	0.000028
US National	1 wk ahead	Bin	percent	0,3	0,4	0.000078
US National	1 wk ahead	Bin	percent	0,4	0,5	0.00018899999999999999
US National	1 wk ahead	Bin	percent	0,5	0,6	0.000414
US National	1 wk ahead	Bin	percent	0,6	0,7	0.000825
US National	1 wk ahead	Bin	percent	0,7	0,8	0.001508
US National	1 wk ahead	Bin	percent	0,8	0,9	0.002567
US National	1 wk ahead	Bin	percent	0,9	1	0.004123
US National	1 wk ahead	Bin	percent	1	1,1	0.006311
US National	1 wk ahead	Bin	percent	1,1	1,2	0.009267
US National	1 wk ahead	Bin	percent	1,2	1,3	0.013082
US National	1 wk ahead	Bin	percent	1,3	1,4	0.017738999999999998
US National	1 wk ahead	Bin	percent	1,4	1,5	0.023070999999999998
US National	1 wk ahead	Bin	percent	1,5	1,6	0.028761
US National	1 wk ahead	Bin	percent	1,6	1,7	0.034401
US National	1 wk ahead	Bin	percent	1,7	1,8	0.039584
US National	1 wk ahead	Bin	percent	1,8	1,9	0.044013
US National	1 wk ahead	Bin	percent	1,9	2	0.047563
US National	1 wk ahead	Bin	percent	2	2,1	0.05026
US National	1 wk ahead	Bin	percent	2,1	2,2	0.052168
US National	1 wk ahead	Bin	percent	2,2	2,3	0.053252
US National	1 wk ahead	Bin	percent	2,3	2,4	0.053356
US National	1 wk ahead	Bin	percent	2,4	2,5	0.052301999999999994
US National	1 wk ahead	Bin	percent	2,5	2,6	0.050046
US National	1 wk ahead	Bin	percent	2,6	2,7	0.04675
US National	1 wk ahead	Bin	percent	2,7	2,8	0.042727
US National	1 wk ahead	Bin	percent	2,8	2,9	0.038328
US National	1 wk ahead	Bin	percent	2,9	3	0.033849
US National	1 wk ahead	Bin	percent	3	3,1	0.029509999999999998
US National	1 wk ahead	Bin	percent	3,1	3,2	0.025495999999999998
US National	1 wk ahead	Bin	percent	3,2	3,3	0.021997
US National	1 wk ahead	Bin	percent	3,3	3,4	0.019205
US National	1 wk ahead	Bin	percent	3,4	3,5	0.017235999999999998
US National	1 wk ahead	Bin	percent	3,5	3,6	0.016045999999999998
US National	1 wk ahead	Bin	percent	3,6	3,7	0.015391
US National	1 wk ahead	Bin	percent	3,7	3,8	0.014888
US National	1 wk ahead	Bin	percent	3,8	3,9	0.014157
US National	1 wk ahead	Bin	percent	3,9	4	0.01296
US National	1 wk ahead	Bin	percent	4	4,1	0.011278
US National	1 wk ahead	Bin	percent	4,1	4,2	0.009292
US National	1 wk ahead	Bin	percent	4,2	4,3	0.007280999999999999
US National	1 wk ahead	Bin	percent	4,3	4,4	0.005496
US National	1 wk ahead	Bin	percent	4,4	4,5	0.00407
US National	1 wk ahead	Bin	percent	4,5	4,6	0.002998
US National	1 wk ahead	Bin	percent	4,6	4,7	0.0021939999999999998
US National	1 wk ahead	Bin	percent	4,7	4,8	0.001565
US National	1 wk ahead	Bin	percent	4,8	4,9	0.001064
US National	1 wk ahead	Bin	percent	4,9	5	0.0006889999999999999
US National	1 wk ahead	Bin	percent	5	5,1	0.000459
US National	1 wk ahead	Bin	percent	5,1	5,2	0.000388
US National	1 wk ahead	Bin	percent	5,2	5,3	0.000474
US National	1 wk ahead	Bin	percent	5,3	5,4	0.000692
US National	1 wk ahead	Bin	percent	5,4	5,5	0.000982
US National	1 wk ahead	Bin	percent	5,5	5,6	0.0012569999999999999
US National	1 wk ahead	Bin	percent	5,6	5,7	0.0014219999999999999
US National	1 wk ahead	Bin	percent	5,7	5,8	0.001414
US National	1 wk ahead	Bin	percent	5,8	5,9	0.0012339999999999999
US National	1 wk ahead	Bin	percent	5,9	6	0.000945
US National	1 wk ahead	Bin	percent	6	6,1	0.000636
US National	1 wk ahead	Bin	percent	6,1	6,2	0.000375
US National	1 wk ahead	Bin	percent	6,2	6,3	0.000194
US National	1 wk ahead	Bin	percent	6,3	6,4	0.000088
US National	1 wk ahead	Bin	percent	6,4	6,5	0.000035
US National	1 wk ahead	Bin	percent	6,5	6,6	0.000012
US National	1 wk ahead	Bin	percent	6,6	6,7	4.e-6
US National	1 wk ahead	Bin	percent	6,7	6,8	1.e-6
US National	1 wk ahead	Bin	percent	6,8	6,9	0.
US National	1 wk ahead	Bin	percent	6,9	7	0.
US National	1 wk ahead	Bin	percent	7	7,1	0.
US National	1 wk ahead	Bin	percent	7,1	7,2	0.
US National	1 wk ahead	Bin	percent	7,2	7,3	0.
US National	1 wk ahead	Bin	percent	7,3	7,4	0.
US National	1 wk ahead	Bin	percent	7,4	7,5	0.
US National	1 wk ahead	Bin	percent	7,5	7,6	0.
US National	1 wk ahead	Bin	percent	7,6	7,7	1.e-6
US National	1 wk ahead	Bin	percent	7,7	7,8	2.e-6
US National	1 wk ahead	Bin	percent	7,8	7,9	8.e-6
US National	1 wk ahead	Bin	percent	7,9	8	0.000024999999999999998
US National	1 wk ahead	Bin	percent	8	8,1	0.000064
US National	1 wk ahead	Bin	percent	8,1	8,2	0.000148
US National	1 wk ahead	Bin	percent	8,2	8,3	0.0003
US National	1 wk ahead	Bin	percent	8,3	8,4	0.0005329999999999999
US National	1 wk ahead	Bin	percent	8,4	8,5	0.0008309999999999999
US National	1 wk ahead	Bin	percent	8,5	8,6	0.001137
US National	1 wk ahead	Bin	percent	8,6	8,7	0.001365
US National	1 wk ahead	Bin	percent	8,7	8,8	0.001439
US National	1 wk ahead	Bin	percent	8,8	8,9	0.0013319999999999999
US National	1 wk ahead	Bin	percent	8,9	9	0.0010819999999999998
US National	1 wk ahead	Bin	percent	9	9,1	0.000771
US National	1 wk ahead	Bin	percent	9,1	9,2	0.000483
US National	1 wk ahead	Bin	percent	9,2	9,3	0.000265
US National	1 wk ahead	Bin	percent	9,3	9,4	0.000128
US National	1 wk ahead	Bin	percent	9,4	9,5	0.000054
US National	1 wk ahead	Bin	percent	9,5	9,6	0.000019999999999999998
US National	1 wk ahead	Bin	percent	9,6	9,7	7.e-6
US National	1 wk ahead	Bin	percent	9,7	9,8	2.e-6
US National	1 wk ahead	Bin	percent	9,8	9,9	0.
US National	1 wk ahead	Bin	percent	9,9	10	0.
US National	1 wk ahead	Bin	percent	10	10,1	0.
US National	1 wk ahead	Bin	percent	10,1	10,2	0.
US National	1 wk ahead	Bin	percent	10,2	10,3	0.
US National	1 wk ahead	Bin	percent	10,3	10,4	0.
US National	1 wk ahead	Bin	percent	10,4	10,5	0.
US National	1 wk ahead	Bin	percent	10,5	10,6	0.
US National	1 wk ahead	Bin	percent	10,6	10,7	0.
US National	1 wk ahead	Bin	percent	10,7	10,8	0.
US National	1 wk ahead	Bin	percent	10,8	10,9	0.
US National	1 wk ahead	Bin	percent	10,9	11	0.
US National	1 wk ahead	Bin	percent	11	11,1	0.
US National	1 wk ahead	Bin	percent	11,1	11,2	0.
US National	1 wk ahead	Bin	percent	11,2	11,3	0.
US National	1 wk ahead	Bin	percent	11,3	11,4	0.
US National	1 wk ahead	Bin	percent	11,4	11,5	0.
US National	1 wk ahead	Bin	percent	11,5	11,6	0.
US National	1 wk ahead	Bin	percent	11,6	11,7	0.
US National	1 wk ahead	Bin	percent	11,7	11,8	0.
US National	1 wk ahead	Bin	percent	11,8	11,9	0.
US National	1 wk ahead	Bin	percent	11,9	12	0.
US National	1 wk ahead	Bin	percent	12	12,1	0.
US National	1 wk ahead	Bin	percent	12,1	12,2	0.
US National	1 wk ahead	Bin	percent	12,2	12,3	0.
US National	1 wk ahead	Bin	percent	12,3	12,4	0.
US National	1 wk ahead	Bin	percent	12,4	12,5	0.
US National	1 wk ahead	Bin	percent	12,5	12,6	0.
US National	1 wk ahead	Bin	percent	12,6	12,7	0.
US National	1 wk ahead	Bin	percent	12,7	12,8	0.
US National	1 wk ahead	Bin	percent	12,8	12,9	0.
US National	1 wk ahead	Bin	percent	12,9	13	0.
US National	1 wk ahead	Bin	percent	13	100	0.
US National	2 wk ahead	Point	percent	NA	NA	2.4394
US National	2 wk ahead	Bin	percent	0	0,1	0.001874
US National	2 wk ahead	Bin	percent	0,1	0,2	0.002676
US National	2 wk ahead	Bin	percent	0,2	0,3	0.003708
US National	2 wk ahead	Bin	percent	0,3	0,4	0.004993
US National	2 wk ahead	Bin	percent	0,4	0,5	0.006542999999999999
US National	2 wk ahead	Bin	percent	0,5	0,6	0.00836
US National	2 wk ahead	Bin	percent	0,6	0,7	0.010425
US National	2 wk ahead	Bin	percent	0,7	0,8	0.012700999999999999
US National	2 wk ahead	Bin	percent	0,8	0,9	0.015127999999999999
US National	2 wk ahead	Bin	percent	0,9	1	0.017627999999999998
US National	2 wk ahead	Bin	percent	1	1,1	0.020106
US National	2 wk ahead	Bin	percent	1,1	1,2	0.022468
US National	2 wk ahead	Bin	percent	1,2	1,3	0.024627
US National	2 wk ahead	Bin	percent	1,3	1,4	0.026518
US National	2 wk ahead	Bin	percent	1,4	1,5	0.028107999999999998
US National	2 wk ahead	Bin	percent	1,5	1,6	0.029393
US National	2 wk ahead	Bin	percent	1,6	1,7	0.030396999999999997
US National	2 wk ahead	Bin	percent	1,7	1,8	0.031155
US National	2 wk ahead	Bin	percent	1,8	1,9	0.031698
US National	2 wk ahead	Bin	percent	1,9	2	0.032043999999999996
US National	2 wk ahead	Bin	percent	2	2,1	0.032191
US National	2 wk ahead	Bin	percent	2,1	2,2	0.032119999999999996
US National	2 wk ahead	Bin	percent	2,2	2,3	0.031805
US National	2 wk ahead	Bin	percent	2,3	2,4	0.031226999999999998
US National	2 wk ahead	Bin	percent	2,4	2,5	0.030385
US National	2 wk ahead	Bin	percent	2,5	2,6	0.029301999999999998
US National	2 wk ahead	Bin	percent	2,6	2,7	0.028022
US National	2 wk ahead	Bin	percent	2,7	2,8	0.026601999999999997
US National	2 wk ahead	Bin	percent	2,8	2,9	0.025099
US National	2 wk ahead	Bin	percent	2,9	3	0.023561
US National	2 wk ahead	Bin	percent	3	3,1	0.022015999999999997
US National	2 wk ahead	Bin	percent	3,1	3,2	0.020475
US National	2 wk ahead	Bin	percent	3,2	3,3	0.018938
US National	2 wk ahead	Bin	percent	3,3	3,4	0.017401
US National	2 wk ahead	Bin	percent	3,4	3,5	0.01587
US National	2 wk ahead	Bin	percent	3,5	3,6	0.014365999999999999
US National	2 wk ahead	Bin	percent	3,6	3,7	0.012924
US National	2 wk ahead	Bin	percent	3,7	3,8	0.011592
US National	2 wk ahead	Bin	percent	3,8	3,9	0.010414
US National	2 wk ahead	Bin	percent	3,9	4	0.009425
US National	2 wk ahead	Bin	percent	4	4,1	0.008643999999999999
US National	2 wk ahead	Bin	percent	4,1	4,2	0.008067
US National	2 wk ahead	Bin	percent	4,2	4,3	0.007672
US National	2 wk ahead	Bin	percent	4,3	4,4	0.0074259999999999994
US National	2 wk ahead	Bin	percent	4,4	4,5	0.0072959999999999995
US National	2 wk ahead	Bin	percent	4,5	4,6	0.007247
US National	2 wk ahead	Bin	percent	4,6	4,7	0.007251
US National	2 wk ahead	Bin	percent	4,7	4,8	0.007281999999999999
US National	2 wk ahead	Bin	percent	4,8	4,9	0.007313
US National	2 wk ahead	Bin	percent	4,9	5	0.007318
US National	2 wk ahead	Bin	percent	5	5,1	0.007271
US National	2 wk ahead	Bin	percent	5,1	5,2	0.007150999999999999
US National	2 wk ahead	Bin	percent	5,2	5,3	0.006947999999999999
US National	2 wk ahead	Bin	percent	5,3	5,4	0.0066679999999999994
US National	2 wk ahead	Bin	percent	5,4	5,5	0.006331
US National	2 wk ahead	Bin	percent	5,5	5,6	0.005967
US National	2 wk ahead	Bin	percent	5,6	5,7	0.005608999999999999
US National	2 wk ahead	Bin	percent	5,7	5,8	0.005281
US National	2 wk ahead	Bin	percent	5,8	5,9	0.004991
US National	2 wk ahead	Bin	percent	5,9	6	0.004729
US National	2 wk ahead	Bin	percent	6	6,1	0.004474
US National	2 wk ahead	Bin	percent	6,1	6,2	0.0041979999999999995
US National	2 wk ahead	Bin	percent	6,2	6,3	0.003878
US National	2 wk ahead	Bin	percent	6,3	6,4	0.0035039999999999997
US National	2 wk ahead	Bin	percent	6,4	6,5	0.003081
US National	2 wk ahead	Bin	percent	6,5	6,6	0.002631
US National	2 wk ahead	Bin	percent	6,6	6,7	0.002183
US National	2 wk ahead	Bin	percent	6,7	6,8	0.001769
US National	2 wk ahead	Bin	percent	6,8	6,9	0.001419
US National	2 wk ahead	Bin	percent	6,9	7	0.00115
US National	2 wk ahead	Bin	percent	7	7,1	0.000967
US National	2 wk ahead	Bin	percent	7,1	7,2	0.0008659999999999999
US National	2 wk ahead	Bin	percent	7,2	7,3	0.000829
US National	2 wk ahead	Bin	percent	7,3	7,4	0.0008349999999999999
US National	2 wk ahead	Bin	percent	7,4	7,5	0.000861
US National	2 wk ahead	Bin	percent	7,5	7,6	0.0008839999999999999
US National	2 wk ahead	Bin	percent	7,6	7,7	0.000888
US National	2 wk ahead	Bin	percent	7,7	7,8	0.0008629999999999999
US National	2 wk ahead	Bin	percent	7,8	7,9	0.000806
US National	2 wk ahead	Bin	percent	7,9	8	0.000721
US National	2 wk ahead	Bin	percent	8	8,1	0.0006169999999999999
US National	2 wk ahead	Bin	percent	8,1	8,2	0.000504
US National	2 wk ahead	Bin	percent	8,2	8,3	0.000394
US National	2 wk ahead	Bin	percent	8,3	8,4	0.000294
US National	2 wk ahead	Bin	percent	8,4	8,5	0.00020899999999999998
US National	2 wk ahead	Bin	percent	8,5	8,6	0.00014199999999999998
US National	2 wk ahead	Bin	percent	8,6	8,7	0.000092
US National	2 wk ahead	Bin	percent	8,7	8,8	0.000056999999999999996
US National	2 wk ahead	Bin	percent	8,8	8,9	0.000034
US National	2 wk ahead	Bin	percent	8,9	9	0.000018999999999999998
US National	2 wk ahead	Bin	percent	9	9,1	9.999999999999999e-6
US National	2 wk ahead	Bin	percent	9,1	9,2	4.9999999999999996e-6
US National	2 wk ahead	Bin	percent	9,2	9,3	3.e-6
US National	2 wk ahead	Bin	percent	9,3	9,4	1.e-6
US National	2 wk ahead	Bin	percent	9,4	9,5	1.e-6
US National	2 wk ahead	Bin	percent	9,5	9,6	0.
US National	2 wk ahead	Bin	percent	9,6	9,7	0.
US National	2 wk ahead	Bin	percent	9,7	9,8	0.
US National	2 wk ahead	Bin	percent	9,8	9,9	1.e-6
US National	2 wk ahead	Bin	percent	9,9	10	2.e-6
US National	2 wk ahead	Bin	percent	10	10,1	3.e-6
US National	2 wk ahead	Bin	percent	10,1	10,2	6.e-6
US National	2 wk ahead	Bin	percent	10,2	10,3	0.000012
US National	2 wk ahead	Bin	percent	10,3	10,4	0.000023
US National	2 wk ahead	Bin	percent	10,4	10,5	0.000039999999999999996
US National	2 wk ahead	Bin	percent	10,5	10,6	0.00006599999999999999
US National	2 wk ahead	Bin	percent	10,6	10,7	0.000106
US National	2 wk ahead	Bin	percent	10,7	10,8	0.00016099999999999998
US National	2 wk ahead	Bin	percent	10,8	10,9	0.000233
US National	2 wk ahead	Bin	percent	10,9	11	0.000323
US National	2 wk ahead	Bin	percent	11	11,1	0.00042699999999999997
US National	2 wk ahead	Bin	percent	11,1	11,2	0.000539
US National	2 wk ahead	Bin	percent	11,2	11,3	0.000649
US National	2 wk ahead	Bin	percent	11,3	11,4	0.0007469999999999999
US National	2 wk ahead	Bin	percent	11,4	11,5	0.00082
US National	2 wk ahead	Bin	percent	11,5	11,6	0.0008579999999999999
US National	2 wk ahead	Bin	percent	11,6	11,7	0.0008579999999999999
US National	2 wk ahead	Bin	percent	11,7	11,8	0.000819
US National	2 wk ahead	Bin	percent	11,8	11,9	0.0007469999999999999
US National	2 wk ahead	Bin	percent	11,9	12	0.000649
US National	2 wk ahead	Bin	percent	12	12,1	0.000539
US National	2 wk ahead	Bin	percent	12,1	12,2	0.00042699999999999997
US National	2 wk ahead	Bin	percent	12,2	12,3	0.000323
US National	2 wk ahead	Bin	percent	12,3	12,4	0.000233
US National	2 wk ahead	Bin	percent	12,4	12,5	0.00016099999999999998
US National	2 wk ahead	Bin	percent	12,5	12,6	0.000106
US National	2 wk ahead	Bin	percent	12,6	12,7	0.00006599999999999999
US National	2 wk ahead	Bin	percent	12,7	12,8	0.000039999999999999996
US National	2 wk ahead	Bin	percent	12,8	12,9	0.000023
US National	2 wk ahead	Bin	percent	12,9	13	0.000012
US National	2 wk ahead	Bin	percent	13	100	0.010046
US National	3 wk ahead	Point	percent	NA	NA	2.3096
US National	3 wk ahead	Bin	percent	0	0,1	0.007209999999999999
US National	3 wk ahead	Bin	percent	0,1	0,2	0.008771
US National	3 wk ahead	Bin	percent	0,2	0,3	0.010478999999999999
US National	3 wk ahead	Bin	percent	0,3	0,4	0.012303
US National	3 wk ahead	Bin	percent	0,4	0,5	0.014197999999999999
US National	3 wk ahead	Bin	percent	0,5	0,6	0.016118
US National	3 wk ahead	Bin	percent	0,6	0,7	0.018012
US National	3 wk ahead	Bin	percent	0,7	0,8	0.019826999999999997
US National	3 wk ahead	Bin	percent	0,8	0,9	0.021515
US National	3 wk ahead	Bin	percent	0,9	1	0.023039
US National	3 wk ahead	Bin	percent	1	1,1	0.024364
US National	3 wk ahead	Bin	percent	1,1	1,2	0.025474999999999998
US National	3 wk ahead	Bin	percent	1,2	1,3	0.026359999999999998
US National	3 wk ahead	Bin	percent	1,3	1,4	0.027021999999999997
US National	3 wk ahead	Bin	percent	1,4	1,5	0.027472
US National	3 wk ahead	Bin	percent	1,5	1,6	0.027719999999999998
US National	3 wk ahead	Bin	percent	1,6	1,7	0.027788999999999998
US National	3 wk ahead	Bin	percent	1,7	1,8	0.027691
US National	3 wk ahead	Bin	percent	1,8	1,9	0.027444
US National	3 wk ahead	Bin	percent	1,9	2	0.027065
US National	3 wk ahead	Bin	percent	2	2,1	0.026562
US National	3 wk ahead	Bin	percent	2,1	2,2	0.025951
US National	3 wk ahead	Bin	percent	2,2	2,3	0.02524
US National	3 wk ahead	Bin	percent	2,3	2,4	0.024439
US National	3 wk ahead	Bin	percent	2,4	2,5	0.023562
US National	3 wk ahead	Bin	percent	2,5	2,6	0.022618
US National	3 wk ahead	Bin	percent	2,6	2,7	0.021622
US National	3 wk ahead	Bin	percent	2,7	2,8	0.020586
US National	3 wk ahead	Bin	percent	2,8	2,9	0.019524
US National	3 wk ahead	Bin	percent	2,9	3	0.018448
US National	3 wk ahead	Bin	percent	3	3,1	0.017367999999999998
US National	3 wk ahead	Bin	percent	3,1	3,2	0.016295
US National	3 wk ahead	Bin	percent	3,2	3,3	0.015236
US National	3 wk ahead	Bin	percent	3,3	3,4	0.014197999999999999
US National	3 wk ahead	Bin	percent	3,4	3,5	0.013188
US National	3 wk ahead	Bin	percent	3,5	3,6	0.012211999999999999
US National	3 wk ahead	Bin	percent	3,6	3,7	0.011276
US National	3 wk ahead	Bin	percent	3,7	3,8	0.010388
US National	3 wk ahead	Bin	percent	3,8	3,9	0.009557
US National	3 wk ahead	Bin	percent	3,9	4	0.008791
US National	3 wk ahead	Bin	percent	4	4,1	0.008100999999999999
US National	3 wk ahead	Bin	percent	4,1	4,2	0.0074919999999999995
US National	3 wk ahead	Bin	percent	4,2	4,3	0.006974999999999999
US National	3 wk ahead	Bin	percent	4,3	4,4	0.006552
US National	3 wk ahead	Bin	percent	4,4	4,5	0.006222999999999999
US National	3 wk ahead	Bin	percent	4,5	4,6	0.005987
US National	3 wk ahead	Bin	percent	4,6	4,7	0.005835
US National	3 wk ahead	Bin	percent	4,7	4,8	0.005756
US National	3 wk ahead	Bin	percent	4,8	4,9	0.005737
US National	3 wk ahead	Bin	percent	4,9	5	0.005761
US National	3 wk ahead	Bin	percent	5	5,1	0.005810999999999999
US National	3 wk ahead	Bin	percent	5,1	5,2	0.005869999999999999
US National	3 wk ahead	Bin	percent	5,2	5,3	0.0059229999999999994
US National	3 wk ahead	Bin	percent	5,3	5,4	0.005957
US National	3 wk ahead	Bin	percent	5,4	5,5	0.0059629999999999996
US National	3 wk ahead	Bin	percent	5,5	5,6	0.005932
US National	3 wk ahead	Bin	percent	5,6	5,7	0.005862
US National	3 wk ahead	Bin	percent	5,7	5,8	0.005752999999999999
US National	3 wk ahead	Bin	percent	5,8	5,9	0.005607
US National	3 wk ahead	Bin	percent	5,9	6	0.005428
US National	3 wk ahead	Bin	percent	6	6,1	0.005222999999999999
US National	3 wk ahead	Bin	percent	6,1	6,2	0.005
US National	3 wk ahead	Bin	percent	6,2	6,3	0.004764
US National	3 wk ahead	Bin	percent	6,3	6,4	0.004523999999999999
US National	3 wk ahead	Bin	percent	6,4	6,5	0.004285
US National	3 wk ahead	Bin	percent	6,5	6,6	0.004052
US National	3 wk ahead	Bin	percent	6,6	6,7	0.0038269999999999997
US National	3 wk ahead	Bin	percent	6,7	6,8	0.003614
US National	3 wk ahead	Bin	percent	6,8	6,9	0.00341
US National	3 wk ahead	Bin	percent	6,9	7	0.0032159999999999997
US National	3 wk ahead	Bin	percent	7	7,1	0.003029
US National	3 wk ahead	Bin	percent	7,1	7,2	0.0028469999999999997
US National	3 wk ahead	Bin	percent	7,2	7,3	0.002668
US National	3 wk ahead	Bin	percent	7,3	7,4	0.00249
US National	3 wk ahead	Bin	percent	7,4	7,5	0.002314
US National	3 wk ahead	Bin	percent	7,5	7,6	0.002139
US National	3 wk ahead	Bin	percent	7,6	7,7	0.0019679999999999997
US National	3 wk ahead	Bin	percent	7,7	7,8	0.001803
US National	3 wk ahead	Bin	percent	7,8	7,9	0.0016489999999999999
US National	3 wk ahead	Bin	percent	7,9	8	0.001508
US National	3 wk ahead	Bin	percent	8	8,1	0.001387
US National	3 wk ahead	Bin	percent	8,1	8,2	0.001287
US National	3 wk ahead	Bin	percent	8,2	8,3	0.0012129999999999999
US National	3 wk ahead	Bin	percent	8,3	8,4	0.001165
US National	3 wk ahead	Bin	percent	8,4	8,5	0.001143
US National	3 wk ahead	Bin	percent	8,5	8,6	0.001144
US National	3 wk ahead	Bin	percent	8,6	8,7	0.001165
US National	3 wk ahead	Bin	percent	8,7	8,8	0.0012
US National	3 wk ahead	Bin	percent	8,8	8,9	0.001241
US National	3 wk ahead	Bin	percent	8,9	9	0.0012799999999999999
US National	3 wk ahead	Bin	percent	9	9,1	0.0013109999999999999
US National	3 wk ahead	Bin	percent	9,1	9,2	0.001325
US National	3 wk ahead	Bin	percent	9,2	9,3	0.0013189999999999999
US National	3 wk ahead	Bin	percent	9,3	9,4	0.00129
US National	3 wk ahead	Bin	percent	9,4	9,5	0.001236
US National	3 wk ahead	Bin	percent	9,5	9,6	0.0011589999999999999
US National	3 wk ahead	Bin	percent	9,6	9,7	0.001063
US National	3 wk ahead	Bin	percent	9,7	9,8	0.000954
US National	3 wk ahead	Bin	percent	9,8	9,9	0.0008359999999999999
US National	3 wk ahead	Bin	percent	9,9	10	0.0007149999999999999
US National	3 wk ahead	Bin	percent	10	10,1	0.000597
US National	3 wk ahead	Bin	percent	10,1	10,2	0.00048699999999999997
US National	3 wk ahead	Bin	percent	10,2	10,3	0.000388
US National	3 wk ahead	Bin	percent	10,3	10,4	0.000301
US National	3 wk ahead	Bin	percent	10,4	10,5	0.00022899999999999998
US National	3 wk ahead	Bin	percent	10,5	10,6	0.000169
US National	3 wk ahead	Bin	percent	10,6	10,7	0.000122
US National	3 wk ahead	Bin	percent	10,7	10,8	0.00008599999999999999
US National	3 wk ahead	Bin	percent	10,8	10,9	0.000059
US National	3 wk ahead	Bin	percent	10,9	11	0.000039999999999999996
US National	3 wk ahead	Bin	percent	11	11,1	0.000026
US National	3 wk ahead	Bin	percent	11,1	11,2	0.000016
US National	3 wk ahead	Bin	percent	11,2	11,3	9.999999999999999e-6
US National	3 wk ahead	Bin	percent	11,3	11,4	6.e-6
US National	3 wk ahead	Bin	percent	11,4	11,5	4.e-6
US National	3 wk ahead	Bin	percent	11,5	11,6	2.e-6
US National	3 wk ahead	Bin	percent	11,6	11,7	1.e-6
US National	3 wk ahead	Bin	percent	11,7	11,8	1.e-6
US National	3 wk ahead	Bin	percent	11,8	11,9	0.
US National	3 wk ahead	Bin	percent	11,9	12	0.
US National	3 wk ahead	Bin	percent	12	12,1	0.
US National	3 wk ahead	Bin	percent	12,1	12,2	0.
US National	3 wk ahead	Bin	percent	12,2	12,3	0.
US National	3 wk ahead	Bin	percent	12,3	12,4	0.
US National	3 wk ahead	Bin	percent	12,4	12,5	0.
US National	3 wk ahead	Bin	percent	12,5	12,6	0.
US National	3 wk ahead	Bin	percent	12,6	12,7	0.
US National	3 wk ahead	Bin	percent	12,7	12,8	0.
US National	3 wk ahead	Bin	percent	12,8	12,9	0.
US National	3 wk ahead	Bin	percent	12,9	13	0.
US National	3 wk ahead	Bin	percent	13	100	0.010235
US National	4 wk ahead	Point	percent	NA	NA	2.0246000000000004
US National	4 wk ahead	Bin	percent	0	0,1	0.012322999999999999
US National	4 wk ahead	Bin	percent	0,1	0,2	0.01448
US National	4 wk ahead	Bin	percent	0,2	0,3	0.016694
US National	4 wk ahead	Bin	percent	0,3	0,4	0.018896
US National	4 wk ahead	Bin	percent	0,4	0,5	0.021015
US National	4 wk ahead	Bin	percent	0,5	0,6	0.022983999999999997
US National	4 wk ahead	Bin	percent	0,6	0,7	0.024742999999999998
US National	4 wk ahead	Bin	percent	0,7	0,8	0.026244
US National	4 wk ahead	Bin	percent	0,8	0,9	0.027457
US National	4 wk ahead	Bin	percent	0,9	1	0.028364
US National	4 wk ahead	Bin	percent	1	1,1	0.028971
US National	4 wk ahead	Bin	percent	1,1	1,2	0.029290999999999998
US National	4 wk ahead	Bin	percent	1,2	1,3	0.029352999999999997
US National	4 wk ahead	Bin	percent	1,3	1,4	0.029192
US National	4 wk ahead	Bin	percent	1,4	1,5	0.028846999999999998
US National	4 wk ahead	Bin	percent	1,5	1,6	0.028356
US National	4 wk ahead	Bin	percent	1,6	1,7	0.027753
US National	4 wk ahead	Bin	percent	1,7	1,8	0.027066
US National	4 wk ahead	Bin	percent	1,8	1,9	0.026316
US National	4 wk ahead	Bin	percent	1,9	2	0.025514
US National	4 wk ahead	Bin	percent	2	2,1	0.024662999999999997
US National	4 wk ahead	Bin	percent	2,1	2,2	0.023762
US National	4 wk ahead	Bin	percent	2,2	2,3	0.022806999999999997
US National	4 wk ahead	Bin	percent	2,3	2,4	0.021792
US National	4 wk ahead	Bin	percent	2,4	2,5	0.020715
US National	4 wk ahead	Bin	percent	2,5	2,6	0.019582
US National	4 wk ahead	Bin	percent	2,6	2,7	0.018401999999999998
US National	4 wk ahead	Bin	percent	2,7	2,8	0.017192
US National	4 wk ahead	Bin	percent	2,8	2,9	0.015976
US National	4 wk ahead	Bin	percent	2,9	3	0.014778
US National	4 wk ahead	Bin	percent	3	3,1	0.013625
US National	4 wk ahead	Bin	percent	3,1	3,2	0.012541
US National	4 wk ahead	Bin	percent	3,2	3,3	0.011545
US National	4 wk ahead	Bin	percent	3,3	3,4	0.010653
US National	4 wk ahead	Bin	percent	3,4	3,5	0.009871
US National	4 wk ahead	Bin	percent	3,5	3,6	0.009203
US National	4 wk ahead	Bin	percent	3,6	3,7	0.008648
US National	4 wk ahead	Bin	percent	3,7	3,8	0.008199
US National	4 wk ahead	Bin	percent	3,8	3,9	0.00785
US National	4 wk ahead	Bin	percent	3,9	4	0.007593
US National	4 wk ahead	Bin	percent	4	4,1	0.007421
US National	4 wk ahead	Bin	percent	4,1	4,2	0.007324
US National	4 wk ahead	Bin	percent	4,2	4,3	0.007293
US National	4 wk ahead	Bin	percent	4,3	4,4	0.007319
US National	4 wk ahead	Bin	percent	4,4	4,5	0.007388
US National	4 wk ahead	Bin	percent	4,5	4,6	0.007488
US National	4 wk ahead	Bin	percent	4,6	4,7	0.007600999999999999
US National	4 wk ahead	Bin	percent	4,7	4,8	0.007708
US National	4 wk ahead	Bin	percent	4,8	4,9	0.007790999999999999
US National	4 wk ahead	Bin	percent	4,9	5	0.00783
US National	4 wk ahead	Bin	percent	5	5,1	0.007808
US National	4 wk ahead	Bin	percent	5,1	5,2	0.007711999999999999
US National	4 wk ahead	Bin	percent	5,2	5,3	0.007535
US National	4 wk ahead	Bin	percent	5,3	5,4	0.007277
US National	4 wk ahead	Bin	percent	5,4	5,5	0.006945
US National	4 wk ahead	Bin	percent	5,5	5,6	0.006549999999999999
US National	4 wk ahead	Bin	percent	5,6	5,7	0.006111999999999999
US National	4 wk ahead	Bin	percent	5,7	5,8	0.00565
US National	4 wk ahead	Bin	percent	5,8	5,9	0.005182
US National	4 wk ahead	Bin	percent	5,9	6	0.0047279999999999996
US National	4 wk ahead	Bin	percent	6	6,1	0.004299
US National	4 wk ahead	Bin	percent	6,1	6,2	0.003904
US National	4 wk ahead	Bin	percent	6,2	6,3	0.003548
US National	4 wk ahead	Bin	percent	6,3	6,4	0.0032289999999999997
US National	4 wk ahead	Bin	percent	6,4	6,5	0.002944
US National	4 wk ahead	Bin	percent	6,5	6,6	0.002691
US National	4 wk ahead	Bin	percent	6,6	6,7	0.002464
US National	4 wk ahead	Bin	percent	6,7	6,8	0.0022619999999999997
US National	4 wk ahead	Bin	percent	6,8	6,9	0.002085
US National	4 wk ahead	Bin	percent	6,9	7	0.0019329999999999998
US National	4 wk ahead	Bin	percent	7	7,1	0.001807
US National	4 wk ahead	Bin	percent	7,1	7,2	0.001709
US National	4 wk ahead	Bin	percent	7,2	7,3	0.00164
US National	4 wk ahead	Bin	percent	7,3	7,4	0.0015949999999999998
US National	4 wk ahead	Bin	percent	7,4	7,5	0.001573
US National	4 wk ahead	Bin	percent	7,5	7,6	0.001565
US National	4 wk ahead	Bin	percent	7,6	7,7	0.001563
US National	4 wk ahead	Bin	percent	7,7	7,8	0.0015589999999999998
US National	4 wk ahead	Bin	percent	7,8	7,9	0.001544
US National	4 wk ahead	Bin	percent	7,9	8	0.001511
US National	4 wk ahead	Bin	percent	8	8,1	0.001455
US National	4 wk ahead	Bin	percent	8,1	8,2	0.001374
US National	4 wk ahead	Bin	percent	8,2	8,3	0.001271
US National	4 wk ahead	Bin	percent	8,3	8,4	0.001148
US National	4 wk ahead	Bin	percent	8,4	8,5	0.001013
US National	4 wk ahead	Bin	percent	8,5	8,6	0.0008709999999999999
US National	4 wk ahead	Bin	percent	8,6	8,7	0.00073
US National	4 wk ahead	Bin	percent	8,7	8,8	0.000596
US National	4 wk ahead	Bin	percent	8,8	8,9	0.000474
US National	4 wk ahead	Bin	percent	8,9	9	0.000367
US National	4 wk ahead	Bin	percent	9	9,1	0.000277
US National	4 wk ahead	Bin	percent	9,1	9,2	0.000203
US National	4 wk ahead	Bin	percent	9,2	9,3	0.000145
US National	4 wk ahead	Bin	percent	9,3	9,4	0.000101
US National	4 wk ahead	Bin	percent	9,4	9,5	0.000068
US National	4 wk ahead	Bin	percent	9,5	9,6	0.000044999999999999996
US National	4 wk ahead	Bin	percent	9,6	9,7	0.000029
US National	4 wk ahead	Bin	percent	9,7	9,8	0.000018
US National	4 wk ahead	Bin	percent	9,8	9,9	0.000011
US National	4 wk ahead	Bin	percent	9,9	10	6.e-6
US National	4 wk ahead	Bin	percent	10	10,1	4.e-6
US National	4 wk ahead	Bin	percent	10,1	10,2	2.e-6
US National	4 wk ahead	Bin	percent	10,2	10,3	1.e-6
US National	4 wk ahead	Bin	percent	10,3	10,4	1.e-6
US National	4 wk ahead	Bin	percent	10,4	10,5	0.
US National	4 wk ahead	Bin	percent	10,5	10,6	0.
US National	4 wk ahead	Bin	percent	10,6	10,7	0.
US National	4 wk ahead	Bin	percent	10,7	10,8	0.
US National	4 wk ahead	Bin	percent	10,8	10,9	0.
US National	4 wk ahead	Bin	percent	10,9	11	0.
US National	4 wk ahead	Bin	percent	11	11,1	0.
US National	4 wk ahead	Bin	percent	11,1	11,2	0.
US National	4 wk ahead	Bin	percent	11,2	11,3	0.
US National	4 wk ahead	Bin	percent	11,3	11,4	0.
US National	4 wk ahead	Bin	percent	11,4	11,5	0.
US National	4 wk ahead	Bin	percent	11,5	11,6	0.
US National	4 wk ahead	Bin	percent	11,6	11,7	0.
US National	4 wk ahead	Bin	percent	11,7	11,8	0.
US National	4 wk ahead	Bin	percent	11,8	11,9	0.
US National	4 wk ahead	Bin	percent	11,9	12	0.
US National	4 wk ahead	Bin	percent	12	12,1	0.
US National	4 wk ahead	Bin	percent	12,1	12,2	0.
US National	4 wk ahead	Bin	percent	12,2	12,3	0.
US National	4 wk ahead	Bin	percent	12,3	12,4	0.
US National	4 wk ahead	Bin	percent	12,4	12,5	0.
US National	4 wk ahead	Bin	percent	12,5	12,6	0.
US National	4 wk ahead	Bin	percent	12,6	12,7	0.
US National	4 wk ahead	Bin	percent	12,7	12,8	0.
US National	4 wk ahead	Bin	percent	12,8	12,9	0.
US National	4 wk ahead	Bin	percent	12,9	13	0.
US National	4 wk ahead	Bin	percent	13	100	0.010449
