# Supplementary material for: Use of daily Internet search query data improves real-time projections of influenza epidemics
Source: J R Soc Interface. 2018 Oct 10;15(147):20180220. doi: 10.1098/rsif.2018.0220 (PMC6228485; doi:10.1098/rsif.2018.0220)
Supplement: Prediction results in FluChallenge format [file rsif20180220supp2.gz › Forecast-files/mss-15-wikiWEEKnoNOW/6-14_paramrep.txt]

{"LL"	{60.292969019104305	132.65466861004003	338.89592287382897	425.79680048120383}}
{"DD"	{3.337352026022102	4.886629152928353	5.952263528641862	6.820441504094281}}
{"R0max"	{1.8079909293011998	2.5194022018099265	3.3146660505455396	3.6756933952771638}}
{"R0min"	{0.8372706437179549	0.8984757260727176	1.0527531961943892	1.1511117797479327}}
{"Inf"	{2261.0922769225845	3073.6945290446743	3638.4573551529993	4008.0217828805885}}
{"Sus"	{56461.73714300634	60084.95911634522	68909.6728026384	77775.53682206305}}
{"R0(t)"	{1.327921424586791	1.7030787223951702	2.0741627269406413	2.2537351920608364}}
{"Reff"	{0.9349722922063611	1.1074361848389835	1.3109721433935941	1.4321477063339125}}
