# Supplementary material for: Use of daily Internet search query data improves real-time projections of influenza epidemics
Source: J R Soc Interface. 2018 Oct 10;15(147):20180220. doi: 10.1098/rsif.2018.0220 (PMC6228485; doi:10.1098/rsif.2018.0220)
Supplement: Prediction results in FluChallenge format [file rsif20180220supp2.gz › Forecast-files/mss-15-wikiWEEKnoNOW/4-30_paramrep.txt]

{"LL"	{53.6507167237138	144.48539475433853	333.8201293389018	440.3379904391462}}
{"DD"	{3.683291666675171	4.698271093314729	6.08884094674642	6.690030017570633}}
{"R0max"	{1.7191159674278103	2.531917805700626	3.5052179764736837	3.895043750400125}}
{"R0min"	{0.8765767904715349	0.9923202584474284	1.1205521855208522	1.1716611505348087}}
{"Inf"	{748.573075198217	976.2939465919172	1282.2803435837388	1417.5661521829513}}
{"Sus"	{47853.74340012321	53596.31371467618	66310.04123433023	81224.50164795641}}
{"R0(t)"	{1.2176694729880013	1.3756382337324229	1.62140779056056	1.7567447336335418}}
{"Reff"	{0.7237472858430901	0.8074371296361954	0.9765799912898303	1.1387419333633704}}
