# Supplementary material for: Use of daily Internet search query data improves real-time projections of influenza epidemics
Source: J R Soc Interface. 2018 Oct 10;15(147):20180220. doi: 10.1098/rsif.2018.0220 (PMC6228485; doi:10.1098/rsif.2018.0220)
Supplement: Prediction results in FluChallenge format [file rsif20180220supp2.gz › Forecast-files/mss-15-wikiWEEKnoNOW/2013-EW9.csv]

Location	Target	Type	Unit	Bin_start_incl	Bin_end_notincl	Value
US National	1 wk ahead	Point	percent	NA	NA	3.1464000000000003
US National	1 wk ahead	Bin	percent	0	0,1	0.000087
US National	1 wk ahead	Bin	percent	0,1	0,2	0.000144
US National	1 wk ahead	Bin	percent	0,2	0,3	0.00022899999999999998
US National	1 wk ahead	Bin	percent	0,3	0,4	0.000357
US National	1 wk ahead	Bin	percent	0,4	0,5	0.000539
US National	1 wk ahead	Bin	percent	0,5	0,6	0.0007949999999999999
US National	1 wk ahead	Bin	percent	0,6	0,7	0.001144
US National	1 wk ahead	Bin	percent	0,7	0,8	0.0016079999999999998
US National	1 wk ahead	Bin	percent	0,8	0,9	0.0022099999999999997
US National	1 wk ahead	Bin	percent	0,9	1	0.002976
US National	1 wk ahead	Bin	percent	1	1,1	0.003929
US National	1 wk ahead	Bin	percent	1,1	1,2	0.0050929999999999994
US National	1 wk ahead	Bin	percent	1,2	1,3	0.006488
US National	1 wk ahead	Bin	percent	1,3	1,4	0.00813
US National	1 wk ahead	Bin	percent	1,4	1,5	0.010026
US National	1 wk ahead	Bin	percent	1,5	1,6	0.012171999999999999
US National	1 wk ahead	Bin	percent	1,6	1,7	0.014551
US National	1 wk ahead	Bin	percent	1,7	1,8	0.017124999999999998
US National	1 wk ahead	Bin	percent	1,8	1,9	0.01984
US National	1 wk ahead	Bin	percent	1,9	2	0.022619999999999998
US National	1 wk ahead	Bin	percent	2	2,1	0.02537
US National	1 wk ahead	Bin	percent	2,1	2,2	0.027984
US National	1 wk ahead	Bin	percent	2,2	2,3	0.030348999999999998
US National	1 wk ahead	Bin	percent	2,3	2,4	0.032355999999999996
US National	1 wk ahead	Bin	percent	2,4	2,5	0.033909999999999996
US National	1 wk ahead	Bin	percent	2,5	2,6	0.034941
US National	1 wk ahead	Bin	percent	2,6	2,7	0.035405
US National	1 wk ahead	Bin	percent	2,7	2,8	0.035295
US National	1 wk ahead	Bin	percent	2,8	2,9	0.03464
US National	1 wk ahead	Bin	percent	2,9	3	0.033499
US National	1 wk ahead	Bin	percent	3	3,1	0.031952999999999995
US National	1 wk ahead	Bin	percent	3,1	3,2	0.030102999999999998
US National	1 wk ahead	Bin	percent	3,2	3,3	0.028051999999999997
US National	1 wk ahead	Bin	percent	3,3	3,4	0.025903
US National	1 wk ahead	Bin	percent	3,4	3,5	0.02375
US National	1 wk ahead	Bin	percent	3,5	3,6	0.021671
US National	1 wk ahead	Bin	percent	3,6	3,7	0.019726
US National	1 wk ahead	Bin	percent	3,7	3,8	0.017957
US National	1 wk ahead	Bin	percent	3,8	3,9	0.016389
US National	1 wk ahead	Bin	percent	3,9	4	0.015031
US National	1 wk ahead	Bin	percent	4	4,1	0.013876
US National	1 wk ahead	Bin	percent	4,1	4,2	0.012907
US National	1 wk ahead	Bin	percent	4,2	4,3	0.012102
US National	1 wk ahead	Bin	percent	4,3	4,4	0.011432999999999999
US National	1 wk ahead	Bin	percent	4,4	4,5	0.010870999999999999
US National	1 wk ahead	Bin	percent	4,5	4,6	0.01039
US National	1 wk ahead	Bin	percent	4,6	4,7	0.009968
US National	1 wk ahead	Bin	percent	4,7	4,8	0.009588
US National	1 wk ahead	Bin	percent	4,8	4,9	0.009236
US National	1 wk ahead	Bin	percent	4,9	5	0.008905
US National	1 wk ahead	Bin	percent	5	5,1	0.008591
US National	1 wk ahead	Bin	percent	5,1	5,2	0.008291999999999999
US National	1 wk ahead	Bin	percent	5,2	5,3	0.008009
US National	1 wk ahead	Bin	percent	5,3	5,4	0.007742
US National	1 wk ahead	Bin	percent	5,4	5,5	0.007493
US National	1 wk ahead	Bin	percent	5,5	5,6	0.0072629999999999995
US National	1 wk ahead	Bin	percent	5,6	5,7	0.0070539999999999995
US National	1 wk ahead	Bin	percent	5,7	5,8	0.0068639999999999994
US National	1 wk ahead	Bin	percent	5,8	5,9	0.0066949999999999996
US National	1 wk ahead	Bin	percent	5,9	6	0.006547
US National	1 wk ahead	Bin	percent	6	6,1	0.006417
US National	1 wk ahead	Bin	percent	6,1	6,2	0.0063019999999999994
US National	1 wk ahead	Bin	percent	6,2	6,3	0.0061979999999999995
US National	1 wk ahead	Bin	percent	6,3	6,4	0.006097
US National	1 wk ahead	Bin	percent	6,4	6,5	0.005992
US National	1 wk ahead	Bin	percent	6,5	6,6	0.005874
US National	1 wk ahead	Bin	percent	6,6	6,7	0.0057339999999999995
US National	1 wk ahead	Bin	percent	6,7	6,8	0.005562
US National	1 wk ahead	Bin	percent	6,8	6,9	0.005353
US National	1 wk ahead	Bin	percent	6,9	7	0.005098999999999999
US National	1 wk ahead	Bin	percent	7	7,1	0.004801
US National	1 wk ahead	Bin	percent	7,1	7,2	0.004458
US National	1 wk ahead	Bin	percent	7,2	7,3	0.004075
US National	1 wk ahead	Bin	percent	7,3	7,4	0.0036599999999999996
US National	1 wk ahead	Bin	percent	7,4	7,5	0.0032259999999999997
US National	1 wk ahead	Bin	percent	7,5	7,6	0.0027849999999999997
US National	1 wk ahead	Bin	percent	7,6	7,7	0.002351
US National	1 wk ahead	Bin	percent	7,7	7,8	0.001939
US National	1 wk ahead	Bin	percent	7,8	7,9	0.0015589999999999998
US National	1 wk ahead	Bin	percent	7,9	8	0.001222
US National	1 wk ahead	Bin	percent	8	8,1	0.0009329999999999999
US National	1 wk ahead	Bin	percent	8,1	8,2	0.0006929999999999999
US National	1 wk ahead	Bin	percent	8,2	8,3	0.0005009999999999999
US National	1 wk ahead	Bin	percent	8,3	8,4	0.00035299999999999996
US National	1 wk ahead	Bin	percent	8,4	8,5	0.000243
US National	1 wk ahead	Bin	percent	8,5	8,6	0.000166
US National	1 wk ahead	Bin	percent	8,6	8,7	0.000116
US National	1 wk ahead	Bin	percent	8,7	8,8	0.000089
US National	1 wk ahead	Bin	percent	8,8	8,9	0.00007999999999999999
US National	1 wk ahead	Bin	percent	8,9	9	0.000087
US National	1 wk ahead	Bin	percent	9	9,1	0.00010999999999999999
US National	1 wk ahead	Bin	percent	9,1	9,2	0.000149
US National	1 wk ahead	Bin	percent	9,2	9,3	0.000204
US National	1 wk ahead	Bin	percent	9,3	9,4	0.000277
US National	1 wk ahead	Bin	percent	9,4	9,5	0.000366
US National	1 wk ahead	Bin	percent	9,5	9,6	0.00047099999999999996
US National	1 wk ahead	Bin	percent	9,6	9,7	0.0005899999999999999
US National	1 wk ahead	Bin	percent	9,7	9,8	0.000718
US National	1 wk ahead	Bin	percent	9,8	9,9	0.00085
US National	1 wk ahead	Bin	percent	9,9	10	0.00098
US National	1 wk ahead	Bin	percent	10	10,1	0.001101
US National	1 wk ahead	Bin	percent	10,1	10,2	0.001207
US National	1 wk ahead	Bin	percent	10,2	10,3	0.001291
US National	1 wk ahead	Bin	percent	10,3	10,4	0.001351
US National	1 wk ahead	Bin	percent	10,4	10,5	0.001385
US National	1 wk ahead	Bin	percent	10,5	10,6	0.0013939999999999998
US National	1 wk ahead	Bin	percent	10,6	10,7	0.0013809999999999998
US National	1 wk ahead	Bin	percent	10,7	10,8	0.0013499999999999999
US National	1 wk ahead	Bin	percent	10,8	10,9	0.0013089999999999998
US National	1 wk ahead	Bin	percent	10,9	11	0.001261
US National	1 wk ahead	Bin	percent	11	11,1	0.0012109999999999998
US National	1 wk ahead	Bin	percent	11,1	11,2	0.001162
US National	1 wk ahead	Bin	percent	11,2	11,3	0.0011149999999999999
US National	1 wk ahead	Bin	percent	11,3	11,4	0.001067
US National	1 wk ahead	Bin	percent	11,4	11,5	0.001017
US National	1 wk ahead	Bin	percent	11,5	11,6	0.000962
US National	1 wk ahead	Bin	percent	11,6	11,7	0.000899
US National	1 wk ahead	Bin	percent	11,7	11,8	0.0008259999999999999
US National	1 wk ahead	Bin	percent	11,8	11,9	0.000744
US National	1 wk ahead	Bin	percent	11,9	12	0.000655
US National	1 wk ahead	Bin	percent	12	12,1	0.000562
US National	1 wk ahead	Bin	percent	12,1	12,2	0.00046899999999999996
US National	1 wk ahead	Bin	percent	12,2	12,3	0.00037999999999999997
US National	1 wk ahead	Bin	percent	12,3	12,4	0.000299
US National	1 wk ahead	Bin	percent	12,4	12,5	0.00022799999999999999
US National	1 wk ahead	Bin	percent	12,5	12,6	0.000168
US National	1 wk ahead	Bin	percent	12,6	12,7	0.00011999999999999999
US National	1 wk ahead	Bin	percent	12,7	12,8	0.000083
US National	1 wk ahead	Bin	percent	12,8	12,9	0.000056
US National	1 wk ahead	Bin	percent	12,9	13	0.000036
US National	1 wk ahead	Bin	percent	13	100	0.010055
US National	2 wk ahead	Point	percent	NA	NA	3.1738000000000004
US National	2 wk ahead	Bin	percent	0	0,1	0.004007
US National	2 wk ahead	Bin	percent	0,1	0,2	0.0046749999999999995
US National	2 wk ahead	Bin	percent	0,2	0,3	0.005411
US National	2 wk ahead	Bin	percent	0,3	0,4	0.006215999999999999
US National	2 wk ahead	Bin	percent	0,4	0,5	0.0070869999999999995
US National	2 wk ahead	Bin	percent	0,5	0,6	0.00802
US National	2 wk ahead	Bin	percent	0,6	0,7	0.009008
US National	2 wk ahead	Bin	percent	0,7	0,8	0.010043
US National	2 wk ahead	Bin	percent	0,8	0,9	0.011116
US National	2 wk ahead	Bin	percent	0,9	1	0.012215
US National	2 wk ahead	Bin	percent	1	1,1	0.013325
US National	2 wk ahead	Bin	percent	1,1	1,2	0.014433999999999999
US National	2 wk ahead	Bin	percent	1,2	1,3	0.015524
US National	2 wk ahead	Bin	percent	1,3	1,4	0.016579999999999998
US National	2 wk ahead	Bin	percent	1,4	1,5	0.017584
US National	2 wk ahead	Bin	percent	1,5	1,6	0.018521
US National	2 wk ahead	Bin	percent	1,6	1,7	0.019375
US National	2 wk ahead	Bin	percent	1,7	1,8	0.020131
US National	2 wk ahead	Bin	percent	1,8	1,9	0.020777
US National	2 wk ahead	Bin	percent	1,9	2	0.021301
US National	2 wk ahead	Bin	percent	2	2,1	0.021695
US National	2 wk ahead	Bin	percent	2,1	2,2	0.021953
US National	2 wk ahead	Bin	percent	2,2	2,3	0.022073
US National	2 wk ahead	Bin	percent	2,3	2,4	0.022054999999999998
US National	2 wk ahead	Bin	percent	2,4	2,5	0.021901999999999998
US National	2 wk ahead	Bin	percent	2,5	2,6	0.02162
US National	2 wk ahead	Bin	percent	2,6	2,7	0.021218
US National	2 wk ahead	Bin	percent	2,7	2,8	0.020707
US National	2 wk ahead	Bin	percent	2,8	2,9	0.020099
US National	2 wk ahead	Bin	percent	2,9	3	0.01941
US National	2 wk ahead	Bin	percent	3	3,1	0.018654
US National	2 wk ahead	Bin	percent	3,1	3,2	0.017846
US National	2 wk ahead	Bin	percent	3,2	3,3	0.017003
US National	2 wk ahead	Bin	percent	3,3	3,4	0.016138
US National	2 wk ahead	Bin	percent	3,4	3,5	0.015266
US National	2 wk ahead	Bin	percent	3,5	3,6	0.0144
US National	2 wk ahead	Bin	percent	3,6	3,7	0.01355
US National	2 wk ahead	Bin	percent	3,7	3,8	0.012726999999999999
US National	2 wk ahead	Bin	percent	3,8	3,9	0.011937999999999999
US National	2 wk ahead	Bin	percent	3,9	4	0.011189
US National	2 wk ahead	Bin	percent	4	4,1	0.010485
US National	2 wk ahead	Bin	percent	4,1	4,2	0.009826999999999999
US National	2 wk ahead	Bin	percent	4,2	4,3	0.009217999999999999
US National	2 wk ahead	Bin	percent	4,3	4,4	0.008657
US National	2 wk ahead	Bin	percent	4,4	4,5	0.008143
US National	2 wk ahead	Bin	percent	4,5	4,6	0.0076749999999999995
US National	2 wk ahead	Bin	percent	4,6	4,7	0.0072499999999999995
US National	2 wk ahead	Bin	percent	4,7	4,8	0.0068639999999999994
US National	2 wk ahead	Bin	percent	4,8	4,9	0.006516
US National	2 wk ahead	Bin	percent	4,9	5	0.006201
US National	2 wk ahead	Bin	percent	5	5,1	0.005915999999999999
US National	2 wk ahead	Bin	percent	5,1	5,2	0.005658
US National	2 wk ahead	Bin	percent	5,2	5,3	0.005424
US National	2 wk ahead	Bin	percent	5,3	5,4	0.0052109999999999995
US National	2 wk ahead	Bin	percent	5,4	5,5	0.005017
US National	2 wk ahead	Bin	percent	5,5	5,6	0.0048389999999999996
US National	2 wk ahead	Bin	percent	5,6	5,7	0.004676
US National	2 wk ahead	Bin	percent	5,7	5,8	0.004527
US National	2 wk ahead	Bin	percent	5,8	5,9	0.00439
US National	2 wk ahead	Bin	percent	5,9	6	0.0042639999999999996
US National	2 wk ahead	Bin	percent	6	6,1	0.004148
US National	2 wk ahead	Bin	percent	6,1	6,2	0.004042
US National	2 wk ahead	Bin	percent	6,2	6,3	0.003945
US National	2 wk ahead	Bin	percent	6,3	6,4	0.0038559999999999996
US National	2 wk ahead	Bin	percent	6,4	6,5	0.003776
US National	2 wk ahead	Bin	percent	6,5	6,6	0.0037029999999999997
US National	2 wk ahead	Bin	percent	6,6	6,7	0.003637
US National	2 wk ahead	Bin	percent	6,7	6,8	0.003577
US National	2 wk ahead	Bin	percent	6,8	6,9	0.0035229999999999997
US National	2 wk ahead	Bin	percent	6,9	7	0.003472
US National	2 wk ahead	Bin	percent	7	7,1	0.0034249999999999997
US National	2 wk ahead	Bin	percent	7,1	7,2	0.003379
US National	2 wk ahead	Bin	percent	7,2	7,3	0.003333
US National	2 wk ahead	Bin	percent	7,3	7,4	0.003287
US National	2 wk ahead	Bin	percent	7,4	7,5	0.0032389999999999997
US National	2 wk ahead	Bin	percent	7,5	7,6	0.003188
US National	2 wk ahead	Bin	percent	7,6	7,7	0.003134
US National	2 wk ahead	Bin	percent	7,7	7,8	0.003074
US National	2 wk ahead	Bin	percent	7,8	7,9	0.003011
US National	2 wk ahead	Bin	percent	7,9	8	0.0029419999999999997
US National	2 wk ahead	Bin	percent	8	8,1	0.0028699999999999997
US National	2 wk ahead	Bin	percent	8,1	8,2	0.002794
US National	2 wk ahead	Bin	percent	8,2	8,3	0.002717
US National	2 wk ahead	Bin	percent	8,3	8,4	0.0026379999999999997
US National	2 wk ahead	Bin	percent	8,4	8,5	0.002561
US National	2 wk ahead	Bin	percent	8,5	8,6	0.002487
US National	2 wk ahead	Bin	percent	8,6	8,7	0.002417
US National	2 wk ahead	Bin	percent	8,7	8,8	0.0023539999999999998
US National	2 wk ahead	Bin	percent	8,8	8,9	0.002299
US National	2 wk ahead	Bin	percent	8,9	9	0.002254
US National	2 wk ahead	Bin	percent	9	9,1	0.002219
US National	2 wk ahead	Bin	percent	9,1	9,2	0.002196
US National	2 wk ahead	Bin	percent	9,2	9,3	0.0021839999999999997
US National	2 wk ahead	Bin	percent	9,3	9,4	0.0021839999999999997
US National	2 wk ahead	Bin	percent	9,4	9,5	0.002195
US National	2 wk ahead	Bin	percent	9,5	9,6	0.002215
US National	2 wk ahead	Bin	percent	9,6	9,7	0.002244
US National	2 wk ahead	Bin	percent	9,7	9,8	0.0022789999999999998
US National	2 wk ahead	Bin	percent	9,8	9,9	0.0023179999999999997
US National	2 wk ahead	Bin	percent	9,9	10	0.0023599999999999997
US National	2 wk ahead	Bin	percent	10	10,1	0.002402
US National	2 wk ahead	Bin	percent	10,1	10,2	0.002443
US National	2 wk ahead	Bin	percent	10,2	10,3	0.00248
US National	2 wk ahead	Bin	percent	10,3	10,4	0.002512
US National	2 wk ahead	Bin	percent	10,4	10,5	0.0025369999999999998
US National	2 wk ahead	Bin	percent	10,5	10,6	0.0025559999999999997
US National	2 wk ahead	Bin	percent	10,6	10,7	0.0025659999999999997
US National	2 wk ahead	Bin	percent	10,7	10,8	0.0025689999999999997
US National	2 wk ahead	Bin	percent	10,8	10,9	0.002564
US National	2 wk ahead	Bin	percent	10,9	11	0.002551
US National	2 wk ahead	Bin	percent	11	11,1	0.002533
US National	2 wk ahead	Bin	percent	11,1	11,2	0.002509
US National	2 wk ahead	Bin	percent	11,2	11,3	0.00248
US National	2 wk ahead	Bin	percent	11,3	11,4	0.002449
US National	2 wk ahead	Bin	percent	11,4	11,5	0.0024159999999999997
US National	2 wk ahead	Bin	percent	11,5	11,6	0.0023829999999999997
US National	2 wk ahead	Bin	percent	11,6	11,7	0.00235
US National	2 wk ahead	Bin	percent	11,7	11,8	0.0023179999999999997
US National	2 wk ahead	Bin	percent	11,8	11,9	0.002289
US National	2 wk ahead	Bin	percent	11,9	12	0.002261
US National	2 wk ahead	Bin	percent	12	12,1	0.0022359999999999997
US National	2 wk ahead	Bin	percent	12,1	12,2	0.0022129999999999997
US National	2 wk ahead	Bin	percent	12,2	12,3	0.002192
US National	2 wk ahead	Bin	percent	12,3	12,4	0.0021709999999999998
US National	2 wk ahead	Bin	percent	12,4	12,5	0.00215
US National	2 wk ahead	Bin	percent	12,5	12,6	0.002128
US National	2 wk ahead	Bin	percent	12,6	12,7	0.0021019999999999997
US National	2 wk ahead	Bin	percent	12,7	12,8	0.0020729999999999998
US National	2 wk ahead	Bin	percent	12,8	12,9	0.002039
US National	2 wk ahead	Bin	percent	12,9	13	0.0019979999999999998
US National	2 wk ahead	Bin	percent	13	100	0.06450299999999999
US National	3 wk ahead	Point	percent	NA	NA	3.2696000000000005
US National	3 wk ahead	Bin	percent	0	0,1	0.009380999999999999
US National	3 wk ahead	Bin	percent	0,1	0,2	0.010062
US National	3 wk ahead	Bin	percent	0,2	0,3	0.010746
US National	3 wk ahead	Bin	percent	0,3	0,4	0.01143
US National	3 wk ahead	Bin	percent	0,4	0,5	0.012107
US National	3 wk ahead	Bin	percent	0,5	0,6	0.012771
US National	3 wk ahead	Bin	percent	0,6	0,7	0.013417
US National	3 wk ahead	Bin	percent	0,7	0,8	0.014039
US National	3 wk ahead	Bin	percent	0,8	0,9	0.014631
US National	3 wk ahead	Bin	percent	0,9	1	0.015186999999999999
US National	3 wk ahead	Bin	percent	1	1,1	0.015702
US National	3 wk ahead	Bin	percent	1,1	1,2	0.016172
US National	3 wk ahead	Bin	percent	1,2	1,3	0.016590999999999998
US National	3 wk ahead	Bin	percent	1,3	1,4	0.016957
US National	3 wk ahead	Bin	percent	1,4	1,5	0.017265
US National	3 wk ahead	Bin	percent	1,5	1,6	0.017513
US National	3 wk ahead	Bin	percent	1,6	1,7	0.0177
US National	3 wk ahead	Bin	percent	1,7	1,8	0.017825
US National	3 wk ahead	Bin	percent	1,8	1,9	0.017887
US National	3 wk ahead	Bin	percent	1,9	2	0.017886
US National	3 wk ahead	Bin	percent	2	2,1	0.017824
US National	3 wk ahead	Bin	percent	2,1	2,2	0.017703
US National	3 wk ahead	Bin	percent	2,2	2,3	0.017525
US National	3 wk ahead	Bin	percent	2,3	2,4	0.017294
US National	3 wk ahead	Bin	percent	2,4	2,5	0.017012
US National	3 wk ahead	Bin	percent	2,5	2,6	0.016685
US National	3 wk ahead	Bin	percent	2,6	2,7	0.016316
US National	3 wk ahead	Bin	percent	2,7	2,8	0.01591
US National	3 wk ahead	Bin	percent	2,8	2,9	0.015472
US National	3 wk ahead	Bin	percent	2,9	3	0.015007
US National	3 wk ahead	Bin	percent	3	3,1	0.01452
US National	3 wk ahead	Bin	percent	3,1	3,2	0.014015999999999999
US National	3 wk ahead	Bin	percent	3,2	3,3	0.013498999999999999
US National	3 wk ahead	Bin	percent	3,3	3,4	0.012973
US National	3 wk ahead	Bin	percent	3,4	3,5	0.012445
US National	3 wk ahead	Bin	percent	3,5	3,6	0.011916
US National	3 wk ahead	Bin	percent	3,6	3,7	0.011391
US National	3 wk ahead	Bin	percent	3,7	3,8	0.010872999999999999
US National	3 wk ahead	Bin	percent	3,8	3,9	0.010366
US National	3 wk ahead	Bin	percent	3,9	4	0.009871
US National	3 wk ahead	Bin	percent	4	4,1	0.009389999999999999
US National	3 wk ahead	Bin	percent	4,1	4,2	0.008926
US National	3 wk ahead	Bin	percent	4,2	4,3	0.00848
US National	3 wk ahead	Bin	percent	4,3	4,4	0.008053
US National	3 wk ahead	Bin	percent	4,4	4,5	0.007646
US National	3 wk ahead	Bin	percent	4,5	4,6	0.00726
US National	3 wk ahead	Bin	percent	4,6	4,7	0.006894
US National	3 wk ahead	Bin	percent	4,7	4,8	0.006549
US National	3 wk ahead	Bin	percent	4,8	4,9	0.0062239999999999995
US National	3 wk ahead	Bin	percent	4,9	5	0.005919
US National	3 wk ahead	Bin	percent	5	5,1	0.005634999999999999
US National	3 wk ahead	Bin	percent	5,1	5,2	0.00537
US National	3 wk ahead	Bin	percent	5,2	5,3	0.005123
US National	3 wk ahead	Bin	percent	5,3	5,4	0.004894
US National	3 wk ahead	Bin	percent	5,4	5,5	0.0046819999999999995
US National	3 wk ahead	Bin	percent	5,5	5,6	0.004487
US National	3 wk ahead	Bin	percent	5,6	5,7	0.004307
US National	3 wk ahead	Bin	percent	5,7	5,8	0.004142
US National	3 wk ahead	Bin	percent	5,8	5,9	0.003991
US National	3 wk ahead	Bin	percent	5,9	6	0.0038529999999999997
US National	3 wk ahead	Bin	percent	6	6,1	0.003727
US National	3 wk ahead	Bin	percent	6,1	6,2	0.003613
US National	3 wk ahead	Bin	percent	6,2	6,3	0.0035099999999999997
US National	3 wk ahead	Bin	percent	6,3	6,4	0.003418
US National	3 wk ahead	Bin	percent	6,4	6,5	0.003335
US National	3 wk ahead	Bin	percent	6,5	6,6	0.003261
US National	3 wk ahead	Bin	percent	6,6	6,7	0.003195
US National	3 wk ahead	Bin	percent	6,7	6,8	0.003137
US National	3 wk ahead	Bin	percent	6,8	6,9	0.003087
US National	3 wk ahead	Bin	percent	6,9	7	0.003044
US National	3 wk ahead	Bin	percent	7	7,1	0.003006
US National	3 wk ahead	Bin	percent	7,1	7,2	0.0029749999999999998
US National	3 wk ahead	Bin	percent	7,2	7,3	0.002949
US National	3 wk ahead	Bin	percent	7,3	7,4	0.002927
US National	3 wk ahead	Bin	percent	7,4	7,5	0.00291
US National	3 wk ahead	Bin	percent	7,5	7,6	0.0028959999999999997
US National	3 wk ahead	Bin	percent	7,6	7,7	0.0028859999999999997
US National	3 wk ahead	Bin	percent	7,7	7,8	0.002878
US National	3 wk ahead	Bin	percent	7,8	7,9	0.0028729999999999997
US National	3 wk ahead	Bin	percent	7,9	8	0.002869
US National	3 wk ahead	Bin	percent	8	8,1	0.002866
US National	3 wk ahead	Bin	percent	8,1	8,2	0.002864
US National	3 wk ahead	Bin	percent	8,2	8,3	0.002861
US National	3 wk ahead	Bin	percent	8,3	8,4	0.002859
US National	3 wk ahead	Bin	percent	8,4	8,5	0.002856
US National	3 wk ahead	Bin	percent	8,5	8,6	0.002851
US National	3 wk ahead	Bin	percent	8,6	8,7	0.002845
US National	3 wk ahead	Bin	percent	8,7	8,8	0.002838
US National	3 wk ahead	Bin	percent	8,8	8,9	0.002828
US National	3 wk ahead	Bin	percent	8,9	9	0.002816
US National	3 wk ahead	Bin	percent	9	9,1	0.002802
US National	3 wk ahead	Bin	percent	9,1	9,2	0.002786
US National	3 wk ahead	Bin	percent	9,2	9,3	0.002768
US National	3 wk ahead	Bin	percent	9,3	9,4	0.002747
US National	3 wk ahead	Bin	percent	9,4	9,5	0.002725
US National	3 wk ahead	Bin	percent	9,5	9,6	0.002701
US National	3 wk ahead	Bin	percent	9,6	9,7	0.002676
US National	3 wk ahead	Bin	percent	9,7	9,8	0.002649
US National	3 wk ahead	Bin	percent	9,8	9,9	0.0026219999999999998
US National	3 wk ahead	Bin	percent	9,9	10	0.002594
US National	3 wk ahead	Bin	percent	10	10,1	0.0025659999999999997
US National	3 wk ahead	Bin	percent	10,1	10,2	0.0025369999999999998
US National	3 wk ahead	Bin	percent	10,2	10,3	0.002509
US National	3 wk ahead	Bin	percent	10,3	10,4	0.002482
US National	3 wk ahead	Bin	percent	10,4	10,5	0.0024549999999999997
US National	3 wk ahead	Bin	percent	10,5	10,6	0.0024289999999999997
US National	3 wk ahead	Bin	percent	10,6	10,7	0.0024029999999999998
US National	3 wk ahead	Bin	percent	10,7	10,8	0.002378
US National	3 wk ahead	Bin	percent	10,8	10,9	0.0023539999999999998
US National	3 wk ahead	Bin	percent	10,9	11	0.00233
US National	3 wk ahead	Bin	percent	11	11,1	0.002306
US National	3 wk ahead	Bin	percent	11,1	11,2	0.002283
US National	3 wk ahead	Bin	percent	11,2	11,3	0.0022589999999999997
US National	3 wk ahead	Bin	percent	11,3	11,4	0.0022359999999999997
US National	3 wk ahead	Bin	percent	11,4	11,5	0.002211
US National	3 wk ahead	Bin	percent	11,5	11,6	0.002186
US National	3 wk ahead	Bin	percent	11,6	11,7	0.002159
US National	3 wk ahead	Bin	percent	11,7	11,8	0.002131
US National	3 wk ahead	Bin	percent	11,8	11,9	0.0021019999999999997
US National	3 wk ahead	Bin	percent	11,9	12	0.002071
US National	3 wk ahead	Bin	percent	12	12,1	0.002039
US National	3 wk ahead	Bin	percent	12,1	12,2	0.002006
US National	3 wk ahead	Bin	percent	12,2	12,3	0.001971
US National	3 wk ahead	Bin	percent	12,3	12,4	0.001934
US National	3 wk ahead	Bin	percent	12,4	12,5	0.0018969999999999998
US National	3 wk ahead	Bin	percent	12,5	12,6	0.001859
US National	3 wk ahead	Bin	percent	12,6	12,7	0.001821
US National	3 wk ahead	Bin	percent	12,7	12,8	0.0017829999999999999
US National	3 wk ahead	Bin	percent	12,8	12,9	0.001745
US National	3 wk ahead	Bin	percent	12,9	13	0.0017079999999999999
US National	3 wk ahead	Bin	percent	13	100	0.111089
US National	4 wk ahead	Point	percent	NA	NA	2.9010000000000002
US National	4 wk ahead	Bin	percent	0	0,1	0.01258
US National	4 wk ahead	Bin	percent	0,1	0,2	0.013385
US National	4 wk ahead	Bin	percent	0,2	0,3	0.014173
US National	4 wk ahead	Bin	percent	0,3	0,4	0.014934999999999999
US National	4 wk ahead	Bin	percent	0,4	0,5	0.015664
US National	4 wk ahead	Bin	percent	0,5	0,6	0.016351
US National	4 wk ahead	Bin	percent	0,6	0,7	0.016989999999999998
US National	4 wk ahead	Bin	percent	0,7	0,8	0.017573
US National	4 wk ahead	Bin	percent	0,8	0,9	0.018092999999999998
US National	4 wk ahead	Bin	percent	0,9	1	0.018546
US National	4 wk ahead	Bin	percent	1	1,1	0.018925
US National	4 wk ahead	Bin	percent	1,1	1,2	0.01923
US National	4 wk ahead	Bin	percent	1,2	1,3	0.019454
US National	4 wk ahead	Bin	percent	1,3	1,4	0.019599
US National	4 wk ahead	Bin	percent	1,4	1,5	0.019663999999999997
US National	4 wk ahead	Bin	percent	1,5	1,6	0.019649
US National	4 wk ahead	Bin	percent	1,6	1,7	0.019556999999999998
US National	4 wk ahead	Bin	percent	1,7	1,8	0.019389999999999998
US National	4 wk ahead	Bin	percent	1,8	1,9	0.019153
US National	4 wk ahead	Bin	percent	1,9	2	0.01885
US National	4 wk ahead	Bin	percent	2	2,1	0.018486
US National	4 wk ahead	Bin	percent	2,1	2,2	0.018068
US National	4 wk ahead	Bin	percent	2,2	2,3	0.017599999999999998
US National	4 wk ahead	Bin	percent	2,3	2,4	0.017092
US National	4 wk ahead	Bin	percent	2,4	2,5	0.016548999999999998
US National	4 wk ahead	Bin	percent	2,5	2,6	0.015976999999999998
US National	4 wk ahead	Bin	percent	2,6	2,7	0.015384
US National	4 wk ahead	Bin	percent	2,7	2,8	0.014775
US National	4 wk ahead	Bin	percent	2,8	2,9	0.014157
US National	4 wk ahead	Bin	percent	2,9	3	0.013536
US National	4 wk ahead	Bin	percent	3	3,1	0.012915999999999999
US National	4 wk ahead	Bin	percent	3,1	3,2	0.012301999999999999
US National	4 wk ahead	Bin	percent	3,2	3,3	0.011698
US National	4 wk ahead	Bin	percent	3,3	3,4	0.011106999999999999
US National	4 wk ahead	Bin	percent	3,4	3,5	0.010534
US National	4 wk ahead	Bin	percent	3,5	3,6	0.00998
US National	4 wk ahead	Bin	percent	3,6	3,7	0.009446
US National	4 wk ahead	Bin	percent	3,7	3,8	0.008936
US National	4 wk ahead	Bin	percent	3,8	3,9	0.008449
US National	4 wk ahead	Bin	percent	3,9	4	0.007987
US National	4 wk ahead	Bin	percent	4	4,1	0.007549999999999999
US National	4 wk ahead	Bin	percent	4,1	4,2	0.007137999999999999
US National	4 wk ahead	Bin	percent	4,2	4,3	0.006751999999999999
US National	4 wk ahead	Bin	percent	4,3	4,4	0.00639
US National	4 wk ahead	Bin	percent	4,4	4,5	0.006052999999999999
US National	4 wk ahead	Bin	percent	4,5	4,6	0.0057399999999999994
US National	4 wk ahead	Bin	percent	4,6	4,7	0.00545
US National	4 wk ahead	Bin	percent	4,7	4,8	0.005183
US National	4 wk ahead	Bin	percent	4,8	4,9	0.004939
US National	4 wk ahead	Bin	percent	4,9	5	0.004716
US National	4 wk ahead	Bin	percent	5	5,1	0.004513
US National	4 wk ahead	Bin	percent	5,1	5,2	0.004331
US National	4 wk ahead	Bin	percent	5,2	5,3	0.004168
US National	4 wk ahead	Bin	percent	5,3	5,4	0.004024
US National	4 wk ahead	Bin	percent	5,4	5,5	0.003898
US National	4 wk ahead	Bin	percent	5,5	5,6	0.003789
US National	4 wk ahead	Bin	percent	5,6	5,7	0.0036959999999999996
US National	4 wk ahead	Bin	percent	5,7	5,8	0.003619
US National	4 wk ahead	Bin	percent	5,8	5,9	0.003557
US National	4 wk ahead	Bin	percent	5,9	6	0.003508
US National	4 wk ahead	Bin	percent	6	6,1	0.003473
US National	4 wk ahead	Bin	percent	6,1	6,2	0.00345
US National	4 wk ahead	Bin	percent	6,2	6,3	0.0034379999999999997
US National	4 wk ahead	Bin	percent	6,3	6,4	0.003436
US National	4 wk ahead	Bin	percent	6,4	6,5	0.003443
US National	4 wk ahead	Bin	percent	6,5	6,6	0.003459
US National	4 wk ahead	Bin	percent	6,6	6,7	0.0034809999999999997
US National	4 wk ahead	Bin	percent	6,7	6,8	0.0035099999999999997
US National	4 wk ahead	Bin	percent	6,8	6,9	0.003544
US National	4 wk ahead	Bin	percent	6,9	7	0.0035819999999999997
US National	4 wk ahead	Bin	percent	7	7,1	0.003624
US National	4 wk ahead	Bin	percent	7,1	7,2	0.0036669999999999997
US National	4 wk ahead	Bin	percent	7,2	7,3	0.003711
US National	4 wk ahead	Bin	percent	7,3	7,4	0.003756
US National	4 wk ahead	Bin	percent	7,4	7,5	0.0038
US National	4 wk ahead	Bin	percent	7,5	7,6	0.0038429999999999996
US National	4 wk ahead	Bin	percent	7,6	7,7	0.0038829999999999997
US National	4 wk ahead	Bin	percent	7,7	7,8	0.003921
US National	4 wk ahead	Bin	percent	7,8	7,9	0.003955
US National	4 wk ahead	Bin	percent	7,9	8	0.003985
US National	4 wk ahead	Bin	percent	8	8,1	0.00401
US National	4 wk ahead	Bin	percent	8,1	8,2	0.00403
US National	4 wk ahead	Bin	percent	8,2	8,3	0.004045
US National	4 wk ahead	Bin	percent	8,3	8,4	0.0040539999999999994
US National	4 wk ahead	Bin	percent	8,4	8,5	0.004057
US National	4 wk ahead	Bin	percent	8,5	8,6	0.0040539999999999994
US National	4 wk ahead	Bin	percent	8,6	8,7	0.004044
US National	4 wk ahead	Bin	percent	8,7	8,8	0.0040279999999999995
US National	4 wk ahead	Bin	percent	8,8	8,9	0.004005
US National	4 wk ahead	Bin	percent	8,9	9	0.0039759999999999995
US National	4 wk ahead	Bin	percent	9	9,1	0.003941
US National	4 wk ahead	Bin	percent	9,1	9,2	0.0039
US National	4 wk ahead	Bin	percent	9,2	9,3	0.003852
US National	4 wk ahead	Bin	percent	9,3	9,4	0.003799
US National	4 wk ahead	Bin	percent	9,4	9,5	0.003741
US National	4 wk ahead	Bin	percent	9,5	9,6	0.003678
US National	4 wk ahead	Bin	percent	9,6	9,7	0.00361
US National	4 wk ahead	Bin	percent	9,7	9,8	0.003538
US National	4 wk ahead	Bin	percent	9,8	9,9	0.003462
US National	4 wk ahead	Bin	percent	9,9	10	0.0033829999999999997
US National	4 wk ahead	Bin	percent	10	10,1	0.0033009999999999997
US National	4 wk ahead	Bin	percent	10,1	10,2	0.003217
US National	4 wk ahead	Bin	percent	10,2	10,3	0.0031309999999999997
US National	4 wk ahead	Bin	percent	10,3	10,4	0.0030429999999999997
US National	4 wk ahead	Bin	percent	10,4	10,5	0.0029549999999999997
US National	4 wk ahead	Bin	percent	10,5	10,6	0.002866
US National	4 wk ahead	Bin	percent	10,6	10,7	0.002777
US National	4 wk ahead	Bin	percent	10,7	10,8	0.002688
US National	4 wk ahead	Bin	percent	10,8	10,9	0.0026
US National	4 wk ahead	Bin	percent	10,9	11	0.002512
US National	4 wk ahead	Bin	percent	11	11,1	0.0024259999999999998
US National	4 wk ahead	Bin	percent	11,1	11,2	0.0023409999999999998
US National	4 wk ahead	Bin	percent	11,2	11,3	0.002257
US National	4 wk ahead	Bin	percent	11,3	11,4	0.002175
US National	4 wk ahead	Bin	percent	11,4	11,5	0.002094
US National	4 wk ahead	Bin	percent	11,5	11,6	0.002016
US National	4 wk ahead	Bin	percent	11,6	11,7	0.0019399999999999999
US National	4 wk ahead	Bin	percent	11,7	11,8	0.0018659999999999998
US National	4 wk ahead	Bin	percent	11,8	11,9	0.001795
US National	4 wk ahead	Bin	percent	11,9	12	0.0017259999999999999
US National	4 wk ahead	Bin	percent	12	12,1	0.001661
US National	4 wk ahead	Bin	percent	12,1	12,2	0.001598
US National	4 wk ahead	Bin	percent	12,2	12,3	0.00154
US National	4 wk ahead	Bin	percent	12,3	12,4	0.0014839999999999999
US National	4 wk ahead	Bin	percent	12,4	12,5	0.001433
US National	4 wk ahead	Bin	percent	12,5	12,6	0.0013859999999999999
US National	4 wk ahead	Bin	percent	12,6	12,7	0.001343
US National	4 wk ahead	Bin	percent	12,7	12,8	0.001304
US National	4 wk ahead	Bin	percent	12,8	12,9	0.0012699999999999999
US National	4 wk ahead	Bin	percent	12,9	13	0.001241
US National	4 wk ahead	Bin	percent	13	100	0.070091
