# Supplementary material for: Use of daily Internet search query data improves real-time projections of influenza epidemics
Source: J R Soc Interface. 2018 Oct 10;15(147):20180220. doi: 10.1098/rsif.2018.0220 (PMC6228485; doi:10.1098/rsif.2018.0220)
Supplement: Prediction results in FluChallenge format [file rsif20180220supp2.gz › Forecast-files/mss-15-wikiWEEKnoNOW/7-19_paramrep.txt]

{"LL"	{61.70255459818376	192.9505762561549	366.81513400976473	456.3066545326201}}
{"DD"	{3.1325779100531306	4.70105430177982	5.983816804736632	6.6801324213374675}}
{"R0max"	{2.192088107417175	2.8054718899153763	3.6537472634250383	3.890175817918623}}
{"R0min"	{0.8149485837195967	0.878123346961845	0.994360432565024	1.1055902503496713}}
{"Inf"	{1746.4659222813698	2670.4765589081526	3465.6810019989216	3808.9389949867823}}
{"Sus"	{37797.96579386007	40632.8658652325	47595.83570981641	63554.81283568553}}
{"R0(t)"	{1.5904461249085886	1.8623916052211418	2.260497814935844	2.402829976230837}}
{"Reff"	{0.6989968037687216	0.8093291906226008	0.9997847737032415	1.329320687985433}}
