# Supplementary material for: Use of daily Internet search query data improves real-time projections of influenza epidemics
Source: J R Soc Interface. 2018 Oct 10;15(147):20180220. doi: 10.1098/rsif.2018.0220 (PMC6228485; doi:10.1098/rsif.2018.0220)
Supplement: Prediction results in FluChallenge format [file rsif20180220supp2.gz › Forecast-files/mss-15-wikiWEEKnoNOW/8-22_paramrep.txt]

{"LL"	{78.4889493336645	184.90856381268523	326.68178342231056	452.5167064991309}}
{"DD"	{3.820005429114744	4.642860072826039	6.124292122441973	6.702432448788361}}
{"R0max"	{1.9610582194793933	2.5144420519038673	3.4541383658071156	3.8571287370382716}}
{"R0min"	{0.9051802189672041	0.9844807169939913	1.1057853636253079	1.1689033912959983}}
{"Inf"	{1707.118095511123	2121.205269279851	2686.7120486569133	3009.0487953793718}}
{"Sus"	{44878.47658480425	49652.61912511459	59092.57311319607	71968.39274652378}}
{"R0(t)"	{1.4163306326210607	1.7489555797144103	2.113674132504188	2.2502723637774187}}
{"Reff"	{0.771743640122845	0.9491904277408948	1.1216472168322718	1.271762370183273}}
