# Supplementary material for: Use of daily Internet search query data improves real-time projections of influenza epidemics
Source: J R Soc Interface. 2018 Oct 10;15(147):20180220. doi: 10.1098/rsif.2018.0220 (PMC6228485; doi:10.1098/rsif.2018.0220)
Supplement: Prediction results in FluChallenge format [file rsif20180220supp2.gz › Forecast-files/mss-15-wikiWEEKnoNOW/8-6_paramrep.txt]

{"LL"	{59.01054267924388	203.95694972389487	376.7410748229248	452.4066904483229}}
{"DD"	{3.294722350546442	4.296878633312042	5.585563527934783	6.381821447150523}}
{"R0max"	{1.352494088471533	1.7210210921579776	2.5112441725924723	3.057435449418826}}
{"R0min"	{0.852940074078147	0.9175836084374707	1.0640976862373523	1.1579148545400755}}
{"Inf"	{692.5172255278834	887.4127309314607	1163.9944352980324	1318.4491923669489}}
{"Sus"	{69277.19059807133	72998.68140356886	83029.80648675964	88317.30798031444}}
{"R0(t)"	{1.0442930975328202	1.2053907017464143	1.4209711605965913	1.613862947855468}}
{"Reff"	{0.8507013276199769	0.9847844454964231	1.0922700550050461	1.2082212187944994}}
