# Supplementary material for: Use of daily Internet search query data improves real-time projections of influenza epidemics
Source: J R Soc Interface. 2018 Oct 10;15(147):20180220. doi: 10.1098/rsif.2018.0220 (PMC6228485; doi:10.1098/rsif.2018.0220)
Supplement: Prediction results in FluChallenge format [file rsif20180220supp2.gz › Forecast-files/mss-15-wikiWEEKnoNOW/2011-EW45.csv]

Location	Target	Type	Unit	Bin_start_incl	Bin_end_notincl	Value
US National	1 wk ahead	Point	percent	NA	NA	1.9016000000000002
US National	1 wk ahead	Bin	percent	0	0,1	0.
US National	1 wk ahead	Bin	percent	0,1	0,2	0.
US National	1 wk ahead	Bin	percent	0,2	0,3	0.
US National	1 wk ahead	Bin	percent	0,3	0,4	1.e-6
US National	1 wk ahead	Bin	percent	0,4	0,5	4.9999999999999996e-6
US National	1 wk ahead	Bin	percent	0,5	0,6	0.000037
US National	1 wk ahead	Bin	percent	0,6	0,7	0.00018899999999999999
US National	1 wk ahead	Bin	percent	0,7	0,8	0.000735
US National	1 wk ahead	Bin	percent	0,8	0,9	0.002229
US National	1 wk ahead	Bin	percent	0,9	1	0.0055
US National	1 wk ahead	Bin	percent	1	1,1	0.011538999999999999
US National	1 wk ahead	Bin	percent	1,1	1,2	0.021214
US National	1 wk ahead	Bin	percent	1,2	1,3	0.03451
US National	1 wk ahead	Bin	percent	1,3	1,4	0.049811
US National	1 wk ahead	Bin	percent	1,4	1,5	0.064401
US National	1 wk ahead	Bin	percent	1,5	1,6	0.075456
US National	1 wk ahead	Bin	percent	1,6	1,7	0.080582
US National	1 wk ahead	Bin	percent	1,7	1,8	0.079139
US National	1 wk ahead	Bin	percent	1,8	1,9	0.073584
US National	1 wk ahead	Bin	percent	1,9	2	0.067727
US National	1 wk ahead	Bin	percent	2	2,1	0.063163
US National	1 wk ahead	Bin	percent	2,1	2,2	0.058355
US National	1 wk ahead	Bin	percent	2,2	2,3	0.051523
US National	1 wk ahead	Bin	percent	2,3	2,4	0.043658999999999996
US National	1 wk ahead	Bin	percent	2,4	2,5	0.037652
US National	1 wk ahead	Bin	percent	2,5	2,6	0.034683
US National	1 wk ahead	Bin	percent	2,6	2,7	0.032916
US National	1 wk ahead	Bin	percent	2,7	2,8	0.029870999999999998
US National	1 wk ahead	Bin	percent	2,8	2,9	0.024843999999999998
US National	1 wk ahead	Bin	percent	2,9	3	0.018855
US National	1 wk ahead	Bin	percent	3	3,1	0.013359
US National	1 wk ahead	Bin	percent	3,1	3,2	0.009255
US National	1 wk ahead	Bin	percent	3,2	3,3	0.006467
US National	1 wk ahead	Bin	percent	3,3	3,4	0.004354
US National	1 wk ahead	Bin	percent	3,4	3,5	0.002564
US National	1 wk ahead	Bin	percent	3,5	3,6	0.001219
US National	1 wk ahead	Bin	percent	3,6	3,7	0.00044699999999999997
US National	1 wk ahead	Bin	percent	3,7	3,8	0.000124
US National	1 wk ahead	Bin	percent	3,8	3,9	0.000024999999999999998
US National	1 wk ahead	Bin	percent	3,9	4	4.e-6
US National	1 wk ahead	Bin	percent	4	4,1	0.
US National	1 wk ahead	Bin	percent	4,1	4,2	0.
US National	1 wk ahead	Bin	percent	4,2	4,3	0.
US National	1 wk ahead	Bin	percent	4,3	4,4	0.
US National	1 wk ahead	Bin	percent	4,4	4,5	0.
US National	1 wk ahead	Bin	percent	4,5	4,6	0.
US National	1 wk ahead	Bin	percent	4,6	4,7	0.
US National	1 wk ahead	Bin	percent	4,7	4,8	0.
US National	1 wk ahead	Bin	percent	4,8	4,9	0.
US National	1 wk ahead	Bin	percent	4,9	5	0.
US National	1 wk ahead	Bin	percent	5	5,1	0.
US National	1 wk ahead	Bin	percent	5,1	5,2	0.
US National	1 wk ahead	Bin	percent	5,2	5,3	0.
US National	1 wk ahead	Bin	percent	5,3	5,4	0.
US National	1 wk ahead	Bin	percent	5,4	5,5	0.
US National	1 wk ahead	Bin	percent	5,5	5,6	0.
US National	1 wk ahead	Bin	percent	5,6	5,7	0.
US National	1 wk ahead	Bin	percent	5,7	5,8	0.
US National	1 wk ahead	Bin	percent	5,8	5,9	0.
US National	1 wk ahead	Bin	percent	5,9	6	0.
US National	1 wk ahead	Bin	percent	6	6,1	0.
US National	1 wk ahead	Bin	percent	6,1	6,2	0.
US National	1 wk ahead	Bin	percent	6,2	6,3	0.
US National	1 wk ahead	Bin	percent	6,3	6,4	0.
US National	1 wk ahead	Bin	percent	6,4	6,5	0.
US National	1 wk ahead	Bin	percent	6,5	6,6	0.
US National	1 wk ahead	Bin	percent	6,6	6,7	0.
US National	1 wk ahead	Bin	percent	6,7	6,8	0.
US National	1 wk ahead	Bin	percent	6,8	6,9	0.
US National	1 wk ahead	Bin	percent	6,9	7	0.
US National	1 wk ahead	Bin	percent	7	7,1	0.
US National	1 wk ahead	Bin	percent	7,1	7,2	0.
US National	1 wk ahead	Bin	percent	7,2	7,3	0.
US National	1 wk ahead	Bin	percent	7,3	7,4	0.
US National	1 wk ahead	Bin	percent	7,4	7,5	0.
US National	1 wk ahead	Bin	percent	7,5	7,6	0.
US National	1 wk ahead	Bin	percent	7,6	7,7	0.
US National	1 wk ahead	Bin	percent	7,7	7,8	0.
US National	1 wk ahead	Bin	percent	7,8	7,9	0.
US National	1 wk ahead	Bin	percent	7,9	8	0.
US National	1 wk ahead	Bin	percent	8	8,1	0.
US National	1 wk ahead	Bin	percent	8,1	8,2	0.
US National	1 wk ahead	Bin	percent	8,2	8,3	0.
US National	1 wk ahead	Bin	percent	8,3	8,4	0.
US National	1 wk ahead	Bin	percent	8,4	8,5	0.
US National	1 wk ahead	Bin	percent	8,5	8,6	0.
US National	1 wk ahead	Bin	percent	8,6	8,7	0.
US National	1 wk ahead	Bin	percent	8,7	8,8	0.
US National	1 wk ahead	Bin	percent	8,8	8,9	0.
US National	1 wk ahead	Bin	percent	8,9	9	0.
US National	1 wk ahead	Bin	percent	9	9,1	0.
US National	1 wk ahead	Bin	percent	9,1	9,2	0.
US National	1 wk ahead	Bin	percent	9,2	9,3	0.
US National	1 wk ahead	Bin	percent	9,3	9,4	0.
US National	1 wk ahead	Bin	percent	9,4	9,5	0.
US National	1 wk ahead	Bin	percent	9,5	9,6	0.
US National	1 wk ahead	Bin	percent	9,6	9,7	0.
US National	1 wk ahead	Bin	percent	9,7	9,8	0.
US National	1 wk ahead	Bin	percent	9,8	9,9	0.
US National	1 wk ahead	Bin	percent	9,9	10	0.
US National	1 wk ahead	Bin	percent	10	10,1	0.
US National	1 wk ahead	Bin	percent	10,1	10,2	0.
US National	1 wk ahead	Bin	percent	10,2	10,3	0.
US National	1 wk ahead	Bin	percent	10,3	10,4	0.
US National	1 wk ahead	Bin	percent	10,4	10,5	0.
US National	1 wk ahead	Bin	percent	10,5	10,6	0.
US National	1 wk ahead	Bin	percent	10,6	10,7	0.
US National	1 wk ahead	Bin	percent	10,7	10,8	0.
US National	1 wk ahead	Bin	percent	10,8	10,9	0.
US National	1 wk ahead	Bin	percent	10,9	11	0.
US National	1 wk ahead	Bin	percent	11	11,1	0.
US National	1 wk ahead	Bin	percent	11,1	11,2	0.
US National	1 wk ahead	Bin	percent	11,2	11,3	0.
US National	1 wk ahead	Bin	percent	11,3	11,4	0.
US National	1 wk ahead	Bin	percent	11,4	11,5	0.
US National	1 wk ahead	Bin	percent	11,5	11,6	0.
US National	1 wk ahead	Bin	percent	11,6	11,7	0.
US National	1 wk ahead	Bin	percent	11,7	11,8	0.
US National	1 wk ahead	Bin	percent	11,8	11,9	0.
US National	1 wk ahead	Bin	percent	11,9	12	0.
US National	1 wk ahead	Bin	percent	12	12,1	0.
US National	1 wk ahead	Bin	percent	12,1	12,2	0.
US National	1 wk ahead	Bin	percent	12,2	12,3	0.
US National	1 wk ahead	Bin	percent	12,3	12,4	0.
US National	1 wk ahead	Bin	percent	12,4	12,5	0.
US National	1 wk ahead	Bin	percent	12,5	12,6	0.
US National	1 wk ahead	Bin	percent	12,6	12,7	0.
US National	1 wk ahead	Bin	percent	12,7	12,8	0.
US National	1 wk ahead	Bin	percent	12,8	12,9	0.
US National	1 wk ahead	Bin	percent	12,9	13	0.
US National	1 wk ahead	Bin	percent	13	100	0.
US National	2 wk ahead	Point	percent	NA	NA	2.4792000000000005
US National	2 wk ahead	Bin	percent	0	0,1	0.001071
US National	2 wk ahead	Bin	percent	0,1	0,2	0.001602
US National	2 wk ahead	Bin	percent	0,2	0,3	0.002325
US National	2 wk ahead	Bin	percent	0,3	0,4	0.0032779999999999997
US National	2 wk ahead	Bin	percent	0,4	0,5	0.004493
US National	2 wk ahead	Bin	percent	0,5	0,6	0.005996
US National	2 wk ahead	Bin	percent	0,6	0,7	0.0078
US National	2 wk ahead	Bin	percent	0,7	0,8	0.009902
US National	2 wk ahead	Bin	percent	0,8	0,9	0.012282999999999999
US National	2 wk ahead	Bin	percent	0,9	1	0.014905
US National	2 wk ahead	Bin	percent	1	1,1	0.017706
US National	2 wk ahead	Bin	percent	1,1	1,2	0.020607
US National	2 wk ahead	Bin	percent	1,2	1,3	0.023511999999999998
US National	2 wk ahead	Bin	percent	1,3	1,4	0.026306
US National	2 wk ahead	Bin	percent	1,4	1,5	0.028870999999999997
US National	2 wk ahead	Bin	percent	1,5	1,6	0.031087
US National	2 wk ahead	Bin	percent	1,6	1,7	0.032847
US National	2 wk ahead	Bin	percent	1,7	1,8	0.034067
US National	2 wk ahead	Bin	percent	1,8	1,9	0.034697
US National	2 wk ahead	Bin	percent	1,9	2	0.03473
US National	2 wk ahead	Bin	percent	2	2,1	0.034200999999999995
US National	2 wk ahead	Bin	percent	2,1	2,2	0.033185
US National	2 wk ahead	Bin	percent	2,2	2,3	0.031789
US National	2 wk ahead	Bin	percent	2,3	2,4	0.030136
US National	2 wk ahead	Bin	percent	2,4	2,5	0.028356
US National	2 wk ahead	Bin	percent	2,5	2,6	0.026566
US National	2 wk ahead	Bin	percent	2,6	2,7	0.024867
US National	2 wk ahead	Bin	percent	2,7	2,8	0.023330999999999998
US National	2 wk ahead	Bin	percent	2,8	2,9	0.021998
US National	2 wk ahead	Bin	percent	2,9	3	0.02088
US National	2 wk ahead	Bin	percent	3	3,1	0.01996
US National	2 wk ahead	Bin	percent	3,1	3,2	0.019204
US National	2 wk ahead	Bin	percent	3,2	3,3	0.018564999999999998
US National	2 wk ahead	Bin	percent	3,3	3,4	0.017991999999999998
US National	2 wk ahead	Bin	percent	3,4	3,5	0.017442
US National	2 wk ahead	Bin	percent	3,5	3,6	0.016883
US National	2 wk ahead	Bin	percent	3,6	3,7	0.016301
US National	2 wk ahead	Bin	percent	3,7	3,8	0.015695999999999998
US National	2 wk ahead	Bin	percent	3,8	3,9	0.01508
US National	2 wk ahead	Bin	percent	3,9	4	0.014473
US National	2 wk ahead	Bin	percent	4	4,1	0.013892
US National	2 wk ahead	Bin	percent	4,1	4,2	0.013346
US National	2 wk ahead	Bin	percent	4,2	4,3	0.012832999999999999
US National	2 wk ahead	Bin	percent	4,3	4,4	0.012336
US National	2 wk ahead	Bin	percent	4,4	4,5	0.011831
US National	2 wk ahead	Bin	percent	4,5	4,6	0.01129
US National	2 wk ahead	Bin	percent	4,6	4,7	0.010687
US National	2 wk ahead	Bin	percent	4,7	4,8	0.010005
US National	2 wk ahead	Bin	percent	4,8	4,9	0.00924
US National	2 wk ahead	Bin	percent	4,9	5	0.008401
US National	2 wk ahead	Bin	percent	5	5,1	0.007509999999999999
US National	2 wk ahead	Bin	percent	5,1	5,2	0.0065969999999999996
US National	2 wk ahead	Bin	percent	5,2	5,3	0.005697
US National	2 wk ahead	Bin	percent	5,3	5,4	0.004843999999999999
US National	2 wk ahead	Bin	percent	5,4	5,5	0.00407
US National	2 wk ahead	Bin	percent	5,5	5,6	0.003401
US National	2 wk ahead	Bin	percent	5,6	5,7	0.0028539999999999998
US National	2 wk ahead	Bin	percent	5,7	5,8	0.002441
US National	2 wk ahead	Bin	percent	5,8	5,9	0.002165
US National	2 wk ahead	Bin	percent	5,9	6	0.002022
US National	2 wk ahead	Bin	percent	6	6,1	0.001996
US National	2 wk ahead	Bin	percent	6,1	6,2	0.002068
US National	2 wk ahead	Bin	percent	6,2	6,3	0.002211
US National	2 wk ahead	Bin	percent	6,3	6,4	0.002395
US National	2 wk ahead	Bin	percent	6,4	6,5	0.002588
US National	2 wk ahead	Bin	percent	6,5	6,6	0.0027619999999999997
US National	2 wk ahead	Bin	percent	6,6	6,7	0.002897
US National	2 wk ahead	Bin	percent	6,7	6,8	0.0029779999999999997
US National	2 wk ahead	Bin	percent	6,8	6,9	0.003
US National	2 wk ahead	Bin	percent	6,9	7	0.002967
US National	2 wk ahead	Bin	percent	7	7,1	0.0028829999999999997
US National	2 wk ahead	Bin	percent	7,1	7,2	0.00276
US National	2 wk ahead	Bin	percent	7,2	7,3	0.002604
US National	2 wk ahead	Bin	percent	7,3	7,4	0.002423
US National	2 wk ahead	Bin	percent	7,4	7,5	0.002221
US National	2 wk ahead	Bin	percent	7,5	7,6	0.0020039999999999997
US National	2 wk ahead	Bin	percent	7,6	7,7	0.001774
US National	2 wk ahead	Bin	percent	7,7	7,8	0.0015379999999999999
US National	2 wk ahead	Bin	percent	7,8	7,9	0.001302
US National	2 wk ahead	Bin	percent	7,9	8	0.001073
US National	2 wk ahead	Bin	percent	8	8,1	0.000859
US National	2 wk ahead	Bin	percent	8,1	8,2	0.000667
US National	2 wk ahead	Bin	percent	8,2	8,3	0.0005009999999999999
US National	2 wk ahead	Bin	percent	8,3	8,4	0.00036399999999999996
US National	2 wk ahead	Bin	percent	8,4	8,5	0.000256
US National	2 wk ahead	Bin	percent	8,5	8,6	0.000173
US National	2 wk ahead	Bin	percent	8,6	8,7	0.000113
US National	2 wk ahead	Bin	percent	8,7	8,8	0.00007099999999999999
US National	2 wk ahead	Bin	percent	8,8	8,9	0.000042999999999999995
US National	2 wk ahead	Bin	percent	8,9	9	0.000024999999999999998
US National	2 wk ahead	Bin	percent	9	9,1	0.000014
US National	2 wk ahead	Bin	percent	9,1	9,2	8.e-6
US National	2 wk ahead	Bin	percent	9,2	9,3	4.e-6
US National	2 wk ahead	Bin	percent	9,3	9,4	2.e-6
US National	2 wk ahead	Bin	percent	9,4	9,5	1.e-6
US National	2 wk ahead	Bin	percent	9,5	9,6	0.
US National	2 wk ahead	Bin	percent	9,6	9,7	0.
US National	2 wk ahead	Bin	percent	9,7	9,8	0.
US National	2 wk ahead	Bin	percent	9,8	9,9	0.
US National	2 wk ahead	Bin	percent	9,9	10	0.
US National	2 wk ahead	Bin	percent	10	10,1	0.
US National	2 wk ahead	Bin	percent	10,1	10,2	0.
US National	2 wk ahead	Bin	percent	10,2	10,3	0.
US National	2 wk ahead	Bin	percent	10,3	10,4	0.
US National	2 wk ahead	Bin	percent	10,4	10,5	0.
US National	2 wk ahead	Bin	percent	10,5	10,6	0.
US National	2 wk ahead	Bin	percent	10,6	10,7	0.
US National	2 wk ahead	Bin	percent	10,7	10,8	0.
US National	2 wk ahead	Bin	percent	10,8	10,9	0.
US National	2 wk ahead	Bin	percent	10,9	11	0.
US National	2 wk ahead	Bin	percent	11	11,1	0.
US National	2 wk ahead	Bin	percent	11,1	11,2	0.
US National	2 wk ahead	Bin	percent	11,2	11,3	0.
US National	2 wk ahead	Bin	percent	11,3	11,4	0.
US National	2 wk ahead	Bin	percent	11,4	11,5	0.
US National	2 wk ahead	Bin	percent	11,5	11,6	0.
US National	2 wk ahead	Bin	percent	11,6	11,7	0.
US National	2 wk ahead	Bin	percent	11,7	11,8	0.
US National	2 wk ahead	Bin	percent	11,8	11,9	0.
US National	2 wk ahead	Bin	percent	11,9	12	0.
US National	2 wk ahead	Bin	percent	12	12,1	0.
US National	2 wk ahead	Bin	percent	12,1	12,2	0.
US National	2 wk ahead	Bin	percent	12,2	12,3	0.
US National	2 wk ahead	Bin	percent	12,3	12,4	0.
US National	2 wk ahead	Bin	percent	12,4	12,5	0.
US National	2 wk ahead	Bin	percent	12,5	12,6	0.
US National	2 wk ahead	Bin	percent	12,6	12,7	0.
US National	2 wk ahead	Bin	percent	12,7	12,8	0.
US National	2 wk ahead	Bin	percent	12,8	12,9	0.
US National	2 wk ahead	Bin	percent	12,9	13	0.
US National	2 wk ahead	Bin	percent	13	100	0.
US National	3 wk ahead	Point	percent	NA	NA	3.3938
US National	3 wk ahead	Bin	percent	0	0,1	0.004738
US National	3 wk ahead	Bin	percent	0,1	0,2	0.005405
US National	3 wk ahead	Bin	percent	0,2	0,3	0.006122
US National	3 wk ahead	Bin	percent	0,3	0,4	0.006887
US National	3 wk ahead	Bin	percent	0,4	0,5	0.0076939999999999995
US National	3 wk ahead	Bin	percent	0,5	0,6	0.008538
US National	3 wk ahead	Bin	percent	0,6	0,7	0.009412
US National	3 wk ahead	Bin	percent	0,7	0,8	0.010308
US National	3 wk ahead	Bin	percent	0,8	0,9	0.011215
US National	3 wk ahead	Bin	percent	0,9	1	0.012124999999999999
US National	3 wk ahead	Bin	percent	1	1,1	0.013026
US National	3 wk ahead	Bin	percent	1,1	1,2	0.013907
US National	3 wk ahead	Bin	percent	1,2	1,3	0.014757
US National	3 wk ahead	Bin	percent	1,3	1,4	0.015564
US National	3 wk ahead	Bin	percent	1,4	1,5	0.016318
US National	3 wk ahead	Bin	percent	1,5	1,6	0.017009
US National	3 wk ahead	Bin	percent	1,6	1,7	0.017627
US National	3 wk ahead	Bin	percent	1,7	1,8	0.018164
US National	3 wk ahead	Bin	percent	1,8	1,9	0.018614
US National	3 wk ahead	Bin	percent	1,9	2	0.018973
US National	3 wk ahead	Bin	percent	2	2,1	0.019237
US National	3 wk ahead	Bin	percent	2,1	2,2	0.019403999999999998
US National	3 wk ahead	Bin	percent	2,2	2,3	0.019476
US National	3 wk ahead	Bin	percent	2,3	2,4	0.019455
US National	3 wk ahead	Bin	percent	2,4	2,5	0.019343
US National	3 wk ahead	Bin	percent	2,5	2,6	0.019147
US National	3 wk ahead	Bin	percent	2,6	2,7	0.018872999999999997
US National	3 wk ahead	Bin	percent	2,7	2,8	0.018528
US National	3 wk ahead	Bin	percent	2,8	2,9	0.018122
US National	3 wk ahead	Bin	percent	2,9	3	0.017661
US National	3 wk ahead	Bin	percent	3	3,1	0.017157
US National	3 wk ahead	Bin	percent	3,1	3,2	0.016617
US National	3 wk ahead	Bin	percent	3,2	3,3	0.016051
US National	3 wk ahead	Bin	percent	3,3	3,4	0.015467
US National	3 wk ahead	Bin	percent	3,4	3,5	0.014872999999999999
US National	3 wk ahead	Bin	percent	3,5	3,6	0.014277
US National	3 wk ahead	Bin	percent	3,6	3,7	0.013685
US National	3 wk ahead	Bin	percent	3,7	3,8	0.013104999999999999
US National	3 wk ahead	Bin	percent	3,8	3,9	0.012539
US National	3 wk ahead	Bin	percent	3,9	4	0.011994999999999999
US National	3 wk ahead	Bin	percent	4	4,1	0.011474999999999999
US National	3 wk ahead	Bin	percent	4,1	4,2	0.010981999999999999
US National	3 wk ahead	Bin	percent	4,2	4,3	0.010518999999999999
US National	3 wk ahead	Bin	percent	4,3	4,4	0.010088999999999999
US National	3 wk ahead	Bin	percent	4,4	4,5	0.009692
US National	3 wk ahead	Bin	percent	4,5	4,6	0.009328999999999999
US National	3 wk ahead	Bin	percent	4,6	4,7	0.009
US National	3 wk ahead	Bin	percent	4,7	4,8	0.008706
US National	3 wk ahead	Bin	percent	4,8	4,9	0.008446
US National	3 wk ahead	Bin	percent	4,9	5	0.008218
US National	3 wk ahead	Bin	percent	5	5,1	0.008022
US National	3 wk ahead	Bin	percent	5,1	5,2	0.007854
US National	3 wk ahead	Bin	percent	5,2	5,3	0.0077139999999999995
US National	3 wk ahead	Bin	percent	5,3	5,4	0.007599
US National	3 wk ahead	Bin	percent	5,4	5,5	0.0075049999999999995
US National	3 wk ahead	Bin	percent	5,5	5,6	0.007430999999999999
US National	3 wk ahead	Bin	percent	5,6	5,7	0.0073739999999999995
US National	3 wk ahead	Bin	percent	5,7	5,8	0.00733
US National	3 wk ahead	Bin	percent	5,8	5,9	0.007297
US National	3 wk ahead	Bin	percent	5,9	6	0.007272
US National	3 wk ahead	Bin	percent	6	6,1	0.007251
US National	3 wk ahead	Bin	percent	6,1	6,2	0.007233
US National	3 wk ahead	Bin	percent	6,2	6,3	0.007215
US National	3 wk ahead	Bin	percent	6,3	6,4	0.007195
US National	3 wk ahead	Bin	percent	6,4	6,5	0.007169
US National	3 wk ahead	Bin	percent	6,5	6,6	0.007136999999999999
US National	3 wk ahead	Bin	percent	6,6	6,7	0.007095
US National	3 wk ahead	Bin	percent	6,7	6,8	0.007043
US National	3 wk ahead	Bin	percent	6,8	6,9	0.006979
US National	3 wk ahead	Bin	percent	6,9	7	0.006901
US National	3 wk ahead	Bin	percent	7	7,1	0.006808
US National	3 wk ahead	Bin	percent	7,1	7,2	0.006698
US National	3 wk ahead	Bin	percent	7,2	7,3	0.006572
US National	3 wk ahead	Bin	percent	7,3	7,4	0.006428
US National	3 wk ahead	Bin	percent	7,4	7,5	0.006267
US National	3 wk ahead	Bin	percent	7,5	7,6	0.006089
US National	3 wk ahead	Bin	percent	7,6	7,7	0.005893
US National	3 wk ahead	Bin	percent	7,7	7,8	0.0056819999999999996
US National	3 wk ahead	Bin	percent	7,8	7,9	0.005457
US National	3 wk ahead	Bin	percent	7,9	8	0.005219
US National	3 wk ahead	Bin	percent	8	8,1	0.00497
US National	3 wk ahead	Bin	percent	8,1	8,2	0.0047139999999999994
US National	3 wk ahead	Bin	percent	8,2	8,3	0.004452
US National	3 wk ahead	Bin	percent	8,3	8,4	0.004188
US National	3 wk ahead	Bin	percent	8,4	8,5	0.0039239999999999995
US National	3 wk ahead	Bin	percent	8,5	8,6	0.003665
US National	3 wk ahead	Bin	percent	8,6	8,7	0.003411
US National	3 wk ahead	Bin	percent	8,7	8,8	0.0031669999999999997
US National	3 wk ahead	Bin	percent	8,8	8,9	0.0029349999999999997
US National	3 wk ahead	Bin	percent	8,9	9	0.0027159999999999997
US National	3 wk ahead	Bin	percent	9	9,1	0.002513
US National	3 wk ahead	Bin	percent	9,1	9,2	0.002326
US National	3 wk ahead	Bin	percent	9,2	9,3	0.002157
US National	3 wk ahead	Bin	percent	9,3	9,4	0.002006
US National	3 wk ahead	Bin	percent	9,4	9,5	0.0018729999999999999
US National	3 wk ahead	Bin	percent	9,5	9,6	0.001756
US National	3 wk ahead	Bin	percent	9,6	9,7	0.0016569999999999998
US National	3 wk ahead	Bin	percent	9,7	9,8	0.0015719999999999998
US National	3 wk ahead	Bin	percent	9,8	9,9	0.0015019999999999999
US National	3 wk ahead	Bin	percent	9,9	10	0.0014429999999999998
US National	3 wk ahead	Bin	percent	10	10,1	0.0013959999999999999
US National	3 wk ahead	Bin	percent	10,1	10,2	0.0013579999999999998
US National	3 wk ahead	Bin	percent	10,2	10,3	0.001328
US National	3 wk ahead	Bin	percent	10,3	10,4	0.001305
US National	3 wk ahead	Bin	percent	10,4	10,5	0.001286
US National	3 wk ahead	Bin	percent	10,5	10,6	0.001272
US National	3 wk ahead	Bin	percent	10,6	10,7	0.001261
US National	3 wk ahead	Bin	percent	10,7	10,8	0.001254
US National	3 wk ahead	Bin	percent	10,8	10,9	0.001248
US National	3 wk ahead	Bin	percent	10,9	11	0.0012439999999999999
US National	3 wk ahead	Bin	percent	11	11,1	0.001241
US National	3 wk ahead	Bin	percent	11,1	11,2	0.00124
US National	3 wk ahead	Bin	percent	11,2	11,3	0.00124
US National	3 wk ahead	Bin	percent	11,3	11,4	0.001241
US National	3 wk ahead	Bin	percent	11,4	11,5	0.001242
US National	3 wk ahead	Bin	percent	11,5	11,6	0.0012439999999999999
US National	3 wk ahead	Bin	percent	11,6	11,7	0.001246
US National	3 wk ahead	Bin	percent	11,7	11,8	0.001248
US National	3 wk ahead	Bin	percent	11,8	11,9	0.00125
US National	3 wk ahead	Bin	percent	11,9	12	0.001251
US National	3 wk ahead	Bin	percent	12	12,1	0.00125
US National	3 wk ahead	Bin	percent	12,1	12,2	0.001249
US National	3 wk ahead	Bin	percent	12,2	12,3	0.001246
US National	3 wk ahead	Bin	percent	12,3	12,4	0.001241
US National	3 wk ahead	Bin	percent	12,4	12,5	0.0012339999999999999
US National	3 wk ahead	Bin	percent	12,5	12,6	0.001225
US National	3 wk ahead	Bin	percent	12,6	12,7	0.001214
US National	3 wk ahead	Bin	percent	12,7	12,8	0.001201
US National	3 wk ahead	Bin	percent	12,8	12,9	0.001186
US National	3 wk ahead	Bin	percent	12,9	13	0.001169
US National	3 wk ahead	Bin	percent	13	100	0.019842
US National	4 wk ahead	Point	percent	NA	NA	4.483
US National	4 wk ahead	Bin	percent	0	0,1	0.005259
US National	4 wk ahead	Bin	percent	0,1	0,2	0.005665
US National	4 wk ahead	Bin	percent	0,2	0,3	0.006082
US National	4 wk ahead	Bin	percent	0,3	0,4	0.006508
US National	4 wk ahead	Bin	percent	0,4	0,5	0.006941999999999999
US National	4 wk ahead	Bin	percent	0,5	0,6	0.0073809999999999995
US National	4 wk ahead	Bin	percent	0,6	0,7	0.007823
US National	4 wk ahead	Bin	percent	0,7	0,8	0.008265
US National	4 wk ahead	Bin	percent	0,8	0,9	0.008706
US National	4 wk ahead	Bin	percent	0,9	1	0.009141999999999999
US National	4 wk ahead	Bin	percent	1	1,1	0.009571
US National	4 wk ahead	Bin	percent	1,1	1,2	0.009989999999999999
US National	4 wk ahead	Bin	percent	1,2	1,3	0.010395999999999999
US National	4 wk ahead	Bin	percent	1,3	1,4	0.010787999999999999
US National	4 wk ahead	Bin	percent	1,4	1,5	0.011160999999999999
US National	4 wk ahead	Bin	percent	1,5	1,6	0.011516
US National	4 wk ahead	Bin	percent	1,6	1,7	0.011848
US National	4 wk ahead	Bin	percent	1,7	1,8	0.012156
US National	4 wk ahead	Bin	percent	1,8	1,9	0.012438999999999999
US National	4 wk ahead	Bin	percent	1,9	2	0.012693999999999999
US National	4 wk ahead	Bin	percent	2	2,1	0.012921
US National	4 wk ahead	Bin	percent	2,1	2,2	0.013117
US National	4 wk ahead	Bin	percent	2,2	2,3	0.013283999999999999
US National	4 wk ahead	Bin	percent	2,3	2,4	0.013418999999999999
US National	4 wk ahead	Bin	percent	2,4	2,5	0.013522999999999999
US National	4 wk ahead	Bin	percent	2,5	2,6	0.013595
US National	4 wk ahead	Bin	percent	2,6	2,7	0.013637
US National	4 wk ahead	Bin	percent	2,7	2,8	0.013647999999999999
US National	4 wk ahead	Bin	percent	2,8	2,9	0.013628999999999999
US National	4 wk ahead	Bin	percent	2,9	3	0.013581999999999999
US National	4 wk ahead	Bin	percent	3	3,1	0.013507
US National	4 wk ahead	Bin	percent	3,1	3,2	0.013405
US National	4 wk ahead	Bin	percent	3,2	3,3	0.013279
US National	4 wk ahead	Bin	percent	3,3	3,4	0.01313
US National	4 wk ahead	Bin	percent	3,4	3,5	0.01296
US National	4 wk ahead	Bin	percent	3,5	3,6	0.012768999999999999
US National	4 wk ahead	Bin	percent	3,6	3,7	0.012561
US National	4 wk ahead	Bin	percent	3,7	3,8	0.012336999999999999
US National	4 wk ahead	Bin	percent	3,8	3,9	0.012098999999999999
US National	4 wk ahead	Bin	percent	3,9	4	0.011848
US National	4 wk ahead	Bin	percent	4	4,1	0.011587
US National	4 wk ahead	Bin	percent	4,1	4,2	0.011318
US National	4 wk ahead	Bin	percent	4,2	4,3	0.011040999999999999
US National	4 wk ahead	Bin	percent	4,3	4,4	0.010759
US National	4 wk ahead	Bin	percent	4,4	4,5	0.010473
US National	4 wk ahead	Bin	percent	4,5	4,6	0.010185
US National	4 wk ahead	Bin	percent	4,6	4,7	0.009896
US National	4 wk ahead	Bin	percent	4,7	4,8	0.009608
US National	4 wk ahead	Bin	percent	4,8	4,9	0.009321
US National	4 wk ahead	Bin	percent	4,9	5	0.009037
US National	4 wk ahead	Bin	percent	5	5,1	0.008757
US National	4 wk ahead	Bin	percent	5,1	5,2	0.008482
US National	4 wk ahead	Bin	percent	5,2	5,3	0.008213
US National	4 wk ahead	Bin	percent	5,3	5,4	0.007951
US National	4 wk ahead	Bin	percent	5,4	5,5	0.007697
US National	4 wk ahead	Bin	percent	5,5	5,6	0.007450999999999999
US National	4 wk ahead	Bin	percent	5,6	5,7	0.007214
US National	4 wk ahead	Bin	percent	5,7	5,8	0.006986
US National	4 wk ahead	Bin	percent	5,8	5,9	0.006769
US National	4 wk ahead	Bin	percent	5,9	6	0.006562999999999999
US National	4 wk ahead	Bin	percent	6	6,1	0.006366999999999999
US National	4 wk ahead	Bin	percent	6,1	6,2	0.006183
US National	4 wk ahead	Bin	percent	6,2	6,3	0.00601
US National	4 wk ahead	Bin	percent	6,3	6,4	0.005849
US National	4 wk ahead	Bin	percent	6,4	6,5	0.005699999999999999
US National	4 wk ahead	Bin	percent	6,5	6,6	0.005562
US National	4 wk ahead	Bin	percent	6,6	6,7	0.005436
US National	4 wk ahead	Bin	percent	6,7	6,8	0.005320999999999999
US National	4 wk ahead	Bin	percent	6,8	6,9	0.0052179999999999995
US National	4 wk ahead	Bin	percent	6,9	7	0.0051259999999999995
US National	4 wk ahead	Bin	percent	7	7,1	0.005044
US National	4 wk ahead	Bin	percent	7,1	7,2	0.004973
US National	4 wk ahead	Bin	percent	7,2	7,3	0.004911
US National	4 wk ahead	Bin	percent	7,3	7,4	0.0048579999999999995
US National	4 wk ahead	Bin	percent	7,4	7,5	0.004814
US National	4 wk ahead	Bin	percent	7,5	7,6	0.004778999999999999
US National	4 wk ahead	Bin	percent	7,6	7,7	0.004751
US National	4 wk ahead	Bin	percent	7,7	7,8	0.00473
US National	4 wk ahead	Bin	percent	7,8	7,9	0.004715
US National	4 wk ahead	Bin	percent	7,9	8	0.004706999999999999
US National	4 wk ahead	Bin	percent	8	8,1	0.004703
US National	4 wk ahead	Bin	percent	8,1	8,2	0.004704
US National	4 wk ahead	Bin	percent	8,2	8,3	0.004709
US National	4 wk ahead	Bin	percent	8,3	8,4	0.004717
US National	4 wk ahead	Bin	percent	8,4	8,5	0.004726999999999999
US National	4 wk ahead	Bin	percent	8,5	8,6	0.004739999999999999
US National	4 wk ahead	Bin	percent	8,6	8,7	0.0047539999999999995
US National	4 wk ahead	Bin	percent	8,7	8,8	0.004769
US National	4 wk ahead	Bin	percent	8,8	8,9	0.004785
US National	4 wk ahead	Bin	percent	8,9	9	0.0047989999999999994
US National	4 wk ahead	Bin	percent	9	9,1	0.004813
US National	4 wk ahead	Bin	percent	9,1	9,2	0.0048259999999999996
US National	4 wk ahead	Bin	percent	9,2	9,3	0.004836
US National	4 wk ahead	Bin	percent	9,3	9,4	0.004843999999999999
US National	4 wk ahead	Bin	percent	9,4	9,5	0.004848
US National	4 wk ahead	Bin	percent	9,5	9,6	0.004849
US National	4 wk ahead	Bin	percent	9,6	9,7	0.004846
US National	4 wk ahead	Bin	percent	9,7	9,8	0.004837999999999999
US National	4 wk ahead	Bin	percent	9,8	9,9	0.004824999999999999
US National	4 wk ahead	Bin	percent	9,9	10	0.0048059999999999995
US National	4 wk ahead	Bin	percent	10	10,1	0.004781
US National	4 wk ahead	Bin	percent	10,1	10,2	0.00475
US National	4 wk ahead	Bin	percent	10,2	10,3	0.004713
US National	4 wk ahead	Bin	percent	10,3	10,4	0.0046689999999999995
US National	4 wk ahead	Bin	percent	10,4	10,5	0.004618
US National	4 wk ahead	Bin	percent	10,5	10,6	0.00456
US National	4 wk ahead	Bin	percent	10,6	10,7	0.004495
US National	4 wk ahead	Bin	percent	10,7	10,8	0.004423
US National	4 wk ahead	Bin	percent	10,8	10,9	0.004344
US National	4 wk ahead	Bin	percent	10,9	11	0.004258
US National	4 wk ahead	Bin	percent	11	11,1	0.004167
US National	4 wk ahead	Bin	percent	11,1	11,2	0.004069
US National	4 wk ahead	Bin	percent	11,2	11,3	0.003966
US National	4 wk ahead	Bin	percent	11,3	11,4	0.0038569999999999998
US National	4 wk ahead	Bin	percent	11,4	11,5	0.003744
US National	4 wk ahead	Bin	percent	11,5	11,6	0.0036279999999999997
US National	4 wk ahead	Bin	percent	11,6	11,7	0.0035069999999999997
US National	4 wk ahead	Bin	percent	11,7	11,8	0.003384
US National	4 wk ahead	Bin	percent	11,8	11,9	0.00326
US National	4 wk ahead	Bin	percent	11,9	12	0.003134
US National	4 wk ahead	Bin	percent	12	12,1	0.0030069999999999997
US National	4 wk ahead	Bin	percent	12,1	12,2	0.002881
US National	4 wk ahead	Bin	percent	12,2	12,3	0.002757
US National	4 wk ahead	Bin	percent	12,3	12,4	0.002634
US National	4 wk ahead	Bin	percent	12,4	12,5	0.002513
US National	4 wk ahead	Bin	percent	12,5	12,6	0.0023959999999999997
US National	4 wk ahead	Bin	percent	12,6	12,7	0.002283
US National	4 wk ahead	Bin	percent	12,7	12,8	0.002175
US National	4 wk ahead	Bin	percent	12,8	12,9	0.002072
US National	4 wk ahead	Bin	percent	12,9	13	0.0019749999999999998
US National	4 wk ahead	Bin	percent	13	100	0.066296
