# Supplementary material for: Use of daily Internet search query data improves real-time projections of influenza epidemics
Source: J R Soc Interface. 2018 Oct 10;15(147):20180220. doi: 10.1098/rsif.2018.0220 (PMC6228485; doi:10.1098/rsif.2018.0220)
Supplement: Prediction results in FluChallenge format [file rsif20180220supp2.gz › Forecast-files/mss-15-wikiWEEKnoNOW/2008-EW53.csv]

Location	Target	Type	Unit	Bin_start_incl	Bin_end_notincl	Value
US National	1 wk ahead	Point	percent	NA	NA	2.6956
US National	1 wk ahead	Bin	percent	0	0.1	3.e-6
US National	1 wk ahead	Bin	percent	0.1	0.2	0.000011
US National	1 wk ahead	Bin	percent	0.2	0.3	0.000031
US National	1 wk ahead	Bin	percent	0.3	0.4	0.000083
US National	1 wk ahead	Bin	percent	0.4	0.5	0.000198
US National	1 wk ahead	Bin	percent	0.5	0.6	0.000434
US National	1 wk ahead	Bin	percent	0.6	0.7	0.0008709999999999999
US National	1 wk ahead	Bin	percent	0.7	0.8	0.001601
US National	1 wk ahead	Bin	percent	0.8	0.9	0.002708
US National	1 wk ahead	Bin	percent	0.9	1	0.004233
US National	1 wk ahead	Bin	percent	1	1.1	0.006157
US National	1 wk ahead	Bin	percent	1.1	1.2	0.008405
US National	1 wk ahead	Bin	percent	1.2	1.3	0.010884
US National	1 wk ahead	Bin	percent	1.3	1.4	0.013545
US National	1 wk ahead	Bin	percent	1.4	1.5	0.016409
US National	1 wk ahead	Bin	percent	1.5	1.6	0.019548
US National	1 wk ahead	Bin	percent	1.6	1.7	0.023008999999999998
US National	1 wk ahead	Bin	percent	1.7	1.8	0.026744
US National	1 wk ahead	Bin	percent	1.8	1.9	0.030579
US National	1 wk ahead	Bin	percent	1.9	2	0.034274
US National	1 wk ahead	Bin	percent	2	2.1	0.037614
US National	1 wk ahead	Bin	percent	2.1	2.2	0.040475
US National	1 wk ahead	Bin	percent	2.2	2.3	0.042806
US National	1 wk ahead	Bin	percent	2.3	2.4	0.044557
US National	1 wk ahead	Bin	percent	2.4	2.5	0.045627999999999995
US National	1 wk ahead	Bin	percent	2.5	2.6	0.045882
US National	1 wk ahead	Bin	percent	2.6	2.7	0.045233999999999996
US National	1 wk ahead	Bin	percent	2.7	2.8	0.043727999999999996
US National	1 wk ahead	Bin	percent	2.8	2.9	0.041559
US National	1 wk ahead	Bin	percent	2.9	3	0.039016999999999996
US National	1 wk ahead	Bin	percent	3	3.1	0.036396
US National	1 wk ahead	Bin	percent	3.1	3.2	0.033908
US National	1 wk ahead	Bin	percent	3.2	3.3	0.031645
US National	1 wk ahead	Bin	percent	3.3	3.4	0.02958
US National	1 wk ahead	Bin	percent	3.4	3.5	0.02761
US National	1 wk ahead	Bin	percent	3.5	3.6	0.025612
US National	1 wk ahead	Bin	percent	3.6	3.7	0.023502
US National	1 wk ahead	Bin	percent	3.7	3.8	0.021266
US National	1 wk ahead	Bin	percent	3.8	3.9	0.018944
US National	1 wk ahead	Bin	percent	3.9	4	0.016602
US National	1 wk ahead	Bin	percent	4	4.1	0.014305
US National	1 wk ahead	Bin	percent	4.1	4.2	0.012107
US National	1 wk ahead	Bin	percent	4.2	4.3	0.010058
US National	1 wk ahead	Bin	percent	4.3	4.4	0.008204
US National	1 wk ahead	Bin	percent	4.4	4.5	0.006584
US National	1 wk ahead	Bin	percent	4.5	4.6	0.005215
US National	1 wk ahead	Bin	percent	4.6	4.7	0.0040999999999999995
US National	1 wk ahead	Bin	percent	4.7	4.8	0.003238
US National	1 wk ahead	Bin	percent	4.8	4.9	0.002624
US National	1 wk ahead	Bin	percent	4.9	5	0.002254
US National	1 wk ahead	Bin	percent	5	5.1	0.002111
US National	1 wk ahead	Bin	percent	5.1	5.2	0.002152
US National	1 wk ahead	Bin	percent	5.2	5.3	0.002314
US National	1 wk ahead	Bin	percent	5.3	5.4	0.002525
US National	1 wk ahead	Bin	percent	5.4	5.5	0.0027159999999999997
US National	1 wk ahead	Bin	percent	5.5	5.6	0.002836
US National	1 wk ahead	Bin	percent	5.6	5.7	0.0028499999999999997
US National	1 wk ahead	Bin	percent	5.7	5.8	0.0027429999999999998
US National	1 wk ahead	Bin	percent	5.8	5.9	0.002523
US National	1 wk ahead	Bin	percent	5.9	6	0.0022199999999999998
US National	1 wk ahead	Bin	percent	6	6.1	0.001887
US National	1 wk ahead	Bin	percent	6.1	6.2	0.001588
US National	1 wk ahead	Bin	percent	6.2	6.3	0.0013779999999999999
US National	1 wk ahead	Bin	percent	6.3	6.4	0.001281
US National	1 wk ahead	Bin	percent	6.4	6.5	0.0012779999999999998
US National	1 wk ahead	Bin	percent	6.5	6.6	0.001317
US National	1 wk ahead	Bin	percent	6.6	6.7	0.001331
US National	1 wk ahead	Bin	percent	6.7	6.8	0.001272
US National	1 wk ahead	Bin	percent	6.8	6.9	0.001124
US National	1 wk ahead	Bin	percent	6.9	7	0.000909
US National	1 wk ahead	Bin	percent	7	7.1	0.000669
US National	1 wk ahead	Bin	percent	7.1	7.2	0.00044699999999999997
US National	1 wk ahead	Bin	percent	7.2	7.3	0.000271
US National	1 wk ahead	Bin	percent	7.3	7.4	0.000149
US National	1 wk ahead	Bin	percent	7.4	7.5	0.000074
US National	1 wk ahead	Bin	percent	7.5	7.6	0.000032999999999999996
US National	1 wk ahead	Bin	percent	7.6	7.7	0.000014
US National	1 wk ahead	Bin	percent	7.7	7.8	4.9999999999999996e-6
US National	1 wk ahead	Bin	percent	7.8	7.9	2.e-6
US National	1 wk ahead	Bin	percent	7.9	8	1.e-6
US National	1 wk ahead	Bin	percent	8	8.1	0.
US National	1 wk ahead	Bin	percent	8.1	8.2	0.
US National	1 wk ahead	Bin	percent	8.2	8.3	0.
US National	1 wk ahead	Bin	percent	8.3	8.4	0.
US National	1 wk ahead	Bin	percent	8.4	8.5	0.
US National	1 wk ahead	Bin	percent	8.5	8.6	0.
US National	1 wk ahead	Bin	percent	8.6	8.7	0.
US National	1 wk ahead	Bin	percent	8.7	8.8	0.
US National	1 wk ahead	Bin	percent	8.8	8.9	0.
US National	1 wk ahead	Bin	percent	8.9	9	0.
US National	1 wk ahead	Bin	percent	9	9.1	0.
US National	1 wk ahead	Bin	percent	9.1	9.2	0.
US National	1 wk ahead	Bin	percent	9.2	9.3	0.
US National	1 wk ahead	Bin	percent	9.3	9.4	0.
US National	1 wk ahead	Bin	percent	9.4	9.5	0.
US National	1 wk ahead	Bin	percent	9.5	9.6	0.
US National	1 wk ahead	Bin	percent	9.6	9.7	0.
US National	1 wk ahead	Bin	percent	9.7	9.8	0.
US National	1 wk ahead	Bin	percent	9.8	9.9	0.
US National	1 wk ahead	Bin	percent	9.9	10	0.
US National	1 wk ahead	Bin	percent	10	10.1	0.
US National	1 wk ahead	Bin	percent	10.1	10.2	0.
US National	1 wk ahead	Bin	percent	10.2	10.3	0.
US National	1 wk ahead	Bin	percent	10.3	10.4	0.
US National	1 wk ahead	Bin	percent	10.4	10.5	0.
US National	1 wk ahead	Bin	percent	10.5	10.6	0.
US National	1 wk ahead	Bin	percent	10.6	10.7	0.
US National	1 wk ahead	Bin	percent	10.7	10.8	0.
US National	1 wk ahead	Bin	percent	10.8	10.9	0.
US National	1 wk ahead	Bin	percent	10.9	11	0.
US National	1 wk ahead	Bin	percent	11	11.1	0.
US National	1 wk ahead	Bin	percent	11.1	11.2	0.
US National	1 wk ahead	Bin	percent	11.2	11.3	0.
US National	1 wk ahead	Bin	percent	11.3	11.4	0.
US National	1 wk ahead	Bin	percent	11.4	11.5	0.
US National	1 wk ahead	Bin	percent	11.5	11.6	0.
US National	1 wk ahead	Bin	percent	11.6	11.7	0.
US National	1 wk ahead	Bin	percent	11.7	11.8	0.
US National	1 wk ahead	Bin	percent	11.8	11.9	0.
US National	1 wk ahead	Bin	percent	11.9	12	0.
US National	1 wk ahead	Bin	percent	12	12.1	0.
US National	1 wk ahead	Bin	percent	12.1	12.2	0.
US National	1 wk ahead	Bin	percent	12.2	12.3	0.
US National	1 wk ahead	Bin	percent	12.3	12.4	0.
US National	1 wk ahead	Bin	percent	12.4	12.5	0.
US National	1 wk ahead	Bin	percent	12.5	12.6	0.
US National	1 wk ahead	Bin	percent	12.6	12.7	0.
US National	1 wk ahead	Bin	percent	12.7	12.8	0.
US National	1 wk ahead	Bin	percent	12.8	12.9	0.
US National	1 wk ahead	Bin	percent	12.9	13	0.
US National	1 wk ahead	Bin	percent	13	100	0.
US National	2 wk ahead	Point	percent	NA	NA	3.8622000000000005
US National	2 wk ahead	Bin	percent	0	0.1	0.0021639999999999997
US National	2 wk ahead	Bin	percent	0.1	0.2	0.0025689999999999997
US National	2 wk ahead	Bin	percent	0.2	0.3	0.003021
US National	2 wk ahead	Bin	percent	0.3	0.4	0.003521
US National	2 wk ahead	Bin	percent	0.4	0.5	0.004068
US National	2 wk ahead	Bin	percent	0.5	0.6	0.00466
US National	2 wk ahead	Bin	percent	0.6	0.7	0.0052959999999999995
US National	2 wk ahead	Bin	percent	0.7	0.8	0.005973
US National	2 wk ahead	Bin	percent	0.8	0.9	0.006686
US National	2 wk ahead	Bin	percent	0.9	1	0.007431999999999999
US National	2 wk ahead	Bin	percent	1	1.1	0.008206
US National	2 wk ahead	Bin	percent	1.1	1.2	0.009002
US National	2 wk ahead	Bin	percent	1.2	1.3	0.009812999999999999
US National	2 wk ahead	Bin	percent	1.3	1.4	0.010631999999999999
US National	2 wk ahead	Bin	percent	1.4	1.5	0.011453
US National	2 wk ahead	Bin	percent	1.5	1.6	0.012267
US National	2 wk ahead	Bin	percent	1.6	1.7	0.013066
US National	2 wk ahead	Bin	percent	1.7	1.8	0.013841
US National	2 wk ahead	Bin	percent	1.8	1.9	0.014584
US National	2 wk ahead	Bin	percent	1.9	2	0.015288
US National	2 wk ahead	Bin	percent	2	2.1	0.015943
US National	2 wk ahead	Bin	percent	2.1	2.2	0.016544
US National	2 wk ahead	Bin	percent	2.2	2.3	0.017084
US National	2 wk ahead	Bin	percent	2.3	2.4	0.017558999999999998
US National	2 wk ahead	Bin	percent	2.4	2.5	0.017965
US National	2 wk ahead	Bin	percent	2.5	2.6	0.0183
US National	2 wk ahead	Bin	percent	2.6	2.7	0.018564
US National	2 wk ahead	Bin	percent	2.7	2.8	0.018758999999999998
US National	2 wk ahead	Bin	percent	2.8	2.9	0.018883999999999998
US National	2 wk ahead	Bin	percent	2.9	3	0.018945
US National	2 wk ahead	Bin	percent	3	3.1	0.018944
US National	2 wk ahead	Bin	percent	3.1	3.2	0.018885
US National	2 wk ahead	Bin	percent	3.2	3.3	0.018772999999999998
US National	2 wk ahead	Bin	percent	3.3	3.4	0.018611
US National	2 wk ahead	Bin	percent	3.4	3.5	0.018404
US National	2 wk ahead	Bin	percent	3.5	3.6	0.018154999999999998
US National	2 wk ahead	Bin	percent	3.6	3.7	0.017868
US National	2 wk ahead	Bin	percent	3.7	3.8	0.017546
US National	2 wk ahead	Bin	percent	3.8	3.9	0.017192
US National	2 wk ahead	Bin	percent	3.9	4	0.016808999999999998
US National	2 wk ahead	Bin	percent	4	4.1	0.016401
US National	2 wk ahead	Bin	percent	4.1	4.2	0.015971
US National	2 wk ahead	Bin	percent	4.2	4.3	0.015522999999999999
US National	2 wk ahead	Bin	percent	4.3	4.4	0.015064
US National	2 wk ahead	Bin	percent	4.4	4.5	0.014596
US National	2 wk ahead	Bin	percent	4.5	4.6	0.014128
US National	2 wk ahead	Bin	percent	4.6	4.7	0.013663
US National	2 wk ahead	Bin	percent	4.7	4.8	0.013208
US National	2 wk ahead	Bin	percent	4.8	4.9	0.012768999999999999
US National	2 wk ahead	Bin	percent	4.9	5	0.01235
US National	2 wk ahead	Bin	percent	5	5.1	0.011954999999999999
US National	2 wk ahead	Bin	percent	5.1	5.2	0.011588
US National	2 wk ahead	Bin	percent	5.2	5.3	0.01125
US National	2 wk ahead	Bin	percent	5.3	5.4	0.010941
US National	2 wk ahead	Bin	percent	5.4	5.5	0.010661
US National	2 wk ahead	Bin	percent	5.5	5.6	0.010407
US National	2 wk ahead	Bin	percent	5.6	5.7	0.010177
US National	2 wk ahead	Bin	percent	5.7	5.8	0.009963999999999999
US National	2 wk ahead	Bin	percent	5.8	5.9	0.009765
US National	2 wk ahead	Bin	percent	5.9	6	0.009574
US National	2 wk ahead	Bin	percent	6	6.1	0.009385
US National	2 wk ahead	Bin	percent	6.1	6.2	0.009193
US National	2 wk ahead	Bin	percent	6.2	6.3	0.008993
US National	2 wk ahead	Bin	percent	6.3	6.4	0.008782
US National	2 wk ahead	Bin	percent	6.4	6.5	0.008556
US National	2 wk ahead	Bin	percent	6.5	6.6	0.008314
US National	2 wk ahead	Bin	percent	6.6	6.7	0.008055
US National	2 wk ahead	Bin	percent	6.7	6.8	0.007777
US National	2 wk ahead	Bin	percent	6.8	6.9	0.007483999999999999
US National	2 wk ahead	Bin	percent	6.9	7	0.007175
US National	2 wk ahead	Bin	percent	7	7.1	0.006854
US National	2 wk ahead	Bin	percent	7.1	7.2	0.006522
US National	2 wk ahead	Bin	percent	7.2	7.3	0.006183
US National	2 wk ahead	Bin	percent	7.3	7.4	0.00584
US National	2 wk ahead	Bin	percent	7.4	7.5	0.005494
US National	2 wk ahead	Bin	percent	7.5	7.6	0.005149
US National	2 wk ahead	Bin	percent	7.6	7.7	0.004807
US National	2 wk ahead	Bin	percent	7.7	7.8	0.00447
US National	2 wk ahead	Bin	percent	7.8	7.9	0.00414
US National	2 wk ahead	Bin	percent	7.9	8	0.003819
US National	2 wk ahead	Bin	percent	8	8.1	0.003508
US National	2 wk ahead	Bin	percent	8.1	8.2	0.0032099999999999997
US National	2 wk ahead	Bin	percent	8.2	8.3	0.002925
US National	2 wk ahead	Bin	percent	8.3	8.4	0.002656
US National	2 wk ahead	Bin	percent	8.4	8.5	0.002404
US National	2 wk ahead	Bin	percent	8.5	8.6	0.002169
US National	2 wk ahead	Bin	percent	8.6	8.7	0.001954
US National	2 wk ahead	Bin	percent	8.7	8.8	0.0017599999999999998
US National	2 wk ahead	Bin	percent	8.8	8.9	0.0015869999999999999
US National	2 wk ahead	Bin	percent	8.9	9	0.0014349999999999999
US National	2 wk ahead	Bin	percent	9	9.1	0.0013059999999999999
US National	2 wk ahead	Bin	percent	9.1	9.2	0.0011979999999999998
US National	2 wk ahead	Bin	percent	9.2	9.3	0.001112
US National	2 wk ahead	Bin	percent	9.3	9.4	0.001046
US National	2 wk ahead	Bin	percent	9.4	9.5	0.0009989999999999999
US National	2 wk ahead	Bin	percent	9.5	9.6	0.000968
US National	2 wk ahead	Bin	percent	9.6	9.7	0.000953
US National	2 wk ahead	Bin	percent	9.7	9.8	0.000949
US National	2 wk ahead	Bin	percent	9.8	9.9	0.000954
US National	2 wk ahead	Bin	percent	9.9	10	0.0009649999999999999
US National	2 wk ahead	Bin	percent	10	10.1	0.000979
US National	2 wk ahead	Bin	percent	10.1	10.2	0.000992
US National	2 wk ahead	Bin	percent	10.2	10.3	0.001003
US National	2 wk ahead	Bin	percent	10.3	10.4	0.001009
US National	2 wk ahead	Bin	percent	10.4	10.5	0.001009
US National	2 wk ahead	Bin	percent	10.5	10.6	0.001
US National	2 wk ahead	Bin	percent	10.6	10.7	0.000982
US National	2 wk ahead	Bin	percent	10.7	10.8	0.000957
US National	2 wk ahead	Bin	percent	10.8	10.9	0.000923
US National	2 wk ahead	Bin	percent	10.9	11	0.000883
US National	2 wk ahead	Bin	percent	11	11.1	0.000838
US National	2 wk ahead	Bin	percent	11.1	11.2	0.00079
US National	2 wk ahead	Bin	percent	11.2	11.3	0.000741
US National	2 wk ahead	Bin	percent	11.3	11.4	0.0006929999999999999
US National	2 wk ahead	Bin	percent	11.4	11.5	0.0006479999999999999
US National	2 wk ahead	Bin	percent	11.5	11.6	0.0006079999999999999
US National	2 wk ahead	Bin	percent	11.6	11.7	0.0005729999999999999
US National	2 wk ahead	Bin	percent	11.7	11.8	0.000545
US National	2 wk ahead	Bin	percent	11.8	11.9	0.000525
US National	2 wk ahead	Bin	percent	11.9	12	0.000511
US National	2 wk ahead	Bin	percent	12	12.1	0.000503
US National	2 wk ahead	Bin	percent	12.1	12.2	0.0005009999999999999
US National	2 wk ahead	Bin	percent	12.2	12.3	0.000503
US National	2 wk ahead	Bin	percent	12.3	12.4	0.000508
US National	2 wk ahead	Bin	percent	12.4	12.5	0.000516
US National	2 wk ahead	Bin	percent	12.5	12.6	0.000523
US National	2 wk ahead	Bin	percent	12.6	12.7	0.000531
US National	2 wk ahead	Bin	percent	12.7	12.8	0.0005369999999999999
US National	2 wk ahead	Bin	percent	12.8	12.9	0.000542
US National	2 wk ahead	Bin	percent	12.9	13	0.0005459999999999999
US National	2 wk ahead	Bin	percent	13	100	0.034308
US National	3 wk ahead	Point	percent	NA	NA	5.1724000000000006
US National	3 wk ahead	Bin	percent	0	0.1	0.003826
US National	3 wk ahead	Bin	percent	0.1	0.2	0.00413
US National	3 wk ahead	Bin	percent	0.2	0.3	0.004444
US National	3 wk ahead	Bin	percent	0.3	0.4	0.004768
US National	3 wk ahead	Bin	percent	0.4	0.5	0.005098999999999999
US National	3 wk ahead	Bin	percent	0.5	0.6	0.005438
US National	3 wk ahead	Bin	percent	0.6	0.7	0.005782
US National	3 wk ahead	Bin	percent	0.7	0.8	0.00613
US National	3 wk ahead	Bin	percent	0.8	0.9	0.006481
US National	3 wk ahead	Bin	percent	0.9	1	0.006833
US National	3 wk ahead	Bin	percent	1	1.1	0.0071849999999999995
US National	3 wk ahead	Bin	percent	1.1	1.2	0.007535
US National	3 wk ahead	Bin	percent	1.2	1.3	0.007880999999999999
US National	3 wk ahead	Bin	percent	1.3	1.4	0.008221
US National	3 wk ahead	Bin	percent	1.4	1.5	0.008555
US National	3 wk ahead	Bin	percent	1.5	1.6	0.008879999999999999
US National	3 wk ahead	Bin	percent	1.6	1.7	0.009195
US National	3 wk ahead	Bin	percent	1.7	1.8	0.009498
US National	3 wk ahead	Bin	percent	1.8	1.9	0.009788
US National	3 wk ahead	Bin	percent	1.9	2	0.010062999999999999
US National	3 wk ahead	Bin	percent	2	2.1	0.010322999999999999
US National	3 wk ahead	Bin	percent	2.1	2.2	0.010565999999999999
US National	3 wk ahead	Bin	percent	2.2	2.3	0.010791
US National	3 wk ahead	Bin	percent	2.3	2.4	0.010997999999999999
US National	3 wk ahead	Bin	percent	2.4	2.5	0.011184999999999999
US National	3 wk ahead	Bin	percent	2.5	2.6	0.011353
US National	3 wk ahead	Bin	percent	2.6	2.7	0.0115
US National	3 wk ahead	Bin	percent	2.7	2.8	0.011628
US National	3 wk ahead	Bin	percent	2.8	2.9	0.011734999999999999
US National	3 wk ahead	Bin	percent	2.9	3	0.011822
US National	3 wk ahead	Bin	percent	3	3.1	0.01189
US National	3 wk ahead	Bin	percent	3.1	3.2	0.011939
US National	3 wk ahead	Bin	percent	3.2	3.3	0.011968999999999999
US National	3 wk ahead	Bin	percent	3.3	3.4	0.011982
US National	3 wk ahead	Bin	percent	3.4	3.5	0.011977
US National	3 wk ahead	Bin	percent	3.5	3.6	0.011956999999999999
US National	3 wk ahead	Bin	percent	3.6	3.7	0.011922
US National	3 wk ahead	Bin	percent	3.7	3.8	0.011873
US National	3 wk ahead	Bin	percent	3.8	3.9	0.011811
US National	3 wk ahead	Bin	percent	3.9	4	0.011737
US National	3 wk ahead	Bin	percent	4	4.1	0.011653
US National	3 wk ahead	Bin	percent	4.1	4.2	0.011559
US National	3 wk ahead	Bin	percent	4.2	4.3	0.011457
US National	3 wk ahead	Bin	percent	4.3	4.4	0.011346
US National	3 wk ahead	Bin	percent	4.4	4.5	0.011229
US National	3 wk ahead	Bin	percent	4.5	4.6	0.011106
US National	3 wk ahead	Bin	percent	4.6	4.7	0.010976999999999999
US National	3 wk ahead	Bin	percent	4.7	4.8	0.010843
US National	3 wk ahead	Bin	percent	4.8	4.9	0.010705
US National	3 wk ahead	Bin	percent	4.9	5	0.010563999999999999
US National	3 wk ahead	Bin	percent	5	5.1	0.010419
US National	3 wk ahead	Bin	percent	5.1	5.2	0.010270999999999999
US National	3 wk ahead	Bin	percent	5.2	5.3	0.010119999999999999
US National	3 wk ahead	Bin	percent	5.3	5.4	0.009967
US National	3 wk ahead	Bin	percent	5.4	5.5	0.009812
US National	3 wk ahead	Bin	percent	5.5	5.6	0.009655
US National	3 wk ahead	Bin	percent	5.6	5.7	0.009497
US National	3 wk ahead	Bin	percent	5.7	5.8	0.009337999999999999
US National	3 wk ahead	Bin	percent	5.8	5.9	0.009178
US National	3 wk ahead	Bin	percent	5.9	6	0.009018
US National	3 wk ahead	Bin	percent	6	6.1	0.008857
US National	3 wk ahead	Bin	percent	6.1	6.2	0.008697
US National	3 wk ahead	Bin	percent	6.2	6.3	0.008538
US National	3 wk ahead	Bin	percent	6.3	6.4	0.008381
US National	3 wk ahead	Bin	percent	6.4	6.5	0.008225
US National	3 wk ahead	Bin	percent	6.5	6.6	0.008072
US National	3 wk ahead	Bin	percent	6.6	6.7	0.007922
US National	3 wk ahead	Bin	percent	6.7	6.8	0.007775
US National	3 wk ahead	Bin	percent	6.8	6.9	0.007632
US National	3 wk ahead	Bin	percent	6.9	7	0.007493
US National	3 wk ahead	Bin	percent	7	7.1	0.007359
US National	3 wk ahead	Bin	percent	7.1	7.2	0.0072299999999999994
US National	3 wk ahead	Bin	percent	7.2	7.3	0.0071059999999999995
US National	3 wk ahead	Bin	percent	7.3	7.4	0.006986999999999999
US National	3 wk ahead	Bin	percent	7.4	7.5	0.006874
US National	3 wk ahead	Bin	percent	7.5	7.6	0.0067659999999999994
US National	3 wk ahead	Bin	percent	7.6	7.7	0.006663
US National	3 wk ahead	Bin	percent	7.7	7.8	0.006565
US National	3 wk ahead	Bin	percent	7.8	7.9	0.006473
US National	3 wk ahead	Bin	percent	7.9	8	0.006385
US National	3 wk ahead	Bin	percent	8	8.1	0.006300999999999999
US National	3 wk ahead	Bin	percent	8.1	8.2	0.00622
US National	3 wk ahead	Bin	percent	8.2	8.3	0.006143
US National	3 wk ahead	Bin	percent	8.3	8.4	0.006069
US National	3 wk ahead	Bin	percent	8.4	8.5	0.005997
US National	3 wk ahead	Bin	percent	8.5	8.6	0.005926
US National	3 wk ahead	Bin	percent	8.6	8.7	0.005856999999999999
US National	3 wk ahead	Bin	percent	8.7	8.8	0.005788
US National	3 wk ahead	Bin	percent	8.8	8.9	0.005718
US National	3 wk ahead	Bin	percent	8.9	9	0.0056489999999999995
US National	3 wk ahead	Bin	percent	9	9.1	0.005578
US National	3 wk ahead	Bin	percent	9.1	9.2	0.0055049999999999995
US National	3 wk ahead	Bin	percent	9.2	9.3	0.005431
US National	3 wk ahead	Bin	percent	9.3	9.4	0.005353999999999999
US National	3 wk ahead	Bin	percent	9.4	9.5	0.005274
US National	3 wk ahead	Bin	percent	9.5	9.6	0.0051909999999999994
US National	3 wk ahead	Bin	percent	9.6	9.7	0.005105
US National	3 wk ahead	Bin	percent	9.7	9.8	0.0050149999999999995
US National	3 wk ahead	Bin	percent	9.8	9.9	0.004922
US National	3 wk ahead	Bin	percent	9.9	10	0.004824999999999999
US National	3 wk ahead	Bin	percent	10	10.1	0.004724
US National	3 wk ahead	Bin	percent	10.1	10.2	0.004619
US National	3 wk ahead	Bin	percent	10.2	10.3	0.004510999999999999
US National	3 wk ahead	Bin	percent	10.3	10.4	0.004398
US National	3 wk ahead	Bin	percent	10.4	10.5	0.0042829999999999995
US National	3 wk ahead	Bin	percent	10.5	10.6	0.004164
US National	3 wk ahead	Bin	percent	10.6	10.7	0.004042
US National	3 wk ahead	Bin	percent	10.7	10.8	0.0039169999999999995
US National	3 wk ahead	Bin	percent	10.8	10.9	0.003789
US National	3 wk ahead	Bin	percent	10.9	11	0.003659
US National	3 wk ahead	Bin	percent	11	11.1	0.003528
US National	3 wk ahead	Bin	percent	11.1	11.2	0.003395
US National	3 wk ahead	Bin	percent	11.2	11.3	0.003261
US National	3 wk ahead	Bin	percent	11.3	11.4	0.003127
US National	3 wk ahead	Bin	percent	11.4	11.5	0.002992
US National	3 wk ahead	Bin	percent	11.5	11.6	0.002859
US National	3 wk ahead	Bin	percent	11.6	11.7	0.0027259999999999997
US National	3 wk ahead	Bin	percent	11.7	11.8	0.002595
US National	3 wk ahead	Bin	percent	11.8	11.9	0.002467
US National	3 wk ahead	Bin	percent	11.9	12	0.0023409999999999998
US National	3 wk ahead	Bin	percent	12	12.1	0.002219
US National	3 wk ahead	Bin	percent	12.1	12.2	0.0021
US National	3 wk ahead	Bin	percent	12.2	12.3	0.001986
US National	3 wk ahead	Bin	percent	12.3	12.4	0.001877
US National	3 wk ahead	Bin	percent	12.4	12.5	0.001774
US National	3 wk ahead	Bin	percent	12.5	12.6	0.001676
US National	3 wk ahead	Bin	percent	12.6	12.7	0.001584
US National	3 wk ahead	Bin	percent	12.7	12.8	0.001499
US National	3 wk ahead	Bin	percent	12.8	12.9	0.001421
US National	3 wk ahead	Bin	percent	12.9	13	0.001349
US National	3 wk ahead	Bin	percent	13	100	0.069852
US National	4 wk ahead	Point	percent	NA	NA	5.792
US National	4 wk ahead	Bin	percent	0	0.1	0.003636
US National	4 wk ahead	Bin	percent	0.1	0.2	0.0038929999999999998
US National	4 wk ahead	Bin	percent	0.2	0.3	0.004158
US National	4 wk ahead	Bin	percent	0.3	0.4	0.004429
US National	4 wk ahead	Bin	percent	0.4	0.5	0.004705
US National	4 wk ahead	Bin	percent	0.5	0.6	0.004986
US National	4 wk ahead	Bin	percent	0.6	0.7	0.0052699999999999995
US National	4 wk ahead	Bin	percent	0.7	0.8	0.005556
US National	4 wk ahead	Bin	percent	0.8	0.9	0.0058449999999999995
US National	4 wk ahead	Bin	percent	0.9	1	0.006134
US National	4 wk ahead	Bin	percent	1	1.1	0.006422
US National	4 wk ahead	Bin	percent	1.1	1.2	0.006709
US National	4 wk ahead	Bin	percent	1.2	1.3	0.006993
US National	4 wk ahead	Bin	percent	1.3	1.4	0.007274
US National	4 wk ahead	Bin	percent	1.4	1.5	0.007548999999999999
US National	4 wk ahead	Bin	percent	1.5	1.6	0.007818
US National	4 wk ahead	Bin	percent	1.6	1.7	0.00808
US National	4 wk ahead	Bin	percent	1.7	1.8	0.008333
US National	4 wk ahead	Bin	percent	1.8	1.9	0.008576
US National	4 wk ahead	Bin	percent	1.9	2	0.008808
US National	4 wk ahead	Bin	percent	2	2.1	0.009028999999999999
US National	4 wk ahead	Bin	percent	2.1	2.2	0.009236
US National	4 wk ahead	Bin	percent	2.2	2.3	0.00943
US National	4 wk ahead	Bin	percent	2.3	2.4	0.009609
US National	4 wk ahead	Bin	percent	2.4	2.5	0.009772
US National	4 wk ahead	Bin	percent	2.5	2.6	0.009918999999999999
US National	4 wk ahead	Bin	percent	2.6	2.7	0.01005
US National	4 wk ahead	Bin	percent	2.7	2.8	0.010164
US National	4 wk ahead	Bin	percent	2.8	2.9	0.010261
US National	4 wk ahead	Bin	percent	2.9	3	0.010341
US National	4 wk ahead	Bin	percent	3	3.1	0.010404
US National	4 wk ahead	Bin	percent	3.1	3.2	0.01045
US National	4 wk ahead	Bin	percent	3.2	3.3	0.01048
US National	4 wk ahead	Bin	percent	3.3	3.4	0.010494999999999999
US National	4 wk ahead	Bin	percent	3.4	3.5	0.010496
US National	4 wk ahead	Bin	percent	3.5	3.6	0.010482
US National	4 wk ahead	Bin	percent	3.6	3.7	0.010457
US National	4 wk ahead	Bin	percent	3.7	3.8	0.010419999999999999
US National	4 wk ahead	Bin	percent	3.8	3.9	0.010372
US National	4 wk ahead	Bin	percent	3.9	4	0.010315999999999999
US National	4 wk ahead	Bin	percent	4	4.1	0.010253
US National	4 wk ahead	Bin	percent	4.1	4.2	0.010184
US National	4 wk ahead	Bin	percent	4.2	4.3	0.01011
US National	4 wk ahead	Bin	percent	4.3	4.4	0.010032
US National	4 wk ahead	Bin	percent	4.4	4.5	0.009953
US National	4 wk ahead	Bin	percent	4.5	4.6	0.009871999999999999
US National	4 wk ahead	Bin	percent	4.6	4.7	0.009792
US National	4 wk ahead	Bin	percent	4.7	4.8	0.009713
US National	4 wk ahead	Bin	percent	4.8	4.9	0.009635999999999999
US National	4 wk ahead	Bin	percent	4.9	5	0.009562
US National	4 wk ahead	Bin	percent	5	5.1	0.009491
US National	4 wk ahead	Bin	percent	5.1	5.2	0.009422999999999999
US National	4 wk ahead	Bin	percent	5.2	5.3	0.00936
US National	4 wk ahead	Bin	percent	5.3	5.4	0.009301
US National	4 wk ahead	Bin	percent	5.4	5.5	0.009245999999999999
US National	4 wk ahead	Bin	percent	5.5	5.6	0.009195
US National	4 wk ahead	Bin	percent	5.6	5.7	0.009148
US National	4 wk ahead	Bin	percent	5.7	5.8	0.009104
US National	4 wk ahead	Bin	percent	5.8	5.9	0.009064
US National	4 wk ahead	Bin	percent	5.9	6	0.009027
US National	4 wk ahead	Bin	percent	6	6.1	0.008992
US National	4 wk ahead	Bin	percent	6.1	6.2	0.008959
US National	4 wk ahead	Bin	percent	6.2	6.3	0.008928
US National	4 wk ahead	Bin	percent	6.3	6.4	0.008897
US National	4 wk ahead	Bin	percent	6.4	6.5	0.008867
US National	4 wk ahead	Bin	percent	6.5	6.6	0.008837
US National	4 wk ahead	Bin	percent	6.6	6.7	0.008806
US National	4 wk ahead	Bin	percent	6.7	6.8	0.008773999999999999
US National	4 wk ahead	Bin	percent	6.8	6.9	0.00874
US National	4 wk ahead	Bin	percent	6.9	7	0.008705
US National	4 wk ahead	Bin	percent	7	7.1	0.008668
US National	4 wk ahead	Bin	percent	7.1	7.2	0.008629
US National	4 wk ahead	Bin	percent	7.2	7.3	0.008588
US National	4 wk ahead	Bin	percent	7.3	7.4	0.008543
US National	4 wk ahead	Bin	percent	7.4	7.5	0.008496
US National	4 wk ahead	Bin	percent	7.5	7.6	0.008446
US National	4 wk ahead	Bin	percent	7.6	7.7	0.008393
US National	4 wk ahead	Bin	percent	7.7	7.8	0.008336999999999999
US National	4 wk ahead	Bin	percent	7.8	7.9	0.008277999999999999
US National	4 wk ahead	Bin	percent	7.9	8	0.008215
US National	4 wk ahead	Bin	percent	8	8.1	0.008149
US National	4 wk ahead	Bin	percent	8.1	8.2	0.00808
US National	4 wk ahead	Bin	percent	8.2	8.3	0.008007
US National	4 wk ahead	Bin	percent	8.3	8.4	0.00793
US National	4 wk ahead	Bin	percent	8.4	8.5	0.007849
US National	4 wk ahead	Bin	percent	8.5	8.6	0.007764
US National	4 wk ahead	Bin	percent	8.6	8.7	0.007673999999999999
US National	4 wk ahead	Bin	percent	8.7	8.8	0.00758
US National	4 wk ahead	Bin	percent	8.8	8.9	0.007482
US National	4 wk ahead	Bin	percent	8.9	9	0.007378
US National	4 wk ahead	Bin	percent	9	9.1	0.007268999999999999
US National	4 wk ahead	Bin	percent	9.1	9.2	0.007155
US National	4 wk ahead	Bin	percent	9.2	9.3	0.007036
US National	4 wk ahead	Bin	percent	9.3	9.4	0.006911
US National	4 wk ahead	Bin	percent	9.4	9.5	0.006781
US National	4 wk ahead	Bin	percent	9.5	9.6	0.006646
US National	4 wk ahead	Bin	percent	9.6	9.7	0.006506
US National	4 wk ahead	Bin	percent	9.7	9.8	0.006359999999999999
US National	4 wk ahead	Bin	percent	9.8	9.9	0.006209999999999999
US National	4 wk ahead	Bin	percent	9.9	10	0.006055
US National	4 wk ahead	Bin	percent	10	10.1	0.0058969999999999995
US National	4 wk ahead	Bin	percent	10.1	10.2	0.005735
US National	4 wk ahead	Bin	percent	10.2	10.3	0.005569999999999999
US National	4 wk ahead	Bin	percent	10.3	10.4	0.005403
US National	4 wk ahead	Bin	percent	10.4	10.5	0.005234
US National	4 wk ahead	Bin	percent	10.5	10.6	0.005064
US National	4 wk ahead	Bin	percent	10.6	10.7	0.004893
US National	4 wk ahead	Bin	percent	10.7	10.8	0.004722
US National	4 wk ahead	Bin	percent	10.8	10.9	0.004553
US National	4 wk ahead	Bin	percent	10.9	11	0.004384
US National	4 wk ahead	Bin	percent	11	11.1	0.0042179999999999995
US National	4 wk ahead	Bin	percent	11.1	11.2	0.0040539999999999994
US National	4 wk ahead	Bin	percent	11.2	11.3	0.003894
US National	4 wk ahead	Bin	percent	11.3	11.4	0.003737
US National	4 wk ahead	Bin	percent	11.4	11.5	0.003584
US National	4 wk ahead	Bin	percent	11.5	11.6	0.0034349999999999997
US National	4 wk ahead	Bin	percent	11.6	11.7	0.0032909999999999997
US National	4 wk ahead	Bin	percent	11.7	11.8	0.003152
US National	4 wk ahead	Bin	percent	11.8	11.9	0.003018
US National	4 wk ahead	Bin	percent	11.9	12	0.002889
US National	4 wk ahead	Bin	percent	12	12.1	0.0027649999999999997
US National	4 wk ahead	Bin	percent	12.1	12.2	0.002647
US National	4 wk ahead	Bin	percent	12.2	12.3	0.002533
US National	4 wk ahead	Bin	percent	12.3	12.4	0.002424
US National	4 wk ahead	Bin	percent	12.4	12.5	0.00232
US National	4 wk ahead	Bin	percent	12.5	12.6	0.002221
US National	4 wk ahead	Bin	percent	12.6	12.7	0.002127
US National	4 wk ahead	Bin	percent	12.7	12.8	0.002036
US National	4 wk ahead	Bin	percent	12.8	12.9	0.00195
US National	4 wk ahead	Bin	percent	12.9	13	0.0018679999999999999
US National	4 wk ahead	Bin	percent	13	100	0.053635999999999996
