# Supplementary material for: Use of daily Internet search query data improves real-time projections of influenza epidemics
Source: J R Soc Interface. 2018 Oct 10;15(147):20180220. doi: 10.1098/rsif.2018.0220 (PMC6228485; doi:10.1098/rsif.2018.0220)
Supplement: Prediction results in FluChallenge format [file rsif20180220supp2.gz › Forecast-files/mss-15-wikiWEEKnoNOW/2011-EW18.csv]

Location	Target	Type	Unit	Bin_start_incl	Bin_end_notincl	Value
US National	1 wk ahead	Point	percent	NA	NA	0.9948000000000001
US National	1 wk ahead	Bin	percent	0	0,1	0.00039299999999999996
US National	1 wk ahead	Bin	percent	0,1	0,2	0.001923
US National	1 wk ahead	Bin	percent	0,2	0,3	0.0068909999999999996
US National	1 wk ahead	Bin	percent	0,3	0,4	0.018533
US National	1 wk ahead	Bin	percent	0,4	0,5	0.038424
US National	1 wk ahead	Bin	percent	0,5	0,6	0.063141
US National	1 wk ahead	Bin	percent	0,6	0,7	0.084881
US National	1 wk ahead	Bin	percent	0,7	0,8	0.09714099999999999
US National	1 wk ahead	Bin	percent	0,8	0,9	0.09910899999999999
US National	1 wk ahead	Bin	percent	0,9	1	0.09426999999999999
US National	1 wk ahead	Bin	percent	1	1,1	0.086503
US National	1 wk ahead	Bin	percent	1,1	1,2	0.077081
US National	1 wk ahead	Bin	percent	1,2	1,3	0.064977
US National	1 wk ahead	Bin	percent	1,3	1,4	0.050353999999999996
US National	1 wk ahead	Bin	percent	1,4	1,5	0.036319
US National	1 wk ahead	Bin	percent	1,5	1,6	0.026872
US National	1 wk ahead	Bin	percent	1,6	1,7	0.02335
US National	1 wk ahead	Bin	percent	1,7	1,8	0.023427
US National	1 wk ahead	Bin	percent	1,8	1,9	0.023801
US National	1 wk ahead	Bin	percent	1,9	2	0.022452999999999997
US National	1 wk ahead	Bin	percent	2	2,1	0.018813
US National	1 wk ahead	Bin	percent	2,1	2,2	0.013838999999999999
US National	1 wk ahead	Bin	percent	2,2	2,3	0.009533
US National	1 wk ahead	Bin	percent	2,3	2,4	0.006914999999999999
US National	1 wk ahead	Bin	percent	2,4	2,5	0.005174
US National	1 wk ahead	Bin	percent	2,5	2,6	0.003379
US National	1 wk ahead	Bin	percent	2,6	2,7	0.001694
US National	1 wk ahead	Bin	percent	2,7	2,8	0.000616
US National	1 wk ahead	Bin	percent	2,8	2,9	0.000159
US National	1 wk ahead	Bin	percent	2,9	3	0.000029
US National	1 wk ahead	Bin	percent	3	3,1	4.e-6
US National	1 wk ahead	Bin	percent	3,1	3,2	0.
US National	1 wk ahead	Bin	percent	3,2	3,3	0.
US National	1 wk ahead	Bin	percent	3,3	3,4	0.
US National	1 wk ahead	Bin	percent	3,4	3,5	0.
US National	1 wk ahead	Bin	percent	3,5	3,6	0.
US National	1 wk ahead	Bin	percent	3,6	3,7	0.
US National	1 wk ahead	Bin	percent	3,7	3,8	0.
US National	1 wk ahead	Bin	percent	3,8	3,9	0.
US National	1 wk ahead	Bin	percent	3,9	4	0.
US National	1 wk ahead	Bin	percent	4	4,1	0.
US National	1 wk ahead	Bin	percent	4,1	4,2	0.
US National	1 wk ahead	Bin	percent	4,2	4,3	0.
US National	1 wk ahead	Bin	percent	4,3	4,4	0.
US National	1 wk ahead	Bin	percent	4,4	4,5	0.
US National	1 wk ahead	Bin	percent	4,5	4,6	0.
US National	1 wk ahead	Bin	percent	4,6	4,7	0.
US National	1 wk ahead	Bin	percent	4,7	4,8	0.
US National	1 wk ahead	Bin	percent	4,8	4,9	0.
US National	1 wk ahead	Bin	percent	4,9	5	0.
US National	1 wk ahead	Bin	percent	5	5,1	0.
US National	1 wk ahead	Bin	percent	5,1	5,2	0.
US National	1 wk ahead	Bin	percent	5,2	5,3	0.
US National	1 wk ahead	Bin	percent	5,3	5,4	0.
US National	1 wk ahead	Bin	percent	5,4	5,5	0.
US National	1 wk ahead	Bin	percent	5,5	5,6	0.
US National	1 wk ahead	Bin	percent	5,6	5,7	0.
US National	1 wk ahead	Bin	percent	5,7	5,8	0.
US National	1 wk ahead	Bin	percent	5,8	5,9	0.
US National	1 wk ahead	Bin	percent	5,9	6	0.
US National	1 wk ahead	Bin	percent	6	6,1	0.
US National	1 wk ahead	Bin	percent	6,1	6,2	0.
US National	1 wk ahead	Bin	percent	6,2	6,3	0.
US National	1 wk ahead	Bin	percent	6,3	6,4	0.
US National	1 wk ahead	Bin	percent	6,4	6,5	0.
US National	1 wk ahead	Bin	percent	6,5	6,6	0.
US National	1 wk ahead	Bin	percent	6,6	6,7	0.
US National	1 wk ahead	Bin	percent	6,7	6,8	0.
US National	1 wk ahead	Bin	percent	6,8	6,9	0.
US National	1 wk ahead	Bin	percent	6,9	7	0.
US National	1 wk ahead	Bin	percent	7	7,1	0.
US National	1 wk ahead	Bin	percent	7,1	7,2	0.
US National	1 wk ahead	Bin	percent	7,2	7,3	0.
US National	1 wk ahead	Bin	percent	7,3	7,4	0.
US National	1 wk ahead	Bin	percent	7,4	7,5	0.
US National	1 wk ahead	Bin	percent	7,5	7,6	0.
US National	1 wk ahead	Bin	percent	7,6	7,7	0.
US National	1 wk ahead	Bin	percent	7,7	7,8	0.
US National	1 wk ahead	Bin	percent	7,8	7,9	0.
US National	1 wk ahead	Bin	percent	7,9	8	0.
US National	1 wk ahead	Bin	percent	8	8,1	0.
US National	1 wk ahead	Bin	percent	8,1	8,2	0.
US National	1 wk ahead	Bin	percent	8,2	8,3	0.
US National	1 wk ahead	Bin	percent	8,3	8,4	0.
US National	1 wk ahead	Bin	percent	8,4	8,5	0.
US National	1 wk ahead	Bin	percent	8,5	8,6	0.
US National	1 wk ahead	Bin	percent	8,6	8,7	0.
US National	1 wk ahead	Bin	percent	8,7	8,8	0.
US National	1 wk ahead	Bin	percent	8,8	8,9	0.
US National	1 wk ahead	Bin	percent	8,9	9	0.
US National	1 wk ahead	Bin	percent	9	9,1	0.
US National	1 wk ahead	Bin	percent	9,1	9,2	0.
US National	1 wk ahead	Bin	percent	9,2	9,3	0.
US National	1 wk ahead	Bin	percent	9,3	9,4	0.
US National	1 wk ahead	Bin	percent	9,4	9,5	0.
US National	1 wk ahead	Bin	percent	9,5	9,6	0.
US National	1 wk ahead	Bin	percent	9,6	9,7	0.
US National	1 wk ahead	Bin	percent	9,7	9,8	0.
US National	1 wk ahead	Bin	percent	9,8	9,9	0.
US National	1 wk ahead	Bin	percent	9,9	10	0.
US National	1 wk ahead	Bin	percent	10	10,1	0.
US National	1 wk ahead	Bin	percent	10,1	10,2	0.
US National	1 wk ahead	Bin	percent	10,2	10,3	0.
US National	1 wk ahead	Bin	percent	10,3	10,4	0.
US National	1 wk ahead	Bin	percent	10,4	10,5	0.
US National	1 wk ahead	Bin	percent	10,5	10,6	0.
US National	1 wk ahead	Bin	percent	10,6	10,7	0.
US National	1 wk ahead	Bin	percent	10,7	10,8	0.
US National	1 wk ahead	Bin	percent	10,8	10,9	0.
US National	1 wk ahead	Bin	percent	10,9	11	0.
US National	1 wk ahead	Bin	percent	11	11,1	0.
US National	1 wk ahead	Bin	percent	11,1	11,2	0.
US National	1 wk ahead	Bin	percent	11,2	11,3	0.
US National	1 wk ahead	Bin	percent	11,3	11,4	0.
US National	1 wk ahead	Bin	percent	11,4	11,5	0.
US National	1 wk ahead	Bin	percent	11,5	11,6	0.
US National	1 wk ahead	Bin	percent	11,6	11,7	0.
US National	1 wk ahead	Bin	percent	11,7	11,8	0.
US National	1 wk ahead	Bin	percent	11,8	11,9	0.
US National	1 wk ahead	Bin	percent	11,9	12	0.
US National	1 wk ahead	Bin	percent	12	12,1	0.
US National	1 wk ahead	Bin	percent	12,1	12,2	0.
US National	1 wk ahead	Bin	percent	12,2	12,3	0.
US National	1 wk ahead	Bin	percent	12,3	12,4	0.
US National	1 wk ahead	Bin	percent	12,4	12,5	0.
US National	1 wk ahead	Bin	percent	12,5	12,6	0.
US National	1 wk ahead	Bin	percent	12,6	12,7	0.
US National	1 wk ahead	Bin	percent	12,7	12,8	0.
US National	1 wk ahead	Bin	percent	12,8	12,9	0.
US National	1 wk ahead	Bin	percent	12,9	13	0.
US National	1 wk ahead	Bin	percent	13	100	0.
US National	2 wk ahead	Point	percent	NA	NA	0.838
US National	2 wk ahead	Bin	percent	0	0,1	0.020152
US National	2 wk ahead	Bin	percent	0,1	0,2	0.03392
US National	2 wk ahead	Bin	percent	0,2	0,3	0.049862
US National	2 wk ahead	Bin	percent	0,3	0,4	0.06467099999999999
US National	2 wk ahead	Bin	percent	0,4	0,5	0.075058
US National	2 wk ahead	Bin	percent	0,5	0,6	0.079372
US National	2 wk ahead	Bin	percent	0,6	0,7	0.078071
US National	2 wk ahead	Bin	percent	0,7	0,8	0.072937
US National	2 wk ahead	Bin	percent	0,8	0,9	0.065885
US National	2 wk ahead	Bin	percent	0,9	1	0.058228999999999996
US National	2 wk ahead	Bin	percent	1	1,1	0.050628
US National	2 wk ahead	Bin	percent	1,1	1,2	0.043393
US National	2 wk ahead	Bin	percent	1,2	1,3	0.036709
US National	2 wk ahead	Bin	percent	1,3	1,4	0.030605
US National	2 wk ahead	Bin	percent	1,4	1,5	0.024971
US National	2 wk ahead	Bin	percent	1,5	1,6	0.019774999999999997
US National	2 wk ahead	Bin	percent	1,6	1,7	0.015279
US National	2 wk ahead	Bin	percent	1,7	1,8	0.011925999999999999
US National	2 wk ahead	Bin	percent	1,8	1,9	0.009993
US National	2 wk ahead	Bin	percent	1,9	2	0.009363
US National	2 wk ahead	Bin	percent	2	2,1	0.009566
US National	2 wk ahead	Bin	percent	2,1	2,2	0.010015
US National	2 wk ahead	Bin	percent	2,2	2,3	0.010242
US National	2 wk ahead	Bin	percent	2,3	2,4	0.010045
US National	2 wk ahead	Bin	percent	2,4	2,5	0.009512999999999999
US National	2 wk ahead	Bin	percent	2,5	2,6	0.008933
US National	2 wk ahead	Bin	percent	2,6	2,7	0.008612999999999999
US National	2 wk ahead	Bin	percent	2,7	2,8	0.008678
US National	2 wk ahead	Bin	percent	2,8	2,9	0.008950999999999999
US National	2 wk ahead	Bin	percent	2,9	3	0.00902
US National	2 wk ahead	Bin	percent	3	3,1	0.008515
US National	2 wk ahead	Bin	percent	3,1	3,2	0.007384
US National	2 wk ahead	Bin	percent	3,2	3,3	0.0059229999999999994
US National	2 wk ahead	Bin	percent	3,3	3,4	0.004523
US National	2 wk ahead	Bin	percent	3,4	3,5	0.0034149999999999996
US National	2 wk ahead	Bin	percent	3,5	3,6	0.002637
US National	2 wk ahead	Bin	percent	3,6	3,7	0.0021639999999999997
US National	2 wk ahead	Bin	percent	3,7	3,8	0.001986
US National	2 wk ahead	Bin	percent	3,8	3,9	0.002049
US National	2 wk ahead	Bin	percent	3,9	4	0.0022199999999999998
US National	2 wk ahead	Bin	percent	4	4,1	0.002363
US National	2 wk ahead	Bin	percent	4,1	4,2	0.002423
US National	2 wk ahead	Bin	percent	4,2	4,3	0.002398
US National	2 wk ahead	Bin	percent	4,3	4,4	0.00226
US National	2 wk ahead	Bin	percent	4,4	4,5	0.001958
US National	2 wk ahead	Bin	percent	4,5	4,6	0.0014969999999999998
US National	2 wk ahead	Bin	percent	4,6	4,7	0.0009809999999999999
US National	2 wk ahead	Bin	percent	4,7	4,8	0.000542
US National	2 wk ahead	Bin	percent	4,8	4,9	0.00025
US National	2 wk ahead	Bin	percent	4,9	5	0.000096
US National	2 wk ahead	Bin	percent	5	5,1	0.000029999999999999997
US National	2 wk ahead	Bin	percent	5,1	5,2	8.e-6
US National	2 wk ahead	Bin	percent	5,2	5,3	2.e-6
US National	2 wk ahead	Bin	percent	5,3	5,4	0.
US National	2 wk ahead	Bin	percent	5,4	5,5	0.
US National	2 wk ahead	Bin	percent	5,5	5,6	0.
US National	2 wk ahead	Bin	percent	5,6	5,7	0.
US National	2 wk ahead	Bin	percent	5,7	5,8	0.
US National	2 wk ahead	Bin	percent	5,8	5,9	0.
US National	2 wk ahead	Bin	percent	5,9	6	0.
US National	2 wk ahead	Bin	percent	6	6,1	0.
US National	2 wk ahead	Bin	percent	6,1	6,2	0.
US National	2 wk ahead	Bin	percent	6,2	6,3	0.
US National	2 wk ahead	Bin	percent	6,3	6,4	0.
US National	2 wk ahead	Bin	percent	6,4	6,5	0.
US National	2 wk ahead	Bin	percent	6,5	6,6	0.
US National	2 wk ahead	Bin	percent	6,6	6,7	0.
US National	2 wk ahead	Bin	percent	6,7	6,8	0.
US National	2 wk ahead	Bin	percent	6,8	6,9	0.
US National	2 wk ahead	Bin	percent	6,9	7	0.
US National	2 wk ahead	Bin	percent	7	7,1	0.
US National	2 wk ahead	Bin	percent	7,1	7,2	0.
US National	2 wk ahead	Bin	percent	7,2	7,3	0.
US National	2 wk ahead	Bin	percent	7,3	7,4	0.
US National	2 wk ahead	Bin	percent	7,4	7,5	0.
US National	2 wk ahead	Bin	percent	7,5	7,6	0.
US National	2 wk ahead	Bin	percent	7,6	7,7	0.
US National	2 wk ahead	Bin	percent	7,7	7,8	0.
US National	2 wk ahead	Bin	percent	7,8	7,9	0.
US National	2 wk ahead	Bin	percent	7,9	8	0.
US National	2 wk ahead	Bin	percent	8	8,1	0.
US National	2 wk ahead	Bin	percent	8,1	8,2	0.
US National	2 wk ahead	Bin	percent	8,2	8,3	0.
US National	2 wk ahead	Bin	percent	8,3	8,4	0.
US National	2 wk ahead	Bin	percent	8,4	8,5	0.
US National	2 wk ahead	Bin	percent	8,5	8,6	0.
US National	2 wk ahead	Bin	percent	8,6	8,7	0.
US National	2 wk ahead	Bin	percent	8,7	8,8	0.
US National	2 wk ahead	Bin	percent	8,8	8,9	0.
US National	2 wk ahead	Bin	percent	8,9	9	0.
US National	2 wk ahead	Bin	percent	9	9,1	0.
US National	2 wk ahead	Bin	percent	9,1	9,2	0.
US National	2 wk ahead	Bin	percent	9,2	9,3	0.
US National	2 wk ahead	Bin	percent	9,3	9,4	0.
US National	2 wk ahead	Bin	percent	9,4	9,5	0.
US National	2 wk ahead	Bin	percent	9,5	9,6	0.
US National	2 wk ahead	Bin	percent	9,6	9,7	0.
US National	2 wk ahead	Bin	percent	9,7	9,8	0.
US National	2 wk ahead	Bin	percent	9,8	9,9	0.
US National	2 wk ahead	Bin	percent	9,9	10	0.
US National	2 wk ahead	Bin	percent	10	10,1	0.
US National	2 wk ahead	Bin	percent	10,1	10,2	0.
US National	2 wk ahead	Bin	percent	10,2	10,3	0.
US National	2 wk ahead	Bin	percent	10,3	10,4	0.
US National	2 wk ahead	Bin	percent	10,4	10,5	0.
US National	2 wk ahead	Bin	percent	10,5	10,6	0.
US National	2 wk ahead	Bin	percent	10,6	10,7	0.
US National	2 wk ahead	Bin	percent	10,7	10,8	0.
US National	2 wk ahead	Bin	percent	10,8	10,9	0.
US National	2 wk ahead	Bin	percent	10,9	11	0.
US National	2 wk ahead	Bin	percent	11	11,1	0.
US National	2 wk ahead	Bin	percent	11,1	11,2	0.
US National	2 wk ahead	Bin	percent	11,2	11,3	0.
US National	2 wk ahead	Bin	percent	11,3	11,4	0.
US National	2 wk ahead	Bin	percent	11,4	11,5	0.
US National	2 wk ahead	Bin	percent	11,5	11,6	0.
US National	2 wk ahead	Bin	percent	11,6	11,7	0.
US National	2 wk ahead	Bin	percent	11,7	11,8	0.
US National	2 wk ahead	Bin	percent	11,8	11,9	0.
US National	2 wk ahead	Bin	percent	11,9	12	0.
US National	2 wk ahead	Bin	percent	12	12,1	0.
US National	2 wk ahead	Bin	percent	12,1	12,2	0.
US National	2 wk ahead	Bin	percent	12,2	12,3	0.
US National	2 wk ahead	Bin	percent	12,3	12,4	0.
US National	2 wk ahead	Bin	percent	12,4	12,5	0.
US National	2 wk ahead	Bin	percent	12,5	12,6	0.
US National	2 wk ahead	Bin	percent	12,6	12,7	0.
US National	2 wk ahead	Bin	percent	12,7	12,8	0.
US National	2 wk ahead	Bin	percent	12,8	12,9	0.
US National	2 wk ahead	Bin	percent	12,9	13	0.
US National	2 wk ahead	Bin	percent	13	100	0.
US National	3 wk ahead	Point	percent	NA	NA	0.7522000000000001
US National	3 wk ahead	Bin	percent	0	0,1	0.04489
US National	3 wk ahead	Bin	percent	0,1	0,2	0.058824999999999995
US National	3 wk ahead	Bin	percent	0,2	0,3	0.070079
US National	3 wk ahead	Bin	percent	0,3	0,4	0.07656199999999999
US National	3 wk ahead	Bin	percent	0,4	0,5	0.07753199999999999
US National	3 wk ahead	Bin	percent	0,5	0,6	0.073715
US National	3 wk ahead	Bin	percent	0,6	0,7	0.066763
US National	3 wk ahead	Bin	percent	0,7	0,8	0.058467
US National	3 wk ahead	Bin	percent	0,8	0,9	0.050172999999999995
US National	3 wk ahead	Bin	percent	0,9	1	0.042616999999999995
US National	3 wk ahead	Bin	percent	1	1,1	0.036094
US National	3 wk ahead	Bin	percent	1,1	1,2	0.030684999999999997
US National	3 wk ahead	Bin	percent	1,2	1,3	0.026364
US National	3 wk ahead	Bin	percent	1,3	1,4	0.022973999999999998
US National	3 wk ahead	Bin	percent	1,4	1,5	0.020215999999999998
US National	3 wk ahead	Bin	percent	1,5	1,6	0.017748
US National	3 wk ahead	Bin	percent	1,6	1,7	0.015345
US National	3 wk ahead	Bin	percent	1,7	1,8	0.013011
US National	3 wk ahead	Bin	percent	1,8	1,9	0.010929999999999999
US National	3 wk ahead	Bin	percent	1,9	2	0.009304
US National	3 wk ahead	Bin	percent	2	2,1	0.008197
US National	3 wk ahead	Bin	percent	2,1	2,2	0.007502
US National	3 wk ahead	Bin	percent	2,2	2,3	0.007025
US National	3 wk ahead	Bin	percent	2,3	2,4	0.006594
US National	3 wk ahead	Bin	percent	2,4	2,5	0.0061329999999999996
US National	3 wk ahead	Bin	percent	2,5	2,6	0.005676
US National	3 wk ahead	Bin	percent	2,6	2,7	0.0053349999999999995
US National	3 wk ahead	Bin	percent	2,7	2,8	0.005233
US National	3 wk ahead	Bin	percent	2,8	2,9	0.005412999999999999
US National	3 wk ahead	Bin	percent	2,9	3	0.005781
US National	3 wk ahead	Bin	percent	3	3,1	0.006130999999999999
US National	3 wk ahead	Bin	percent	3,1	3,2	0.006264
US National	3 wk ahead	Bin	percent	3,2	3,3	0.006098999999999999
US National	3 wk ahead	Bin	percent	3,3	3,4	0.005718
US National	3 wk ahead	Bin	percent	3,4	3,5	0.005288
US National	3 wk ahead	Bin	percent	3,5	3,6	0.004939
US National	3 wk ahead	Bin	percent	3,6	3,7	0.004706
US National	3 wk ahead	Bin	percent	3,7	3,8	0.004559
US National	3 wk ahead	Bin	percent	3,8	3,9	0.004481
US National	3 wk ahead	Bin	percent	3,9	4	0.00449
US National	3 wk ahead	Bin	percent	4	4,1	0.0045899999999999995
US National	3 wk ahead	Bin	percent	4,1	4,2	0.004705
US National	3 wk ahead	Bin	percent	4,2	4,3	0.004693999999999999
US National	3 wk ahead	Bin	percent	4,3	4,4	0.004428
US National	3 wk ahead	Bin	percent	4,4	4,5	0.0038859999999999997
US National	3 wk ahead	Bin	percent	4,5	4,6	0.003178
US National	3 wk ahead	Bin	percent	4,6	4,7	0.002493
US National	3 wk ahead	Bin	percent	4,7	4,8	0.001997
US National	3 wk ahead	Bin	percent	4,8	4,9	0.0017549999999999998
US National	3 wk ahead	Bin	percent	4,9	5	0.0017079999999999999
US National	3 wk ahead	Bin	percent	5	5,1	0.0017189999999999998
US National	3 wk ahead	Bin	percent	5,1	5,2	0.001664
US National	3 wk ahead	Bin	percent	5,2	5,3	0.001503
US National	3 wk ahead	Bin	percent	5,3	5,4	0.001297
US National	3 wk ahead	Bin	percent	5,4	5,5	0.001155
US National	3 wk ahead	Bin	percent	5,5	5,6	0.001156
US National	3 wk ahead	Bin	percent	5,6	5,7	0.001299
US National	3 wk ahead	Bin	percent	5,7	5,8	0.001496
US National	3 wk ahead	Bin	percent	5,8	5,9	0.0016279999999999999
US National	3 wk ahead	Bin	percent	5,9	6	0.0016229999999999999
US National	3 wk ahead	Bin	percent	6	6,1	0.001498
US National	3 wk ahead	Bin	percent	6,1	6,2	0.001349
US National	3 wk ahead	Bin	percent	6,2	6,3	0.001285
US National	3 wk ahead	Bin	percent	6,3	6,4	0.001351
US National	3 wk ahead	Bin	percent	6,4	6,5	0.0014969999999999998
US National	3 wk ahead	Bin	percent	6,5	6,6	0.001611
US National	3 wk ahead	Bin	percent	6,6	6,7	0.0015869999999999999
US National	3 wk ahead	Bin	percent	6,7	6,8	0.0013909999999999999
US National	3 wk ahead	Bin	percent	6,8	6,9	0.001073
US National	3 wk ahead	Bin	percent	6,9	7	0.0007239999999999999
US National	3 wk ahead	Bin	percent	7	7,1	0.00042699999999999997
US National	3 wk ahead	Bin	percent	7,1	7,2	0.00021999999999999998
US National	3 wk ahead	Bin	percent	7,2	7,3	0.000099
US National	3 wk ahead	Bin	percent	7,3	7,4	0.000039
US National	3 wk ahead	Bin	percent	7,4	7,5	0.000013
US National	3 wk ahead	Bin	percent	7,5	7,6	4.e-6
US National	3 wk ahead	Bin	percent	7,6	7,7	1.e-6
US National	3 wk ahead	Bin	percent	7,7	7,8	0.
US National	3 wk ahead	Bin	percent	7,8	7,9	0.
US National	3 wk ahead	Bin	percent	7,9	8	0.
US National	3 wk ahead	Bin	percent	8	8,1	0.
US National	3 wk ahead	Bin	percent	8,1	8,2	0.
US National	3 wk ahead	Bin	percent	8,2	8,3	0.
US National	3 wk ahead	Bin	percent	8,3	8,4	0.
US National	3 wk ahead	Bin	percent	8,4	8,5	0.
US National	3 wk ahead	Bin	percent	8,5	8,6	0.
US National	3 wk ahead	Bin	percent	8,6	8,7	0.
US National	3 wk ahead	Bin	percent	8,7	8,8	0.
US National	3 wk ahead	Bin	percent	8,8	8,9	0.
US National	3 wk ahead	Bin	percent	8,9	9	0.
US National	3 wk ahead	Bin	percent	9	9,1	0.
US National	3 wk ahead	Bin	percent	9,1	9,2	0.
US National	3 wk ahead	Bin	percent	9,2	9,3	0.
US National	3 wk ahead	Bin	percent	9,3	9,4	0.
US National	3 wk ahead	Bin	percent	9,4	9,5	0.
US National	3 wk ahead	Bin	percent	9,5	9,6	0.
US National	3 wk ahead	Bin	percent	9,6	9,7	0.
US National	3 wk ahead	Bin	percent	9,7	9,8	0.
US National	3 wk ahead	Bin	percent	9,8	9,9	0.
US National	3 wk ahead	Bin	percent	9,9	10	0.
US National	3 wk ahead	Bin	percent	10	10,1	0.
US National	3 wk ahead	Bin	percent	10,1	10,2	0.
US National	3 wk ahead	Bin	percent	10,2	10,3	0.
US National	3 wk ahead	Bin	percent	10,3	10,4	0.
US National	3 wk ahead	Bin	percent	10,4	10,5	0.
US National	3 wk ahead	Bin	percent	10,5	10,6	0.
US National	3 wk ahead	Bin	percent	10,6	10,7	0.
US National	3 wk ahead	Bin	percent	10,7	10,8	0.
US National	3 wk ahead	Bin	percent	10,8	10,9	0.
US National	3 wk ahead	Bin	percent	10,9	11	0.
US National	3 wk ahead	Bin	percent	11	11,1	0.
US National	3 wk ahead	Bin	percent	11,1	11,2	0.
US National	3 wk ahead	Bin	percent	11,2	11,3	0.
US National	3 wk ahead	Bin	percent	11,3	11,4	0.
US National	3 wk ahead	Bin	percent	11,4	11,5	0.
US National	3 wk ahead	Bin	percent	11,5	11,6	0.
US National	3 wk ahead	Bin	percent	11,6	11,7	0.
US National	3 wk ahead	Bin	percent	11,7	11,8	0.
US National	3 wk ahead	Bin	percent	11,8	11,9	0.
US National	3 wk ahead	Bin	percent	11,9	12	0.
US National	3 wk ahead	Bin	percent	12	12,1	0.
US National	3 wk ahead	Bin	percent	12,1	12,2	0.
US National	3 wk ahead	Bin	percent	12,2	12,3	0.
US National	3 wk ahead	Bin	percent	12,3	12,4	0.
US National	3 wk ahead	Bin	percent	12,4	12,5	0.
US National	3 wk ahead	Bin	percent	12,5	12,6	0.
US National	3 wk ahead	Bin	percent	12,6	12,7	0.
US National	3 wk ahead	Bin	percent	12,7	12,8	0.
US National	3 wk ahead	Bin	percent	12,8	12,9	0.
US National	3 wk ahead	Bin	percent	12,9	13	0.
US National	3 wk ahead	Bin	percent	13	100	0.
US National	4 wk ahead	Point	percent	NA	NA	0.7388000000000001
US National	4 wk ahead	Bin	percent	0	0,1	0.060333
US National	4 wk ahead	Bin	percent	0,1	0,2	0.06951
US National	4 wk ahead	Bin	percent	0,2	0,3	0.074875
US National	4 wk ahead	Bin	percent	0,3	0,4	0.07585299999999999
US National	4 wk ahead	Bin	percent	0,4	0,5	0.07280199999999999
US National	4 wk ahead	Bin	percent	0,5	0,6	0.066769
US National	4 wk ahead	Bin	percent	0,6	0,7	0.059087999999999995
US National	4 wk ahead	Bin	percent	0,7	0,8	0.050990999999999995
US National	4 wk ahead	Bin	percent	0,8	0,9	0.043376
US National	4 wk ahead	Bin	percent	0,9	1	0.036764
US National	4 wk ahead	Bin	percent	1	1,1	0.031363999999999996
US National	4 wk ahead	Bin	percent	1,1	1,2	0.027160999999999998
US National	4 wk ahead	Bin	percent	1,2	1,3	0.023979
US National	4 wk ahead	Bin	percent	1,3	1,4	0.021533
US National	4 wk ahead	Bin	percent	1,4	1,5	0.019492
US National	4 wk ahead	Bin	percent	1,5	1,6	0.017568
US National	4 wk ahead	Bin	percent	1,6	1,7	0.015592
US National	4 wk ahead	Bin	percent	1,7	1,8	0.013548999999999999
US National	4 wk ahead	Bin	percent	1,8	1,9	0.011545
US National	4 wk ahead	Bin	percent	1,9	2	0.009720999999999999
US National	4 wk ahead	Bin	percent	2	2,1	0.008176
US National	4 wk ahead	Bin	percent	2,1	2,2	0.006928999999999999
US National	4 wk ahead	Bin	percent	2,2	2,3	0.005937
US National	4 wk ahead	Bin	percent	2,3	2,4	0.005144
US National	4 wk ahead	Bin	percent	2,4	2,5	0.00452
US National	4 wk ahead	Bin	percent	2,5	2,6	0.004078
US National	4 wk ahead	Bin	percent	2,6	2,7	0.003849
US National	4 wk ahead	Bin	percent	2,7	2,8	0.003846
US National	4 wk ahead	Bin	percent	2,8	2,9	0.004043
US National	4 wk ahead	Bin	percent	2,9	3	0.004369
US National	4 wk ahead	Bin	percent	3	3,1	0.004731
US National	4 wk ahead	Bin	percent	3,1	3,2	0.005042
US National	4 wk ahead	Bin	percent	3,2	3,3	0.005249
US National	4 wk ahead	Bin	percent	3,3	3,4	0.005331
US National	4 wk ahead	Bin	percent	3,4	3,5	0.005292
US National	4 wk ahead	Bin	percent	3,5	3,6	0.0051459999999999995
US National	4 wk ahead	Bin	percent	3,6	3,7	0.0049
US National	4 wk ahead	Bin	percent	3,7	3,8	0.004569
US National	4 wk ahead	Bin	percent	3,8	3,9	0.0041789999999999996
US National	4 wk ahead	Bin	percent	3,9	4	0.0037819999999999998
US National	4 wk ahead	Bin	percent	4	4,1	0.0034479999999999997
US National	4 wk ahead	Bin	percent	4,1	4,2	0.003245
US National	4 wk ahead	Bin	percent	4,2	4,3	0.003209
US National	4 wk ahead	Bin	percent	4,3	4,4	0.0033339999999999997
US National	4 wk ahead	Bin	percent	4,4	4,5	0.0035659999999999997
US National	4 wk ahead	Bin	percent	4,5	4,6	0.003829
US National	4 wk ahead	Bin	percent	4,6	4,7	0.00405
US National	4 wk ahead	Bin	percent	4,7	4,8	0.004181
US National	4 wk ahead	Bin	percent	4,8	4,9	0.0041979999999999995
US National	4 wk ahead	Bin	percent	4,9	5	0.004092
US National	4 wk ahead	Bin	percent	5	5,1	0.003868
US National	4 wk ahead	Bin	percent	5,1	5,2	0.003545
US National	4 wk ahead	Bin	percent	5,2	5,3	0.003165
US National	4 wk ahead	Bin	percent	5,3	5,4	0.002783
US National	4 wk ahead	Bin	percent	5,4	5,5	0.0024519999999999998
US National	4 wk ahead	Bin	percent	5,5	5,6	0.002198
US National	4 wk ahead	Bin	percent	5,6	5,7	0.002013
US National	4 wk ahead	Bin	percent	5,7	5,8	0.0018679999999999999
US National	4 wk ahead	Bin	percent	5,8	5,9	0.0017339999999999999
US National	4 wk ahead	Bin	percent	5,9	6	0.001607
US National	4 wk ahead	Bin	percent	6	6,1	0.001508
US National	4 wk ahead	Bin	percent	6,1	6,2	0.0014609999999999998
US National	4 wk ahead	Bin	percent	6,2	6,3	0.001472
US National	4 wk ahead	Bin	percent	6,3	6,4	0.001517
US National	4 wk ahead	Bin	percent	6,4	6,5	0.001548
US National	4 wk ahead	Bin	percent	6,5	6,6	0.001522
US National	4 wk ahead	Bin	percent	6,6	6,7	0.0014249999999999998
US National	4 wk ahead	Bin	percent	6,7	6,8	0.001281
US National	4 wk ahead	Bin	percent	6,8	6,9	0.001143
US National	4 wk ahead	Bin	percent	6,9	7	0.001068
US National	4 wk ahead	Bin	percent	7	7,1	0.001086
US National	4 wk ahead	Bin	percent	7,1	7,2	0.001186
US National	4 wk ahead	Bin	percent	7,2	7,3	0.00132
US National	4 wk ahead	Bin	percent	7,3	7,4	0.001421
US National	4 wk ahead	Bin	percent	7,4	7,5	0.001434
US National	4 wk ahead	Bin	percent	7,5	7,6	0.001334
US National	4 wk ahead	Bin	percent	7,6	7,7	0.001142
US National	4 wk ahead	Bin	percent	7,7	7,8	0.000905
US National	4 wk ahead	Bin	percent	7,8	7,9	0.000685
US National	4 wk ahead	Bin	percent	7,9	8	0.000535
US National	4 wk ahead	Bin	percent	8	8,1	0.00049
US National	4 wk ahead	Bin	percent	8,1	8,2	0.0005589999999999999
US National	4 wk ahead	Bin	percent	8,2	8,3	0.000727
US National	4 wk ahead	Bin	percent	8,3	8,4	0.0009549999999999999
US National	4 wk ahead	Bin	percent	8,4	8,5	0.001184
US National	4 wk ahead	Bin	percent	8,5	8,6	0.001352
US National	4 wk ahead	Bin	percent	8,6	8,7	0.00141
US National	4 wk ahead	Bin	percent	8,7	8,8	0.001339
US National	4 wk ahead	Bin	percent	8,8	8,9	0.001156
US National	4 wk ahead	Bin	percent	8,9	9	0.000908
US National	4 wk ahead	Bin	percent	9	9,1	0.000649
US National	4 wk ahead	Bin	percent	9,1	9,2	0.000421
US National	4 wk ahead	Bin	percent	9,2	9,3	0.000249
US National	4 wk ahead	Bin	percent	9,3	9,4	0.000134
US National	4 wk ahead	Bin	percent	9,4	9,5	0.000065
US National	4 wk ahead	Bin	percent	9,5	9,6	0.000029
US National	4 wk ahead	Bin	percent	9,6	9,7	0.000012
US National	4 wk ahead	Bin	percent	9,7	9,8	4.e-6
US National	4 wk ahead	Bin	percent	9,8	9,9	1.e-6
US National	4 wk ahead	Bin	percent	9,9	10	0.
US National	4 wk ahead	Bin	percent	10	10,1	0.
US National	4 wk ahead	Bin	percent	10,1	10,2	0.
US National	4 wk ahead	Bin	percent	10,2	10,3	0.
US National	4 wk ahead	Bin	percent	10,3	10,4	0.
US National	4 wk ahead	Bin	percent	10,4	10,5	0.
US National	4 wk ahead	Bin	percent	10,5	10,6	0.
US National	4 wk ahead	Bin	percent	10,6	10,7	0.
US National	4 wk ahead	Bin	percent	10,7	10,8	0.
US National	4 wk ahead	Bin	percent	10,8	10,9	0.
US National	4 wk ahead	Bin	percent	10,9	11	0.
US National	4 wk ahead	Bin	percent	11	11,1	0.
US National	4 wk ahead	Bin	percent	11,1	11,2	0.
US National	4 wk ahead	Bin	percent	11,2	11,3	0.
US National	4 wk ahead	Bin	percent	11,3	11,4	0.
US National	4 wk ahead	Bin	percent	11,4	11,5	0.
US National	4 wk ahead	Bin	percent	11,5	11,6	0.
US National	4 wk ahead	Bin	percent	11,6	11,7	0.
US National	4 wk ahead	Bin	percent	11,7	11,8	0.
US National	4 wk ahead	Bin	percent	11,8	11,9	0.
US National	4 wk ahead	Bin	percent	11,9	12	0.
US National	4 wk ahead	Bin	percent	12	12,1	0.
US National	4 wk ahead	Bin	percent	12,1	12,2	0.
US National	4 wk ahead	Bin	percent	12,2	12,3	0.
US National	4 wk ahead	Bin	percent	12,3	12,4	0.
US National	4 wk ahead	Bin	percent	12,4	12,5	0.
US National	4 wk ahead	Bin	percent	12,5	12,6	0.
US National	4 wk ahead	Bin	percent	12,6	12,7	0.
US National	4 wk ahead	Bin	percent	12,7	12,8	0.
US National	4 wk ahead	Bin	percent	12,8	12,9	0.
US National	4 wk ahead	Bin	percent	12,9	13	0.
US National	4 wk ahead	Bin	percent	13	100	0.
