# Supplementary material for: Use of daily Internet search query data improves real-time projections of influenza epidemics
Source: J R Soc Interface. 2018 Oct 10;15(147):20180220. doi: 10.1098/rsif.2018.0220 (PMC6228485; doi:10.1098/rsif.2018.0220)
Supplement: Prediction results in FluChallenge format [file rsif20180220supp2.gz › Forecast-files/mss-15-wikiWEEKnoNOW/2010-EW45.csv]

Location	Target	Type	Unit	Bin_start_incl	Bin_end_notincl	Value
US National	1 wk ahead	Point	percent	NA	NA	1.8982
US National	1 wk ahead	Bin	percent	0	0,1	0.
US National	1 wk ahead	Bin	percent	0,1	0,2	0.
US National	1 wk ahead	Bin	percent	0,2	0,3	0.
US National	1 wk ahead	Bin	percent	0,3	0,4	0.
US National	1 wk ahead	Bin	percent	0,4	0,5	3.e-6
US National	1 wk ahead	Bin	percent	0,5	0,6	0.000023
US National	1 wk ahead	Bin	percent	0,6	0,7	0.00015199999999999998
US National	1 wk ahead	Bin	percent	0,7	0,8	0.000709
US National	1 wk ahead	Bin	percent	0,8	0,9	0.0024419999999999997
US National	1 wk ahead	Bin	percent	0,9	1	0.006353
US National	1 wk ahead	Bin	percent	1	1,1	0.012917999999999999
US National	1 wk ahead	Bin	percent	1,1	1,2	0.021682999999999997
US National	1 wk ahead	Bin	percent	1,2	1,3	0.032319
US National	1 wk ahead	Bin	percent	1,3	1,4	0.045364999999999996
US National	1 wk ahead	Bin	percent	1,4	1,5	0.060126
US National	1 wk ahead	Bin	percent	1,5	1,6	0.07281599999999999
US National	1 wk ahead	Bin	percent	1,6	1,7	0.080007
US National	1 wk ahead	Bin	percent	1,7	1,8	0.08280699999999999
US National	1 wk ahead	Bin	percent	1,8	1,9	0.08374899999999999
US National	1 wk ahead	Bin	percent	1,9	2	0.081831
US National	1 wk ahead	Bin	percent	2	2,1	0.07422999999999999
US National	1 wk ahead	Bin	percent	2,1	2,2	0.061116
US National	1 wk ahead	Bin	percent	2,2	2,3	0.046483
US National	1 wk ahead	Bin	percent	2,3	2,4	0.034811
US National	1 wk ahead	Bin	percent	2,4	2,5	0.028235999999999997
US National	1 wk ahead	Bin	percent	2,5	2,6	0.026407
US National	1 wk ahead	Bin	percent	2,6	2,7	0.026874
US National	1 wk ahead	Bin	percent	2,7	2,8	0.026003
US National	1 wk ahead	Bin	percent	2,8	2,9	0.022198
US National	1 wk ahead	Bin	percent	2,9	3	0.017165
US National	1 wk ahead	Bin	percent	3	3,1	0.012747
US National	1 wk ahead	Bin	percent	3,1	3,2	0.009132
US National	1 wk ahead	Bin	percent	3,2	3,3	0.006279
US National	1 wk ahead	Bin	percent	3,3	3,4	0.004579
US National	1 wk ahead	Bin	percent	3,4	3,5	0.004219
US National	1 wk ahead	Bin	percent	3,5	3,6	0.0046159999999999994
US National	1 wk ahead	Bin	percent	3,6	3,7	0.004631
US National	1 wk ahead	Bin	percent	3,7	3,8	0.00364
US National	1 wk ahead	Bin	percent	3,8	3,9	0.002116
US National	1 wk ahead	Bin	percent	3,9	4	0.000887
US National	1 wk ahead	Bin	percent	4	4,1	0.00026399999999999997
US National	1 wk ahead	Bin	percent	4,1	4,2	0.000054999999999999995
US National	1 wk ahead	Bin	percent	4,2	4,3	8.e-6
US National	1 wk ahead	Bin	percent	4,3	4,4	1.e-6
US National	1 wk ahead	Bin	percent	4,4	4,5	0.
US National	1 wk ahead	Bin	percent	4,5	4,6	0.
US National	1 wk ahead	Bin	percent	4,6	4,7	0.
US National	1 wk ahead	Bin	percent	4,7	4,8	0.
US National	1 wk ahead	Bin	percent	4,8	4,9	0.
US National	1 wk ahead	Bin	percent	4,9	5	0.
US National	1 wk ahead	Bin	percent	5	5,1	0.
US National	1 wk ahead	Bin	percent	5,1	5,2	0.
US National	1 wk ahead	Bin	percent	5,2	5,3	0.
US National	1 wk ahead	Bin	percent	5,3	5,4	0.
US National	1 wk ahead	Bin	percent	5,4	5,5	0.
US National	1 wk ahead	Bin	percent	5,5	5,6	0.
US National	1 wk ahead	Bin	percent	5,6	5,7	0.
US National	1 wk ahead	Bin	percent	5,7	5,8	0.
US National	1 wk ahead	Bin	percent	5,8	5,9	0.
US National	1 wk ahead	Bin	percent	5,9	6	0.
US National	1 wk ahead	Bin	percent	6	6,1	0.
US National	1 wk ahead	Bin	percent	6,1	6,2	0.
US National	1 wk ahead	Bin	percent	6,2	6,3	0.
US National	1 wk ahead	Bin	percent	6,3	6,4	0.
US National	1 wk ahead	Bin	percent	6,4	6,5	0.
US National	1 wk ahead	Bin	percent	6,5	6,6	0.
US National	1 wk ahead	Bin	percent	6,6	6,7	0.
US National	1 wk ahead	Bin	percent	6,7	6,8	0.
US National	1 wk ahead	Bin	percent	6,8	6,9	0.
US National	1 wk ahead	Bin	percent	6,9	7	0.
US National	1 wk ahead	Bin	percent	7	7,1	0.
US National	1 wk ahead	Bin	percent	7,1	7,2	0.
US National	1 wk ahead	Bin	percent	7,2	7,3	0.
US National	1 wk ahead	Bin	percent	7,3	7,4	0.
US National	1 wk ahead	Bin	percent	7,4	7,5	0.
US National	1 wk ahead	Bin	percent	7,5	7,6	0.
US National	1 wk ahead	Bin	percent	7,6	7,7	0.
US National	1 wk ahead	Bin	percent	7,7	7,8	0.
US National	1 wk ahead	Bin	percent	7,8	7,9	0.
US National	1 wk ahead	Bin	percent	7,9	8	0.
US National	1 wk ahead	Bin	percent	8	8,1	0.
US National	1 wk ahead	Bin	percent	8,1	8,2	0.
US National	1 wk ahead	Bin	percent	8,2	8,3	0.
US National	1 wk ahead	Bin	percent	8,3	8,4	0.
US National	1 wk ahead	Bin	percent	8,4	8,5	0.
US National	1 wk ahead	Bin	percent	8,5	8,6	0.
US National	1 wk ahead	Bin	percent	8,6	8,7	0.
US National	1 wk ahead	Bin	percent	8,7	8,8	0.
US National	1 wk ahead	Bin	percent	8,8	8,9	0.
US National	1 wk ahead	Bin	percent	8,9	9	0.
US National	1 wk ahead	Bin	percent	9	9,1	0.
US National	1 wk ahead	Bin	percent	9,1	9,2	0.
US National	1 wk ahead	Bin	percent	9,2	9,3	0.
US National	1 wk ahead	Bin	percent	9,3	9,4	0.
US National	1 wk ahead	Bin	percent	9,4	9,5	0.
US National	1 wk ahead	Bin	percent	9,5	9,6	0.
US National	1 wk ahead	Bin	percent	9,6	9,7	0.
US National	1 wk ahead	Bin	percent	9,7	9,8	0.
US National	1 wk ahead	Bin	percent	9,8	9,9	0.
US National	1 wk ahead	Bin	percent	9,9	10	0.
US National	1 wk ahead	Bin	percent	10	10,1	0.
US National	1 wk ahead	Bin	percent	10,1	10,2	0.
US National	1 wk ahead	Bin	percent	10,2	10,3	0.
US National	1 wk ahead	Bin	percent	10,3	10,4	0.
US National	1 wk ahead	Bin	percent	10,4	10,5	0.
US National	1 wk ahead	Bin	percent	10,5	10,6	0.
US National	1 wk ahead	Bin	percent	10,6	10,7	0.
US National	1 wk ahead	Bin	percent	10,7	10,8	0.
US National	1 wk ahead	Bin	percent	10,8	10,9	0.
US National	1 wk ahead	Bin	percent	10,9	11	0.
US National	1 wk ahead	Bin	percent	11	11,1	0.
US National	1 wk ahead	Bin	percent	11,1	11,2	0.
US National	1 wk ahead	Bin	percent	11,2	11,3	0.
US National	1 wk ahead	Bin	percent	11,3	11,4	0.
US National	1 wk ahead	Bin	percent	11,4	11,5	0.
US National	1 wk ahead	Bin	percent	11,5	11,6	0.
US National	1 wk ahead	Bin	percent	11,6	11,7	0.
US National	1 wk ahead	Bin	percent	11,7	11,8	0.
US National	1 wk ahead	Bin	percent	11,8	11,9	0.
US National	1 wk ahead	Bin	percent	11,9	12	0.
US National	1 wk ahead	Bin	percent	12	12,1	0.
US National	1 wk ahead	Bin	percent	12,1	12,2	0.
US National	1 wk ahead	Bin	percent	12,2	12,3	0.
US National	1 wk ahead	Bin	percent	12,3	12,4	0.
US National	1 wk ahead	Bin	percent	12,4	12,5	0.
US National	1 wk ahead	Bin	percent	12,5	12,6	0.
US National	1 wk ahead	Bin	percent	12,6	12,7	0.
US National	1 wk ahead	Bin	percent	12,7	12,8	0.
US National	1 wk ahead	Bin	percent	12,8	12,9	0.
US National	1 wk ahead	Bin	percent	12,9	13	0.
US National	1 wk ahead	Bin	percent	13	100	0.
US National	2 wk ahead	Point	percent	NA	NA	2.5108
US National	2 wk ahead	Bin	percent	0	0,1	0.000954
US National	2 wk ahead	Bin	percent	0,1	0,2	0.00145
US National	2 wk ahead	Bin	percent	0,2	0,3	0.00213
US National	2 wk ahead	Bin	percent	0,3	0,4	0.0030299999999999997
US National	2 wk ahead	Bin	percent	0,4	0,5	0.004184
US National	2 wk ahead	Bin	percent	0,5	0,6	0.005618
US National	2 wk ahead	Bin	percent	0,6	0,7	0.007346
US National	2 wk ahead	Bin	percent	0,7	0,8	0.009370999999999999
US National	2 wk ahead	Bin	percent	0,8	0,9	0.011675
US National	2 wk ahead	Bin	percent	0,9	1	0.014218
US National	2 wk ahead	Bin	percent	1	1,1	0.016936
US National	2 wk ahead	Bin	percent	1,1	1,2	0.01974
US National	2 wk ahead	Bin	percent	1,2	1,3	0.022521
US National	2 wk ahead	Bin	percent	1,3	1,4	0.025158
US National	2 wk ahead	Bin	percent	1,4	1,5	0.027531999999999997
US National	2 wk ahead	Bin	percent	1,5	1,6	0.029545
US National	2 wk ahead	Bin	percent	1,6	1,7	0.031134
US National	2 wk ahead	Bin	percent	1,7	1,8	0.032282
US National	2 wk ahead	Bin	percent	1,8	1,9	0.033019
US National	2 wk ahead	Bin	percent	1,9	2	0.033408
US National	2 wk ahead	Bin	percent	2	2,1	0.03353
US National	2 wk ahead	Bin	percent	2,1	2,2	0.033453
US National	2 wk ahead	Bin	percent	2,2	2,3	0.033219
US National	2 wk ahead	Bin	percent	2,3	2,4	0.03283
US National	2 wk ahead	Bin	percent	2,4	2,5	0.032254
US National	2 wk ahead	Bin	percent	2,5	2,6	0.031443
US National	2 wk ahead	Bin	percent	2,6	2,7	0.030355
US National	2 wk ahead	Bin	percent	2,7	2,8	0.028974
US National	2 wk ahead	Bin	percent	2,8	2,9	0.027322
US National	2 wk ahead	Bin	percent	2,9	3	0.025463
US National	2 wk ahead	Bin	percent	3	3,1	0.023489
US National	2 wk ahead	Bin	percent	3,1	3,2	0.021504
US National	2 wk ahead	Bin	percent	3,2	3,3	0.019607
US National	2 wk ahead	Bin	percent	3,3	3,4	0.017872
US National	2 wk ahead	Bin	percent	3,4	3,5	0.016343
US National	2 wk ahead	Bin	percent	3,5	3,6	0.015031
US National	2 wk ahead	Bin	percent	3,6	3,7	0.01392
US National	2 wk ahead	Bin	percent	3,7	3,8	0.012981
US National	2 wk ahead	Bin	percent	3,8	3,9	0.012176999999999999
US National	2 wk ahead	Bin	percent	3,9	4	0.011476
US National	2 wk ahead	Bin	percent	4	4,1	0.010853
US National	2 wk ahead	Bin	percent	4,1	4,2	0.010294
US National	2 wk ahead	Bin	percent	4,2	4,3	0.009791
US National	2 wk ahead	Bin	percent	4,3	4,4	0.009335999999999999
US National	2 wk ahead	Bin	percent	4,4	4,5	0.008917999999999999
US National	2 wk ahead	Bin	percent	4,5	4,6	0.008523
US National	2 wk ahead	Bin	percent	4,6	4,7	0.008135
US National	2 wk ahead	Bin	percent	4,7	4,8	0.007741
US National	2 wk ahead	Bin	percent	4,8	4,9	0.0073349999999999995
US National	2 wk ahead	Bin	percent	4,9	5	0.00692
US National	2 wk ahead	Bin	percent	5	5,1	0.006508
US National	2 wk ahead	Bin	percent	5,1	5,2	0.006117999999999999
US National	2 wk ahead	Bin	percent	5,2	5,3	0.00577
US National	2 wk ahead	Bin	percent	5,3	5,4	0.0054789999999999995
US National	2 wk ahead	Bin	percent	5,4	5,5	0.005249
US National	2 wk ahead	Bin	percent	5,5	5,6	0.005077
US National	2 wk ahead	Bin	percent	5,6	5,7	0.004947
US National	2 wk ahead	Bin	percent	5,7	5,8	0.004837999999999999
US National	2 wk ahead	Bin	percent	5,8	5,9	0.004724
US National	2 wk ahead	Bin	percent	5,9	6	0.004586
US National	2 wk ahead	Bin	percent	6	6,1	0.004406
US National	2 wk ahead	Bin	percent	6,1	6,2	0.00418
US National	2 wk ahead	Bin	percent	6,2	6,3	0.003907
US National	2 wk ahead	Bin	percent	6,3	6,4	0.0035949999999999997
US National	2 wk ahead	Bin	percent	6,4	6,5	0.003254
US National	2 wk ahead	Bin	percent	6,5	6,6	0.0028959999999999997
US National	2 wk ahead	Bin	percent	6,6	6,7	0.002531
US National	2 wk ahead	Bin	percent	6,7	6,8	0.00217
US National	2 wk ahead	Bin	percent	6,8	6,9	0.0018219999999999998
US National	2 wk ahead	Bin	percent	6,9	7	0.001498
US National	2 wk ahead	Bin	percent	7	7,1	0.001206
US National	2 wk ahead	Bin	percent	7,1	7,2	0.000958
US National	2 wk ahead	Bin	percent	7,2	7,3	0.0007639999999999999
US National	2 wk ahead	Bin	percent	7,3	7,4	0.000632
US National	2 wk ahead	Bin	percent	7,4	7,5	0.0005679999999999999
US National	2 wk ahead	Bin	percent	7,5	7,6	0.000575
US National	2 wk ahead	Bin	percent	7,6	7,7	0.000649
US National	2 wk ahead	Bin	percent	7,7	7,8	0.000781
US National	2 wk ahead	Bin	percent	7,8	7,9	0.000958
US National	2 wk ahead	Bin	percent	7,9	8	0.0011589999999999999
US National	2 wk ahead	Bin	percent	8	8,1	0.001359
US National	2 wk ahead	Bin	percent	8,1	8,2	0.0015329999999999999
US National	2 wk ahead	Bin	percent	8,2	8,3	0.001656
US National	2 wk ahead	Bin	percent	8,3	8,4	0.001712
US National	2 wk ahead	Bin	percent	8,4	8,5	0.001692
US National	2 wk ahead	Bin	percent	8,5	8,6	0.001599
US National	2 wk ahead	Bin	percent	8,6	8,7	0.0014429999999999998
US National	2 wk ahead	Bin	percent	8,7	8,8	0.0012439999999999999
US National	2 wk ahead	Bin	percent	8,8	8,9	0.001024
US National	2 wk ahead	Bin	percent	8,9	9	0.0008039999999999999
US National	2 wk ahead	Bin	percent	9	9,1	0.000603
US National	2 wk ahead	Bin	percent	9,1	9,2	0.00043099999999999996
US National	2 wk ahead	Bin	percent	9,2	9,3	0.000294
US National	2 wk ahead	Bin	percent	9,3	9,4	0.00019099999999999998
US National	2 wk ahead	Bin	percent	9,4	9,5	0.000118
US National	2 wk ahead	Bin	percent	9,5	9,6	0.00007
US National	2 wk ahead	Bin	percent	9,6	9,7	0.000039
US National	2 wk ahead	Bin	percent	9,7	9,8	0.000021
US National	2 wk ahead	Bin	percent	9,8	9,9	0.000011
US National	2 wk ahead	Bin	percent	9,9	10	4.9999999999999996e-6
US National	2 wk ahead	Bin	percent	10	10,1	2.e-6
US National	2 wk ahead	Bin	percent	10,1	10,2	1.e-6
US National	2 wk ahead	Bin	percent	10,2	10,3	0.
US National	2 wk ahead	Bin	percent	10,3	10,4	0.
US National	2 wk ahead	Bin	percent	10,4	10,5	0.
US National	2 wk ahead	Bin	percent	10,5	10,6	0.
US National	2 wk ahead	Bin	percent	10,6	10,7	0.
US National	2 wk ahead	Bin	percent	10,7	10,8	0.
US National	2 wk ahead	Bin	percent	10,8	10,9	0.
US National	2 wk ahead	Bin	percent	10,9	11	0.
US National	2 wk ahead	Bin	percent	11	11,1	0.
US National	2 wk ahead	Bin	percent	11,1	11,2	0.
US National	2 wk ahead	Bin	percent	11,2	11,3	0.
US National	2 wk ahead	Bin	percent	11,3	11,4	0.
US National	2 wk ahead	Bin	percent	11,4	11,5	0.
US National	2 wk ahead	Bin	percent	11,5	11,6	0.
US National	2 wk ahead	Bin	percent	11,6	11,7	0.
US National	2 wk ahead	Bin	percent	11,7	11,8	0.
US National	2 wk ahead	Bin	percent	11,8	11,9	0.
US National	2 wk ahead	Bin	percent	11,9	12	0.
US National	2 wk ahead	Bin	percent	12	12,1	0.
US National	2 wk ahead	Bin	percent	12,1	12,2	0.
US National	2 wk ahead	Bin	percent	12,2	12,3	0.
US National	2 wk ahead	Bin	percent	12,3	12,4	0.
US National	2 wk ahead	Bin	percent	12,4	12,5	0.
US National	2 wk ahead	Bin	percent	12,5	12,6	0.
US National	2 wk ahead	Bin	percent	12,6	12,7	0.
US National	2 wk ahead	Bin	percent	12,7	12,8	0.
US National	2 wk ahead	Bin	percent	12,8	12,9	0.
US National	2 wk ahead	Bin	percent	12,9	13	0.
US National	2 wk ahead	Bin	percent	13	100	0.
US National	3 wk ahead	Point	percent	NA	NA	3.388
US National	3 wk ahead	Bin	percent	0	0,1	0.0043029999999999995
US National	3 wk ahead	Bin	percent	0,1	0,2	0.004977
US National	3 wk ahead	Bin	percent	0,2	0,3	0.005706999999999999
US National	3 wk ahead	Bin	percent	0,3	0,4	0.006488
US National	3 wk ahead	Bin	percent	0,4	0,5	0.007313
US National	3 wk ahead	Bin	percent	0,5	0,6	0.008177
US National	3 wk ahead	Bin	percent	0,6	0,7	0.009068
US National	3 wk ahead	Bin	percent	0,7	0,8	0.009979
US National	3 wk ahead	Bin	percent	0,8	0,9	0.010896999999999999
US National	3 wk ahead	Bin	percent	0,9	1	0.011811
US National	3 wk ahead	Bin	percent	1	1,1	0.012711
US National	3 wk ahead	Bin	percent	1,1	1,2	0.013583
US National	3 wk ahead	Bin	percent	1,2	1,3	0.014417999999999999
US National	3 wk ahead	Bin	percent	1,3	1,4	0.015205
US National	3 wk ahead	Bin	percent	1,4	1,5	0.015936
US National	3 wk ahead	Bin	percent	1,5	1,6	0.016602
US National	3 wk ahead	Bin	percent	1,6	1,7	0.017199
US National	3 wk ahead	Bin	percent	1,7	1,8	0.017721999999999998
US National	3 wk ahead	Bin	percent	1,8	1,9	0.018168999999999998
US National	3 wk ahead	Bin	percent	1,9	2	0.018539999999999997
US National	3 wk ahead	Bin	percent	2	2,1	0.018836
US National	3 wk ahead	Bin	percent	2,1	2,2	0.019059
US National	3 wk ahead	Bin	percent	2,2	2,3	0.019212999999999997
US National	3 wk ahead	Bin	percent	2,3	2,4	0.019302
US National	3 wk ahead	Bin	percent	2,4	2,5	0.019332
US National	3 wk ahead	Bin	percent	2,5	2,6	0.019308
US National	3 wk ahead	Bin	percent	2,6	2,7	0.019233
US National	3 wk ahead	Bin	percent	2,7	2,8	0.019112
US National	3 wk ahead	Bin	percent	2,8	2,9	0.018949
US National	3 wk ahead	Bin	percent	2,9	3	0.018744999999999998
US National	3 wk ahead	Bin	percent	3	3,1	0.018503
US National	3 wk ahead	Bin	percent	3,1	3,2	0.018223
US National	3 wk ahead	Bin	percent	3,2	3,3	0.017907
US National	3 wk ahead	Bin	percent	3,3	3,4	0.017551999999999998
US National	3 wk ahead	Bin	percent	3,4	3,5	0.017159999999999998
US National	3 wk ahead	Bin	percent	3,5	3,6	0.016729
US National	3 wk ahead	Bin	percent	3,6	3,7	0.016262
US National	3 wk ahead	Bin	percent	3,7	3,8	0.015757999999999998
US National	3 wk ahead	Bin	percent	3,8	3,9	0.01522
US National	3 wk ahead	Bin	percent	3,9	4	0.014652
US National	3 wk ahead	Bin	percent	4	4,1	0.014057
US National	3 wk ahead	Bin	percent	4,1	4,2	0.013443
US National	3 wk ahead	Bin	percent	4,2	4,3	0.012813999999999999
US National	3 wk ahead	Bin	percent	4,3	4,4	0.012178999999999999
US National	3 wk ahead	Bin	percent	4,4	4,5	0.011545999999999999
US National	3 wk ahead	Bin	percent	4,5	4,6	0.010922
US National	3 wk ahead	Bin	percent	4,6	4,7	0.010315
US National	3 wk ahead	Bin	percent	4,7	4,8	0.009732
US National	3 wk ahead	Bin	percent	4,8	4,9	0.009179
US National	3 wk ahead	Bin	percent	4,9	5	0.008662
US National	3 wk ahead	Bin	percent	5	5,1	0.008183
US National	3 wk ahead	Bin	percent	5,1	5,2	0.007745999999999999
US National	3 wk ahead	Bin	percent	5,2	5,3	0.007351
US National	3 wk ahead	Bin	percent	5,3	5,4	0.006998
US National	3 wk ahead	Bin	percent	5,4	5,5	0.006686
US National	3 wk ahead	Bin	percent	5,5	5,6	0.006411999999999999
US National	3 wk ahead	Bin	percent	5,6	5,7	0.006173
US National	3 wk ahead	Bin	percent	5,7	5,8	0.005966
US National	3 wk ahead	Bin	percent	5,8	5,9	0.005787
US National	3 wk ahead	Bin	percent	5,9	6	0.005632
US National	3 wk ahead	Bin	percent	6	6,1	0.005497999999999999
US National	3 wk ahead	Bin	percent	6,1	6,2	0.005379999999999999
US National	3 wk ahead	Bin	percent	6,2	6,3	0.0052759999999999994
US National	3 wk ahead	Bin	percent	6,3	6,4	0.005183999999999999
US National	3 wk ahead	Bin	percent	6,4	6,5	0.0050999999999999995
US National	3 wk ahead	Bin	percent	6,5	6,6	0.0050219999999999996
US National	3 wk ahead	Bin	percent	6,6	6,7	0.0049499999999999995
US National	3 wk ahead	Bin	percent	6,7	6,8	0.00488
US National	3 wk ahead	Bin	percent	6,8	6,9	0.004813
US National	3 wk ahead	Bin	percent	6,9	7	0.004748
US National	3 wk ahead	Bin	percent	7	7,1	0.0046819999999999995
US National	3 wk ahead	Bin	percent	7,1	7,2	0.0046159999999999994
US National	3 wk ahead	Bin	percent	7,2	7,3	0.004549
US National	3 wk ahead	Bin	percent	7,3	7,4	0.004481
US National	3 wk ahead	Bin	percent	7,4	7,5	0.004411
US National	3 wk ahead	Bin	percent	7,5	7,6	0.004338
US National	3 wk ahead	Bin	percent	7,6	7,7	0.004262999999999999
US National	3 wk ahead	Bin	percent	7,7	7,8	0.0041849999999999995
US National	3 wk ahead	Bin	percent	7,8	7,9	0.004104
US National	3 wk ahead	Bin	percent	7,9	8	0.004019
US National	3 wk ahead	Bin	percent	8	8,1	0.003931
US National	3 wk ahead	Bin	percent	8,1	8,2	0.0038399999999999997
US National	3 wk ahead	Bin	percent	8,2	8,3	0.0037449999999999996
US National	3 wk ahead	Bin	percent	8,3	8,4	0.003646
US National	3 wk ahead	Bin	percent	8,4	8,5	0.003544
US National	3 wk ahead	Bin	percent	8,5	8,6	0.00344
US National	3 wk ahead	Bin	percent	8,6	8,7	0.003333
US National	3 wk ahead	Bin	percent	8,7	8,8	0.003225
US National	3 wk ahead	Bin	percent	8,8	8,9	0.003116
US National	3 wk ahead	Bin	percent	8,9	9	0.0030069999999999997
US National	3 wk ahead	Bin	percent	9	9,1	0.002901
US National	3 wk ahead	Bin	percent	9,1	9,2	0.0027979999999999997
US National	3 wk ahead	Bin	percent	9,2	9,3	0.002699
US National	3 wk ahead	Bin	percent	9,3	9,4	0.002607
US National	3 wk ahead	Bin	percent	9,4	9,5	0.002521
US National	3 wk ahead	Bin	percent	9,5	9,6	0.002444
US National	3 wk ahead	Bin	percent	9,6	9,7	0.002375
US National	3 wk ahead	Bin	percent	9,7	9,8	0.002314
US National	3 wk ahead	Bin	percent	9,8	9,9	0.002263
US National	3 wk ahead	Bin	percent	9,9	10	0.002219
US National	3 wk ahead	Bin	percent	10	10,1	0.0021809999999999998
US National	3 wk ahead	Bin	percent	10,1	10,2	0.00215
US National	3 wk ahead	Bin	percent	10,2	10,3	0.0021219999999999998
US National	3 wk ahead	Bin	percent	10,3	10,4	0.0020959999999999998
US National	3 wk ahead	Bin	percent	10,4	10,5	0.002069
US National	3 wk ahead	Bin	percent	10,5	10,6	0.002041
US National	3 wk ahead	Bin	percent	10,6	10,7	0.00201
US National	3 wk ahead	Bin	percent	10,7	10,8	0.001973
US National	3 wk ahead	Bin	percent	10,8	10,9	0.0019299999999999999
US National	3 wk ahead	Bin	percent	10,9	11	0.0018809999999999999
US National	3 wk ahead	Bin	percent	11	11,1	0.0018239999999999999
US National	3 wk ahead	Bin	percent	11,1	11,2	0.001761
US National	3 wk ahead	Bin	percent	11,2	11,3	0.0016929999999999998
US National	3 wk ahead	Bin	percent	11,3	11,4	0.001619
US National	3 wk ahead	Bin	percent	11,4	11,5	0.001542
US National	3 wk ahead	Bin	percent	11,5	11,6	0.0014629999999999999
US National	3 wk ahead	Bin	percent	11,6	11,7	0.001383
US National	3 wk ahead	Bin	percent	11,7	11,8	0.001304
US National	3 wk ahead	Bin	percent	11,8	11,9	0.001228
US National	3 wk ahead	Bin	percent	11,9	12	0.001156
US National	3 wk ahead	Bin	percent	12	12,1	0.001089
US National	3 wk ahead	Bin	percent	12,1	12,2	0.001026
US National	3 wk ahead	Bin	percent	12,2	12,3	0.0009699999999999999
US National	3 wk ahead	Bin	percent	12,3	12,4	0.000919
US National	3 wk ahead	Bin	percent	12,4	12,5	0.000874
US National	3 wk ahead	Bin	percent	12,5	12,6	0.0008359999999999999
US National	3 wk ahead	Bin	percent	12,6	12,7	0.000802
US National	3 wk ahead	Bin	percent	12,7	12,8	0.000774
US National	3 wk ahead	Bin	percent	12,8	12,9	0.00075
US National	3 wk ahead	Bin	percent	12,9	13	0.000731
US National	3 wk ahead	Bin	percent	13	100	0.023698
US National	4 wk ahead	Point	percent	NA	NA	4.5838
US National	4 wk ahead	Bin	percent	0	0,1	0.0053159999999999995
US National	4 wk ahead	Bin	percent	0,1	0,2	0.005712999999999999
US National	4 wk ahead	Bin	percent	0,2	0,3	0.006117999999999999
US National	4 wk ahead	Bin	percent	0,3	0,4	0.006528
US National	4 wk ahead	Bin	percent	0,4	0,5	0.006941999999999999
US National	4 wk ahead	Bin	percent	0,5	0,6	0.007358
US National	4 wk ahead	Bin	percent	0,6	0,7	0.007771999999999999
US National	4 wk ahead	Bin	percent	0,7	0,8	0.008182
US National	4 wk ahead	Bin	percent	0,8	0,9	0.008586
US National	4 wk ahead	Bin	percent	0,9	1	0.008982
US National	4 wk ahead	Bin	percent	1	1,1	0.009367
US National	4 wk ahead	Bin	percent	1,1	1,2	0.009739
US National	4 wk ahead	Bin	percent	1,2	1,3	0.010095999999999999
US National	4 wk ahead	Bin	percent	1,3	1,4	0.010437
US National	4 wk ahead	Bin	percent	1,4	1,5	0.010758
US National	4 wk ahead	Bin	percent	1,5	1,6	0.011059999999999999
US National	4 wk ahead	Bin	percent	1,6	1,7	0.01134
US National	4 wk ahead	Bin	percent	1,7	1,8	0.011597999999999999
US National	4 wk ahead	Bin	percent	1,8	1,9	0.011833
US National	4 wk ahead	Bin	percent	1,9	2	0.012044
US National	4 wk ahead	Bin	percent	2	2,1	0.012232
US National	4 wk ahead	Bin	percent	2,1	2,2	0.012395999999999999
US National	4 wk ahead	Bin	percent	2,2	2,3	0.012536
US National	4 wk ahead	Bin	percent	2,3	2,4	0.012653
US National	4 wk ahead	Bin	percent	2,4	2,5	0.012747
US National	4 wk ahead	Bin	percent	2,5	2,6	0.012818999999999999
US National	4 wk ahead	Bin	percent	2,6	2,7	0.012870999999999999
US National	4 wk ahead	Bin	percent	2,7	2,8	0.012902
US National	4 wk ahead	Bin	percent	2,8	2,9	0.012915
US National	4 wk ahead	Bin	percent	2,9	3	0.01291
US National	4 wk ahead	Bin	percent	3	3,1	0.012888
US National	4 wk ahead	Bin	percent	3,1	3,2	0.012851
US National	4 wk ahead	Bin	percent	3,2	3,3	0.012799
US National	4 wk ahead	Bin	percent	3,3	3,4	0.012733999999999999
US National	4 wk ahead	Bin	percent	3,4	3,5	0.012655999999999999
US National	4 wk ahead	Bin	percent	3,5	3,6	0.012567
US National	4 wk ahead	Bin	percent	3,6	3,7	0.012466
US National	4 wk ahead	Bin	percent	3,7	3,8	0.012355
US National	4 wk ahead	Bin	percent	3,8	3,9	0.012234
US National	4 wk ahead	Bin	percent	3,9	4	0.012104
US National	4 wk ahead	Bin	percent	4	4,1	0.011963999999999999
US National	4 wk ahead	Bin	percent	4,1	4,2	0.011814999999999999
US National	4 wk ahead	Bin	percent	4,2	4,3	0.011656999999999999
US National	4 wk ahead	Bin	percent	4,3	4,4	0.011491
US National	4 wk ahead	Bin	percent	4,4	4,5	0.011316
US National	4 wk ahead	Bin	percent	4,5	4,6	0.011132
US National	4 wk ahead	Bin	percent	4,6	4,7	0.010938999999999999
US National	4 wk ahead	Bin	percent	4,7	4,8	0.010737
US National	4 wk ahead	Bin	percent	4,8	4,9	0.010527
US National	4 wk ahead	Bin	percent	4,9	5	0.010308999999999999
US National	4 wk ahead	Bin	percent	5	5,1	0.010083
US National	4 wk ahead	Bin	percent	5,1	5,2	0.009849
US National	4 wk ahead	Bin	percent	5,2	5,3	0.009608
US National	4 wk ahead	Bin	percent	5,3	5,4	0.009361
US National	4 wk ahead	Bin	percent	5,4	5,5	0.009108
US National	4 wk ahead	Bin	percent	5,5	5,6	0.00885
US National	4 wk ahead	Bin	percent	5,6	5,7	0.008589
US National	4 wk ahead	Bin	percent	5,7	5,8	0.008324
US National	4 wk ahead	Bin	percent	5,8	5,9	0.008059
US National	4 wk ahead	Bin	percent	5,9	6	0.007793
US National	4 wk ahead	Bin	percent	6	6,1	0.007528
US National	4 wk ahead	Bin	percent	6,1	6,2	0.007265
US National	4 wk ahead	Bin	percent	6,2	6,3	0.007006
US National	4 wk ahead	Bin	percent	6,3	6,4	0.006751999999999999
US National	4 wk ahead	Bin	percent	6,4	6,5	0.0065049999999999995
US National	4 wk ahead	Bin	percent	6,5	6,6	0.006265
US National	4 wk ahead	Bin	percent	6,6	6,7	0.006033999999999999
US National	4 wk ahead	Bin	percent	6,7	6,8	0.0058119999999999995
US National	4 wk ahead	Bin	percent	6,8	6,9	0.005601999999999999
US National	4 wk ahead	Bin	percent	6,9	7	0.005402
US National	4 wk ahead	Bin	percent	7	7,1	0.005215
US National	4 wk ahead	Bin	percent	7,1	7,2	0.0050409999999999995
US National	4 wk ahead	Bin	percent	7,2	7,3	0.00488
US National	4 wk ahead	Bin	percent	7,3	7,4	0.004731
US National	4 wk ahead	Bin	percent	7,4	7,5	0.0045969999999999995
US National	4 wk ahead	Bin	percent	7,5	7,6	0.004476
US National	4 wk ahead	Bin	percent	7,6	7,7	0.0043679999999999995
US National	4 wk ahead	Bin	percent	7,7	7,8	0.004273
US National	4 wk ahead	Bin	percent	7,8	7,9	0.004190999999999999
US National	4 wk ahead	Bin	percent	7,9	8	0.004121
US National	4 wk ahead	Bin	percent	8	8,1	0.004063
US National	4 wk ahead	Bin	percent	8,1	8,2	0.004016
US National	4 wk ahead	Bin	percent	8,2	8,3	0.003979
US National	4 wk ahead	Bin	percent	8,3	8,4	0.003952
US National	4 wk ahead	Bin	percent	8,4	8,5	0.003935
US National	4 wk ahead	Bin	percent	8,5	8,6	0.003925
US National	4 wk ahead	Bin	percent	8,6	8,7	0.003922999999999999
US National	4 wk ahead	Bin	percent	8,7	8,8	0.003928
US National	4 wk ahead	Bin	percent	8,8	8,9	0.003938
US National	4 wk ahead	Bin	percent	8,9	9	0.003953
US National	4 wk ahead	Bin	percent	9	9,1	0.003973
US National	4 wk ahead	Bin	percent	9,1	9,2	0.0039959999999999996
US National	4 wk ahead	Bin	percent	9,2	9,3	0.004020999999999999
US National	4 wk ahead	Bin	percent	9,3	9,4	0.0040479999999999995
US National	4 wk ahead	Bin	percent	9,4	9,5	0.004076
US National	4 wk ahead	Bin	percent	9,5	9,6	0.004104
US National	4 wk ahead	Bin	percent	9,6	9,7	0.004131
US National	4 wk ahead	Bin	percent	9,7	9,8	0.004157
US National	4 wk ahead	Bin	percent	9,8	9,9	0.00418
US National	4 wk ahead	Bin	percent	9,9	10	0.0042
US National	4 wk ahead	Bin	percent	10	10,1	0.004216999999999999
US National	4 wk ahead	Bin	percent	10,1	10,2	0.004229
US National	4 wk ahead	Bin	percent	10,2	10,3	0.0042369999999999994
US National	4 wk ahead	Bin	percent	10,3	10,4	0.004239
US National	4 wk ahead	Bin	percent	10,4	10,5	0.004235
US National	4 wk ahead	Bin	percent	10,5	10,6	0.004225
US National	4 wk ahead	Bin	percent	10,6	10,7	0.004208
US National	4 wk ahead	Bin	percent	10,7	10,8	0.004184
US National	4 wk ahead	Bin	percent	10,8	10,9	0.0041519999999999994
US National	4 wk ahead	Bin	percent	10,9	11	0.004114
US National	4 wk ahead	Bin	percent	11	11,1	0.004068
US National	4 wk ahead	Bin	percent	11,1	11,2	0.004014
US National	4 wk ahead	Bin	percent	11,2	11,3	0.003954
US National	4 wk ahead	Bin	percent	11,3	11,4	0.0038859999999999997
US National	4 wk ahead	Bin	percent	11,4	11,5	0.0038109999999999997
US National	4 wk ahead	Bin	percent	11,5	11,6	0.00373
US National	4 wk ahead	Bin	percent	11,6	11,7	0.003642
US National	4 wk ahead	Bin	percent	11,7	11,8	0.003548
US National	4 wk ahead	Bin	percent	11,8	11,9	0.00345
US National	4 wk ahead	Bin	percent	11,9	12	0.003346
US National	4 wk ahead	Bin	percent	12	12,1	0.003238
US National	4 wk ahead	Bin	percent	12,1	12,2	0.003127
US National	4 wk ahead	Bin	percent	12,2	12,3	0.003012
US National	4 wk ahead	Bin	percent	12,3	12,4	0.002895
US National	4 wk ahead	Bin	percent	12,4	12,5	0.002777
US National	4 wk ahead	Bin	percent	12,5	12,6	0.002657
US National	4 wk ahead	Bin	percent	12,6	12,7	0.0025369999999999998
US National	4 wk ahead	Bin	percent	12,7	12,8	0.002417
US National	4 wk ahead	Bin	percent	12,8	12,9	0.0022979999999999997
US National	4 wk ahead	Bin	percent	12,9	13	0.0021809999999999998
US National	4 wk ahead	Bin	percent	13	100	0.068896
