# Supplementary material for: Use of daily Internet search query data improves real-time projections of influenza epidemics
Source: J R Soc Interface. 2018 Oct 10;15(147):20180220. doi: 10.1098/rsif.2018.0220 (PMC6228485; doi:10.1098/rsif.2018.0220)
Supplement: Prediction results in FluChallenge format [file rsif20180220supp2.gz › Forecast-files/mss-15-wikiWEEKnoNOW/1-23_paramrep.txt]

{"LL"	{36.33920595473903	182.7821192858085	379.077261680828	454.194221197406}}
{"DD"	{3.3428836260939927	4.434453760474378	5.978959603661032	6.755896205702961}}
{"R0max"	{1.64896561961192	2.349686255733199	3.370346509757603	3.791825808332902}}
{"R0min"	{0.8624484079099203	0.8984671512895632	1.0512339481297892	1.1146674240109078}}
{"Inf"	{1516.0751608848411	2049.795726964183	2729.371033513331	3063.2893628146235}}
{"Sus"	{47953.16382312771	52257.720232353626	62697.98825793423	84805.49879790426}}
{"R0(t)"	{1.3084148704710374	1.5457925976149618	2.013473707033252	2.171544440362231}}
{"Reff"	{0.7767161278104163	0.9349643190317894	1.1125190151924986	1.2575018878052182}}
