# Supplementary material for: Use of daily Internet search query data improves real-time projections of influenza epidemics
Source: J R Soc Interface. 2018 Oct 10;15(147):20180220. doi: 10.1098/rsif.2018.0220 (PMC6228485; doi:10.1098/rsif.2018.0220)
Supplement: Prediction results in FluChallenge format [file rsif20180220supp2.gz › Forecast-files/mss-15-wikiWEEKnoNOW/2016-EW4.csv]

Location	Target	Type	Unit	Bin_start_incl	Bin_end_notincl	Value
US National	1 wk ahead	Point	percent	NA	NA	2.8256000000000006
US National	1 wk ahead	Bin	percent	0	0,1	0.
US National	1 wk ahead	Bin	percent	0,1	0,2	0.
US National	1 wk ahead	Bin	percent	0,2	0,3	1.e-6
US National	1 wk ahead	Bin	percent	0,3	0,4	3.e-6
US National	1 wk ahead	Bin	percent	0,4	0,5	0.000011
US National	1 wk ahead	Bin	percent	0,5	0,6	0.000032
US National	1 wk ahead	Bin	percent	0,6	0,7	0.000084
US National	1 wk ahead	Bin	percent	0,7	0,8	0.000204
US National	1 wk ahead	Bin	percent	0,8	0,9	0.000457
US National	1 wk ahead	Bin	percent	0,9	1	0.000941
US National	1 wk ahead	Bin	percent	1	1,1	0.00179
US National	1 wk ahead	Bin	percent	1,1	1,2	0.0031539999999999997
US National	1 wk ahead	Bin	percent	1,2	1,3	0.005170999999999999
US National	1 wk ahead	Bin	percent	1,3	1,4	0.007918
US National	1 wk ahead	Bin	percent	1,4	1,5	0.011382999999999999
US National	1 wk ahead	Bin	percent	1,5	1,6	0.015449
US National	1 wk ahead	Bin	percent	1,6	1,7	0.019913
US National	1 wk ahead	Bin	percent	1,7	1,8	0.024520999999999998
US National	1 wk ahead	Bin	percent	1,8	1,9	0.029019
US National	1 wk ahead	Bin	percent	1,9	2	0.033187
US National	1 wk ahead	Bin	percent	2	2,1	0.036856
US National	1 wk ahead	Bin	percent	2,1	2,2	0.039907
US National	1 wk ahead	Bin	percent	2,2	2,3	0.042252
US National	1 wk ahead	Bin	percent	2,3	2,4	0.043809999999999995
US National	1 wk ahead	Bin	percent	2,4	2,5	0.044509
US National	1 wk ahead	Bin	percent	2,5	2,6	0.044316
US National	1 wk ahead	Bin	percent	2,6	2,7	0.043275999999999995
US National	1 wk ahead	Bin	percent	2,7	2,8	0.041536
US National	1 wk ahead	Bin	percent	2,8	2,9	0.03934
US National	1 wk ahead	Bin	percent	2,9	3	0.036975
US National	1 wk ahead	Bin	percent	3	3,1	0.034699
US National	1 wk ahead	Bin	percent	3,1	3,2	0.032673
US National	1 wk ahead	Bin	percent	3,2	3,3	0.030919
US National	1 wk ahead	Bin	percent	3,3	3,4	0.029344
US National	1 wk ahead	Bin	percent	3,4	3,5	0.027805999999999997
US National	1 wk ahead	Bin	percent	3,5	3,6	0.026192
US National	1 wk ahead	Bin	percent	3,6	3,7	0.024463
US National	1 wk ahead	Bin	percent	3,7	3,8	0.022636
US National	1 wk ahead	Bin	percent	3,8	3,9	0.02072
US National	1 wk ahead	Bin	percent	3,9	4	0.018692
US National	1 wk ahead	Bin	percent	4	4,1	0.016510999999999998
US National	1 wk ahead	Bin	percent	4,1	4,2	0.014183
US National	1 wk ahead	Bin	percent	4,2	4,3	0.011814999999999999
US National	1 wk ahead	Bin	percent	4,3	4,4	0.009609
US National	1 wk ahead	Bin	percent	4,4	4,5	0.007790999999999999
US National	1 wk ahead	Bin	percent	4,5	4,6	0.006522
US National	1 wk ahead	Bin	percent	4,6	4,7	0.005835
US National	1 wk ahead	Bin	percent	4,7	4,8	0.005632
US National	1 wk ahead	Bin	percent	4,8	4,9	0.005737
US National	1 wk ahead	Bin	percent	4,9	5	0.005958
US National	1 wk ahead	Bin	percent	5	5,1	0.0061459999999999996
US National	1 wk ahead	Bin	percent	5,1	5,2	0.006202999999999999
US National	1 wk ahead	Bin	percent	5,2	5,3	0.006078999999999999
US National	1 wk ahead	Bin	percent	5,3	5,4	0.005755
US National	1 wk ahead	Bin	percent	5,4	5,5	0.005235
US National	1 wk ahead	Bin	percent	5,5	5,6	0.004548
US National	1 wk ahead	Bin	percent	5,6	5,7	0.00375
US National	1 wk ahead	Bin	percent	5,7	5,8	0.0029189999999999997
US National	1 wk ahead	Bin	percent	5,8	5,9	0.0021319999999999998
US National	1 wk ahead	Bin	percent	5,9	6	0.001455
US National	1 wk ahead	Bin	percent	6	6,1	0.0009239999999999999
US National	1 wk ahead	Bin	percent	6,1	6,2	0.000544
US National	1 wk ahead	Bin	percent	6,2	6,3	0.000297
US National	1 wk ahead	Bin	percent	6,3	6,4	0.00015
US National	1 wk ahead	Bin	percent	6,4	6,5	0.000072
US National	1 wk ahead	Bin	percent	6,5	6,6	0.000037
US National	1 wk ahead	Bin	percent	6,6	6,7	0.000032
US National	1 wk ahead	Bin	percent	6,7	6,8	0.000052
US National	1 wk ahead	Bin	percent	6,8	6,9	0.000102
US National	1 wk ahead	Bin	percent	6,9	7	0.000192
US National	1 wk ahead	Bin	percent	7	7,1	0.00033099999999999997
US National	1 wk ahead	Bin	percent	7,1	7,2	0.00052
US National	1 wk ahead	Bin	percent	7,2	7,3	0.000743
US National	1 wk ahead	Bin	percent	7,3	7,4	0.0009649999999999999
US National	1 wk ahead	Bin	percent	7,4	7,5	0.00114
US National	1 wk ahead	Bin	percent	7,5	7,6	0.0012259999999999999
US National	1 wk ahead	Bin	percent	7,6	7,7	0.0011979999999999998
US National	1 wk ahead	Bin	percent	7,7	7,8	0.001064
US National	1 wk ahead	Bin	percent	7,8	7,9	0.00086
US National	1 wk ahead	Bin	percent	7,9	8	0.000632
US National	1 wk ahead	Bin	percent	8	8,1	0.000423
US National	1 wk ahead	Bin	percent	8,1	8,2	0.000257
US National	1 wk ahead	Bin	percent	8,2	8,3	0.00014199999999999998
US National	1 wk ahead	Bin	percent	8,3	8,4	0.00007099999999999999
US National	1 wk ahead	Bin	percent	8,4	8,5	0.000032999999999999996
US National	1 wk ahead	Bin	percent	8,5	8,6	0.000014
US National	1 wk ahead	Bin	percent	8,6	8,7	4.9999999999999996e-6
US National	1 wk ahead	Bin	percent	8,7	8,8	2.e-6
US National	1 wk ahead	Bin	percent	8,8	8,9	1.e-6
US National	1 wk ahead	Bin	percent	8,9	9	0.
US National	1 wk ahead	Bin	percent	9	9,1	0.
US National	1 wk ahead	Bin	percent	9,1	9,2	0.
US National	1 wk ahead	Bin	percent	9,2	9,3	0.
US National	1 wk ahead	Bin	percent	9,3	9,4	0.
US National	1 wk ahead	Bin	percent	9,4	9,5	0.
US National	1 wk ahead	Bin	percent	9,5	9,6	0.
US National	1 wk ahead	Bin	percent	9,6	9,7	0.
US National	1 wk ahead	Bin	percent	9,7	9,8	0.
US National	1 wk ahead	Bin	percent	9,8	9,9	1.e-6
US National	1 wk ahead	Bin	percent	9,9	10	3.e-6
US National	1 wk ahead	Bin	percent	10	10,1	8.e-6
US National	1 wk ahead	Bin	percent	10,1	10,2	0.000019999999999999998
US National	1 wk ahead	Bin	percent	10,2	10,3	0.000047
US National	1 wk ahead	Bin	percent	10,3	10,4	0.000098
US National	1 wk ahead	Bin	percent	10,4	10,5	0.000186
US National	1 wk ahead	Bin	percent	10,5	10,6	0.00032399999999999996
US National	1 wk ahead	Bin	percent	10,6	10,7	0.000511
US National	1 wk ahead	Bin	percent	10,7	10,8	0.000735
US National	1 wk ahead	Bin	percent	10,8	10,9	0.000963
US National	1 wk ahead	Bin	percent	10,9	11	0.0011539999999999999
US National	1 wk ahead	Bin	percent	11	11,1	0.001269
US National	1 wk ahead	Bin	percent	11,1	11,2	0.0012959999999999998
US National	1 wk ahead	Bin	percent	11,2	11,3	0.001253
US National	1 wk ahead	Bin	percent	11,3	11,4	0.001186
US National	1 wk ahead	Bin	percent	11,4	11,5	0.001143
US National	1 wk ahead	Bin	percent	11,5	11,6	0.001152
US National	1 wk ahead	Bin	percent	11,6	11,7	0.001209
US National	1 wk ahead	Bin	percent	11,7	11,8	0.001273
US National	1 wk ahead	Bin	percent	11,8	11,9	0.0012959999999999998
US National	1 wk ahead	Bin	percent	11,9	12	0.0012389999999999999
US National	1 wk ahead	Bin	percent	12	12,1	0.001095
US National	1 wk ahead	Bin	percent	12,1	12,2	0.000886
US National	1 wk ahead	Bin	percent	12,2	12,3	0.000655
US National	1 wk ahead	Bin	percent	12,3	12,4	0.000441
US National	1 wk ahead	Bin	percent	12,4	12,5	0.00027
US National	1 wk ahead	Bin	percent	12,5	12,6	0.00015099999999999998
US National	1 wk ahead	Bin	percent	12,6	12,7	0.00007599999999999999
US National	1 wk ahead	Bin	percent	12,7	12,8	0.000035
US National	1 wk ahead	Bin	percent	12,8	12,9	0.000014999999999999999
US National	1 wk ahead	Bin	percent	12,9	13	6.e-6
US National	1 wk ahead	Bin	percent	13	100	3.e-6
US National	2 wk ahead	Point	percent	NA	NA	3.4304
US National	2 wk ahead	Bin	percent	0	0,1	0.0015049999999999998
US National	2 wk ahead	Bin	percent	0,1	0,2	0.0019329999999999998
US National	2 wk ahead	Bin	percent	0,2	0,3	0.002446
US National	2 wk ahead	Bin	percent	0,3	0,4	0.003051
US National	2 wk ahead	Bin	percent	0,4	0,5	0.0037549999999999997
US National	2 wk ahead	Bin	percent	0,5	0,6	0.004556
US National	2 wk ahead	Bin	percent	0,6	0,7	0.005451999999999999
US National	2 wk ahead	Bin	percent	0,7	0,8	0.006437999999999999
US National	2 wk ahead	Bin	percent	0,8	0,9	0.007503999999999999
US National	2 wk ahead	Bin	percent	0,9	1	0.008636
US National	2 wk ahead	Bin	percent	1	1,1	0.009818
US National	2 wk ahead	Bin	percent	1,1	1,2	0.01103
US National	2 wk ahead	Bin	percent	1,2	1,3	0.012251999999999999
US National	2 wk ahead	Bin	percent	1,3	1,4	0.013462
US National	2 wk ahead	Bin	percent	1,4	1,5	0.014639999999999999
US National	2 wk ahead	Bin	percent	1,5	1,6	0.015768
US National	2 wk ahead	Bin	percent	1,6	1,7	0.016829
US National	2 wk ahead	Bin	percent	1,7	1,8	0.017811
US National	2 wk ahead	Bin	percent	1,8	1,9	0.018701
US National	2 wk ahead	Bin	percent	1,9	2	0.019493
US National	2 wk ahead	Bin	percent	2	2,1	0.020184
US National	2 wk ahead	Bin	percent	2,1	2,2	0.020770999999999998
US National	2 wk ahead	Bin	percent	2,2	2,3	0.021251
US National	2 wk ahead	Bin	percent	2,3	2,4	0.021626
US National	2 wk ahead	Bin	percent	2,4	2,5	0.021897
US National	2 wk ahead	Bin	percent	2,5	2,6	0.022064999999999998
US National	2 wk ahead	Bin	percent	2,6	2,7	0.022132
US National	2 wk ahead	Bin	percent	2,7	2,8	0.022098
US National	2 wk ahead	Bin	percent	2,8	2,9	0.021969
US National	2 wk ahead	Bin	percent	2,9	3	0.021748
US National	2 wk ahead	Bin	percent	3	3,1	0.021442
US National	2 wk ahead	Bin	percent	3,1	3,2	0.021057
US National	2 wk ahead	Bin	percent	3,2	3,3	0.020603
US National	2 wk ahead	Bin	percent	3,3	3,4	0.020092
US National	2 wk ahead	Bin	percent	3,4	3,5	0.019535
US National	2 wk ahead	Bin	percent	3,5	3,6	0.018944
US National	2 wk ahead	Bin	percent	3,6	3,7	0.018331
US National	2 wk ahead	Bin	percent	3,7	3,8	0.017707
US National	2 wk ahead	Bin	percent	3,8	3,9	0.017082999999999997
US National	2 wk ahead	Bin	percent	3,9	4	0.016465
US National	2 wk ahead	Bin	percent	4	4,1	0.01586
US National	2 wk ahead	Bin	percent	4,1	4,2	0.015269999999999999
US National	2 wk ahead	Bin	percent	4,2	4,3	0.014697
US National	2 wk ahead	Bin	percent	4,3	4,4	0.01414
US National	2 wk ahead	Bin	percent	4,4	4,5	0.0136
US National	2 wk ahead	Bin	percent	4,5	4,6	0.013075
US National	2 wk ahead	Bin	percent	4,6	4,7	0.012563
US National	2 wk ahead	Bin	percent	4,7	4,8	0.012064
US National	2 wk ahead	Bin	percent	4,8	4,9	0.011578
US National	2 wk ahead	Bin	percent	4,9	5	0.011106999999999999
US National	2 wk ahead	Bin	percent	5	5,1	0.010653
US National	2 wk ahead	Bin	percent	5,1	5,2	0.010217
US National	2 wk ahead	Bin	percent	5,2	5,3	0.009802
US National	2 wk ahead	Bin	percent	5,3	5,4	0.009408999999999999
US National	2 wk ahead	Bin	percent	5,4	5,5	0.00904
US National	2 wk ahead	Bin	percent	5,5	5,6	0.008693
US National	2 wk ahead	Bin	percent	5,6	5,7	0.008367
US National	2 wk ahead	Bin	percent	5,7	5,8	0.008058
US National	2 wk ahead	Bin	percent	5,8	5,9	0.0077599999999999995
US National	2 wk ahead	Bin	percent	5,9	6	0.007467
US National	2 wk ahead	Bin	percent	6	6,1	0.007173
US National	2 wk ahead	Bin	percent	6,1	6,2	0.006869999999999999
US National	2 wk ahead	Bin	percent	6,2	6,3	0.006553
US National	2 wk ahead	Bin	percent	6,3	6,4	0.006215999999999999
US National	2 wk ahead	Bin	percent	6,4	6,5	0.0058579999999999995
US National	2 wk ahead	Bin	percent	6,5	6,6	0.00548
US National	2 wk ahead	Bin	percent	6,6	6,7	0.005083
US National	2 wk ahead	Bin	percent	6,7	6,8	0.004673
US National	2 wk ahead	Bin	percent	6,8	6,9	0.004258
US National	2 wk ahead	Bin	percent	6,9	7	0.0038469999999999997
US National	2 wk ahead	Bin	percent	7	7,1	0.003449
US National	2 wk ahead	Bin	percent	7,1	7,2	0.003074
US National	2 wk ahead	Bin	percent	7,2	7,3	0.002731
US National	2 wk ahead	Bin	percent	7,3	7,4	0.00243
US National	2 wk ahead	Bin	percent	7,4	7,5	0.0021739999999999997
US National	2 wk ahead	Bin	percent	7,5	7,6	0.001967
US National	2 wk ahead	Bin	percent	7,6	7,7	0.001811
US National	2 wk ahead	Bin	percent	7,7	7,8	0.001704
US National	2 wk ahead	Bin	percent	7,8	7,9	0.0016409999999999999
US National	2 wk ahead	Bin	percent	7,9	8	0.001617
US National	2 wk ahead	Bin	percent	8	8,1	0.001625
US National	2 wk ahead	Bin	percent	8,1	8,2	0.001656
US National	2 wk ahead	Bin	percent	8,2	8,3	0.0017009999999999998
US National	2 wk ahead	Bin	percent	8,3	8,4	0.001754
US National	2 wk ahead	Bin	percent	8,4	8,5	0.001807
US National	2 wk ahead	Bin	percent	8,5	8,6	0.001854
US National	2 wk ahead	Bin	percent	8,6	8,7	0.00189
US National	2 wk ahead	Bin	percent	8,7	8,8	0.001914
US National	2 wk ahead	Bin	percent	8,8	8,9	0.001924
US National	2 wk ahead	Bin	percent	8,9	9	0.0019219999999999999
US National	2 wk ahead	Bin	percent	9	9,1	0.0019069999999999998
US National	2 wk ahead	Bin	percent	9,1	9,2	0.001882
US National	2 wk ahead	Bin	percent	9,2	9,3	0.0018499999999999999
US National	2 wk ahead	Bin	percent	9,3	9,4	0.001812
US National	2 wk ahead	Bin	percent	9,4	9,5	0.001771
US National	2 wk ahead	Bin	percent	9,5	9,6	0.001727
US National	2 wk ahead	Bin	percent	9,6	9,7	0.001682
US National	2 wk ahead	Bin	percent	9,7	9,8	0.001635
US National	2 wk ahead	Bin	percent	9,8	9,9	0.0015849999999999998
US National	2 wk ahead	Bin	percent	9,9	10	0.001534
US National	2 wk ahead	Bin	percent	10	10,1	0.001481
US National	2 wk ahead	Bin	percent	10,1	10,2	0.0014249999999999998
US National	2 wk ahead	Bin	percent	10,2	10,3	0.001367
US National	2 wk ahead	Bin	percent	10,3	10,4	0.001308
US National	2 wk ahead	Bin	percent	10,4	10,5	0.001248
US National	2 wk ahead	Bin	percent	10,5	10,6	0.001188
US National	2 wk ahead	Bin	percent	10,6	10,7	0.00113
US National	2 wk ahead	Bin	percent	10,7	10,8	0.0010739999999999999
US National	2 wk ahead	Bin	percent	10,8	10,9	0.001021
US National	2 wk ahead	Bin	percent	10,9	11	0.000971
US National	2 wk ahead	Bin	percent	11	11,1	0.0009249999999999999
US National	2 wk ahead	Bin	percent	11,1	11,2	0.000882
US National	2 wk ahead	Bin	percent	11,2	11,3	0.000841
US National	2 wk ahead	Bin	percent	11,3	11,4	0.0008039999999999999
US National	2 wk ahead	Bin	percent	11,4	11,5	0.000771
US National	2 wk ahead	Bin	percent	11,5	11,6	0.00074
US National	2 wk ahead	Bin	percent	11,6	11,7	0.000713
US National	2 wk ahead	Bin	percent	11,7	11,8	0.000691
US National	2 wk ahead	Bin	percent	11,8	11,9	0.000672
US National	2 wk ahead	Bin	percent	11,9	12	0.000658
US National	2 wk ahead	Bin	percent	12	12,1	0.0006479999999999999
US National	2 wk ahead	Bin	percent	12,1	12,2	0.000642
US National	2 wk ahead	Bin	percent	12,2	12,3	0.0006389999999999999
US National	2 wk ahead	Bin	percent	12,3	12,4	0.000638
US National	2 wk ahead	Bin	percent	12,4	12,5	0.000637
US National	2 wk ahead	Bin	percent	12,5	12,6	0.000634
US National	2 wk ahead	Bin	percent	12,6	12,7	0.000628
US National	2 wk ahead	Bin	percent	12,7	12,8	0.000618
US National	2 wk ahead	Bin	percent	12,8	12,9	0.000601
US National	2 wk ahead	Bin	percent	12,9	13	0.000579
US National	2 wk ahead	Bin	percent	13	100	0.034288
US National	3 wk ahead	Point	percent	NA	NA	3.7576000000000005
US National	3 wk ahead	Bin	percent	0	0,1	0.004228
US National	3 wk ahead	Bin	percent	0,1	0,2	0.004809
US National	3 wk ahead	Bin	percent	0,2	0,3	0.0054269999999999995
US National	3 wk ahead	Bin	percent	0,3	0,4	0.0060799999999999995
US National	3 wk ahead	Bin	percent	0,4	0,5	0.006761
US National	3 wk ahead	Bin	percent	0,5	0,6	0.007464999999999999
US National	3 wk ahead	Bin	percent	0,6	0,7	0.008185
US National	3 wk ahead	Bin	percent	0,7	0,8	0.008915
US National	3 wk ahead	Bin	percent	0,8	0,9	0.009647
US National	3 wk ahead	Bin	percent	0,9	1	0.010374
US National	3 wk ahead	Bin	percent	1	1,1	0.011087999999999999
US National	3 wk ahead	Bin	percent	1,1	1,2	0.011781999999999999
US National	3 wk ahead	Bin	percent	1,2	1,3	0.012451
US National	3 wk ahead	Bin	percent	1,3	1,4	0.013087999999999999
US National	3 wk ahead	Bin	percent	1,4	1,5	0.013689
US National	3 wk ahead	Bin	percent	1,5	1,6	0.014249999999999999
US National	3 wk ahead	Bin	percent	1,6	1,7	0.014766999999999999
US National	3 wk ahead	Bin	percent	1,7	1,8	0.015238
US National	3 wk ahead	Bin	percent	1,8	1,9	0.015660999999999998
US National	3 wk ahead	Bin	percent	1,9	2	0.016034
US National	3 wk ahead	Bin	percent	2	2,1	0.016357
US National	3 wk ahead	Bin	percent	2,1	2,2	0.016628999999999998
US National	3 wk ahead	Bin	percent	2,2	2,3	0.016850999999999998
US National	3 wk ahead	Bin	percent	2,3	2,4	0.017022
US National	3 wk ahead	Bin	percent	2,4	2,5	0.017141999999999998
US National	3 wk ahead	Bin	percent	2,5	2,6	0.017211
US National	3 wk ahead	Bin	percent	2,6	2,7	0.01723
US National	3 wk ahead	Bin	percent	2,7	2,8	0.0172
US National	3 wk ahead	Bin	percent	2,8	2,9	0.017121
US National	3 wk ahead	Bin	percent	2,9	3	0.016992999999999998
US National	3 wk ahead	Bin	percent	3	3,1	0.016819999999999998
US National	3 wk ahead	Bin	percent	3,1	3,2	0.016602
US National	3 wk ahead	Bin	percent	3,2	3,3	0.016343
US National	3 wk ahead	Bin	percent	3,3	3,4	0.016045999999999998
US National	3 wk ahead	Bin	percent	3,4	3,5	0.015715
US National	3 wk ahead	Bin	percent	3,5	3,6	0.015354999999999999
US National	3 wk ahead	Bin	percent	3,6	3,7	0.014971
US National	3 wk ahead	Bin	percent	3,7	3,8	0.014568
US National	3 wk ahead	Bin	percent	3,8	3,9	0.014152999999999999
US National	3 wk ahead	Bin	percent	3,9	4	0.013731
US National	3 wk ahead	Bin	percent	4	4,1	0.013307999999999999
US National	3 wk ahead	Bin	percent	4,1	4,2	0.012889999999999999
US National	3 wk ahead	Bin	percent	4,2	4,3	0.012480999999999999
US National	3 wk ahead	Bin	percent	4,3	4,4	0.012086
US National	3 wk ahead	Bin	percent	4,4	4,5	0.011706999999999999
US National	3 wk ahead	Bin	percent	4,5	4,6	0.011347999999999999
US National	3 wk ahead	Bin	percent	4,6	4,7	0.011009999999999999
US National	3 wk ahead	Bin	percent	4,7	4,8	0.010694
US National	3 wk ahead	Bin	percent	4,8	4,9	0.010399
US National	3 wk ahead	Bin	percent	4,9	5	0.010123
US National	3 wk ahead	Bin	percent	5	5,1	0.009866
US National	3 wk ahead	Bin	percent	5,1	5,2	0.009625
US National	3 wk ahead	Bin	percent	5,2	5,3	0.009396999999999999
US National	3 wk ahead	Bin	percent	5,3	5,4	0.009179999999999999
US National	3 wk ahead	Bin	percent	5,4	5,5	0.008969999999999999
US National	3 wk ahead	Bin	percent	5,5	5,6	0.008766
US National	3 wk ahead	Bin	percent	5,6	5,7	0.008565
US National	3 wk ahead	Bin	percent	5,7	5,8	0.008364
US National	3 wk ahead	Bin	percent	5,8	5,9	0.008163
US National	3 wk ahead	Bin	percent	5,9	6	0.007961
US National	3 wk ahead	Bin	percent	6	6,1	0.007756
US National	3 wk ahead	Bin	percent	6,1	6,2	0.007549999999999999
US National	3 wk ahead	Bin	percent	6,2	6,3	0.007343
US National	3 wk ahead	Bin	percent	6,3	6,4	0.007135
US National	3 wk ahead	Bin	percent	6,4	6,5	0.006927999999999999
US National	3 wk ahead	Bin	percent	6,5	6,6	0.006722
US National	3 wk ahead	Bin	percent	6,6	6,7	0.00652
US National	3 wk ahead	Bin	percent	6,7	6,8	0.006320999999999999
US National	3 wk ahead	Bin	percent	6,8	6,9	0.006127
US National	3 wk ahead	Bin	percent	6,9	7	0.005939
US National	3 wk ahead	Bin	percent	7	7,1	0.005758
US National	3 wk ahead	Bin	percent	7,1	7,2	0.005582
US National	3 wk ahead	Bin	percent	7,2	7,3	0.005412999999999999
US National	3 wk ahead	Bin	percent	7,3	7,4	0.0052499999999999995
US National	3 wk ahead	Bin	percent	7,4	7,5	0.005091
US National	3 wk ahead	Bin	percent	7,5	7,6	0.004935999999999999
US National	3 wk ahead	Bin	percent	7,6	7,7	0.004784
US National	3 wk ahead	Bin	percent	7,7	7,8	0.004633
US National	3 wk ahead	Bin	percent	7,8	7,9	0.004482
US National	3 wk ahead	Bin	percent	7,9	8	0.0043289999999999995
US National	3 wk ahead	Bin	percent	8	8,1	0.004174
US National	3 wk ahead	Bin	percent	8,1	8,2	0.0040149999999999995
US National	3 wk ahead	Bin	percent	8,2	8,3	0.003852
US National	3 wk ahead	Bin	percent	8,3	8,4	0.003685
US National	3 wk ahead	Bin	percent	8,4	8,5	0.0035139999999999998
US National	3 wk ahead	Bin	percent	8,5	8,6	0.003339
US National	3 wk ahead	Bin	percent	8,6	8,7	0.0031609999999999997
US National	3 wk ahead	Bin	percent	8,7	8,8	0.0029809999999999997
US National	3 wk ahead	Bin	percent	8,8	8,9	0.0028009999999999997
US National	3 wk ahead	Bin	percent	8,9	9	0.002623
US National	3 wk ahead	Bin	percent	9	9,1	0.002448
US National	3 wk ahead	Bin	percent	9,1	9,2	0.002277
US National	3 wk ahead	Bin	percent	9,2	9,3	0.002113
US National	3 wk ahead	Bin	percent	9,3	9,4	0.001957
US National	3 wk ahead	Bin	percent	9,4	9,5	0.001811
US National	3 wk ahead	Bin	percent	9,5	9,6	0.0016749999999999998
US National	3 wk ahead	Bin	percent	9,6	9,7	0.0015509999999999999
US National	3 wk ahead	Bin	percent	9,7	9,8	0.001439
US National	3 wk ahead	Bin	percent	9,8	9,9	0.001339
US National	3 wk ahead	Bin	percent	9,9	10	0.0012519999999999999
US National	3 wk ahead	Bin	percent	10	10,1	0.0011769999999999999
US National	3 wk ahead	Bin	percent	10,1	10,2	0.001114
US National	3 wk ahead	Bin	percent	10,2	10,3	0.001062
US National	3 wk ahead	Bin	percent	10,3	10,4	0.001021
US National	3 wk ahead	Bin	percent	10,4	10,5	0.00099
US National	3 wk ahead	Bin	percent	10,5	10,6	0.000967
US National	3 wk ahead	Bin	percent	10,6	10,7	0.0009519999999999999
US National	3 wk ahead	Bin	percent	10,7	10,8	0.000944
US National	3 wk ahead	Bin	percent	10,8	10,9	0.0009419999999999999
US National	3 wk ahead	Bin	percent	10,9	11	0.000945
US National	3 wk ahead	Bin	percent	11	11,1	0.0009509999999999999
US National	3 wk ahead	Bin	percent	11,1	11,2	0.0009599999999999999
US National	3 wk ahead	Bin	percent	11,2	11,3	0.000971
US National	3 wk ahead	Bin	percent	11,3	11,4	0.000983
US National	3 wk ahead	Bin	percent	11,4	11,5	0.000996
US National	3 wk ahead	Bin	percent	11,5	11,6	0.001008
US National	3 wk ahead	Bin	percent	11,6	11,7	0.001019
US National	3 wk ahead	Bin	percent	11,7	11,8	0.001029
US National	3 wk ahead	Bin	percent	11,8	11,9	0.001037
US National	3 wk ahead	Bin	percent	11,9	12	0.001044
US National	3 wk ahead	Bin	percent	12	12,1	0.001049
US National	3 wk ahead	Bin	percent	12,1	12,2	0.001053
US National	3 wk ahead	Bin	percent	12,2	12,3	0.0010559999999999999
US National	3 wk ahead	Bin	percent	12,3	12,4	0.001058
US National	3 wk ahead	Bin	percent	12,4	12,5	0.001059
US National	3 wk ahead	Bin	percent	12,5	12,6	0.001059
US National	3 wk ahead	Bin	percent	12,6	12,7	0.001059
US National	3 wk ahead	Bin	percent	12,7	12,8	0.001059
US National	3 wk ahead	Bin	percent	12,8	12,9	0.001058
US National	3 wk ahead	Bin	percent	12,9	13	0.001057
US National	3 wk ahead	Bin	percent	13	100	0.059805
US National	4 wk ahead	Point	percent	NA	NA	3.6052000000000004
US National	4 wk ahead	Bin	percent	0	0,1	0.005473
US National	4 wk ahead	Bin	percent	0,1	0,2	0.006157
US National	4 wk ahead	Bin	percent	0,2	0,3	0.006869
US National	4 wk ahead	Bin	percent	0,3	0,4	0.007601999999999999
US National	4 wk ahead	Bin	percent	0,4	0,5	0.008347
US National	4 wk ahead	Bin	percent	0,5	0,6	0.009096
US National	4 wk ahead	Bin	percent	0,6	0,7	0.009838999999999999
US National	4 wk ahead	Bin	percent	0,7	0,8	0.010569
US National	4 wk ahead	Bin	percent	0,8	0,9	0.011276999999999999
US National	4 wk ahead	Bin	percent	0,9	1	0.011956
US National	4 wk ahead	Bin	percent	1	1,1	0.0126
US National	4 wk ahead	Bin	percent	1,1	1,2	0.013203
US National	4 wk ahead	Bin	percent	1,2	1,3	0.013763
US National	4 wk ahead	Bin	percent	1,3	1,4	0.014275999999999999
US National	4 wk ahead	Bin	percent	1,4	1,5	0.014743
US National	4 wk ahead	Bin	percent	1,5	1,6	0.015162
US National	4 wk ahead	Bin	percent	1,6	1,7	0.015534999999999998
US National	4 wk ahead	Bin	percent	1,7	1,8	0.015864
US National	4 wk ahead	Bin	percent	1,8	1,9	0.016149
US National	4 wk ahead	Bin	percent	1,9	2	0.016392999999999998
US National	4 wk ahead	Bin	percent	2	2,1	0.016597999999999998
US National	4 wk ahead	Bin	percent	2,1	2,2	0.016765
US National	4 wk ahead	Bin	percent	2,2	2,3	0.016894
US National	4 wk ahead	Bin	percent	2,3	2,4	0.016985999999999998
US National	4 wk ahead	Bin	percent	2,4	2,5	0.017041
US National	4 wk ahead	Bin	percent	2,5	2,6	0.017058
US National	4 wk ahead	Bin	percent	2,6	2,7	0.017037
US National	4 wk ahead	Bin	percent	2,7	2,8	0.016975999999999998
US National	4 wk ahead	Bin	percent	2,8	2,9	0.016874999999999998
US National	4 wk ahead	Bin	percent	2,9	3	0.016734
US National	4 wk ahead	Bin	percent	3	3,1	0.016554
US National	4 wk ahead	Bin	percent	3,1	3,2	0.016335
US National	4 wk ahead	Bin	percent	3,2	3,3	0.016080999999999998
US National	4 wk ahead	Bin	percent	3,3	3,4	0.015792999999999998
US National	4 wk ahead	Bin	percent	3,4	3,5	0.015477
US National	4 wk ahead	Bin	percent	3,5	3,6	0.015136
US National	4 wk ahead	Bin	percent	3,6	3,7	0.014776
US National	4 wk ahead	Bin	percent	3,7	3,8	0.014403
US National	4 wk ahead	Bin	percent	3,8	3,9	0.01402
US National	4 wk ahead	Bin	percent	3,9	4	0.013635
US National	4 wk ahead	Bin	percent	4	4,1	0.013250999999999999
US National	4 wk ahead	Bin	percent	4,1	4,2	0.012872999999999999
US National	4 wk ahead	Bin	percent	4,2	4,3	0.012504
US National	4 wk ahead	Bin	percent	4,3	4,4	0.012147
US National	4 wk ahead	Bin	percent	4,4	4,5	0.011803
US National	4 wk ahead	Bin	percent	4,5	4,6	0.011472999999999999
US National	4 wk ahead	Bin	percent	4,6	4,7	0.011158
US National	4 wk ahead	Bin	percent	4,7	4,8	0.010856
US National	4 wk ahead	Bin	percent	4,8	4,9	0.010567
US National	4 wk ahead	Bin	percent	4,9	5	0.010289999999999999
US National	4 wk ahead	Bin	percent	5	5,1	0.010022
US National	4 wk ahead	Bin	percent	5,1	5,2	0.009762999999999999
US National	4 wk ahead	Bin	percent	5,2	5,3	0.009509
US National	4 wk ahead	Bin	percent	5,3	5,4	0.009261
US National	4 wk ahead	Bin	percent	5,4	5,5	0.009016
US National	4 wk ahead	Bin	percent	5,5	5,6	0.008773
US National	4 wk ahead	Bin	percent	5,6	5,7	0.008532
US National	4 wk ahead	Bin	percent	5,7	5,8	0.008291999999999999
US National	4 wk ahead	Bin	percent	5,8	5,9	0.008052
US National	4 wk ahead	Bin	percent	5,9	6	0.007810999999999999
US National	4 wk ahead	Bin	percent	6	6,1	0.0075699999999999995
US National	4 wk ahead	Bin	percent	6,1	6,2	0.0073279999999999994
US National	4 wk ahead	Bin	percent	6,2	6,3	0.007084999999999999
US National	4 wk ahead	Bin	percent	6,3	6,4	0.006841
US National	4 wk ahead	Bin	percent	6,4	6,5	0.006595999999999999
US National	4 wk ahead	Bin	percent	6,5	6,6	0.00635
US National	4 wk ahead	Bin	percent	6,6	6,7	0.006104999999999999
US National	4 wk ahead	Bin	percent	6,7	6,8	0.005859
US National	4 wk ahead	Bin	percent	6,8	6,9	0.005614999999999999
US National	4 wk ahead	Bin	percent	6,9	7	0.005373
US National	4 wk ahead	Bin	percent	7	7,1	0.005134
US National	4 wk ahead	Bin	percent	7,1	7,2	0.0049
US National	4 wk ahead	Bin	percent	7,2	7,3	0.004671
US National	4 wk ahead	Bin	percent	7,3	7,4	0.004449
US National	4 wk ahead	Bin	percent	7,4	7,5	0.004236
US National	4 wk ahead	Bin	percent	7,5	7,6	0.004032
US National	4 wk ahead	Bin	percent	7,6	7,7	0.003839
US National	4 wk ahead	Bin	percent	7,7	7,8	0.0036569999999999997
US National	4 wk ahead	Bin	percent	7,8	7,9	0.003489
US National	4 wk ahead	Bin	percent	7,9	8	0.003333
US National	4 wk ahead	Bin	percent	8	8,1	0.003191
US National	4 wk ahead	Bin	percent	8,1	8,2	0.003062
US National	4 wk ahead	Bin	percent	8,2	8,3	0.0029479999999999997
US National	4 wk ahead	Bin	percent	8,3	8,4	0.002846
US National	4 wk ahead	Bin	percent	8,4	8,5	0.002758
US National	4 wk ahead	Bin	percent	8,5	8,6	0.002681
US National	4 wk ahead	Bin	percent	8,6	8,7	0.002616
US National	4 wk ahead	Bin	percent	8,7	8,8	0.002561
US National	4 wk ahead	Bin	percent	8,8	8,9	0.0025139999999999997
US National	4 wk ahead	Bin	percent	8,9	9	0.0024749999999999998
US National	4 wk ahead	Bin	percent	9	9,1	0.002441
US National	4 wk ahead	Bin	percent	9,1	9,2	0.002411
US National	4 wk ahead	Bin	percent	9,2	9,3	0.002382
US National	4 wk ahead	Bin	percent	9,3	9,4	0.0023539999999999998
US National	4 wk ahead	Bin	percent	9,4	9,5	0.002325
US National	4 wk ahead	Bin	percent	9,5	9,6	0.0022919999999999998
US National	4 wk ahead	Bin	percent	9,6	9,7	0.002255
US National	4 wk ahead	Bin	percent	9,7	9,8	0.0022129999999999997
US National	4 wk ahead	Bin	percent	9,8	9,9	0.002165
US National	4 wk ahead	Bin	percent	9,9	10	0.00211
US National	4 wk ahead	Bin	percent	10	10,1	0.002049
US National	4 wk ahead	Bin	percent	10,1	10,2	0.001981
US National	4 wk ahead	Bin	percent	10,2	10,3	0.001908
US National	4 wk ahead	Bin	percent	10,3	10,4	0.001831
US National	4 wk ahead	Bin	percent	10,4	10,5	0.0017499999999999998
US National	4 wk ahead	Bin	percent	10,5	10,6	0.001668
US National	4 wk ahead	Bin	percent	10,6	10,7	0.0015849999999999998
US National	4 wk ahead	Bin	percent	10,7	10,8	0.001504
US National	4 wk ahead	Bin	percent	10,8	10,9	0.0014249999999999998
US National	4 wk ahead	Bin	percent	10,9	11	0.001351
US National	4 wk ahead	Bin	percent	11	11,1	0.001282
US National	4 wk ahead	Bin	percent	11,1	11,2	0.001219
US National	4 wk ahead	Bin	percent	11,2	11,3	0.0011639999999999999
US National	4 wk ahead	Bin	percent	11,3	11,4	0.0011179999999999999
US National	4 wk ahead	Bin	percent	11,4	11,5	0.001081
US National	4 wk ahead	Bin	percent	11,5	11,6	0.001053
US National	4 wk ahead	Bin	percent	11,6	11,7	0.001035
US National	4 wk ahead	Bin	percent	11,7	11,8	0.001027
US National	4 wk ahead	Bin	percent	11,8	11,9	0.001028
US National	4 wk ahead	Bin	percent	11,9	12	0.001039
US National	4 wk ahead	Bin	percent	12	12,1	0.001057
US National	4 wk ahead	Bin	percent	12,1	12,2	0.001084
US National	4 wk ahead	Bin	percent	12,2	12,3	0.001117
US National	4 wk ahead	Bin	percent	12,3	12,4	0.0011539999999999999
US National	4 wk ahead	Bin	percent	12,4	12,5	0.0011949999999999999
US National	4 wk ahead	Bin	percent	12,5	12,6	0.001237
US National	4 wk ahead	Bin	percent	12,6	12,7	0.0012779999999999998
US National	4 wk ahead	Bin	percent	12,7	12,8	0.001317
US National	4 wk ahead	Bin	percent	12,8	12,9	0.0013499999999999999
US National	4 wk ahead	Bin	percent	12,9	13	0.001377
US National	4 wk ahead	Bin	percent	13	100	0.040673999999999995
