# Supplementary material for: Use of daily Internet search query data improves real-time projections of influenza epidemics
Source: J R Soc Interface. 2018 Oct 10;15(147):20180220. doi: 10.1098/rsif.2018.0220 (PMC6228485; doi:10.1098/rsif.2018.0220)
Supplement: Prediction results in FluChallenge format [file rsif20180220supp2.gz › Forecast-files/mss-15-wikiWEEKnoNOW/4-33_paramrep.txt]

{"LL"	{31.046424158294812	74.25489191558118	195.04817274067392	287.6276597666716}}
{"DD"	{3.27425092274264	4.659595899517217	5.892874733251725	6.674757224719693}}
{"R0max"	{1.6616522763757922	2.3814164269719313	3.4183172309804393	3.861969120184962}}
{"R0min"	{0.863295091602409	0.9835223884821687	1.129225081834981	1.1906765935849157}}
{"Inf"	{640.3524069862655	905.2954087041614	1162.5585915188333	1313.3020480926605}}
{"Sus"	{54529.788384731495	62485.39500248361	80285.64677098712	91140.63413715608}}
{"R0(t)"	{1.1166707014747963	1.275841388849225	1.4916407427765426	1.6123841207399812}}
{"Reff"	{0.7221921376958044	0.8522805716799672	1.0914571590880238	1.2733794075203113}}
