# Supplementary material for: Use of daily Internet search query data improves real-time projections of influenza epidemics
Source: J R Soc Interface. 2018 Oct 10;15(147):20180220. doi: 10.1098/rsif.2018.0220 (PMC6228485; doi:10.1098/rsif.2018.0220)
Supplement: Prediction results in FluChallenge format [file rsif20180220supp2.gz › Forecast-files/mss-15-wikiWEEKnoNOW/2010-EW43.csv]

Location	Target	Type	Unit	Bin_start_incl	Bin_end_notincl	Value
US National	1 wk ahead	Point	percent	NA	NA	1.5264000000000002
US National	1 wk ahead	Bin	percent	0	0,1	0.
US National	1 wk ahead	Bin	percent	0,1	0,2	0.
US National	1 wk ahead	Bin	percent	0,2	0,3	0.
US National	1 wk ahead	Bin	percent	0,3	0,4	0.
US National	1 wk ahead	Bin	percent	0,4	0,5	8.e-6
US National	1 wk ahead	Bin	percent	0,5	0,6	0.000108
US National	1 wk ahead	Bin	percent	0,6	0,7	0.000848
US National	1 wk ahead	Bin	percent	0,7	0,8	0.004039
US National	1 wk ahead	Bin	percent	0,8	0,9	0.012150999999999999
US National	1 wk ahead	Bin	percent	0,9	1	0.025189
US National	1 wk ahead	Bin	percent	1	1,1	0.0426
US National	1 wk ahead	Bin	percent	1,1	1,2	0.068768
US National	1 wk ahead	Bin	percent	1,2	1,3	0.09988699999999999
US National	1 wk ahead	Bin	percent	1,3	1,4	0.11467999999999999
US National	1 wk ahead	Bin	percent	1,4	1,5	0.106136
US National	1 wk ahead	Bin	percent	1,5	1,6	0.092489
US National	1 wk ahead	Bin	percent	1,6	1,7	0.083975
US National	1 wk ahead	Bin	percent	1,7	1,8	0.077711
US National	1 wk ahead	Bin	percent	1,8	1,9	0.070574
US National	1 wk ahead	Bin	percent	1,9	2	0.058178
US National	1 wk ahead	Bin	percent	2	2,1	0.042494
US National	1 wk ahead	Bin	percent	2,1	2,2	0.031545
US National	1 wk ahead	Bin	percent	2,2	2,3	0.025741
US National	1 wk ahead	Bin	percent	2,3	2,4	0.018979
US National	1 wk ahead	Bin	percent	2,4	2,5	0.010631
US National	1 wk ahead	Bin	percent	2,5	2,6	0.005318
US National	1 wk ahead	Bin	percent	2,6	2,7	0.003676
US National	1 wk ahead	Bin	percent	2,7	2,8	0.002639
US National	1 wk ahead	Bin	percent	2,8	2,9	0.001241
US National	1 wk ahead	Bin	percent	2,9	3	0.000337
US National	1 wk ahead	Bin	percent	3	3,1	0.000052
US National	1 wk ahead	Bin	percent	3,1	3,2	4.e-6
US National	1 wk ahead	Bin	percent	3,2	3,3	0.
US National	1 wk ahead	Bin	percent	3,3	3,4	0.
US National	1 wk ahead	Bin	percent	3,4	3,5	0.
US National	1 wk ahead	Bin	percent	3,5	3,6	0.
US National	1 wk ahead	Bin	percent	3,6	3,7	0.
US National	1 wk ahead	Bin	percent	3,7	3,8	0.
US National	1 wk ahead	Bin	percent	3,8	3,9	0.
US National	1 wk ahead	Bin	percent	3,9	4	0.
US National	1 wk ahead	Bin	percent	4	4,1	0.
US National	1 wk ahead	Bin	percent	4,1	4,2	0.
US National	1 wk ahead	Bin	percent	4,2	4,3	0.
US National	1 wk ahead	Bin	percent	4,3	4,4	0.
US National	1 wk ahead	Bin	percent	4,4	4,5	0.
US National	1 wk ahead	Bin	percent	4,5	4,6	0.
US National	1 wk ahead	Bin	percent	4,6	4,7	0.
US National	1 wk ahead	Bin	percent	4,7	4,8	0.
US National	1 wk ahead	Bin	percent	4,8	4,9	0.
US National	1 wk ahead	Bin	percent	4,9	5	0.
US National	1 wk ahead	Bin	percent	5	5,1	0.
US National	1 wk ahead	Bin	percent	5,1	5,2	0.
US National	1 wk ahead	Bin	percent	5,2	5,3	0.
US National	1 wk ahead	Bin	percent	5,3	5,4	0.
US National	1 wk ahead	Bin	percent	5,4	5,5	0.
US National	1 wk ahead	Bin	percent	5,5	5,6	0.
US National	1 wk ahead	Bin	percent	5,6	5,7	0.
US National	1 wk ahead	Bin	percent	5,7	5,8	0.
US National	1 wk ahead	Bin	percent	5,8	5,9	0.
US National	1 wk ahead	Bin	percent	5,9	6	0.
US National	1 wk ahead	Bin	percent	6	6,1	0.
US National	1 wk ahead	Bin	percent	6,1	6,2	0.
US National	1 wk ahead	Bin	percent	6,2	6,3	0.
US National	1 wk ahead	Bin	percent	6,3	6,4	0.
US National	1 wk ahead	Bin	percent	6,4	6,5	0.
US National	1 wk ahead	Bin	percent	6,5	6,6	0.
US National	1 wk ahead	Bin	percent	6,6	6,7	0.
US National	1 wk ahead	Bin	percent	6,7	6,8	0.
US National	1 wk ahead	Bin	percent	6,8	6,9	0.
US National	1 wk ahead	Bin	percent	6,9	7	0.
US National	1 wk ahead	Bin	percent	7	7,1	0.
US National	1 wk ahead	Bin	percent	7,1	7,2	0.
US National	1 wk ahead	Bin	percent	7,2	7,3	0.
US National	1 wk ahead	Bin	percent	7,3	7,4	0.
US National	1 wk ahead	Bin	percent	7,4	7,5	0.
US National	1 wk ahead	Bin	percent	7,5	7,6	0.
US National	1 wk ahead	Bin	percent	7,6	7,7	0.
US National	1 wk ahead	Bin	percent	7,7	7,8	0.
US National	1 wk ahead	Bin	percent	7,8	7,9	0.
US National	1 wk ahead	Bin	percent	7,9	8	0.
US National	1 wk ahead	Bin	percent	8	8,1	0.
US National	1 wk ahead	Bin	percent	8,1	8,2	0.
US National	1 wk ahead	Bin	percent	8,2	8,3	0.
US National	1 wk ahead	Bin	percent	8,3	8,4	0.
US National	1 wk ahead	Bin	percent	8,4	8,5	0.
US National	1 wk ahead	Bin	percent	8,5	8,6	0.
US National	1 wk ahead	Bin	percent	8,6	8,7	0.
US National	1 wk ahead	Bin	percent	8,7	8,8	0.
US National	1 wk ahead	Bin	percent	8,8	8,9	0.
US National	1 wk ahead	Bin	percent	8,9	9	0.
US National	1 wk ahead	Bin	percent	9	9,1	0.
US National	1 wk ahead	Bin	percent	9,1	9,2	0.
US National	1 wk ahead	Bin	percent	9,2	9,3	0.
US National	1 wk ahead	Bin	percent	9,3	9,4	0.
US National	1 wk ahead	Bin	percent	9,4	9,5	0.
US National	1 wk ahead	Bin	percent	9,5	9,6	0.
US National	1 wk ahead	Bin	percent	9,6	9,7	0.
US National	1 wk ahead	Bin	percent	9,7	9,8	0.
US National	1 wk ahead	Bin	percent	9,8	9,9	0.
US National	1 wk ahead	Bin	percent	9,9	10	0.
US National	1 wk ahead	Bin	percent	10	10,1	0.
US National	1 wk ahead	Bin	percent	10,1	10,2	0.
US National	1 wk ahead	Bin	percent	10,2	10,3	0.
US National	1 wk ahead	Bin	percent	10,3	10,4	0.
US National	1 wk ahead	Bin	percent	10,4	10,5	0.
US National	1 wk ahead	Bin	percent	10,5	10,6	0.
US National	1 wk ahead	Bin	percent	10,6	10,7	0.
US National	1 wk ahead	Bin	percent	10,7	10,8	0.
US National	1 wk ahead	Bin	percent	10,8	10,9	0.
US National	1 wk ahead	Bin	percent	10,9	11	0.
US National	1 wk ahead	Bin	percent	11	11,1	0.
US National	1 wk ahead	Bin	percent	11,1	11,2	0.
US National	1 wk ahead	Bin	percent	11,2	11,3	0.
US National	1 wk ahead	Bin	percent	11,3	11,4	0.
US National	1 wk ahead	Bin	percent	11,4	11,5	0.
US National	1 wk ahead	Bin	percent	11,5	11,6	0.
US National	1 wk ahead	Bin	percent	11,6	11,7	0.
US National	1 wk ahead	Bin	percent	11,7	11,8	0.
US National	1 wk ahead	Bin	percent	11,8	11,9	0.
US National	1 wk ahead	Bin	percent	11,9	12	0.
US National	1 wk ahead	Bin	percent	12	12,1	0.
US National	1 wk ahead	Bin	percent	12,1	12,2	0.
US National	1 wk ahead	Bin	percent	12,2	12,3	0.
US National	1 wk ahead	Bin	percent	12,3	12,4	0.
US National	1 wk ahead	Bin	percent	12,4	12,5	0.
US National	1 wk ahead	Bin	percent	12,5	12,6	0.
US National	1 wk ahead	Bin	percent	12,6	12,7	0.
US National	1 wk ahead	Bin	percent	12,7	12,8	0.
US National	1 wk ahead	Bin	percent	12,8	12,9	0.
US National	1 wk ahead	Bin	percent	12,9	13	0.
US National	1 wk ahead	Bin	percent	13	100	0.
US National	2 wk ahead	Point	percent	NA	NA	1.8584
US National	2 wk ahead	Bin	percent	0	0,1	0.000355
US National	2 wk ahead	Bin	percent	0,1	0,2	0.000749
US National	2 wk ahead	Bin	percent	0,2	0,3	0.001467
US National	2 wk ahead	Bin	percent	0,3	0,4	0.0026739999999999997
US National	2 wk ahead	Bin	percent	0,4	0,5	0.0045579999999999996
US National	2 wk ahead	Bin	percent	0,5	0,6	0.007300999999999999
US National	2 wk ahead	Bin	percent	0,6	0,7	0.011052
US National	2 wk ahead	Bin	percent	0,7	0,8	0.015889
US National	2 wk ahead	Bin	percent	0,8	0,9	0.021773
US National	2 wk ahead	Bin	percent	0,9	1	0.028489999999999998
US National	2 wk ahead	Bin	percent	1	1,1	0.035593
US National	2 wk ahead	Bin	percent	1,1	1,2	0.042397
US National	2 wk ahead	Bin	percent	1,2	1,3	0.048076
US National	2 wk ahead	Bin	percent	1,3	1,4	0.051872999999999996
US National	2 wk ahead	Bin	percent	1,4	1,5	0.053353
US National	2 wk ahead	Bin	percent	1,5	1,6	0.052564
US National	2 wk ahead	Bin	percent	1,6	1,7	0.050012999999999995
US National	2 wk ahead	Bin	percent	1,7	1,8	0.046468999999999996
US National	2 wk ahead	Bin	percent	1,8	1,9	0.042685
US National	2 wk ahead	Bin	percent	1,9	2	0.0392
US National	2 wk ahead	Bin	percent	2	2,1	0.036279
US National	2 wk ahead	Bin	percent	2,1	2,2	0.03397
US National	2 wk ahead	Bin	percent	2,2	2,3	0.032192
US National	2 wk ahead	Bin	percent	2,3	2,4	0.030782
US National	2 wk ahead	Bin	percent	2,4	2,5	0.029522999999999997
US National	2 wk ahead	Bin	percent	2,5	2,6	0.028169
US National	2 wk ahead	Bin	percent	2,6	2,7	0.026503
US National	2 wk ahead	Bin	percent	2,7	2,8	0.024415
US National	2 wk ahead	Bin	percent	2,8	2,9	0.021946999999999998
US National	2 wk ahead	Bin	percent	2,9	3	0.01928
US National	2 wk ahead	Bin	percent	3	3,1	0.016663999999999998
US National	2 wk ahead	Bin	percent	3,1	3,2	0.014329999999999999
US National	2 wk ahead	Bin	percent	3,2	3,3	0.01243
US National	2 wk ahead	Bin	percent	3,3	3,4	0.011013
US National	2 wk ahead	Bin	percent	3,4	3,5	0.010038
US National	2 wk ahead	Bin	percent	3,5	3,6	0.009411
US National	2 wk ahead	Bin	percent	3,6	3,7	0.009015
US National	2 wk ahead	Bin	percent	3,7	3,8	0.008735999999999999
US National	2 wk ahead	Bin	percent	3,8	3,9	0.008477
US National	2 wk ahead	Bin	percent	3,9	4	0.008165
US National	2 wk ahead	Bin	percent	4	4,1	0.007744999999999999
US National	2 wk ahead	Bin	percent	4,1	4,2	0.007179
US National	2 wk ahead	Bin	percent	4,2	4,3	0.006451
US National	2 wk ahead	Bin	percent	4,3	4,4	0.005574
US National	2 wk ahead	Bin	percent	4,4	4,5	0.004595
US National	2 wk ahead	Bin	percent	4,5	4,6	0.003587
US National	2 wk ahead	Bin	percent	4,6	4,7	0.0026349999999999998
US National	2 wk ahead	Bin	percent	4,7	4,8	0.001813
US National	2 wk ahead	Bin	percent	4,8	4,9	0.001169
US National	2 wk ahead	Bin	percent	4,9	5	0.000716
US National	2 wk ahead	Bin	percent	5	5,1	0.00044199999999999996
US National	2 wk ahead	Bin	percent	5,1	5,2	0.000323
US National	2 wk ahead	Bin	percent	5,2	5,3	0.00033
US National	2 wk ahead	Bin	percent	5,3	5,4	0.000439
US National	2 wk ahead	Bin	percent	5,4	5,5	0.000619
US National	2 wk ahead	Bin	percent	5,5	5,6	0.0008349999999999999
US National	2 wk ahead	Bin	percent	5,6	5,7	0.0010379999999999999
US National	2 wk ahead	Bin	percent	5,7	5,8	0.0011799999999999998
US National	2 wk ahead	Bin	percent	5,8	5,9	0.0012209999999999999
US National	2 wk ahead	Bin	percent	5,9	6	0.001151
US National	2 wk ahead	Bin	percent	6	6,1	0.000988
US National	2 wk ahead	Bin	percent	6,1	6,2	0.0007729999999999999
US National	2 wk ahead	Bin	percent	6,2	6,3	0.0005499999999999999
US National	2 wk ahead	Bin	percent	6,3	6,4	0.000356
US National	2 wk ahead	Bin	percent	6,4	6,5	0.00020999999999999998
US National	2 wk ahead	Bin	percent	6,5	6,6	0.000113
US National	2 wk ahead	Bin	percent	6,6	6,7	0.000054999999999999995
US National	2 wk ahead	Bin	percent	6,7	6,8	0.000024999999999999998
US National	2 wk ahead	Bin	percent	6,8	6,9	9.999999999999999e-6
US National	2 wk ahead	Bin	percent	6,9	7	4.e-6
US National	2 wk ahead	Bin	percent	7	7,1	1.e-6
US National	2 wk ahead	Bin	percent	7,1	7,2	0.
US National	2 wk ahead	Bin	percent	7,2	7,3	0.
US National	2 wk ahead	Bin	percent	7,3	7,4	0.
US National	2 wk ahead	Bin	percent	7,4	7,5	0.
US National	2 wk ahead	Bin	percent	7,5	7,6	0.
US National	2 wk ahead	Bin	percent	7,6	7,7	0.
US National	2 wk ahead	Bin	percent	7,7	7,8	0.
US National	2 wk ahead	Bin	percent	7,8	7,9	0.
US National	2 wk ahead	Bin	percent	7,9	8	0.
US National	2 wk ahead	Bin	percent	8	8,1	0.
US National	2 wk ahead	Bin	percent	8,1	8,2	0.
US National	2 wk ahead	Bin	percent	8,2	8,3	0.
US National	2 wk ahead	Bin	percent	8,3	8,4	0.
US National	2 wk ahead	Bin	percent	8,4	8,5	0.
US National	2 wk ahead	Bin	percent	8,5	8,6	0.
US National	2 wk ahead	Bin	percent	8,6	8,7	0.
US National	2 wk ahead	Bin	percent	8,7	8,8	0.
US National	2 wk ahead	Bin	percent	8,8	8,9	0.
US National	2 wk ahead	Bin	percent	8,9	9	0.
US National	2 wk ahead	Bin	percent	9	9,1	0.
US National	2 wk ahead	Bin	percent	9,1	9,2	0.
US National	2 wk ahead	Bin	percent	9,2	9,3	0.
US National	2 wk ahead	Bin	percent	9,3	9,4	0.
US National	2 wk ahead	Bin	percent	9,4	9,5	0.
US National	2 wk ahead	Bin	percent	9,5	9,6	0.
US National	2 wk ahead	Bin	percent	9,6	9,7	0.
US National	2 wk ahead	Bin	percent	9,7	9,8	0.
US National	2 wk ahead	Bin	percent	9,8	9,9	0.
US National	2 wk ahead	Bin	percent	9,9	10	0.
US National	2 wk ahead	Bin	percent	10	10,1	0.
US National	2 wk ahead	Bin	percent	10,1	10,2	0.
US National	2 wk ahead	Bin	percent	10,2	10,3	0.
US National	2 wk ahead	Bin	percent	10,3	10,4	0.
US National	2 wk ahead	Bin	percent	10,4	10,5	0.
US National	2 wk ahead	Bin	percent	10,5	10,6	0.
US National	2 wk ahead	Bin	percent	10,6	10,7	0.
US National	2 wk ahead	Bin	percent	10,7	10,8	0.
US National	2 wk ahead	Bin	percent	10,8	10,9	0.
US National	2 wk ahead	Bin	percent	10,9	11	0.
US National	2 wk ahead	Bin	percent	11	11,1	0.
US National	2 wk ahead	Bin	percent	11,1	11,2	0.
US National	2 wk ahead	Bin	percent	11,2	11,3	0.
US National	2 wk ahead	Bin	percent	11,3	11,4	0.
US National	2 wk ahead	Bin	percent	11,4	11,5	0.
US National	2 wk ahead	Bin	percent	11,5	11,6	0.
US National	2 wk ahead	Bin	percent	11,6	11,7	0.
US National	2 wk ahead	Bin	percent	11,7	11,8	0.
US National	2 wk ahead	Bin	percent	11,8	11,9	0.
US National	2 wk ahead	Bin	percent	11,9	12	0.
US National	2 wk ahead	Bin	percent	12	12,1	0.
US National	2 wk ahead	Bin	percent	12,1	12,2	0.
US National	2 wk ahead	Bin	percent	12,2	12,3	0.
US National	2 wk ahead	Bin	percent	12,3	12,4	0.
US National	2 wk ahead	Bin	percent	12,4	12,5	0.
US National	2 wk ahead	Bin	percent	12,5	12,6	0.
US National	2 wk ahead	Bin	percent	12,6	12,7	0.
US National	2 wk ahead	Bin	percent	12,7	12,8	0.
US National	2 wk ahead	Bin	percent	12,8	12,9	0.
US National	2 wk ahead	Bin	percent	12,9	13	0.
US National	2 wk ahead	Bin	percent	13	100	0.
US National	3 wk ahead	Point	percent	NA	NA	2.3876
US National	3 wk ahead	Bin	percent	0	0,1	0.004167
US National	3 wk ahead	Bin	percent	0,1	0,2	0.005399
US National	3 wk ahead	Bin	percent	0,2	0,3	0.006856
US National	3 wk ahead	Bin	percent	0,3	0,4	0.008536
US National	3 wk ahead	Bin	percent	0,4	0,5	0.010424
US National	3 wk ahead	Bin	percent	0,5	0,6	0.01249
US National	3 wk ahead	Bin	percent	0,6	0,7	0.014691
US National	3 wk ahead	Bin	percent	0,7	0,8	0.016968
US National	3 wk ahead	Bin	percent	0,8	0,9	0.019253
US National	3 wk ahead	Bin	percent	0,9	1	0.021471999999999998
US National	3 wk ahead	Bin	percent	1	1,1	0.023547
US National	3 wk ahead	Bin	percent	1,1	1,2	0.025405999999999998
US National	3 wk ahead	Bin	percent	1,2	1,3	0.026986
US National	3 wk ahead	Bin	percent	1,3	1,4	0.028236999999999998
US National	3 wk ahead	Bin	percent	1,4	1,5	0.029127
US National	3 wk ahead	Bin	percent	1,5	1,6	0.029644
US National	3 wk ahead	Bin	percent	1,6	1,7	0.029795
US National	3 wk ahead	Bin	percent	1,7	1,8	0.029605
US National	3 wk ahead	Bin	percent	1,8	1,9	0.029112
US National	3 wk ahead	Bin	percent	1,9	2	0.028366
US National	3 wk ahead	Bin	percent	2	2,1	0.02742
US National	3 wk ahead	Bin	percent	2,1	2,2	0.026328999999999998
US National	3 wk ahead	Bin	percent	2,2	2,3	0.025145999999999998
US National	3 wk ahead	Bin	percent	2,3	2,4	0.023918
US National	3 wk ahead	Bin	percent	2,4	2,5	0.022685
US National	3 wk ahead	Bin	percent	2,5	2,6	0.021481
US National	3 wk ahead	Bin	percent	2,6	2,7	0.020336
US National	3 wk ahead	Bin	percent	2,7	2,8	0.019268999999999998
US National	3 wk ahead	Bin	percent	2,8	2,9	0.018297
US National	3 wk ahead	Bin	percent	2,9	3	0.017431
US National	3 wk ahead	Bin	percent	3	3,1	0.016677
US National	3 wk ahead	Bin	percent	3,1	3,2	0.016034
US National	3 wk ahead	Bin	percent	3,2	3,3	0.015495
US National	3 wk ahead	Bin	percent	3,3	3,4	0.015049
US National	3 wk ahead	Bin	percent	3,4	3,5	0.014676
US National	3 wk ahead	Bin	percent	3,5	3,6	0.014353999999999999
US National	3 wk ahead	Bin	percent	3,6	3,7	0.01406
US National	3 wk ahead	Bin	percent	3,7	3,8	0.013767999999999999
US National	3 wk ahead	Bin	percent	3,8	3,9	0.013456
US National	3 wk ahead	Bin	percent	3,9	4	0.013106
US National	3 wk ahead	Bin	percent	4	4,1	0.012705
US National	3 wk ahead	Bin	percent	4,1	4,2	0.012249
US National	3 wk ahead	Bin	percent	4,2	4,3	0.011738
US National	3 wk ahead	Bin	percent	4,3	4,4	0.011177999999999999
US National	3 wk ahead	Bin	percent	4,4	4,5	0.010582
US National	3 wk ahead	Bin	percent	4,5	4,6	0.009963999999999999
US National	3 wk ahead	Bin	percent	4,6	4,7	0.009339
US National	3 wk ahead	Bin	percent	4,7	4,8	0.008723999999999999
US National	3 wk ahead	Bin	percent	4,8	4,9	0.008131
US National	3 wk ahead	Bin	percent	4,9	5	0.007573
US National	3 wk ahead	Bin	percent	5	5,1	0.007058
US National	3 wk ahead	Bin	percent	5,1	5,2	0.006588999999999999
US National	3 wk ahead	Bin	percent	5,2	5,3	0.006168
US National	3 wk ahead	Bin	percent	5,3	5,4	0.0057929999999999995
US National	3 wk ahead	Bin	percent	5,4	5,5	0.005457
US National	3 wk ahead	Bin	percent	5,5	5,6	0.005154
US National	3 wk ahead	Bin	percent	5,6	5,7	0.004875
US National	3 wk ahead	Bin	percent	5,7	5,8	0.004614
US National	3 wk ahead	Bin	percent	5,8	5,9	0.0043619999999999996
US National	3 wk ahead	Bin	percent	5,9	6	0.004117
US National	3 wk ahead	Bin	percent	6	6,1	0.003877
US National	3 wk ahead	Bin	percent	6,1	6,2	0.003643
US National	3 wk ahead	Bin	percent	6,2	6,3	0.003418
US National	3 wk ahead	Bin	percent	6,3	6,4	0.0032069999999999998
US National	3 wk ahead	Bin	percent	6,4	6,5	0.0030169999999999997
US National	3 wk ahead	Bin	percent	6,5	6,6	0.002852
US National	3 wk ahead	Bin	percent	6,6	6,7	0.002717
US National	3 wk ahead	Bin	percent	6,7	6,8	0.002611
US National	3 wk ahead	Bin	percent	6,8	6,9	0.002535
US National	3 wk ahead	Bin	percent	6,9	7	0.002484
US National	3 wk ahead	Bin	percent	7	7,1	0.0024519999999999998
US National	3 wk ahead	Bin	percent	7,1	7,2	0.002434
US National	3 wk ahead	Bin	percent	7,2	7,3	0.00242
US National	3 wk ahead	Bin	percent	7,3	7,4	0.002405
US National	3 wk ahead	Bin	percent	7,4	7,5	0.0023829999999999997
US National	3 wk ahead	Bin	percent	7,5	7,6	0.00235
US National	3 wk ahead	Bin	percent	7,6	7,7	0.0023049999999999998
US National	3 wk ahead	Bin	percent	7,7	7,8	0.002248
US National	3 wk ahead	Bin	percent	7,8	7,9	0.002178
US National	3 wk ahead	Bin	percent	7,9	8	0.0021
US National	3 wk ahead	Bin	percent	8	8,1	0.0020139999999999997
US National	3 wk ahead	Bin	percent	8,1	8,2	0.001923
US National	3 wk ahead	Bin	percent	8,2	8,3	0.001828
US National	3 wk ahead	Bin	percent	8,3	8,4	0.00173
US National	3 wk ahead	Bin	percent	8,4	8,5	0.001629
US National	3 wk ahead	Bin	percent	8,5	8,6	0.001526
US National	3 wk ahead	Bin	percent	8,6	8,7	0.001418
US National	3 wk ahead	Bin	percent	8,7	8,8	0.001307
US National	3 wk ahead	Bin	percent	8,8	8,9	0.001193
US National	3 wk ahead	Bin	percent	8,9	9	0.001075
US National	3 wk ahead	Bin	percent	9	9,1	0.0009559999999999999
US National	3 wk ahead	Bin	percent	9,1	9,2	0.000837
US National	3 wk ahead	Bin	percent	9,2	9,3	0.000721
US National	3 wk ahead	Bin	percent	9,3	9,4	0.00061
US National	3 wk ahead	Bin	percent	9,4	9,5	0.0005059999999999999
US National	3 wk ahead	Bin	percent	9,5	9,6	0.00041099999999999996
US National	3 wk ahead	Bin	percent	9,6	9,7	0.000327
US National	3 wk ahead	Bin	percent	9,7	9,8	0.000254
US National	3 wk ahead	Bin	percent	9,8	9,9	0.000193
US National	3 wk ahead	Bin	percent	9,9	10	0.000144
US National	3 wk ahead	Bin	percent	10	10,1	0.000104
US National	3 wk ahead	Bin	percent	10,1	10,2	0.000074
US National	3 wk ahead	Bin	percent	10,2	10,3	0.000051
US National	3 wk ahead	Bin	percent	10,3	10,4	0.000034
US National	3 wk ahead	Bin	percent	10,4	10,5	0.000023
US National	3 wk ahead	Bin	percent	10,5	10,6	0.000014999999999999999
US National	3 wk ahead	Bin	percent	10,6	10,7	9.e-6
US National	3 wk ahead	Bin	percent	10,7	10,8	6.e-6
US National	3 wk ahead	Bin	percent	10,8	10,9	3.e-6
US National	3 wk ahead	Bin	percent	10,9	11	2.e-6
US National	3 wk ahead	Bin	percent	11	11,1	1.e-6
US National	3 wk ahead	Bin	percent	11,1	11,2	1.e-6
US National	3 wk ahead	Bin	percent	11,2	11,3	0.
US National	3 wk ahead	Bin	percent	11,3	11,4	0.
US National	3 wk ahead	Bin	percent	11,4	11,5	0.
US National	3 wk ahead	Bin	percent	11,5	11,6	0.
US National	3 wk ahead	Bin	percent	11,6	11,7	0.
US National	3 wk ahead	Bin	percent	11,7	11,8	0.
US National	3 wk ahead	Bin	percent	11,8	11,9	0.
US National	3 wk ahead	Bin	percent	11,9	12	0.
US National	3 wk ahead	Bin	percent	12	12,1	0.
US National	3 wk ahead	Bin	percent	12,1	12,2	0.
US National	3 wk ahead	Bin	percent	12,2	12,3	0.
US National	3 wk ahead	Bin	percent	12,3	12,4	0.
US National	3 wk ahead	Bin	percent	12,4	12,5	0.
US National	3 wk ahead	Bin	percent	12,5	12,6	0.
US National	3 wk ahead	Bin	percent	12,6	12,7	0.
US National	3 wk ahead	Bin	percent	12,7	12,8	0.
US National	3 wk ahead	Bin	percent	12,8	12,9	0.
US National	3 wk ahead	Bin	percent	12,9	13	0.
US National	3 wk ahead	Bin	percent	13	100	0.
US National	4 wk ahead	Point	percent	NA	NA	3.1974
US National	4 wk ahead	Bin	percent	0	0,1	0.006626
US National	4 wk ahead	Bin	percent	0,1	0,2	0.007468
US National	4 wk ahead	Bin	percent	0,2	0,3	0.008353
US National	4 wk ahead	Bin	percent	0,3	0,4	0.009273
US National	4 wk ahead	Bin	percent	0,4	0,5	0.010218
US National	4 wk ahead	Bin	percent	0,5	0,6	0.011177
US National	4 wk ahead	Bin	percent	0,6	0,7	0.012137
US National	4 wk ahead	Bin	percent	0,7	0,8	0.013085999999999999
US National	4 wk ahead	Bin	percent	0,8	0,9	0.014011
US National	4 wk ahead	Bin	percent	0,9	1	0.014896999999999999
US National	4 wk ahead	Bin	percent	1	1,1	0.015733
US National	4 wk ahead	Bin	percent	1,1	1,2	0.016506
US National	4 wk ahead	Bin	percent	1,2	1,3	0.017206
US National	4 wk ahead	Bin	percent	1,3	1,4	0.017821999999999998
US National	4 wk ahead	Bin	percent	1,4	1,5	0.018348
US National	4 wk ahead	Bin	percent	1,5	1,6	0.018778
US National	4 wk ahead	Bin	percent	1,6	1,7	0.019108999999999998
US National	4 wk ahead	Bin	percent	1,7	1,8	0.01934
US National	4 wk ahead	Bin	percent	1,8	1,9	0.019471
US National	4 wk ahead	Bin	percent	1,9	2	0.019506
US National	4 wk ahead	Bin	percent	2	2,1	0.01945
US National	4 wk ahead	Bin	percent	2,1	2,2	0.019309
US National	4 wk ahead	Bin	percent	2,2	2,3	0.019089
US National	4 wk ahead	Bin	percent	2,3	2,4	0.018801
US National	4 wk ahead	Bin	percent	2,4	2,5	0.018453
US National	4 wk ahead	Bin	percent	2,5	2,6	0.018053
US National	4 wk ahead	Bin	percent	2,6	2,7	0.017610999999999998
US National	4 wk ahead	Bin	percent	2,7	2,8	0.017137
US National	4 wk ahead	Bin	percent	2,8	2,9	0.016638
US National	4 wk ahead	Bin	percent	2,9	3	0.016121
US National	4 wk ahead	Bin	percent	3	3,1	0.015595
US National	4 wk ahead	Bin	percent	3,1	3,2	0.015064
US National	4 wk ahead	Bin	percent	3,2	3,3	0.014535999999999999
US National	4 wk ahead	Bin	percent	3,3	3,4	0.014013
US National	4 wk ahead	Bin	percent	3,4	3,5	0.013500999999999999
US National	4 wk ahead	Bin	percent	3,5	3,6	0.013002999999999999
US National	4 wk ahead	Bin	percent	3,6	3,7	0.012521
US National	4 wk ahead	Bin	percent	3,7	3,8	0.012058
US National	4 wk ahead	Bin	percent	3,8	3,9	0.011616
US National	4 wk ahead	Bin	percent	3,9	4	0.011196
US National	4 wk ahead	Bin	percent	4	4,1	0.010799999999999999
US National	4 wk ahead	Bin	percent	4,1	4,2	0.010428999999999999
US National	4 wk ahead	Bin	percent	4,2	4,3	0.010081999999999999
US National	4 wk ahead	Bin	percent	4,3	4,4	0.009760999999999999
US National	4 wk ahead	Bin	percent	4,4	4,5	0.009465
US National	4 wk ahead	Bin	percent	4,5	4,6	0.009193999999999999
US National	4 wk ahead	Bin	percent	4,6	4,7	0.008948
US National	4 wk ahead	Bin	percent	4,7	4,8	0.008726
US National	4 wk ahead	Bin	percent	4,8	4,9	0.008525999999999999
US National	4 wk ahead	Bin	percent	4,9	5	0.008347
US National	4 wk ahead	Bin	percent	5	5,1	0.008187999999999999
US National	4 wk ahead	Bin	percent	5,1	5,2	0.008047
US National	4 wk ahead	Bin	percent	5,2	5,3	0.007921
US National	4 wk ahead	Bin	percent	5,3	5,4	0.007809999999999999
US National	4 wk ahead	Bin	percent	5,4	5,5	0.00771
US National	4 wk ahead	Bin	percent	5,5	5,6	0.007619
US National	4 wk ahead	Bin	percent	5,6	5,7	0.007534
US National	4 wk ahead	Bin	percent	5,7	5,8	0.007454
US National	4 wk ahead	Bin	percent	5,8	5,9	0.0073739999999999995
US National	4 wk ahead	Bin	percent	5,9	6	0.007293
US National	4 wk ahead	Bin	percent	6	6,1	0.007208
US National	4 wk ahead	Bin	percent	6,1	6,2	0.007117999999999999
US National	4 wk ahead	Bin	percent	6,2	6,3	0.007019
US National	4 wk ahead	Bin	percent	6,3	6,4	0.006912
US National	4 wk ahead	Bin	percent	6,4	6,5	0.0067929999999999996
US National	4 wk ahead	Bin	percent	6,5	6,6	0.006663
US National	4 wk ahead	Bin	percent	6,6	6,7	0.006522
US National	4 wk ahead	Bin	percent	6,7	6,8	0.006369
US National	4 wk ahead	Bin	percent	6,8	6,9	0.006205
US National	4 wk ahead	Bin	percent	6,9	7	0.006032
US National	4 wk ahead	Bin	percent	7	7,1	0.00585
US National	4 wk ahead	Bin	percent	7,1	7,2	0.0056619999999999995
US National	4 wk ahead	Bin	percent	7,2	7,3	0.005469
US National	4 wk ahead	Bin	percent	7,3	7,4	0.005273
US National	4 wk ahead	Bin	percent	7,4	7,5	0.005077
US National	4 wk ahead	Bin	percent	7,5	7,6	0.004882
US National	4 wk ahead	Bin	percent	7,6	7,7	0.004689
US National	4 wk ahead	Bin	percent	7,7	7,8	0.004502
US National	4 wk ahead	Bin	percent	7,8	7,9	0.004321
US National	4 wk ahead	Bin	percent	7,9	8	0.004147
US National	4 wk ahead	Bin	percent	8	8,1	0.003981
US National	4 wk ahead	Bin	percent	8,1	8,2	0.0038239999999999997
US National	4 wk ahead	Bin	percent	8,2	8,3	0.0036769999999999997
US National	4 wk ahead	Bin	percent	8,3	8,4	0.003539
US National	4 wk ahead	Bin	percent	8,4	8,5	0.00341
US National	4 wk ahead	Bin	percent	8,5	8,6	0.00329
US National	4 wk ahead	Bin	percent	8,6	8,7	0.003179
US National	4 wk ahead	Bin	percent	8,7	8,8	0.003077
US National	4 wk ahead	Bin	percent	8,8	8,9	0.002983
US National	4 wk ahead	Bin	percent	8,9	9	0.0028959999999999997
US National	4 wk ahead	Bin	percent	9	9,1	0.0028179999999999998
US National	4 wk ahead	Bin	percent	9,1	9,2	0.0027459999999999997
US National	4 wk ahead	Bin	percent	9,2	9,3	0.002682
US National	4 wk ahead	Bin	percent	9,3	9,4	0.002624
US National	4 wk ahead	Bin	percent	9,4	9,5	0.002572
US National	4 wk ahead	Bin	percent	9,5	9,6	0.002526
US National	4 wk ahead	Bin	percent	9,6	9,7	0.002485
US National	4 wk ahead	Bin	percent	9,7	9,8	0.002448
US National	4 wk ahead	Bin	percent	9,8	9,9	0.0024159999999999997
US National	4 wk ahead	Bin	percent	9,9	10	0.002386
US National	4 wk ahead	Bin	percent	10	10,1	0.002359
US National	4 wk ahead	Bin	percent	10,1	10,2	0.002333
US National	4 wk ahead	Bin	percent	10,2	10,3	0.002307
US National	4 wk ahead	Bin	percent	10,3	10,4	0.002281
US National	4 wk ahead	Bin	percent	10,4	10,5	0.002252
US National	4 wk ahead	Bin	percent	10,5	10,6	0.002221
US National	4 wk ahead	Bin	percent	10,6	10,7	0.002186
US National	4 wk ahead	Bin	percent	10,7	10,8	0.002147
US National	4 wk ahead	Bin	percent	10,8	10,9	0.002103
US National	4 wk ahead	Bin	percent	10,9	11	0.0020529999999999997
US National	4 wk ahead	Bin	percent	11	11,1	0.001997
US National	4 wk ahead	Bin	percent	11,1	11,2	0.001936
US National	4 wk ahead	Bin	percent	11,2	11,3	0.001869
US National	4 wk ahead	Bin	percent	11,3	11,4	0.0017959999999999999
US National	4 wk ahead	Bin	percent	11,4	11,5	0.0017189999999999998
US National	4 wk ahead	Bin	percent	11,5	11,6	0.001637
US National	4 wk ahead	Bin	percent	11,6	11,7	0.001552
US National	4 wk ahead	Bin	percent	11,7	11,8	0.001464
US National	4 wk ahead	Bin	percent	11,8	11,9	0.001375
US National	4 wk ahead	Bin	percent	11,9	12	0.001284
US National	4 wk ahead	Bin	percent	12	12,1	0.001193
US National	4 wk ahead	Bin	percent	12,1	12,2	0.001103
US National	4 wk ahead	Bin	percent	12,2	12,3	0.001014
US National	4 wk ahead	Bin	percent	12,3	12,4	0.000927
US National	4 wk ahead	Bin	percent	12,4	12,5	0.000843
US National	4 wk ahead	Bin	percent	12,5	12,6	0.000762
US National	4 wk ahead	Bin	percent	12,6	12,7	0.0006839999999999999
US National	4 wk ahead	Bin	percent	12,7	12,8	0.000611
US National	4 wk ahead	Bin	percent	12,8	12,9	0.000543
US National	4 wk ahead	Bin	percent	12,9	13	0.000479
US National	4 wk ahead	Bin	percent	13	100	0.0026449999999999998
