# Supplementary material for: Use of daily Internet search query data improves real-time projections of influenza epidemics
Source: J R Soc Interface. 2018 Oct 10;15(147):20180220. doi: 10.1098/rsif.2018.0220 (PMC6228485; doi:10.1098/rsif.2018.0220)
Supplement: Prediction results in FluChallenge format [file rsif20180220supp2.gz › Forecast-files/mss-15-wikiWEEKnoNOW/2016-EW20.csv]

Location	Target	Type	Unit	Bin_start_incl	Bin_end_notincl	Value
US National	1 wk ahead	Point	percent	NA	NA	1.0586000000000002
US National	1 wk ahead	Bin	percent	0	0,1	0.000026
US National	1 wk ahead	Bin	percent	0,1	0,2	0.00024599999999999996
US National	1 wk ahead	Bin	percent	0,2	0,3	0.001475
US National	1 wk ahead	Bin	percent	0,3	0,4	0.00598
US National	1 wk ahead	Bin	percent	0,4	0,5	0.017292
US National	1 wk ahead	Bin	percent	0,5	0,6	0.037493
US National	1 wk ahead	Bin	percent	0,6	0,7	0.06378099999999999
US National	1 wk ahead	Bin	percent	0,7	0,8	0.08917
US National	1 wk ahead	Bin	percent	0,8	0,9	0.107018
US National	1 wk ahead	Bin	percent	0,9	1	0.113383
US National	1 wk ahead	Bin	percent	1	1,1	0.107042
US National	1 wk ahead	Bin	percent	1,1	1,2	0.091653
US National	1 wk ahead	Bin	percent	1,2	1,3	0.075454
US National	1 wk ahead	Bin	percent	1,3	1,4	0.06261599999999999
US National	1 wk ahead	Bin	percent	1,4	1,5	0.050834
US National	1 wk ahead	Bin	percent	1,5	1,6	0.039109
US National	1 wk ahead	Bin	percent	1,6	1,7	0.030015
US National	1 wk ahead	Bin	percent	1,7	1,8	0.025713999999999997
US National	1 wk ahead	Bin	percent	1,8	1,9	0.023656999999999997
US National	1 wk ahead	Bin	percent	1,9	2	0.019617
US National	1 wk ahead	Bin	percent	2	2,1	0.01478
US National	1 wk ahead	Bin	percent	2,1	2,2	0.011278999999999999
US National	1 wk ahead	Bin	percent	2,2	2,3	0.007561999999999999
US National	1 wk ahead	Bin	percent	2,3	2,4	0.003547
US National	1 wk ahead	Bin	percent	2,4	2,5	0.001046
US National	1 wk ahead	Bin	percent	2,5	2,6	0.000188
US National	1 wk ahead	Bin	percent	2,6	2,7	0.000019999999999999998
US National	1 wk ahead	Bin	percent	2,7	2,8	1.e-6
US National	1 wk ahead	Bin	percent	2,8	2,9	0.
US National	1 wk ahead	Bin	percent	2,9	3	0.
US National	1 wk ahead	Bin	percent	3	3,1	0.
US National	1 wk ahead	Bin	percent	3,1	3,2	0.
US National	1 wk ahead	Bin	percent	3,2	3,3	0.
US National	1 wk ahead	Bin	percent	3,3	3,4	0.
US National	1 wk ahead	Bin	percent	3,4	3,5	0.
US National	1 wk ahead	Bin	percent	3,5	3,6	0.
US National	1 wk ahead	Bin	percent	3,6	3,7	0.
US National	1 wk ahead	Bin	percent	3,7	3,8	0.
US National	1 wk ahead	Bin	percent	3,8	3,9	0.
US National	1 wk ahead	Bin	percent	3,9	4	0.
US National	1 wk ahead	Bin	percent	4	4,1	0.
US National	1 wk ahead	Bin	percent	4,1	4,2	0.
US National	1 wk ahead	Bin	percent	4,2	4,3	0.
US National	1 wk ahead	Bin	percent	4,3	4,4	0.
US National	1 wk ahead	Bin	percent	4,4	4,5	0.
US National	1 wk ahead	Bin	percent	4,5	4,6	0.
US National	1 wk ahead	Bin	percent	4,6	4,7	0.
US National	1 wk ahead	Bin	percent	4,7	4,8	0.
US National	1 wk ahead	Bin	percent	4,8	4,9	0.
US National	1 wk ahead	Bin	percent	4,9	5	0.
US National	1 wk ahead	Bin	percent	5	5,1	0.
US National	1 wk ahead	Bin	percent	5,1	5,2	0.
US National	1 wk ahead	Bin	percent	5,2	5,3	0.
US National	1 wk ahead	Bin	percent	5,3	5,4	0.
US National	1 wk ahead	Bin	percent	5,4	5,5	0.
US National	1 wk ahead	Bin	percent	5,5	5,6	0.
US National	1 wk ahead	Bin	percent	5,6	5,7	0.
US National	1 wk ahead	Bin	percent	5,7	5,8	0.
US National	1 wk ahead	Bin	percent	5,8	5,9	0.
US National	1 wk ahead	Bin	percent	5,9	6	0.
US National	1 wk ahead	Bin	percent	6	6,1	0.
US National	1 wk ahead	Bin	percent	6,1	6,2	0.
US National	1 wk ahead	Bin	percent	6,2	6,3	0.
US National	1 wk ahead	Bin	percent	6,3	6,4	0.
US National	1 wk ahead	Bin	percent	6,4	6,5	0.
US National	1 wk ahead	Bin	percent	6,5	6,6	0.
US National	1 wk ahead	Bin	percent	6,6	6,7	0.
US National	1 wk ahead	Bin	percent	6,7	6,8	0.
US National	1 wk ahead	Bin	percent	6,8	6,9	0.
US National	1 wk ahead	Bin	percent	6,9	7	0.
US National	1 wk ahead	Bin	percent	7	7,1	0.
US National	1 wk ahead	Bin	percent	7,1	7,2	0.
US National	1 wk ahead	Bin	percent	7,2	7,3	0.
US National	1 wk ahead	Bin	percent	7,3	7,4	0.
US National	1 wk ahead	Bin	percent	7,4	7,5	0.
US National	1 wk ahead	Bin	percent	7,5	7,6	0.
US National	1 wk ahead	Bin	percent	7,6	7,7	0.
US National	1 wk ahead	Bin	percent	7,7	7,8	0.
US National	1 wk ahead	Bin	percent	7,8	7,9	0.
US National	1 wk ahead	Bin	percent	7,9	8	0.
US National	1 wk ahead	Bin	percent	8	8,1	0.
US National	1 wk ahead	Bin	percent	8,1	8,2	0.
US National	1 wk ahead	Bin	percent	8,2	8,3	0.
US National	1 wk ahead	Bin	percent	8,3	8,4	0.
US National	1 wk ahead	Bin	percent	8,4	8,5	0.
US National	1 wk ahead	Bin	percent	8,5	8,6	0.
US National	1 wk ahead	Bin	percent	8,6	8,7	0.
US National	1 wk ahead	Bin	percent	8,7	8,8	0.
US National	1 wk ahead	Bin	percent	8,8	8,9	0.
US National	1 wk ahead	Bin	percent	8,9	9	0.
US National	1 wk ahead	Bin	percent	9	9,1	0.
US National	1 wk ahead	Bin	percent	9,1	9,2	0.
US National	1 wk ahead	Bin	percent	9,2	9,3	0.
US National	1 wk ahead	Bin	percent	9,3	9,4	0.
US National	1 wk ahead	Bin	percent	9,4	9,5	0.
US National	1 wk ahead	Bin	percent	9,5	9,6	0.
US National	1 wk ahead	Bin	percent	9,6	9,7	0.
US National	1 wk ahead	Bin	percent	9,7	9,8	0.
US National	1 wk ahead	Bin	percent	9,8	9,9	0.
US National	1 wk ahead	Bin	percent	9,9	10	0.
US National	1 wk ahead	Bin	percent	10	10,1	0.
US National	1 wk ahead	Bin	percent	10,1	10,2	0.
US National	1 wk ahead	Bin	percent	10,2	10,3	0.
US National	1 wk ahead	Bin	percent	10,3	10,4	0.
US National	1 wk ahead	Bin	percent	10,4	10,5	0.
US National	1 wk ahead	Bin	percent	10,5	10,6	0.
US National	1 wk ahead	Bin	percent	10,6	10,7	0.
US National	1 wk ahead	Bin	percent	10,7	10,8	0.
US National	1 wk ahead	Bin	percent	10,8	10,9	0.
US National	1 wk ahead	Bin	percent	10,9	11	0.
US National	1 wk ahead	Bin	percent	11	11,1	0.
US National	1 wk ahead	Bin	percent	11,1	11,2	0.
US National	1 wk ahead	Bin	percent	11,2	11,3	0.
US National	1 wk ahead	Bin	percent	11,3	11,4	0.
US National	1 wk ahead	Bin	percent	11,4	11,5	0.
US National	1 wk ahead	Bin	percent	11,5	11,6	0.
US National	1 wk ahead	Bin	percent	11,6	11,7	0.
US National	1 wk ahead	Bin	percent	11,7	11,8	0.
US National	1 wk ahead	Bin	percent	11,8	11,9	0.
US National	1 wk ahead	Bin	percent	11,9	12	0.
US National	1 wk ahead	Bin	percent	12	12,1	0.
US National	1 wk ahead	Bin	percent	12,1	12,2	0.
US National	1 wk ahead	Bin	percent	12,2	12,3	0.
US National	1 wk ahead	Bin	percent	12,3	12,4	0.
US National	1 wk ahead	Bin	percent	12,4	12,5	0.
US National	1 wk ahead	Bin	percent	12,5	12,6	0.
US National	1 wk ahead	Bin	percent	12,6	12,7	0.
US National	1 wk ahead	Bin	percent	12,7	12,8	0.
US National	1 wk ahead	Bin	percent	12,8	12,9	0.
US National	1 wk ahead	Bin	percent	12,9	13	0.
US National	1 wk ahead	Bin	percent	13	100	0.
US National	2 wk ahead	Point	percent	NA	NA	0.8406
US National	2 wk ahead	Bin	percent	0	0,1	0.008445
US National	2 wk ahead	Bin	percent	0,1	0,2	0.019153
US National	2 wk ahead	Bin	percent	0,2	0,3	0.035716
US National	2 wk ahead	Bin	percent	0,3	0,4	0.056019
US National	2 wk ahead	Bin	percent	0,4	0,5	0.075449
US National	2 wk ahead	Bin	percent	0,5	0,6	0.088875
US National	2 wk ahead	Bin	percent	0,6	0,7	0.09329599999999999
US National	2 wk ahead	Bin	percent	0,7	0,8	0.08928
US National	2 wk ahead	Bin	percent	0,8	0,9	0.07998
US National	2 wk ahead	Bin	percent	0,9	1	0.068714
US National	2 wk ahead	Bin	percent	1	1,1	0.057493999999999996
US National	2 wk ahead	Bin	percent	1,1	1,2	0.047320999999999995
US National	2 wk ahead	Bin	percent	1,2	1,3	0.038925
US National	2 wk ahead	Bin	percent	1,3	1,4	0.032646999999999995
US National	2 wk ahead	Bin	percent	1,4	1,5	0.027864999999999997
US National	2 wk ahead	Bin	percent	1,5	1,6	0.02353
US National	2 wk ahead	Bin	percent	1,6	1,7	0.019518999999999998
US National	2 wk ahead	Bin	percent	1,7	1,8	0.016541
US National	2 wk ahead	Bin	percent	1,8	1,9	0.01474
US National	2 wk ahead	Bin	percent	1,9	2	0.013555999999999999
US National	2 wk ahead	Bin	percent	2	2,1	0.012782
US National	2 wk ahead	Bin	percent	2,1	2,2	0.012473
US National	2 wk ahead	Bin	percent	2,2	2,3	0.012006
US National	2 wk ahead	Bin	percent	2,3	2,4	0.010407999999999999
US National	2 wk ahead	Bin	percent	2,4	2,5	0.007574999999999999
US National	2 wk ahead	Bin	percent	2,5	2,6	0.0044599999999999996
US National	2 wk ahead	Bin	percent	2,6	2,7	0.00209
US National	2 wk ahead	Bin	percent	2,7	2,8	0.000808
US National	2 wk ahead	Bin	percent	2,8	2,9	0.00041299999999999996
US National	2 wk ahead	Bin	percent	2,9	3	0.000659
US National	2 wk ahead	Bin	percent	3	3,1	0.001472
US National	2 wk ahead	Bin	percent	3,1	3,2	0.002773
US National	2 wk ahead	Bin	percent	3,2	3,3	0.004254
US National	2 wk ahead	Bin	percent	3,3	3,4	0.005362
US National	2 wk ahead	Bin	percent	3,4	3,5	0.005532
US National	2 wk ahead	Bin	percent	3,5	3,6	0.004587
US National	2 wk ahead	Bin	percent	3,6	3,7	0.00299
US National	2 wk ahead	Bin	percent	3,7	3,8	0.001503
US National	2 wk ahead	Bin	percent	3,8	3,9	0.000575
US National	2 wk ahead	Bin	percent	3,9	4	0.000166
US National	2 wk ahead	Bin	percent	4	4,1	0.000036
US National	2 wk ahead	Bin	percent	4,1	4,2	6.e-6
US National	2 wk ahead	Bin	percent	4,2	4,3	1.e-6
US National	2 wk ahead	Bin	percent	4,3	4,4	0.
US National	2 wk ahead	Bin	percent	4,4	4,5	0.
US National	2 wk ahead	Bin	percent	4,5	4,6	0.
US National	2 wk ahead	Bin	percent	4,6	4,7	0.
US National	2 wk ahead	Bin	percent	4,7	4,8	0.
US National	2 wk ahead	Bin	percent	4,8	4,9	0.
US National	2 wk ahead	Bin	percent	4,9	5	0.
US National	2 wk ahead	Bin	percent	5	5,1	0.
US National	2 wk ahead	Bin	percent	5,1	5,2	0.
US National	2 wk ahead	Bin	percent	5,2	5,3	0.
US National	2 wk ahead	Bin	percent	5,3	5,4	0.
US National	2 wk ahead	Bin	percent	5,4	5,5	0.
US National	2 wk ahead	Bin	percent	5,5	5,6	0.
US National	2 wk ahead	Bin	percent	5,6	5,7	0.
US National	2 wk ahead	Bin	percent	5,7	5,8	0.
US National	2 wk ahead	Bin	percent	5,8	5,9	0.
US National	2 wk ahead	Bin	percent	5,9	6	0.
US National	2 wk ahead	Bin	percent	6	6,1	0.
US National	2 wk ahead	Bin	percent	6,1	6,2	0.
US National	2 wk ahead	Bin	percent	6,2	6,3	0.
US National	2 wk ahead	Bin	percent	6,3	6,4	0.
US National	2 wk ahead	Bin	percent	6,4	6,5	0.
US National	2 wk ahead	Bin	percent	6,5	6,6	0.
US National	2 wk ahead	Bin	percent	6,6	6,7	0.
US National	2 wk ahead	Bin	percent	6,7	6,8	0.
US National	2 wk ahead	Bin	percent	6,8	6,9	0.
US National	2 wk ahead	Bin	percent	6,9	7	0.
US National	2 wk ahead	Bin	percent	7	7,1	0.
US National	2 wk ahead	Bin	percent	7,1	7,2	0.
US National	2 wk ahead	Bin	percent	7,2	7,3	0.
US National	2 wk ahead	Bin	percent	7,3	7,4	0.
US National	2 wk ahead	Bin	percent	7,4	7,5	0.
US National	2 wk ahead	Bin	percent	7,5	7,6	0.
US National	2 wk ahead	Bin	percent	7,6	7,7	0.
US National	2 wk ahead	Bin	percent	7,7	7,8	0.
US National	2 wk ahead	Bin	percent	7,8	7,9	0.
US National	2 wk ahead	Bin	percent	7,9	8	0.
US National	2 wk ahead	Bin	percent	8	8,1	0.
US National	2 wk ahead	Bin	percent	8,1	8,2	0.
US National	2 wk ahead	Bin	percent	8,2	8,3	0.
US National	2 wk ahead	Bin	percent	8,3	8,4	0.
US National	2 wk ahead	Bin	percent	8,4	8,5	0.
US National	2 wk ahead	Bin	percent	8,5	8,6	0.
US National	2 wk ahead	Bin	percent	8,6	8,7	0.
US National	2 wk ahead	Bin	percent	8,7	8,8	0.
US National	2 wk ahead	Bin	percent	8,8	8,9	0.
US National	2 wk ahead	Bin	percent	8,9	9	0.
US National	2 wk ahead	Bin	percent	9	9,1	0.
US National	2 wk ahead	Bin	percent	9,1	9,2	0.
US National	2 wk ahead	Bin	percent	9,2	9,3	0.
US National	2 wk ahead	Bin	percent	9,3	9,4	0.
US National	2 wk ahead	Bin	percent	9,4	9,5	0.
US National	2 wk ahead	Bin	percent	9,5	9,6	0.
US National	2 wk ahead	Bin	percent	9,6	9,7	0.
US National	2 wk ahead	Bin	percent	9,7	9,8	0.
US National	2 wk ahead	Bin	percent	9,8	9,9	0.
US National	2 wk ahead	Bin	percent	9,9	10	0.
US National	2 wk ahead	Bin	percent	10	10,1	0.
US National	2 wk ahead	Bin	percent	10,1	10,2	0.
US National	2 wk ahead	Bin	percent	10,2	10,3	0.
US National	2 wk ahead	Bin	percent	10,3	10,4	0.
US National	2 wk ahead	Bin	percent	10,4	10,5	0.
US National	2 wk ahead	Bin	percent	10,5	10,6	0.
US National	2 wk ahead	Bin	percent	10,6	10,7	0.
US National	2 wk ahead	Bin	percent	10,7	10,8	0.
US National	2 wk ahead	Bin	percent	10,8	10,9	0.
US National	2 wk ahead	Bin	percent	10,9	11	0.
US National	2 wk ahead	Bin	percent	11	11,1	0.
US National	2 wk ahead	Bin	percent	11,1	11,2	0.
US National	2 wk ahead	Bin	percent	11,2	11,3	0.
US National	2 wk ahead	Bin	percent	11,3	11,4	0.
US National	2 wk ahead	Bin	percent	11,4	11,5	0.
US National	2 wk ahead	Bin	percent	11,5	11,6	0.
US National	2 wk ahead	Bin	percent	11,6	11,7	0.
US National	2 wk ahead	Bin	percent	11,7	11,8	0.
US National	2 wk ahead	Bin	percent	11,8	11,9	0.
US National	2 wk ahead	Bin	percent	11,9	12	0.
US National	2 wk ahead	Bin	percent	12	12,1	0.
US National	2 wk ahead	Bin	percent	12,1	12,2	0.
US National	2 wk ahead	Bin	percent	12,2	12,3	0.
US National	2 wk ahead	Bin	percent	12,3	12,4	0.
US National	2 wk ahead	Bin	percent	12,4	12,5	0.
US National	2 wk ahead	Bin	percent	12,5	12,6	0.
US National	2 wk ahead	Bin	percent	12,6	12,7	0.
US National	2 wk ahead	Bin	percent	12,7	12,8	0.
US National	2 wk ahead	Bin	percent	12,8	12,9	0.
US National	2 wk ahead	Bin	percent	12,9	13	0.
US National	2 wk ahead	Bin	percent	13	100	0.
US National	3 wk ahead	Point	percent	NA	NA	0.6944000000000001
US National	3 wk ahead	Bin	percent	0	0,1	0.033172
US National	3 wk ahead	Bin	percent	0,1	0,2	0.052802999999999996
US National	3 wk ahead	Bin	percent	0,2	0,3	0.072556
US National	3 wk ahead	Bin	percent	0,3	0,4	0.08710899999999999
US National	3 wk ahead	Bin	percent	0,4	0,5	0.092517
US National	3 wk ahead	Bin	percent	0,5	0,6	0.088327
US National	3 wk ahead	Bin	percent	0,6	0,7	0.077572
US National	3 wk ahead	Bin	percent	0,7	0,8	0.064756
US National	3 wk ahead	Bin	percent	0,8	0,9	0.053510999999999996
US National	3 wk ahead	Bin	percent	0,9	1	0.045328
US National	3 wk ahead	Bin	percent	1	1,1	0.039577
US National	3 wk ahead	Bin	percent	1,1	1,2	0.034652999999999996
US National	3 wk ahead	Bin	percent	1,2	1,3	0.029599
US National	3 wk ahead	Bin	percent	1,3	1,4	0.024704
US National	3 wk ahead	Bin	percent	1,4	1,5	0.020578
US National	3 wk ahead	Bin	percent	1,5	1,6	0.017225
US National	3 wk ahead	Bin	percent	1,6	1,7	0.014369999999999999
US National	3 wk ahead	Bin	percent	1,7	1,8	0.012143
US National	3 wk ahead	Bin	percent	1,8	1,9	0.010849
US National	3 wk ahead	Bin	percent	1,9	2	0.010243
US National	3 wk ahead	Bin	percent	2	2,1	0.009562
US National	3 wk ahead	Bin	percent	2,1	2,2	0.008393
US National	3 wk ahead	Bin	percent	2,2	2,3	0.007192
US National	3 wk ahead	Bin	percent	2,3	2,4	0.006748
US National	3 wk ahead	Bin	percent	2,4	2,5	0.0073
US National	3 wk ahead	Bin	percent	2,5	2,6	0.008345
US National	3 wk ahead	Bin	percent	2,6	2,7	0.009132
US National	3 wk ahead	Bin	percent	2,7	2,8	0.009115
US National	3 wk ahead	Bin	percent	2,8	2,9	0.008079
US National	3 wk ahead	Bin	percent	2,9	3	0.0061909999999999995
US National	3 wk ahead	Bin	percent	3	3,1	0.003994
US National	3 wk ahead	Bin	percent	3,1	3,2	0.0021219999999999998
US National	3 wk ahead	Bin	percent	3,2	3,3	0.000914
US National	3 wk ahead	Bin	percent	3,3	3,4	0.000316
US National	3 wk ahead	Bin	percent	3,4	3,5	0.000087
US National	3 wk ahead	Bin	percent	3,5	3,6	0.000018999999999999998
US National	3 wk ahead	Bin	percent	3,6	3,7	4.e-6
US National	3 wk ahead	Bin	percent	3,7	3,8	3.e-6
US National	3 wk ahead	Bin	percent	3,8	3,9	0.000014
US National	3 wk ahead	Bin	percent	3,9	4	0.000064
US National	3 wk ahead	Bin	percent	4	4,1	0.00022899999999999998
US National	3 wk ahead	Bin	percent	4,1	4,2	0.000645
US National	3 wk ahead	Bin	percent	4,2	4,3	0.001439
US National	3 wk ahead	Bin	percent	4,3	4,4	0.0025429999999999997
US National	3 wk ahead	Bin	percent	4,4	4,5	0.0035629999999999998
US National	3 wk ahead	Bin	percent	4,5	4,6	0.003959
US National	3 wk ahead	Bin	percent	4,6	4,7	0.0034879999999999998
US National	3 wk ahead	Bin	percent	4,7	4,8	0.0024389999999999998
US National	3 wk ahead	Bin	percent	4,8	4,9	0.0013629999999999998
US National	3 wk ahead	Bin	percent	4,9	5	0.00065
US National	3 wk ahead	Bin	percent	5	5,1	0.00039799999999999997
US National	3 wk ahead	Bin	percent	5,1	5,2	0.000553
US National	3 wk ahead	Bin	percent	5,2	5,3	0.001018
US National	3 wk ahead	Bin	percent	5,3	5,4	0.001597
US National	3 wk ahead	Bin	percent	5,4	5,5	0.001986
US National	3 wk ahead	Bin	percent	5,5	5,6	0.0019379999999999998
US National	3 wk ahead	Bin	percent	5,6	5,7	0.0014839999999999999
US National	3 wk ahead	Bin	percent	5,7	5,8	0.000892
US National	3 wk ahead	Bin	percent	5,8	5,9	0.00041999999999999996
US National	3 wk ahead	Bin	percent	5,9	6	0.000155
US National	3 wk ahead	Bin	percent	6	6,1	0.000044999999999999996
US National	3 wk ahead	Bin	percent	6,1	6,2	9.999999999999999e-6
US National	3 wk ahead	Bin	percent	6,2	6,3	2.e-6
US National	3 wk ahead	Bin	percent	6,3	6,4	0.
US National	3 wk ahead	Bin	percent	6,4	6,5	0.
US National	3 wk ahead	Bin	percent	6,5	6,6	0.
US National	3 wk ahead	Bin	percent	6,6	6,7	0.
US National	3 wk ahead	Bin	percent	6,7	6,8	0.
US National	3 wk ahead	Bin	percent	6,8	6,9	0.
US National	3 wk ahead	Bin	percent	6,9	7	0.
US National	3 wk ahead	Bin	percent	7	7,1	0.
US National	3 wk ahead	Bin	percent	7,1	7,2	0.
US National	3 wk ahead	Bin	percent	7,2	7,3	0.
US National	3 wk ahead	Bin	percent	7,3	7,4	0.
US National	3 wk ahead	Bin	percent	7,4	7,5	0.
US National	3 wk ahead	Bin	percent	7,5	7,6	0.
US National	3 wk ahead	Bin	percent	7,6	7,7	0.
US National	3 wk ahead	Bin	percent	7,7	7,8	0.
US National	3 wk ahead	Bin	percent	7,8	7,9	0.
US National	3 wk ahead	Bin	percent	7,9	8	0.
US National	3 wk ahead	Bin	percent	8	8,1	0.
US National	3 wk ahead	Bin	percent	8,1	8,2	0.
US National	3 wk ahead	Bin	percent	8,2	8,3	0.
US National	3 wk ahead	Bin	percent	8,3	8,4	0.
US National	3 wk ahead	Bin	percent	8,4	8,5	0.
US National	3 wk ahead	Bin	percent	8,5	8,6	0.
US National	3 wk ahead	Bin	percent	8,6	8,7	0.
US National	3 wk ahead	Bin	percent	8,7	8,8	0.
US National	3 wk ahead	Bin	percent	8,8	8,9	0.
US National	3 wk ahead	Bin	percent	8,9	9	0.
US National	3 wk ahead	Bin	percent	9	9,1	0.
US National	3 wk ahead	Bin	percent	9,1	9,2	0.
US National	3 wk ahead	Bin	percent	9,2	9,3	0.
US National	3 wk ahead	Bin	percent	9,3	9,4	0.
US National	3 wk ahead	Bin	percent	9,4	9,5	0.
US National	3 wk ahead	Bin	percent	9,5	9,6	0.
US National	3 wk ahead	Bin	percent	9,6	9,7	0.
US National	3 wk ahead	Bin	percent	9,7	9,8	0.
US National	3 wk ahead	Bin	percent	9,8	9,9	0.
US National	3 wk ahead	Bin	percent	9,9	10	0.
US National	3 wk ahead	Bin	percent	10	10,1	0.
US National	3 wk ahead	Bin	percent	10,1	10,2	0.
US National	3 wk ahead	Bin	percent	10,2	10,3	0.
US National	3 wk ahead	Bin	percent	10,3	10,4	0.
US National	3 wk ahead	Bin	percent	10,4	10,5	0.
US National	3 wk ahead	Bin	percent	10,5	10,6	0.
US National	3 wk ahead	Bin	percent	10,6	10,7	0.
US National	3 wk ahead	Bin	percent	10,7	10,8	0.
US National	3 wk ahead	Bin	percent	10,8	10,9	0.
US National	3 wk ahead	Bin	percent	10,9	11	0.
US National	3 wk ahead	Bin	percent	11	11,1	0.
US National	3 wk ahead	Bin	percent	11,1	11,2	0.
US National	3 wk ahead	Bin	percent	11,2	11,3	0.
US National	3 wk ahead	Bin	percent	11,3	11,4	0.
US National	3 wk ahead	Bin	percent	11,4	11,5	0.
US National	3 wk ahead	Bin	percent	11,5	11,6	0.
US National	3 wk ahead	Bin	percent	11,6	11,7	0.
US National	3 wk ahead	Bin	percent	11,7	11,8	0.
US National	3 wk ahead	Bin	percent	11,8	11,9	0.
US National	3 wk ahead	Bin	percent	11,9	12	0.
US National	3 wk ahead	Bin	percent	12	12,1	0.
US National	3 wk ahead	Bin	percent	12,1	12,2	0.
US National	3 wk ahead	Bin	percent	12,2	12,3	0.
US National	3 wk ahead	Bin	percent	12,3	12,4	0.
US National	3 wk ahead	Bin	percent	12,4	12,5	0.
US National	3 wk ahead	Bin	percent	12,5	12,6	0.
US National	3 wk ahead	Bin	percent	12,6	12,7	0.
US National	3 wk ahead	Bin	percent	12,7	12,8	0.
US National	3 wk ahead	Bin	percent	12,8	12,9	0.
US National	3 wk ahead	Bin	percent	12,9	13	0.
US National	3 wk ahead	Bin	percent	13	100	0.
US National	4 wk ahead	Point	percent	NA	NA	0.6036
US National	4 wk ahead	Bin	percent	0	0,1	0.060238
US National	4 wk ahead	Bin	percent	0,1	0,2	0.081648
US National	4 wk ahead	Bin	percent	0,2	0,3	0.095135
US National	4 wk ahead	Bin	percent	0,3	0,4	0.09694499999999999
US National	4 wk ahead	Bin	percent	0,4	0,5	0.088516
US National	4 wk ahead	Bin	percent	0,5	0,6	0.075039
US National	4 wk ahead	Bin	percent	0,6	0,7	0.061877999999999996
US National	4 wk ahead	Bin	percent	0,7	0,8	0.051918
US National	4 wk ahead	Bin	percent	0,8	0,9	0.045207
US National	4 wk ahead	Bin	percent	0,9	1	0.040104
US National	4 wk ahead	Bin	percent	1	1,1	0.034802
US National	4 wk ahead	Bin	percent	1,1	1,2	0.028603999999999997
US National	4 wk ahead	Bin	percent	1,2	1,3	0.022306
US National	4 wk ahead	Bin	percent	1,3	1,4	0.017301999999999998
US National	4 wk ahead	Bin	percent	1,4	1,5	0.014277999999999999
US National	4 wk ahead	Bin	percent	1,5	1,6	0.012842
US National	4 wk ahead	Bin	percent	1,6	1,7	0.012164999999999999
US National	4 wk ahead	Bin	percent	1,7	1,8	0.011680999999999999
US National	4 wk ahead	Bin	percent	1,8	1,9	0.011217
US National	4 wk ahead	Bin	percent	1,9	2	0.010683999999999999
US National	4 wk ahead	Bin	percent	2	2,1	0.009812999999999999
US National	4 wk ahead	Bin	percent	2,1	2,2	0.008329
US National	4 wk ahead	Bin	percent	2,2	2,3	0.006382
US National	4 wk ahead	Bin	percent	2,3	2,4	0.0046619999999999995
US National	4 wk ahead	Bin	percent	2,4	2,5	0.003947
US National	4 wk ahead	Bin	percent	2,5	2,6	0.004482
US National	4 wk ahead	Bin	percent	2,6	2,7	0.005735
US National	4 wk ahead	Bin	percent	2,7	2,8	0.00679
US National	4 wk ahead	Bin	percent	2,8	2,9	0.007084999999999999
US National	4 wk ahead	Bin	percent	2,9	3	0.006797
US National	4 wk ahead	Bin	percent	3	3,1	0.006457999999999999
US National	4 wk ahead	Bin	percent	3,1	3,2	0.006272
US National	4 wk ahead	Bin	percent	3,2	3,3	0.005934
US National	4 wk ahead	Bin	percent	3,3	3,4	0.0050669999999999995
US National	4 wk ahead	Bin	percent	3,4	3,5	0.0036929999999999997
US National	4 wk ahead	Bin	percent	3,5	3,6	0.002227
US National	4 wk ahead	Bin	percent	3,6	3,7	0.001093
US National	4 wk ahead	Bin	percent	3,7	3,8	0.000432
US National	4 wk ahead	Bin	percent	3,8	3,9	0.000137
US National	4 wk ahead	Bin	percent	3,9	4	0.000035
US National	4 wk ahead	Bin	percent	4	4,1	7.e-6
US National	4 wk ahead	Bin	percent	4,1	4,2	1.e-6
US National	4 wk ahead	Bin	percent	4,2	4,3	0.
US National	4 wk ahead	Bin	percent	4,3	4,4	0.
US National	4 wk ahead	Bin	percent	4,4	4,5	0.
US National	4 wk ahead	Bin	percent	4,5	4,6	0.
US National	4 wk ahead	Bin	percent	4,6	4,7	0.
US National	4 wk ahead	Bin	percent	4,7	4,8	0.
US National	4 wk ahead	Bin	percent	4,8	4,9	0.
US National	4 wk ahead	Bin	percent	4,9	5	3.e-6
US National	4 wk ahead	Bin	percent	5	5,1	0.000014
US National	4 wk ahead	Bin	percent	5,1	5,2	0.000056999999999999996
US National	4 wk ahead	Bin	percent	5,2	5,3	0.000195
US National	4 wk ahead	Bin	percent	5,3	5,4	0.000535
US National	4 wk ahead	Bin	percent	5,4	5,5	0.001187
US National	4 wk ahead	Bin	percent	5,5	5,6	0.0021379999999999997
US National	4 wk ahead	Bin	percent	5,6	5,7	0.0031379999999999997
US National	4 wk ahead	Bin	percent	5,7	5,8	0.003767
US National	4 wk ahead	Bin	percent	5,8	5,9	0.0037029999999999997
US National	4 wk ahead	Bin	percent	5,9	6	0.0029809999999999997
US National	4 wk ahead	Bin	percent	6	6,1	0.0019619999999999998
US National	4 wk ahead	Bin	percent	6,1	6,2	0.001052
US National	4 wk ahead	Bin	percent	6,2	6,3	0.000457
US National	4 wk ahead	Bin	percent	6,3	6,4	0.00016099999999999998
US National	4 wk ahead	Bin	percent	6,4	6,5	0.000046
US National	4 wk ahead	Bin	percent	6,5	6,6	0.000014999999999999999
US National	4 wk ahead	Bin	percent	6,6	6,7	0.000023
US National	4 wk ahead	Bin	percent	6,7	6,8	0.00007999999999999999
US National	4 wk ahead	Bin	percent	6,8	6,9	0.00024099999999999998
US National	4 wk ahead	Bin	percent	6,9	7	0.000579
US National	4 wk ahead	Bin	percent	7	7,1	0.001106
US National	4 wk ahead	Bin	percent	7,1	7,2	0.001679
US National	4 wk ahead	Bin	percent	7,2	7,3	0.002025
US National	4 wk ahead	Bin	percent	7,3	7,4	0.0019399999999999999
US National	4 wk ahead	Bin	percent	7,4	7,5	0.001477
US National	4 wk ahead	Bin	percent	7,5	7,6	0.0008939999999999999
US National	4 wk ahead	Bin	percent	7,6	7,7	0.00043
US National	4 wk ahead	Bin	percent	7,7	7,8	0.000164
US National	4 wk ahead	Bin	percent	7,8	7,9	0.000049999999999999996
US National	4 wk ahead	Bin	percent	7,9	8	0.000012
US National	4 wk ahead	Bin	percent	8	8,1	2.e-6
US National	4 wk ahead	Bin	percent	8,1	8,2	0.
US National	4 wk ahead	Bin	percent	8,2	8,3	0.
US National	4 wk ahead	Bin	percent	8,3	8,4	0.
US National	4 wk ahead	Bin	percent	8,4	8,5	0.
US National	4 wk ahead	Bin	percent	8,5	8,6	0.
US National	4 wk ahead	Bin	percent	8,6	8,7	0.
US National	4 wk ahead	Bin	percent	8,7	8,8	0.
US National	4 wk ahead	Bin	percent	8,8	8,9	0.
US National	4 wk ahead	Bin	percent	8,9	9	0.
US National	4 wk ahead	Bin	percent	9	9,1	0.
US National	4 wk ahead	Bin	percent	9,1	9,2	0.
US National	4 wk ahead	Bin	percent	9,2	9,3	0.
US National	4 wk ahead	Bin	percent	9,3	9,4	0.
US National	4 wk ahead	Bin	percent	9,4	9,5	0.
US National	4 wk ahead	Bin	percent	9,5	9,6	0.
US National	4 wk ahead	Bin	percent	9,6	9,7	0.
US National	4 wk ahead	Bin	percent	9,7	9,8	0.
US National	4 wk ahead	Bin	percent	9,8	9,9	0.
US National	4 wk ahead	Bin	percent	9,9	10	0.
US National	4 wk ahead	Bin	percent	10	10,1	0.
US National	4 wk ahead	Bin	percent	10,1	10,2	0.
US National	4 wk ahead	Bin	percent	10,2	10,3	0.
US National	4 wk ahead	Bin	percent	10,3	10,4	0.
US National	4 wk ahead	Bin	percent	10,4	10,5	0.
US National	4 wk ahead	Bin	percent	10,5	10,6	0.
US National	4 wk ahead	Bin	percent	10,6	10,7	0.
US National	4 wk ahead	Bin	percent	10,7	10,8	0.
US National	4 wk ahead	Bin	percent	10,8	10,9	0.
US National	4 wk ahead	Bin	percent	10,9	11	0.
US National	4 wk ahead	Bin	percent	11	11,1	0.
US National	4 wk ahead	Bin	percent	11,1	11,2	0.
US National	4 wk ahead	Bin	percent	11,2	11,3	0.
US National	4 wk ahead	Bin	percent	11,3	11,4	0.
US National	4 wk ahead	Bin	percent	11,4	11,5	0.
US National	4 wk ahead	Bin	percent	11,5	11,6	0.
US National	4 wk ahead	Bin	percent	11,6	11,7	0.
US National	4 wk ahead	Bin	percent	11,7	11,8	0.
US National	4 wk ahead	Bin	percent	11,8	11,9	0.
US National	4 wk ahead	Bin	percent	11,9	12	0.
US National	4 wk ahead	Bin	percent	12	12,1	0.
US National	4 wk ahead	Bin	percent	12,1	12,2	0.
US National	4 wk ahead	Bin	percent	12,2	12,3	0.
US National	4 wk ahead	Bin	percent	12,3	12,4	0.
US National	4 wk ahead	Bin	percent	12,4	12,5	0.
US National	4 wk ahead	Bin	percent	12,5	12,6	0.
US National	4 wk ahead	Bin	percent	12,6	12,7	0.
US National	4 wk ahead	Bin	percent	12,7	12,8	0.
US National	4 wk ahead	Bin	percent	12,8	12,9	0.
US National	4 wk ahead	Bin	percent	12,9	13	0.
US National	4 wk ahead	Bin	percent	13	100	0.
