# Supplementary material for: Use of daily Internet search query data improves real-time projections of influenza epidemics
Source: J R Soc Interface. 2018 Oct 10;15(147):20180220. doi: 10.1098/rsif.2018.0220 (PMC6228485; doi:10.1098/rsif.2018.0220)
Supplement: Prediction results in FluChallenge format [file rsif20180220supp2.gz › Forecast-files/mss-15-wikiWEEKnoNOW/1-35_paramrep.txt]

{"LL"	{33.84582359892817	74.35457828155617	160.57596176306578	245.60143382743925}}
{"DD"	{2.499742489498976	3.873418345211772	5.466236840591815	6.409747114073742}}
{"R0max"	{2.0561580607639973	2.6287858733615144	3.5563894298804977	3.899683138133292}}
{"R0min"	{0.9604478756754466	1.03040756861824	1.1251247381405907	1.1837940959510054}}
{"Inf"	{678.8646008942633	1046.2739581773155	1478.2808997745142	1691.353586213609}}
{"Sus"	{48875.66725454759	58458.75637973341	76973.14084750197	88692.81044910935}}
{"R0(t)"	{1.176268215537876	1.3125111087523595	1.4586604614743648	1.5466980229792933}}
{"Reff"	{0.6588634088293547	0.8016386136695637	1.0846560682942419	1.2402704282863104}}
