# Supplementary material for: Use of daily Internet search query data improves real-time projections of influenza epidemics
Source: J R Soc Interface. 2018 Oct 10;15(147):20180220. doi: 10.1098/rsif.2018.0220 (PMC6228485; doi:10.1098/rsif.2018.0220)
Supplement: Prediction results in FluChallenge format [file rsif20180220supp2.gz › Forecast-files/mss-15-wikiWEEKnoNOW/2008-EW48.csv]

Location	Target	Type	Unit	Bin_start_incl	Bin_end_notincl	Value
US National	1 wk ahead	Point	percent	NA	NA	1.5794000000000001
US National	1 wk ahead	Bin	percent	0	0.1	0.
US National	1 wk ahead	Bin	percent	0.1	0.2	0.
US National	1 wk ahead	Bin	percent	0.2	0.3	3.e-6
US National	1 wk ahead	Bin	percent	0.3	0.4	0.000026
US National	1 wk ahead	Bin	percent	0.4	0.5	0.000169
US National	1 wk ahead	Bin	percent	0.5	0.6	0.0008359999999999999
US National	1 wk ahead	Bin	percent	0.6	0.7	0.003163
US National	1 wk ahead	Bin	percent	0.7	0.8	0.009219
US National	1 wk ahead	Bin	percent	0.8	0.9	0.020901
US National	1 wk ahead	Bin	percent	0.9	1	0.037454999999999995
US National	1 wk ahead	Bin	percent	1	1.1	0.054553
US National	1 wk ahead	Bin	percent	1.1	1.2	0.06759899999999999
US National	1 wk ahead	Bin	percent	1.2	1.3	0.075796
US National	1 wk ahead	Bin	percent	1.3	1.4	0.081056
US National	1 wk ahead	Bin	percent	1.4	1.5	0.08369499999999999
US National	1 wk ahead	Bin	percent	1.5	1.6	0.081938
US National	1 wk ahead	Bin	percent	1.6	1.7	0.075155
US National	1 wk ahead	Bin	percent	1.7	1.8	0.065069
US National	1 wk ahead	Bin	percent	1.8	1.9	0.054126999999999995
US National	1 wk ahead	Bin	percent	1.9	2	0.044348
US National	1 wk ahead	Bin	percent	2	2.1	0.036897
US National	1 wk ahead	Bin	percent	2.1	2.2	0.031417
US National	1 wk ahead	Bin	percent	2.2	2.3	0.026444
US National	1 wk ahead	Bin	percent	2.3	2.4	0.021224
US National	1 wk ahead	Bin	percent	2.4	2.5	0.016443
US National	1 wk ahead	Bin	percent	2.5	2.6	0.01296
US National	1 wk ahead	Bin	percent	2.6	2.7	0.01087
US National	1 wk ahead	Bin	percent	2.7	2.8	0.009762999999999999
US National	1 wk ahead	Bin	percent	2.8	2.9	0.009
US National	1 wk ahead	Bin	percent	2.9	3	0.007925
US National	1 wk ahead	Bin	percent	3	3.1	0.006408
US National	1 wk ahead	Bin	percent	3.1	3.2	0.005011
US National	1 wk ahead	Bin	percent	3.2	3.3	0.004359
US National	1 wk ahead	Bin	percent	3.3	3.4	0.0045179999999999994
US National	1 wk ahead	Bin	percent	3.4	3.5	0.005095
US National	1 wk ahead	Bin	percent	3.5	3.6	0.005671
US National	1 wk ahead	Bin	percent	3.6	3.7	0.0059169999999999995
US National	1 wk ahead	Bin	percent	3.7	3.8	0.005523999999999999
US National	1 wk ahead	Bin	percent	3.8	3.9	0.004384
US National	1 wk ahead	Bin	percent	3.9	4	0.0028309999999999997
US National	1 wk ahead	Bin	percent	4	4.1	0.0014429999999999998
US National	1 wk ahead	Bin	percent	4.1	4.2	0.000569
US National	1 wk ahead	Bin	percent	4.2	4.3	0.000173
US National	1 wk ahead	Bin	percent	4.3	4.4	0.000052
US National	1 wk ahead	Bin	percent	4.4	4.5	0.000073
US National	1 wk ahead	Bin	percent	4.5	4.6	0.000243
US National	1 wk ahead	Bin	percent	4.6	4.7	0.000655
US National	1 wk ahead	Bin	percent	4.7	4.8	0.001317
US National	1 wk ahead	Bin	percent	4.8	4.9	0.001964
US National	1 wk ahead	Bin	percent	4.9	5	0.002172
US National	1 wk ahead	Bin	percent	5	5.1	0.001782
US National	1 wk ahead	Bin	percent	5.1	5.2	0.001084
US National	1 wk ahead	Bin	percent	5.2	5.3	0.000489
US National	1 wk ahead	Bin	percent	5.3	5.4	0.000164
US National	1 wk ahead	Bin	percent	5.4	5.5	0.000041
US National	1 wk ahead	Bin	percent	5.5	5.6	7.e-6
US National	1 wk ahead	Bin	percent	5.6	5.7	1.e-6
US National	1 wk ahead	Bin	percent	5.7	5.8	0.
US National	1 wk ahead	Bin	percent	5.8	5.9	0.
US National	1 wk ahead	Bin	percent	5.9	6	0.
US National	1 wk ahead	Bin	percent	6	6.1	0.
US National	1 wk ahead	Bin	percent	6.1	6.2	0.
US National	1 wk ahead	Bin	percent	6.2	6.3	0.
US National	1 wk ahead	Bin	percent	6.3	6.4	0.
US National	1 wk ahead	Bin	percent	6.4	6.5	0.
US National	1 wk ahead	Bin	percent	6.5	6.6	0.
US National	1 wk ahead	Bin	percent	6.6	6.7	0.
US National	1 wk ahead	Bin	percent	6.7	6.8	0.
US National	1 wk ahead	Bin	percent	6.8	6.9	0.
US National	1 wk ahead	Bin	percent	6.9	7	0.
US National	1 wk ahead	Bin	percent	7	7.1	0.
US National	1 wk ahead	Bin	percent	7.1	7.2	0.
US National	1 wk ahead	Bin	percent	7.2	7.3	0.
US National	1 wk ahead	Bin	percent	7.3	7.4	0.
US National	1 wk ahead	Bin	percent	7.4	7.5	0.
US National	1 wk ahead	Bin	percent	7.5	7.6	0.
US National	1 wk ahead	Bin	percent	7.6	7.7	0.
US National	1 wk ahead	Bin	percent	7.7	7.8	0.
US National	1 wk ahead	Bin	percent	7.8	7.9	0.
US National	1 wk ahead	Bin	percent	7.9	8	0.
US National	1 wk ahead	Bin	percent	8	8.1	0.
US National	1 wk ahead	Bin	percent	8.1	8.2	0.
US National	1 wk ahead	Bin	percent	8.2	8.3	0.
US National	1 wk ahead	Bin	percent	8.3	8.4	0.
US National	1 wk ahead	Bin	percent	8.4	8.5	0.
US National	1 wk ahead	Bin	percent	8.5	8.6	0.
US National	1 wk ahead	Bin	percent	8.6	8.7	0.
US National	1 wk ahead	Bin	percent	8.7	8.8	0.
US National	1 wk ahead	Bin	percent	8.8	8.9	0.
US National	1 wk ahead	Bin	percent	8.9	9	0.
US National	1 wk ahead	Bin	percent	9	9.1	0.
US National	1 wk ahead	Bin	percent	9.1	9.2	0.
US National	1 wk ahead	Bin	percent	9.2	9.3	0.
US National	1 wk ahead	Bin	percent	9.3	9.4	0.
US National	1 wk ahead	Bin	percent	9.4	9.5	0.
US National	1 wk ahead	Bin	percent	9.5	9.6	0.
US National	1 wk ahead	Bin	percent	9.6	9.7	0.
US National	1 wk ahead	Bin	percent	9.7	9.8	0.
US National	1 wk ahead	Bin	percent	9.8	9.9	0.
US National	1 wk ahead	Bin	percent	9.9	10	0.
US National	1 wk ahead	Bin	percent	10	10.1	0.
US National	1 wk ahead	Bin	percent	10.1	10.2	0.
US National	1 wk ahead	Bin	percent	10.2	10.3	0.
US National	1 wk ahead	Bin	percent	10.3	10.4	0.
US National	1 wk ahead	Bin	percent	10.4	10.5	0.
US National	1 wk ahead	Bin	percent	10.5	10.6	0.
US National	1 wk ahead	Bin	percent	10.6	10.7	0.
US National	1 wk ahead	Bin	percent	10.7	10.8	0.
US National	1 wk ahead	Bin	percent	10.8	10.9	0.
US National	1 wk ahead	Bin	percent	10.9	11	0.
US National	1 wk ahead	Bin	percent	11	11.1	0.
US National	1 wk ahead	Bin	percent	11.1	11.2	0.
US National	1 wk ahead	Bin	percent	11.2	11.3	0.
US National	1 wk ahead	Bin	percent	11.3	11.4	0.
US National	1 wk ahead	Bin	percent	11.4	11.5	0.
US National	1 wk ahead	Bin	percent	11.5	11.6	0.
US National	1 wk ahead	Bin	percent	11.6	11.7	0.
US National	1 wk ahead	Bin	percent	11.7	11.8	0.
US National	1 wk ahead	Bin	percent	11.8	11.9	0.
US National	1 wk ahead	Bin	percent	11.9	12	0.
US National	1 wk ahead	Bin	percent	12	12.1	0.
US National	1 wk ahead	Bin	percent	12.1	12.2	0.
US National	1 wk ahead	Bin	percent	12.2	12.3	0.
US National	1 wk ahead	Bin	percent	12.3	12.4	0.
US National	1 wk ahead	Bin	percent	12.4	12.5	0.
US National	1 wk ahead	Bin	percent	12.5	12.6	0.
US National	1 wk ahead	Bin	percent	12.6	12.7	0.
US National	1 wk ahead	Bin	percent	12.7	12.8	0.
US National	1 wk ahead	Bin	percent	12.8	12.9	0.
US National	1 wk ahead	Bin	percent	12.9	13	0.
US National	1 wk ahead	Bin	percent	13	100	0.
US National	2 wk ahead	Point	percent	NA	NA	2.0956
US National	2 wk ahead	Bin	percent	0	0.1	0.0019649999999999997
US National	2 wk ahead	Bin	percent	0.1	0.2	0.00313
US National	2 wk ahead	Bin	percent	0.2	0.3	0.004764
US National	2 wk ahead	Bin	percent	0.3	0.4	0.006937
US National	2 wk ahead	Bin	percent	0.4	0.5	0.009668
US National	2 wk ahead	Bin	percent	0.5	0.6	0.012908999999999999
US National	2 wk ahead	Bin	percent	0.6	0.7	0.016534999999999998
US National	2 wk ahead	Bin	percent	0.7	0.8	0.020354999999999998
US National	2 wk ahead	Bin	percent	0.8	0.9	0.024132999999999998
US National	2 wk ahead	Bin	percent	0.9	1	0.027625999999999998
US National	2 wk ahead	Bin	percent	1	1.1	0.030631
US National	2 wk ahead	Bin	percent	1.1	1.2	0.033011
US National	2 wk ahead	Bin	percent	1.2	1.3	0.034705
US National	2 wk ahead	Bin	percent	1.3	1.4	0.03573
US National	2 wk ahead	Bin	percent	1.4	1.5	0.036150999999999996
US National	2 wk ahead	Bin	percent	1.5	1.6	0.036057
US National	2 wk ahead	Bin	percent	1.6	1.7	0.035539
US National	2 wk ahead	Bin	percent	1.7	1.8	0.034684
US National	2 wk ahead	Bin	percent	1.8	1.9	0.033576
US National	2 wk ahead	Bin	percent	1.9	2	0.032296
US National	2 wk ahead	Bin	percent	2	2.1	0.030926
US National	2 wk ahead	Bin	percent	2.1	2.2	0.029542
US National	2 wk ahead	Bin	percent	2.2	2.3	0.028197999999999997
US National	2 wk ahead	Bin	percent	2.3	2.4	0.026917
US National	2 wk ahead	Bin	percent	2.4	2.5	0.025681
US National	2 wk ahead	Bin	percent	2.5	2.6	0.024439
US National	2 wk ahead	Bin	percent	2.6	2.7	0.023122
US National	2 wk ahead	Bin	percent	2.7	2.8	0.02167
US National	2 wk ahead	Bin	percent	2.8	2.9	0.020052
US National	2 wk ahead	Bin	percent	2.9	3	0.018285
US National	2 wk ahead	Bin	percent	3	3.1	0.016429
US National	2 wk ahead	Bin	percent	3.1	3.2	0.01458
US National	2 wk ahead	Bin	percent	3.2	3.3	0.012848
US National	2 wk ahead	Bin	percent	3.3	3.4	0.011330999999999999
US National	2 wk ahead	Bin	percent	3.4	3.5	0.010102
US National	2 wk ahead	Bin	percent	3.5	3.6	0.009189
US National	2 wk ahead	Bin	percent	3.6	3.7	0.008577
US National	2 wk ahead	Bin	percent	3.7	3.8	0.008211999999999999
US National	2 wk ahead	Bin	percent	3.8	3.9	0.008017999999999999
US National	2 wk ahead	Bin	percent	3.9	4	0.007906
US National	2 wk ahead	Bin	percent	4	4.1	0.007794
US National	2 wk ahead	Bin	percent	4.1	4.2	0.00762
US National	2 wk ahead	Bin	percent	4.2	4.3	0.0073479999999999995
US National	2 wk ahead	Bin	percent	4.3	4.4	0.006971
US National	2 wk ahead	Bin	percent	4.4	4.5	0.006503999999999999
US National	2 wk ahead	Bin	percent	4.5	4.6	0.0059819999999999995
US National	2 wk ahead	Bin	percent	4.6	4.7	0.005442
US National	2 wk ahead	Bin	percent	4.7	4.8	0.0049169999999999995
US National	2 wk ahead	Bin	percent	4.8	4.9	0.004429
US National	2 wk ahead	Bin	percent	4.9	5	0.0039889999999999995
US National	2 wk ahead	Bin	percent	5	5.1	0.003597
US National	2 wk ahead	Bin	percent	5.1	5.2	0.0032489999999999997
US National	2 wk ahead	Bin	percent	5.2	5.3	0.002938
US National	2 wk ahead	Bin	percent	5.3	5.4	0.0026639999999999997
US National	2 wk ahead	Bin	percent	5.4	5.5	0.0024289999999999997
US National	2 wk ahead	Bin	percent	5.5	5.6	0.002241
US National	2 wk ahead	Bin	percent	5.6	5.7	0.002108
US National	2 wk ahead	Bin	percent	5.7	5.8	0.002038
US National	2 wk ahead	Bin	percent	5.8	5.9	0.002035
US National	2 wk ahead	Bin	percent	5.9	6	0.002095
US National	2 wk ahead	Bin	percent	6	6.1	0.0022069999999999998
US National	2 wk ahead	Bin	percent	6.1	6.2	0.002351
US National	2 wk ahead	Bin	percent	6.2	6.3	0.002505
US National	2 wk ahead	Bin	percent	6.3	6.4	0.0026449999999999998
US National	2 wk ahead	Bin	percent	6.4	6.5	0.0027519999999999997
US National	2 wk ahead	Bin	percent	6.5	6.6	0.0028109999999999997
US National	2 wk ahead	Bin	percent	6.6	6.7	0.002813
US National	2 wk ahead	Bin	percent	6.7	6.8	0.002754
US National	2 wk ahead	Bin	percent	6.8	6.9	0.002636
US National	2 wk ahead	Bin	percent	6.9	7	0.0024619999999999998
US National	2 wk ahead	Bin	percent	7	7.1	0.002239
US National	2 wk ahead	Bin	percent	7.1	7.2	0.001979
US National	2 wk ahead	Bin	percent	7.2	7.3	0.001695
US National	2 wk ahead	Bin	percent	7.3	7.4	0.001402
US National	2 wk ahead	Bin	percent	7.4	7.5	0.00112
US National	2 wk ahead	Bin	percent	7.5	7.6	0.000861
US National	2 wk ahead	Bin	percent	7.6	7.7	0.0006399999999999999
US National	2 wk ahead	Bin	percent	7.7	7.8	0.000464
US National	2 wk ahead	Bin	percent	7.8	7.9	0.000337
US National	2 wk ahead	Bin	percent	7.9	8	0.000261
US National	2 wk ahead	Bin	percent	8	8.1	0.000233
US National	2 wk ahead	Bin	percent	8.1	8.2	0.00025299999999999997
US National	2 wk ahead	Bin	percent	8.2	8.3	0.00031999999999999997
US National	2 wk ahead	Bin	percent	8.3	8.4	0.00043099999999999996
US National	2 wk ahead	Bin	percent	8.4	8.5	0.000584
US National	2 wk ahead	Bin	percent	8.5	8.6	0.000772
US National	2 wk ahead	Bin	percent	8.6	8.7	0.000988
US National	2 wk ahead	Bin	percent	8.7	8.8	0.0012209999999999999
US National	2 wk ahead	Bin	percent	8.8	8.9	0.0014579999999999999
US National	2 wk ahead	Bin	percent	8.9	9	0.0016849999999999999
US National	2 wk ahead	Bin	percent	9	9.1	0.001887
US National	2 wk ahead	Bin	percent	9.1	9.2	0.002051
US National	2 wk ahead	Bin	percent	9.2	9.3	0.002163
US National	2 wk ahead	Bin	percent	9.3	9.4	0.0022129999999999997
US National	2 wk ahead	Bin	percent	9.4	9.5	0.0021939999999999998
US National	2 wk ahead	Bin	percent	9.5	9.6	0.002105
US National	2 wk ahead	Bin	percent	9.6	9.7	0.0019509999999999998
US National	2 wk ahead	Bin	percent	9.7	9.8	0.0017419999999999998
US National	2 wk ahead	Bin	percent	9.8	9.9	0.0014969999999999998
US National	2 wk ahead	Bin	percent	9.9	10	0.0012339999999999999
US National	2 wk ahead	Bin	percent	10	10.1	0.000976
US National	2 wk ahead	Bin	percent	10.1	10.2	0.0007379999999999999
US National	2 wk ahead	Bin	percent	10.2	10.3	0.000534
US National	2 wk ahead	Bin	percent	10.3	10.4	0.000368
US National	2 wk ahead	Bin	percent	10.4	10.5	0.000243
US National	2 wk ahead	Bin	percent	10.5	10.6	0.00015199999999999998
US National	2 wk ahead	Bin	percent	10.6	10.7	0.00009099999999999999
US National	2 wk ahead	Bin	percent	10.7	10.8	0.000052
US National	2 wk ahead	Bin	percent	10.8	10.9	0.000028
US National	2 wk ahead	Bin	percent	10.9	11	0.000014999999999999999
US National	2 wk ahead	Bin	percent	11	11.1	7.e-6
US National	2 wk ahead	Bin	percent	11.1	11.2	3.e-6
US National	2 wk ahead	Bin	percent	11.2	11.3	1.e-6
US National	2 wk ahead	Bin	percent	11.3	11.4	1.e-6
US National	2 wk ahead	Bin	percent	11.4	11.5	0.
US National	2 wk ahead	Bin	percent	11.5	11.6	0.
US National	2 wk ahead	Bin	percent	11.6	11.7	0.
US National	2 wk ahead	Bin	percent	11.7	11.8	0.
US National	2 wk ahead	Bin	percent	11.8	11.9	0.
US National	2 wk ahead	Bin	percent	11.9	12	0.
US National	2 wk ahead	Bin	percent	12	12.1	0.
US National	2 wk ahead	Bin	percent	12.1	12.2	0.
US National	2 wk ahead	Bin	percent	12.2	12.3	0.
US National	2 wk ahead	Bin	percent	12.3	12.4	0.
US National	2 wk ahead	Bin	percent	12.4	12.5	0.
US National	2 wk ahead	Bin	percent	12.5	12.6	0.
US National	2 wk ahead	Bin	percent	12.6	12.7	0.
US National	2 wk ahead	Bin	percent	12.7	12.8	1.e-6
US National	2 wk ahead	Bin	percent	12.8	12.9	2.e-6
US National	2 wk ahead	Bin	percent	12.9	13	4.e-6
US National	2 wk ahead	Bin	percent	13	100	0.020045
US National	3 wk ahead	Point	percent	NA	NA	2.8734
US National	3 wk ahead	Bin	percent	0	0.1	0.006865
US National	3 wk ahead	Bin	percent	0.1	0.2	0.007975
US National	3 wk ahead	Bin	percent	0.2	0.3	0.009157
US National	3 wk ahead	Bin	percent	0.3	0.4	0.010393
US National	3 wk ahead	Bin	percent	0.4	0.5	0.011661999999999999
US National	3 wk ahead	Bin	percent	0.5	0.6	0.012941999999999999
US National	3 wk ahead	Bin	percent	0.6	0.7	0.014208
US National	3 wk ahead	Bin	percent	0.7	0.8	0.015434999999999999
US National	3 wk ahead	Bin	percent	0.8	0.9	0.016597999999999998
US National	3 wk ahead	Bin	percent	0.9	1	0.017676
US National	3 wk ahead	Bin	percent	1	1.1	0.018647999999999998
US National	3 wk ahead	Bin	percent	1.1	1.2	0.0195
US National	3 wk ahead	Bin	percent	1.2	1.3	0.020215999999999998
US National	3 wk ahead	Bin	percent	1.3	1.4	0.02079
US National	3 wk ahead	Bin	percent	1.4	1.5	0.02122
US National	3 wk ahead	Bin	percent	1.5	1.6	0.021507
US National	3 wk ahead	Bin	percent	1.6	1.7	0.021657
US National	3 wk ahead	Bin	percent	1.7	1.8	0.021675999999999997
US National	3 wk ahead	Bin	percent	1.8	1.9	0.021578
US National	3 wk ahead	Bin	percent	1.9	2	0.021376
US National	3 wk ahead	Bin	percent	2	2.1	0.021085
US National	3 wk ahead	Bin	percent	2.1	2.2	0.020721
US National	3 wk ahead	Bin	percent	2.2	2.3	0.020298
US National	3 wk ahead	Bin	percent	2.3	2.4	0.019832
US National	3 wk ahead	Bin	percent	2.4	2.5	0.019336
US National	3 wk ahead	Bin	percent	2.5	2.6	0.018824
US National	3 wk ahead	Bin	percent	2.6	2.7	0.018305
US National	3 wk ahead	Bin	percent	2.7	2.8	0.017787999999999998
US National	3 wk ahead	Bin	percent	2.8	2.9	0.017279
US National	3 wk ahead	Bin	percent	2.9	3	0.016782
US National	3 wk ahead	Bin	percent	3	3.1	0.016298
US National	3 wk ahead	Bin	percent	3.1	3.2	0.015826
US National	3 wk ahead	Bin	percent	3.2	3.3	0.015364
US National	3 wk ahead	Bin	percent	3.3	3.4	0.014908999999999999
US National	3 wk ahead	Bin	percent	3.4	3.5	0.014452999999999999
US National	3 wk ahead	Bin	percent	3.5	3.6	0.013992
US National	3 wk ahead	Bin	percent	3.6	3.7	0.013521
US National	3 wk ahead	Bin	percent	3.7	3.8	0.013032
US National	3 wk ahead	Bin	percent	3.8	3.9	0.012523
US National	3 wk ahead	Bin	percent	3.9	4	0.011991
US National	3 wk ahead	Bin	percent	4	4.1	0.011434
US National	3 wk ahead	Bin	percent	4.1	4.2	0.010853999999999999
US National	3 wk ahead	Bin	percent	4.2	4.3	0.010253
US National	3 wk ahead	Bin	percent	4.3	4.4	0.009637
US National	3 wk ahead	Bin	percent	4.4	4.5	0.009012
US National	3 wk ahead	Bin	percent	4.5	4.6	0.008386
US National	3 wk ahead	Bin	percent	4.6	4.7	0.007767
US National	3 wk ahead	Bin	percent	4.7	4.8	0.007166
US National	3 wk ahead	Bin	percent	4.8	4.9	0.006591
US National	3 wk ahead	Bin	percent	4.9	5	0.006052
US National	3 wk ahead	Bin	percent	5	5.1	0.005556
US National	3 wk ahead	Bin	percent	5.1	5.2	0.00511
US National	3 wk ahead	Bin	percent	5.2	5.3	0.004719999999999999
US National	3 wk ahead	Bin	percent	5.3	5.4	0.00439
US National	3 wk ahead	Bin	percent	5.4	5.5	0.0041199999999999995
US National	3 wk ahead	Bin	percent	5.5	5.6	0.003912
US National	3 wk ahead	Bin	percent	5.6	5.7	0.0037619999999999997
US National	3 wk ahead	Bin	percent	5.7	5.8	0.0036669999999999997
US National	3 wk ahead	Bin	percent	5.8	5.9	0.003622
US National	3 wk ahead	Bin	percent	5.9	6	0.003619
US National	3 wk ahead	Bin	percent	6	6.1	0.00365
US National	3 wk ahead	Bin	percent	6.1	6.2	0.003707
US National	3 wk ahead	Bin	percent	6.2	6.3	0.00378
US National	3 wk ahead	Bin	percent	6.3	6.4	0.0038599999999999997
US National	3 wk ahead	Bin	percent	6.4	6.5	0.003938
US National	3 wk ahead	Bin	percent	6.5	6.6	0.004006
US National	3 wk ahead	Bin	percent	6.6	6.7	0.004058
US National	3 wk ahead	Bin	percent	6.7	6.8	0.004088
US National	3 wk ahead	Bin	percent	6.8	6.9	0.004092
US National	3 wk ahead	Bin	percent	6.9	7	0.004068
US National	3 wk ahead	Bin	percent	7	7.1	0.0040149999999999995
US National	3 wk ahead	Bin	percent	7.1	7.2	0.003934
US National	3 wk ahead	Bin	percent	7.2	7.3	0.003828
US National	3 wk ahead	Bin	percent	7.3	7.4	0.0036999999999999997
US National	3 wk ahead	Bin	percent	7.4	7.5	0.003555
US National	3 wk ahead	Bin	percent	7.5	7.6	0.0033959999999999997
US National	3 wk ahead	Bin	percent	7.6	7.7	0.0032289999999999997
US National	3 wk ahead	Bin	percent	7.7	7.8	0.0030589999999999997
US National	3 wk ahead	Bin	percent	7.8	7.9	0.002889
US National	3 wk ahead	Bin	percent	7.9	8	0.0027229999999999997
US National	3 wk ahead	Bin	percent	8	8.1	0.002565
US National	3 wk ahead	Bin	percent	8.1	8.2	0.002417
US National	3 wk ahead	Bin	percent	8.2	8.3	0.00228
US National	3 wk ahead	Bin	percent	8.3	8.4	0.002154
US National	3 wk ahead	Bin	percent	8.4	8.5	0.0020399999999999997
US National	3 wk ahead	Bin	percent	8.5	8.6	0.0019379999999999998
US National	3 wk ahead	Bin	percent	8.6	8.7	0.001847
US National	3 wk ahead	Bin	percent	8.7	8.8	0.001767
US National	3 wk ahead	Bin	percent	8.8	8.9	0.001695
US National	3 wk ahead	Bin	percent	8.9	9	0.0016309999999999999
US National	3 wk ahead	Bin	percent	9	9.1	0.0015739999999999999
US National	3 wk ahead	Bin	percent	9.1	9.2	0.0015249999999999999
US National	3 wk ahead	Bin	percent	9.2	9.3	0.001481
US National	3 wk ahead	Bin	percent	9.3	9.4	0.001442
US National	3 wk ahead	Bin	percent	9.4	9.5	0.001408
US National	3 wk ahead	Bin	percent	9.5	9.6	0.0013779999999999999
US National	3 wk ahead	Bin	percent	9.6	9.7	0.001352
US National	3 wk ahead	Bin	percent	9.7	9.8	0.0013289999999999999
US National	3 wk ahead	Bin	percent	9.8	9.9	0.0013089999999999998
US National	3 wk ahead	Bin	percent	9.9	10	0.00129
US National	3 wk ahead	Bin	percent	10	10.1	0.001272
US National	3 wk ahead	Bin	percent	10.1	10.2	0.001254
US National	3 wk ahead	Bin	percent	10.2	10.3	0.001235
US National	3 wk ahead	Bin	percent	10.3	10.4	0.001214
US National	3 wk ahead	Bin	percent	10.4	10.5	0.001192
US National	3 wk ahead	Bin	percent	10.5	10.6	0.001166
US National	3 wk ahead	Bin	percent	10.6	10.7	0.001138
US National	3 wk ahead	Bin	percent	10.7	10.8	0.001108
US National	3 wk ahead	Bin	percent	10.8	10.9	0.001076
US National	3 wk ahead	Bin	percent	10.9	11	0.001042
US National	3 wk ahead	Bin	percent	11	11.1	0.0010069999999999999
US National	3 wk ahead	Bin	percent	11.1	11.2	0.000972
US National	3 wk ahead	Bin	percent	11.2	11.3	0.000937
US National	3 wk ahead	Bin	percent	11.3	11.4	0.0009029999999999999
US National	3 wk ahead	Bin	percent	11.4	11.5	0.00087
US National	3 wk ahead	Bin	percent	11.5	11.6	0.000839
US National	3 wk ahead	Bin	percent	11.6	11.7	0.000808
US National	3 wk ahead	Bin	percent	11.7	11.8	0.0007779999999999999
US National	3 wk ahead	Bin	percent	11.8	11.9	0.000749
US National	3 wk ahead	Bin	percent	11.9	12	0.0007199999999999999
US National	3 wk ahead	Bin	percent	12	12.1	0.000691
US National	3 wk ahead	Bin	percent	12.1	12.2	0.000661
US National	3 wk ahead	Bin	percent	12.2	12.3	0.0006299999999999999
US National	3 wk ahead	Bin	percent	12.3	12.4	0.0005989999999999999
US National	3 wk ahead	Bin	percent	12.4	12.5	0.0005679999999999999
US National	3 wk ahead	Bin	percent	12.5	12.6	0.0005369999999999999
US National	3 wk ahead	Bin	percent	12.6	12.7	0.000507
US National	3 wk ahead	Bin	percent	12.7	12.8	0.00047999999999999996
US National	3 wk ahead	Bin	percent	12.8	12.9	0.000457
US National	3 wk ahead	Bin	percent	12.9	13	0.000439
US National	3 wk ahead	Bin	percent	13	100	0.073285
US National	4 wk ahead	Point	percent	NA	NA	3.8794
US National	4 wk ahead	Bin	percent	0	0.1	0.007547
US National	4 wk ahead	Bin	percent	0.1	0.2	0.00818
US National	4 wk ahead	Bin	percent	0.2	0.3	0.008818
US National	4 wk ahead	Bin	percent	0.3	0.4	0.009455999999999999
US National	4 wk ahead	Bin	percent	0.4	0.5	0.010086999999999999
US National	4 wk ahead	Bin	percent	0.5	0.6	0.010704
US National	4 wk ahead	Bin	percent	0.6	0.7	0.011302999999999999
US National	4 wk ahead	Bin	percent	0.7	0.8	0.011876
US National	4 wk ahead	Bin	percent	0.8	0.9	0.012418
US National	4 wk ahead	Bin	percent	0.9	1	0.012924999999999999
US National	4 wk ahead	Bin	percent	1	1.1	0.013389
US National	4 wk ahead	Bin	percent	1.1	1.2	0.013809
US National	4 wk ahead	Bin	percent	1.2	1.3	0.014182
US National	4 wk ahead	Bin	percent	1.3	1.4	0.014502
US National	4 wk ahead	Bin	percent	1.4	1.5	0.014769
US National	4 wk ahead	Bin	percent	1.5	1.6	0.014983
US National	4 wk ahead	Bin	percent	1.6	1.7	0.015142999999999998
US National	4 wk ahead	Bin	percent	1.7	1.8	0.015248999999999999
US National	4 wk ahead	Bin	percent	1.8	1.9	0.015302999999999999
US National	4 wk ahead	Bin	percent	1.9	2	0.015307
US National	4 wk ahead	Bin	percent	2	2.1	0.015262999999999999
US National	4 wk ahead	Bin	percent	2.1	2.2	0.015175
US National	4 wk ahead	Bin	percent	2.2	2.3	0.015047
US National	4 wk ahead	Bin	percent	2.3	2.4	0.014882
US National	4 wk ahead	Bin	percent	2.4	2.5	0.014684
US National	4 wk ahead	Bin	percent	2.5	2.6	0.014459
US National	4 wk ahead	Bin	percent	2.6	2.7	0.014209999999999999
US National	4 wk ahead	Bin	percent	2.7	2.8	0.013944
US National	4 wk ahead	Bin	percent	2.8	2.9	0.013663
US National	4 wk ahead	Bin	percent	2.9	3	0.013373
US National	4 wk ahead	Bin	percent	3	3.1	0.013078
US National	4 wk ahead	Bin	percent	3.1	3.2	0.012782
US National	4 wk ahead	Bin	percent	3.2	3.3	0.012487999999999999
US National	4 wk ahead	Bin	percent	3.3	3.4	0.012199999999999999
US National	4 wk ahead	Bin	percent	3.4	3.5	0.011921
US National	4 wk ahead	Bin	percent	3.5	3.6	0.011652
US National	4 wk ahead	Bin	percent	3.6	3.7	0.011394999999999999
US National	4 wk ahead	Bin	percent	3.7	3.8	0.011151999999999999
US National	4 wk ahead	Bin	percent	3.8	3.9	0.010922999999999999
US National	4 wk ahead	Bin	percent	3.9	4	0.010707999999999999
US National	4 wk ahead	Bin	percent	4	4.1	0.010508
US National	4 wk ahead	Bin	percent	4.1	4.2	0.01032
US National	4 wk ahead	Bin	percent	4.2	4.3	0.010144
US National	4 wk ahead	Bin	percent	4.3	4.4	0.009977
US National	4 wk ahead	Bin	percent	4.4	4.5	0.009818
US National	4 wk ahead	Bin	percent	4.5	4.6	0.009665
US National	4 wk ahead	Bin	percent	4.6	4.7	0.009515
US National	4 wk ahead	Bin	percent	4.7	4.8	0.009366
US National	4 wk ahead	Bin	percent	4.8	4.9	0.009215
US National	4 wk ahead	Bin	percent	4.9	5	0.009059
US National	4 wk ahead	Bin	percent	5	5.1	0.008897
US National	4 wk ahead	Bin	percent	5.1	5.2	0.008726
US National	4 wk ahead	Bin	percent	5.2	5.3	0.008544999999999999
US National	4 wk ahead	Bin	percent	5.3	5.4	0.008352
US National	4 wk ahead	Bin	percent	5.4	5.5	0.008147
US National	4 wk ahead	Bin	percent	5.5	5.6	0.007928
US National	4 wk ahead	Bin	percent	5.6	5.7	0.007697
US National	4 wk ahead	Bin	percent	5.7	5.8	0.007451999999999999
US National	4 wk ahead	Bin	percent	5.8	5.9	0.007195
US National	4 wk ahead	Bin	percent	5.9	6	0.006927
US National	4 wk ahead	Bin	percent	6	6.1	0.00665
US National	4 wk ahead	Bin	percent	6.1	6.2	0.006365
US National	4 wk ahead	Bin	percent	6.2	6.3	0.0060739999999999995
US National	4 wk ahead	Bin	percent	6.3	6.4	0.0057799999999999995
US National	4 wk ahead	Bin	percent	6.4	6.5	0.0054859999999999996
US National	4 wk ahead	Bin	percent	6.5	6.6	0.005193
US National	4 wk ahead	Bin	percent	6.6	6.7	0.004905
US National	4 wk ahead	Bin	percent	6.7	6.8	0.0046229999999999995
US National	4 wk ahead	Bin	percent	6.8	6.9	0.004351
US National	4 wk ahead	Bin	percent	6.9	7	0.004091
US National	4 wk ahead	Bin	percent	7	7.1	0.0038439999999999998
US National	4 wk ahead	Bin	percent	7.1	7.2	0.003613
US National	4 wk ahead	Bin	percent	7.2	7.3	0.003398
US National	4 wk ahead	Bin	percent	7.3	7.4	0.003202
US National	4 wk ahead	Bin	percent	7.4	7.5	0.003025
US National	4 wk ahead	Bin	percent	7.5	7.6	0.0028669999999999998
US National	4 wk ahead	Bin	percent	7.6	7.7	0.00273
US National	4 wk ahead	Bin	percent	7.7	7.8	0.0026119999999999997
US National	4 wk ahead	Bin	percent	7.8	7.9	0.0025139999999999997
US National	4 wk ahead	Bin	percent	7.9	8	0.002435
US National	4 wk ahead	Bin	percent	8	8.1	0.002375
US National	4 wk ahead	Bin	percent	8.1	8.2	0.002332
US National	4 wk ahead	Bin	percent	8.2	8.3	0.0023049999999999998
US National	4 wk ahead	Bin	percent	8.3	8.4	0.002293
US National	4 wk ahead	Bin	percent	8.4	8.5	0.002294
US National	4 wk ahead	Bin	percent	8.5	8.6	0.0023079999999999997
US National	4 wk ahead	Bin	percent	8.6	8.7	0.002332
US National	4 wk ahead	Bin	percent	8.7	8.8	0.002365
US National	4 wk ahead	Bin	percent	8.8	8.9	0.002405
US National	4 wk ahead	Bin	percent	8.9	9	0.002451
US National	4 wk ahead	Bin	percent	9	9.1	0.0025009999999999998
US National	4 wk ahead	Bin	percent	9.1	9.2	0.002554
US National	4 wk ahead	Bin	percent	9.2	9.3	0.002608
US National	4 wk ahead	Bin	percent	9.3	9.4	0.002662
US National	4 wk ahead	Bin	percent	9.4	9.5	0.002714
US National	4 wk ahead	Bin	percent	9.5	9.6	0.002763
US National	4 wk ahead	Bin	percent	9.6	9.7	0.0028079999999999997
US National	4 wk ahead	Bin	percent	9.7	9.8	0.002849
US National	4 wk ahead	Bin	percent	9.8	9.9	0.002884
US National	4 wk ahead	Bin	percent	9.9	10	0.002913
US National	4 wk ahead	Bin	percent	10	10.1	0.0029349999999999997
US National	4 wk ahead	Bin	percent	10.1	10.2	0.00295
US National	4 wk ahead	Bin	percent	10.2	10.3	0.002957
US National	4 wk ahead	Bin	percent	10.3	10.4	0.002957
US National	4 wk ahead	Bin	percent	10.4	10.5	0.002949
US National	4 wk ahead	Bin	percent	10.5	10.6	0.0029349999999999997
US National	4 wk ahead	Bin	percent	10.6	10.7	0.002914
US National	4 wk ahead	Bin	percent	10.7	10.8	0.002887
US National	4 wk ahead	Bin	percent	10.8	10.9	0.0028539999999999998
US National	4 wk ahead	Bin	percent	10.9	11	0.002816
US National	4 wk ahead	Bin	percent	11	11.1	0.002774
US National	4 wk ahead	Bin	percent	11.1	11.2	0.002729
US National	4 wk ahead	Bin	percent	11.2	11.3	0.002681
US National	4 wk ahead	Bin	percent	11.3	11.4	0.002631
US National	4 wk ahead	Bin	percent	11.4	11.5	0.00258
US National	4 wk ahead	Bin	percent	11.5	11.6	0.002529
US National	4 wk ahead	Bin	percent	11.6	11.7	0.002477
US National	4 wk ahead	Bin	percent	11.7	11.8	0.0024259999999999998
US National	4 wk ahead	Bin	percent	11.8	11.9	0.002375
US National	4 wk ahead	Bin	percent	11.9	12	0.002325
US National	4 wk ahead	Bin	percent	12	12.1	0.002276
US National	4 wk ahead	Bin	percent	12.1	12.2	0.002228
US National	4 wk ahead	Bin	percent	12.2	12.3	0.0021809999999999998
US National	4 wk ahead	Bin	percent	12.3	12.4	0.0021349999999999997
US National	4 wk ahead	Bin	percent	12.4	12.5	0.0020889999999999997
US National	4 wk ahead	Bin	percent	12.5	12.6	0.002043
US National	4 wk ahead	Bin	percent	12.6	12.7	0.001997
US National	4 wk ahead	Bin	percent	12.7	12.8	0.0019509999999999998
US National	4 wk ahead	Bin	percent	12.8	12.9	0.0019039999999999999
US National	4 wk ahead	Bin	percent	12.9	13	0.0018549999999999999
US National	4 wk ahead	Bin	percent	13	100	0.099782
