# Supplementary material for: Use of daily Internet search query data improves real-time projections of influenza epidemics
Source: J R Soc Interface. 2018 Oct 10;15(147):20180220. doi: 10.1098/rsif.2018.0220 (PMC6228485; doi:10.1098/rsif.2018.0220)
Supplement: Prediction results in FluChallenge format [file rsif20180220supp2.gz › Forecast-files/mss-15-wikiWEEKnoNOW/1-5_paramrep.txt]

{"LL"	{42.75024400769911	150.17703360303966	365.1686838308319	455.27570389751827}}
{"DD"	{3.5019427570347044	4.914057189585795	6.16986362944871	6.6825580900421375}}
{"R0max"	{1.5466011681861906	1.9108948061291016	2.751257501603976	3.5560107950029574}}
{"R0min"	{0.86329317629704	0.9046797804799689	1.0604729016805712	1.1247127447423686}}
{"Inf"	{533.6855746983277	752.4518739386908	918.4753550904004	995.9802218009578}}
{"Sus"	{71664.90459028663	73083.37545735657	80957.60865079032	87180.143754655}}
{"R0(t)"	{1.0933643275601788	1.2025700865444067	1.4197960559881535	1.5565991996060164}}
{"Reff"	{0.8628691499504529	0.9394281912406159	1.090661454032597	1.2115273828621111}}
