# Supplementary material for: Use of daily Internet search query data improves real-time projections of influenza epidemics
Source: J R Soc Interface. 2018 Oct 10;15(147):20180220. doi: 10.1098/rsif.2018.0220 (PMC6228485; doi:10.1098/rsif.2018.0220)
Supplement: Prediction results in FluChallenge format [file rsif20180220supp2.gz › Forecast-files/mss-15-wikiWEEKnoNOW/4-3_paramrep.txt]

{"LL"	{45.80577420612482	172.31977840650308	391.2341131301385	487.41328329918133}}
{"DD"	{3.0420356600963	4.247306590709096	5.870779982900107	6.6715576126019265}}
{"R0max"	{1.4335505713760444	1.9778859043802695	2.828195579714684	3.2884191978789006}}
{"R0min"	{0.8405282151397151	0.8974168099355574	1.086591675872715	1.1562782082924556}}
{"Inf"	{547.5128805957031	773.4962256468586	1033.7685870946957	1177.1148092282938}}
{"Sus"	{72070.59388908309	74509.20842642231	80891.85374904123	88981.80971193904}}
{"R0(t)"	{1.0858773353844058	1.1823062526060995	1.3956601992570858	1.4892484236479344}}
{"Reff"	{0.8483205873929356	0.9476953298715666	1.0703893111081413	1.1518048279383197}}
