# Supplementary material for: Use of daily Internet search query data improves real-time projections of influenza epidemics
Source: J R Soc Interface. 2018 Oct 10;15(147):20180220. doi: 10.1098/rsif.2018.0220 (PMC6228485; doi:10.1098/rsif.2018.0220)
Supplement: Prediction results in FluChallenge format [file rsif20180220supp2.gz › Forecast-files/mss-15-wikiWEEKnoNOW/6-33_paramrep.txt]

{"LL"	{18.139967721934198	64.01913083387008	162.9013399727028	280.9817111830346}}
{"DD"	{3.3918378564000653	4.830625164439696	6.1048625497967945	6.518136428391084}}
{"R0max"	{1.8286232348455551	2.6102995657209456	3.5419841279702915	3.8972565528681673}}
{"R0min"	{0.9080505022071188	0.9750067247787242	1.075214192392019	1.1526231275842598}}
{"Inf"	{673.1651542121983	954.9201715706452	1198.5316707400086	1283.337470140038}}
{"Sus"	{45566.39360686259	57860.960204575655	80500.34828513768	94230.006296835}}
{"R0(t)"	{1.1777798321650301	1.3091553490827035	1.4955882678995032	1.5991855566017046}}
{"Reff"	{0.6108919837416018	0.8320242194702966	1.111070088457138	1.3063446946230517}}
