# Supplementary material for: Use of daily Internet search query data improves real-time projections of influenza epidemics
Source: J R Soc Interface. 2018 Oct 10;15(147):20180220. doi: 10.1098/rsif.2018.0220 (PMC6228485; doi:10.1098/rsif.2018.0220)
Supplement: Prediction results in FluChallenge format [file rsif20180220supp2.gz › Forecast-files/mss-15-wikiWEEKnoNOW/1-8_paramrep.txt]

{"LL"	{63.409367919570485	217.43993951854475	390.74667412198687	485.420554733374}}
{"DD"	{2.740348862841259	4.537650680391894	6.1993076568104915	6.791927646615054}}
{"R0max"	{1.3965444100711029	1.85351756501194	2.468553860326593	3.0865719588067355}}
{"R0min"	{0.8376392145313438	0.882890600358518	1.0842073474273957	1.1493371930996727}}
{"Inf"	{461.9506803512245	757.5784876834427	1030.447637326149	1128.6869445603393}}
{"Sus"	{69784.86097503439	71588.72645082224	79735.07999971895	85562.43302750323}}
{"R0(t)"	{1.094402711183376	1.2499297778659555	1.45436349849056	1.5916820056139431}}
{"Reff"	{0.8646624102370337	0.9367991586335819	1.1160705768692596	1.1871230803895696}}
