# Supplementary material for: Use of daily Internet search query data improves real-time projections of influenza epidemics
Source: J R Soc Interface. 2018 Oct 10;15(147):20180220. doi: 10.1098/rsif.2018.0220 (PMC6228485; doi:10.1098/rsif.2018.0220)
Supplement: Prediction results in FluChallenge format [file rsif20180220supp2.gz › Forecast-files/mss-15-wikiWEEKnoNOW/7-30_paramrep.txt]

{"LL"	{19.552918180570785	63.82361037311064	154.47419688244702	222.10171378586534}}
{"DD"	{3.5297766837893927	4.600677721695324	6.095359290192889	6.847715288069707}}
{"R0max"	{1.9307983720629458	2.574215297288814	3.5777280294448524	3.934407405077887}}
{"R0min"	{0.8555049310899819	0.9288058414585385	1.0422682479111043	1.1269469055339048}}
{"Inf"	{813.1063296317277	1045.1466658261581	1420.813206122061	1619.770962835148}}
{"Sus"	{38795.83275545447	48769.94251580833	74297.55412515815	92742.38219828473}}
{"R0(t)"	{1.1887783660821598	1.3791272298449395	1.629375050752779	1.7454394639305413}}
{"Reff"	{0.5370170037936243	0.7075391041803636	1.1250100947873574	1.4499415704106002}}
