# Supplementary material for: Use of daily Internet search query data improves real-time projections of influenza epidemics
Source: J R Soc Interface. 2018 Oct 10;15(147):20180220. doi: 10.1098/rsif.2018.0220 (PMC6228485; doi:10.1098/rsif.2018.0220)
Supplement: Prediction results in FluChallenge format [file rsif20180220supp2.gz › Forecast-files/mss-15-wikiWEEKnoNOW/7-22_paramrep.txt]

{"LL"	{46.384306789598526	130.813204340247	252.94328952200948	352.14883378168054}}
{"DD"	{3.2743666407702627	4.342193830203966	6.085685894904567	6.7836136431117495}}
{"R0max"	{2.388340377549687	3.118484815629877	3.64516139705686	3.882225014976023}}
{"R0min"	{0.8388356289058857	0.8894130167271729	1.0462636541559662	1.114462529136471}}
{"Inf"	{1351.328831856796	1834.4826263108478	2623.015365049814	2947.478907175813}}
{"Sus"	{35436.24009415922	38561.292118557845	51127.386373354886	72853.00285255328}}
{"R0(t)"	{1.6221738559137178	1.933074390923114	2.181058641312653	2.3088308316744004}}
{"Reff"	{0.6894575649496437	0.8019935558172384	1.044556251126336	1.5234702792974333}}
