# Supplementary material for: Use of daily Internet search query data improves real-time projections of influenza epidemics
Source: J R Soc Interface. 2018 Oct 10;15(147):20180220. doi: 10.1098/rsif.2018.0220 (PMC6228485; doi:10.1098/rsif.2018.0220)
Supplement: Prediction results in FluChallenge format [file rsif20180220supp2.gz › Forecast-files/mss-15-wikiWEEKnoNOW/2015-EW20.csv]

Location	Target	Type	Unit	Bin_start_incl	Bin_end_notincl	Value
US National	1 wk ahead	Point	percent	NA	NA	1.0068000000000001
US National	1 wk ahead	Bin	percent	0	0.1	0.002045
US National	1 wk ahead	Bin	percent	0.1	0.2	0.005306
US National	1 wk ahead	Bin	percent	0.2	0.3	0.011628999999999999
US National	1 wk ahead	Bin	percent	0.3	0.4	0.022267
US National	1 wk ahead	Bin	percent	0.4	0.5	0.037654
US National	1 wk ahead	Bin	percent	0.5	0.6	0.056305
US National	1 wk ahead	Bin	percent	0.6	0.7	0.07489699999999999
US National	1 wk ahead	Bin	percent	0.7	0.8	0.089644
US National	1 wk ahead	Bin	percent	0.8	0.9	0.097507
US National	1 wk ahead	Bin	percent	0.9	1	0.096495
US National	1 wk ahead	Bin	percent	1	1.1	0.086091
US National	1 wk ahead	Bin	percent	1.1	1.2	0.068947
US National	1 wk ahead	Bin	percent	1.2	1.3	0.051602999999999996
US National	1 wk ahead	Bin	percent	1.3	1.4	0.040704
US National	1 wk ahead	Bin	percent	1.4	1.5	0.037687
US National	1 wk ahead	Bin	percent	1.5	1.6	0.038557999999999995
US National	1 wk ahead	Bin	percent	1.6	1.7	0.038249
US National	1 wk ahead	Bin	percent	1.7	1.8	0.034161
US National	1 wk ahead	Bin	percent	1.8	1.9	0.027285999999999998
US National	1 wk ahead	Bin	percent	1.9	2	0.020689
US National	1 wk ahead	Bin	percent	2	2.1	0.016193
US National	1 wk ahead	Bin	percent	2.1	2.2	0.013142
US National	1 wk ahead	Bin	percent	2.2	2.3	0.010261
US National	1 wk ahead	Bin	percent	2.3	2.4	0.0073149999999999995
US National	1 wk ahead	Bin	percent	2.4	2.5	0.004935999999999999
US National	1 wk ahead	Bin	percent	2.5	2.6	0.0035629999999999998
US National	1 wk ahead	Bin	percent	2.6	2.7	0.0028239999999999997
US National	1 wk ahead	Bin	percent	2.7	2.8	0.00208
US National	1 wk ahead	Bin	percent	2.8	2.9	0.001219
US National	1 wk ahead	Bin	percent	2.9	3	0.000531
US National	1 wk ahead	Bin	percent	3	3.1	0.000168
US National	1 wk ahead	Bin	percent	3.1	3.2	0.000037999999999999995
US National	1 wk ahead	Bin	percent	3.2	3.3	6.e-6
US National	1 wk ahead	Bin	percent	3.3	3.4	1.e-6
US National	1 wk ahead	Bin	percent	3.4	3.5	0.
US National	1 wk ahead	Bin	percent	3.5	3.6	0.
US National	1 wk ahead	Bin	percent	3.6	3.7	0.
US National	1 wk ahead	Bin	percent	3.7	3.8	0.
US National	1 wk ahead	Bin	percent	3.8	3.9	0.
US National	1 wk ahead	Bin	percent	3.9	4	0.
US National	1 wk ahead	Bin	percent	4	4.1	0.
US National	1 wk ahead	Bin	percent	4.1	4.2	0.
US National	1 wk ahead	Bin	percent	4.2	4.3	0.
US National	1 wk ahead	Bin	percent	4.3	4.4	0.
US National	1 wk ahead	Bin	percent	4.4	4.5	0.
US National	1 wk ahead	Bin	percent	4.5	4.6	0.
US National	1 wk ahead	Bin	percent	4.6	4.7	0.
US National	1 wk ahead	Bin	percent	4.7	4.8	0.
US National	1 wk ahead	Bin	percent	4.8	4.9	0.
US National	1 wk ahead	Bin	percent	4.9	5	0.
US National	1 wk ahead	Bin	percent	5	5.1	0.
US National	1 wk ahead	Bin	percent	5.1	5.2	0.
US National	1 wk ahead	Bin	percent	5.2	5.3	0.
US National	1 wk ahead	Bin	percent	5.3	5.4	0.
US National	1 wk ahead	Bin	percent	5.4	5.5	0.
US National	1 wk ahead	Bin	percent	5.5	5.6	0.
US National	1 wk ahead	Bin	percent	5.6	5.7	0.
US National	1 wk ahead	Bin	percent	5.7	5.8	0.
US National	1 wk ahead	Bin	percent	5.8	5.9	0.
US National	1 wk ahead	Bin	percent	5.9	6	0.
US National	1 wk ahead	Bin	percent	6	6.1	0.
US National	1 wk ahead	Bin	percent	6.1	6.2	0.
US National	1 wk ahead	Bin	percent	6.2	6.3	0.
US National	1 wk ahead	Bin	percent	6.3	6.4	0.
US National	1 wk ahead	Bin	percent	6.4	6.5	0.
US National	1 wk ahead	Bin	percent	6.5	6.6	0.
US National	1 wk ahead	Bin	percent	6.6	6.7	0.
US National	1 wk ahead	Bin	percent	6.7	6.8	0.
US National	1 wk ahead	Bin	percent	6.8	6.9	0.
US National	1 wk ahead	Bin	percent	6.9	7	0.
US National	1 wk ahead	Bin	percent	7	7.1	0.
US National	1 wk ahead	Bin	percent	7.1	7.2	0.
US National	1 wk ahead	Bin	percent	7.2	7.3	0.
US National	1 wk ahead	Bin	percent	7.3	7.4	0.
US National	1 wk ahead	Bin	percent	7.4	7.5	0.
US National	1 wk ahead	Bin	percent	7.5	7.6	0.
US National	1 wk ahead	Bin	percent	7.6	7.7	0.
US National	1 wk ahead	Bin	percent	7.7	7.8	0.
US National	1 wk ahead	Bin	percent	7.8	7.9	0.
US National	1 wk ahead	Bin	percent	7.9	8	0.
US National	1 wk ahead	Bin	percent	8	8.1	0.
US National	1 wk ahead	Bin	percent	8.1	8.2	0.
US National	1 wk ahead	Bin	percent	8.2	8.3	0.
US National	1 wk ahead	Bin	percent	8.3	8.4	0.
US National	1 wk ahead	Bin	percent	8.4	8.5	0.
US National	1 wk ahead	Bin	percent	8.5	8.6	0.
US National	1 wk ahead	Bin	percent	8.6	8.7	0.
US National	1 wk ahead	Bin	percent	8.7	8.8	0.
US National	1 wk ahead	Bin	percent	8.8	8.9	0.
US National	1 wk ahead	Bin	percent	8.9	9	0.
US National	1 wk ahead	Bin	percent	9	9.1	0.
US National	1 wk ahead	Bin	percent	9.1	9.2	0.
US National	1 wk ahead	Bin	percent	9.2	9.3	0.
US National	1 wk ahead	Bin	percent	9.3	9.4	0.
US National	1 wk ahead	Bin	percent	9.4	9.5	0.
US National	1 wk ahead	Bin	percent	9.5	9.6	0.
US National	1 wk ahead	Bin	percent	9.6	9.7	0.
US National	1 wk ahead	Bin	percent	9.7	9.8	0.
US National	1 wk ahead	Bin	percent	9.8	9.9	0.
US National	1 wk ahead	Bin	percent	9.9	10	0.
US National	1 wk ahead	Bin	percent	10	10.1	0.
US National	1 wk ahead	Bin	percent	10.1	10.2	0.
US National	1 wk ahead	Bin	percent	10.2	10.3	0.
US National	1 wk ahead	Bin	percent	10.3	10.4	0.
US National	1 wk ahead	Bin	percent	10.4	10.5	0.
US National	1 wk ahead	Bin	percent	10.5	10.6	0.
US National	1 wk ahead	Bin	percent	10.6	10.7	0.
US National	1 wk ahead	Bin	percent	10.7	10.8	0.
US National	1 wk ahead	Bin	percent	10.8	10.9	0.
US National	1 wk ahead	Bin	percent	10.9	11	0.
US National	1 wk ahead	Bin	percent	11	11.1	0.
US National	1 wk ahead	Bin	percent	11.1	11.2	0.
US National	1 wk ahead	Bin	percent	11.2	11.3	0.
US National	1 wk ahead	Bin	percent	11.3	11.4	0.
US National	1 wk ahead	Bin	percent	11.4	11.5	0.
US National	1 wk ahead	Bin	percent	11.5	11.6	0.
US National	1 wk ahead	Bin	percent	11.6	11.7	0.
US National	1 wk ahead	Bin	percent	11.7	11.8	0.
US National	1 wk ahead	Bin	percent	11.8	11.9	0.
US National	1 wk ahead	Bin	percent	11.9	12	0.
US National	1 wk ahead	Bin	percent	12	12.1	0.
US National	1 wk ahead	Bin	percent	12.1	12.2	0.
US National	1 wk ahead	Bin	percent	12.2	12.3	0.
US National	1 wk ahead	Bin	percent	12.3	12.4	0.
US National	1 wk ahead	Bin	percent	12.4	12.5	0.
US National	1 wk ahead	Bin	percent	12.5	12.6	0.
US National	1 wk ahead	Bin	percent	12.6	12.7	0.
US National	1 wk ahead	Bin	percent	12.7	12.8	0.
US National	1 wk ahead	Bin	percent	12.8	12.9	0.
US National	1 wk ahead	Bin	percent	12.9	13	0.
US National	1 wk ahead	Bin	percent	13	100	0.
US National	2 wk ahead	Point	percent	NA	NA	0.8032
US National	2 wk ahead	Bin	percent	0	0.1	0.025516999999999998
US National	2 wk ahead	Bin	percent	0.1	0.2	0.038274999999999997
US National	2 wk ahead	Bin	percent	0.2	0.3	0.052381
US National	2 wk ahead	Bin	percent	0.3	0.4	0.065792
US National	2 wk ahead	Bin	percent	0.4	0.5	0.076248
US National	2 wk ahead	Bin	percent	0.5	0.6	0.081883
US National	2 wk ahead	Bin	percent	0.6	0.7	0.08172299999999999
US National	2 wk ahead	Bin	percent	0.7	0.8	0.075933
US National	2 wk ahead	Bin	percent	0.8	0.9	0.065802
US National	2 wk ahead	Bin	percent	0.9	1	0.053420999999999996
US National	2 wk ahead	Bin	percent	1	1.1	0.041129
US National	2 wk ahead	Bin	percent	1.1	1.2	0.030875999999999997
US National	2 wk ahead	Bin	percent	1.2	1.3	0.023763
US National	2 wk ahead	Bin	percent	1.3	1.4	0.019915
US National	2 wk ahead	Bin	percent	1.4	1.5	0.018705
US National	2 wk ahead	Bin	percent	1.5	1.6	0.019141
US National	2 wk ahead	Bin	percent	1.6	1.7	0.020236999999999998
US National	2 wk ahead	Bin	percent	1.7	1.8	0.021207
US National	2 wk ahead	Bin	percent	1.8	1.9	0.021532
US National	2 wk ahead	Bin	percent	1.9	2	0.020954999999999998
US National	2 wk ahead	Bin	percent	2	2.1	0.01948
US National	2 wk ahead	Bin	percent	2.1	2.2	0.017349
US National	2 wk ahead	Bin	percent	2.2	2.3	0.014950999999999999
US National	2 wk ahead	Bin	percent	2.3	2.4	0.012662
US National	2 wk ahead	Bin	percent	2.4	2.5	0.010702
US National	2 wk ahead	Bin	percent	2.5	2.6	0.009087
US National	2 wk ahead	Bin	percent	2.6	2.7	0.007729
US National	2 wk ahead	Bin	percent	2.7	2.8	0.006573
US National	2 wk ahead	Bin	percent	2.8	2.9	0.005643
US National	2 wk ahead	Bin	percent	2.9	3	0.004978
US National	2 wk ahead	Bin	percent	3	3.1	0.004542
US National	2 wk ahead	Bin	percent	3.1	3.2	0.004222
US National	2 wk ahead	Bin	percent	3.2	3.3	0.003895
US National	2 wk ahead	Bin	percent	3.3	3.4	0.003489
US National	2 wk ahead	Bin	percent	3.4	3.5	0.002989
US National	2 wk ahead	Bin	percent	3.5	3.6	0.002415
US National	2 wk ahead	Bin	percent	3.6	3.7	0.001811
US National	2 wk ahead	Bin	percent	3.7	3.8	0.00124
US National	2 wk ahead	Bin	percent	3.8	3.9	0.000765
US National	2 wk ahead	Bin	percent	3.9	4	0.000426
US National	2 wk ahead	Bin	percent	4	4.1	0.000233
US National	2 wk ahead	Bin	percent	4.1	4.2	0.000175
US National	2 wk ahead	Bin	percent	4.2	4.3	0.000242
US National	2 wk ahead	Bin	percent	4.3	4.4	0.00043099999999999996
US National	2 wk ahead	Bin	percent	4.4	4.5	0.0007289999999999999
US National	2 wk ahead	Bin	percent	4.5	4.6	0.001085
US National	2 wk ahead	Bin	percent	4.6	4.7	0.001398
US National	2 wk ahead	Bin	percent	4.7	4.8	0.00156
US National	2 wk ahead	Bin	percent	4.8	4.9	0.0015049999999999998
US National	2 wk ahead	Bin	percent	4.9	5	0.001255
US National	2 wk ahead	Bin	percent	5	5.1	0.000906
US National	2 wk ahead	Bin	percent	5.1	5.2	0.000566
US National	2 wk ahead	Bin	percent	5.2	5.3	0.000305
US National	2 wk ahead	Bin	percent	5.3	5.4	0.000143
US National	2 wk ahead	Bin	percent	5.4	5.5	0.000058
US National	2 wk ahead	Bin	percent	5.5	5.6	0.000019999999999999998
US National	2 wk ahead	Bin	percent	5.6	5.7	6.e-6
US National	2 wk ahead	Bin	percent	5.7	5.8	2.e-6
US National	2 wk ahead	Bin	percent	5.8	5.9	0.
US National	2 wk ahead	Bin	percent	5.9	6	0.
US National	2 wk ahead	Bin	percent	6	6.1	0.
US National	2 wk ahead	Bin	percent	6.1	6.2	0.
US National	2 wk ahead	Bin	percent	6.2	6.3	0.
US National	2 wk ahead	Bin	percent	6.3	6.4	0.
US National	2 wk ahead	Bin	percent	6.4	6.5	0.
US National	2 wk ahead	Bin	percent	6.5	6.6	0.
US National	2 wk ahead	Bin	percent	6.6	6.7	0.
US National	2 wk ahead	Bin	percent	6.7	6.8	0.
US National	2 wk ahead	Bin	percent	6.8	6.9	0.
US National	2 wk ahead	Bin	percent	6.9	7	0.
US National	2 wk ahead	Bin	percent	7	7.1	0.
US National	2 wk ahead	Bin	percent	7.1	7.2	0.
US National	2 wk ahead	Bin	percent	7.2	7.3	0.
US National	2 wk ahead	Bin	percent	7.3	7.4	0.
US National	2 wk ahead	Bin	percent	7.4	7.5	0.
US National	2 wk ahead	Bin	percent	7.5	7.6	0.
US National	2 wk ahead	Bin	percent	7.6	7.7	0.
US National	2 wk ahead	Bin	percent	7.7	7.8	0.
US National	2 wk ahead	Bin	percent	7.8	7.9	0.
US National	2 wk ahead	Bin	percent	7.9	8	0.
US National	2 wk ahead	Bin	percent	8	8.1	0.
US National	2 wk ahead	Bin	percent	8.1	8.2	0.
US National	2 wk ahead	Bin	percent	8.2	8.3	0.
US National	2 wk ahead	Bin	percent	8.3	8.4	0.
US National	2 wk ahead	Bin	percent	8.4	8.5	0.
US National	2 wk ahead	Bin	percent	8.5	8.6	0.
US National	2 wk ahead	Bin	percent	8.6	8.7	0.
US National	2 wk ahead	Bin	percent	8.7	8.8	0.
US National	2 wk ahead	Bin	percent	8.8	8.9	0.
US National	2 wk ahead	Bin	percent	8.9	9	0.
US National	2 wk ahead	Bin	percent	9	9.1	0.
US National	2 wk ahead	Bin	percent	9.1	9.2	0.
US National	2 wk ahead	Bin	percent	9.2	9.3	0.
US National	2 wk ahead	Bin	percent	9.3	9.4	0.
US National	2 wk ahead	Bin	percent	9.4	9.5	0.
US National	2 wk ahead	Bin	percent	9.5	9.6	0.
US National	2 wk ahead	Bin	percent	9.6	9.7	0.
US National	2 wk ahead	Bin	percent	9.7	9.8	0.
US National	2 wk ahead	Bin	percent	9.8	9.9	0.
US National	2 wk ahead	Bin	percent	9.9	10	0.
US National	2 wk ahead	Bin	percent	10	10.1	0.
US National	2 wk ahead	Bin	percent	10.1	10.2	0.
US National	2 wk ahead	Bin	percent	10.2	10.3	0.
US National	2 wk ahead	Bin	percent	10.3	10.4	0.
US National	2 wk ahead	Bin	percent	10.4	10.5	0.
US National	2 wk ahead	Bin	percent	10.5	10.6	0.
US National	2 wk ahead	Bin	percent	10.6	10.7	0.
US National	2 wk ahead	Bin	percent	10.7	10.8	0.
US National	2 wk ahead	Bin	percent	10.8	10.9	0.
US National	2 wk ahead	Bin	percent	10.9	11	0.
US National	2 wk ahead	Bin	percent	11	11.1	0.
US National	2 wk ahead	Bin	percent	11.1	11.2	0.
US National	2 wk ahead	Bin	percent	11.2	11.3	0.
US National	2 wk ahead	Bin	percent	11.3	11.4	0.
US National	2 wk ahead	Bin	percent	11.4	11.5	0.
US National	2 wk ahead	Bin	percent	11.5	11.6	0.
US National	2 wk ahead	Bin	percent	11.6	11.7	0.
US National	2 wk ahead	Bin	percent	11.7	11.8	0.
US National	2 wk ahead	Bin	percent	11.8	11.9	0.
US National	2 wk ahead	Bin	percent	11.9	12	0.
US National	2 wk ahead	Bin	percent	12	12.1	0.
US National	2 wk ahead	Bin	percent	12.1	12.2	0.
US National	2 wk ahead	Bin	percent	12.2	12.3	0.
US National	2 wk ahead	Bin	percent	12.3	12.4	0.
US National	2 wk ahead	Bin	percent	12.4	12.5	0.
US National	2 wk ahead	Bin	percent	12.5	12.6	0.
US National	2 wk ahead	Bin	percent	12.6	12.7	0.
US National	2 wk ahead	Bin	percent	12.7	12.8	0.
US National	2 wk ahead	Bin	percent	12.8	12.9	0.
US National	2 wk ahead	Bin	percent	12.9	13	0.
US National	2 wk ahead	Bin	percent	13	100	0.
US National	3 wk ahead	Point	percent	NA	NA	0.7174000000000001
US National	3 wk ahead	Bin	percent	0	0.1	0.050967
US National	3 wk ahead	Bin	percent	0.1	0.2	0.062832
US National	3 wk ahead	Bin	percent	0.2	0.3	0.07245
US National	3 wk ahead	Bin	percent	0.3	0.4	0.078319
US National	3 wk ahead	Bin	percent	0.4	0.5	0.079555
US National	3 wk ahead	Bin	percent	0.5	0.6	0.076109
US National	3 wk ahead	Bin	percent	0.6	0.7	0.06874999999999999
US National	3 wk ahead	Bin	percent	0.7	0.8	0.058823999999999994
US National	3 wk ahead	Bin	percent	0.8	0.9	0.047902
US National	3 wk ahead	Bin	percent	0.9	1	0.037425
US National	3 wk ahead	Bin	percent	1	1.1	0.02846
US National	3 wk ahead	Bin	percent	1.1	1.2	0.021601
US National	3 wk ahead	Bin	percent	1.2	1.3	0.016992
US National	3 wk ahead	Bin	percent	1.3	1.4	0.014433
US National	3 wk ahead	Bin	percent	1.4	1.5	0.013517
US National	3 wk ahead	Bin	percent	1.5	1.6	0.013744
US National	3 wk ahead	Bin	percent	1.6	1.7	0.014617
US National	3 wk ahead	Bin	percent	1.7	1.8	0.015702
US National	3 wk ahead	Bin	percent	1.8	1.9	0.016663999999999998
US National	3 wk ahead	Bin	percent	1.9	2	0.017273
US National	3 wk ahead	Bin	percent	2	2.1	0.017394
US National	3 wk ahead	Bin	percent	2.1	2.2	0.016971
US National	3 wk ahead	Bin	percent	2.2	2.3	0.016014999999999998
US National	3 wk ahead	Bin	percent	2.3	2.4	0.014589999999999999
US National	3 wk ahead	Bin	percent	2.4	2.5	0.012816
US National	3 wk ahead	Bin	percent	2.5	2.6	0.010851999999999999
US National	3 wk ahead	Bin	percent	2.6	2.7	0.008877999999999999
US National	3 wk ahead	Bin	percent	2.7	2.8	0.007065
US National	3 wk ahead	Bin	percent	2.8	2.9	0.005549999999999999
US National	3 wk ahead	Bin	percent	2.9	3	0.00441
US National	3 wk ahead	Bin	percent	3	3.1	0.003656
US National	3 wk ahead	Bin	percent	3.1	3.2	0.003234
US National	3 wk ahead	Bin	percent	3.2	3.3	0.0030559999999999997
US National	3 wk ahead	Bin	percent	3.3	3.4	0.003029
US National	3 wk ahead	Bin	percent	3.4	3.5	0.003087
US National	3 wk ahead	Bin	percent	3.5	3.6	0.003201
US National	3 wk ahead	Bin	percent	3.6	3.7	0.0033729999999999997
US National	3 wk ahead	Bin	percent	3.7	3.8	0.003606
US National	3 wk ahead	Bin	percent	3.8	3.9	0.003877
US National	3 wk ahead	Bin	percent	3.9	4	0.004122
US National	3 wk ahead	Bin	percent	4	4.1	0.004246
US National	3 wk ahead	Bin	percent	4.1	4.2	0.004164999999999999
US National	3 wk ahead	Bin	percent	4.2	4.3	0.003841
US National	3 wk ahead	Bin	percent	4.3	4.4	0.0033039999999999996
US National	3 wk ahead	Bin	percent	4.4	4.5	0.002647
US National	3 wk ahead	Bin	percent	4.5	4.6	0.001994
US National	3 wk ahead	Bin	percent	4.6	4.7	0.001454
US National	3 wk ahead	Bin	percent	4.7	4.8	0.001099
US National	3 wk ahead	Bin	percent	4.8	4.9	0.0009469999999999999
US National	3 wk ahead	Bin	percent	4.9	5	0.000967
US National	3 wk ahead	Bin	percent	5	5.1	0.001093
US National	3 wk ahead	Bin	percent	5.1	5.2	0.001245
US National	3 wk ahead	Bin	percent	5.2	5.3	0.0013469999999999999
US National	3 wk ahead	Bin	percent	5.3	5.4	0.0013469999999999999
US National	3 wk ahead	Bin	percent	5.4	5.5	0.0012339999999999999
US National	3 wk ahead	Bin	percent	5.5	5.6	0.001032
US National	3 wk ahead	Bin	percent	5.6	5.7	0.0007859999999999999
US National	3 wk ahead	Bin	percent	5.7	5.8	0.000545
US National	3 wk ahead	Bin	percent	5.8	5.9	0.000345
US National	3 wk ahead	Bin	percent	5.9	6	0.00019899999999999999
US National	3 wk ahead	Bin	percent	6	6.1	0.000106
US National	3 wk ahead	Bin	percent	6.1	6.2	0.000054999999999999995
US National	3 wk ahead	Bin	percent	6.2	6.3	0.000035
US National	3 wk ahead	Bin	percent	6.3	6.4	0.000041
US National	3 wk ahead	Bin	percent	6.4	6.5	0.000074
US National	3 wk ahead	Bin	percent	6.5	6.6	0.000143
US National	3 wk ahead	Bin	percent	6.6	6.7	0.000259
US National	3 wk ahead	Bin	percent	6.7	6.8	0.00043099999999999996
US National	3 wk ahead	Bin	percent	6.8	6.9	0.0006529999999999999
US National	3 wk ahead	Bin	percent	6.9	7	0.0009019999999999999
US National	3 wk ahead	Bin	percent	7	7.1	0.001133
US National	3 wk ahead	Bin	percent	7.1	7.2	0.0012959999999999998
US National	3 wk ahead	Bin	percent	7.2	7.3	0.0013499999999999999
US National	3 wk ahead	Bin	percent	7.3	7.4	0.001281
US National	3 wk ahead	Bin	percent	7.4	7.5	0.001107
US National	3 wk ahead	Bin	percent	7.5	7.6	0.00087
US National	3 wk ahead	Bin	percent	7.6	7.7	0.000624
US National	3 wk ahead	Bin	percent	7.7	7.8	0.00040699999999999997
US National	3 wk ahead	Bin	percent	7.8	7.9	0.000242
US National	3 wk ahead	Bin	percent	7.9	8	0.00013099999999999999
US National	3 wk ahead	Bin	percent	8	8.1	0.000064
US National	3 wk ahead	Bin	percent	8.1	8.2	0.000029
US National	3 wk ahead	Bin	percent	8.2	8.3	0.000012
US National	3 wk ahead	Bin	percent	8.3	8.4	4.e-6
US National	3 wk ahead	Bin	percent	8.4	8.5	1.e-6
US National	3 wk ahead	Bin	percent	8.5	8.6	0.
US National	3 wk ahead	Bin	percent	8.6	8.7	0.
US National	3 wk ahead	Bin	percent	8.7	8.8	0.
US National	3 wk ahead	Bin	percent	8.8	8.9	0.
US National	3 wk ahead	Bin	percent	8.9	9	0.
US National	3 wk ahead	Bin	percent	9	9.1	0.
US National	3 wk ahead	Bin	percent	9.1	9.2	0.
US National	3 wk ahead	Bin	percent	9.2	9.3	0.
US National	3 wk ahead	Bin	percent	9.3	9.4	0.
US National	3 wk ahead	Bin	percent	9.4	9.5	0.
US National	3 wk ahead	Bin	percent	9.5	9.6	0.
US National	3 wk ahead	Bin	percent	9.6	9.7	0.
US National	3 wk ahead	Bin	percent	9.7	9.8	0.
US National	3 wk ahead	Bin	percent	9.8	9.9	0.
US National	3 wk ahead	Bin	percent	9.9	10	0.
US National	3 wk ahead	Bin	percent	10	10.1	0.
US National	3 wk ahead	Bin	percent	10.1	10.2	0.
US National	3 wk ahead	Bin	percent	10.2	10.3	0.
US National	3 wk ahead	Bin	percent	10.3	10.4	0.
US National	3 wk ahead	Bin	percent	10.4	10.5	0.
US National	3 wk ahead	Bin	percent	10.5	10.6	0.
US National	3 wk ahead	Bin	percent	10.6	10.7	0.
US National	3 wk ahead	Bin	percent	10.7	10.8	0.
US National	3 wk ahead	Bin	percent	10.8	10.9	0.
US National	3 wk ahead	Bin	percent	10.9	11	0.
US National	3 wk ahead	Bin	percent	11	11.1	0.
US National	3 wk ahead	Bin	percent	11.1	11.2	0.
US National	3 wk ahead	Bin	percent	11.2	11.3	0.
US National	3 wk ahead	Bin	percent	11.3	11.4	0.
US National	3 wk ahead	Bin	percent	11.4	11.5	0.
US National	3 wk ahead	Bin	percent	11.5	11.6	0.
US National	3 wk ahead	Bin	percent	11.6	11.7	0.
US National	3 wk ahead	Bin	percent	11.7	11.8	0.
US National	3 wk ahead	Bin	percent	11.8	11.9	0.
US National	3 wk ahead	Bin	percent	11.9	12	0.
US National	3 wk ahead	Bin	percent	12	12.1	0.
US National	3 wk ahead	Bin	percent	12.1	12.2	0.
US National	3 wk ahead	Bin	percent	12.2	12.3	0.
US National	3 wk ahead	Bin	percent	12.3	12.4	0.
US National	3 wk ahead	Bin	percent	12.4	12.5	0.
US National	3 wk ahead	Bin	percent	12.5	12.6	0.
US National	3 wk ahead	Bin	percent	12.6	12.7	0.
US National	3 wk ahead	Bin	percent	12.7	12.8	0.
US National	3 wk ahead	Bin	percent	12.8	12.9	0.
US National	3 wk ahead	Bin	percent	12.9	13	0.
US National	3 wk ahead	Bin	percent	13	100	0.
US National	4 wk ahead	Point	percent	NA	NA	0.6548
US National	4 wk ahead	Bin	percent	0	0.1	0.067733
US National	4 wk ahead	Bin	percent	0.1	0.2	0.077653
US National	4 wk ahead	Bin	percent	0.2	0.3	0.083452
US National	4 wk ahead	Bin	percent	0.3	0.4	0.084259
US National	4 wk ahead	Bin	percent	0.4	0.5	0.08011
US National	4 wk ahead	Bin	percent	0.5	0.6	0.071893
US National	4 wk ahead	Bin	percent	0.6	0.7	0.061061
US National	4 wk ahead	Bin	percent	0.7	0.8	0.04926
US National	4 wk ahead	Bin	percent	0.8	0.9	0.037971
US National	4 wk ahead	Bin	percent	0.9	1	0.028277999999999998
US National	4 wk ahead	Bin	percent	1	1.1	0.020770999999999998
US National	4 wk ahead	Bin	percent	1.1	1.2	0.015576
US National	4 wk ahead	Bin	percent	1.2	1.3	0.012466999999999999
US National	4 wk ahead	Bin	percent	1.3	1.4	0.011013
US National	4 wk ahead	Bin	percent	1.4	1.5	0.010728
US National	4 wk ahead	Bin	percent	1.5	1.6	0.011174
US National	4 wk ahead	Bin	percent	1.6	1.7	0.012013999999999999
US National	4 wk ahead	Bin	percent	1.7	1.8	0.013018
US National	4 wk ahead	Bin	percent	1.8	1.9	0.014027
US National	4 wk ahead	Bin	percent	1.9	2	0.014910999999999999
US National	4 wk ahead	Bin	percent	2	2.1	0.015545999999999999
US National	4 wk ahead	Bin	percent	2.1	2.2	0.015809999999999998
US National	4 wk ahead	Bin	percent	2.2	2.3	0.015609
US National	4 wk ahead	Bin	percent	2.3	2.4	0.014912
US National	4 wk ahead	Bin	percent	2.4	2.5	0.01377
US National	4 wk ahead	Bin	percent	2.5	2.6	0.012315
US National	4 wk ahead	Bin	percent	2.6	2.7	0.010716999999999999
US National	4 wk ahead	Bin	percent	2.7	2.8	0.009132999999999999
US National	4 wk ahead	Bin	percent	2.8	2.9	0.007666999999999999
US National	4 wk ahead	Bin	percent	2.9	3	0.006352
US National	4 wk ahead	Bin	percent	3	3.1	0.00518
US National	4 wk ahead	Bin	percent	3.1	3.2	0.00413
US National	4 wk ahead	Bin	percent	3.2	3.3	0.003201
US National	4 wk ahead	Bin	percent	3.3	3.4	0.0024129999999999998
US National	4 wk ahead	Bin	percent	3.4	3.5	0.001803
US National	4 wk ahead	Bin	percent	3.5	3.6	0.0014069999999999998
US National	4 wk ahead	Bin	percent	3.6	3.7	0.001241
US National	4 wk ahead	Bin	percent	3.7	3.8	0.001294
US National	4 wk ahead	Bin	percent	3.8	3.9	0.00153
US National	4 wk ahead	Bin	percent	3.9	4	0.0018909999999999999
US National	4 wk ahead	Bin	percent	4	4.1	0.00231
US National	4 wk ahead	Bin	percent	4.1	4.2	0.0027199999999999998
US National	4 wk ahead	Bin	percent	4.2	4.3	0.003075
US National	4 wk ahead	Bin	percent	4.3	4.4	0.003351
US National	4 wk ahead	Bin	percent	4.4	4.5	0.0035429999999999997
US National	4 wk ahead	Bin	percent	4.5	4.6	0.0036639999999999997
US National	4 wk ahead	Bin	percent	4.6	4.7	0.003724
US National	4 wk ahead	Bin	percent	4.7	4.8	0.0037259999999999997
US National	4 wk ahead	Bin	percent	4.8	4.9	0.003668
US National	4 wk ahead	Bin	percent	4.9	5	0.003545
US National	4 wk ahead	Bin	percent	5	5.1	0.0033599999999999997
US National	4 wk ahead	Bin	percent	5.1	5.2	0.003119
US National	4 wk ahead	Bin	percent	5.2	5.3	0.002832
US National	4 wk ahead	Bin	percent	5.3	5.4	0.002508
US National	4 wk ahead	Bin	percent	5.4	5.5	0.002156
US National	4 wk ahead	Bin	percent	5.5	5.6	0.00179
US National	4 wk ahead	Bin	percent	5.6	5.7	0.0014349999999999999
US National	4 wk ahead	Bin	percent	5.7	5.8	0.001122
US National	4 wk ahead	Bin	percent	5.8	5.9	0.000886
US National	4 wk ahead	Bin	percent	5.9	6	0.000757
US National	4 wk ahead	Bin	percent	6	6.1	0.000745
US National	4 wk ahead	Bin	percent	6.1	6.2	0.000838
US National	4 wk ahead	Bin	percent	6.2	6.3	0.001
US National	4 wk ahead	Bin	percent	6.3	6.4	0.001179
US National	4 wk ahead	Bin	percent	6.4	6.5	0.001317
US National	4 wk ahead	Bin	percent	6.5	6.6	0.0013679999999999999
US National	4 wk ahead	Bin	percent	6.6	6.7	0.001313
US National	4 wk ahead	Bin	percent	6.7	6.8	0.0011589999999999999
US National	4 wk ahead	Bin	percent	6.8	6.9	0.000941
US National	4 wk ahead	Bin	percent	6.9	7	0.0007019999999999999
US National	4 wk ahead	Bin	percent	7	7.1	0.000481
US National	4 wk ahead	Bin	percent	7.1	7.2	0.000303
US National	4 wk ahead	Bin	percent	7.2	7.3	0.000175
US National	4 wk ahead	Bin	percent	7.3	7.4	0.000093
US National	4 wk ahead	Bin	percent	7.4	7.5	0.000046
US National	4 wk ahead	Bin	percent	7.5	7.6	0.000019999999999999998
US National	4 wk ahead	Bin	percent	7.6	7.7	8.e-6
US National	4 wk ahead	Bin	percent	7.7	7.8	3.e-6
US National	4 wk ahead	Bin	percent	7.8	7.9	1.e-6
US National	4 wk ahead	Bin	percent	7.9	8	0.
US National	4 wk ahead	Bin	percent	8	8.1	0.
US National	4 wk ahead	Bin	percent	8.1	8.2	0.
US National	4 wk ahead	Bin	percent	8.2	8.3	1.e-6
US National	4 wk ahead	Bin	percent	8.3	8.4	2.e-6
US National	4 wk ahead	Bin	percent	8.4	8.5	6.e-6
US National	4 wk ahead	Bin	percent	8.5	8.6	0.000014
US National	4 wk ahead	Bin	percent	8.6	8.7	0.000032999999999999996
US National	4 wk ahead	Bin	percent	8.7	8.8	0.00007
US National	4 wk ahead	Bin	percent	8.8	8.9	0.000136
US National	4 wk ahead	Bin	percent	8.9	9	0.000243
US National	4 wk ahead	Bin	percent	9	9.1	0.00039999999999999996
US National	4 wk ahead	Bin	percent	9.1	9.2	0.000605
US National	4 wk ahead	Bin	percent	9.2	9.3	0.0008399999999999999
US National	4 wk ahead	Bin	percent	9.3	9.4	0.001072
US National	4 wk ahead	Bin	percent	9.4	9.5	0.001256
US National	4 wk ahead	Bin	percent	9.5	9.6	0.001353
US National	4 wk ahead	Bin	percent	9.6	9.7	0.001339
US National	4 wk ahead	Bin	percent	9.7	9.8	0.001218
US National	4 wk ahead	Bin	percent	9.8	9.9	0.001018
US National	4 wk ahead	Bin	percent	9.9	10	0.000781
US National	4 wk ahead	Bin	percent	10	10.1	0.000551
US National	4 wk ahead	Bin	percent	10.1	10.2	0.000357
US National	4 wk ahead	Bin	percent	10.2	10.3	0.000212
US National	4 wk ahead	Bin	percent	10.3	10.4	0.000116
US National	4 wk ahead	Bin	percent	10.4	10.5	0.000058
US National	4 wk ahead	Bin	percent	10.5	10.6	0.000027
US National	4 wk ahead	Bin	percent	10.6	10.7	0.000011
US National	4 wk ahead	Bin	percent	10.7	10.8	4.e-6
US National	4 wk ahead	Bin	percent	10.8	10.9	2.e-6
US National	4 wk ahead	Bin	percent	10.9	11	1.e-6
US National	4 wk ahead	Bin	percent	11	11.1	0.
US National	4 wk ahead	Bin	percent	11.1	11.2	0.
US National	4 wk ahead	Bin	percent	11.2	11.3	0.
US National	4 wk ahead	Bin	percent	11.3	11.4	0.
US National	4 wk ahead	Bin	percent	11.4	11.5	0.
US National	4 wk ahead	Bin	percent	11.5	11.6	0.
US National	4 wk ahead	Bin	percent	11.6	11.7	0.
US National	4 wk ahead	Bin	percent	11.7	11.8	0.
US National	4 wk ahead	Bin	percent	11.8	11.9	0.
US National	4 wk ahead	Bin	percent	11.9	12	0.
US National	4 wk ahead	Bin	percent	12	12.1	0.
US National	4 wk ahead	Bin	percent	12.1	12.2	0.
US National	4 wk ahead	Bin	percent	12.2	12.3	0.
US National	4 wk ahead	Bin	percent	12.3	12.4	0.
US National	4 wk ahead	Bin	percent	12.4	12.5	0.
US National	4 wk ahead	Bin	percent	12.5	12.6	0.
US National	4 wk ahead	Bin	percent	12.6	12.7	0.
US National	4 wk ahead	Bin	percent	12.7	12.8	0.
US National	4 wk ahead	Bin	percent	12.8	12.9	0.
US National	4 wk ahead	Bin	percent	12.9	13	0.
US National	4 wk ahead	Bin	percent	13	100	0.
