# Supplementary material for: Use of daily Internet search query data improves real-time projections of influenza epidemics
Source: J R Soc Interface. 2018 Oct 10;15(147):20180220. doi: 10.1098/rsif.2018.0220 (PMC6228485; doi:10.1098/rsif.2018.0220)
Supplement: Prediction results in FluChallenge format [file rsif20180220supp2.gz › Forecast-files/mss-15-wikiWEEKnoNOW/3-7_paramrep.txt]

{"LL"	{35.64848152968108	206.9068922453621	355.3189236368921	441.6987481089781}}
{"DD"	{3.0685211456907213	4.430326688153291	5.9408482477282645	6.652203937595397}}
{"R0max"	{1.4452661606436252	1.902568265975908	2.765703012189195	3.3519585986184834}}
{"R0min"	{0.8427325833707351	0.8862578908153171	1.0549839861722101	1.1344610421349506}}
{"Inf"	{695.9913547805468	992.7986040172096	1297.4988529523268	1449.9028266821495}}
{"Sus"	{68488.60026526262	70263.59740908458	79747.03112025386	88036.09000603472}}
{"R0(t)"	{1.12221139959017	1.2604431807527143	1.502958461018741	1.6893341070421948}}
{"Reff"	{0.8772679451443423	0.9460390092477483	1.1287684193354184	1.246660232536576}}
