# Supplementary material for: Use of daily Internet search query data improves real-time projections of influenza epidemics
Source: J R Soc Interface. 2018 Oct 10;15(147):20180220. doi: 10.1098/rsif.2018.0220 (PMC6228485; doi:10.1098/rsif.2018.0220)
Supplement: Prediction results in FluChallenge format [file rsif20180220supp2.gz › Forecast-files/mss-15-wikiWEEKnoNOW/3-31_paramrep.txt]

{"LL"	{32.24132839991402	77.57416254914037	181.3357447484094	297.69434110427204}}
{"DD"	{3.0483692887404654	4.632138522699496	5.820584212670317	6.682633535432028}}
{"R0max"	{1.6921112469746404	2.3002021088747036	3.531195071859154	3.94130894413886}}
{"R0min"	{0.9247591065789867	1.001788182745606	1.1274403193365665	1.1684443850634172}}
{"Inf"	{535.5959339673747	837.6747382979603	1074.8239168939913	1234.7423410852637}}
{"Sus"	{40145.96569375958	49979.95898095949	71563.51375239716	87377.50968569408}}
{"R0(t)"	{1.2023422638733774	1.3168789458366994	1.5751965035915148	1.6982758926013826}}
{"Reff"	{0.5832933325013628	0.6820905093277845	1.0308859590319297	1.3180297159216667}}
