# Supplementary material for: Use of daily Internet search query data improves real-time projections of influenza epidemics
Source: J R Soc Interface. 2018 Oct 10;15(147):20180220. doi: 10.1098/rsif.2018.0220 (PMC6228485; doi:10.1098/rsif.2018.0220)
Supplement: Prediction results in FluChallenge format [file rsif20180220supp2.gz › Forecast-files/mss-15-wikiWEEKnoNOW/2014-EW46.csv]

Location	Target	Type	Unit	Bin_start_incl	Bin_end_notincl	Value
US National	1 wk ahead	Point	percent	NA	NA	2.0924
US National	1 wk ahead	Bin	percent	0	0.1	0.
US National	1 wk ahead	Bin	percent	0.1	0.2	0.
US National	1 wk ahead	Bin	percent	0.2	0.3	0.
US National	1 wk ahead	Bin	percent	0.3	0.4	0.
US National	1 wk ahead	Bin	percent	0.4	0.5	1.e-6
US National	1 wk ahead	Bin	percent	0.5	0.6	0.000013
US National	1 wk ahead	Bin	percent	0.6	0.7	0.000084
US National	1 wk ahead	Bin	percent	0.7	0.8	0.00039799999999999997
US National	1 wk ahead	Bin	percent	0.8	0.9	0.001375
US National	1 wk ahead	Bin	percent	0.9	1	0.003548
US National	1 wk ahead	Bin	percent	1	1.1	0.007189
US National	1 wk ahead	Bin	percent	1.1	1.2	0.01223
US National	1 wk ahead	Bin	percent	1.2	1.3	0.018581
US National	1 wk ahead	Bin	percent	1.3	1.4	0.026098999999999997
US National	1 wk ahead	Bin	percent	1.4	1.5	0.034422999999999995
US National	1 wk ahead	Bin	percent	1.5	1.6	0.043343
US National	1 wk ahead	Bin	percent	1.6	1.7	0.052997999999999997
US National	1 wk ahead	Bin	percent	1.7	1.8	0.063404
US National	1 wk ahead	Bin	percent	1.8	1.9	0.073902
US National	1 wk ahead	Bin	percent	1.9	2	0.08263
US National	1 wk ahead	Bin	percent	2	2.1	0.086383
US National	1 wk ahead	Bin	percent	2.1	2.2	0.08238
US National	1 wk ahead	Bin	percent	2.2	2.3	0.071265
US National	1 wk ahead	Bin	percent	2.3	2.4	0.057470999999999994
US National	1 wk ahead	Bin	percent	2.4	2.5	0.045672
US National	1 wk ahead	Bin	percent	2.5	2.6	0.037322999999999995
US National	1 wk ahead	Bin	percent	2.6	2.7	0.030886999999999998
US National	1 wk ahead	Bin	percent	2.7	2.8	0.024832999999999997
US National	1 wk ahead	Bin	percent	2.8	2.9	0.019666
US National	1 wk ahead	Bin	percent	2.9	3	0.016737
US National	1 wk ahead	Bin	percent	3	3.1	0.016132
US National	1 wk ahead	Bin	percent	3.1	3.2	0.016524
US National	1 wk ahead	Bin	percent	3.2	3.3	0.016401
US National	1 wk ahead	Bin	percent	3.3	3.4	0.015123
US National	1 wk ahead	Bin	percent	3.4	3.5	0.013071
US National	1 wk ahead	Bin	percent	3.5	3.6	0.010784
US National	1 wk ahead	Bin	percent	3.6	3.7	0.00831
US National	1 wk ahead	Bin	percent	3.7	3.8	0.005639
US National	1 wk ahead	Bin	percent	3.8	3.9	0.0031669999999999997
US National	1 wk ahead	Bin	percent	3.9	4	0.001401
US National	1 wk ahead	Bin	percent	4	4.1	0.00047
US National	1 wk ahead	Bin	percent	4.1	4.2	0.000116
US National	1 wk ahead	Bin	percent	4.2	4.3	0.000021
US National	1 wk ahead	Bin	percent	4.3	4.4	3.e-6
US National	1 wk ahead	Bin	percent	4.4	4.5	0.
US National	1 wk ahead	Bin	percent	4.5	4.6	0.
US National	1 wk ahead	Bin	percent	4.6	4.7	0.
US National	1 wk ahead	Bin	percent	4.7	4.8	0.
US National	1 wk ahead	Bin	percent	4.8	4.9	0.
US National	1 wk ahead	Bin	percent	4.9	5	0.
US National	1 wk ahead	Bin	percent	5	5.1	0.
US National	1 wk ahead	Bin	percent	5.1	5.2	0.
US National	1 wk ahead	Bin	percent	5.2	5.3	0.
US National	1 wk ahead	Bin	percent	5.3	5.4	0.
US National	1 wk ahead	Bin	percent	5.4	5.5	0.
US National	1 wk ahead	Bin	percent	5.5	5.6	0.
US National	1 wk ahead	Bin	percent	5.6	5.7	0.
US National	1 wk ahead	Bin	percent	5.7	5.8	0.
US National	1 wk ahead	Bin	percent	5.8	5.9	0.
US National	1 wk ahead	Bin	percent	5.9	6	0.
US National	1 wk ahead	Bin	percent	6	6.1	0.
US National	1 wk ahead	Bin	percent	6.1	6.2	0.
US National	1 wk ahead	Bin	percent	6.2	6.3	0.
US National	1 wk ahead	Bin	percent	6.3	6.4	0.
US National	1 wk ahead	Bin	percent	6.4	6.5	0.
US National	1 wk ahead	Bin	percent	6.5	6.6	0.
US National	1 wk ahead	Bin	percent	6.6	6.7	0.
US National	1 wk ahead	Bin	percent	6.7	6.8	0.
US National	1 wk ahead	Bin	percent	6.8	6.9	0.
US National	1 wk ahead	Bin	percent	6.9	7	0.
US National	1 wk ahead	Bin	percent	7	7.1	0.
US National	1 wk ahead	Bin	percent	7.1	7.2	0.
US National	1 wk ahead	Bin	percent	7.2	7.3	0.
US National	1 wk ahead	Bin	percent	7.3	7.4	0.
US National	1 wk ahead	Bin	percent	7.4	7.5	0.
US National	1 wk ahead	Bin	percent	7.5	7.6	0.
US National	1 wk ahead	Bin	percent	7.6	7.7	0.
US National	1 wk ahead	Bin	percent	7.7	7.8	0.
US National	1 wk ahead	Bin	percent	7.8	7.9	0.
US National	1 wk ahead	Bin	percent	7.9	8	0.
US National	1 wk ahead	Bin	percent	8	8.1	0.
US National	1 wk ahead	Bin	percent	8.1	8.2	0.
US National	1 wk ahead	Bin	percent	8.2	8.3	0.
US National	1 wk ahead	Bin	percent	8.3	8.4	0.
US National	1 wk ahead	Bin	percent	8.4	8.5	0.
US National	1 wk ahead	Bin	percent	8.5	8.6	0.
US National	1 wk ahead	Bin	percent	8.6	8.7	0.
US National	1 wk ahead	Bin	percent	8.7	8.8	0.
US National	1 wk ahead	Bin	percent	8.8	8.9	0.
US National	1 wk ahead	Bin	percent	8.9	9	0.
US National	1 wk ahead	Bin	percent	9	9.1	0.
US National	1 wk ahead	Bin	percent	9.1	9.2	0.
US National	1 wk ahead	Bin	percent	9.2	9.3	0.
US National	1 wk ahead	Bin	percent	9.3	9.4	0.
US National	1 wk ahead	Bin	percent	9.4	9.5	0.
US National	1 wk ahead	Bin	percent	9.5	9.6	0.
US National	1 wk ahead	Bin	percent	9.6	9.7	0.
US National	1 wk ahead	Bin	percent	9.7	9.8	0.
US National	1 wk ahead	Bin	percent	9.8	9.9	0.
US National	1 wk ahead	Bin	percent	9.9	10	0.
US National	1 wk ahead	Bin	percent	10	10.1	0.
US National	1 wk ahead	Bin	percent	10.1	10.2	0.
US National	1 wk ahead	Bin	percent	10.2	10.3	0.
US National	1 wk ahead	Bin	percent	10.3	10.4	0.
US National	1 wk ahead	Bin	percent	10.4	10.5	0.
US National	1 wk ahead	Bin	percent	10.5	10.6	0.
US National	1 wk ahead	Bin	percent	10.6	10.7	0.
US National	1 wk ahead	Bin	percent	10.7	10.8	0.
US National	1 wk ahead	Bin	percent	10.8	10.9	0.
US National	1 wk ahead	Bin	percent	10.9	11	0.
US National	1 wk ahead	Bin	percent	11	11.1	0.
US National	1 wk ahead	Bin	percent	11.1	11.2	0.
US National	1 wk ahead	Bin	percent	11.2	11.3	0.
US National	1 wk ahead	Bin	percent	11.3	11.4	0.
US National	1 wk ahead	Bin	percent	11.4	11.5	0.
US National	1 wk ahead	Bin	percent	11.5	11.6	0.
US National	1 wk ahead	Bin	percent	11.6	11.7	0.
US National	1 wk ahead	Bin	percent	11.7	11.8	0.
US National	1 wk ahead	Bin	percent	11.8	11.9	0.
US National	1 wk ahead	Bin	percent	11.9	12	0.
US National	1 wk ahead	Bin	percent	12	12.1	0.
US National	1 wk ahead	Bin	percent	12.1	12.2	0.
US National	1 wk ahead	Bin	percent	12.2	12.3	0.
US National	1 wk ahead	Bin	percent	12.3	12.4	0.
US National	1 wk ahead	Bin	percent	12.4	12.5	0.
US National	1 wk ahead	Bin	percent	12.5	12.6	0.
US National	1 wk ahead	Bin	percent	12.6	12.7	0.
US National	1 wk ahead	Bin	percent	12.7	12.8	0.
US National	1 wk ahead	Bin	percent	12.8	12.9	0.
US National	1 wk ahead	Bin	percent	12.9	13	0.
US National	1 wk ahead	Bin	percent	13	100	0.
US National	2 wk ahead	Point	percent	NA	NA	2.6858000000000004
US National	2 wk ahead	Bin	percent	0	0.1	0.000523
US National	2 wk ahead	Bin	percent	0.1	0.2	0.000825
US National	2 wk ahead	Bin	percent	0.2	0.3	0.0012569999999999999
US National	2 wk ahead	Bin	percent	0.3	0.4	0.0018499999999999999
US National	2 wk ahead	Bin	percent	0.4	0.5	0.002637
US National	2 wk ahead	Bin	percent	0.5	0.6	0.003642
US National	2 wk ahead	Bin	percent	0.6	0.7	0.004886
US National	2 wk ahead	Bin	percent	0.7	0.8	0.006376
US National	2 wk ahead	Bin	percent	0.8	0.9	0.008105
US National	2 wk ahead	Bin	percent	0.9	1	0.010055
US National	2 wk ahead	Bin	percent	1	1.1	0.012192
US National	2 wk ahead	Bin	percent	1.1	1.2	0.014473
US National	2 wk ahead	Bin	percent	1.2	1.3	0.016843999999999998
US National	2 wk ahead	Bin	percent	1.3	1.4	0.019251
US National	2 wk ahead	Bin	percent	1.4	1.5	0.021637999999999998
US National	2 wk ahead	Bin	percent	1.5	1.6	0.023954
US National	2 wk ahead	Bin	percent	1.6	1.7	0.026153
US National	2 wk ahead	Bin	percent	1.7	1.8	0.028194
US National	2 wk ahead	Bin	percent	1.8	1.9	0.030043
US National	2 wk ahead	Bin	percent	1.9	2	0.031665
US National	2 wk ahead	Bin	percent	2	2.1	0.033023
US National	2 wk ahead	Bin	percent	2.1	2.2	0.034078
US National	2 wk ahead	Bin	percent	2.2	2.3	0.03479
US National	2 wk ahead	Bin	percent	2.3	2.4	0.035121
US National	2 wk ahead	Bin	percent	2.4	2.5	0.035038
US National	2 wk ahead	Bin	percent	2.5	2.6	0.034526
US National	2 wk ahead	Bin	percent	2.6	2.7	0.033586
US National	2 wk ahead	Bin	percent	2.7	2.8	0.032246
US National	2 wk ahead	Bin	percent	2.8	2.9	0.030559
US National	2 wk ahead	Bin	percent	2.9	3	0.028603
US National	2 wk ahead	Bin	percent	3	3.1	0.026475
US National	2 wk ahead	Bin	percent	3.1	3.2	0.024281999999999998
US National	2 wk ahead	Bin	percent	3.2	3.3	0.022128
US National	2 wk ahead	Bin	percent	3.3	3.4	0.020106
US National	2 wk ahead	Bin	percent	3.4	3.5	0.018285
US National	2 wk ahead	Bin	percent	3.5	3.6	0.016703
US National	2 wk ahead	Bin	percent	3.6	3.7	0.01537
US National	2 wk ahead	Bin	percent	3.7	3.8	0.014266
US National	2 wk ahead	Bin	percent	3.8	3.9	0.013354999999999999
US National	2 wk ahead	Bin	percent	3.9	4	0.012591
US National	2 wk ahead	Bin	percent	4	4.1	0.01193
US National	2 wk ahead	Bin	percent	4.1	4.2	0.011334
US National	2 wk ahead	Bin	percent	4.2	4.3	0.010775
US National	2 wk ahead	Bin	percent	4.3	4.4	0.010237999999999999
US National	2 wk ahead	Bin	percent	4.4	4.5	0.009715
US National	2 wk ahead	Bin	percent	4.5	4.6	0.009204
US National	2 wk ahead	Bin	percent	4.6	4.7	0.008702999999999999
US National	2 wk ahead	Bin	percent	4.7	4.8	0.008213999999999999
US National	2 wk ahead	Bin	percent	4.8	4.9	0.007737999999999999
US National	2 wk ahead	Bin	percent	4.9	5	0.0072759999999999995
US National	2 wk ahead	Bin	percent	5	5.1	0.006829999999999999
US National	2 wk ahead	Bin	percent	5.1	5.2	0.006402
US National	2 wk ahead	Bin	percent	5.2	5.3	0.005993
US National	2 wk ahead	Bin	percent	5.3	5.4	0.005605
US National	2 wk ahead	Bin	percent	5.4	5.5	0.005235
US National	2 wk ahead	Bin	percent	5.5	5.6	0.004879
US National	2 wk ahead	Bin	percent	5.6	5.7	0.004534
US National	2 wk ahead	Bin	percent	5.7	5.8	0.004194
US National	2 wk ahead	Bin	percent	5.8	5.9	0.003859
US National	2 wk ahead	Bin	percent	5.9	6	0.003535
US National	2 wk ahead	Bin	percent	6	6.1	0.003231
US National	2 wk ahead	Bin	percent	6.1	6.2	0.002963
US National	2 wk ahead	Bin	percent	6.2	6.3	0.002751
US National	2 wk ahead	Bin	percent	6.3	6.4	0.0026149999999999997
US National	2 wk ahead	Bin	percent	6.4	6.5	0.0025689999999999997
US National	2 wk ahead	Bin	percent	6.5	6.6	0.00262
US National	2 wk ahead	Bin	percent	6.6	6.7	0.00276
US National	2 wk ahead	Bin	percent	6.7	6.8	0.002969
US National	2 wk ahead	Bin	percent	6.8	6.9	0.003214
US National	2 wk ahead	Bin	percent	6.9	7	0.0034549999999999997
US National	2 wk ahead	Bin	percent	7	7.1	0.0036539999999999997
US National	2 wk ahead	Bin	percent	7.1	7.2	0.003774
US National	2 wk ahead	Bin	percent	7.2	7.3	0.003793
US National	2 wk ahead	Bin	percent	7.3	7.4	0.003702
US National	2 wk ahead	Bin	percent	7.4	7.5	0.003505
US National	2 wk ahead	Bin	percent	7.5	7.6	0.0032189999999999996
US National	2 wk ahead	Bin	percent	7.6	7.7	0.002871
US National	2 wk ahead	Bin	percent	7.7	7.8	0.0024909999999999997
US National	2 wk ahead	Bin	percent	7.8	7.9	0.00211
US National	2 wk ahead	Bin	percent	7.9	8	0.0017569999999999999
US National	2 wk ahead	Bin	percent	8	8.1	0.001451
US National	2 wk ahead	Bin	percent	8.1	8.2	0.001209
US National	2 wk ahead	Bin	percent	8.2	8.3	0.001035
US National	2 wk ahead	Bin	percent	8.3	8.4	0.000926
US National	2 wk ahead	Bin	percent	8.4	8.5	0.000874
US National	2 wk ahead	Bin	percent	8.5	8.6	0.0008619999999999999
US National	2 wk ahead	Bin	percent	8.6	8.7	0.0008719999999999999
US National	2 wk ahead	Bin	percent	8.7	8.8	0.000886
US National	2 wk ahead	Bin	percent	8.8	8.9	0.000888
US National	2 wk ahead	Bin	percent	8.9	9	0.0008669999999999999
US National	2 wk ahead	Bin	percent	9	9.1	0.0008179999999999999
US National	2 wk ahead	Bin	percent	9.1	9.2	0.000743
US National	2 wk ahead	Bin	percent	9.2	9.3	0.0006479999999999999
US National	2 wk ahead	Bin	percent	9.3	9.4	0.0005409999999999999
US National	2 wk ahead	Bin	percent	9.4	9.5	0.000432
US National	2 wk ahead	Bin	percent	9.5	9.6	0.00033099999999999997
US National	2 wk ahead	Bin	percent	9.6	9.7	0.000242
US National	2 wk ahead	Bin	percent	9.7	9.8	0.00016999999999999999
US National	2 wk ahead	Bin	percent	9.8	9.9	0.00011399999999999999
US National	2 wk ahead	Bin	percent	9.9	10	0.000073
US National	2 wk ahead	Bin	percent	10	10.1	0.000044999999999999996
US National	2 wk ahead	Bin	percent	10.1	10.2	0.000026
US National	2 wk ahead	Bin	percent	10.2	10.3	0.000014999999999999999
US National	2 wk ahead	Bin	percent	10.3	10.4	8.e-6
US National	2 wk ahead	Bin	percent	10.4	10.5	4.e-6
US National	2 wk ahead	Bin	percent	10.5	10.6	2.e-6
US National	2 wk ahead	Bin	percent	10.6	10.7	1.e-6
US National	2 wk ahead	Bin	percent	10.7	10.8	0.
US National	2 wk ahead	Bin	percent	10.8	10.9	0.
US National	2 wk ahead	Bin	percent	10.9	11	0.
US National	2 wk ahead	Bin	percent	11	11.1	0.
US National	2 wk ahead	Bin	percent	11.1	11.2	0.
US National	2 wk ahead	Bin	percent	11.2	11.3	0.
US National	2 wk ahead	Bin	percent	11.3	11.4	0.
US National	2 wk ahead	Bin	percent	11.4	11.5	0.
US National	2 wk ahead	Bin	percent	11.5	11.6	0.
US National	2 wk ahead	Bin	percent	11.6	11.7	0.
US National	2 wk ahead	Bin	percent	11.7	11.8	0.
US National	2 wk ahead	Bin	percent	11.8	11.9	0.
US National	2 wk ahead	Bin	percent	11.9	12	0.
US National	2 wk ahead	Bin	percent	12	12.1	0.
US National	2 wk ahead	Bin	percent	12.1	12.2	0.
US National	2 wk ahead	Bin	percent	12.2	12.3	0.
US National	2 wk ahead	Bin	percent	12.3	12.4	0.
US National	2 wk ahead	Bin	percent	12.4	12.5	0.
US National	2 wk ahead	Bin	percent	12.5	12.6	0.
US National	2 wk ahead	Bin	percent	12.6	12.7	0.
US National	2 wk ahead	Bin	percent	12.7	12.8	0.
US National	2 wk ahead	Bin	percent	12.8	12.9	0.
US National	2 wk ahead	Bin	percent	12.9	13	0.
US National	2 wk ahead	Bin	percent	13	100	0.
US National	3 wk ahead	Point	percent	NA	NA	3.4942
US National	3 wk ahead	Bin	percent	0	0.1	0.003524
US National	3 wk ahead	Bin	percent	0.1	0.2	0.004083
US National	3 wk ahead	Bin	percent	0.2	0.3	0.004693999999999999
US National	3 wk ahead	Bin	percent	0.3	0.4	0.0053549999999999995
US National	3 wk ahead	Bin	percent	0.4	0.5	0.006063
US National	3 wk ahead	Bin	percent	0.5	0.6	0.006814
US National	3 wk ahead	Bin	percent	0.6	0.7	0.0076029999999999995
US National	3 wk ahead	Bin	percent	0.7	0.8	0.008423
US National	3 wk ahead	Bin	percent	0.8	0.9	0.009269
US National	3 wk ahead	Bin	percent	0.9	1	0.010131
US National	3 wk ahead	Bin	percent	1	1.1	0.011001
US National	3 wk ahead	Bin	percent	1.1	1.2	0.011871
US National	3 wk ahead	Bin	percent	1.2	1.3	0.012731
US National	3 wk ahead	Bin	percent	1.3	1.4	0.013573
US National	3 wk ahead	Bin	percent	1.4	1.5	0.014388999999999999
US National	3 wk ahead	Bin	percent	1.5	1.6	0.01517
US National	3 wk ahead	Bin	percent	1.6	1.7	0.015909
US National	3 wk ahead	Bin	percent	1.7	1.8	0.0166
US National	3 wk ahead	Bin	percent	1.8	1.9	0.017235999999999998
US National	3 wk ahead	Bin	percent	1.9	2	0.017813
US National	3 wk ahead	Bin	percent	2	2.1	0.018327
US National	3 wk ahead	Bin	percent	2.1	2.2	0.018772999999999998
US National	3 wk ahead	Bin	percent	2.2	2.3	0.01915
US National	3 wk ahead	Bin	percent	2.3	2.4	0.019454
US National	3 wk ahead	Bin	percent	2.4	2.5	0.019686
US National	3 wk ahead	Bin	percent	2.5	2.6	0.019843
US National	3 wk ahead	Bin	percent	2.6	2.7	0.019924
US National	3 wk ahead	Bin	percent	2.7	2.8	0.019931
US National	3 wk ahead	Bin	percent	2.8	2.9	0.019864
US National	3 wk ahead	Bin	percent	2.9	3	0.019722999999999997
US National	3 wk ahead	Bin	percent	3	3.1	0.019511
US National	3 wk ahead	Bin	percent	3.1	3.2	0.01923
US National	3 wk ahead	Bin	percent	3.2	3.3	0.018883999999999998
US National	3 wk ahead	Bin	percent	3.3	3.4	0.018476
US National	3 wk ahead	Bin	percent	3.4	3.5	0.018011
US National	3 wk ahead	Bin	percent	3.5	3.6	0.017495
US National	3 wk ahead	Bin	percent	3.6	3.7	0.016933999999999998
US National	3 wk ahead	Bin	percent	3.7	3.8	0.016335
US National	3 wk ahead	Bin	percent	3.8	3.9	0.015707
US National	3 wk ahead	Bin	percent	3.9	4	0.015057
US National	3 wk ahead	Bin	percent	4	4.1	0.014393
US National	3 wk ahead	Bin	percent	4.1	4.2	0.013724
US National	3 wk ahead	Bin	percent	4.2	4.3	0.013057
US National	3 wk ahead	Bin	percent	4.3	4.4	0.012402
US National	3 wk ahead	Bin	percent	4.4	4.5	0.011764
US National	3 wk ahead	Bin	percent	4.5	4.6	0.011151
US National	3 wk ahead	Bin	percent	4.6	4.7	0.010569
US National	3 wk ahead	Bin	percent	4.7	4.8	0.01002
US National	3 wk ahead	Bin	percent	4.8	4.9	0.00951
US National	3 wk ahead	Bin	percent	4.9	5	0.00904
US National	3 wk ahead	Bin	percent	5	5.1	0.008610999999999999
US National	3 wk ahead	Bin	percent	5.1	5.2	0.008223
US National	3 wk ahead	Bin	percent	5.2	5.3	0.007875
US National	3 wk ahead	Bin	percent	5.3	5.4	0.007565
US National	3 wk ahead	Bin	percent	5.4	5.5	0.0072889999999999995
US National	3 wk ahead	Bin	percent	5.5	5.6	0.007045
US National	3 wk ahead	Bin	percent	5.6	5.7	0.006827
US National	3 wk ahead	Bin	percent	5.7	5.8	0.006632
US National	3 wk ahead	Bin	percent	5.8	5.9	0.006456
US National	3 wk ahead	Bin	percent	5.9	6	0.006294
US National	3 wk ahead	Bin	percent	6	6.1	0.006143
US National	3 wk ahead	Bin	percent	6.1	6.2	0.005998
US National	3 wk ahead	Bin	percent	6.2	6.3	0.005859
US National	3 wk ahead	Bin	percent	6.3	6.4	0.0057209999999999995
US National	3 wk ahead	Bin	percent	6.4	6.5	0.005585
US National	3 wk ahead	Bin	percent	6.5	6.6	0.005449
US National	3 wk ahead	Bin	percent	6.6	6.7	0.005312
US National	3 wk ahead	Bin	percent	6.7	6.8	0.005176
US National	3 wk ahead	Bin	percent	6.8	6.9	0.005039999999999999
US National	3 wk ahead	Bin	percent	6.9	7	0.004906
US National	3 wk ahead	Bin	percent	7	7.1	0.004775
US National	3 wk ahead	Bin	percent	7.1	7.2	0.004646
US National	3 wk ahead	Bin	percent	7.2	7.3	0.004522
US National	3 wk ahead	Bin	percent	7.3	7.4	0.004402
US National	3 wk ahead	Bin	percent	7.4	7.5	0.004287
US National	3 wk ahead	Bin	percent	7.5	7.6	0.004177
US National	3 wk ahead	Bin	percent	7.6	7.7	0.004071
US National	3 wk ahead	Bin	percent	7.7	7.8	0.0039689999999999994
US National	3 wk ahead	Bin	percent	7.8	7.9	0.0038699999999999997
US National	3 wk ahead	Bin	percent	7.9	8	0.003773
US National	3 wk ahead	Bin	percent	8	8.1	0.0036769999999999997
US National	3 wk ahead	Bin	percent	8.1	8.2	0.003581
US National	3 wk ahead	Bin	percent	8.2	8.3	0.003485
US National	3 wk ahead	Bin	percent	8.3	8.4	0.0033859999999999997
US National	3 wk ahead	Bin	percent	8.4	8.5	0.003286
US National	3 wk ahead	Bin	percent	8.5	8.6	0.003183
US National	3 wk ahead	Bin	percent	8.6	8.7	0.003078
US National	3 wk ahead	Bin	percent	8.7	8.8	0.00297
US National	3 wk ahead	Bin	percent	8.8	8.9	0.002861
US National	3 wk ahead	Bin	percent	8.9	9	0.0027489999999999997
US National	3 wk ahead	Bin	percent	9	9.1	0.002637
US National	3 wk ahead	Bin	percent	9.1	9.2	0.002525
US National	3 wk ahead	Bin	percent	9.2	9.3	0.0024129999999999998
US National	3 wk ahead	Bin	percent	9.3	9.4	0.002302
US National	3 wk ahead	Bin	percent	9.4	9.5	0.0021939999999999998
US National	3 wk ahead	Bin	percent	9.5	9.6	0.0020889999999999997
US National	3 wk ahead	Bin	percent	9.6	9.7	0.001987
US National	3 wk ahead	Bin	percent	9.7	9.8	0.001888
US National	3 wk ahead	Bin	percent	9.8	9.9	0.001795
US National	3 wk ahead	Bin	percent	9.9	10	0.0017059999999999998
US National	3 wk ahead	Bin	percent	10	10.1	0.001622
US National	3 wk ahead	Bin	percent	10.1	10.2	0.001544
US National	3 wk ahead	Bin	percent	10.2	10.3	0.001472
US National	3 wk ahead	Bin	percent	10.3	10.4	0.0014069999999999998
US National	3 wk ahead	Bin	percent	10.4	10.5	0.0013499999999999999
US National	3 wk ahead	Bin	percent	10.5	10.6	0.0013
US National	3 wk ahead	Bin	percent	10.6	10.7	0.0012599999999999998
US National	3 wk ahead	Bin	percent	10.7	10.8	0.001228
US National	3 wk ahead	Bin	percent	10.8	10.9	0.001207
US National	3 wk ahead	Bin	percent	10.9	11	0.001197
US National	3 wk ahead	Bin	percent	11	11.1	0.001197
US National	3 wk ahead	Bin	percent	11.1	11.2	0.001209
US National	3 wk ahead	Bin	percent	11.2	11.3	0.001232
US National	3 wk ahead	Bin	percent	11.3	11.4	0.001266
US National	3 wk ahead	Bin	percent	11.4	11.5	0.00131
US National	3 wk ahead	Bin	percent	11.5	11.6	0.0013629999999999998
US National	3 wk ahead	Bin	percent	11.6	11.7	0.001423
US National	3 wk ahead	Bin	percent	11.7	11.8	0.0014889999999999999
US National	3 wk ahead	Bin	percent	11.8	11.9	0.001558
US National	3 wk ahead	Bin	percent	11.9	12	0.001627
US National	3 wk ahead	Bin	percent	12	12.1	0.001696
US National	3 wk ahead	Bin	percent	12.1	12.2	0.0017599999999999998
US National	3 wk ahead	Bin	percent	12.2	12.3	0.0018169999999999998
US National	3 wk ahead	Bin	percent	12.3	12.4	0.0018659999999999998
US National	3 wk ahead	Bin	percent	12.4	12.5	0.001905
US National	3 wk ahead	Bin	percent	12.5	12.6	0.001931
US National	3 wk ahead	Bin	percent	12.6	12.7	0.0019429999999999998
US National	3 wk ahead	Bin	percent	12.7	12.8	0.001941
US National	3 wk ahead	Bin	percent	12.8	12.9	0.0019249999999999998
US National	3 wk ahead	Bin	percent	12.9	13	0.0018939999999999999
US National	3 wk ahead	Bin	percent	13	100	0.031573
US National	4 wk ahead	Point	percent	NA	NA	4.53
US National	4 wk ahead	Bin	percent	0	0.1	0.004599
US National	4 wk ahead	Bin	percent	0.1	0.2	0.00498
US National	4 wk ahead	Bin	percent	0.2	0.3	0.005373
US National	4 wk ahead	Bin	percent	0.3	0.4	0.005776
US National	4 wk ahead	Bin	percent	0.4	0.5	0.006189
US National	4 wk ahead	Bin	percent	0.5	0.6	0.006607
US National	4 wk ahead	Bin	percent	0.6	0.7	0.007031
US National	4 wk ahead	Bin	percent	0.7	0.8	0.007457
US National	4 wk ahead	Bin	percent	0.8	0.9	0.007883
US National	4 wk ahead	Bin	percent	0.9	1	0.008307
US National	4 wk ahead	Bin	percent	1	1.1	0.008726
US National	4 wk ahead	Bin	percent	1.1	1.2	0.009138
US National	4 wk ahead	Bin	percent	1.2	1.3	0.009542
US National	4 wk ahead	Bin	percent	1.3	1.4	0.009935
US National	4 wk ahead	Bin	percent	1.4	1.5	0.010315
US National	4 wk ahead	Bin	percent	1.5	1.6	0.01068
US National	4 wk ahead	Bin	percent	1.6	1.7	0.011028
US National	4 wk ahead	Bin	percent	1.7	1.8	0.011359
US National	4 wk ahead	Bin	percent	1.8	1.9	0.01167
US National	4 wk ahead	Bin	percent	1.9	2	0.011961999999999999
US National	4 wk ahead	Bin	percent	2	2.1	0.012230999999999999
US National	4 wk ahead	Bin	percent	2.1	2.2	0.012478999999999999
US National	4 wk ahead	Bin	percent	2.2	2.3	0.012704
US National	4 wk ahead	Bin	percent	2.3	2.4	0.012905999999999999
US National	4 wk ahead	Bin	percent	2.4	2.5	0.013085
US National	4 wk ahead	Bin	percent	2.5	2.6	0.01324
US National	4 wk ahead	Bin	percent	2.6	2.7	0.013372
US National	4 wk ahead	Bin	percent	2.7	2.8	0.013479999999999999
US National	4 wk ahead	Bin	percent	2.8	2.9	0.013564999999999999
US National	4 wk ahead	Bin	percent	2.9	3	0.013627
US National	4 wk ahead	Bin	percent	3	3.1	0.013665
US National	4 wk ahead	Bin	percent	3.1	3.2	0.013682
US National	4 wk ahead	Bin	percent	3.2	3.3	0.013675999999999999
US National	4 wk ahead	Bin	percent	3.3	3.4	0.013647999999999999
US National	4 wk ahead	Bin	percent	3.4	3.5	0.013597999999999999
US National	4 wk ahead	Bin	percent	3.5	3.6	0.013528
US National	4 wk ahead	Bin	percent	3.6	3.7	0.013437
US National	4 wk ahead	Bin	percent	3.7	3.8	0.013326
US National	4 wk ahead	Bin	percent	3.8	3.9	0.013195
US National	4 wk ahead	Bin	percent	3.9	4	0.013045999999999999
US National	4 wk ahead	Bin	percent	4	4.1	0.012879
US National	4 wk ahead	Bin	percent	4.1	4.2	0.012693999999999999
US National	4 wk ahead	Bin	percent	4.2	4.3	0.012492999999999999
US National	4 wk ahead	Bin	percent	4.3	4.4	0.012275999999999999
US National	4 wk ahead	Bin	percent	4.4	4.5	0.012046
US National	4 wk ahead	Bin	percent	4.5	4.6	0.011800999999999999
US National	4 wk ahead	Bin	percent	4.6	4.7	0.011545
US National	4 wk ahead	Bin	percent	4.7	4.8	0.011278
US National	4 wk ahead	Bin	percent	4.8	4.9	0.011002
US National	4 wk ahead	Bin	percent	4.9	5	0.010716999999999999
US National	4 wk ahead	Bin	percent	5	5.1	0.010426999999999999
US National	4 wk ahead	Bin	percent	5.1	5.2	0.010131
US National	4 wk ahead	Bin	percent	5.2	5.3	0.009833
US National	4 wk ahead	Bin	percent	5.3	5.4	0.009531999999999999
US National	4 wk ahead	Bin	percent	5.4	5.5	0.009231999999999999
US National	4 wk ahead	Bin	percent	5.5	5.6	0.008931999999999999
US National	4 wk ahead	Bin	percent	5.6	5.7	0.008636
US National	4 wk ahead	Bin	percent	5.7	5.8	0.008343999999999999
US National	4 wk ahead	Bin	percent	5.8	5.9	0.008058
US National	4 wk ahead	Bin	percent	5.9	6	0.0077789999999999995
US National	4 wk ahead	Bin	percent	6	6.1	0.007508
US National	4 wk ahead	Bin	percent	6.1	6.2	0.007246
US National	4 wk ahead	Bin	percent	6.2	6.3	0.006993999999999999
US National	4 wk ahead	Bin	percent	6.3	6.4	0.0067529999999999995
US National	4 wk ahead	Bin	percent	6.4	6.5	0.006522999999999999
US National	4 wk ahead	Bin	percent	6.5	6.6	0.006305
US National	4 wk ahead	Bin	percent	6.6	6.7	0.0060999999999999995
US National	4 wk ahead	Bin	percent	6.7	6.8	0.005907
US National	4 wk ahead	Bin	percent	6.8	6.9	0.005725999999999999
US National	4 wk ahead	Bin	percent	6.9	7	0.005559
US National	4 wk ahead	Bin	percent	7	7.1	0.005403
US National	4 wk ahead	Bin	percent	7.1	7.2	0.005259
US National	4 wk ahead	Bin	percent	7.2	7.3	0.0051259999999999995
US National	4 wk ahead	Bin	percent	7.3	7.4	0.005004
US National	4 wk ahead	Bin	percent	7.4	7.5	0.004893
US National	4 wk ahead	Bin	percent	7.5	7.6	0.004791
US National	4 wk ahead	Bin	percent	7.6	7.7	0.004697
US National	4 wk ahead	Bin	percent	7.7	7.8	0.004612
US National	4 wk ahead	Bin	percent	7.8	7.9	0.004534
US National	4 wk ahead	Bin	percent	7.9	8	0.004461
US National	4 wk ahead	Bin	percent	8	8.1	0.004395
US National	4 wk ahead	Bin	percent	8.1	8.2	0.004332
US National	4 wk ahead	Bin	percent	8.2	8.3	0.004274
US National	4 wk ahead	Bin	percent	8.3	8.4	0.0042179999999999995
US National	4 wk ahead	Bin	percent	8.4	8.5	0.004164999999999999
US National	4 wk ahead	Bin	percent	8.5	8.6	0.0041129999999999995
US National	4 wk ahead	Bin	percent	8.6	8.7	0.004062
US National	4 wk ahead	Bin	percent	8.7	8.8	0.004011
US National	4 wk ahead	Bin	percent	8.8	8.9	0.003961
US National	4 wk ahead	Bin	percent	8.9	9	0.003909999999999999
US National	4 wk ahead	Bin	percent	9	9.1	0.003858
US National	4 wk ahead	Bin	percent	9.1	9.2	0.003805
US National	4 wk ahead	Bin	percent	9.2	9.3	0.0037519999999999997
US National	4 wk ahead	Bin	percent	9.3	9.4	0.0036959999999999996
US National	4 wk ahead	Bin	percent	9.4	9.5	0.00364
US National	4 wk ahead	Bin	percent	9.5	9.6	0.0035819999999999997
US National	4 wk ahead	Bin	percent	9.6	9.7	0.003522
US National	4 wk ahead	Bin	percent	9.7	9.8	0.0034609999999999997
US National	4 wk ahead	Bin	percent	9.8	9.9	0.0034
US National	4 wk ahead	Bin	percent	9.9	10	0.0033369999999999997
US National	4 wk ahead	Bin	percent	10	10.1	0.003273
US National	4 wk ahead	Bin	percent	10.1	10.2	0.003208
US National	4 wk ahead	Bin	percent	10.2	10.3	0.003143
US National	4 wk ahead	Bin	percent	10.3	10.4	0.003078
US National	4 wk ahead	Bin	percent	10.4	10.5	0.003013
US National	4 wk ahead	Bin	percent	10.5	10.6	0.0029479999999999997
US National	4 wk ahead	Bin	percent	10.6	10.7	0.002884
US National	4 wk ahead	Bin	percent	10.7	10.8	0.0028209999999999997
US National	4 wk ahead	Bin	percent	10.8	10.9	0.002758
US National	4 wk ahead	Bin	percent	10.9	11	0.002698
US National	4 wk ahead	Bin	percent	11	11.1	0.0026379999999999997
US National	4 wk ahead	Bin	percent	11.1	11.2	0.002581
US National	4 wk ahead	Bin	percent	11.2	11.3	0.002526
US National	4 wk ahead	Bin	percent	11.3	11.4	0.002474
US National	4 wk ahead	Bin	percent	11.4	11.5	0.002424
US National	4 wk ahead	Bin	percent	11.5	11.6	0.0023769999999999998
US National	4 wk ahead	Bin	percent	11.6	11.7	0.002333
US National	4 wk ahead	Bin	percent	11.7	11.8	0.002293
US National	4 wk ahead	Bin	percent	11.8	11.9	0.0022559999999999998
US National	4 wk ahead	Bin	percent	11.9	12	0.002222
US National	4 wk ahead	Bin	percent	12	12.1	0.002192
US National	4 wk ahead	Bin	percent	12.1	12.2	0.002166
US National	4 wk ahead	Bin	percent	12.2	12.3	0.002143
US National	4 wk ahead	Bin	percent	12.3	12.4	0.002123
US National	4 wk ahead	Bin	percent	12.4	12.5	0.002107
US National	4 wk ahead	Bin	percent	12.5	12.6	0.002093
US National	4 wk ahead	Bin	percent	12.6	12.7	0.0020829999999999998
US National	4 wk ahead	Bin	percent	12.7	12.8	0.002075
US National	4 wk ahead	Bin	percent	12.8	12.9	0.002069
US National	4 wk ahead	Bin	percent	12.9	13	0.002065
US National	4 wk ahead	Bin	percent	13	100	0.09036
