# Supplementary material for: Use of daily Internet search query data improves real-time projections of influenza epidemics
Source: J R Soc Interface. 2018 Oct 10;15(147):20180220. doi: 10.1098/rsif.2018.0220 (PMC6228485; doi:10.1098/rsif.2018.0220)
Supplement: Prediction results in FluChallenge format [file rsif20180220supp2.gz › Forecast-files/mss-15-wikiWEEKnoNOW/2012-EW50.csv]

Location	Target	Type	Unit	Bin_start_incl	Bin_end_notincl	Value
US National	1 wk ahead	Point	percent	NA	NA	4.7672
US National	1 wk ahead	Bin	percent	0	0,1	0.
US National	1 wk ahead	Bin	percent	0,1	0,2	0.
US National	1 wk ahead	Bin	percent	0,2	0,3	1.e-6
US National	1 wk ahead	Bin	percent	0,3	0,4	2.e-6
US National	1 wk ahead	Bin	percent	0,4	0,5	4.e-6
US National	1 wk ahead	Bin	percent	0,5	0,6	8.e-6
US National	1 wk ahead	Bin	percent	0,6	0,7	0.000014999999999999999
US National	1 wk ahead	Bin	percent	0,7	0,8	0.000028
US National	1 wk ahead	Bin	percent	0,8	0,9	0.000049999999999999996
US National	1 wk ahead	Bin	percent	0,9	1	0.00008599999999999999
US National	1 wk ahead	Bin	percent	1	1,1	0.000143
US National	1 wk ahead	Bin	percent	1,1	1,2	0.00023099999999999998
US National	1 wk ahead	Bin	percent	1,2	1,3	0.000361
US National	1 wk ahead	Bin	percent	1,3	1,4	0.0005459999999999999
US National	1 wk ahead	Bin	percent	1,4	1,5	0.0007999999999999999
US National	1 wk ahead	Bin	percent	1,5	1,6	0.001135
US National	1 wk ahead	Bin	percent	1,6	1,7	0.001562
US National	1 wk ahead	Bin	percent	1,7	1,8	0.0020859999999999997
US National	1 wk ahead	Bin	percent	1,8	1,9	0.002706
US National	1 wk ahead	Bin	percent	1,9	2	0.003414
US National	1 wk ahead	Bin	percent	2	2,1	0.004194
US National	1 wk ahead	Bin	percent	2,1	2,2	0.005026999999999999
US National	1 wk ahead	Bin	percent	2,2	2,3	0.005888
US National	1 wk ahead	Bin	percent	2,3	2,4	0.006758
US National	1 wk ahead	Bin	percent	2,4	2,5	0.007619
US National	1 wk ahead	Bin	percent	2,5	2,6	0.008466999999999999
US National	1 wk ahead	Bin	percent	2,6	2,7	0.009302999999999999
US National	1 wk ahead	Bin	percent	2,7	2,8	0.010142
US National	1 wk ahead	Bin	percent	2,8	2,9	0.011002
US National	1 wk ahead	Bin	percent	2,9	3	0.011907
US National	1 wk ahead	Bin	percent	3	3,1	0.012875
US National	1 wk ahead	Bin	percent	3,1	3,2	0.013925
US National	1 wk ahead	Bin	percent	3,2	3,3	0.015061999999999999
US National	1 wk ahead	Bin	percent	3,3	3,4	0.016285
US National	1 wk ahead	Bin	percent	3,4	3,5	0.017587
US National	1 wk ahead	Bin	percent	3,5	3,6	0.018949
US National	1 wk ahead	Bin	percent	3,6	3,7	0.020354
US National	1 wk ahead	Bin	percent	3,7	3,8	0.021779
US National	1 wk ahead	Bin	percent	3,8	3,9	0.023202
US National	1 wk ahead	Bin	percent	3,9	4	0.024596
US National	1 wk ahead	Bin	percent	4	4,1	0.025938
US National	1 wk ahead	Bin	percent	4,1	4,2	0.027193
US National	1 wk ahead	Bin	percent	4,2	4,3	0.028321
US National	1 wk ahead	Bin	percent	4,3	4,4	0.029273999999999998
US National	1 wk ahead	Bin	percent	4,4	4,5	0.029987
US National	1 wk ahead	Bin	percent	4,5	4,6	0.030403
US National	1 wk ahead	Bin	percent	4,6	4,7	0.030456999999999998
US National	1 wk ahead	Bin	percent	4,7	4,8	0.030109
US National	1 wk ahead	Bin	percent	4,8	4,9	0.029351
US National	1 wk ahead	Bin	percent	4,9	5	0.0282
US National	1 wk ahead	Bin	percent	5	5,1	0.026729
US National	1 wk ahead	Bin	percent	5,1	5,2	0.025026
US National	1 wk ahead	Bin	percent	5,2	5,3	0.023211
US National	1 wk ahead	Bin	percent	5,3	5,4	0.021397
US National	1 wk ahead	Bin	percent	5,4	5,5	0.019684
US National	1 wk ahead	Bin	percent	5,5	5,6	0.018137
US National	1 wk ahead	Bin	percent	5,6	5,7	0.01679
US National	1 wk ahead	Bin	percent	5,7	5,8	0.015639999999999998
US National	1 wk ahead	Bin	percent	5,8	5,9	0.01466
US National	1 wk ahead	Bin	percent	5,9	6	0.01381
US National	1 wk ahead	Bin	percent	6	6,1	0.013049
US National	1 wk ahead	Bin	percent	6,1	6,2	0.012343999999999999
US National	1 wk ahead	Bin	percent	6,2	6,3	0.011672
US National	1 wk ahead	Bin	percent	6,3	6,4	0.011023
US National	1 wk ahead	Bin	percent	6,4	6,5	0.010395
US National	1 wk ahead	Bin	percent	6,5	6,6	0.009788
US National	1 wk ahead	Bin	percent	6,6	6,7	0.009200999999999999
US National	1 wk ahead	Bin	percent	6,7	6,8	0.008629999999999999
US National	1 wk ahead	Bin	percent	6,8	6,9	0.008067
US National	1 wk ahead	Bin	percent	6,9	7	0.007502999999999999
US National	1 wk ahead	Bin	percent	7	7,1	0.006927999999999999
US National	1 wk ahead	Bin	percent	7,1	7,2	0.006338
US National	1 wk ahead	Bin	percent	7,2	7,3	0.005735
US National	1 wk ahead	Bin	percent	7,3	7,4	0.0051259999999999995
US National	1 wk ahead	Bin	percent	7,4	7,5	0.0045249999999999995
US National	1 wk ahead	Bin	percent	7,5	7,6	0.003948
US National	1 wk ahead	Bin	percent	7,6	7,7	0.003414
US National	1 wk ahead	Bin	percent	7,7	7,8	0.00294
US National	1 wk ahead	Bin	percent	7,8	7,9	0.0025369999999999998
US National	1 wk ahead	Bin	percent	7,9	8	0.002212
US National	1 wk ahead	Bin	percent	8	8,1	0.001964
US National	1 wk ahead	Bin	percent	8,1	8,2	0.001787
US National	1 wk ahead	Bin	percent	8,2	8,3	0.001671
US National	1 wk ahead	Bin	percent	8,3	8,4	0.001602
US National	1 wk ahead	Bin	percent	8,4	8,5	0.001566
US National	1 wk ahead	Bin	percent	8,5	8,6	0.001548
US National	1 wk ahead	Bin	percent	8,6	8,7	0.0015379999999999999
US National	1 wk ahead	Bin	percent	8,7	8,8	0.001527
US National	1 wk ahead	Bin	percent	8,8	8,9	0.001511
US National	1 wk ahead	Bin	percent	8,9	9	0.001487
US National	1 wk ahead	Bin	percent	9	9,1	0.0014579999999999999
US National	1 wk ahead	Bin	percent	9,1	9,2	0.001426
US National	1 wk ahead	Bin	percent	9,2	9,3	0.001395
US National	1 wk ahead	Bin	percent	9,3	9,4	0.001371
US National	1 wk ahead	Bin	percent	9,4	9,5	0.001357
US National	1 wk ahead	Bin	percent	9,5	9,6	0.0013579999999999998
US National	1 wk ahead	Bin	percent	9,6	9,7	0.0013759999999999998
US National	1 wk ahead	Bin	percent	9,7	9,8	0.001415
US National	1 wk ahead	Bin	percent	9,8	9,9	0.001478
US National	1 wk ahead	Bin	percent	9,9	10	0.0015689999999999999
US National	1 wk ahead	Bin	percent	10	10,1	0.001686
US National	1 wk ahead	Bin	percent	10,1	10,2	0.001828
US National	1 wk ahead	Bin	percent	10,2	10,3	0.001987
US National	1 wk ahead	Bin	percent	10,3	10,4	0.0021509999999999997
US National	1 wk ahead	Bin	percent	10,4	10,5	0.002301
US National	1 wk ahead	Bin	percent	10,5	10,6	0.0024189999999999997
US National	1 wk ahead	Bin	percent	10,6	10,7	0.002485
US National	1 wk ahead	Bin	percent	10,7	10,8	0.002484
US National	1 wk ahead	Bin	percent	10,8	10,9	0.0024089999999999997
US National	1 wk ahead	Bin	percent	10,9	11	0.00226
US National	1 wk ahead	Bin	percent	11	11,1	0.002049
US National	1 wk ahead	Bin	percent	11,1	11,2	0.0017929999999999999
US National	1 wk ahead	Bin	percent	11,2	11,3	0.0015119999999999999
US National	1 wk ahead	Bin	percent	11,3	11,4	0.00123
US National	1 wk ahead	Bin	percent	11,4	11,5	0.0009649999999999999
US National	1 wk ahead	Bin	percent	11,5	11,6	0.000731
US National	1 wk ahead	Bin	percent	11,6	11,7	0.000538
US National	1 wk ahead	Bin	percent	11,7	11,8	0.00038899999999999997
US National	1 wk ahead	Bin	percent	11,8	11,9	0.00028399999999999996
US National	1 wk ahead	Bin	percent	11,9	12	0.00022099999999999998
US National	1 wk ahead	Bin	percent	12	12,1	0.000194
US National	1 wk ahead	Bin	percent	12,1	12,2	0.00019999999999999998
US National	1 wk ahead	Bin	percent	12,2	12,3	0.000234
US National	1 wk ahead	Bin	percent	12,3	12,4	0.000292
US National	1 wk ahead	Bin	percent	12,4	12,5	0.000368
US National	1 wk ahead	Bin	percent	12,5	12,6	0.000457
US National	1 wk ahead	Bin	percent	12,6	12,7	0.0005499999999999999
US National	1 wk ahead	Bin	percent	12,7	12,8	0.0006389999999999999
US National	1 wk ahead	Bin	percent	12,8	12,9	0.0007149999999999999
US National	1 wk ahead	Bin	percent	12,9	13	0.000768
US National	1 wk ahead	Bin	percent	13	100	0.025661
US National	2 wk ahead	Point	percent	NA	NA	6.9644
US National	2 wk ahead	Bin	percent	0	0,1	0.000525
US National	2 wk ahead	Bin	percent	0,1	0,2	0.000612
US National	2 wk ahead	Bin	percent	0,2	0,3	0.000708
US National	2 wk ahead	Bin	percent	0,3	0,4	0.000815
US National	2 wk ahead	Bin	percent	0,4	0,5	0.0009329999999999999
US National	2 wk ahead	Bin	percent	0,5	0,6	0.0010609999999999999
US National	2 wk ahead	Bin	percent	0,6	0,7	0.0012
US National	2 wk ahead	Bin	percent	0,7	0,8	0.0013499999999999999
US National	2 wk ahead	Bin	percent	0,8	0,9	0.0015099999999999998
US National	2 wk ahead	Bin	percent	0,9	1	0.0016799999999999999
US National	2 wk ahead	Bin	percent	1	1,1	0.0018599999999999999
US National	2 wk ahead	Bin	percent	1,1	1,2	0.002049
US National	2 wk ahead	Bin	percent	1,2	1,3	0.002245
US National	2 wk ahead	Bin	percent	1,3	1,4	0.002449
US National	2 wk ahead	Bin	percent	1,4	1,5	0.00266
US National	2 wk ahead	Bin	percent	1,5	1,6	0.002876
US National	2 wk ahead	Bin	percent	1,6	1,7	0.003096
US National	2 wk ahead	Bin	percent	1,7	1,8	0.00332
US National	2 wk ahead	Bin	percent	1,8	1,9	0.003547
US National	2 wk ahead	Bin	percent	1,9	2	0.003776
US National	2 wk ahead	Bin	percent	2	2,1	0.004006
US National	2 wk ahead	Bin	percent	2,1	2,2	0.004236
US National	2 wk ahead	Bin	percent	2,2	2,3	0.004467
US National	2 wk ahead	Bin	percent	2,3	2,4	0.004697
US National	2 wk ahead	Bin	percent	2,4	2,5	0.004926
US National	2 wk ahead	Bin	percent	2,5	2,6	0.005155
US National	2 wk ahead	Bin	percent	2,6	2,7	0.005382
US National	2 wk ahead	Bin	percent	2,7	2,8	0.005608999999999999
US National	2 wk ahead	Bin	percent	2,8	2,9	0.005835
US National	2 wk ahead	Bin	percent	2,9	3	0.0060609999999999995
US National	2 wk ahead	Bin	percent	3	3,1	0.006287
US National	2 wk ahead	Bin	percent	3,1	3,2	0.006513
US National	2 wk ahead	Bin	percent	3,2	3,3	0.0067399999999999995
US National	2 wk ahead	Bin	percent	3,3	3,4	0.006967
US National	2 wk ahead	Bin	percent	3,4	3,5	0.007195999999999999
US National	2 wk ahead	Bin	percent	3,5	3,6	0.007427
US National	2 wk ahead	Bin	percent	3,6	3,7	0.007659
US National	2 wk ahead	Bin	percent	3,7	3,8	0.007894
US National	2 wk ahead	Bin	percent	3,8	3,9	0.008131
US National	2 wk ahead	Bin	percent	3,9	4	0.008369999999999999
US National	2 wk ahead	Bin	percent	4	4,1	0.008612
US National	2 wk ahead	Bin	percent	4,1	4,2	0.008855
US National	2 wk ahead	Bin	percent	4,2	4,3	0.0091
US National	2 wk ahead	Bin	percent	4,3	4,4	0.009345
US National	2 wk ahead	Bin	percent	4,4	4,5	0.009590999999999999
US National	2 wk ahead	Bin	percent	4,5	4,6	0.009836
US National	2 wk ahead	Bin	percent	4,6	4,7	0.010079999999999999
US National	2 wk ahead	Bin	percent	4,7	4,8	0.010322
US National	2 wk ahead	Bin	percent	4,8	4,9	0.010558999999999999
US National	2 wk ahead	Bin	percent	4,9	5	0.010792
US National	2 wk ahead	Bin	percent	5	5,1	0.011019
US National	2 wk ahead	Bin	percent	5,1	5,2	0.011238
US National	2 wk ahead	Bin	percent	5,2	5,3	0.011448999999999999
US National	2 wk ahead	Bin	percent	5,3	5,4	0.011649
US National	2 wk ahead	Bin	percent	5,4	5,5	0.011837
US National	2 wk ahead	Bin	percent	5,5	5,6	0.012013
US National	2 wk ahead	Bin	percent	5,6	5,7	0.012173999999999999
US National	2 wk ahead	Bin	percent	5,7	5,8	0.012319
US National	2 wk ahead	Bin	percent	5,8	5,9	0.012447
US National	2 wk ahead	Bin	percent	5,9	6	0.012556
US National	2 wk ahead	Bin	percent	6	6,1	0.012646
US National	2 wk ahead	Bin	percent	6,1	6,2	0.012714999999999999
US National	2 wk ahead	Bin	percent	6,2	6,3	0.012761999999999999
US National	2 wk ahead	Bin	percent	6,3	6,4	0.012787
US National	2 wk ahead	Bin	percent	6,4	6,5	0.012787999999999999
US National	2 wk ahead	Bin	percent	6,5	6,6	0.012764
US National	2 wk ahead	Bin	percent	6,6	6,7	0.012716
US National	2 wk ahead	Bin	percent	6,7	6,8	0.012641999999999999
US National	2 wk ahead	Bin	percent	6,8	6,9	0.012542
US National	2 wk ahead	Bin	percent	6,9	7	0.012416
US National	2 wk ahead	Bin	percent	7	7,1	0.012265999999999999
US National	2 wk ahead	Bin	percent	7,1	7,2	0.01209
US National	2 wk ahead	Bin	percent	7,2	7,3	0.011892
US National	2 wk ahead	Bin	percent	7,3	7,4	0.01167
US National	2 wk ahead	Bin	percent	7,4	7,5	0.011427
US National	2 wk ahead	Bin	percent	7,5	7,6	0.011165
US National	2 wk ahead	Bin	percent	7,6	7,7	0.010886
US National	2 wk ahead	Bin	percent	7,7	7,8	0.010591
US National	2 wk ahead	Bin	percent	7,8	7,9	0.010284
US National	2 wk ahead	Bin	percent	7,9	8	0.009967
US National	2 wk ahead	Bin	percent	8	8,1	0.009642999999999999
US National	2 wk ahead	Bin	percent	8,1	8,2	0.009315
US National	2 wk ahead	Bin	percent	8,2	8,3	0.008983999999999999
US National	2 wk ahead	Bin	percent	8,3	8,4	0.008654
US National	2 wk ahead	Bin	percent	8,4	8,5	0.008328
US National	2 wk ahead	Bin	percent	8,5	8,6	0.008006
US National	2 wk ahead	Bin	percent	8,6	8,7	0.007692999999999999
US National	2 wk ahead	Bin	percent	8,7	8,8	0.007388
US National	2 wk ahead	Bin	percent	8,8	8,9	0.007094
US National	2 wk ahead	Bin	percent	8,9	9	0.006813
US National	2 wk ahead	Bin	percent	9	9,1	0.0065439999999999995
US National	2 wk ahead	Bin	percent	9,1	9,2	0.006287999999999999
US National	2 wk ahead	Bin	percent	9,2	9,3	0.006046999999999999
US National	2 wk ahead	Bin	percent	9,3	9,4	0.00582
US National	2 wk ahead	Bin	percent	9,4	9,5	0.005608
US National	2 wk ahead	Bin	percent	9,5	9,6	0.005409
US National	2 wk ahead	Bin	percent	9,6	9,7	0.005225
US National	2 wk ahead	Bin	percent	9,7	9,8	0.005055
US National	2 wk ahead	Bin	percent	9,8	9,9	0.0048969999999999994
US National	2 wk ahead	Bin	percent	9,9	10	0.004752
US National	2 wk ahead	Bin	percent	10	10,1	0.004618
US National	2 wk ahead	Bin	percent	10,1	10,2	0.004495
US National	2 wk ahead	Bin	percent	10,2	10,3	0.004383
US National	2 wk ahead	Bin	percent	10,3	10,4	0.004279
US National	2 wk ahead	Bin	percent	10,4	10,5	0.004184
US National	2 wk ahead	Bin	percent	10,5	10,6	0.004096
US National	2 wk ahead	Bin	percent	10,6	10,7	0.004014
US National	2 wk ahead	Bin	percent	10,7	10,8	0.003935999999999999
US National	2 wk ahead	Bin	percent	10,8	10,9	0.0038629999999999997
US National	2 wk ahead	Bin	percent	10,9	11	0.003793
US National	2 wk ahead	Bin	percent	11	11,1	0.003725
US National	2 wk ahead	Bin	percent	11,1	11,2	0.003659
US National	2 wk ahead	Bin	percent	11,2	11,3	0.003593
US National	2 wk ahead	Bin	percent	11,3	11,4	0.003528
US National	2 wk ahead	Bin	percent	11,4	11,5	0.003462
US National	2 wk ahead	Bin	percent	11,5	11,6	0.0033959999999999997
US National	2 wk ahead	Bin	percent	11,6	11,7	0.003329
US National	2 wk ahead	Bin	percent	11,7	11,8	0.003261
US National	2 wk ahead	Bin	percent	11,8	11,9	0.0031929999999999997
US National	2 wk ahead	Bin	percent	11,9	12	0.0031249999999999997
US National	2 wk ahead	Bin	percent	12	12,1	0.0030559999999999997
US National	2 wk ahead	Bin	percent	12,1	12,2	0.002987
US National	2 wk ahead	Bin	percent	12,2	12,3	0.0029189999999999997
US National	2 wk ahead	Bin	percent	12,3	12,4	0.002851
US National	2 wk ahead	Bin	percent	12,4	12,5	0.002783
US National	2 wk ahead	Bin	percent	12,5	12,6	0.002717
US National	2 wk ahead	Bin	percent	12,6	12,7	0.002652
US National	2 wk ahead	Bin	percent	12,7	12,8	0.002587
US National	2 wk ahead	Bin	percent	12,8	12,9	0.0025239999999999998
US National	2 wk ahead	Bin	percent	12,9	13	0.0024619999999999998
US National	2 wk ahead	Bin	percent	13	100	0.14232699999999998
US National	3 wk ahead	Point	percent	NA	NA	8.4224
US National	3 wk ahead	Bin	percent	0	0,1	0.0009159999999999999
US National	3 wk ahead	Bin	percent	0,1	0,2	0.001014
US National	3 wk ahead	Bin	percent	0,2	0,3	0.0011179999999999999
US National	3 wk ahead	Bin	percent	0,3	0,4	0.001227
US National	3 wk ahead	Bin	percent	0,4	0,5	0.001341
US National	3 wk ahead	Bin	percent	0,5	0,6	0.001459
US National	3 wk ahead	Bin	percent	0,6	0,7	0.0015819999999999999
US National	3 wk ahead	Bin	percent	0,7	0,8	0.001709
US National	3 wk ahead	Bin	percent	0,8	0,9	0.001839
US National	3 wk ahead	Bin	percent	0,9	1	0.001971
US National	3 wk ahead	Bin	percent	1	1,1	0.002105
US National	3 wk ahead	Bin	percent	1,1	1,2	0.002241
US National	3 wk ahead	Bin	percent	1,2	1,3	0.0023769999999999998
US National	3 wk ahead	Bin	percent	1,3	1,4	0.002513
US National	3 wk ahead	Bin	percent	1,4	1,5	0.002649
US National	3 wk ahead	Bin	percent	1,5	1,6	0.002784
US National	3 wk ahead	Bin	percent	1,6	1,7	0.002918
US National	3 wk ahead	Bin	percent	1,7	1,8	0.0030499999999999998
US National	3 wk ahead	Bin	percent	1,8	1,9	0.003179
US National	3 wk ahead	Bin	percent	1,9	2	0.003307
US National	3 wk ahead	Bin	percent	2	2,1	0.003431
US National	3 wk ahead	Bin	percent	2,1	2,2	0.0035529999999999997
US National	3 wk ahead	Bin	percent	2,2	2,3	0.003672
US National	3 wk ahead	Bin	percent	2,3	2,4	0.003789
US National	3 wk ahead	Bin	percent	2,4	2,5	0.003903
US National	3 wk ahead	Bin	percent	2,5	2,6	0.0040149999999999995
US National	3 wk ahead	Bin	percent	2,6	2,7	0.004125
US National	3 wk ahead	Bin	percent	2,7	2,8	0.004233
US National	3 wk ahead	Bin	percent	2,8	2,9	0.00434
US National	3 wk ahead	Bin	percent	2,9	3	0.004445999999999999
US National	3 wk ahead	Bin	percent	3	3,1	0.0045509999999999995
US National	3 wk ahead	Bin	percent	3,1	3,2	0.0046559999999999995
US National	3 wk ahead	Bin	percent	3,2	3,3	0.004761
US National	3 wk ahead	Bin	percent	3,3	3,4	0.004867
US National	3 wk ahead	Bin	percent	3,4	3,5	0.004974
US National	3 wk ahead	Bin	percent	3,5	3,6	0.005082
US National	3 wk ahead	Bin	percent	3,6	3,7	0.005192
US National	3 wk ahead	Bin	percent	3,7	3,8	0.005304
US National	3 wk ahead	Bin	percent	3,8	3,9	0.005418
US National	3 wk ahead	Bin	percent	3,9	4	0.005535
US National	3 wk ahead	Bin	percent	4	4,1	0.005654
US National	3 wk ahead	Bin	percent	4,1	4,2	0.005776
US National	3 wk ahead	Bin	percent	4,2	4,3	0.005902
US National	3 wk ahead	Bin	percent	4,3	4,4	0.00603
US National	3 wk ahead	Bin	percent	4,4	4,5	0.006162
US National	3 wk ahead	Bin	percent	4,5	4,6	0.006297
US National	3 wk ahead	Bin	percent	4,6	4,7	0.006435
US National	3 wk ahead	Bin	percent	4,7	4,8	0.006575999999999999
US National	3 wk ahead	Bin	percent	4,8	4,9	0.006719999999999999
US National	3 wk ahead	Bin	percent	4,9	5	0.006866
US National	3 wk ahead	Bin	percent	5	5,1	0.0070149999999999995
US National	3 wk ahead	Bin	percent	5,1	5,2	0.007167
US National	3 wk ahead	Bin	percent	5,2	5,3	0.007319999999999999
US National	3 wk ahead	Bin	percent	5,3	5,4	0.007474
US National	3 wk ahead	Bin	percent	5,4	5,5	0.0076289999999999995
US National	3 wk ahead	Bin	percent	5,5	5,6	0.007783999999999999
US National	3 wk ahead	Bin	percent	5,6	5,7	0.007939
US National	3 wk ahead	Bin	percent	5,7	5,8	0.008092
US National	3 wk ahead	Bin	percent	5,8	5,9	0.008244
US National	3 wk ahead	Bin	percent	5,9	6	0.008393
US National	3 wk ahead	Bin	percent	6	6,1	0.008539
US National	3 wk ahead	Bin	percent	6,1	6,2	0.00868
US National	3 wk ahead	Bin	percent	6,2	6,3	0.008816
US National	3 wk ahead	Bin	percent	6,3	6,4	0.008945999999999999
US National	3 wk ahead	Bin	percent	6,4	6,5	0.00907
US National	3 wk ahead	Bin	percent	6,5	6,6	0.009184999999999999
US National	3 wk ahead	Bin	percent	6,6	6,7	0.009293
US National	3 wk ahead	Bin	percent	6,7	6,8	0.009391
US National	3 wk ahead	Bin	percent	6,8	6,9	0.009479999999999999
US National	3 wk ahead	Bin	percent	6,9	7	0.009559
US National	3 wk ahead	Bin	percent	7	7,1	0.009627
US National	3 wk ahead	Bin	percent	7,1	7,2	0.009685
US National	3 wk ahead	Bin	percent	7,2	7,3	0.009732
US National	3 wk ahead	Bin	percent	7,3	7,4	0.009767999999999999
US National	3 wk ahead	Bin	percent	7,4	7,5	0.009793999999999999
US National	3 wk ahead	Bin	percent	7,5	7,6	0.009807999999999999
US National	3 wk ahead	Bin	percent	7,6	7,7	0.009812999999999999
US National	3 wk ahead	Bin	percent	7,7	7,8	0.009807999999999999
US National	3 wk ahead	Bin	percent	7,8	7,9	0.009793
US National	3 wk ahead	Bin	percent	7,9	8	0.00977
US National	3 wk ahead	Bin	percent	8	8,1	0.009738
US National	3 wk ahead	Bin	percent	8,1	8,2	0.009699
US National	3 wk ahead	Bin	percent	8,2	8,3	0.009651999999999999
US National	3 wk ahead	Bin	percent	8,3	8,4	0.009599
US National	3 wk ahead	Bin	percent	8,4	8,5	0.009541
US National	3 wk ahead	Bin	percent	8,5	8,6	0.009477
US National	3 wk ahead	Bin	percent	8,6	8,7	0.009408999999999999
US National	3 wk ahead	Bin	percent	8,7	8,8	0.009335999999999999
US National	3 wk ahead	Bin	percent	8,8	8,9	0.00926
US National	3 wk ahead	Bin	percent	8,9	9	0.009181
US National	3 wk ahead	Bin	percent	9	9,1	0.009099
US National	3 wk ahead	Bin	percent	9,1	9,2	0.009014
US National	3 wk ahead	Bin	percent	9,2	9,3	0.008926
US National	3 wk ahead	Bin	percent	9,3	9,4	0.008837
US National	3 wk ahead	Bin	percent	9,4	9,5	0.008744
US National	3 wk ahead	Bin	percent	9,5	9,6	0.008649
US National	3 wk ahead	Bin	percent	9,6	9,7	0.008551999999999999
US National	3 wk ahead	Bin	percent	9,7	9,8	0.008451
US National	3 wk ahead	Bin	percent	9,8	9,9	0.008348
US National	3 wk ahead	Bin	percent	9,9	10	0.008242
US National	3 wk ahead	Bin	percent	10	10,1	0.008132
US National	3 wk ahead	Bin	percent	10,1	10,2	0.008017999999999999
US National	3 wk ahead	Bin	percent	10,2	10,3	0.007901
US National	3 wk ahead	Bin	percent	10,3	10,4	0.0077789999999999995
US National	3 wk ahead	Bin	percent	10,4	10,5	0.007653999999999999
US National	3 wk ahead	Bin	percent	10,5	10,6	0.0075239999999999994
US National	3 wk ahead	Bin	percent	10,6	10,7	0.007389
US National	3 wk ahead	Bin	percent	10,7	10,8	0.0072499999999999995
US National	3 wk ahead	Bin	percent	10,8	10,9	0.0071059999999999995
US National	3 wk ahead	Bin	percent	10,9	11	0.006959
US National	3 wk ahead	Bin	percent	11	11,1	0.0068059999999999996
US National	3 wk ahead	Bin	percent	11,1	11,2	0.00665
US National	3 wk ahead	Bin	percent	11,2	11,3	0.00649
US National	3 wk ahead	Bin	percent	11,3	11,4	0.006326999999999999
US National	3 wk ahead	Bin	percent	11,4	11,5	0.006161
US National	3 wk ahead	Bin	percent	11,5	11,6	0.005992
US National	3 wk ahead	Bin	percent	11,6	11,7	0.00582
US National	3 wk ahead	Bin	percent	11,7	11,8	0.005647999999999999
US National	3 wk ahead	Bin	percent	11,8	11,9	0.005474
US National	3 wk ahead	Bin	percent	11,9	12	0.0053
US National	3 wk ahead	Bin	percent	12	12,1	0.0051259999999999995
US National	3 wk ahead	Bin	percent	12,1	12,2	0.004953
US National	3 wk ahead	Bin	percent	12,2	12,3	0.004781
US National	3 wk ahead	Bin	percent	12,3	12,4	0.004611
US National	3 wk ahead	Bin	percent	12,4	12,5	0.004445
US National	3 wk ahead	Bin	percent	12,5	12,6	0.004281
US National	3 wk ahead	Bin	percent	12,6	12,7	0.004122
US National	3 wk ahead	Bin	percent	12,7	12,8	0.003968
US National	3 wk ahead	Bin	percent	12,8	12,9	0.0038179999999999998
US National	3 wk ahead	Bin	percent	12,9	13	0.0036739999999999997
US National	3 wk ahead	Bin	percent	13	100	0.178912
US National	4 wk ahead	Point	percent	NA	NA	7.5956
US National	4 wk ahead	Bin	percent	0	0,1	0.000908
US National	4 wk ahead	Bin	percent	0,1	0,2	0.0010299999999999999
US National	4 wk ahead	Bin	percent	0,2	0,3	0.001163
US National	4 wk ahead	Bin	percent	0,3	0,4	0.001303
US National	4 wk ahead	Bin	percent	0,4	0,5	0.001452
US National	4 wk ahead	Bin	percent	0,5	0,6	0.001609
US National	4 wk ahead	Bin	percent	0,6	0,7	0.001772
US National	4 wk ahead	Bin	percent	0,7	0,8	0.0019399999999999999
US National	4 wk ahead	Bin	percent	0,8	0,9	0.0021119999999999997
US National	4 wk ahead	Bin	percent	0,9	1	0.002288
US National	4 wk ahead	Bin	percent	1	1,1	0.0024649999999999997
US National	4 wk ahead	Bin	percent	1,1	1,2	0.002643
US National	4 wk ahead	Bin	percent	1,2	1,3	0.00282
US National	4 wk ahead	Bin	percent	1,3	1,4	0.002995
US National	4 wk ahead	Bin	percent	1,4	1,5	0.0031669999999999997
US National	4 wk ahead	Bin	percent	1,5	1,6	0.003335
US National	4 wk ahead	Bin	percent	1,6	1,7	0.0034969999999999997
US National	4 wk ahead	Bin	percent	1,7	1,8	0.0036539999999999997
US National	4 wk ahead	Bin	percent	1,8	1,9	0.003805
US National	4 wk ahead	Bin	percent	1,9	2	0.003948
US National	4 wk ahead	Bin	percent	2	2,1	0.004085
US National	4 wk ahead	Bin	percent	2,1	2,2	0.004216
US National	4 wk ahead	Bin	percent	2,2	2,3	0.00434
US National	4 wk ahead	Bin	percent	2,3	2,4	0.004457
US National	4 wk ahead	Bin	percent	2,4	2,5	0.004569999999999999
US National	4 wk ahead	Bin	percent	2,5	2,6	0.004677
US National	4 wk ahead	Bin	percent	2,6	2,7	0.004781
US National	4 wk ahead	Bin	percent	2,7	2,8	0.004882
US National	4 wk ahead	Bin	percent	2,8	2,9	0.004981
US National	4 wk ahead	Bin	percent	2,9	3	0.0050799999999999994
US National	4 wk ahead	Bin	percent	3	3,1	0.005179
US National	4 wk ahead	Bin	percent	3,1	3,2	0.005281
US National	4 wk ahead	Bin	percent	3,2	3,3	0.005385
US National	4 wk ahead	Bin	percent	3,3	3,4	0.005494
US National	4 wk ahead	Bin	percent	3,4	3,5	0.005607
US National	4 wk ahead	Bin	percent	3,5	3,6	0.005725999999999999
US National	4 wk ahead	Bin	percent	3,6	3,7	0.0058519999999999996
US National	4 wk ahead	Bin	percent	3,7	3,8	0.005985
US National	4 wk ahead	Bin	percent	3,8	3,9	0.006124999999999999
US National	4 wk ahead	Bin	percent	3,9	4	0.006273
US National	4 wk ahead	Bin	percent	4	4,1	0.006428
US National	4 wk ahead	Bin	percent	4,1	4,2	0.0065899999999999995
US National	4 wk ahead	Bin	percent	4,2	4,3	0.006758999999999999
US National	4 wk ahead	Bin	percent	4,3	4,4	0.006934999999999999
US National	4 wk ahead	Bin	percent	4,4	4,5	0.007116
US National	4 wk ahead	Bin	percent	4,5	4,6	0.007303
US National	4 wk ahead	Bin	percent	4,6	4,7	0.007495
US National	4 wk ahead	Bin	percent	4,7	4,8	0.007691
US National	4 wk ahead	Bin	percent	4,8	4,9	0.00789
US National	4 wk ahead	Bin	percent	4,9	5	0.008091
US National	4 wk ahead	Bin	percent	5	5,1	0.008295
US National	4 wk ahead	Bin	percent	5,1	5,2	0.008501
US National	4 wk ahead	Bin	percent	5,2	5,3	0.008708
US National	4 wk ahead	Bin	percent	5,3	5,4	0.008915
US National	4 wk ahead	Bin	percent	5,4	5,5	0.009123
US National	4 wk ahead	Bin	percent	5,5	5,6	0.00933
US National	4 wk ahead	Bin	percent	5,6	5,7	0.009537
US National	4 wk ahead	Bin	percent	5,7	5,8	0.009743
US National	4 wk ahead	Bin	percent	5,8	5,9	0.009947
US National	4 wk ahead	Bin	percent	5,9	6	0.010149
US National	4 wk ahead	Bin	percent	6	6,1	0.010348
US National	4 wk ahead	Bin	percent	6,1	6,2	0.010544
US National	4 wk ahead	Bin	percent	6,2	6,3	0.010735
US National	4 wk ahead	Bin	percent	6,3	6,4	0.010921
US National	4 wk ahead	Bin	percent	6,4	6,5	0.011101
US National	4 wk ahead	Bin	percent	6,5	6,6	0.011274
US National	4 wk ahead	Bin	percent	6,6	6,7	0.011439999999999999
US National	4 wk ahead	Bin	percent	6,7	6,8	0.011595999999999999
US National	4 wk ahead	Bin	percent	6,8	6,9	0.011743
US National	4 wk ahead	Bin	percent	6,9	7	0.01188
US National	4 wk ahead	Bin	percent	7	7,1	0.012007
US National	4 wk ahead	Bin	percent	7,1	7,2	0.012121999999999999
US National	4 wk ahead	Bin	percent	7,2	7,3	0.012225999999999999
US National	4 wk ahead	Bin	percent	7,3	7,4	0.012319
US National	4 wk ahead	Bin	percent	7,4	7,5	0.012399
US National	4 wk ahead	Bin	percent	7,5	7,6	0.012468
US National	4 wk ahead	Bin	percent	7,6	7,7	0.012525
US National	4 wk ahead	Bin	percent	7,7	7,8	0.01257
US National	4 wk ahead	Bin	percent	7,8	7,9	0.012603
US National	4 wk ahead	Bin	percent	7,9	8	0.012624999999999999
US National	4 wk ahead	Bin	percent	8	8,1	0.012634999999999999
US National	4 wk ahead	Bin	percent	8,1	8,2	0.012631999999999999
US National	4 wk ahead	Bin	percent	8,2	8,3	0.012617
US National	4 wk ahead	Bin	percent	8,3	8,4	0.012588
US National	4 wk ahead	Bin	percent	8,4	8,5	0.012546
US National	4 wk ahead	Bin	percent	8,5	8,6	0.01249
US National	4 wk ahead	Bin	percent	8,6	8,7	0.012418
US National	4 wk ahead	Bin	percent	8,7	8,8	0.012329999999999999
US National	4 wk ahead	Bin	percent	8,8	8,9	0.012225999999999999
US National	4 wk ahead	Bin	percent	8,9	9	0.012103
US National	4 wk ahead	Bin	percent	9	9,1	0.011961999999999999
US National	4 wk ahead	Bin	percent	9,1	9,2	0.011800999999999999
US National	4 wk ahead	Bin	percent	9,2	9,3	0.01162
US National	4 wk ahead	Bin	percent	9,3	9,4	0.011419
US National	4 wk ahead	Bin	percent	9,4	9,5	0.011197
US National	4 wk ahead	Bin	percent	9,5	9,6	0.010954
US National	4 wk ahead	Bin	percent	9,6	9,7	0.01069
US National	4 wk ahead	Bin	percent	9,7	9,8	0.010406
US National	4 wk ahead	Bin	percent	9,8	9,9	0.010102
US National	4 wk ahead	Bin	percent	9,9	10	0.009779
US National	4 wk ahead	Bin	percent	10	10,1	0.009438
US National	4 wk ahead	Bin	percent	10,1	10,2	0.009080999999999999
US National	4 wk ahead	Bin	percent	10,2	10,3	0.008709
US National	4 wk ahead	Bin	percent	10,3	10,4	0.008324
US National	4 wk ahead	Bin	percent	10,4	10,5	0.007928
US National	4 wk ahead	Bin	percent	10,5	10,6	0.0075239999999999994
US National	4 wk ahead	Bin	percent	10,6	10,7	0.007114
US National	4 wk ahead	Bin	percent	10,7	10,8	0.006702
US National	4 wk ahead	Bin	percent	10,8	10,9	0.00629
US National	4 wk ahead	Bin	percent	10,9	11	0.005881
US National	4 wk ahead	Bin	percent	11	11,1	0.0054789999999999995
US National	4 wk ahead	Bin	percent	11,1	11,2	0.0050869999999999995
US National	4 wk ahead	Bin	percent	11,2	11,3	0.0047079999999999995
US National	4 wk ahead	Bin	percent	11,3	11,4	0.004345
US National	4 wk ahead	Bin	percent	11,4	11,5	0.004001
US National	4 wk ahead	Bin	percent	11,5	11,6	0.003678
US National	4 wk ahead	Bin	percent	11,6	11,7	0.003379
US National	4 wk ahead	Bin	percent	11,7	11,8	0.0031049999999999997
US National	4 wk ahead	Bin	percent	11,8	11,9	0.002858
US National	4 wk ahead	Bin	percent	11,9	12	0.0026379999999999997
US National	4 wk ahead	Bin	percent	12	12,1	0.002447
US National	4 wk ahead	Bin	percent	12,1	12,2	0.002284
US National	4 wk ahead	Bin	percent	12,2	12,3	0.0021479999999999997
US National	4 wk ahead	Bin	percent	12,3	12,4	0.002039
US National	4 wk ahead	Bin	percent	12,4	12,5	0.001956
US National	4 wk ahead	Bin	percent	12,5	12,6	0.001896
US National	4 wk ahead	Bin	percent	12,6	12,7	0.001859
US National	4 wk ahead	Bin	percent	12,7	12,8	0.001841
US National	4 wk ahead	Bin	percent	12,8	12,9	0.0018399999999999998
US National	4 wk ahead	Bin	percent	12,9	13	0.0018529999999999998
US National	4 wk ahead	Bin	percent	13	100	0.078179
