# Supplementary material for: Use of daily Internet search query data improves real-time projections of influenza epidemics
Source: J R Soc Interface. 2018 Oct 10;15(147):20180220. doi: 10.1098/rsif.2018.0220 (PMC6228485; doi:10.1098/rsif.2018.0220)
Supplement: Prediction results in FluChallenge format [file rsif20180220supp2.gz › Forecast-files/mss-15-wikiWEEKnoNOW/2008-EW49.csv]

Location	Target	Type	Unit	Bin_start_incl	Bin_end_notincl	Value
US National	1 wk ahead	Point	percent	NA	NA	1.8662
US National	1 wk ahead	Bin	percent	0	0.1	0.
US National	1 wk ahead	Bin	percent	0.1	0.2	0.
US National	1 wk ahead	Bin	percent	0.2	0.3	3.e-6
US National	1 wk ahead	Bin	percent	0.3	0.4	0.000016
US National	1 wk ahead	Bin	percent	0.4	0.5	0.00007999999999999999
US National	1 wk ahead	Bin	percent	0.5	0.6	0.000325
US National	1 wk ahead	Bin	percent	0.6	0.7	0.001077
US National	1 wk ahead	Bin	percent	0.7	0.8	0.0029389999999999998
US National	1 wk ahead	Bin	percent	0.8	0.9	0.0066749999999999995
US National	1 wk ahead	Bin	percent	0.9	1	0.012825999999999999
US National	1 wk ahead	Bin	percent	1	1.1	0.021294999999999998
US National	1 wk ahead	Bin	percent	1.1	1.2	0.031388
US National	1 wk ahead	Bin	percent	1.2	1.3	0.042289
US National	1 wk ahead	Bin	percent	1.3	1.4	0.053295999999999996
US National	1 wk ahead	Bin	percent	1.4	1.5	0.06341
US National	1 wk ahead	Bin	percent	1.5	1.6	0.070991
US National	1 wk ahead	Bin	percent	1.6	1.7	0.074404
US National	1 wk ahead	Bin	percent	1.7	1.8	0.07316199999999999
US National	1 wk ahead	Bin	percent	1.8	1.9	0.068189
US National	1 wk ahead	Bin	percent	1.9	2	0.060996999999999996
US National	1 wk ahead	Bin	percent	2	2.1	0.052911
US National	1 wk ahead	Bin	percent	2.1	2.2	0.045055
US National	1 wk ahead	Bin	percent	2.2	2.3	0.038539
US National	1 wk ahead	Bin	percent	2.3	2.4	0.034207999999999995
US National	1 wk ahead	Bin	percent	2.4	2.5	0.032137
US National	1 wk ahead	Bin	percent	2.5	2.6	0.031432
US National	1 wk ahead	Bin	percent	2.6	2.7	0.030704
US National	1 wk ahead	Bin	percent	2.7	2.8	0.028984
US National	1 wk ahead	Bin	percent	2.8	2.9	0.026265999999999998
US National	1 wk ahead	Bin	percent	2.9	3	0.023104
US National	1 wk ahead	Bin	percent	3	3.1	0.019844
US National	1 wk ahead	Bin	percent	3.1	3.2	0.016462
US National	1 wk ahead	Bin	percent	3.2	3.3	0.012959
US National	1 wk ahead	Bin	percent	3.3	3.4	0.009564999999999999
US National	1 wk ahead	Bin	percent	3.4	3.5	0.006548
US National	1 wk ahead	Bin	percent	3.5	3.6	0.004072
US National	1 wk ahead	Bin	percent	3.6	3.7	0.0022299999999999998
US National	1 wk ahead	Bin	percent	3.7	3.8	0.001042
US National	1 wk ahead	Bin	percent	3.8	3.9	0.000405
US National	1 wk ahead	Bin	percent	3.9	4	0.000129
US National	1 wk ahead	Bin	percent	4	4.1	0.000032999999999999996
US National	1 wk ahead	Bin	percent	4.1	4.2	7.e-6
US National	1 wk ahead	Bin	percent	4.2	4.3	1.e-6
US National	1 wk ahead	Bin	percent	4.3	4.4	0.
US National	1 wk ahead	Bin	percent	4.4	4.5	0.
US National	1 wk ahead	Bin	percent	4.5	4.6	0.
US National	1 wk ahead	Bin	percent	4.6	4.7	0.
US National	1 wk ahead	Bin	percent	4.7	4.8	0.
US National	1 wk ahead	Bin	percent	4.8	4.9	0.
US National	1 wk ahead	Bin	percent	4.9	5	0.
US National	1 wk ahead	Bin	percent	5	5.1	0.
US National	1 wk ahead	Bin	percent	5.1	5.2	0.
US National	1 wk ahead	Bin	percent	5.2	5.3	0.
US National	1 wk ahead	Bin	percent	5.3	5.4	0.
US National	1 wk ahead	Bin	percent	5.4	5.5	0.
US National	1 wk ahead	Bin	percent	5.5	5.6	0.
US National	1 wk ahead	Bin	percent	5.6	5.7	0.
US National	1 wk ahead	Bin	percent	5.7	5.8	0.
US National	1 wk ahead	Bin	percent	5.8	5.9	0.
US National	1 wk ahead	Bin	percent	5.9	6	0.
US National	1 wk ahead	Bin	percent	6	6.1	0.
US National	1 wk ahead	Bin	percent	6.1	6.2	0.
US National	1 wk ahead	Bin	percent	6.2	6.3	0.
US National	1 wk ahead	Bin	percent	6.3	6.4	0.
US National	1 wk ahead	Bin	percent	6.4	6.5	0.
US National	1 wk ahead	Bin	percent	6.5	6.6	0.
US National	1 wk ahead	Bin	percent	6.6	6.7	0.
US National	1 wk ahead	Bin	percent	6.7	6.8	0.
US National	1 wk ahead	Bin	percent	6.8	6.9	0.
US National	1 wk ahead	Bin	percent	6.9	7	0.
US National	1 wk ahead	Bin	percent	7	7.1	0.
US National	1 wk ahead	Bin	percent	7.1	7.2	0.
US National	1 wk ahead	Bin	percent	7.2	7.3	0.
US National	1 wk ahead	Bin	percent	7.3	7.4	0.
US National	1 wk ahead	Bin	percent	7.4	7.5	0.
US National	1 wk ahead	Bin	percent	7.5	7.6	0.
US National	1 wk ahead	Bin	percent	7.6	7.7	0.
US National	1 wk ahead	Bin	percent	7.7	7.8	0.
US National	1 wk ahead	Bin	percent	7.8	7.9	0.
US National	1 wk ahead	Bin	percent	7.9	8	0.
US National	1 wk ahead	Bin	percent	8	8.1	0.
US National	1 wk ahead	Bin	percent	8.1	8.2	0.
US National	1 wk ahead	Bin	percent	8.2	8.3	0.
US National	1 wk ahead	Bin	percent	8.3	8.4	0.
US National	1 wk ahead	Bin	percent	8.4	8.5	0.
US National	1 wk ahead	Bin	percent	8.5	8.6	0.
US National	1 wk ahead	Bin	percent	8.6	8.7	0.
US National	1 wk ahead	Bin	percent	8.7	8.8	0.
US National	1 wk ahead	Bin	percent	8.8	8.9	0.
US National	1 wk ahead	Bin	percent	8.9	9	0.
US National	1 wk ahead	Bin	percent	9	9.1	0.
US National	1 wk ahead	Bin	percent	9.1	9.2	0.
US National	1 wk ahead	Bin	percent	9.2	9.3	0.
US National	1 wk ahead	Bin	percent	9.3	9.4	0.
US National	1 wk ahead	Bin	percent	9.4	9.5	0.
US National	1 wk ahead	Bin	percent	9.5	9.6	0.
US National	1 wk ahead	Bin	percent	9.6	9.7	0.
US National	1 wk ahead	Bin	percent	9.7	9.8	0.
US National	1 wk ahead	Bin	percent	9.8	9.9	0.
US National	1 wk ahead	Bin	percent	9.9	10	0.
US National	1 wk ahead	Bin	percent	10	10.1	0.
US National	1 wk ahead	Bin	percent	10.1	10.2	0.
US National	1 wk ahead	Bin	percent	10.2	10.3	0.
US National	1 wk ahead	Bin	percent	10.3	10.4	0.
US National	1 wk ahead	Bin	percent	10.4	10.5	0.
US National	1 wk ahead	Bin	percent	10.5	10.6	0.
US National	1 wk ahead	Bin	percent	10.6	10.7	0.
US National	1 wk ahead	Bin	percent	10.7	10.8	0.
US National	1 wk ahead	Bin	percent	10.8	10.9	0.
US National	1 wk ahead	Bin	percent	10.9	11	0.
US National	1 wk ahead	Bin	percent	11	11.1	0.
US National	1 wk ahead	Bin	percent	11.1	11.2	0.
US National	1 wk ahead	Bin	percent	11.2	11.3	0.
US National	1 wk ahead	Bin	percent	11.3	11.4	0.
US National	1 wk ahead	Bin	percent	11.4	11.5	0.
US National	1 wk ahead	Bin	percent	11.5	11.6	0.
US National	1 wk ahead	Bin	percent	11.6	11.7	0.
US National	1 wk ahead	Bin	percent	11.7	11.8	0.
US National	1 wk ahead	Bin	percent	11.8	11.9	0.
US National	1 wk ahead	Bin	percent	11.9	12	0.
US National	1 wk ahead	Bin	percent	12	12.1	0.
US National	1 wk ahead	Bin	percent	12.1	12.2	0.
US National	1 wk ahead	Bin	percent	12.2	12.3	0.
US National	1 wk ahead	Bin	percent	12.3	12.4	0.
US National	1 wk ahead	Bin	percent	12.4	12.5	0.
US National	1 wk ahead	Bin	percent	12.5	12.6	0.
US National	1 wk ahead	Bin	percent	12.6	12.7	0.
US National	1 wk ahead	Bin	percent	12.7	12.8	0.
US National	1 wk ahead	Bin	percent	12.8	12.9	0.
US National	1 wk ahead	Bin	percent	12.9	13	0.
US National	1 wk ahead	Bin	percent	13	100	0.
US National	2 wk ahead	Point	percent	NA	NA	2.5834
US National	2 wk ahead	Bin	percent	0	0.1	0.002064
US National	2 wk ahead	Bin	percent	0.1	0.2	0.0027949999999999997
US National	2 wk ahead	Bin	percent	0.2	0.3	0.003705
US National	2 wk ahead	Bin	percent	0.3	0.4	0.00481
US National	2 wk ahead	Bin	percent	0.4	0.5	0.00612
US National	2 wk ahead	Bin	percent	0.5	0.6	0.007633999999999999
US National	2 wk ahead	Bin	percent	0.6	0.7	0.009345
US National	2 wk ahead	Bin	percent	0.7	0.8	0.011231
US National	2 wk ahead	Bin	percent	0.8	0.9	0.013262999999999999
US National	2 wk ahead	Bin	percent	0.9	1	0.015399999999999999
US National	2 wk ahead	Bin	percent	1	1.1	0.017592
US National	2 wk ahead	Bin	percent	1.1	1.2	0.019784
US National	2 wk ahead	Bin	percent	1.2	1.3	0.021915999999999998
US National	2 wk ahead	Bin	percent	1.3	1.4	0.023927
US National	2 wk ahead	Bin	percent	1.4	1.5	0.025758
US National	2 wk ahead	Bin	percent	1.5	1.6	0.027351999999999998
US National	2 wk ahead	Bin	percent	1.6	1.7	0.028665
US National	2 wk ahead	Bin	percent	1.7	1.8	0.029657
US National	2 wk ahead	Bin	percent	1.8	1.9	0.030305
US National	2 wk ahead	Bin	percent	1.9	2	0.0306
US National	2 wk ahead	Bin	percent	2	2.1	0.030546
US National	2 wk ahead	Bin	percent	2.1	2.2	0.030163
US National	2 wk ahead	Bin	percent	2.2	2.3	0.029484999999999997
US National	2 wk ahead	Bin	percent	2.3	2.4	0.028553
US National	2 wk ahead	Bin	percent	2.4	2.5	0.027417
US National	2 wk ahead	Bin	percent	2.5	2.6	0.02613
US National	2 wk ahead	Bin	percent	2.6	2.7	0.024744
US National	2 wk ahead	Bin	percent	2.7	2.8	0.023308
US National	2 wk ahead	Bin	percent	2.8	2.9	0.021863999999999998
US National	2 wk ahead	Bin	percent	2.9	3	0.020447999999999997
US National	2 wk ahead	Bin	percent	3	3.1	0.019088
US National	2 wk ahead	Bin	percent	3.1	3.2	0.017804999999999998
US National	2 wk ahead	Bin	percent	3.2	3.3	0.016614
US National	2 wk ahead	Bin	percent	3.3	3.4	0.015524
US National	2 wk ahead	Bin	percent	3.4	3.5	0.014539
US National	2 wk ahead	Bin	percent	3.5	3.6	0.013661999999999999
US National	2 wk ahead	Bin	percent	3.6	3.7	0.012891
US National	2 wk ahead	Bin	percent	3.7	3.8	0.012223
US National	2 wk ahead	Bin	percent	3.8	3.9	0.011656
US National	2 wk ahead	Bin	percent	3.9	4	0.011184
US National	2 wk ahead	Bin	percent	4	4.1	0.010799999999999999
US National	2 wk ahead	Bin	percent	4.1	4.2	0.010498
US National	2 wk ahead	Bin	percent	4.2	4.3	0.010268
US National	2 wk ahead	Bin	percent	4.3	4.4	0.010099
US National	2 wk ahead	Bin	percent	4.4	4.5	0.009977999999999999
US National	2 wk ahead	Bin	percent	4.5	4.6	0.009889
US National	2 wk ahead	Bin	percent	4.6	4.7	0.009818
US National	2 wk ahead	Bin	percent	4.7	4.8	0.009748
US National	2 wk ahead	Bin	percent	4.8	4.9	0.009666
US National	2 wk ahead	Bin	percent	4.9	5	0.009557
US National	2 wk ahead	Bin	percent	5	5.1	0.009413999999999999
US National	2 wk ahead	Bin	percent	5.1	5.2	0.009231
US National	2 wk ahead	Bin	percent	5.2	5.3	0.009004
US National	2 wk ahead	Bin	percent	5.3	5.4	0.008735
US National	2 wk ahead	Bin	percent	5.4	5.5	0.008427
US National	2 wk ahead	Bin	percent	5.5	5.6	0.008087
US National	2 wk ahead	Bin	percent	5.6	5.7	0.007719999999999999
US National	2 wk ahead	Bin	percent	5.7	5.8	0.0073349999999999995
US National	2 wk ahead	Bin	percent	5.8	5.9	0.006940999999999999
US National	2 wk ahead	Bin	percent	5.9	6	0.0065439999999999995
US National	2 wk ahead	Bin	percent	6	6.1	0.006154
US National	2 wk ahead	Bin	percent	6.1	6.2	0.005775
US National	2 wk ahead	Bin	percent	6.2	6.3	0.005412
US National	2 wk ahead	Bin	percent	6.3	6.4	0.005069
US National	2 wk ahead	Bin	percent	6.4	6.5	0.004745
US National	2 wk ahead	Bin	percent	6.5	6.6	0.0044399999999999995
US National	2 wk ahead	Bin	percent	6.6	6.7	0.004153
US National	2 wk ahead	Bin	percent	6.7	6.8	0.003881
US National	2 wk ahead	Bin	percent	6.8	6.9	0.0036209999999999997
US National	2 wk ahead	Bin	percent	6.9	7	0.0033729999999999997
US National	2 wk ahead	Bin	percent	7	7.1	0.003136
US National	2 wk ahead	Bin	percent	7.1	7.2	0.002911
US National	2 wk ahead	Bin	percent	7.2	7.3	0.002699
US National	2 wk ahead	Bin	percent	7.3	7.4	0.002502
US National	2 wk ahead	Bin	percent	7.4	7.5	0.002319
US National	2 wk ahead	Bin	percent	7.5	7.6	0.00215
US National	2 wk ahead	Bin	percent	7.6	7.7	0.001994
US National	2 wk ahead	Bin	percent	7.7	7.8	0.001846
US National	2 wk ahead	Bin	percent	7.8	7.9	0.001705
US National	2 wk ahead	Bin	percent	7.9	8	0.001567
US National	2 wk ahead	Bin	percent	8	8.1	0.001429
US National	2 wk ahead	Bin	percent	8.1	8.2	0.00129
US National	2 wk ahead	Bin	percent	8.2	8.3	0.0011489999999999998
US National	2 wk ahead	Bin	percent	8.3	8.4	0.001008
US National	2 wk ahead	Bin	percent	8.4	8.5	0.000869
US National	2 wk ahead	Bin	percent	8.5	8.6	0.000734
US National	2 wk ahead	Bin	percent	8.6	8.7	0.0006079999999999999
US National	2 wk ahead	Bin	percent	8.7	8.8	0.0004919999999999999
US National	2 wk ahead	Bin	percent	8.8	8.9	0.00038899999999999997
US National	2 wk ahead	Bin	percent	8.9	9	0.000301
US National	2 wk ahead	Bin	percent	9	9.1	0.000227
US National	2 wk ahead	Bin	percent	9.1	9.2	0.000167
US National	2 wk ahead	Bin	percent	9.2	9.3	0.00011899999999999999
US National	2 wk ahead	Bin	percent	9.3	9.4	0.000083
US National	2 wk ahead	Bin	percent	9.4	9.5	0.000056
US National	2 wk ahead	Bin	percent	9.5	9.6	0.000037
US National	2 wk ahead	Bin	percent	9.6	9.7	0.000024
US National	2 wk ahead	Bin	percent	9.7	9.8	0.000014999999999999999
US National	2 wk ahead	Bin	percent	9.8	9.9	9.e-6
US National	2 wk ahead	Bin	percent	9.9	10	4.9999999999999996e-6
US National	2 wk ahead	Bin	percent	10	10.1	3.e-6
US National	2 wk ahead	Bin	percent	10.1	10.2	2.e-6
US National	2 wk ahead	Bin	percent	10.2	10.3	1.e-6
US National	2 wk ahead	Bin	percent	10.3	10.4	1.e-6
US National	2 wk ahead	Bin	percent	10.4	10.5	0.
US National	2 wk ahead	Bin	percent	10.5	10.6	0.
US National	2 wk ahead	Bin	percent	10.6	10.7	0.
US National	2 wk ahead	Bin	percent	10.7	10.8	0.
US National	2 wk ahead	Bin	percent	10.8	10.9	0.
US National	2 wk ahead	Bin	percent	10.9	11	0.
US National	2 wk ahead	Bin	percent	11	11.1	0.
US National	2 wk ahead	Bin	percent	11.1	11.2	0.
US National	2 wk ahead	Bin	percent	11.2	11.3	0.
US National	2 wk ahead	Bin	percent	11.3	11.4	0.
US National	2 wk ahead	Bin	percent	11.4	11.5	0.
US National	2 wk ahead	Bin	percent	11.5	11.6	0.
US National	2 wk ahead	Bin	percent	11.6	11.7	0.
US National	2 wk ahead	Bin	percent	11.7	11.8	0.
US National	2 wk ahead	Bin	percent	11.8	11.9	0.
US National	2 wk ahead	Bin	percent	11.9	12	0.
US National	2 wk ahead	Bin	percent	12	12.1	0.
US National	2 wk ahead	Bin	percent	12.1	12.2	0.
US National	2 wk ahead	Bin	percent	12.2	12.3	0.
US National	2 wk ahead	Bin	percent	12.3	12.4	0.
US National	2 wk ahead	Bin	percent	12.4	12.5	0.
US National	2 wk ahead	Bin	percent	12.5	12.6	0.
US National	2 wk ahead	Bin	percent	12.6	12.7	0.
US National	2 wk ahead	Bin	percent	12.7	12.8	0.
US National	2 wk ahead	Bin	percent	12.8	12.9	0.
US National	2 wk ahead	Bin	percent	12.9	13	0.
US National	2 wk ahead	Bin	percent	13	100	0.
US National	3 wk ahead	Point	percent	NA	NA	3.6488
US National	3 wk ahead	Bin	percent	0	0.1	0.005549
US National	3 wk ahead	Bin	percent	0.1	0.2	0.0061519999999999995
US National	3 wk ahead	Bin	percent	0.2	0.3	0.006784
US National	3 wk ahead	Bin	percent	0.3	0.4	0.007441
US National	3 wk ahead	Bin	percent	0.4	0.5	0.008119
US National	3 wk ahead	Bin	percent	0.5	0.6	0.008813
US National	3 wk ahead	Bin	percent	0.6	0.7	0.009517
US National	3 wk ahead	Bin	percent	0.7	0.8	0.010225999999999999
US National	3 wk ahead	Bin	percent	0.8	0.9	0.010933
US National	3 wk ahead	Bin	percent	0.9	1	0.011632
US National	3 wk ahead	Bin	percent	1	1.1	0.012315999999999999
US National	3 wk ahead	Bin	percent	1.1	1.2	0.012978
US National	3 wk ahead	Bin	percent	1.2	1.3	0.013611999999999999
US National	3 wk ahead	Bin	percent	1.3	1.4	0.014211
US National	3 wk ahead	Bin	percent	1.4	1.5	0.014769
US National	3 wk ahead	Bin	percent	1.5	1.6	0.015281999999999999
US National	3 wk ahead	Bin	percent	1.6	1.7	0.015743
US National	3 wk ahead	Bin	percent	1.7	1.8	0.016149
US National	3 wk ahead	Bin	percent	1.8	1.9	0.016496999999999998
US National	3 wk ahead	Bin	percent	1.9	2	0.016783
US National	3 wk ahead	Bin	percent	2	2.1	0.017006
US National	3 wk ahead	Bin	percent	2.1	2.2	0.017165
US National	3 wk ahead	Bin	percent	2.2	2.3	0.017259999999999998
US National	3 wk ahead	Bin	percent	2.3	2.4	0.017292
US National	3 wk ahead	Bin	percent	2.4	2.5	0.017263
US National	3 wk ahead	Bin	percent	2.5	2.6	0.017174
US National	3 wk ahead	Bin	percent	2.6	2.7	0.01703
US National	3 wk ahead	Bin	percent	2.7	2.8	0.016833
US National	3 wk ahead	Bin	percent	2.8	2.9	0.016588
US National	3 wk ahead	Bin	percent	2.9	3	0.0163
US National	3 wk ahead	Bin	percent	3	3.1	0.015974
US National	3 wk ahead	Bin	percent	3.1	3.2	0.015614
US National	3 wk ahead	Bin	percent	3.2	3.3	0.015226
US National	3 wk ahead	Bin	percent	3.3	3.4	0.014813999999999999
US National	3 wk ahead	Bin	percent	3.4	3.5	0.014384999999999998
US National	3 wk ahead	Bin	percent	3.5	3.6	0.013942
US National	3 wk ahead	Bin	percent	3.6	3.7	0.01349
US National	3 wk ahead	Bin	percent	3.7	3.8	0.013033
US National	3 wk ahead	Bin	percent	3.8	3.9	0.012575
US National	3 wk ahead	Bin	percent	3.9	4	0.012119
US National	3 wk ahead	Bin	percent	4	4.1	0.011668999999999999
US National	3 wk ahead	Bin	percent	4.1	4.2	0.011227
US National	3 wk ahead	Bin	percent	4.2	4.3	0.010796
US National	3 wk ahead	Bin	percent	4.3	4.4	0.010376999999999999
US National	3 wk ahead	Bin	percent	4.4	4.5	0.009972
US National	3 wk ahead	Bin	percent	4.5	4.6	0.009583
US National	3 wk ahead	Bin	percent	4.6	4.7	0.00921
US National	3 wk ahead	Bin	percent	4.7	4.8	0.008855
US National	3 wk ahead	Bin	percent	4.8	4.9	0.008517
US National	3 wk ahead	Bin	percent	4.9	5	0.008198
US National	3 wk ahead	Bin	percent	5	5.1	0.007897
US National	3 wk ahead	Bin	percent	5.1	5.2	0.007614999999999999
US National	3 wk ahead	Bin	percent	5.2	5.3	0.007351
US National	3 wk ahead	Bin	percent	5.3	5.4	0.007104999999999999
US National	3 wk ahead	Bin	percent	5.4	5.5	0.0068779999999999996
US National	3 wk ahead	Bin	percent	5.5	5.6	0.0066679999999999994
US National	3 wk ahead	Bin	percent	5.6	5.7	0.006475
US National	3 wk ahead	Bin	percent	5.7	5.8	0.006299
US National	3 wk ahead	Bin	percent	5.8	5.9	0.006137999999999999
US National	3 wk ahead	Bin	percent	5.9	6	0.005992
US National	3 wk ahead	Bin	percent	6	6.1	0.005859
US National	3 wk ahead	Bin	percent	6.1	6.2	0.0057399999999999994
US National	3 wk ahead	Bin	percent	6.2	6.3	0.005632
US National	3 wk ahead	Bin	percent	6.3	6.4	0.005536
US National	3 wk ahead	Bin	percent	6.4	6.5	0.005449
US National	3 wk ahead	Bin	percent	6.5	6.6	0.005371
US National	3 wk ahead	Bin	percent	6.6	6.7	0.005301
US National	3 wk ahead	Bin	percent	6.7	6.8	0.005238
US National	3 wk ahead	Bin	percent	6.8	6.9	0.005182
US National	3 wk ahead	Bin	percent	6.9	7	0.00513
US National	3 wk ahead	Bin	percent	7	7.1	0.005084
US National	3 wk ahead	Bin	percent	7.1	7.2	0.005042
US National	3 wk ahead	Bin	percent	7.2	7.3	0.005004
US National	3 wk ahead	Bin	percent	7.3	7.4	0.0049689999999999995
US National	3 wk ahead	Bin	percent	7.4	7.5	0.004935999999999999
US National	3 wk ahead	Bin	percent	7.5	7.6	0.004906
US National	3 wk ahead	Bin	percent	7.6	7.7	0.0048779999999999995
US National	3 wk ahead	Bin	percent	7.7	7.8	0.004850999999999999
US National	3 wk ahead	Bin	percent	7.8	7.9	0.0048259999999999996
US National	3 wk ahead	Bin	percent	7.9	8	0.004801
US National	3 wk ahead	Bin	percent	8	8.1	0.004776
US National	3 wk ahead	Bin	percent	8.1	8.2	0.004751
US National	3 wk ahead	Bin	percent	8.2	8.3	0.004726
US National	3 wk ahead	Bin	percent	8.3	8.4	0.0047
US National	3 wk ahead	Bin	percent	8.4	8.5	0.004672
US National	3 wk ahead	Bin	percent	8.5	8.6	0.004641999999999999
US National	3 wk ahead	Bin	percent	8.6	8.7	0.004608999999999999
US National	3 wk ahead	Bin	percent	8.7	8.8	0.004573
US National	3 wk ahead	Bin	percent	8.8	8.9	0.004534
US National	3 wk ahead	Bin	percent	8.9	9	0.00449
US National	3 wk ahead	Bin	percent	9	9.1	0.004443
US National	3 wk ahead	Bin	percent	9.1	9.2	0.004391
US National	3 wk ahead	Bin	percent	9.2	9.3	0.0043349999999999994
US National	3 wk ahead	Bin	percent	9.3	9.4	0.004275
US National	3 wk ahead	Bin	percent	9.4	9.5	0.00421
US National	3 wk ahead	Bin	percent	9.5	9.6	0.004141
US National	3 wk ahead	Bin	percent	9.6	9.7	0.004068
US National	3 wk ahead	Bin	percent	9.7	9.8	0.003992
US National	3 wk ahead	Bin	percent	9.8	9.9	0.003913
US National	3 wk ahead	Bin	percent	9.9	10	0.003832
US National	3 wk ahead	Bin	percent	10	10.1	0.003748
US National	3 wk ahead	Bin	percent	10.1	10.2	0.0036639999999999997
US National	3 wk ahead	Bin	percent	10.2	10.3	0.003578
US National	3 wk ahead	Bin	percent	10.3	10.4	0.003492
US National	3 wk ahead	Bin	percent	10.4	10.5	0.003405
US National	3 wk ahead	Bin	percent	10.5	10.6	0.003319
US National	3 wk ahead	Bin	percent	10.6	10.7	0.003234
US National	3 wk ahead	Bin	percent	10.7	10.8	0.003149
US National	3 wk ahead	Bin	percent	10.8	10.9	0.003065
US National	3 wk ahead	Bin	percent	10.9	11	0.0029809999999999997
US National	3 wk ahead	Bin	percent	11	11.1	0.002898
US National	3 wk ahead	Bin	percent	11.1	11.2	0.002816
US National	3 wk ahead	Bin	percent	11.2	11.3	0.002735
US National	3 wk ahead	Bin	percent	11.3	11.4	0.002653
US National	3 wk ahead	Bin	percent	11.4	11.5	0.002572
US National	3 wk ahead	Bin	percent	11.5	11.6	0.0024909999999999997
US National	3 wk ahead	Bin	percent	11.6	11.7	0.00241
US National	3 wk ahead	Bin	percent	11.7	11.8	0.0023279999999999998
US National	3 wk ahead	Bin	percent	11.8	11.9	0.002247
US National	3 wk ahead	Bin	percent	11.9	12	0.002165
US National	3 wk ahead	Bin	percent	12	12.1	0.002084
US National	3 wk ahead	Bin	percent	12.1	12.2	0.002003
US National	3 wk ahead	Bin	percent	12.2	12.3	0.0019219999999999999
US National	3 wk ahead	Bin	percent	12.3	12.4	0.0018419999999999999
US National	3 wk ahead	Bin	percent	12.4	12.5	0.001763
US National	3 wk ahead	Bin	percent	12.5	12.6	0.0016849999999999999
US National	3 wk ahead	Bin	percent	12.6	12.7	0.0016079999999999998
US National	3 wk ahead	Bin	percent	12.7	12.8	0.001534
US National	3 wk ahead	Bin	percent	12.8	12.9	0.0014609999999999998
US National	3 wk ahead	Bin	percent	12.9	13	0.0013909999999999999
US National	3 wk ahead	Bin	percent	13	100	0.020541999999999998
US National	4 wk ahead	Point	percent	NA	NA	4.805400000000001
US National	4 wk ahead	Bin	percent	0	0.1	0.0055899999999999995
US National	4 wk ahead	Bin	percent	0.1	0.2	0.005966
US National	4 wk ahead	Bin	percent	0.2	0.3	0.006346999999999999
US National	4 wk ahead	Bin	percent	0.3	0.4	0.006732999999999999
US National	4 wk ahead	Bin	percent	0.4	0.5	0.007122
US National	4 wk ahead	Bin	percent	0.5	0.6	0.007509999999999999
US National	4 wk ahead	Bin	percent	0.6	0.7	0.007897
US National	4 wk ahead	Bin	percent	0.7	0.8	0.00828
US National	4 wk ahead	Bin	percent	0.8	0.9	0.008657999999999999
US National	4 wk ahead	Bin	percent	0.9	1	0.009027
US National	4 wk ahead	Bin	percent	1	1.1	0.009386
US National	4 wk ahead	Bin	percent	1.1	1.2	0.009734
US National	4 wk ahead	Bin	percent	1.2	1.3	0.010067
US National	4 wk ahead	Bin	percent	1.3	1.4	0.010385
US National	4 wk ahead	Bin	percent	1.4	1.5	0.010685
US National	4 wk ahead	Bin	percent	1.5	1.6	0.010966
US National	4 wk ahead	Bin	percent	1.6	1.7	0.011227
US National	4 wk ahead	Bin	percent	1.7	1.8	0.011465
US National	4 wk ahead	Bin	percent	1.8	1.9	0.011680999999999999
US National	4 wk ahead	Bin	percent	1.9	2	0.011873
US National	4 wk ahead	Bin	percent	2	2.1	0.012039999999999999
US National	4 wk ahead	Bin	percent	2.1	2.2	0.012180999999999999
US National	4 wk ahead	Bin	percent	2.2	2.3	0.012296999999999999
US National	4 wk ahead	Bin	percent	2.3	2.4	0.012386999999999999
US National	4 wk ahead	Bin	percent	2.4	2.5	0.012451
US National	4 wk ahead	Bin	percent	2.5	2.6	0.01249
US National	4 wk ahead	Bin	percent	2.6	2.7	0.012503
US National	4 wk ahead	Bin	percent	2.7	2.8	0.012490999999999999
US National	4 wk ahead	Bin	percent	2.8	2.9	0.012456
US National	4 wk ahead	Bin	percent	2.9	3	0.012398
US National	4 wk ahead	Bin	percent	3	3.1	0.012317999999999999
US National	4 wk ahead	Bin	percent	3.1	3.2	0.012216999999999999
US National	4 wk ahead	Bin	percent	3.2	3.3	0.012097
US National	4 wk ahead	Bin	percent	3.3	3.4	0.011959
US National	4 wk ahead	Bin	percent	3.4	3.5	0.011805
US National	4 wk ahead	Bin	percent	3.5	3.6	0.011635
US National	4 wk ahead	Bin	percent	3.6	3.7	0.011451999999999999
US National	4 wk ahead	Bin	percent	3.7	3.8	0.011257999999999999
US National	4 wk ahead	Bin	percent	3.8	3.9	0.011054
US National	4 wk ahead	Bin	percent	3.9	4	0.010841
US National	4 wk ahead	Bin	percent	4	4.1	0.010622
US National	4 wk ahead	Bin	percent	4.1	4.2	0.010397
US National	4 wk ahead	Bin	percent	4.2	4.3	0.010169
US National	4 wk ahead	Bin	percent	4.3	4.4	0.009937999999999999
US National	4 wk ahead	Bin	percent	4.4	4.5	0.009707
US National	4 wk ahead	Bin	percent	4.5	4.6	0.009477
US National	4 wk ahead	Bin	percent	4.6	4.7	0.009248
US National	4 wk ahead	Bin	percent	4.7	4.8	0.009021
US National	4 wk ahead	Bin	percent	4.8	4.9	0.008799
US National	4 wk ahead	Bin	percent	4.9	5	0.008579999999999999
US National	4 wk ahead	Bin	percent	5	5.1	0.008367
US National	4 wk ahead	Bin	percent	5.1	5.2	0.008159
US National	4 wk ahead	Bin	percent	5.2	5.3	0.007956999999999999
US National	4 wk ahead	Bin	percent	5.3	5.4	0.007761
US National	4 wk ahead	Bin	percent	5.4	5.5	0.007572
US National	4 wk ahead	Bin	percent	5.5	5.6	0.007389
US National	4 wk ahead	Bin	percent	5.6	5.7	0.007213
US National	4 wk ahead	Bin	percent	5.7	5.8	0.007043
US National	4 wk ahead	Bin	percent	5.8	5.9	0.006879
US National	4 wk ahead	Bin	percent	5.9	6	0.0067209999999999995
US National	4 wk ahead	Bin	percent	6	6.1	0.006568999999999999
US National	4 wk ahead	Bin	percent	6.1	6.2	0.006422
US National	4 wk ahead	Bin	percent	6.2	6.3	0.00628
US National	4 wk ahead	Bin	percent	6.3	6.4	0.006143
US National	4 wk ahead	Bin	percent	6.4	6.5	0.006011
US National	4 wk ahead	Bin	percent	6.5	6.6	0.005882
US National	4 wk ahead	Bin	percent	6.6	6.7	0.005758
US National	4 wk ahead	Bin	percent	6.7	6.8	0.005637
US National	4 wk ahead	Bin	percent	6.8	6.9	0.00552
US National	4 wk ahead	Bin	percent	6.9	7	0.005405999999999999
US National	4 wk ahead	Bin	percent	7	7.1	0.0052959999999999995
US National	4 wk ahead	Bin	percent	7.1	7.2	0.005189
US National	4 wk ahead	Bin	percent	7.2	7.3	0.005085999999999999
US National	4 wk ahead	Bin	percent	7.3	7.4	0.004987
US National	4 wk ahead	Bin	percent	7.4	7.5	0.0048909999999999995
US National	4 wk ahead	Bin	percent	7.5	7.6	0.0047989999999999994
US National	4 wk ahead	Bin	percent	7.6	7.7	0.004711
US National	4 wk ahead	Bin	percent	7.7	7.8	0.004628
US National	4 wk ahead	Bin	percent	7.8	7.9	0.004549
US National	4 wk ahead	Bin	percent	7.9	8	0.004475
US National	4 wk ahead	Bin	percent	8	8.1	0.004406
US National	4 wk ahead	Bin	percent	8.1	8.2	0.0043419999999999995
US National	4 wk ahead	Bin	percent	8.2	8.3	0.0042829999999999995
US National	4 wk ahead	Bin	percent	8.3	8.4	0.004229
US National	4 wk ahead	Bin	percent	8.4	8.5	0.004181
US National	4 wk ahead	Bin	percent	8.5	8.6	0.004138
US National	4 wk ahead	Bin	percent	8.6	8.7	0.004101
US National	4 wk ahead	Bin	percent	8.7	8.8	0.004069
US National	4 wk ahead	Bin	percent	8.8	8.9	0.004042
US National	4 wk ahead	Bin	percent	8.9	9	0.00402
US National	4 wk ahead	Bin	percent	9	9.1	0.004003
US National	4 wk ahead	Bin	percent	9.1	9.2	0.00399
US National	4 wk ahead	Bin	percent	9.2	9.3	0.003981999999999999
US National	4 wk ahead	Bin	percent	9.3	9.4	0.003977
US National	4 wk ahead	Bin	percent	9.4	9.5	0.003977
US National	4 wk ahead	Bin	percent	9.5	9.6	0.003979
US National	4 wk ahead	Bin	percent	9.6	9.7	0.003984
US National	4 wk ahead	Bin	percent	9.7	9.8	0.003992
US National	4 wk ahead	Bin	percent	9.8	9.9	0.004003
US National	4 wk ahead	Bin	percent	9.9	10	0.0040149999999999995
US National	4 wk ahead	Bin	percent	10	10.1	0.0040279999999999995
US National	4 wk ahead	Bin	percent	10.1	10.2	0.004043
US National	4 wk ahead	Bin	percent	10.2	10.3	0.004059
US National	4 wk ahead	Bin	percent	10.3	10.4	0.004076
US National	4 wk ahead	Bin	percent	10.4	10.5	0.0040939999999999995
US National	4 wk ahead	Bin	percent	10.5	10.6	0.004111
US National	4 wk ahead	Bin	percent	10.6	10.7	0.004129
US National	4 wk ahead	Bin	percent	10.7	10.8	0.0041459999999999995
US National	4 wk ahead	Bin	percent	10.8	10.9	0.004163
US National	4 wk ahead	Bin	percent	10.9	11	0.00418
US National	4 wk ahead	Bin	percent	11	11.1	0.004195
US National	4 wk ahead	Bin	percent	11.1	11.2	0.00421
US National	4 wk ahead	Bin	percent	11.2	11.3	0.004223
US National	4 wk ahead	Bin	percent	11.3	11.4	0.004235
US National	4 wk ahead	Bin	percent	11.4	11.5	0.004245
US National	4 wk ahead	Bin	percent	11.5	11.6	0.004253
US National	4 wk ahead	Bin	percent	11.6	11.7	0.004258
US National	4 wk ahead	Bin	percent	11.7	11.8	0.004261
US National	4 wk ahead	Bin	percent	11.8	11.9	0.004261
US National	4 wk ahead	Bin	percent	11.9	12	0.0042569999999999995
US National	4 wk ahead	Bin	percent	12	12.1	0.004251
US National	4 wk ahead	Bin	percent	12.1	12.2	0.00424
US National	4 wk ahead	Bin	percent	12.2	12.3	0.004225
US National	4 wk ahead	Bin	percent	12.3	12.4	0.004206
US National	4 wk ahead	Bin	percent	12.4	12.5	0.004182
US National	4 wk ahead	Bin	percent	12.5	12.6	0.004154
US National	4 wk ahead	Bin	percent	12.6	12.7	0.004121
US National	4 wk ahead	Bin	percent	12.7	12.8	0.004083
US National	4 wk ahead	Bin	percent	12.8	12.9	0.00404
US National	4 wk ahead	Bin	percent	12.9	13	0.003991
US National	4 wk ahead	Bin	percent	13	100	0.093178
