# Supplementary material for: Use of daily Internet search query data improves real-time projections of influenza epidemics
Source: J R Soc Interface. 2018 Oct 10;15(147):20180220. doi: 10.1098/rsif.2018.0220 (PMC6228485; doi:10.1098/rsif.2018.0220)
Supplement: Prediction results in FluChallenge format [file rsif20180220supp2.gz › Forecast-files/mss-15-wikiWEEKnoNOW/2012-EW42.csv]

Location	Target	Type	Unit	Bin_start_incl	Bin_end_notincl	Value
US National	1 wk ahead	Point	percent	NA	NA	1.6098000000000001
US National	1 wk ahead	Bin	percent	0	0,1	0.
US National	1 wk ahead	Bin	percent	0,1	0,2	0.
US National	1 wk ahead	Bin	percent	0,2	0,3	0.
US National	1 wk ahead	Bin	percent	0,3	0,4	0.
US National	1 wk ahead	Bin	percent	0,4	0,5	0.
US National	1 wk ahead	Bin	percent	0,5	0,6	0.
US National	1 wk ahead	Bin	percent	0,6	0,7	0.000014999999999999999
US National	1 wk ahead	Bin	percent	0,7	0,8	0.000306
US National	1 wk ahead	Bin	percent	0,8	0,9	0.00279
US National	1 wk ahead	Bin	percent	0,9	1	0.012288
US National	1 wk ahead	Bin	percent	1	1,1	0.029321
US National	1 wk ahead	Bin	percent	1,1	1,2	0.045939999999999995
US National	1 wk ahead	Bin	percent	1,2	1,3	0.062938
US National	1 wk ahead	Bin	percent	1,3	1,4	0.09167299999999999
US National	1 wk ahead	Bin	percent	1,4	1,5	0.121752
US National	1 wk ahead	Bin	percent	1,5	1,6	0.122082
US National	1 wk ahead	Bin	percent	1,6	1,7	0.106017
US National	1 wk ahead	Bin	percent	1,7	1,8	0.108416
US National	1 wk ahead	Bin	percent	1,8	1,9	0.10776
US National	1 wk ahead	Bin	percent	1,9	2	0.081552
US National	1 wk ahead	Bin	percent	2	2,1	0.047056
US National	1 wk ahead	Bin	percent	2,1	2,2	0.02224
US National	1 wk ahead	Bin	percent	2,2	2,3	0.010369999999999999
US National	1 wk ahead	Bin	percent	2,3	2,4	0.008607
US National	1 wk ahead	Bin	percent	2,4	2,5	0.00804
US National	1 wk ahead	Bin	percent	2,5	2,6	0.005892
US National	1 wk ahead	Bin	percent	2,6	2,7	0.003516
US National	1 wk ahead	Bin	percent	2,7	2,8	0.001222
US National	1 wk ahead	Bin	percent	2,8	2,9	0.000194
US National	1 wk ahead	Bin	percent	2,9	3	0.000013
US National	1 wk ahead	Bin	percent	3	3,1	0.
US National	1 wk ahead	Bin	percent	3,1	3,2	0.
US National	1 wk ahead	Bin	percent	3,2	3,3	0.
US National	1 wk ahead	Bin	percent	3,3	3,4	0.
US National	1 wk ahead	Bin	percent	3,4	3,5	0.
US National	1 wk ahead	Bin	percent	3,5	3,6	0.
US National	1 wk ahead	Bin	percent	3,6	3,7	0.
US National	1 wk ahead	Bin	percent	3,7	3,8	0.
US National	1 wk ahead	Bin	percent	3,8	3,9	0.
US National	1 wk ahead	Bin	percent	3,9	4	0.
US National	1 wk ahead	Bin	percent	4	4,1	0.
US National	1 wk ahead	Bin	percent	4,1	4,2	0.
US National	1 wk ahead	Bin	percent	4,2	4,3	0.
US National	1 wk ahead	Bin	percent	4,3	4,4	0.
US National	1 wk ahead	Bin	percent	4,4	4,5	0.
US National	1 wk ahead	Bin	percent	4,5	4,6	0.
US National	1 wk ahead	Bin	percent	4,6	4,7	0.
US National	1 wk ahead	Bin	percent	4,7	4,8	0.
US National	1 wk ahead	Bin	percent	4,8	4,9	0.
US National	1 wk ahead	Bin	percent	4,9	5	0.
US National	1 wk ahead	Bin	percent	5	5,1	0.
US National	1 wk ahead	Bin	percent	5,1	5,2	0.
US National	1 wk ahead	Bin	percent	5,2	5,3	0.
US National	1 wk ahead	Bin	percent	5,3	5,4	0.
US National	1 wk ahead	Bin	percent	5,4	5,5	0.
US National	1 wk ahead	Bin	percent	5,5	5,6	0.
US National	1 wk ahead	Bin	percent	5,6	5,7	0.
US National	1 wk ahead	Bin	percent	5,7	5,8	0.
US National	1 wk ahead	Bin	percent	5,8	5,9	0.
US National	1 wk ahead	Bin	percent	5,9	6	0.
US National	1 wk ahead	Bin	percent	6	6,1	0.
US National	1 wk ahead	Bin	percent	6,1	6,2	0.
US National	1 wk ahead	Bin	percent	6,2	6,3	0.
US National	1 wk ahead	Bin	percent	6,3	6,4	0.
US National	1 wk ahead	Bin	percent	6,4	6,5	0.
US National	1 wk ahead	Bin	percent	6,5	6,6	0.
US National	1 wk ahead	Bin	percent	6,6	6,7	0.
US National	1 wk ahead	Bin	percent	6,7	6,8	0.
US National	1 wk ahead	Bin	percent	6,8	6,9	0.
US National	1 wk ahead	Bin	percent	6,9	7	0.
US National	1 wk ahead	Bin	percent	7	7,1	0.
US National	1 wk ahead	Bin	percent	7,1	7,2	0.
US National	1 wk ahead	Bin	percent	7,2	7,3	0.
US National	1 wk ahead	Bin	percent	7,3	7,4	0.
US National	1 wk ahead	Bin	percent	7,4	7,5	0.
US National	1 wk ahead	Bin	percent	7,5	7,6	0.
US National	1 wk ahead	Bin	percent	7,6	7,7	0.
US National	1 wk ahead	Bin	percent	7,7	7,8	0.
US National	1 wk ahead	Bin	percent	7,8	7,9	0.
US National	1 wk ahead	Bin	percent	7,9	8	0.
US National	1 wk ahead	Bin	percent	8	8,1	0.
US National	1 wk ahead	Bin	percent	8,1	8,2	0.
US National	1 wk ahead	Bin	percent	8,2	8,3	0.
US National	1 wk ahead	Bin	percent	8,3	8,4	0.
US National	1 wk ahead	Bin	percent	8,4	8,5	0.
US National	1 wk ahead	Bin	percent	8,5	8,6	0.
US National	1 wk ahead	Bin	percent	8,6	8,7	0.
US National	1 wk ahead	Bin	percent	8,7	8,8	0.
US National	1 wk ahead	Bin	percent	8,8	8,9	0.
US National	1 wk ahead	Bin	percent	8,9	9	0.
US National	1 wk ahead	Bin	percent	9	9,1	0.
US National	1 wk ahead	Bin	percent	9,1	9,2	0.
US National	1 wk ahead	Bin	percent	9,2	9,3	0.
US National	1 wk ahead	Bin	percent	9,3	9,4	0.
US National	1 wk ahead	Bin	percent	9,4	9,5	0.
US National	1 wk ahead	Bin	percent	9,5	9,6	0.
US National	1 wk ahead	Bin	percent	9,6	9,7	0.
US National	1 wk ahead	Bin	percent	9,7	9,8	0.
US National	1 wk ahead	Bin	percent	9,8	9,9	0.
US National	1 wk ahead	Bin	percent	9,9	10	0.
US National	1 wk ahead	Bin	percent	10	10,1	0.
US National	1 wk ahead	Bin	percent	10,1	10,2	0.
US National	1 wk ahead	Bin	percent	10,2	10,3	0.
US National	1 wk ahead	Bin	percent	10,3	10,4	0.
US National	1 wk ahead	Bin	percent	10,4	10,5	0.
US National	1 wk ahead	Bin	percent	10,5	10,6	0.
US National	1 wk ahead	Bin	percent	10,6	10,7	0.
US National	1 wk ahead	Bin	percent	10,7	10,8	0.
US National	1 wk ahead	Bin	percent	10,8	10,9	0.
US National	1 wk ahead	Bin	percent	10,9	11	0.
US National	1 wk ahead	Bin	percent	11	11,1	0.
US National	1 wk ahead	Bin	percent	11,1	11,2	0.
US National	1 wk ahead	Bin	percent	11,2	11,3	0.
US National	1 wk ahead	Bin	percent	11,3	11,4	0.
US National	1 wk ahead	Bin	percent	11,4	11,5	0.
US National	1 wk ahead	Bin	percent	11,5	11,6	0.
US National	1 wk ahead	Bin	percent	11,6	11,7	0.
US National	1 wk ahead	Bin	percent	11,7	11,8	0.
US National	1 wk ahead	Bin	percent	11,8	11,9	0.
US National	1 wk ahead	Bin	percent	11,9	12	0.
US National	1 wk ahead	Bin	percent	12	12,1	0.
US National	1 wk ahead	Bin	percent	12,1	12,2	0.
US National	1 wk ahead	Bin	percent	12,2	12,3	0.
US National	1 wk ahead	Bin	percent	12,3	12,4	0.
US National	1 wk ahead	Bin	percent	12,4	12,5	0.
US National	1 wk ahead	Bin	percent	12,5	12,6	0.
US National	1 wk ahead	Bin	percent	12,6	12,7	0.
US National	1 wk ahead	Bin	percent	12,7	12,8	0.
US National	1 wk ahead	Bin	percent	12,8	12,9	0.
US National	1 wk ahead	Bin	percent	12,9	13	0.
US National	1 wk ahead	Bin	percent	13	100	0.
US National	2 wk ahead	Point	percent	NA	NA	1.9040000000000001
US National	2 wk ahead	Bin	percent	0	0,1	0.000128
US National	2 wk ahead	Bin	percent	0,1	0,2	0.000337
US National	2 wk ahead	Bin	percent	0,2	0,3	0.00079
US National	2 wk ahead	Bin	percent	0,3	0,4	0.0016589999999999999
US National	2 wk ahead	Bin	percent	0,4	0,5	0.003149
US National	2 wk ahead	Bin	percent	0,5	0,6	0.005451999999999999
US National	2 wk ahead	Bin	percent	0,6	0,7	0.008709999999999999
US National	2 wk ahead	Bin	percent	0,7	0,8	0.012974999999999999
US National	2 wk ahead	Bin	percent	0,8	0,9	0.018182999999999998
US National	2 wk ahead	Bin	percent	0,9	1	0.024124
US National	2 wk ahead	Bin	percent	1	1,1	0.030423
US National	2 wk ahead	Bin	percent	1,1	1,2	0.036606
US National	2 wk ahead	Bin	percent	1,2	1,3	0.042232
US National	2 wk ahead	Bin	percent	1,3	1,4	0.047012
US National	2 wk ahead	Bin	percent	1,4	1,5	0.050793
US National	2 wk ahead	Bin	percent	1,5	1,6	0.053434999999999996
US National	2 wk ahead	Bin	percent	1,6	1,7	0.054721
US National	2 wk ahead	Bin	percent	1,7	1,8	0.054466999999999995
US National	2 wk ahead	Bin	percent	1,8	1,9	0.052763
US National	2 wk ahead	Bin	percent	1,9	2	0.050117999999999996
US National	2 wk ahead	Bin	percent	2	2,1	0.047295
US National	2 wk ahead	Bin	percent	2,1	2,2	0.044892
US National	2 wk ahead	Bin	percent	2,2	2,3	0.042981
US National	2 wk ahead	Bin	percent	2,3	2,4	0.041131999999999995
US National	2 wk ahead	Bin	percent	2,4	2,5	0.038793
US National	2 wk ahead	Bin	percent	2,5	2,6	0.035722
US National	2 wk ahead	Bin	percent	2,6	2,7	0.032078999999999996
US National	2 wk ahead	Bin	percent	2,7	2,8	0.028180999999999998
US National	2 wk ahead	Bin	percent	2,8	2,9	0.024231
US National	2 wk ahead	Bin	percent	2,9	3	0.020291999999999998
US National	2 wk ahead	Bin	percent	3	3,1	0.016463
US National	2 wk ahead	Bin	percent	3,1	3,2	0.012988
US National	2 wk ahead	Bin	percent	3,2	3,3	0.010138
US National	2 wk ahead	Bin	percent	3,3	3,4	0.008019
US National	2 wk ahead	Bin	percent	3,4	3,5	0.0065249999999999996
US National	2 wk ahead	Bin	percent	3,5	3,6	0.00546
US National	2 wk ahead	Bin	percent	3,6	3,7	0.0046949999999999995
US National	2 wk ahead	Bin	percent	3,7	3,8	0.004194
US National	2 wk ahead	Bin	percent	3,8	3,9	0.003951
US National	2 wk ahead	Bin	percent	3,9	4	0.003898
US National	2 wk ahead	Bin	percent	4	4,1	0.0039019999999999997
US National	2 wk ahead	Bin	percent	4,1	4,2	0.0038079999999999998
US National	2 wk ahead	Bin	percent	4,2	4,3	0.003506
US National	2 wk ahead	Bin	percent	4,3	4,4	0.002976
US National	2 wk ahead	Bin	percent	4,4	4,5	0.002293
US National	2 wk ahead	Bin	percent	4,5	4,6	0.0015849999999999998
US National	2 wk ahead	Bin	percent	4,6	4,7	0.000975
US National	2 wk ahead	Bin	percent	4,7	4,8	0.00053
US National	2 wk ahead	Bin	percent	4,8	4,9	0.00025299999999999997
US National	2 wk ahead	Bin	percent	4,9	5	0.000106
US National	2 wk ahead	Bin	percent	5	5,1	0.000039
US National	2 wk ahead	Bin	percent	5,1	5,2	0.000012
US National	2 wk ahead	Bin	percent	5,2	5,3	3.e-6
US National	2 wk ahead	Bin	percent	5,3	5,4	1.e-6
US National	2 wk ahead	Bin	percent	5,4	5,5	0.
US National	2 wk ahead	Bin	percent	5,5	5,6	0.
US National	2 wk ahead	Bin	percent	5,6	5,7	0.
US National	2 wk ahead	Bin	percent	5,7	5,8	0.
US National	2 wk ahead	Bin	percent	5,8	5,9	0.
US National	2 wk ahead	Bin	percent	5,9	6	0.
US National	2 wk ahead	Bin	percent	6	6,1	0.
US National	2 wk ahead	Bin	percent	6,1	6,2	0.
US National	2 wk ahead	Bin	percent	6,2	6,3	0.
US National	2 wk ahead	Bin	percent	6,3	6,4	0.
US National	2 wk ahead	Bin	percent	6,4	6,5	0.
US National	2 wk ahead	Bin	percent	6,5	6,6	0.
US National	2 wk ahead	Bin	percent	6,6	6,7	0.
US National	2 wk ahead	Bin	percent	6,7	6,8	0.
US National	2 wk ahead	Bin	percent	6,8	6,9	0.
US National	2 wk ahead	Bin	percent	6,9	7	0.
US National	2 wk ahead	Bin	percent	7	7,1	0.
US National	2 wk ahead	Bin	percent	7,1	7,2	0.
US National	2 wk ahead	Bin	percent	7,2	7,3	0.
US National	2 wk ahead	Bin	percent	7,3	7,4	0.
US National	2 wk ahead	Bin	percent	7,4	7,5	0.
US National	2 wk ahead	Bin	percent	7,5	7,6	0.
US National	2 wk ahead	Bin	percent	7,6	7,7	0.
US National	2 wk ahead	Bin	percent	7,7	7,8	0.
US National	2 wk ahead	Bin	percent	7,8	7,9	0.
US National	2 wk ahead	Bin	percent	7,9	8	0.
US National	2 wk ahead	Bin	percent	8	8,1	0.
US National	2 wk ahead	Bin	percent	8,1	8,2	0.
US National	2 wk ahead	Bin	percent	8,2	8,3	0.
US National	2 wk ahead	Bin	percent	8,3	8,4	0.
US National	2 wk ahead	Bin	percent	8,4	8,5	0.
US National	2 wk ahead	Bin	percent	8,5	8,6	0.
US National	2 wk ahead	Bin	percent	8,6	8,7	0.
US National	2 wk ahead	Bin	percent	8,7	8,8	0.
US National	2 wk ahead	Bin	percent	8,8	8,9	0.
US National	2 wk ahead	Bin	percent	8,9	9	0.
US National	2 wk ahead	Bin	percent	9	9,1	0.
US National	2 wk ahead	Bin	percent	9,1	9,2	0.
US National	2 wk ahead	Bin	percent	9,2	9,3	0.
US National	2 wk ahead	Bin	percent	9,3	9,4	0.
US National	2 wk ahead	Bin	percent	9,4	9,5	0.
US National	2 wk ahead	Bin	percent	9,5	9,6	0.
US National	2 wk ahead	Bin	percent	9,6	9,7	0.
US National	2 wk ahead	Bin	percent	9,7	9,8	0.
US National	2 wk ahead	Bin	percent	9,8	9,9	0.
US National	2 wk ahead	Bin	percent	9,9	10	0.
US National	2 wk ahead	Bin	percent	10	10,1	0.
US National	2 wk ahead	Bin	percent	10,1	10,2	0.
US National	2 wk ahead	Bin	percent	10,2	10,3	0.
US National	2 wk ahead	Bin	percent	10,3	10,4	0.
US National	2 wk ahead	Bin	percent	10,4	10,5	0.
US National	2 wk ahead	Bin	percent	10,5	10,6	0.
US National	2 wk ahead	Bin	percent	10,6	10,7	0.
US National	2 wk ahead	Bin	percent	10,7	10,8	0.
US National	2 wk ahead	Bin	percent	10,8	10,9	0.
US National	2 wk ahead	Bin	percent	10,9	11	0.
US National	2 wk ahead	Bin	percent	11	11,1	0.
US National	2 wk ahead	Bin	percent	11,1	11,2	0.
US National	2 wk ahead	Bin	percent	11,2	11,3	0.
US National	2 wk ahead	Bin	percent	11,3	11,4	0.
US National	2 wk ahead	Bin	percent	11,4	11,5	0.
US National	2 wk ahead	Bin	percent	11,5	11,6	0.
US National	2 wk ahead	Bin	percent	11,6	11,7	0.
US National	2 wk ahead	Bin	percent	11,7	11,8	0.
US National	2 wk ahead	Bin	percent	11,8	11,9	0.
US National	2 wk ahead	Bin	percent	11,9	12	0.
US National	2 wk ahead	Bin	percent	12	12,1	0.
US National	2 wk ahead	Bin	percent	12,1	12,2	0.
US National	2 wk ahead	Bin	percent	12,2	12,3	0.
US National	2 wk ahead	Bin	percent	12,3	12,4	0.
US National	2 wk ahead	Bin	percent	12,4	12,5	0.
US National	2 wk ahead	Bin	percent	12,5	12,6	0.
US National	2 wk ahead	Bin	percent	12,6	12,7	0.
US National	2 wk ahead	Bin	percent	12,7	12,8	0.
US National	2 wk ahead	Bin	percent	12,8	12,9	0.
US National	2 wk ahead	Bin	percent	12,9	13	0.
US National	2 wk ahead	Bin	percent	13	100	0.
US National	3 wk ahead	Point	percent	NA	NA	2.4036
US National	3 wk ahead	Bin	percent	0	0,1	0.002252
US National	3 wk ahead	Bin	percent	0,1	0,2	0.003224
US National	3 wk ahead	Bin	percent	0,2	0,3	0.00447
US National	3 wk ahead	Bin	percent	0,3	0,4	0.006006
US National	3 wk ahead	Bin	percent	0,4	0,5	0.007831
US National	3 wk ahead	Bin	percent	0,5	0,6	0.009923
US National	3 wk ahead	Bin	percent	0,6	0,7	0.012234
US National	3 wk ahead	Bin	percent	0,7	0,8	0.014698999999999999
US National	3 wk ahead	Bin	percent	0,8	0,9	0.017233
US National	3 wk ahead	Bin	percent	0,9	1	0.019746
US National	3 wk ahead	Bin	percent	1	1,1	0.022144
US National	3 wk ahead	Bin	percent	1,1	1,2	0.024343
US National	3 wk ahead	Bin	percent	1,2	1,3	0.026271
US National	3 wk ahead	Bin	percent	1,3	1,4	0.027878999999999998
US National	3 wk ahead	Bin	percent	1,4	1,5	0.029141
US National	3 wk ahead	Bin	percent	1,5	1,6	0.030055
US National	3 wk ahead	Bin	percent	1,6	1,7	0.030640999999999998
US National	3 wk ahead	Bin	percent	1,7	1,8	0.03093
US National	3 wk ahead	Bin	percent	1,8	1,9	0.030962999999999997
US National	3 wk ahead	Bin	percent	1,9	2	0.030781
US National	3 wk ahead	Bin	percent	2	2,1	0.03042
US National	3 wk ahead	Bin	percent	2,1	2,2	0.029914
US National	3 wk ahead	Bin	percent	2,2	2,3	0.029296
US National	3 wk ahead	Bin	percent	2,3	2,4	0.028599
US National	3 wk ahead	Bin	percent	2,4	2,5	0.027861999999999998
US National	3 wk ahead	Bin	percent	2,5	2,6	0.027121
US National	3 wk ahead	Bin	percent	2,6	2,7	0.026406
US National	3 wk ahead	Bin	percent	2,7	2,8	0.025731999999999998
US National	3 wk ahead	Bin	percent	2,8	2,9	0.025092
US National	3 wk ahead	Bin	percent	2,9	3	0.024458
US National	3 wk ahead	Bin	percent	3	3,1	0.023785
US National	3 wk ahead	Bin	percent	3,1	3,2	0.023024
US National	3 wk ahead	Bin	percent	3,2	3,3	0.022136
US National	3 wk ahead	Bin	percent	3,3	3,4	0.021108
US National	3 wk ahead	Bin	percent	3,4	3,5	0.019954
US National	3 wk ahead	Bin	percent	3,5	3,6	0.018716
US National	3 wk ahead	Bin	percent	3,6	3,7	0.017455
US National	3 wk ahead	Bin	percent	3,7	3,8	0.016228
US National	3 wk ahead	Bin	percent	3,8	3,9	0.015080999999999999
US National	3 wk ahead	Bin	percent	3,9	4	0.014029
US National	3 wk ahead	Bin	percent	4	4,1	0.013061999999999999
US National	3 wk ahead	Bin	percent	4,1	4,2	0.012142
US National	3 wk ahead	Bin	percent	4,2	4,3	0.011223
US National	3 wk ahead	Bin	percent	4,3	4,4	0.010265
US National	3 wk ahead	Bin	percent	4,4	4,5	0.009243999999999999
US National	3 wk ahead	Bin	percent	4,5	4,6	0.008161999999999999
US National	3 wk ahead	Bin	percent	4,6	4,7	0.007048
US National	3 wk ahead	Bin	percent	4,7	4,8	0.005948
US National	3 wk ahead	Bin	percent	4,8	4,9	0.004915
US National	3 wk ahead	Bin	percent	4,9	5	0.003998
US National	3 wk ahead	Bin	percent	5	5,1	0.003231
US National	3 wk ahead	Bin	percent	5,1	5,2	0.002631
US National	3 wk ahead	Bin	percent	5,2	5,3	0.002195
US National	3 wk ahead	Bin	percent	5,3	5,4	0.0019099999999999998
US National	3 wk ahead	Bin	percent	5,4	5,5	0.0017549999999999998
US National	3 wk ahead	Bin	percent	5,5	5,6	0.001707
US National	3 wk ahead	Bin	percent	5,6	5,7	0.0017469999999999999
US National	3 wk ahead	Bin	percent	5,7	5,8	0.001862
US National	3 wk ahead	Bin	percent	5,8	5,9	0.002039
US National	3 wk ahead	Bin	percent	5,9	6	0.002264
US National	3 wk ahead	Bin	percent	6	6,1	0.002519
US National	3 wk ahead	Bin	percent	6,1	6,2	0.002779
US National	3 wk ahead	Bin	percent	6,2	6,3	0.003015
US National	3 wk ahead	Bin	percent	6,3	6,4	0.003194
US National	3 wk ahead	Bin	percent	6,4	6,5	0.0032879999999999997
US National	3 wk ahead	Bin	percent	6,5	6,6	0.0032779999999999997
US National	3 wk ahead	Bin	percent	6,6	6,7	0.0031569999999999997
US National	3 wk ahead	Bin	percent	6,7	6,8	0.002934
US National	3 wk ahead	Bin	percent	6,8	6,9	0.002633
US National	3 wk ahead	Bin	percent	6,9	7	0.002286
US National	3 wk ahead	Bin	percent	7	7,1	0.001931
US National	3 wk ahead	Bin	percent	7,1	7,2	0.0016029999999999998
US National	3 wk ahead	Bin	percent	7,2	7,3	0.0013289999999999999
US National	3 wk ahead	Bin	percent	7,3	7,4	0.0011229999999999999
US National	3 wk ahead	Bin	percent	7,4	7,5	0.00099
US National	3 wk ahead	Bin	percent	7,5	7,6	0.0009199999999999999
US National	3 wk ahead	Bin	percent	7,6	7,7	0.0008979999999999999
US National	3 wk ahead	Bin	percent	7,7	7,8	0.000901
US National	3 wk ahead	Bin	percent	7,8	7,9	0.00091
US National	3 wk ahead	Bin	percent	7,9	8	0.000905
US National	3 wk ahead	Bin	percent	8	8,1	0.0008749999999999999
US National	3 wk ahead	Bin	percent	8,1	8,2	0.0008169999999999999
US National	3 wk ahead	Bin	percent	8,2	8,3	0.000732
US National	3 wk ahead	Bin	percent	8,3	8,4	0.000629
US National	3 wk ahead	Bin	percent	8,4	8,5	0.000516
US National	3 wk ahead	Bin	percent	8,5	8,6	0.000405
US National	3 wk ahead	Bin	percent	8,6	8,7	0.000303
US National	3 wk ahead	Bin	percent	8,7	8,8	0.000217
US National	3 wk ahead	Bin	percent	8,8	8,9	0.000148
US National	3 wk ahead	Bin	percent	8,9	9	0.000097
US National	3 wk ahead	Bin	percent	9	9,1	0.000059999999999999995
US National	3 wk ahead	Bin	percent	9,1	9,2	0.000036
US National	3 wk ahead	Bin	percent	9,2	9,3	0.000019999999999999998
US National	3 wk ahead	Bin	percent	9,3	9,4	0.000011
US National	3 wk ahead	Bin	percent	9,4	9,5	6.e-6
US National	3 wk ahead	Bin	percent	9,5	9,6	3.e-6
US National	3 wk ahead	Bin	percent	9,6	9,7	1.e-6
US National	3 wk ahead	Bin	percent	9,7	9,8	1.e-6
US National	3 wk ahead	Bin	percent	9,8	9,9	0.
US National	3 wk ahead	Bin	percent	9,9	10	0.
US National	3 wk ahead	Bin	percent	10	10,1	0.
US National	3 wk ahead	Bin	percent	10,1	10,2	0.
US National	3 wk ahead	Bin	percent	10,2	10,3	0.
US National	3 wk ahead	Bin	percent	10,3	10,4	0.
US National	3 wk ahead	Bin	percent	10,4	10,5	0.
US National	3 wk ahead	Bin	percent	10,5	10,6	0.
US National	3 wk ahead	Bin	percent	10,6	10,7	0.
US National	3 wk ahead	Bin	percent	10,7	10,8	0.
US National	3 wk ahead	Bin	percent	10,8	10,9	0.
US National	3 wk ahead	Bin	percent	10,9	11	0.
US National	3 wk ahead	Bin	percent	11	11,1	0.
US National	3 wk ahead	Bin	percent	11,1	11,2	0.
US National	3 wk ahead	Bin	percent	11,2	11,3	0.
US National	3 wk ahead	Bin	percent	11,3	11,4	0.
US National	3 wk ahead	Bin	percent	11,4	11,5	0.
US National	3 wk ahead	Bin	percent	11,5	11,6	0.
US National	3 wk ahead	Bin	percent	11,6	11,7	0.
US National	3 wk ahead	Bin	percent	11,7	11,8	0.
US National	3 wk ahead	Bin	percent	11,8	11,9	0.
US National	3 wk ahead	Bin	percent	11,9	12	0.
US National	3 wk ahead	Bin	percent	12	12,1	0.
US National	3 wk ahead	Bin	percent	12,1	12,2	0.
US National	3 wk ahead	Bin	percent	12,2	12,3	0.
US National	3 wk ahead	Bin	percent	12,3	12,4	0.
US National	3 wk ahead	Bin	percent	12,4	12,5	0.
US National	3 wk ahead	Bin	percent	12,5	12,6	0.
US National	3 wk ahead	Bin	percent	12,6	12,7	0.
US National	3 wk ahead	Bin	percent	12,7	12,8	0.
US National	3 wk ahead	Bin	percent	12,8	12,9	0.
US National	3 wk ahead	Bin	percent	12,9	13	0.
US National	3 wk ahead	Bin	percent	13	100	0.
US National	4 wk ahead	Point	percent	NA	NA	3.117
US National	4 wk ahead	Bin	percent	0	0,1	0.005588999999999999
US National	4 wk ahead	Bin	percent	0,1	0,2	0.006464
US National	4 wk ahead	Bin	percent	0,2	0,3	0.007401
US National	4 wk ahead	Bin	percent	0,3	0,4	0.008391
US National	4 wk ahead	Bin	percent	0,4	0,5	0.009422
US National	4 wk ahead	Bin	percent	0,5	0,6	0.010480999999999999
US National	4 wk ahead	Bin	percent	0,6	0,7	0.011550999999999999
US National	4 wk ahead	Bin	percent	0,7	0,8	0.012617999999999999
US National	4 wk ahead	Bin	percent	0,8	0,9	0.013663999999999999
US National	4 wk ahead	Bin	percent	0,9	1	0.014672
US National	4 wk ahead	Bin	percent	1	1,1	0.015628
US National	4 wk ahead	Bin	percent	1,1	1,2	0.016516
US National	4 wk ahead	Bin	percent	1,2	1,3	0.017325
US National	4 wk ahead	Bin	percent	1,3	1,4	0.018043999999999998
US National	4 wk ahead	Bin	percent	1,4	1,5	0.018667
US National	4 wk ahead	Bin	percent	1,5	1,6	0.019188
US National	4 wk ahead	Bin	percent	1,6	1,7	0.019607
US National	4 wk ahead	Bin	percent	1,7	1,8	0.019923
US National	4 wk ahead	Bin	percent	1,8	1,9	0.020139
US National	4 wk ahead	Bin	percent	1,9	2	0.020260999999999998
US National	4 wk ahead	Bin	percent	2	2,1	0.020295999999999998
US National	4 wk ahead	Bin	percent	2,1	2,2	0.02025
US National	4 wk ahead	Bin	percent	2,2	2,3	0.020132
US National	4 wk ahead	Bin	percent	2,3	2,4	0.019951
US National	4 wk ahead	Bin	percent	2,4	2,5	0.019714
US National	4 wk ahead	Bin	percent	2,5	2,6	0.01943
US National	4 wk ahead	Bin	percent	2,6	2,7	0.019107
US National	4 wk ahead	Bin	percent	2,7	2,8	0.01875
US National	4 wk ahead	Bin	percent	2,8	2,9	0.018366999999999998
US National	4 wk ahead	Bin	percent	2,9	3	0.017962
US National	4 wk ahead	Bin	percent	3	3,1	0.017543
US National	4 wk ahead	Bin	percent	3,1	3,2	0.017113
US National	4 wk ahead	Bin	percent	3,2	3,3	0.016676
US National	4 wk ahead	Bin	percent	3,3	3,4	0.016239
US National	4 wk ahead	Bin	percent	3,4	3,5	0.015804
US National	4 wk ahead	Bin	percent	3,5	3,6	0.015375
US National	4 wk ahead	Bin	percent	3,6	3,7	0.014955999999999999
US National	4 wk ahead	Bin	percent	3,7	3,8	0.014549999999999999
US National	4 wk ahead	Bin	percent	3,8	3,9	0.014159
US National	4 wk ahead	Bin	percent	3,9	4	0.013784
US National	4 wk ahead	Bin	percent	4	4,1	0.013427999999999999
US National	4 wk ahead	Bin	percent	4,1	4,2	0.01309
US National	4 wk ahead	Bin	percent	4,2	4,3	0.01277
US National	4 wk ahead	Bin	percent	4,3	4,4	0.012466999999999999
US National	4 wk ahead	Bin	percent	4,4	4,5	0.012180999999999999
US National	4 wk ahead	Bin	percent	4,5	4,6	0.011909999999999999
US National	4 wk ahead	Bin	percent	4,6	4,7	0.011651
US National	4 wk ahead	Bin	percent	4,7	4,8	0.011404
US National	4 wk ahead	Bin	percent	4,8	4,9	0.011165999999999999
US National	4 wk ahead	Bin	percent	4,9	5	0.010934
US National	4 wk ahead	Bin	percent	5	5,1	0.010707999999999999
US National	4 wk ahead	Bin	percent	5,1	5,2	0.010484
US National	4 wk ahead	Bin	percent	5,2	5,3	0.01026
US National	4 wk ahead	Bin	percent	5,3	5,4	0.010033
US National	4 wk ahead	Bin	percent	5,4	5,5	0.009800999999999999
US National	4 wk ahead	Bin	percent	5,5	5,6	0.009559999999999999
US National	4 wk ahead	Bin	percent	5,6	5,7	0.009308
US National	4 wk ahead	Bin	percent	5,7	5,8	0.00904
US National	4 wk ahead	Bin	percent	5,8	5,9	0.008754
US National	4 wk ahead	Bin	percent	5,9	6	0.008446
US National	4 wk ahead	Bin	percent	6	6,1	0.008114999999999999
US National	4 wk ahead	Bin	percent	6,1	6,2	0.0077599999999999995
US National	4 wk ahead	Bin	percent	6,2	6,3	0.007378999999999999
US National	4 wk ahead	Bin	percent	6,3	6,4	0.006974999999999999
US National	4 wk ahead	Bin	percent	6,4	6,5	0.006549
US National	4 wk ahead	Bin	percent	6,5	6,6	0.0061059999999999994
US National	4 wk ahead	Bin	percent	6,6	6,7	0.00565
US National	4 wk ahead	Bin	percent	6,7	6,8	0.005188
US National	4 wk ahead	Bin	percent	6,8	6,9	0.004726
US National	4 wk ahead	Bin	percent	6,9	7	0.004273
US National	4 wk ahead	Bin	percent	7	7,1	0.0038339999999999997
US National	4 wk ahead	Bin	percent	7,1	7,2	0.003418
US National	4 wk ahead	Bin	percent	7,2	7,3	0.0030299999999999997
US National	4 wk ahead	Bin	percent	7,3	7,4	0.002676
US National	4 wk ahead	Bin	percent	7,4	7,5	0.0023599999999999997
US National	4 wk ahead	Bin	percent	7,5	7,6	0.0020829999999999998
US National	4 wk ahead	Bin	percent	7,6	7,7	0.001847
US National	4 wk ahead	Bin	percent	7,7	7,8	0.0016519999999999998
US National	4 wk ahead	Bin	percent	7,8	7,9	0.001495
US National	4 wk ahead	Bin	percent	7,9	8	0.0013729999999999999
US National	4 wk ahead	Bin	percent	8	8,1	0.0012829999999999999
US National	4 wk ahead	Bin	percent	8,1	8,2	0.0012209999999999999
US National	4 wk ahead	Bin	percent	8,2	8,3	0.0011799999999999998
US National	4 wk ahead	Bin	percent	8,3	8,4	0.001157
US National	4 wk ahead	Bin	percent	8,4	8,5	0.001147
US National	4 wk ahead	Bin	percent	8,5	8,6	0.001145
US National	4 wk ahead	Bin	percent	8,6	8,7	0.001148
US National	4 wk ahead	Bin	percent	8,7	8,8	0.001153
US National	4 wk ahead	Bin	percent	8,8	8,9	0.001158
US National	4 wk ahead	Bin	percent	8,9	9	0.001163
US National	4 wk ahead	Bin	percent	9	9,1	0.001165
US National	4 wk ahead	Bin	percent	9,1	9,2	0.001166
US National	4 wk ahead	Bin	percent	9,2	9,3	0.0011669999999999999
US National	4 wk ahead	Bin	percent	9,3	9,4	0.0011669999999999999
US National	4 wk ahead	Bin	percent	9,4	9,5	0.001168
US National	4 wk ahead	Bin	percent	9,5	9,6	0.0011719999999999999
US National	4 wk ahead	Bin	percent	9,6	9,7	0.001178
US National	4 wk ahead	Bin	percent	9,7	9,8	0.001186
US National	4 wk ahead	Bin	percent	9,8	9,9	0.0011979999999999998
US National	4 wk ahead	Bin	percent	9,9	10	0.001212
US National	4 wk ahead	Bin	percent	10	10,1	0.001228
US National	4 wk ahead	Bin	percent	10,1	10,2	0.0012439999999999999
US National	4 wk ahead	Bin	percent	10,2	10,3	0.0012599999999999998
US National	4 wk ahead	Bin	percent	10,3	10,4	0.001273
US National	4 wk ahead	Bin	percent	10,4	10,5	0.0012829999999999999
US National	4 wk ahead	Bin	percent	10,5	10,6	0.00129
US National	4 wk ahead	Bin	percent	10,6	10,7	0.001291
US National	4 wk ahead	Bin	percent	10,7	10,8	0.001286
US National	4 wk ahead	Bin	percent	10,8	10,9	0.001276
US National	4 wk ahead	Bin	percent	10,9	11	0.001261
US National	4 wk ahead	Bin	percent	11	11,1	0.001241
US National	4 wk ahead	Bin	percent	11,1	11,2	0.001217
US National	4 wk ahead	Bin	percent	11,2	11,3	0.0011899999999999999
US National	4 wk ahead	Bin	percent	11,3	11,4	0.001161
US National	4 wk ahead	Bin	percent	11,4	11,5	0.00113
US National	4 wk ahead	Bin	percent	11,5	11,6	0.001098
US National	4 wk ahead	Bin	percent	11,6	11,7	0.001067
US National	4 wk ahead	Bin	percent	11,7	11,8	0.001036
US National	4 wk ahead	Bin	percent	11,8	11,9	0.001006
US National	4 wk ahead	Bin	percent	11,9	12	0.000976
US National	4 wk ahead	Bin	percent	12	12,1	0.000948
US National	4 wk ahead	Bin	percent	12,1	12,2	0.000919
US National	4 wk ahead	Bin	percent	12,2	12,3	0.000891
US National	4 wk ahead	Bin	percent	12,3	12,4	0.0008629999999999999
US National	4 wk ahead	Bin	percent	12,4	12,5	0.000833
US National	4 wk ahead	Bin	percent	12,5	12,6	0.000802
US National	4 wk ahead	Bin	percent	12,6	12,7	0.0007689999999999999
US National	4 wk ahead	Bin	percent	12,7	12,8	0.000734
US National	4 wk ahead	Bin	percent	12,8	12,9	0.000696
US National	4 wk ahead	Bin	percent	12,9	13	0.000656
US National	4 wk ahead	Bin	percent	13	100	0.0049429999999999995
