# Supplementary material for: Use of daily Internet search query data improves real-time projections of influenza epidemics
Source: J R Soc Interface. 2018 Oct 10;15(147):20180220. doi: 10.1098/rsif.2018.0220 (PMC6228485; doi:10.1098/rsif.2018.0220)
Supplement: Prediction results in FluChallenge format [file rsif20180220supp2.gz › Forecast-files/mss-15-wikiWEEKnoNOW/8-25_paramrep.txt]

{"LL"	{66.53055380781174	143.39535450495617	284.38574394818147	404.9904439561202}}
{"DD"	{3.5832084104524604	4.65644433704839	5.792373923111273	6.509310132584197}}
{"R0max"	{1.8962838191051192	2.585208091558968	3.4571336404397797	3.8502358226434272}}
{"R0min"	{0.8995051571247469	0.9768305079862585	1.0786280279557814	1.1330236300801089}}
{"Inf"	{1579.406158143266	2097.435294074355	2630.2224626776806	2959.767467907687}}
{"Sus"	{40524.823193470475	44961.84310019094	58819.76020922759	73496.43650282745}}
{"R0(t)"	{1.3735784117462995	1.590939948067823	1.9009188311595402	2.036811827728822}}
{"Reff"	{0.6680368150016784	0.7841699541983421	0.9738612455250953	1.280594151396605}}
