# Supplementary material for: Use of daily Internet search query data improves real-time projections of influenza epidemics
Source: J R Soc Interface. 2018 Oct 10;15(147):20180220. doi: 10.1098/rsif.2018.0220 (PMC6228485; doi:10.1098/rsif.2018.0220)
Supplement: Prediction results in FluChallenge format [file rsif20180220supp2.gz › Forecast-files/mss-15-wikiWEEKnoNOW/7-26_paramrep.txt]

{"LL"	{20.121238337888613	91.00261151830654	201.06109551404987	273.99316682428525}}
{"DD"	{3.482564437307587	4.716467133784756	6.005998332281043	6.526722783986397}}
{"R0max"	{1.6225833433605015	2.6769499310995393	3.3861669753427854	3.895706588531839}}
{"R0min"	{0.8463519450746563	0.882308009953961	0.9789834457797754	1.0482889925524603}}
{"Inf"	{1073.0612316105983	1500.3424707780157	1989.6398366891244	2149.47096652451}}
{"Sus"	{34549.025531218795	42386.79504376338	60644.255084876415	82142.76968417347}}
{"R0(t)"	{1.1915902424260243	1.5352639709504166	1.8251290820808812	1.9735243354140175}}
{"Reff"	{0.5293587359879106	0.6959432363755547	1.066124179615521	1.354685585872131}}
