# Supplementary material for: Use of daily Internet search query data improves real-time projections of influenza epidemics
Source: J R Soc Interface. 2018 Oct 10;15(147):20180220. doi: 10.1098/rsif.2018.0220 (PMC6228485; doi:10.1098/rsif.2018.0220)
Supplement: Prediction results in FluChallenge format [file rsif20180220supp2.gz › Forecast-files/mss-15-wikiWEEKnoNOW/3-4_paramrep.txt]

{"LL"	{80.18576207566257	169.7727691281125	377.3104770188907	471.9014908767215}}
{"DD"	{2.8273660302603103	4.032756528810246	5.781971095595901	6.6476192199378925}}
{"R0max"	{1.5413862146967823	2.0613665360714144	2.9171123974685575	3.430288343862014}}
{"R0min"	{0.8397675665330974	0.8823736706393983	1.0401140866708776	1.1376382229111586}}
{"Inf"	{528.6264724378132	744.0695901275518	1063.3858645197845	1216.5306023969144}}
{"Sus"	{71130.51445299717	73087.16549992426	82048.34023316448	89842.43024748765}}
{"R0(t)"	{1.0980699882459648	1.2035620022141662	1.427680853588936	1.5497932993840762}}
{"Reff"	{0.8663259340033006	0.9471436863233648	1.0985054886541457	1.1952903422424173}}
