# Supplementary material for: Use of daily Internet search query data improves real-time projections of influenza epidemics
Source: J R Soc Interface. 2018 Oct 10;15(147):20180220. doi: 10.1098/rsif.2018.0220 (PMC6228485; doi:10.1098/rsif.2018.0220)
Supplement: Prediction results in FluChallenge format [file rsif20180220supp2.gz › Forecast-files/mss-15-wikiWEEKnoNOW/2013-EW19.csv]

Location	Target	Type	Unit	Bin_start_incl	Bin_end_notincl	Value
US National	1 wk ahead	Point	percent	NA	NA	0.8222
US National	1 wk ahead	Bin	percent	0	0,1	0.003247
US National	1 wk ahead	Bin	percent	0,1	0,2	0.009056999999999999
US National	1 wk ahead	Bin	percent	0,2	0,3	0.023829
US National	1 wk ahead	Bin	percent	0,3	0,4	0.049867999999999996
US National	1 wk ahead	Bin	percent	0,4	0,5	0.076722
US National	1 wk ahead	Bin	percent	0,5	0,6	0.095758
US National	1 wk ahead	Bin	percent	0,6	0,7	0.108855
US National	1 wk ahead	Bin	percent	0,7	0,8	0.10993
US National	1 wk ahead	Bin	percent	0,8	0,9	0.09489399999999999
US National	1 wk ahead	Bin	percent	0,9	1	0.078775
US National	1 wk ahead	Bin	percent	1	1,1	0.073418
US National	1 wk ahead	Bin	percent	1,1	1,2	0.071758
US National	1 wk ahead	Bin	percent	1,2	1,3	0.063298
US National	1 wk ahead	Bin	percent	1,3	1,4	0.048178
US National	1 wk ahead	Bin	percent	1,4	1,5	0.033524
US National	1 wk ahead	Bin	percent	1,5	1,6	0.022688
US National	1 wk ahead	Bin	percent	1,6	1,7	0.015134
US National	1 wk ahead	Bin	percent	1,7	1,8	0.010088999999999999
US National	1 wk ahead	Bin	percent	1,8	1,9	0.006371
US National	1 wk ahead	Bin	percent	1,9	2	0.003232
US National	1 wk ahead	Bin	percent	2	2,1	0.001111
US National	1 wk ahead	Bin	percent	2,1	2,2	0.000233
US National	1 wk ahead	Bin	percent	2,2	2,3	0.000028
US National	1 wk ahead	Bin	percent	2,3	2,4	2.e-6
US National	1 wk ahead	Bin	percent	2,4	2,5	0.
US National	1 wk ahead	Bin	percent	2,5	2,6	0.
US National	1 wk ahead	Bin	percent	2,6	2,7	0.
US National	1 wk ahead	Bin	percent	2,7	2,8	0.
US National	1 wk ahead	Bin	percent	2,8	2,9	0.
US National	1 wk ahead	Bin	percent	2,9	3	0.
US National	1 wk ahead	Bin	percent	3	3,1	0.
US National	1 wk ahead	Bin	percent	3,1	3,2	0.
US National	1 wk ahead	Bin	percent	3,2	3,3	0.
US National	1 wk ahead	Bin	percent	3,3	3,4	0.
US National	1 wk ahead	Bin	percent	3,4	3,5	0.
US National	1 wk ahead	Bin	percent	3,5	3,6	0.
US National	1 wk ahead	Bin	percent	3,6	3,7	0.
US National	1 wk ahead	Bin	percent	3,7	3,8	0.
US National	1 wk ahead	Bin	percent	3,8	3,9	0.
US National	1 wk ahead	Bin	percent	3,9	4	0.
US National	1 wk ahead	Bin	percent	4	4,1	0.
US National	1 wk ahead	Bin	percent	4,1	4,2	0.
US National	1 wk ahead	Bin	percent	4,2	4,3	0.
US National	1 wk ahead	Bin	percent	4,3	4,4	0.
US National	1 wk ahead	Bin	percent	4,4	4,5	0.
US National	1 wk ahead	Bin	percent	4,5	4,6	0.
US National	1 wk ahead	Bin	percent	4,6	4,7	0.
US National	1 wk ahead	Bin	percent	4,7	4,8	0.
US National	1 wk ahead	Bin	percent	4,8	4,9	0.
US National	1 wk ahead	Bin	percent	4,9	5	0.
US National	1 wk ahead	Bin	percent	5	5,1	0.
US National	1 wk ahead	Bin	percent	5,1	5,2	0.
US National	1 wk ahead	Bin	percent	5,2	5,3	0.
US National	1 wk ahead	Bin	percent	5,3	5,4	0.
US National	1 wk ahead	Bin	percent	5,4	5,5	0.
US National	1 wk ahead	Bin	percent	5,5	5,6	0.
US National	1 wk ahead	Bin	percent	5,6	5,7	0.
US National	1 wk ahead	Bin	percent	5,7	5,8	0.
US National	1 wk ahead	Bin	percent	5,8	5,9	0.
US National	1 wk ahead	Bin	percent	5,9	6	0.
US National	1 wk ahead	Bin	percent	6	6,1	0.
US National	1 wk ahead	Bin	percent	6,1	6,2	0.
US National	1 wk ahead	Bin	percent	6,2	6,3	0.
US National	1 wk ahead	Bin	percent	6,3	6,4	0.
US National	1 wk ahead	Bin	percent	6,4	6,5	0.
US National	1 wk ahead	Bin	percent	6,5	6,6	0.
US National	1 wk ahead	Bin	percent	6,6	6,7	0.
US National	1 wk ahead	Bin	percent	6,7	6,8	0.
US National	1 wk ahead	Bin	percent	6,8	6,9	0.
US National	1 wk ahead	Bin	percent	6,9	7	0.
US National	1 wk ahead	Bin	percent	7	7,1	0.
US National	1 wk ahead	Bin	percent	7,1	7,2	0.
US National	1 wk ahead	Bin	percent	7,2	7,3	0.
US National	1 wk ahead	Bin	percent	7,3	7,4	0.
US National	1 wk ahead	Bin	percent	7,4	7,5	0.
US National	1 wk ahead	Bin	percent	7,5	7,6	0.
US National	1 wk ahead	Bin	percent	7,6	7,7	0.
US National	1 wk ahead	Bin	percent	7,7	7,8	0.
US National	1 wk ahead	Bin	percent	7,8	7,9	0.
US National	1 wk ahead	Bin	percent	7,9	8	0.
US National	1 wk ahead	Bin	percent	8	8,1	0.
US National	1 wk ahead	Bin	percent	8,1	8,2	0.
US National	1 wk ahead	Bin	percent	8,2	8,3	0.
US National	1 wk ahead	Bin	percent	8,3	8,4	0.
US National	1 wk ahead	Bin	percent	8,4	8,5	0.
US National	1 wk ahead	Bin	percent	8,5	8,6	0.
US National	1 wk ahead	Bin	percent	8,6	8,7	0.
US National	1 wk ahead	Bin	percent	8,7	8,8	0.
US National	1 wk ahead	Bin	percent	8,8	8,9	0.
US National	1 wk ahead	Bin	percent	8,9	9	0.
US National	1 wk ahead	Bin	percent	9	9,1	0.
US National	1 wk ahead	Bin	percent	9,1	9,2	0.
US National	1 wk ahead	Bin	percent	9,2	9,3	0.
US National	1 wk ahead	Bin	percent	9,3	9,4	0.
US National	1 wk ahead	Bin	percent	9,4	9,5	0.
US National	1 wk ahead	Bin	percent	9,5	9,6	0.
US National	1 wk ahead	Bin	percent	9,6	9,7	0.
US National	1 wk ahead	Bin	percent	9,7	9,8	0.
US National	1 wk ahead	Bin	percent	9,8	9,9	0.
US National	1 wk ahead	Bin	percent	9,9	10	0.
US National	1 wk ahead	Bin	percent	10	10,1	0.
US National	1 wk ahead	Bin	percent	10,1	10,2	0.
US National	1 wk ahead	Bin	percent	10,2	10,3	0.
US National	1 wk ahead	Bin	percent	10,3	10,4	0.
US National	1 wk ahead	Bin	percent	10,4	10,5	0.
US National	1 wk ahead	Bin	percent	10,5	10,6	0.
US National	1 wk ahead	Bin	percent	10,6	10,7	0.
US National	1 wk ahead	Bin	percent	10,7	10,8	0.
US National	1 wk ahead	Bin	percent	10,8	10,9	0.
US National	1 wk ahead	Bin	percent	10,9	11	0.
US National	1 wk ahead	Bin	percent	11	11,1	0.
US National	1 wk ahead	Bin	percent	11,1	11,2	0.
US National	1 wk ahead	Bin	percent	11,2	11,3	0.
US National	1 wk ahead	Bin	percent	11,3	11,4	0.
US National	1 wk ahead	Bin	percent	11,4	11,5	0.
US National	1 wk ahead	Bin	percent	11,5	11,6	0.
US National	1 wk ahead	Bin	percent	11,6	11,7	0.
US National	1 wk ahead	Bin	percent	11,7	11,8	0.
US National	1 wk ahead	Bin	percent	11,8	11,9	0.
US National	1 wk ahead	Bin	percent	11,9	12	0.
US National	1 wk ahead	Bin	percent	12	12,1	0.
US National	1 wk ahead	Bin	percent	12,1	12,2	0.
US National	1 wk ahead	Bin	percent	12,2	12,3	0.
US National	1 wk ahead	Bin	percent	12,3	12,4	0.
US National	1 wk ahead	Bin	percent	12,4	12,5	0.
US National	1 wk ahead	Bin	percent	12,5	12,6	0.
US National	1 wk ahead	Bin	percent	12,6	12,7	0.
US National	1 wk ahead	Bin	percent	12,7	12,8	0.
US National	1 wk ahead	Bin	percent	12,8	12,9	0.
US National	1 wk ahead	Bin	percent	12,9	13	0.
US National	1 wk ahead	Bin	percent	13	100	0.
US National	2 wk ahead	Point	percent	NA	NA	0.6266
US National	2 wk ahead	Bin	percent	0	0,1	0.036731
US National	2 wk ahead	Bin	percent	0,1	0,2	0.060999
US National	2 wk ahead	Bin	percent	0,2	0,3	0.084937
US National	2 wk ahead	Bin	percent	0,3	0,4	0.10066699999999999
US National	2 wk ahead	Bin	percent	0,4	0,5	0.102811
US National	2 wk ahead	Bin	percent	0,5	0,6	0.09215699999999999
US National	2 wk ahead	Bin	percent	0,6	0,7	0.075677
US National	2 wk ahead	Bin	percent	0,7	0,8	0.061431
US National	2 wk ahead	Bin	percent	0,8	0,9	0.052786
US National	2 wk ahead	Bin	percent	0,9	1	0.048062
US National	2 wk ahead	Bin	percent	1	1,1	0.044524
US National	2 wk ahead	Bin	percent	1,1	1,2	0.040889999999999996
US National	2 wk ahead	Bin	percent	1,2	1,3	0.03686
US National	2 wk ahead	Bin	percent	1,3	1,4	0.032292
US National	2 wk ahead	Bin	percent	1,4	1,5	0.027259
US National	2 wk ahead	Bin	percent	1,5	1,6	0.022053
US National	2 wk ahead	Bin	percent	1,6	1,7	0.016860999999999998
US National	2 wk ahead	Bin	percent	1,7	1,8	0.011949999999999999
US National	2 wk ahead	Bin	percent	1,8	1,9	0.008136
US National	2 wk ahead	Bin	percent	1,9	2	0.006251
US National	2 wk ahead	Bin	percent	2	2,1	0.0060209999999999994
US National	2 wk ahead	Bin	percent	2,1	2,2	0.006161
US National	2 wk ahead	Bin	percent	2,2	2,3	0.005653
US National	2 wk ahead	Bin	percent	2,3	2,4	0.004496
US National	2 wk ahead	Bin	percent	2,4	2,5	0.003356
US National	2 wk ahead	Bin	percent	2,5	2,6	0.002774
US National	2 wk ahead	Bin	percent	2,6	2,7	0.002632
US National	2 wk ahead	Bin	percent	2,7	2,8	0.002374
US National	2 wk ahead	Bin	percent	2,8	2,9	0.001727
US National	2 wk ahead	Bin	percent	2,9	3	0.000946
US National	2 wk ahead	Bin	percent	3	3,1	0.000383
US National	2 wk ahead	Bin	percent	3,1	3,2	0.00011399999999999999
US National	2 wk ahead	Bin	percent	3,2	3,3	0.000024999999999999998
US National	2 wk ahead	Bin	percent	3,3	3,4	4.e-6
US National	2 wk ahead	Bin	percent	3,4	3,5	0.
US National	2 wk ahead	Bin	percent	3,5	3,6	0.
US National	2 wk ahead	Bin	percent	3,6	3,7	0.
US National	2 wk ahead	Bin	percent	3,7	3,8	0.
US National	2 wk ahead	Bin	percent	3,8	3,9	0.
US National	2 wk ahead	Bin	percent	3,9	4	0.
US National	2 wk ahead	Bin	percent	4	4,1	0.
US National	2 wk ahead	Bin	percent	4,1	4,2	0.
US National	2 wk ahead	Bin	percent	4,2	4,3	0.
US National	2 wk ahead	Bin	percent	4,3	4,4	0.
US National	2 wk ahead	Bin	percent	4,4	4,5	0.
US National	2 wk ahead	Bin	percent	4,5	4,6	0.
US National	2 wk ahead	Bin	percent	4,6	4,7	0.
US National	2 wk ahead	Bin	percent	4,7	4,8	0.
US National	2 wk ahead	Bin	percent	4,8	4,9	0.
US National	2 wk ahead	Bin	percent	4,9	5	0.
US National	2 wk ahead	Bin	percent	5	5,1	0.
US National	2 wk ahead	Bin	percent	5,1	5,2	0.
US National	2 wk ahead	Bin	percent	5,2	5,3	0.
US National	2 wk ahead	Bin	percent	5,3	5,4	0.
US National	2 wk ahead	Bin	percent	5,4	5,5	0.
US National	2 wk ahead	Bin	percent	5,5	5,6	0.
US National	2 wk ahead	Bin	percent	5,6	5,7	0.
US National	2 wk ahead	Bin	percent	5,7	5,8	0.
US National	2 wk ahead	Bin	percent	5,8	5,9	0.
US National	2 wk ahead	Bin	percent	5,9	6	0.
US National	2 wk ahead	Bin	percent	6	6,1	0.
US National	2 wk ahead	Bin	percent	6,1	6,2	0.
US National	2 wk ahead	Bin	percent	6,2	6,3	0.
US National	2 wk ahead	Bin	percent	6,3	6,4	0.
US National	2 wk ahead	Bin	percent	6,4	6,5	0.
US National	2 wk ahead	Bin	percent	6,5	6,6	0.
US National	2 wk ahead	Bin	percent	6,6	6,7	0.
US National	2 wk ahead	Bin	percent	6,7	6,8	0.
US National	2 wk ahead	Bin	percent	6,8	6,9	0.
US National	2 wk ahead	Bin	percent	6,9	7	0.
US National	2 wk ahead	Bin	percent	7	7,1	0.
US National	2 wk ahead	Bin	percent	7,1	7,2	0.
US National	2 wk ahead	Bin	percent	7,2	7,3	0.
US National	2 wk ahead	Bin	percent	7,3	7,4	0.
US National	2 wk ahead	Bin	percent	7,4	7,5	0.
US National	2 wk ahead	Bin	percent	7,5	7,6	0.
US National	2 wk ahead	Bin	percent	7,6	7,7	0.
US National	2 wk ahead	Bin	percent	7,7	7,8	0.
US National	2 wk ahead	Bin	percent	7,8	7,9	0.
US National	2 wk ahead	Bin	percent	7,9	8	0.
US National	2 wk ahead	Bin	percent	8	8,1	0.
US National	2 wk ahead	Bin	percent	8,1	8,2	0.
US National	2 wk ahead	Bin	percent	8,2	8,3	0.
US National	2 wk ahead	Bin	percent	8,3	8,4	0.
US National	2 wk ahead	Bin	percent	8,4	8,5	0.
US National	2 wk ahead	Bin	percent	8,5	8,6	0.
US National	2 wk ahead	Bin	percent	8,6	8,7	0.
US National	2 wk ahead	Bin	percent	8,7	8,8	0.
US National	2 wk ahead	Bin	percent	8,8	8,9	0.
US National	2 wk ahead	Bin	percent	8,9	9	0.
US National	2 wk ahead	Bin	percent	9	9,1	0.
US National	2 wk ahead	Bin	percent	9,1	9,2	0.
US National	2 wk ahead	Bin	percent	9,2	9,3	0.
US National	2 wk ahead	Bin	percent	9,3	9,4	0.
US National	2 wk ahead	Bin	percent	9,4	9,5	0.
US National	2 wk ahead	Bin	percent	9,5	9,6	0.
US National	2 wk ahead	Bin	percent	9,6	9,7	0.
US National	2 wk ahead	Bin	percent	9,7	9,8	0.
US National	2 wk ahead	Bin	percent	9,8	9,9	0.
US National	2 wk ahead	Bin	percent	9,9	10	0.
US National	2 wk ahead	Bin	percent	10	10,1	0.
US National	2 wk ahead	Bin	percent	10,1	10,2	0.
US National	2 wk ahead	Bin	percent	10,2	10,3	0.
US National	2 wk ahead	Bin	percent	10,3	10,4	0.
US National	2 wk ahead	Bin	percent	10,4	10,5	0.
US National	2 wk ahead	Bin	percent	10,5	10,6	0.
US National	2 wk ahead	Bin	percent	10,6	10,7	0.
US National	2 wk ahead	Bin	percent	10,7	10,8	0.
US National	2 wk ahead	Bin	percent	10,8	10,9	0.
US National	2 wk ahead	Bin	percent	10,9	11	0.
US National	2 wk ahead	Bin	percent	11	11,1	0.
US National	2 wk ahead	Bin	percent	11,1	11,2	0.
US National	2 wk ahead	Bin	percent	11,2	11,3	0.
US National	2 wk ahead	Bin	percent	11,3	11,4	0.
US National	2 wk ahead	Bin	percent	11,4	11,5	0.
US National	2 wk ahead	Bin	percent	11,5	11,6	0.
US National	2 wk ahead	Bin	percent	11,6	11,7	0.
US National	2 wk ahead	Bin	percent	11,7	11,8	0.
US National	2 wk ahead	Bin	percent	11,8	11,9	0.
US National	2 wk ahead	Bin	percent	11,9	12	0.
US National	2 wk ahead	Bin	percent	12	12,1	0.
US National	2 wk ahead	Bin	percent	12,1	12,2	0.
US National	2 wk ahead	Bin	percent	12,2	12,3	0.
US National	2 wk ahead	Bin	percent	12,3	12,4	0.
US National	2 wk ahead	Bin	percent	12,4	12,5	0.
US National	2 wk ahead	Bin	percent	12,5	12,6	0.
US National	2 wk ahead	Bin	percent	12,6	12,7	0.
US National	2 wk ahead	Bin	percent	12,7	12,8	0.
US National	2 wk ahead	Bin	percent	12,8	12,9	0.
US National	2 wk ahead	Bin	percent	12,9	13	0.
US National	2 wk ahead	Bin	percent	13	100	0.
US National	3 wk ahead	Point	percent	NA	NA	0.509
US National	3 wk ahead	Bin	percent	0	0,1	0.0771
US National	3 wk ahead	Bin	percent	0,1	0,2	0.10367599999999999
US National	3 wk ahead	Bin	percent	0,2	0,3	0.115104
US National	3 wk ahead	Bin	percent	0,3	0,4	0.10805999999999999
US National	3 wk ahead	Bin	percent	0,4	0,5	0.089152
US National	3 wk ahead	Bin	percent	0,5	0,6	0.068759
US National	3 wk ahead	Bin	percent	0,6	0,7	0.053779
US National	3 wk ahead	Bin	percent	0,7	0,8	0.045249
US National	3 wk ahead	Bin	percent	0,8	0,9	0.040739
US National	3 wk ahead	Bin	percent	0,9	1	0.037874
US National	3 wk ahead	Bin	percent	1	1,1	0.03564
US National	3 wk ahead	Bin	percent	1,1	1,2	0.033465999999999996
US National	3 wk ahead	Bin	percent	1,2	1,3	0.030536999999999998
US National	3 wk ahead	Bin	percent	1,3	1,4	0.026285
US National	3 wk ahead	Bin	percent	1,4	1,5	0.020974
US National	3 wk ahead	Bin	percent	1,5	1,6	0.015716
US National	3 wk ahead	Bin	percent	1,6	1,7	0.011887
US National	3 wk ahead	Bin	percent	1,7	1,8	0.010058
US National	3 wk ahead	Bin	percent	1,8	1,9	0.00943
US National	3 wk ahead	Bin	percent	1,9	2	0.008706
US National	3 wk ahead	Bin	percent	2	2,1	0.007461
US National	3 wk ahead	Bin	percent	2,1	2,2	0.006286
US National	3 wk ahead	Bin	percent	2,2	2,3	0.005732
US National	3 wk ahead	Bin	percent	2,3	2,4	0.0054989999999999995
US National	3 wk ahead	Bin	percent	2,4	2,5	0.004850999999999999
US National	3 wk ahead	Bin	percent	2,5	2,6	0.00364
US National	3 wk ahead	Bin	percent	2,6	2,7	0.0025069999999999997
US National	3 wk ahead	Bin	percent	2,7	2,8	0.002068
US National	3 wk ahead	Bin	percent	2,8	2,9	0.002224
US National	3 wk ahead	Bin	percent	2,9	3	0.0023599999999999997
US National	3 wk ahead	Bin	percent	3	3,1	0.0020369999999999997
US National	3 wk ahead	Bin	percent	3,1	3,2	0.001375
US National	3 wk ahead	Bin	percent	3,2	3,3	0.00082
US National	3 wk ahead	Bin	percent	3,3	3,4	0.000713
US National	3 wk ahead	Bin	percent	3,4	3,5	0.001116
US National	3 wk ahead	Bin	percent	3,5	3,6	0.0017859999999999998
US National	3 wk ahead	Bin	percent	3,6	3,7	0.002261
US National	3 wk ahead	Bin	percent	3,7	3,8	0.002168
US National	3 wk ahead	Bin	percent	3,8	3,9	0.001566
US National	3 wk ahead	Bin	percent	3,9	4	0.000852
US National	3 wk ahead	Bin	percent	4	4,1	0.00034899999999999997
US National	3 wk ahead	Bin	percent	4,1	4,2	0.000107
US National	3 wk ahead	Bin	percent	4,2	4,3	0.000024999999999999998
US National	3 wk ahead	Bin	percent	4,3	4,4	4.e-6
US National	3 wk ahead	Bin	percent	4,4	4,5	1.e-6
US National	3 wk ahead	Bin	percent	4,5	4,6	0.
US National	3 wk ahead	Bin	percent	4,6	4,7	0.
US National	3 wk ahead	Bin	percent	4,7	4,8	0.
US National	3 wk ahead	Bin	percent	4,8	4,9	0.
US National	3 wk ahead	Bin	percent	4,9	5	0.
US National	3 wk ahead	Bin	percent	5	5,1	0.
US National	3 wk ahead	Bin	percent	5,1	5,2	0.
US National	3 wk ahead	Bin	percent	5,2	5,3	0.
US National	3 wk ahead	Bin	percent	5,3	5,4	0.
US National	3 wk ahead	Bin	percent	5,4	5,5	0.
US National	3 wk ahead	Bin	percent	5,5	5,6	0.
US National	3 wk ahead	Bin	percent	5,6	5,7	0.
US National	3 wk ahead	Bin	percent	5,7	5,8	0.
US National	3 wk ahead	Bin	percent	5,8	5,9	0.
US National	3 wk ahead	Bin	percent	5,9	6	0.
US National	3 wk ahead	Bin	percent	6	6,1	0.
US National	3 wk ahead	Bin	percent	6,1	6,2	0.
US National	3 wk ahead	Bin	percent	6,2	6,3	0.
US National	3 wk ahead	Bin	percent	6,3	6,4	0.
US National	3 wk ahead	Bin	percent	6,4	6,5	0.
US National	3 wk ahead	Bin	percent	6,5	6,6	0.
US National	3 wk ahead	Bin	percent	6,6	6,7	0.
US National	3 wk ahead	Bin	percent	6,7	6,8	0.
US National	3 wk ahead	Bin	percent	6,8	6,9	0.
US National	3 wk ahead	Bin	percent	6,9	7	0.
US National	3 wk ahead	Bin	percent	7	7,1	0.
US National	3 wk ahead	Bin	percent	7,1	7,2	0.
US National	3 wk ahead	Bin	percent	7,2	7,3	0.
US National	3 wk ahead	Bin	percent	7,3	7,4	0.
US National	3 wk ahead	Bin	percent	7,4	7,5	0.
US National	3 wk ahead	Bin	percent	7,5	7,6	0.
US National	3 wk ahead	Bin	percent	7,6	7,7	0.
US National	3 wk ahead	Bin	percent	7,7	7,8	0.
US National	3 wk ahead	Bin	percent	7,8	7,9	0.
US National	3 wk ahead	Bin	percent	7,9	8	0.
US National	3 wk ahead	Bin	percent	8	8,1	0.
US National	3 wk ahead	Bin	percent	8,1	8,2	0.
US National	3 wk ahead	Bin	percent	8,2	8,3	0.
US National	3 wk ahead	Bin	percent	8,3	8,4	0.
US National	3 wk ahead	Bin	percent	8,4	8,5	0.
US National	3 wk ahead	Bin	percent	8,5	8,6	0.
US National	3 wk ahead	Bin	percent	8,6	8,7	0.
US National	3 wk ahead	Bin	percent	8,7	8,8	0.
US National	3 wk ahead	Bin	percent	8,8	8,9	0.
US National	3 wk ahead	Bin	percent	8,9	9	0.
US National	3 wk ahead	Bin	percent	9	9,1	0.
US National	3 wk ahead	Bin	percent	9,1	9,2	0.
US National	3 wk ahead	Bin	percent	9,2	9,3	0.
US National	3 wk ahead	Bin	percent	9,3	9,4	0.
US National	3 wk ahead	Bin	percent	9,4	9,5	0.
US National	3 wk ahead	Bin	percent	9,5	9,6	0.
US National	3 wk ahead	Bin	percent	9,6	9,7	0.
US National	3 wk ahead	Bin	percent	9,7	9,8	0.
US National	3 wk ahead	Bin	percent	9,8	9,9	0.
US National	3 wk ahead	Bin	percent	9,9	10	0.
US National	3 wk ahead	Bin	percent	10	10,1	0.
US National	3 wk ahead	Bin	percent	10,1	10,2	0.
US National	3 wk ahead	Bin	percent	10,2	10,3	0.
US National	3 wk ahead	Bin	percent	10,3	10,4	0.
US National	3 wk ahead	Bin	percent	10,4	10,5	0.
US National	3 wk ahead	Bin	percent	10,5	10,6	0.
US National	3 wk ahead	Bin	percent	10,6	10,7	0.
US National	3 wk ahead	Bin	percent	10,7	10,8	0.
US National	3 wk ahead	Bin	percent	10,8	10,9	0.
US National	3 wk ahead	Bin	percent	10,9	11	0.
US National	3 wk ahead	Bin	percent	11	11,1	0.
US National	3 wk ahead	Bin	percent	11,1	11,2	0.
US National	3 wk ahead	Bin	percent	11,2	11,3	0.
US National	3 wk ahead	Bin	percent	11,3	11,4	0.
US National	3 wk ahead	Bin	percent	11,4	11,5	0.
US National	3 wk ahead	Bin	percent	11,5	11,6	0.
US National	3 wk ahead	Bin	percent	11,6	11,7	0.
US National	3 wk ahead	Bin	percent	11,7	11,8	0.
US National	3 wk ahead	Bin	percent	11,8	11,9	0.
US National	3 wk ahead	Bin	percent	11,9	12	0.
US National	3 wk ahead	Bin	percent	12	12,1	0.
US National	3 wk ahead	Bin	percent	12,1	12,2	0.
US National	3 wk ahead	Bin	percent	12,2	12,3	0.
US National	3 wk ahead	Bin	percent	12,3	12,4	0.
US National	3 wk ahead	Bin	percent	12,4	12,5	0.
US National	3 wk ahead	Bin	percent	12,5	12,6	0.
US National	3 wk ahead	Bin	percent	12,6	12,7	0.
US National	3 wk ahead	Bin	percent	12,7	12,8	0.
US National	3 wk ahead	Bin	percent	12,8	12,9	0.
US National	3 wk ahead	Bin	percent	12,9	13	0.
US National	3 wk ahead	Bin	percent	13	100	0.
US National	4 wk ahead	Point	percent	NA	NA	0.4606
US National	4 wk ahead	Bin	percent	0	0,1	0.10617299999999999
US National	4 wk ahead	Bin	percent	0,1	0,2	0.122652
US National	4 wk ahead	Bin	percent	0,2	0,3	0.119392
US National	4 wk ahead	Bin	percent	0,3	0,4	0.10137299999999999
US National	4 wk ahead	Bin	percent	0,4	0,5	0.07911599999999999
US National	4 wk ahead	Bin	percent	0,5	0,6	0.060760999999999996
US National	4 wk ahead	Bin	percent	0,6	0,7	0.048679
US National	4 wk ahead	Bin	percent	0,7	0,8	0.041296
US National	4 wk ahead	Bin	percent	0,8	0,9	0.036476
US National	4 wk ahead	Bin	percent	0,9	1	0.033056999999999996
US National	4 wk ahead	Bin	percent	1	1,1	0.030277
US National	4 wk ahead	Bin	percent	1,1	1,2	0.027285
US National	4 wk ahead	Bin	percent	1,2	1,3	0.023776
US National	4 wk ahead	Bin	percent	1,3	1,4	0.020363
US National	4 wk ahead	Bin	percent	1,4	1,5	0.017703
US National	4 wk ahead	Bin	percent	1,5	1,6	0.015684
US National	4 wk ahead	Bin	percent	1,6	1,7	0.013857999999999999
US National	4 wk ahead	Bin	percent	1,7	1,8	0.012145999999999999
US National	4 wk ahead	Bin	percent	1,8	1,9	0.010595
US National	4 wk ahead	Bin	percent	1,9	2	0.008936
US National	4 wk ahead	Bin	percent	2	2,1	0.00699
US National	4 wk ahead	Bin	percent	2,1	2,2	0.005137999999999999
US National	4 wk ahead	Bin	percent	2,2	2,3	0.003909999999999999
US National	4 wk ahead	Bin	percent	2,3	2,4	0.003377
US National	4 wk ahead	Bin	percent	2,4	2,5	0.003284
US National	4 wk ahead	Bin	percent	2,5	2,6	0.0035199999999999997
US National	4 wk ahead	Bin	percent	2,6	2,7	0.004047
US National	4 wk ahead	Bin	percent	2,7	2,8	0.004547
US National	4 wk ahead	Bin	percent	2,8	2,9	0.004509
US National	4 wk ahead	Bin	percent	2,9	3	0.00376
US National	4 wk ahead	Bin	percent	3	3,1	0.002711
US National	4 wk ahead	Bin	percent	3,1	3,2	0.001994
US National	4 wk ahead	Bin	percent	3,2	3,3	0.0019069999999999998
US National	4 wk ahead	Bin	percent	3,3	3,4	0.002202
US National	4 wk ahead	Bin	percent	3,4	3,5	0.002359
US National	4 wk ahead	Bin	percent	3,5	3,6	0.002055
US National	4 wk ahead	Bin	percent	3,6	3,7	0.001405
US National	4 wk ahead	Bin	percent	3,7	3,8	0.0007469999999999999
US National	4 wk ahead	Bin	percent	3,8	3,9	0.000309
US National	4 wk ahead	Bin	percent	3,9	4	0.00010499999999999999
US National	4 wk ahead	Bin	percent	4	4,1	0.000054999999999999995
US National	4 wk ahead	Bin	percent	4,1	4,2	0.000125
US National	4 wk ahead	Bin	percent	4,2	4,3	0.00036199999999999996
US National	4 wk ahead	Bin	percent	4,3	4,4	0.000841
US National	4 wk ahead	Bin	percent	4,4	4,5	0.001518
US National	4 wk ahead	Bin	percent	4,5	4,6	0.0021249999999999997
US National	4 wk ahead	Bin	percent	4,6	4,7	0.002306
US National	4 wk ahead	Bin	percent	4,7	4,8	0.001941
US National	4 wk ahead	Bin	percent	4,8	4,9	0.001266
US National	4 wk ahead	Bin	percent	4,9	5	0.000641
US National	4 wk ahead	Bin	percent	5	5,1	0.000251
US National	4 wk ahead	Bin	percent	5,1	5,2	0.00007599999999999999
US National	4 wk ahead	Bin	percent	5,2	5,3	0.000018
US National	4 wk ahead	Bin	percent	5,3	5,4	3.e-6
US National	4 wk ahead	Bin	percent	5,4	5,5	0.
US National	4 wk ahead	Bin	percent	5,5	5,6	0.
US National	4 wk ahead	Bin	percent	5,6	5,7	0.
US National	4 wk ahead	Bin	percent	5,7	5,8	0.
US National	4 wk ahead	Bin	percent	5,8	5,9	0.
US National	4 wk ahead	Bin	percent	5,9	6	0.
US National	4 wk ahead	Bin	percent	6	6,1	0.
US National	4 wk ahead	Bin	percent	6,1	6,2	0.
US National	4 wk ahead	Bin	percent	6,2	6,3	0.
US National	4 wk ahead	Bin	percent	6,3	6,4	0.
US National	4 wk ahead	Bin	percent	6,4	6,5	0.
US National	4 wk ahead	Bin	percent	6,5	6,6	0.
US National	4 wk ahead	Bin	percent	6,6	6,7	0.
US National	4 wk ahead	Bin	percent	6,7	6,8	0.
US National	4 wk ahead	Bin	percent	6,8	6,9	0.
US National	4 wk ahead	Bin	percent	6,9	7	0.
US National	4 wk ahead	Bin	percent	7	7,1	0.
US National	4 wk ahead	Bin	percent	7,1	7,2	0.
US National	4 wk ahead	Bin	percent	7,2	7,3	0.
US National	4 wk ahead	Bin	percent	7,3	7,4	0.
US National	4 wk ahead	Bin	percent	7,4	7,5	0.
US National	4 wk ahead	Bin	percent	7,5	7,6	0.
US National	4 wk ahead	Bin	percent	7,6	7,7	0.
US National	4 wk ahead	Bin	percent	7,7	7,8	0.
US National	4 wk ahead	Bin	percent	7,8	7,9	0.
US National	4 wk ahead	Bin	percent	7,9	8	0.
US National	4 wk ahead	Bin	percent	8	8,1	0.
US National	4 wk ahead	Bin	percent	8,1	8,2	0.
US National	4 wk ahead	Bin	percent	8,2	8,3	0.
US National	4 wk ahead	Bin	percent	8,3	8,4	0.
US National	4 wk ahead	Bin	percent	8,4	8,5	0.
US National	4 wk ahead	Bin	percent	8,5	8,6	0.
US National	4 wk ahead	Bin	percent	8,6	8,7	0.
US National	4 wk ahead	Bin	percent	8,7	8,8	0.
US National	4 wk ahead	Bin	percent	8,8	8,9	0.
US National	4 wk ahead	Bin	percent	8,9	9	0.
US National	4 wk ahead	Bin	percent	9	9,1	0.
US National	4 wk ahead	Bin	percent	9,1	9,2	0.
US National	4 wk ahead	Bin	percent	9,2	9,3	0.
US National	4 wk ahead	Bin	percent	9,3	9,4	0.
US National	4 wk ahead	Bin	percent	9,4	9,5	0.
US National	4 wk ahead	Bin	percent	9,5	9,6	0.
US National	4 wk ahead	Bin	percent	9,6	9,7	0.
US National	4 wk ahead	Bin	percent	9,7	9,8	0.
US National	4 wk ahead	Bin	percent	9,8	9,9	0.
US National	4 wk ahead	Bin	percent	9,9	10	0.
US National	4 wk ahead	Bin	percent	10	10,1	0.
US National	4 wk ahead	Bin	percent	10,1	10,2	0.
US National	4 wk ahead	Bin	percent	10,2	10,3	0.
US National	4 wk ahead	Bin	percent	10,3	10,4	0.
US National	4 wk ahead	Bin	percent	10,4	10,5	0.
US National	4 wk ahead	Bin	percent	10,5	10,6	0.
US National	4 wk ahead	Bin	percent	10,6	10,7	0.
US National	4 wk ahead	Bin	percent	10,7	10,8	0.
US National	4 wk ahead	Bin	percent	10,8	10,9	0.
US National	4 wk ahead	Bin	percent	10,9	11	0.
US National	4 wk ahead	Bin	percent	11	11,1	0.
US National	4 wk ahead	Bin	percent	11,1	11,2	0.
US National	4 wk ahead	Bin	percent	11,2	11,3	0.
US National	4 wk ahead	Bin	percent	11,3	11,4	0.
US National	4 wk ahead	Bin	percent	11,4	11,5	0.
US National	4 wk ahead	Bin	percent	11,5	11,6	0.
US National	4 wk ahead	Bin	percent	11,6	11,7	0.
US National	4 wk ahead	Bin	percent	11,7	11,8	0.
US National	4 wk ahead	Bin	percent	11,8	11,9	0.
US National	4 wk ahead	Bin	percent	11,9	12	0.
US National	4 wk ahead	Bin	percent	12	12,1	0.
US National	4 wk ahead	Bin	percent	12,1	12,2	0.
US National	4 wk ahead	Bin	percent	12,2	12,3	0.
US National	4 wk ahead	Bin	percent	12,3	12,4	0.
US National	4 wk ahead	Bin	percent	12,4	12,5	0.
US National	4 wk ahead	Bin	percent	12,5	12,6	0.
US National	4 wk ahead	Bin	percent	12,6	12,7	0.
US National	4 wk ahead	Bin	percent	12,7	12,8	0.
US National	4 wk ahead	Bin	percent	12,8	12,9	0.
US National	4 wk ahead	Bin	percent	12,9	13	0.
US National	4 wk ahead	Bin	percent	13	100	0.
