# Supplementary material for: Use of daily Internet search query data improves real-time projections of influenza epidemics
Source: J R Soc Interface. 2018 Oct 10;15(147):20180220. doi: 10.1098/rsif.2018.0220 (PMC6228485; doi:10.1098/rsif.2018.0220)
Supplement: Prediction results in FluChallenge format [file rsif20180220supp2.gz › Forecast-files/mss-15-wikiWEEKnoNOW/2008-EW43.csv]

Location	Target	Type	Unit	Bin_start_incl	Bin_end_notincl	Value
US National	1 wk ahead	Point	percent	NA	NA	1.0414
US National	1 wk ahead	Bin	percent	0	0.1	0.
US National	1 wk ahead	Bin	percent	0.1	0.2	0.
US National	1 wk ahead	Bin	percent	0.2	0.3	0.
US National	1 wk ahead	Bin	percent	0.3	0.4	0.
US National	1 wk ahead	Bin	percent	0.4	0.5	0.
US National	1 wk ahead	Bin	percent	0.5	0.6	0.
US National	1 wk ahead	Bin	percent	0.6	0.7	0.000024999999999999998
US National	1 wk ahead	Bin	percent	0.7	0.8	0.012926
US National	1 wk ahead	Bin	percent	0.8	0.9	0.062112999999999995
US National	1 wk ahead	Bin	percent	0.9	1	0.277478
US National	1 wk ahead	Bin	percent	1	1.1	0.371121
US National	1 wk ahead	Bin	percent	1.1	1.2	0.261085
US National	1 wk ahead	Bin	percent	1.2	1.3	0.015238999999999999
US National	1 wk ahead	Bin	percent	1.3	1.4	0.000013
US National	1 wk ahead	Bin	percent	1.4	1.5	0.
US National	1 wk ahead	Bin	percent	1.5	1.6	0.
US National	1 wk ahead	Bin	percent	1.6	1.7	0.
US National	1 wk ahead	Bin	percent	1.7	1.8	0.
US National	1 wk ahead	Bin	percent	1.8	1.9	0.
US National	1 wk ahead	Bin	percent	1.9	2	0.
US National	1 wk ahead	Bin	percent	2	2.1	0.
US National	1 wk ahead	Bin	percent	2.1	2.2	0.
US National	1 wk ahead	Bin	percent	2.2	2.3	0.
US National	1 wk ahead	Bin	percent	2.3	2.4	0.
US National	1 wk ahead	Bin	percent	2.4	2.5	0.
US National	1 wk ahead	Bin	percent	2.5	2.6	0.
US National	1 wk ahead	Bin	percent	2.6	2.7	0.
US National	1 wk ahead	Bin	percent	2.7	2.8	0.
US National	1 wk ahead	Bin	percent	2.8	2.9	0.
US National	1 wk ahead	Bin	percent	2.9	3	0.
US National	1 wk ahead	Bin	percent	3	3.1	0.
US National	1 wk ahead	Bin	percent	3.1	3.2	0.
US National	1 wk ahead	Bin	percent	3.2	3.3	0.
US National	1 wk ahead	Bin	percent	3.3	3.4	0.
US National	1 wk ahead	Bin	percent	3.4	3.5	0.
US National	1 wk ahead	Bin	percent	3.5	3.6	0.
US National	1 wk ahead	Bin	percent	3.6	3.7	0.
US National	1 wk ahead	Bin	percent	3.7	3.8	0.
US National	1 wk ahead	Bin	percent	3.8	3.9	0.
US National	1 wk ahead	Bin	percent	3.9	4	0.
US National	1 wk ahead	Bin	percent	4	4.1	0.
US National	1 wk ahead	Bin	percent	4.1	4.2	0.
US National	1 wk ahead	Bin	percent	4.2	4.3	0.
US National	1 wk ahead	Bin	percent	4.3	4.4	0.
US National	1 wk ahead	Bin	percent	4.4	4.5	0.
US National	1 wk ahead	Bin	percent	4.5	4.6	0.
US National	1 wk ahead	Bin	percent	4.6	4.7	0.
US National	1 wk ahead	Bin	percent	4.7	4.8	0.
US National	1 wk ahead	Bin	percent	4.8	4.9	0.
US National	1 wk ahead	Bin	percent	4.9	5	0.
US National	1 wk ahead	Bin	percent	5	5.1	0.
US National	1 wk ahead	Bin	percent	5.1	5.2	0.
US National	1 wk ahead	Bin	percent	5.2	5.3	0.
US National	1 wk ahead	Bin	percent	5.3	5.4	0.
US National	1 wk ahead	Bin	percent	5.4	5.5	0.
US National	1 wk ahead	Bin	percent	5.5	5.6	0.
US National	1 wk ahead	Bin	percent	5.6	5.7	0.
US National	1 wk ahead	Bin	percent	5.7	5.8	0.
US National	1 wk ahead	Bin	percent	5.8	5.9	0.
US National	1 wk ahead	Bin	percent	5.9	6	0.
US National	1 wk ahead	Bin	percent	6	6.1	0.
US National	1 wk ahead	Bin	percent	6.1	6.2	0.
US National	1 wk ahead	Bin	percent	6.2	6.3	0.
US National	1 wk ahead	Bin	percent	6.3	6.4	0.
US National	1 wk ahead	Bin	percent	6.4	6.5	0.
US National	1 wk ahead	Bin	percent	6.5	6.6	0.
US National	1 wk ahead	Bin	percent	6.6	6.7	0.
US National	1 wk ahead	Bin	percent	6.7	6.8	0.
US National	1 wk ahead	Bin	percent	6.8	6.9	0.
US National	1 wk ahead	Bin	percent	6.9	7	0.
US National	1 wk ahead	Bin	percent	7	7.1	0.
US National	1 wk ahead	Bin	percent	7.1	7.2	0.
US National	1 wk ahead	Bin	percent	7.2	7.3	0.
US National	1 wk ahead	Bin	percent	7.3	7.4	0.
US National	1 wk ahead	Bin	percent	7.4	7.5	0.
US National	1 wk ahead	Bin	percent	7.5	7.6	0.
US National	1 wk ahead	Bin	percent	7.6	7.7	0.
US National	1 wk ahead	Bin	percent	7.7	7.8	0.
US National	1 wk ahead	Bin	percent	7.8	7.9	0.
US National	1 wk ahead	Bin	percent	7.9	8	0.
US National	1 wk ahead	Bin	percent	8	8.1	0.
US National	1 wk ahead	Bin	percent	8.1	8.2	0.
US National	1 wk ahead	Bin	percent	8.2	8.3	0.
US National	1 wk ahead	Bin	percent	8.3	8.4	0.
US National	1 wk ahead	Bin	percent	8.4	8.5	0.
US National	1 wk ahead	Bin	percent	8.5	8.6	0.
US National	1 wk ahead	Bin	percent	8.6	8.7	0.
US National	1 wk ahead	Bin	percent	8.7	8.8	0.
US National	1 wk ahead	Bin	percent	8.8	8.9	0.
US National	1 wk ahead	Bin	percent	8.9	9	0.
US National	1 wk ahead	Bin	percent	9	9.1	0.
US National	1 wk ahead	Bin	percent	9.1	9.2	0.
US National	1 wk ahead	Bin	percent	9.2	9.3	0.
US National	1 wk ahead	Bin	percent	9.3	9.4	0.
US National	1 wk ahead	Bin	percent	9.4	9.5	0.
US National	1 wk ahead	Bin	percent	9.5	9.6	0.
US National	1 wk ahead	Bin	percent	9.6	9.7	0.
US National	1 wk ahead	Bin	percent	9.7	9.8	0.
US National	1 wk ahead	Bin	percent	9.8	9.9	0.
US National	1 wk ahead	Bin	percent	9.9	10	0.
US National	1 wk ahead	Bin	percent	10	10.1	0.
US National	1 wk ahead	Bin	percent	10.1	10.2	0.
US National	1 wk ahead	Bin	percent	10.2	10.3	0.
US National	1 wk ahead	Bin	percent	10.3	10.4	0.
US National	1 wk ahead	Bin	percent	10.4	10.5	0.
US National	1 wk ahead	Bin	percent	10.5	10.6	0.
US National	1 wk ahead	Bin	percent	10.6	10.7	0.
US National	1 wk ahead	Bin	percent	10.7	10.8	0.
US National	1 wk ahead	Bin	percent	10.8	10.9	0.
US National	1 wk ahead	Bin	percent	10.9	11	0.
US National	1 wk ahead	Bin	percent	11	11.1	0.
US National	1 wk ahead	Bin	percent	11.1	11.2	0.
US National	1 wk ahead	Bin	percent	11.2	11.3	0.
US National	1 wk ahead	Bin	percent	11.3	11.4	0.
US National	1 wk ahead	Bin	percent	11.4	11.5	0.
US National	1 wk ahead	Bin	percent	11.5	11.6	0.
US National	1 wk ahead	Bin	percent	11.6	11.7	0.
US National	1 wk ahead	Bin	percent	11.7	11.8	0.
US National	1 wk ahead	Bin	percent	11.8	11.9	0.
US National	1 wk ahead	Bin	percent	11.9	12	0.
US National	1 wk ahead	Bin	percent	12	12.1	0.
US National	1 wk ahead	Bin	percent	12.1	12.2	0.
US National	1 wk ahead	Bin	percent	12.2	12.3	0.
US National	1 wk ahead	Bin	percent	12.3	12.4	0.
US National	1 wk ahead	Bin	percent	12.4	12.5	0.
US National	1 wk ahead	Bin	percent	12.5	12.6	0.
US National	1 wk ahead	Bin	percent	12.6	12.7	0.
US National	1 wk ahead	Bin	percent	12.7	12.8	0.
US National	1 wk ahead	Bin	percent	12.8	12.9	0.
US National	1 wk ahead	Bin	percent	12.9	13	0.
US National	1 wk ahead	Bin	percent	13	100	0.
US National	2 wk ahead	Point	percent	NA	NA	1.1128
US National	2 wk ahead	Bin	percent	0	0.1	0.
US National	2 wk ahead	Bin	percent	0.1	0.2	0.
US National	2 wk ahead	Bin	percent	0.2	0.3	0.
US National	2 wk ahead	Bin	percent	0.3	0.4	0.
US National	2 wk ahead	Bin	percent	0.4	0.5	4.9999999999999996e-6
US National	2 wk ahead	Bin	percent	0.5	0.6	0.000499
US National	2 wk ahead	Bin	percent	0.6	0.7	0.006013
US National	2 wk ahead	Bin	percent	0.7	0.8	0.024952
US National	2 wk ahead	Bin	percent	0.8	0.9	0.085462
US National	2 wk ahead	Bin	percent	0.9	1	0.168653
US National	2 wk ahead	Bin	percent	1	1.1	0.188378
US National	2 wk ahead	Bin	percent	1.1	1.2	0.19905
US National	2 wk ahead	Bin	percent	1.2	1.3	0.15720399999999998
US National	2 wk ahead	Bin	percent	1.3	1.4	0.10314699999999999
US National	2 wk ahead	Bin	percent	1.4	1.5	0.051136
US National	2 wk ahead	Bin	percent	1.5	1.6	0.014377
US National	2 wk ahead	Bin	percent	1.6	1.7	0.0011099999999999999
US National	2 wk ahead	Bin	percent	1.7	1.8	0.000014
US National	2 wk ahead	Bin	percent	1.8	1.9	0.
US National	2 wk ahead	Bin	percent	1.9	2	0.
US National	2 wk ahead	Bin	percent	2	2.1	0.
US National	2 wk ahead	Bin	percent	2.1	2.2	0.
US National	2 wk ahead	Bin	percent	2.2	2.3	0.
US National	2 wk ahead	Bin	percent	2.3	2.4	0.
US National	2 wk ahead	Bin	percent	2.4	2.5	0.
US National	2 wk ahead	Bin	percent	2.5	2.6	0.
US National	2 wk ahead	Bin	percent	2.6	2.7	0.
US National	2 wk ahead	Bin	percent	2.7	2.8	0.
US National	2 wk ahead	Bin	percent	2.8	2.9	0.
US National	2 wk ahead	Bin	percent	2.9	3	0.
US National	2 wk ahead	Bin	percent	3	3.1	0.
US National	2 wk ahead	Bin	percent	3.1	3.2	0.
US National	2 wk ahead	Bin	percent	3.2	3.3	0.
US National	2 wk ahead	Bin	percent	3.3	3.4	0.
US National	2 wk ahead	Bin	percent	3.4	3.5	0.
US National	2 wk ahead	Bin	percent	3.5	3.6	0.
US National	2 wk ahead	Bin	percent	3.6	3.7	0.
US National	2 wk ahead	Bin	percent	3.7	3.8	0.
US National	2 wk ahead	Bin	percent	3.8	3.9	0.
US National	2 wk ahead	Bin	percent	3.9	4	0.
US National	2 wk ahead	Bin	percent	4	4.1	0.
US National	2 wk ahead	Bin	percent	4.1	4.2	0.
US National	2 wk ahead	Bin	percent	4.2	4.3	0.
US National	2 wk ahead	Bin	percent	4.3	4.4	0.
US National	2 wk ahead	Bin	percent	4.4	4.5	0.
US National	2 wk ahead	Bin	percent	4.5	4.6	0.
US National	2 wk ahead	Bin	percent	4.6	4.7	0.
US National	2 wk ahead	Bin	percent	4.7	4.8	0.
US National	2 wk ahead	Bin	percent	4.8	4.9	0.
US National	2 wk ahead	Bin	percent	4.9	5	0.
US National	2 wk ahead	Bin	percent	5	5.1	0.
US National	2 wk ahead	Bin	percent	5.1	5.2	0.
US National	2 wk ahead	Bin	percent	5.2	5.3	0.
US National	2 wk ahead	Bin	percent	5.3	5.4	0.
US National	2 wk ahead	Bin	percent	5.4	5.5	0.
US National	2 wk ahead	Bin	percent	5.5	5.6	0.
US National	2 wk ahead	Bin	percent	5.6	5.7	0.
US National	2 wk ahead	Bin	percent	5.7	5.8	0.
US National	2 wk ahead	Bin	percent	5.8	5.9	0.
US National	2 wk ahead	Bin	percent	5.9	6	0.
US National	2 wk ahead	Bin	percent	6	6.1	0.
US National	2 wk ahead	Bin	percent	6.1	6.2	0.
US National	2 wk ahead	Bin	percent	6.2	6.3	0.
US National	2 wk ahead	Bin	percent	6.3	6.4	0.
US National	2 wk ahead	Bin	percent	6.4	6.5	0.
US National	2 wk ahead	Bin	percent	6.5	6.6	0.
US National	2 wk ahead	Bin	percent	6.6	6.7	0.
US National	2 wk ahead	Bin	percent	6.7	6.8	0.
US National	2 wk ahead	Bin	percent	6.8	6.9	0.
US National	2 wk ahead	Bin	percent	6.9	7	0.
US National	2 wk ahead	Bin	percent	7	7.1	0.
US National	2 wk ahead	Bin	percent	7.1	7.2	0.
US National	2 wk ahead	Bin	percent	7.2	7.3	0.
US National	2 wk ahead	Bin	percent	7.3	7.4	0.
US National	2 wk ahead	Bin	percent	7.4	7.5	0.
US National	2 wk ahead	Bin	percent	7.5	7.6	0.
US National	2 wk ahead	Bin	percent	7.6	7.7	0.
US National	2 wk ahead	Bin	percent	7.7	7.8	0.
US National	2 wk ahead	Bin	percent	7.8	7.9	0.
US National	2 wk ahead	Bin	percent	7.9	8	0.
US National	2 wk ahead	Bin	percent	8	8.1	0.
US National	2 wk ahead	Bin	percent	8.1	8.2	0.
US National	2 wk ahead	Bin	percent	8.2	8.3	0.
US National	2 wk ahead	Bin	percent	8.3	8.4	0.
US National	2 wk ahead	Bin	percent	8.4	8.5	0.
US National	2 wk ahead	Bin	percent	8.5	8.6	0.
US National	2 wk ahead	Bin	percent	8.6	8.7	0.
US National	2 wk ahead	Bin	percent	8.7	8.8	0.
US National	2 wk ahead	Bin	percent	8.8	8.9	0.
US National	2 wk ahead	Bin	percent	8.9	9	0.
US National	2 wk ahead	Bin	percent	9	9.1	0.
US National	2 wk ahead	Bin	percent	9.1	9.2	0.
US National	2 wk ahead	Bin	percent	9.2	9.3	0.
US National	2 wk ahead	Bin	percent	9.3	9.4	0.
US National	2 wk ahead	Bin	percent	9.4	9.5	0.
US National	2 wk ahead	Bin	percent	9.5	9.6	0.
US National	2 wk ahead	Bin	percent	9.6	9.7	0.
US National	2 wk ahead	Bin	percent	9.7	9.8	0.
US National	2 wk ahead	Bin	percent	9.8	9.9	0.
US National	2 wk ahead	Bin	percent	9.9	10	0.
US National	2 wk ahead	Bin	percent	10	10.1	0.
US National	2 wk ahead	Bin	percent	10.1	10.2	0.
US National	2 wk ahead	Bin	percent	10.2	10.3	0.
US National	2 wk ahead	Bin	percent	10.3	10.4	0.
US National	2 wk ahead	Bin	percent	10.4	10.5	0.
US National	2 wk ahead	Bin	percent	10.5	10.6	0.
US National	2 wk ahead	Bin	percent	10.6	10.7	0.
US National	2 wk ahead	Bin	percent	10.7	10.8	0.
US National	2 wk ahead	Bin	percent	10.8	10.9	0.
US National	2 wk ahead	Bin	percent	10.9	11	0.
US National	2 wk ahead	Bin	percent	11	11.1	0.
US National	2 wk ahead	Bin	percent	11.1	11.2	0.
US National	2 wk ahead	Bin	percent	11.2	11.3	0.
US National	2 wk ahead	Bin	percent	11.3	11.4	0.
US National	2 wk ahead	Bin	percent	11.4	11.5	0.
US National	2 wk ahead	Bin	percent	11.5	11.6	0.
US National	2 wk ahead	Bin	percent	11.6	11.7	0.
US National	2 wk ahead	Bin	percent	11.7	11.8	0.
US National	2 wk ahead	Bin	percent	11.8	11.9	0.
US National	2 wk ahead	Bin	percent	11.9	12	0.
US National	2 wk ahead	Bin	percent	12	12.1	0.
US National	2 wk ahead	Bin	percent	12.1	12.2	0.
US National	2 wk ahead	Bin	percent	12.2	12.3	0.
US National	2 wk ahead	Bin	percent	12.3	12.4	0.
US National	2 wk ahead	Bin	percent	12.4	12.5	0.
US National	2 wk ahead	Bin	percent	12.5	12.6	0.
US National	2 wk ahead	Bin	percent	12.6	12.7	0.
US National	2 wk ahead	Bin	percent	12.7	12.8	0.
US National	2 wk ahead	Bin	percent	12.8	12.9	0.
US National	2 wk ahead	Bin	percent	12.9	13	0.
US National	2 wk ahead	Bin	percent	13	100	0.
US National	3 wk ahead	Point	percent	NA	NA	1.2502
US National	3 wk ahead	Bin	percent	0	0.1	0.
US National	3 wk ahead	Bin	percent	0.1	0.2	0.
US National	3 wk ahead	Bin	percent	0.2	0.3	1.e-6
US National	3 wk ahead	Bin	percent	0.3	0.4	0.000019999999999999998
US National	3 wk ahead	Bin	percent	0.4	0.5	0.00035
US National	3 wk ahead	Bin	percent	0.5	0.6	0.002998
US National	3 wk ahead	Bin	percent	0.6	0.7	0.01401
US National	3 wk ahead	Bin	percent	0.7	0.8	0.039672
US National	3 wk ahead	Bin	percent	0.8	0.9	0.07337199999999999
US National	3 wk ahead	Bin	percent	0.9	1	0.097537
US National	3 wk ahead	Bin	percent	1	1.1	0.10586
US National	3 wk ahead	Bin	percent	1.1	1.2	0.108042
US National	3 wk ahead	Bin	percent	1.2	1.3	0.119585
US National	3 wk ahead	Bin	percent	1.3	1.4	0.124648
US National	3 wk ahead	Bin	percent	1.4	1.5	0.105433
US National	3 wk ahead	Bin	percent	1.5	1.6	0.075057
US National	3 wk ahead	Bin	percent	1.6	1.7	0.049245
US National	3 wk ahead	Bin	percent	1.7	1.8	0.033176
US National	3 wk ahead	Bin	percent	1.8	1.9	0.024086
US National	3 wk ahead	Bin	percent	1.9	2	0.015909
US National	3 wk ahead	Bin	percent	2	2.1	0.007821999999999999
US National	3 wk ahead	Bin	percent	2.1	2.2	0.002623
US National	3 wk ahead	Bin	percent	2.2	2.3	0.000504
US National	3 wk ahead	Bin	percent	2.3	2.4	0.000046
US National	3 wk ahead	Bin	percent	2.4	2.5	2.e-6
US National	3 wk ahead	Bin	percent	2.5	2.6	0.
US National	3 wk ahead	Bin	percent	2.6	2.7	0.
US National	3 wk ahead	Bin	percent	2.7	2.8	0.
US National	3 wk ahead	Bin	percent	2.8	2.9	0.
US National	3 wk ahead	Bin	percent	2.9	3	0.
US National	3 wk ahead	Bin	percent	3	3.1	0.
US National	3 wk ahead	Bin	percent	3.1	3.2	0.
US National	3 wk ahead	Bin	percent	3.2	3.3	0.
US National	3 wk ahead	Bin	percent	3.3	3.4	0.
US National	3 wk ahead	Bin	percent	3.4	3.5	0.
US National	3 wk ahead	Bin	percent	3.5	3.6	0.
US National	3 wk ahead	Bin	percent	3.6	3.7	0.
US National	3 wk ahead	Bin	percent	3.7	3.8	0.
US National	3 wk ahead	Bin	percent	3.8	3.9	0.
US National	3 wk ahead	Bin	percent	3.9	4	0.
US National	3 wk ahead	Bin	percent	4	4.1	0.
US National	3 wk ahead	Bin	percent	4.1	4.2	0.
US National	3 wk ahead	Bin	percent	4.2	4.3	0.
US National	3 wk ahead	Bin	percent	4.3	4.4	0.
US National	3 wk ahead	Bin	percent	4.4	4.5	0.
US National	3 wk ahead	Bin	percent	4.5	4.6	0.
US National	3 wk ahead	Bin	percent	4.6	4.7	0.
US National	3 wk ahead	Bin	percent	4.7	4.8	0.
US National	3 wk ahead	Bin	percent	4.8	4.9	0.
US National	3 wk ahead	Bin	percent	4.9	5	0.
US National	3 wk ahead	Bin	percent	5	5.1	0.
US National	3 wk ahead	Bin	percent	5.1	5.2	0.
US National	3 wk ahead	Bin	percent	5.2	5.3	0.
US National	3 wk ahead	Bin	percent	5.3	5.4	0.
US National	3 wk ahead	Bin	percent	5.4	5.5	0.
US National	3 wk ahead	Bin	percent	5.5	5.6	0.
US National	3 wk ahead	Bin	percent	5.6	5.7	0.
US National	3 wk ahead	Bin	percent	5.7	5.8	0.
US National	3 wk ahead	Bin	percent	5.8	5.9	0.
US National	3 wk ahead	Bin	percent	5.9	6	0.
US National	3 wk ahead	Bin	percent	6	6.1	0.
US National	3 wk ahead	Bin	percent	6.1	6.2	0.
US National	3 wk ahead	Bin	percent	6.2	6.3	0.
US National	3 wk ahead	Bin	percent	6.3	6.4	0.
US National	3 wk ahead	Bin	percent	6.4	6.5	0.
US National	3 wk ahead	Bin	percent	6.5	6.6	0.
US National	3 wk ahead	Bin	percent	6.6	6.7	0.
US National	3 wk ahead	Bin	percent	6.7	6.8	0.
US National	3 wk ahead	Bin	percent	6.8	6.9	0.
US National	3 wk ahead	Bin	percent	6.9	7	0.
US National	3 wk ahead	Bin	percent	7	7.1	0.
US National	3 wk ahead	Bin	percent	7.1	7.2	0.
US National	3 wk ahead	Bin	percent	7.2	7.3	0.
US National	3 wk ahead	Bin	percent	7.3	7.4	0.
US National	3 wk ahead	Bin	percent	7.4	7.5	0.
US National	3 wk ahead	Bin	percent	7.5	7.6	0.
US National	3 wk ahead	Bin	percent	7.6	7.7	0.
US National	3 wk ahead	Bin	percent	7.7	7.8	0.
US National	3 wk ahead	Bin	percent	7.8	7.9	0.
US National	3 wk ahead	Bin	percent	7.9	8	0.
US National	3 wk ahead	Bin	percent	8	8.1	0.
US National	3 wk ahead	Bin	percent	8.1	8.2	0.
US National	3 wk ahead	Bin	percent	8.2	8.3	0.
US National	3 wk ahead	Bin	percent	8.3	8.4	0.
US National	3 wk ahead	Bin	percent	8.4	8.5	0.
US National	3 wk ahead	Bin	percent	8.5	8.6	0.
US National	3 wk ahead	Bin	percent	8.6	8.7	0.
US National	3 wk ahead	Bin	percent	8.7	8.8	0.
US National	3 wk ahead	Bin	percent	8.8	8.9	0.
US National	3 wk ahead	Bin	percent	8.9	9	0.
US National	3 wk ahead	Bin	percent	9	9.1	0.
US National	3 wk ahead	Bin	percent	9.1	9.2	0.
US National	3 wk ahead	Bin	percent	9.2	9.3	0.
US National	3 wk ahead	Bin	percent	9.3	9.4	0.
US National	3 wk ahead	Bin	percent	9.4	9.5	0.
US National	3 wk ahead	Bin	percent	9.5	9.6	0.
US National	3 wk ahead	Bin	percent	9.6	9.7	0.
US National	3 wk ahead	Bin	percent	9.7	9.8	0.
US National	3 wk ahead	Bin	percent	9.8	9.9	0.
US National	3 wk ahead	Bin	percent	9.9	10	0.
US National	3 wk ahead	Bin	percent	10	10.1	0.
US National	3 wk ahead	Bin	percent	10.1	10.2	0.
US National	3 wk ahead	Bin	percent	10.2	10.3	0.
US National	3 wk ahead	Bin	percent	10.3	10.4	0.
US National	3 wk ahead	Bin	percent	10.4	10.5	0.
US National	3 wk ahead	Bin	percent	10.5	10.6	0.
US National	3 wk ahead	Bin	percent	10.6	10.7	0.
US National	3 wk ahead	Bin	percent	10.7	10.8	0.
US National	3 wk ahead	Bin	percent	10.8	10.9	0.
US National	3 wk ahead	Bin	percent	10.9	11	0.
US National	3 wk ahead	Bin	percent	11	11.1	0.
US National	3 wk ahead	Bin	percent	11.1	11.2	0.
US National	3 wk ahead	Bin	percent	11.2	11.3	0.
US National	3 wk ahead	Bin	percent	11.3	11.4	0.
US National	3 wk ahead	Bin	percent	11.4	11.5	0.
US National	3 wk ahead	Bin	percent	11.5	11.6	0.
US National	3 wk ahead	Bin	percent	11.6	11.7	0.
US National	3 wk ahead	Bin	percent	11.7	11.8	0.
US National	3 wk ahead	Bin	percent	11.8	11.9	0.
US National	3 wk ahead	Bin	percent	11.9	12	0.
US National	3 wk ahead	Bin	percent	12	12.1	0.
US National	3 wk ahead	Bin	percent	12.1	12.2	0.
US National	3 wk ahead	Bin	percent	12.2	12.3	0.
US National	3 wk ahead	Bin	percent	12.3	12.4	0.
US National	3 wk ahead	Bin	percent	12.4	12.5	0.
US National	3 wk ahead	Bin	percent	12.5	12.6	0.
US National	3 wk ahead	Bin	percent	12.6	12.7	0.
US National	3 wk ahead	Bin	percent	12.7	12.8	0.
US National	3 wk ahead	Bin	percent	12.8	12.9	0.
US National	3 wk ahead	Bin	percent	12.9	13	0.
US National	3 wk ahead	Bin	percent	13	100	0.
US National	4 wk ahead	Point	percent	NA	NA	1.4204
US National	4 wk ahead	Bin	percent	0	0.1	0.000044999999999999996
US National	4 wk ahead	Bin	percent	0.1	0.2	0.000225
US National	4 wk ahead	Bin	percent	0.2	0.3	0.000789
US National	4 wk ahead	Bin	percent	0.3	0.4	0.002071
US National	4 wk ahead	Bin	percent	0.4	0.5	0.004559
US National	4 wk ahead	Bin	percent	0.5	0.6	0.009441
US National	4 wk ahead	Bin	percent	0.6	0.7	0.018442999999999998
US National	4 wk ahead	Bin	percent	0.7	0.8	0.031688
US National	4 wk ahead	Bin	percent	0.8	0.9	0.046529
US National	4 wk ahead	Bin	percent	0.9	1	0.060044999999999994
US National	4 wk ahead	Bin	percent	1	1.1	0.070834
US National	4 wk ahead	Bin	percent	1.1	1.2	0.077675
US National	4 wk ahead	Bin	percent	1.2	1.3	0.08019799999999999
US National	4 wk ahead	Bin	percent	1.3	1.4	0.080805
US National	4 wk ahead	Bin	percent	1.4	1.5	0.081535
US National	4 wk ahead	Bin	percent	1.5	1.6	0.080506
US National	4 wk ahead	Bin	percent	1.6	1.7	0.075011
US National	4 wk ahead	Bin	percent	1.7	1.8	0.065442
US National	4 wk ahead	Bin	percent	1.8	1.9	0.053994
US National	4 wk ahead	Bin	percent	1.9	2	0.04246
US National	4 wk ahead	Bin	percent	2	2.1	0.03193
US National	4 wk ahead	Bin	percent	2.1	2.2	0.023259
US National	4 wk ahead	Bin	percent	2.2	2.3	0.017221999999999998
US National	4 wk ahead	Bin	percent	2.3	2.4	0.013424
US National	4 wk ahead	Bin	percent	2.4	2.5	0.010343
US National	4 wk ahead	Bin	percent	2.5	2.6	0.007346999999999999
US National	4 wk ahead	Bin	percent	2.6	2.7	0.005077
US National	4 wk ahead	Bin	percent	2.7	2.8	0.003763
US National	4 wk ahead	Bin	percent	2.8	2.9	0.002748
US National	4 wk ahead	Bin	percent	2.9	3	0.001633
US National	4 wk ahead	Bin	percent	3	3.1	0.000703
US National	4 wk ahead	Bin	percent	3.1	3.2	0.00020899999999999998
US National	4 wk ahead	Bin	percent	3.2	3.3	0.000042
US National	4 wk ahead	Bin	percent	3.3	3.4	6.e-6
US National	4 wk ahead	Bin	percent	3.4	3.5	1.e-6
US National	4 wk ahead	Bin	percent	3.5	3.6	0.
US National	4 wk ahead	Bin	percent	3.6	3.7	0.
US National	4 wk ahead	Bin	percent	3.7	3.8	0.
US National	4 wk ahead	Bin	percent	3.8	3.9	0.
US National	4 wk ahead	Bin	percent	3.9	4	0.
US National	4 wk ahead	Bin	percent	4	4.1	0.
US National	4 wk ahead	Bin	percent	4.1	4.2	0.
US National	4 wk ahead	Bin	percent	4.2	4.3	0.
US National	4 wk ahead	Bin	percent	4.3	4.4	0.
US National	4 wk ahead	Bin	percent	4.4	4.5	0.
US National	4 wk ahead	Bin	percent	4.5	4.6	0.
US National	4 wk ahead	Bin	percent	4.6	4.7	0.
US National	4 wk ahead	Bin	percent	4.7	4.8	0.
US National	4 wk ahead	Bin	percent	4.8	4.9	0.
US National	4 wk ahead	Bin	percent	4.9	5	0.
US National	4 wk ahead	Bin	percent	5	5.1	0.
US National	4 wk ahead	Bin	percent	5.1	5.2	0.
US National	4 wk ahead	Bin	percent	5.2	5.3	0.
US National	4 wk ahead	Bin	percent	5.3	5.4	0.
US National	4 wk ahead	Bin	percent	5.4	5.5	0.
US National	4 wk ahead	Bin	percent	5.5	5.6	0.
US National	4 wk ahead	Bin	percent	5.6	5.7	0.
US National	4 wk ahead	Bin	percent	5.7	5.8	0.
US National	4 wk ahead	Bin	percent	5.8	5.9	0.
US National	4 wk ahead	Bin	percent	5.9	6	0.
US National	4 wk ahead	Bin	percent	6	6.1	0.
US National	4 wk ahead	Bin	percent	6.1	6.2	0.
US National	4 wk ahead	Bin	percent	6.2	6.3	0.
US National	4 wk ahead	Bin	percent	6.3	6.4	0.
US National	4 wk ahead	Bin	percent	6.4	6.5	0.
US National	4 wk ahead	Bin	percent	6.5	6.6	0.
US National	4 wk ahead	Bin	percent	6.6	6.7	0.
US National	4 wk ahead	Bin	percent	6.7	6.8	0.
US National	4 wk ahead	Bin	percent	6.8	6.9	0.
US National	4 wk ahead	Bin	percent	6.9	7	0.
US National	4 wk ahead	Bin	percent	7	7.1	0.
US National	4 wk ahead	Bin	percent	7.1	7.2	0.
US National	4 wk ahead	Bin	percent	7.2	7.3	0.
US National	4 wk ahead	Bin	percent	7.3	7.4	0.
US National	4 wk ahead	Bin	percent	7.4	7.5	0.
US National	4 wk ahead	Bin	percent	7.5	7.6	0.
US National	4 wk ahead	Bin	percent	7.6	7.7	0.
US National	4 wk ahead	Bin	percent	7.7	7.8	0.
US National	4 wk ahead	Bin	percent	7.8	7.9	0.
US National	4 wk ahead	Bin	percent	7.9	8	0.
US National	4 wk ahead	Bin	percent	8	8.1	0.
US National	4 wk ahead	Bin	percent	8.1	8.2	0.
US National	4 wk ahead	Bin	percent	8.2	8.3	0.
US National	4 wk ahead	Bin	percent	8.3	8.4	0.
US National	4 wk ahead	Bin	percent	8.4	8.5	0.
US National	4 wk ahead	Bin	percent	8.5	8.6	0.
US National	4 wk ahead	Bin	percent	8.6	8.7	0.
US National	4 wk ahead	Bin	percent	8.7	8.8	0.
US National	4 wk ahead	Bin	percent	8.8	8.9	0.
US National	4 wk ahead	Bin	percent	8.9	9	0.
US National	4 wk ahead	Bin	percent	9	9.1	0.
US National	4 wk ahead	Bin	percent	9.1	9.2	0.
US National	4 wk ahead	Bin	percent	9.2	9.3	0.
US National	4 wk ahead	Bin	percent	9.3	9.4	0.
US National	4 wk ahead	Bin	percent	9.4	9.5	0.
US National	4 wk ahead	Bin	percent	9.5	9.6	0.
US National	4 wk ahead	Bin	percent	9.6	9.7	0.
US National	4 wk ahead	Bin	percent	9.7	9.8	0.
US National	4 wk ahead	Bin	percent	9.8	9.9	0.
US National	4 wk ahead	Bin	percent	9.9	10	0.
US National	4 wk ahead	Bin	percent	10	10.1	0.
US National	4 wk ahead	Bin	percent	10.1	10.2	0.
US National	4 wk ahead	Bin	percent	10.2	10.3	0.
US National	4 wk ahead	Bin	percent	10.3	10.4	0.
US National	4 wk ahead	Bin	percent	10.4	10.5	0.
US National	4 wk ahead	Bin	percent	10.5	10.6	0.
US National	4 wk ahead	Bin	percent	10.6	10.7	0.
US National	4 wk ahead	Bin	percent	10.7	10.8	0.
US National	4 wk ahead	Bin	percent	10.8	10.9	0.
US National	4 wk ahead	Bin	percent	10.9	11	0.
US National	4 wk ahead	Bin	percent	11	11.1	0.
US National	4 wk ahead	Bin	percent	11.1	11.2	0.
US National	4 wk ahead	Bin	percent	11.2	11.3	0.
US National	4 wk ahead	Bin	percent	11.3	11.4	0.
US National	4 wk ahead	Bin	percent	11.4	11.5	0.
US National	4 wk ahead	Bin	percent	11.5	11.6	0.
US National	4 wk ahead	Bin	percent	11.6	11.7	0.
US National	4 wk ahead	Bin	percent	11.7	11.8	0.
US National	4 wk ahead	Bin	percent	11.8	11.9	0.
US National	4 wk ahead	Bin	percent	11.9	12	0.
US National	4 wk ahead	Bin	percent	12	12.1	0.
US National	4 wk ahead	Bin	percent	12.1	12.2	0.
US National	4 wk ahead	Bin	percent	12.2	12.3	0.
US National	4 wk ahead	Bin	percent	12.3	12.4	0.
US National	4 wk ahead	Bin	percent	12.4	12.5	0.
US National	4 wk ahead	Bin	percent	12.5	12.6	0.
US National	4 wk ahead	Bin	percent	12.6	12.7	0.
US National	4 wk ahead	Bin	percent	12.7	12.8	0.
US National	4 wk ahead	Bin	percent	12.8	12.9	0.
US National	4 wk ahead	Bin	percent	12.9	13	0.
US National	4 wk ahead	Bin	percent	13	100	0.
