# Supplementary material for: Use of daily Internet search query data improves real-time projections of influenza epidemics
Source: J R Soc Interface. 2018 Oct 10;15(147):20180220. doi: 10.1098/rsif.2018.0220 (PMC6228485; doi:10.1098/rsif.2018.0220)
Supplement: Prediction results in FluChallenge format [file rsif20180220supp2.gz › Forecast-files/mss-15-wikiWEEKnoNOW/4-13_paramrep.txt]

{"LL"	{59.92159073342597	213.2379791783025	358.7241261086944	468.6666949610838}}
{"DD"	{2.931471185761439	4.052205749460653	5.429379685344055	6.474052563541239}}
{"R0max"	{1.458608442887556	1.9546263478132142	2.687295146307981	3.1036129978208242}}
{"R0min"	{0.8470894320232911	0.9311567764080854	1.1100266103398968	1.144717584460229}}
{"Inf"	{770.2920749680944	1044.845376206502	1378.1345791626738	1646.7808503677097}}
{"Sus"	{63133.44047441646	66462.21236285192	73402.56107441924	82732.47800940985}}
{"R0(t)"	{1.2194634886888869	1.450421832350414	1.7627965732670816	1.9184466147021073}}
{"Reff"	{0.8671375767552952	1.0074467470611894	1.216610920093443	1.3514933872128143}}
