# Supplementary material for: Use of daily Internet search query data improves real-time projections of influenza epidemics
Source: J R Soc Interface. 2018 Oct 10;15(147):20180220. doi: 10.1098/rsif.2018.0220 (PMC6228485; doi:10.1098/rsif.2018.0220)
Supplement: Prediction results in FluChallenge format [file rsif20180220supp2.gz › Forecast-files/mss-15-wikiWEEKnoNOW/6-16_paramrep.txt]

{"LL"	{80.94234214833043	206.4131132100111	388.6818824773068	455.27059519883613}}
{"DD"	{3.1859439374917806	4.722188816076016	5.849521854912689	6.723560768622327}}
{"R0max"	{1.4718414570920708	1.7561405905542307	2.584270060486089	3.0909139711608122}}
{"R0min"	{0.8037742505350286	0.8749057329140087	1.016778832850154	1.1251353178216514}}
{"Inf"	{1718.1105451814074	2539.597008271438	3363.8129257039323	3816.4346432178722}}
{"Sus"	{47054.41718859785	50325.94205886891	59418.612361574895	70640.10969932399}}
{"R0(t)"	{1.2196716389737383	1.3180974689166878	1.7371349019698918	1.9809329401736195}}
{"Reff"	{0.6161558179748086	0.7475504184397207	0.970219273771118	1.1421309637440606}}
