# Supplementary material for: Use of daily Internet search query data improves real-time projections of influenza epidemics
Source: J R Soc Interface. 2018 Oct 10;15(147):20180220. doi: 10.1098/rsif.2018.0220 (PMC6228485; doi:10.1098/rsif.2018.0220)
Supplement: Prediction results in FluChallenge format [file rsif20180220supp2.gz › Forecast-files/mss-15-wikiWEEKnoNOW/7-12_paramrep.txt]

{"LL"	{64.63937940305192	150.3917910284001	359.04019581292465	454.38081149184063}}
{"DD"	{3.017788192357113	4.430464394474576	6.002923497970489	6.755652259598589}}
{"R0max"	{1.759631913286261	2.3757411496309278	3.24935335024688	3.6267241053294006}}
{"R0min"	{0.831340439598011	0.8876731179074678	1.0050133824572094	1.1341077692510684}}
{"Inf"	{1655.763522400055	2275.036348160694	2951.412600651726	3256.544942283599}}
{"Sus"	{58931.982952228114	63793.3289919977	72339.09847424953	81386.59664769277}}
{"R0(t)"	{1.2993968582762578	1.567833820974045	1.9041763484819487	2.050689534781653}}
{"Reff"	{0.8824046613691582	1.070054383616513	1.2725622875057778	1.439225859517173}}
