# Supplementary material for: Use of daily Internet search query data improves real-time projections of influenza epidemics
Source: J R Soc Interface. 2018 Oct 10;15(147):20180220. doi: 10.1098/rsif.2018.0220 (PMC6228485; doi:10.1098/rsif.2018.0220)
Supplement: Prediction results in FluChallenge format [file rsif20180220supp2.gz › Forecast-files/mss-15-wikiWEEKnoNOW/4-27_paramrep.txt]

{"LL"	{59.72646715673312	145.1033517134072	331.4877557919607	463.21858411965945}}
{"DD"	{3.0004184609887083	4.6024405949041185	6.02610457600132	6.660926753433497}}
{"R0max"	{1.6449277993541238	2.4084491908883443	3.3676655312074644	3.803481773529939}}
{"R0min"	{0.9019400764122659	0.9576068555685328	1.074873220725764	1.136626140726942}}
{"Inf"	{807.6317443519052	1226.6588184927693	1661.6788823262057	1875.9798452177315}}
{"Sus"	{46736.771722547346	52545.9406045803	66097.77618310362	81157.23940423864}}
{"R0(t)"	{1.2302334539541409	1.4765679971294334	1.7456095106968408	1.8706536919518757}}
{"Reff"	{0.7089338684473507	0.8470896663083868	1.0527588037136983	1.2221183309729853}}
