# Supplementary material for: Use of daily Internet search query data improves real-time projections of influenza epidemics
Source: J R Soc Interface. 2018 Oct 10;15(147):20180220. doi: 10.1098/rsif.2018.0220 (PMC6228485; doi:10.1098/rsif.2018.0220)
Supplement: Prediction results in FluChallenge format [file rsif20180220supp2.gz › Forecast-files/mss-15-wikiWEEKnoNOW/8-32_paramrep.txt]

{"LL"	{24.68122744403945	64.98587257611996	193.09355697044046	294.1352878743277}}
{"DD"	{3.3952081027022856	4.7452642460003975	6.290615583485582	6.783445395157921}}
{"R0max"	{1.5436619419406221	2.280609068735745	3.3610126840549785	3.9045403370004}}
{"R0min"	{0.8908474715527639	0.9861894560878227	1.1160369205180114	1.1609886751470397}}
{"Inf"	{779.713781598553	1102.167420008731	1453.8924045052431	1619.66848584159}}
{"Sus"	{44760.61241573042	52126.22360525851	77662.97573765894	90691.96853148451}}
{"R0(t)"	{1.1614478173856218	1.290194423781323	1.5025813045271308	1.5744650900452908}}
{"Reff"	{0.5976640907919902	0.7300988053841498	1.0693198290232717	1.2657958136879846}}
