# Supplementary material for: Use of daily Internet search query data improves real-time projections of influenza epidemics
Source: J R Soc Interface. 2018 Oct 10;15(147):20180220. doi: 10.1098/rsif.2018.0220 (PMC6228485; doi:10.1098/rsif.2018.0220)
Supplement: Prediction results in FluChallenge format [file rsif20180220supp2.gz › Forecast-files/mss-15-wikiWEEKnoNOW/2013-EW15.csv]

Location	Target	Type	Unit	Bin_start_incl	Bin_end_notincl	Value
US National	1 wk ahead	Point	percent	NA	NA	1.543
US National	1 wk ahead	Bin	percent	0	0,1	0.002261
US National	1 wk ahead	Bin	percent	0,1	0,2	0.0043549999999999995
US National	1 wk ahead	Bin	percent	0,2	0,3	0.0076939999999999995
US National	1 wk ahead	Bin	percent	0,3	0,4	0.012503
US National	1 wk ahead	Bin	percent	0,4	0,5	0.018749
US National	1 wk ahead	Bin	percent	0,5	0,6	0.026049
US National	1 wk ahead	Bin	percent	0,6	0,7	0.033677
US National	1 wk ahead	Bin	percent	0,7	0,8	0.040718
US National	1 wk ahead	Bin	percent	0,8	0,9	0.046297
US National	1 wk ahead	Bin	percent	0,9	1	0.049818999999999995
US National	1 wk ahead	Bin	percent	1	1,1	0.051122
US National	1 wk ahead	Bin	percent	1,1	1,2	0.050495
US National	1 wk ahead	Bin	percent	1,2	1,3	0.048559
US National	1 wk ahead	Bin	percent	1,3	1,4	0.046054
US National	1 wk ahead	Bin	percent	1,4	1,5	0.043601
US National	1 wk ahead	Bin	percent	1,5	1,6	0.041528999999999996
US National	1 wk ahead	Bin	percent	1,6	1,7	0.039821999999999996
US National	1 wk ahead	Bin	percent	1,7	1,8	0.038203
US National	1 wk ahead	Bin	percent	1,8	1,9	0.036298
US National	1 wk ahead	Bin	percent	1,9	2	0.033819999999999996
US National	1 wk ahead	Bin	percent	2	2,1	0.030685999999999998
US National	1 wk ahead	Bin	percent	2,1	2,2	0.027048
US National	1 wk ahead	Bin	percent	2,2	2,3	0.023237999999999998
US National	1 wk ahead	Bin	percent	2,3	2,4	0.019652
US National	1 wk ahead	Bin	percent	2,4	2,5	0.016631
US National	1 wk ahead	Bin	percent	2,5	2,6	0.014367
US National	1 wk ahead	Bin	percent	2,6	2,7	0.012889
US National	1 wk ahead	Bin	percent	2,7	2,8	0.012086999999999999
US National	1 wk ahead	Bin	percent	2,8	2,9	0.011781999999999999
US National	1 wk ahead	Bin	percent	2,9	3	0.011772999999999999
US National	1 wk ahead	Bin	percent	3	3,1	0.011869
US National	1 wk ahead	Bin	percent	3,1	3,2	0.011899999999999999
US National	1 wk ahead	Bin	percent	3,2	3,3	0.011734
US National	1 wk ahead	Bin	percent	3,3	3,4	0.011297
US National	1 wk ahead	Bin	percent	3,4	3,5	0.010584999999999999
US National	1 wk ahead	Bin	percent	3,5	3,6	0.009665
US National	1 wk ahead	Bin	percent	3,6	3,7	0.008638
US National	1 wk ahead	Bin	percent	3,7	3,8	0.0076089999999999994
US National	1 wk ahead	Bin	percent	3,8	3,9	0.006653999999999999
US National	1 wk ahead	Bin	percent	3,9	4	0.005804999999999999
US National	1 wk ahead	Bin	percent	4	4,1	0.0050539999999999995
US National	1 wk ahead	Bin	percent	4,1	4,2	0.004366
US National	1 wk ahead	Bin	percent	4,2	4,3	0.0037099999999999998
US National	1 wk ahead	Bin	percent	4,3	4,4	0.003077
US National	1 wk ahead	Bin	percent	4,4	4,5	0.002499
US National	1 wk ahead	Bin	percent	4,5	4,6	0.00203
US National	1 wk ahead	Bin	percent	4,6	4,7	0.001725
US National	1 wk ahead	Bin	percent	4,7	4,8	0.0016079999999999998
US National	1 wk ahead	Bin	percent	4,8	4,9	0.001665
US National	1 wk ahead	Bin	percent	4,9	5	0.001847
US National	1 wk ahead	Bin	percent	5	5,1	0.002103
US National	1 wk ahead	Bin	percent	5,1	5,2	0.002384
US National	1 wk ahead	Bin	percent	5,2	5,3	0.002649
US National	1 wk ahead	Bin	percent	5,3	5,4	0.0028499999999999997
US National	1 wk ahead	Bin	percent	5,4	5,5	0.0029319999999999997
US National	1 wk ahead	Bin	percent	5,5	5,6	0.002848
US National	1 wk ahead	Bin	percent	5,6	5,7	0.0025789999999999997
US National	1 wk ahead	Bin	percent	5,7	5,8	0.002157
US National	1 wk ahead	Bin	percent	5,8	5,9	0.001655
US National	1 wk ahead	Bin	percent	5,9	6	0.0011589999999999999
US National	1 wk ahead	Bin	percent	6	6,1	0.000739
US National	1 wk ahead	Bin	percent	6,1	6,2	0.000428
US National	1 wk ahead	Bin	percent	6,2	6,3	0.000225
US National	1 wk ahead	Bin	percent	6,3	6,4	0.000107
US National	1 wk ahead	Bin	percent	6,4	6,5	0.000046
US National	1 wk ahead	Bin	percent	6,5	6,6	0.000018
US National	1 wk ahead	Bin	percent	6,6	6,7	6.e-6
US National	1 wk ahead	Bin	percent	6,7	6,8	2.e-6
US National	1 wk ahead	Bin	percent	6,8	6,9	1.e-6
US National	1 wk ahead	Bin	percent	6,9	7	0.
US National	1 wk ahead	Bin	percent	7	7,1	0.
US National	1 wk ahead	Bin	percent	7,1	7,2	0.
US National	1 wk ahead	Bin	percent	7,2	7,3	0.
US National	1 wk ahead	Bin	percent	7,3	7,4	0.
US National	1 wk ahead	Bin	percent	7,4	7,5	0.
US National	1 wk ahead	Bin	percent	7,5	7,6	0.
US National	1 wk ahead	Bin	percent	7,6	7,7	0.
US National	1 wk ahead	Bin	percent	7,7	7,8	0.
US National	1 wk ahead	Bin	percent	7,8	7,9	0.
US National	1 wk ahead	Bin	percent	7,9	8	0.
US National	1 wk ahead	Bin	percent	8	8,1	0.
US National	1 wk ahead	Bin	percent	8,1	8,2	0.
US National	1 wk ahead	Bin	percent	8,2	8,3	0.
US National	1 wk ahead	Bin	percent	8,3	8,4	0.
US National	1 wk ahead	Bin	percent	8,4	8,5	0.
US National	1 wk ahead	Bin	percent	8,5	8,6	0.
US National	1 wk ahead	Bin	percent	8,6	8,7	0.
US National	1 wk ahead	Bin	percent	8,7	8,8	0.
US National	1 wk ahead	Bin	percent	8,8	8,9	0.
US National	1 wk ahead	Bin	percent	8,9	9	0.
US National	1 wk ahead	Bin	percent	9	9,1	0.
US National	1 wk ahead	Bin	percent	9,1	9,2	0.
US National	1 wk ahead	Bin	percent	9,2	9,3	0.
US National	1 wk ahead	Bin	percent	9,3	9,4	0.
US National	1 wk ahead	Bin	percent	9,4	9,5	0.
US National	1 wk ahead	Bin	percent	9,5	9,6	0.
US National	1 wk ahead	Bin	percent	9,6	9,7	0.
US National	1 wk ahead	Bin	percent	9,7	9,8	0.
US National	1 wk ahead	Bin	percent	9,8	9,9	0.
US National	1 wk ahead	Bin	percent	9,9	10	0.
US National	1 wk ahead	Bin	percent	10	10,1	0.
US National	1 wk ahead	Bin	percent	10,1	10,2	0.
US National	1 wk ahead	Bin	percent	10,2	10,3	0.
US National	1 wk ahead	Bin	percent	10,3	10,4	0.
US National	1 wk ahead	Bin	percent	10,4	10,5	0.
US National	1 wk ahead	Bin	percent	10,5	10,6	0.
US National	1 wk ahead	Bin	percent	10,6	10,7	0.
US National	1 wk ahead	Bin	percent	10,7	10,8	0.
US National	1 wk ahead	Bin	percent	10,8	10,9	0.
US National	1 wk ahead	Bin	percent	10,9	11	0.
US National	1 wk ahead	Bin	percent	11	11,1	0.
US National	1 wk ahead	Bin	percent	11,1	11,2	0.
US National	1 wk ahead	Bin	percent	11,2	11,3	0.
US National	1 wk ahead	Bin	percent	11,3	11,4	0.
US National	1 wk ahead	Bin	percent	11,4	11,5	0.
US National	1 wk ahead	Bin	percent	11,5	11,6	0.
US National	1 wk ahead	Bin	percent	11,6	11,7	0.
US National	1 wk ahead	Bin	percent	11,7	11,8	0.
US National	1 wk ahead	Bin	percent	11,8	11,9	0.
US National	1 wk ahead	Bin	percent	11,9	12	0.
US National	1 wk ahead	Bin	percent	12	12,1	0.
US National	1 wk ahead	Bin	percent	12,1	12,2	0.
US National	1 wk ahead	Bin	percent	12,2	12,3	0.
US National	1 wk ahead	Bin	percent	12,3	12,4	0.
US National	1 wk ahead	Bin	percent	12,4	12,5	0.
US National	1 wk ahead	Bin	percent	12,5	12,6	0.
US National	1 wk ahead	Bin	percent	12,6	12,7	0.
US National	1 wk ahead	Bin	percent	12,7	12,8	0.
US National	1 wk ahead	Bin	percent	12,8	12,9	0.
US National	1 wk ahead	Bin	percent	12,9	13	0.
US National	1 wk ahead	Bin	percent	13	100	0.
US National	2 wk ahead	Point	percent	NA	NA	1.4336000000000002
US National	2 wk ahead	Bin	percent	0	0,1	0.020949
US National	2 wk ahead	Bin	percent	0,1	0,2	0.025591
US National	2 wk ahead	Bin	percent	0,2	0,3	0.030129999999999997
US National	2 wk ahead	Bin	percent	0,3	0,4	0.03424
US National	2 wk ahead	Bin	percent	0,4	0,5	0.037619
US National	2 wk ahead	Bin	percent	0,5	0,6	0.040042
US National	2 wk ahead	Bin	percent	0,6	0,7	0.041393
US National	2 wk ahead	Bin	percent	0,7	0,8	0.041679
US National	2 wk ahead	Bin	percent	0,8	0,9	0.041016
US National	2 wk ahead	Bin	percent	0,9	1	0.039608
US National	2 wk ahead	Bin	percent	1	1,1	0.037697999999999995
US National	2 wk ahead	Bin	percent	1,1	1,2	0.035528
US National	2 wk ahead	Bin	percent	1,2	1,3	0.033305
US National	2 wk ahead	Bin	percent	1,3	1,4	0.031179
US National	2 wk ahead	Bin	percent	1,4	1,5	0.029235999999999998
US National	2 wk ahead	Bin	percent	1,5	1,6	0.027497999999999998
US National	2 wk ahead	Bin	percent	1,6	1,7	0.025942
US National	2 wk ahead	Bin	percent	1,7	1,8	0.02451
US National	2 wk ahead	Bin	percent	1,8	1,9	0.023131
US National	2 wk ahead	Bin	percent	1,9	2	0.021736
US National	2 wk ahead	Bin	percent	2	2,1	0.020272
US National	2 wk ahead	Bin	percent	2,1	2,2	0.018712
US National	2 wk ahead	Bin	percent	2,2	2,3	0.017058999999999998
US National	2 wk ahead	Bin	percent	2,3	2,4	0.015342999999999999
US National	2 wk ahead	Bin	percent	2,4	2,5	0.013616999999999999
US National	2 wk ahead	Bin	percent	2,5	2,6	0.011947
US National	2 wk ahead	Bin	percent	2,6	2,7	0.0104
US National	2 wk ahead	Bin	percent	2,7	2,8	0.009033
US National	2 wk ahead	Bin	percent	2,8	2,9	0.007884
US National	2 wk ahead	Bin	percent	2,9	3	0.006972
US National	2 wk ahead	Bin	percent	3	3,1	0.006291
US National	2 wk ahead	Bin	percent	3,1	3,2	0.0058189999999999995
US National	2 wk ahead	Bin	percent	3,2	3,3	0.005521
US National	2 wk ahead	Bin	percent	3,3	3,4	0.0053549999999999995
US National	2 wk ahead	Bin	percent	3,4	3,5	0.005281999999999999
US National	2 wk ahead	Bin	percent	3,5	3,6	0.005265
US National	2 wk ahead	Bin	percent	3,6	3,7	0.005274
US National	2 wk ahead	Bin	percent	3,7	3,8	0.005288
US National	2 wk ahead	Bin	percent	3,8	3,9	0.005288
US National	2 wk ahead	Bin	percent	3,9	4	0.005265
US National	2 wk ahead	Bin	percent	4	4,1	0.005213
US National	2 wk ahead	Bin	percent	4,1	4,2	0.00513
US National	2 wk ahead	Bin	percent	4,2	4,3	0.00502
US National	2 wk ahead	Bin	percent	4,3	4,4	0.004889999999999999
US National	2 wk ahead	Bin	percent	4,4	4,5	0.004752
US National	2 wk ahead	Bin	percent	4,5	4,6	0.004618
US National	2 wk ahead	Bin	percent	4,6	4,7	0.0045
US National	2 wk ahead	Bin	percent	4,7	4,8	0.004408
US National	2 wk ahead	Bin	percent	4,8	4,9	0.004347
US National	2 wk ahead	Bin	percent	4,9	5	0.00432
US National	2 wk ahead	Bin	percent	5	5,1	0.004324
US National	2 wk ahead	Bin	percent	5,1	5,2	0.004356
US National	2 wk ahead	Bin	percent	5,2	5,3	0.004411
US National	2 wk ahead	Bin	percent	5,3	5,4	0.004481
US National	2 wk ahead	Bin	percent	5,4	5,5	0.004556
US National	2 wk ahead	Bin	percent	5,5	5,6	0.004625
US National	2 wk ahead	Bin	percent	5,6	5,7	0.0046689999999999995
US National	2 wk ahead	Bin	percent	5,7	5,8	0.004673
US National	2 wk ahead	Bin	percent	5,8	5,9	0.0046159999999999994
US National	2 wk ahead	Bin	percent	5,9	6	0.004487
US National	2 wk ahead	Bin	percent	6	6,1	0.004275
US National	2 wk ahead	Bin	percent	6,1	6,2	0.0039829999999999996
US National	2 wk ahead	Bin	percent	6,2	6,3	0.00362
US National	2 wk ahead	Bin	percent	6,3	6,4	0.003204
US National	2 wk ahead	Bin	percent	6,4	6,5	0.002757
US National	2 wk ahead	Bin	percent	6,5	6,6	0.0023049999999999998
US National	2 wk ahead	Bin	percent	6,6	6,7	0.0018729999999999999
US National	2 wk ahead	Bin	percent	6,7	6,8	0.001483
US National	2 wk ahead	Bin	percent	6,8	6,9	0.001153
US National	2 wk ahead	Bin	percent	6,9	7	0.000895
US National	2 wk ahead	Bin	percent	7	7,1	0.000717
US National	2 wk ahead	Bin	percent	7,1	7,2	0.000621
US National	2 wk ahead	Bin	percent	7,2	7,3	0.000607
US National	2 wk ahead	Bin	percent	7,3	7,4	0.000668
US National	2 wk ahead	Bin	percent	7,4	7,5	0.000794
US National	2 wk ahead	Bin	percent	7,5	7,6	0.0009699999999999999
US National	2 wk ahead	Bin	percent	7,6	7,7	0.001176
US National	2 wk ahead	Bin	percent	7,7	7,8	0.001387
US National	2 wk ahead	Bin	percent	7,8	7,9	0.001575
US National	2 wk ahead	Bin	percent	7,9	8	0.001715
US National	2 wk ahead	Bin	percent	8	8,1	0.0017879999999999999
US National	2 wk ahead	Bin	percent	8,1	8,2	0.0017829999999999999
US National	2 wk ahead	Bin	percent	8,2	8,3	0.001699
US National	2 wk ahead	Bin	percent	8,3	8,4	0.001548
US National	2 wk ahead	Bin	percent	8,4	8,5	0.0013469999999999999
US National	2 wk ahead	Bin	percent	8,5	8,6	0.001121
US National	2 wk ahead	Bin	percent	8,6	8,7	0.000891
US National	2 wk ahead	Bin	percent	8,7	8,8	0.000677
US National	2 wk ahead	Bin	percent	8,8	8,9	0.0004919999999999999
US National	2 wk ahead	Bin	percent	8,9	9	0.000341
US National	2 wk ahead	Bin	percent	9	9,1	0.000226
US National	2 wk ahead	Bin	percent	9,1	9,2	0.000143
US National	2 wk ahead	Bin	percent	9,2	9,3	0.000087
US National	2 wk ahead	Bin	percent	9,3	9,4	0.000049999999999999996
US National	2 wk ahead	Bin	percent	9,4	9,5	0.000028
US National	2 wk ahead	Bin	percent	9,5	9,6	0.000014999999999999999
US National	2 wk ahead	Bin	percent	9,6	9,7	7.e-6
US National	2 wk ahead	Bin	percent	9,7	9,8	4.e-6
US National	2 wk ahead	Bin	percent	9,8	9,9	2.e-6
US National	2 wk ahead	Bin	percent	9,9	10	1.e-6
US National	2 wk ahead	Bin	percent	10	10,1	0.
US National	2 wk ahead	Bin	percent	10,1	10,2	0.
US National	2 wk ahead	Bin	percent	10,2	10,3	0.
US National	2 wk ahead	Bin	percent	10,3	10,4	0.
US National	2 wk ahead	Bin	percent	10,4	10,5	0.
US National	2 wk ahead	Bin	percent	10,5	10,6	0.
US National	2 wk ahead	Bin	percent	10,6	10,7	0.
US National	2 wk ahead	Bin	percent	10,7	10,8	0.
US National	2 wk ahead	Bin	percent	10,8	10,9	0.
US National	2 wk ahead	Bin	percent	10,9	11	0.
US National	2 wk ahead	Bin	percent	11	11,1	0.
US National	2 wk ahead	Bin	percent	11,1	11,2	0.
US National	2 wk ahead	Bin	percent	11,2	11,3	0.
US National	2 wk ahead	Bin	percent	11,3	11,4	0.
US National	2 wk ahead	Bin	percent	11,4	11,5	0.
US National	2 wk ahead	Bin	percent	11,5	11,6	1.e-6
US National	2 wk ahead	Bin	percent	11,6	11,7	2.e-6
US National	2 wk ahead	Bin	percent	11,7	11,8	4.9999999999999996e-6
US National	2 wk ahead	Bin	percent	11,8	11,9	9.999999999999999e-6
US National	2 wk ahead	Bin	percent	11,9	12	0.000019999999999999998
US National	2 wk ahead	Bin	percent	12	12,1	0.000036
US National	2 wk ahead	Bin	percent	12,1	12,2	0.000064
US National	2 wk ahead	Bin	percent	12,2	12,3	0.00010899999999999999
US National	2 wk ahead	Bin	percent	12,3	12,4	0.000176
US National	2 wk ahead	Bin	percent	12,4	12,5	0.000272
US National	2 wk ahead	Bin	percent	12,5	12,6	0.000403
US National	2 wk ahead	Bin	percent	12,6	12,7	0.000571
US National	2 wk ahead	Bin	percent	12,7	12,8	0.000774
US National	2 wk ahead	Bin	percent	12,8	12,9	0.001004
US National	2 wk ahead	Bin	percent	12,9	13	0.001249
US National	2 wk ahead	Bin	percent	13	100	0.026966999999999998
US National	3 wk ahead	Point	percent	NA	NA	1.3858000000000001
US National	3 wk ahead	Bin	percent	0	0,1	0.031681
US National	3 wk ahead	Bin	percent	0,1	0,2	0.03535
US National	3 wk ahead	Bin	percent	0,2	0,3	0.038338
US National	3 wk ahead	Bin	percent	0,3	0,4	0.040468
US National	3 wk ahead	Bin	percent	0,4	0,5	0.041648
US National	3 wk ahead	Bin	percent	0,5	0,6	0.041874
US National	3 wk ahead	Bin	percent	0,6	0,7	0.041228999999999995
US National	3 wk ahead	Bin	percent	0,7	0,8	0.039861
US National	3 wk ahead	Bin	percent	0,8	0,9	0.03796
US National	3 wk ahead	Bin	percent	0,9	1	0.035725
US National	3 wk ahead	Bin	percent	1	1,1	0.033339
US National	3 wk ahead	Bin	percent	1,1	1,2	0.030951999999999997
US National	3 wk ahead	Bin	percent	1,2	1,3	0.028672999999999997
US National	3 wk ahead	Bin	percent	1,3	1,4	0.026565
US National	3 wk ahead	Bin	percent	1,4	1,5	0.024654
US National	3 wk ahead	Bin	percent	1,5	1,6	0.022938999999999998
US National	3 wk ahead	Bin	percent	1,6	1,7	0.021397
US National	3 wk ahead	Bin	percent	1,7	1,8	0.019995
US National	3 wk ahead	Bin	percent	1,8	1,9	0.018697
US National	3 wk ahead	Bin	percent	1,9	2	0.017467
US National	3 wk ahead	Bin	percent	2	2,1	0.016274
US National	3 wk ahead	Bin	percent	2,1	2,2	0.015096
US National	3 wk ahead	Bin	percent	2,2	2,3	0.013918
US National	3 wk ahead	Bin	percent	2,3	2,4	0.01274
US National	3 wk ahead	Bin	percent	2,4	2,5	0.011569999999999999
US National	3 wk ahead	Bin	percent	2,5	2,6	0.010424
US National	3 wk ahead	Bin	percent	2,6	2,7	0.009323
US National	3 wk ahead	Bin	percent	2,7	2,8	0.008291
US National	3 wk ahead	Bin	percent	2,8	2,9	0.007346
US National	3 wk ahead	Bin	percent	2,9	3	0.0065
US National	3 wk ahead	Bin	percent	3	3,1	0.005756
US National	3 wk ahead	Bin	percent	3,1	3,2	0.005111999999999999
US National	3 wk ahead	Bin	percent	3,2	3,3	0.00456
US National	3 wk ahead	Bin	percent	3,3	3,4	0.004092
US National	3 wk ahead	Bin	percent	3,4	3,5	0.003699
US National	3 wk ahead	Bin	percent	3,5	3,6	0.003375
US National	3 wk ahead	Bin	percent	3,6	3,7	0.003117
US National	3 wk ahead	Bin	percent	3,7	3,8	0.002925
US National	3 wk ahead	Bin	percent	3,8	3,9	0.002796
US National	3 wk ahead	Bin	percent	3,9	4	0.002729
US National	3 wk ahead	Bin	percent	4	4,1	0.002718
US National	3 wk ahead	Bin	percent	4,1	4,2	0.002758
US National	3 wk ahead	Bin	percent	4,2	4,3	0.00284
US National	3 wk ahead	Bin	percent	4,3	4,4	0.002957
US National	3 wk ahead	Bin	percent	4,4	4,5	0.0031019999999999997
US National	3 wk ahead	Bin	percent	4,5	4,6	0.003267
US National	3 wk ahead	Bin	percent	4,6	4,7	0.0034479999999999997
US National	3 wk ahead	Bin	percent	4,7	4,8	0.0036379999999999997
US National	3 wk ahead	Bin	percent	4,8	4,9	0.0038299999999999996
US National	3 wk ahead	Bin	percent	4,9	5	0.004016
US National	3 wk ahead	Bin	percent	5	5,1	0.004183
US National	3 wk ahead	Bin	percent	5,1	5,2	0.004321
US National	3 wk ahead	Bin	percent	5,2	5,3	0.004415
US National	3 wk ahead	Bin	percent	5,3	5,4	0.004456
US National	3 wk ahead	Bin	percent	5,4	5,5	0.004436
US National	3 wk ahead	Bin	percent	5,5	5,6	0.004352
US National	3 wk ahead	Bin	percent	5,6	5,7	0.0042049999999999995
US National	3 wk ahead	Bin	percent	5,7	5,8	0.004001
US National	3 wk ahead	Bin	percent	5,8	5,9	0.0037519999999999997
US National	3 wk ahead	Bin	percent	5,9	6	0.003473
US National	3 wk ahead	Bin	percent	6	6,1	0.003179
US National	3 wk ahead	Bin	percent	6,1	6,2	0.002888
US National	3 wk ahead	Bin	percent	6,2	6,3	0.002616
US National	3 wk ahead	Bin	percent	6,3	6,4	0.0023769999999999998
US National	3 wk ahead	Bin	percent	6,4	6,5	0.002179
US National	3 wk ahead	Bin	percent	6,5	6,6	0.002029
US National	3 wk ahead	Bin	percent	6,6	6,7	0.0019279999999999998
US National	3 wk ahead	Bin	percent	6,7	6,8	0.001875
US National	3 wk ahead	Bin	percent	6,8	6,9	0.001867
US National	3 wk ahead	Bin	percent	6,9	7	0.001898
US National	3 wk ahead	Bin	percent	7	7,1	0.0019619999999999998
US National	3 wk ahead	Bin	percent	7,1	7,2	0.0020529999999999997
US National	3 wk ahead	Bin	percent	7,2	7,3	0.0021639999999999997
US National	3 wk ahead	Bin	percent	7,3	7,4	0.002288
US National	3 wk ahead	Bin	percent	7,4	7,5	0.0024189999999999997
US National	3 wk ahead	Bin	percent	7,5	7,6	0.002554
US National	3 wk ahead	Bin	percent	7,6	7,7	0.002691
US National	3 wk ahead	Bin	percent	7,7	7,8	0.002828
US National	3 wk ahead	Bin	percent	7,8	7,9	0.0029649999999999998
US National	3 wk ahead	Bin	percent	7,9	8	0.003101
US National	3 wk ahead	Bin	percent	8	8,1	0.003232
US National	3 wk ahead	Bin	percent	8,1	8,2	0.0033499999999999997
US National	3 wk ahead	Bin	percent	8,2	8,3	0.003447
US National	3 wk ahead	Bin	percent	8,3	8,4	0.003508
US National	3 wk ahead	Bin	percent	8,4	8,5	0.003522
US National	3 wk ahead	Bin	percent	8,5	8,6	0.003476
US National	3 wk ahead	Bin	percent	8,6	8,7	0.003364
US National	3 wk ahead	Bin	percent	8,7	8,8	0.0031839999999999998
US National	3 wk ahead	Bin	percent	8,8	8,9	0.002941
US National	3 wk ahead	Bin	percent	8,9	9	0.002647
US National	3 wk ahead	Bin	percent	9	9,1	0.0023179999999999997
US National	3 wk ahead	Bin	percent	9,1	9,2	0.001973
US National	3 wk ahead	Bin	percent	9,2	9,3	0.0016309999999999999
US National	3 wk ahead	Bin	percent	9,3	9,4	0.0013089999999999998
US National	3 wk ahead	Bin	percent	9,4	9,5	0.0010199999999999999
US National	3 wk ahead	Bin	percent	9,5	9,6	0.000771
US National	3 wk ahead	Bin	percent	9,6	9,7	0.000569
US National	3 wk ahead	Bin	percent	9,7	9,8	0.000412
US National	3 wk ahead	Bin	percent	9,8	9,9	0.000299
US National	3 wk ahead	Bin	percent	9,9	10	0.000226
US National	3 wk ahead	Bin	percent	10	10,1	0.00018999999999999998
US National	3 wk ahead	Bin	percent	10,1	10,2	0.000186
US National	3 wk ahead	Bin	percent	10,2	10,3	0.000213
US National	3 wk ahead	Bin	percent	10,3	10,4	0.000269
US National	3 wk ahead	Bin	percent	10,4	10,5	0.000352
US National	3 wk ahead	Bin	percent	10,5	10,6	0.000461
US National	3 wk ahead	Bin	percent	10,6	10,7	0.000592
US National	3 wk ahead	Bin	percent	10,7	10,8	0.000741
US National	3 wk ahead	Bin	percent	10,8	10,9	0.000901
US National	3 wk ahead	Bin	percent	10,9	11	0.001063
US National	3 wk ahead	Bin	percent	11	11,1	0.001217
US National	3 wk ahead	Bin	percent	11,1	11,2	0.001352
US National	3 wk ahead	Bin	percent	11,2	11,3	0.0014579999999999999
US National	3 wk ahead	Bin	percent	11,3	11,4	0.001526
US National	3 wk ahead	Bin	percent	11,4	11,5	0.0015509999999999999
US National	3 wk ahead	Bin	percent	11,5	11,6	0.001532
US National	3 wk ahead	Bin	percent	11,6	11,7	0.001469
US National	3 wk ahead	Bin	percent	11,7	11,8	0.001367
US National	3 wk ahead	Bin	percent	11,8	11,9	0.001235
US National	3 wk ahead	Bin	percent	11,9	12	0.001083
US National	3 wk ahead	Bin	percent	12	12,1	0.0009209999999999999
US National	3 wk ahead	Bin	percent	12,1	12,2	0.0007599999999999999
US National	3 wk ahead	Bin	percent	12,2	12,3	0.000607
US National	3 wk ahead	Bin	percent	12,3	12,4	0.00047
US National	3 wk ahead	Bin	percent	12,4	12,5	0.000352
US National	3 wk ahead	Bin	percent	12,5	12,6	0.000256
US National	3 wk ahead	Bin	percent	12,6	12,7	0.000179
US National	3 wk ahead	Bin	percent	12,7	12,8	0.000122
US National	3 wk ahead	Bin	percent	12,8	12,9	0.00007999999999999999
US National	3 wk ahead	Bin	percent	12,9	13	0.000051
US National	3 wk ahead	Bin	percent	13	100	0.033759
US National	4 wk ahead	Point	percent	NA	NA	1.3454000000000002
US National	4 wk ahead	Bin	percent	0	0,1	0.037709
US National	4 wk ahead	Bin	percent	0,1	0,2	0.040595
US National	4 wk ahead	Bin	percent	0,2	0,3	0.042609
US National	4 wk ahead	Bin	percent	0,3	0,4	0.043665999999999996
US National	4 wk ahead	Bin	percent	0,4	0,5	0.043762999999999996
US National	4 wk ahead	Bin	percent	0,5	0,6	0.042963999999999995
US National	4 wk ahead	Bin	percent	0,6	0,7	0.041413
US National	4 wk ahead	Bin	percent	0,7	0,8	0.039282
US National	4 wk ahead	Bin	percent	0,8	0,9	0.036764
US National	4 wk ahead	Bin	percent	0,9	1	0.034048
US National	4 wk ahead	Bin	percent	1	1,1	0.031293
US National	4 wk ahead	Bin	percent	1,1	1,2	0.02863
US National	4 wk ahead	Bin	percent	1,2	1,3	0.026144999999999998
US National	4 wk ahead	Bin	percent	1,3	1,4	0.023894
US National	4 wk ahead	Bin	percent	1,4	1,5	0.021897
US National	4 wk ahead	Bin	percent	1,5	1,6	0.020149999999999998
US National	4 wk ahead	Bin	percent	1,6	1,7	0.018633
US National	4 wk ahead	Bin	percent	1,7	1,8	0.017311
US National	4 wk ahead	Bin	percent	1,8	1,9	0.016142999999999998
US National	4 wk ahead	Bin	percent	1,9	2	0.015087
US National	4 wk ahead	Bin	percent	2	2,1	0.014102
US National	4 wk ahead	Bin	percent	2,1	2,2	0.013155
US National	4 wk ahead	Bin	percent	2,2	2,3	0.012222
US National	4 wk ahead	Bin	percent	2,3	2,4	0.011290999999999999
US National	4 wk ahead	Bin	percent	2,4	2,5	0.010365
US National	4 wk ahead	Bin	percent	2,5	2,6	0.009453
US National	4 wk ahead	Bin	percent	2,6	2,7	0.008574
US National	4 wk ahead	Bin	percent	2,7	2,8	0.0077469999999999995
US National	4 wk ahead	Bin	percent	2,8	2,9	0.0069889999999999996
US National	4 wk ahead	Bin	percent	2,9	3	0.006307999999999999
US National	4 wk ahead	Bin	percent	3	3,1	0.005706
US National	4 wk ahead	Bin	percent	3,1	3,2	0.005175
US National	4 wk ahead	Bin	percent	3,2	3,3	0.004702
US National	4 wk ahead	Bin	percent	3,3	3,4	0.004271
US National	4 wk ahead	Bin	percent	3,4	3,5	0.003868
US National	4 wk ahead	Bin	percent	3,5	3,6	0.003482
US National	4 wk ahead	Bin	percent	3,6	3,7	0.003109
US National	4 wk ahead	Bin	percent	3,7	3,8	0.0027519999999999997
US National	4 wk ahead	Bin	percent	3,8	3,9	0.00242
US National	4 wk ahead	Bin	percent	3,9	4	0.0021249999999999997
US National	4 wk ahead	Bin	percent	4	4,1	0.0018789999999999998
US National	4 wk ahead	Bin	percent	4,1	4,2	0.001694
US National	4 wk ahead	Bin	percent	4,2	4,3	0.001576
US National	4 wk ahead	Bin	percent	4,3	4,4	0.001527
US National	4 wk ahead	Bin	percent	4,4	4,5	0.0015429999999999999
US National	4 wk ahead	Bin	percent	4,5	4,6	0.001616
US National	4 wk ahead	Bin	percent	4,6	4,7	0.001733
US National	4 wk ahead	Bin	percent	4,7	4,8	0.0018839999999999998
US National	4 wk ahead	Bin	percent	4,8	4,9	0.002056
US National	4 wk ahead	Bin	percent	4,9	5	0.0022429999999999998
US National	4 wk ahead	Bin	percent	5	5,1	0.002441
US National	4 wk ahead	Bin	percent	5,1	5,2	0.00265
US National	4 wk ahead	Bin	percent	5,2	5,3	0.002874
US National	4 wk ahead	Bin	percent	5,3	5,4	0.003116
US National	4 wk ahead	Bin	percent	5,4	5,5	0.003381
US National	4 wk ahead	Bin	percent	5,5	5,6	0.003665
US National	4 wk ahead	Bin	percent	5,6	5,7	0.003962
US National	4 wk ahead	Bin	percent	5,7	5,8	0.0042569999999999995
US National	4 wk ahead	Bin	percent	5,8	5,9	0.004529
US National	4 wk ahead	Bin	percent	5,9	6	0.004755
US National	4 wk ahead	Bin	percent	6	6,1	0.004912
US National	4 wk ahead	Bin	percent	6,1	6,2	0.004978
US National	4 wk ahead	Bin	percent	6,2	6,3	0.004941
US National	4 wk ahead	Bin	percent	6,3	6,4	0.004798
US National	4 wk ahead	Bin	percent	6,4	6,5	0.004555
US National	4 wk ahead	Bin	percent	6,5	6,6	0.004229
US National	4 wk ahead	Bin	percent	6,6	6,7	0.003846
US National	4 wk ahead	Bin	percent	6,7	6,8	0.0034319999999999997
US National	4 wk ahead	Bin	percent	6,8	6,9	0.0030169999999999997
US National	4 wk ahead	Bin	percent	6,9	7	0.002624
US National	4 wk ahead	Bin	percent	7	7,1	0.0022719999999999997
US National	4 wk ahead	Bin	percent	7,1	7,2	0.001969
US National	4 wk ahead	Bin	percent	7,2	7,3	0.0017189999999999998
US National	4 wk ahead	Bin	percent	7,3	7,4	0.001516
US National	4 wk ahead	Bin	percent	7,4	7,5	0.001352
US National	4 wk ahead	Bin	percent	7,5	7,6	0.001219
US National	4 wk ahead	Bin	percent	7,6	7,7	0.001107
US National	4 wk ahead	Bin	percent	7,7	7,8	0.0010119999999999999
US National	4 wk ahead	Bin	percent	7,8	7,9	0.000932
US National	4 wk ahead	Bin	percent	7,9	8	0.000869
US National	4 wk ahead	Bin	percent	8	8,1	0.000828
US National	4 wk ahead	Bin	percent	8,1	8,2	0.0008169999999999999
US National	4 wk ahead	Bin	percent	8,2	8,3	0.000841
US National	4 wk ahead	Bin	percent	8,3	8,4	0.000906
US National	4 wk ahead	Bin	percent	8,4	8,5	0.001015
US National	4 wk ahead	Bin	percent	8,5	8,6	0.001166
US National	4 wk ahead	Bin	percent	8,6	8,7	0.001354
US National	4 wk ahead	Bin	percent	8,7	8,8	0.00157
US National	4 wk ahead	Bin	percent	8,8	8,9	0.0018009999999999999
US National	4 wk ahead	Bin	percent	8,9	9	0.002034
US National	4 wk ahead	Bin	percent	9	9,1	0.002254
US National	4 wk ahead	Bin	percent	9,1	9,2	0.00245
US National	4 wk ahead	Bin	percent	9,2	9,3	0.002611
US National	4 wk ahead	Bin	percent	9,3	9,4	0.002731
US National	4 wk ahead	Bin	percent	9,4	9,5	0.0028109999999999997
US National	4 wk ahead	Bin	percent	9,5	9,6	0.002853
US National	4 wk ahead	Bin	percent	9,6	9,7	0.002865
US National	4 wk ahead	Bin	percent	9,7	9,8	0.002855
US National	4 wk ahead	Bin	percent	9,8	9,9	0.0028309999999999997
US National	4 wk ahead	Bin	percent	9,9	10	0.002803
US National	4 wk ahead	Bin	percent	10	10,1	0.0027749999999999997
US National	4 wk ahead	Bin	percent	10,1	10,2	0.002747
US National	4 wk ahead	Bin	percent	10,2	10,3	0.002719
US National	4 wk ahead	Bin	percent	10,3	10,4	0.002683
US National	4 wk ahead	Bin	percent	10,4	10,5	0.002633
US National	4 wk ahead	Bin	percent	10,5	10,6	0.0025599999999999998
US National	4 wk ahead	Bin	percent	10,6	10,7	0.0024579999999999997
US National	4 wk ahead	Bin	percent	10,7	10,8	0.002324
US National	4 wk ahead	Bin	percent	10,8	10,9	0.0021579999999999998
US National	4 wk ahead	Bin	percent	10,9	11	0.001966
US National	4 wk ahead	Bin	percent	11	11,1	0.001756
US National	4 wk ahead	Bin	percent	11,1	11,2	0.00154
US National	4 wk ahead	Bin	percent	11,2	11,3	0.001331
US National	4 wk ahead	Bin	percent	11,3	11,4	0.001142
US National	4 wk ahead	Bin	percent	11,4	11,5	0.000983
US National	4 wk ahead	Bin	percent	11,5	11,6	0.0008619999999999999
US National	4 wk ahead	Bin	percent	11,6	11,7	0.000783
US National	4 wk ahead	Bin	percent	11,7	11,8	0.000745
US National	4 wk ahead	Bin	percent	11,8	11,9	0.000745
US National	4 wk ahead	Bin	percent	11,9	12	0.0007729999999999999
US National	4 wk ahead	Bin	percent	12	12,1	0.000823
US National	4 wk ahead	Bin	percent	12,1	12,2	0.0008839999999999999
US National	4 wk ahead	Bin	percent	12,2	12,3	0.000948
US National	4 wk ahead	Bin	percent	12,3	12,4	0.0010069999999999999
US National	4 wk ahead	Bin	percent	12,4	12,5	0.001057
US National	4 wk ahead	Bin	percent	12,5	12,6	0.001096
US National	4 wk ahead	Bin	percent	12,6	12,7	0.001124
US National	4 wk ahead	Bin	percent	12,7	12,8	0.0011409999999999999
US National	4 wk ahead	Bin	percent	12,8	12,9	0.0011489999999999998
US National	4 wk ahead	Bin	percent	12,9	13	0.00115
US National	4 wk ahead	Bin	percent	13	100	0.046047
