# Supplementary material for: Use of daily Internet search query data improves real-time projections of influenza epidemics
Source: J R Soc Interface. 2018 Oct 10;15(147):20180220. doi: 10.1098/rsif.2018.0220 (PMC6228485; doi:10.1098/rsif.2018.0220)
Supplement: Prediction results in FluChallenge format [file rsif20180220supp2.gz › Forecast-files/mss-15-wikiWEEKnoNOW/5-3_paramrep.txt]

{"LL"	{33.44123612635471	106.41231879947901	332.9470811371693	466.8010888950545}}
{"DD"	{2.7724264584110134	4.141785045493804	5.975419243293536	6.557049962924308}}
{"R0max"	{1.4597221009865946	2.0790711317718027	3.107874845699984	3.571908679616862}}
{"R0min"	{0.8613615976050436	0.8905009698594246	1.050772723952782	1.1257734723385007}}
{"Inf"	{556.7198254751919	820.7501611527374	1164.1376629401334	1294.4535644141442}}
{"Sus"	{70537.02671457894	73834.04766472086	84542.81706915956	90844.80136861505}}
{"R0(t)"	{1.0618462952935952	1.1873953204866112	1.404917345666131	1.5005697940740874}}
{"Reff"	{0.8779233862816035	0.9568238465066398	1.0762884017353798	1.1503259706659152}}
