# Supplementary material for: Use of daily Internet search query data improves real-time projections of influenza epidemics
Source: J R Soc Interface. 2018 Oct 10;15(147):20180220. doi: 10.1098/rsif.2018.0220 (PMC6228485; doi:10.1098/rsif.2018.0220)
Supplement: Prediction results in FluChallenge format [file rsif20180220supp2.gz › Forecast-files/mss-15-wikiWEEKnoNOW/2014-EW14.csv]

Location	Target	Type	Unit	Bin_start_incl	Bin_end_notincl	Value
US National	1 wk ahead	Point	percent	NA	NA	1.8898000000000001
US National	1 wk ahead	Bin	percent	0	0,1	0.000234
US National	1 wk ahead	Bin	percent	0,1	0,2	0.000539
US National	1 wk ahead	Bin	percent	0,2	0,3	0.001137
US National	1 wk ahead	Bin	percent	0,3	0,4	0.002203
US National	1 wk ahead	Bin	percent	0,4	0,5	0.003934
US National	1 wk ahead	Bin	percent	0,5	0,6	0.006499
US National	1 wk ahead	Bin	percent	0,6	0,7	0.009986
US National	1 wk ahead	Bin	percent	0,7	0,8	0.014362999999999999
US National	1 wk ahead	Bin	percent	0,8	0,9	0.019487
US National	1 wk ahead	Bin	percent	0,9	1	0.025141999999999998
US National	1 wk ahead	Bin	percent	1	1,1	0.031086
US National	1 wk ahead	Bin	percent	1,1	1,2	0.037054
US National	1 wk ahead	Bin	percent	1,2	1,3	0.042731
US National	1 wk ahead	Bin	percent	1,3	1,4	0.047719
US National	1 wk ahead	Bin	percent	1,4	1,5	0.051564
US National	1 wk ahead	Bin	percent	1,5	1,6	0.053850999999999996
US National	1 wk ahead	Bin	percent	1,6	1,7	0.054327
US National	1 wk ahead	Bin	percent	1,7	1,8	0.052981999999999994
US National	1 wk ahead	Bin	percent	1,8	1,9	0.050055999999999996
US National	1 wk ahead	Bin	percent	1,9	2	0.04597
US National	1 wk ahead	Bin	percent	2	2,1	0.041214999999999995
US National	1 wk ahead	Bin	percent	2,1	2,2	0.036273
US National	1 wk ahead	Bin	percent	2,2	2,3	0.031564999999999996
US National	1 wk ahead	Bin	percent	2,3	2,4	0.027429
US National	1 wk ahead	Bin	percent	2,4	2,5	0.024107
US National	1 wk ahead	Bin	percent	2,5	2,6	0.021705
US National	1 wk ahead	Bin	percent	2,6	2,7	0.020165
US National	1 wk ahead	Bin	percent	2,7	2,8	0.019268
US National	1 wk ahead	Bin	percent	2,8	2,9	0.018695
US National	1 wk ahead	Bin	percent	2,9	3	0.018127
US National	1 wk ahead	Bin	percent	3	3,1	0.017342
US National	1 wk ahead	Bin	percent	3,1	3,2	0.016264999999999998
US National	1 wk ahead	Bin	percent	3,2	3,3	0.014953
US National	1 wk ahead	Bin	percent	3,3	3,4	0.013535
US National	1 wk ahead	Bin	percent	3,4	3,5	0.012152
US National	1 wk ahead	Bin	percent	3,5	3,6	0.01092
US National	1 wk ahead	Bin	percent	3,6	3,7	0.009911999999999999
US National	1 wk ahead	Bin	percent	3,7	3,8	0.009153999999999999
US National	1 wk ahead	Bin	percent	3,8	3,9	0.008622
US National	1 wk ahead	Bin	percent	3,9	4	0.008249
US National	1 wk ahead	Bin	percent	4	4,1	0.007936
US National	1 wk ahead	Bin	percent	4,1	4,2	0.007579
US National	1 wk ahead	Bin	percent	4,2	4,3	0.007102
US National	1 wk ahead	Bin	percent	4,3	4,4	0.006476
US National	1 wk ahead	Bin	percent	4,4	4,5	0.005732999999999999
US National	1 wk ahead	Bin	percent	4,5	4,6	0.0049369999999999995
US National	1 wk ahead	Bin	percent	4,6	4,7	0.0041659999999999996
US National	1 wk ahead	Bin	percent	4,7	4,8	0.003476
US National	1 wk ahead	Bin	percent	4,8	4,9	0.0028859999999999997
US National	1 wk ahead	Bin	percent	4,9	5	0.002386
US National	1 wk ahead	Bin	percent	5	5,1	0.001947
US National	1 wk ahead	Bin	percent	5,1	5,2	0.0015459999999999998
US National	1 wk ahead	Bin	percent	5,2	5,3	0.001175
US National	1 wk ahead	Bin	percent	5,3	5,4	0.000842
US National	1 wk ahead	Bin	percent	5,4	5,5	0.000563
US National	1 wk ahead	Bin	percent	5,5	5,6	0.000348
US National	1 wk ahead	Bin	percent	5,6	5,7	0.000198
US National	1 wk ahead	Bin	percent	5,7	5,8	0.00010499999999999999
US National	1 wk ahead	Bin	percent	5,8	5,9	0.000056
US National	1 wk ahead	Bin	percent	5,9	6	0.000039999999999999996
US National	1 wk ahead	Bin	percent	6	6,1	0.000051
US National	1 wk ahead	Bin	percent	6,1	6,2	0.000094
US National	1 wk ahead	Bin	percent	6,2	6,3	0.000175
US National	1 wk ahead	Bin	percent	6,3	6,4	0.000305
US National	1 wk ahead	Bin	percent	6,4	6,5	0.00048499999999999997
US National	1 wk ahead	Bin	percent	6,5	6,6	0.000703
US National	1 wk ahead	Bin	percent	6,6	6,7	0.000927
US National	1 wk ahead	Bin	percent	6,7	6,8	0.001112
US National	1 wk ahead	Bin	percent	6,8	6,9	0.001214
US National	1 wk ahead	Bin	percent	6,9	7	0.001207
US National	1 wk ahead	Bin	percent	7	7,1	0.001091
US National	1 wk ahead	Bin	percent	7,1	7,2	0.0008979999999999999
US National	1 wk ahead	Bin	percent	7,2	7,3	0.000673
US National	1 wk ahead	Bin	percent	7,3	7,4	0.000459
US National	1 wk ahead	Bin	percent	7,4	7,5	0.00028399999999999996
US National	1 wk ahead	Bin	percent	7,5	7,6	0.00016099999999999998
US National	1 wk ahead	Bin	percent	7,6	7,7	0.000082
US National	1 wk ahead	Bin	percent	7,7	7,8	0.000039
US National	1 wk ahead	Bin	percent	7,8	7,9	0.000016
US National	1 wk ahead	Bin	percent	7,9	8	6.e-6
US National	1 wk ahead	Bin	percent	8	8,1	2.e-6
US National	1 wk ahead	Bin	percent	8,1	8,2	1.e-6
US National	1 wk ahead	Bin	percent	8,2	8,3	0.
US National	1 wk ahead	Bin	percent	8,3	8,4	0.
US National	1 wk ahead	Bin	percent	8,4	8,5	0.
US National	1 wk ahead	Bin	percent	8,5	8,6	0.
US National	1 wk ahead	Bin	percent	8,6	8,7	0.
US National	1 wk ahead	Bin	percent	8,7	8,8	0.
US National	1 wk ahead	Bin	percent	8,8	8,9	0.
US National	1 wk ahead	Bin	percent	8,9	9	0.
US National	1 wk ahead	Bin	percent	9	9,1	0.
US National	1 wk ahead	Bin	percent	9,1	9,2	0.
US National	1 wk ahead	Bin	percent	9,2	9,3	0.
US National	1 wk ahead	Bin	percent	9,3	9,4	0.
US National	1 wk ahead	Bin	percent	9,4	9,5	0.
US National	1 wk ahead	Bin	percent	9,5	9,6	0.
US National	1 wk ahead	Bin	percent	9,6	9,7	0.
US National	1 wk ahead	Bin	percent	9,7	9,8	0.
US National	1 wk ahead	Bin	percent	9,8	9,9	0.
US National	1 wk ahead	Bin	percent	9,9	10	0.
US National	1 wk ahead	Bin	percent	10	10,1	0.
US National	1 wk ahead	Bin	percent	10,1	10,2	0.
US National	1 wk ahead	Bin	percent	10,2	10,3	0.
US National	1 wk ahead	Bin	percent	10,3	10,4	0.
US National	1 wk ahead	Bin	percent	10,4	10,5	0.
US National	1 wk ahead	Bin	percent	10,5	10,6	0.
US National	1 wk ahead	Bin	percent	10,6	10,7	0.
US National	1 wk ahead	Bin	percent	10,7	10,8	0.
US National	1 wk ahead	Bin	percent	10,8	10,9	0.
US National	1 wk ahead	Bin	percent	10,9	11	0.
US National	1 wk ahead	Bin	percent	11	11,1	0.
US National	1 wk ahead	Bin	percent	11,1	11,2	0.
US National	1 wk ahead	Bin	percent	11,2	11,3	0.
US National	1 wk ahead	Bin	percent	11,3	11,4	0.
US National	1 wk ahead	Bin	percent	11,4	11,5	0.
US National	1 wk ahead	Bin	percent	11,5	11,6	0.
US National	1 wk ahead	Bin	percent	11,6	11,7	0.
US National	1 wk ahead	Bin	percent	11,7	11,8	0.
US National	1 wk ahead	Bin	percent	11,8	11,9	0.
US National	1 wk ahead	Bin	percent	11,9	12	0.
US National	1 wk ahead	Bin	percent	12	12,1	0.
US National	1 wk ahead	Bin	percent	12,1	12,2	0.
US National	1 wk ahead	Bin	percent	12,2	12,3	0.
US National	1 wk ahead	Bin	percent	12,3	12,4	0.
US National	1 wk ahead	Bin	percent	12,4	12,5	0.
US National	1 wk ahead	Bin	percent	12,5	12,6	0.
US National	1 wk ahead	Bin	percent	12,6	12,7	0.
US National	1 wk ahead	Bin	percent	12,7	12,8	0.
US National	1 wk ahead	Bin	percent	12,8	12,9	0.
US National	1 wk ahead	Bin	percent	12,9	13	0.
US National	1 wk ahead	Bin	percent	13	100	0.
US National	2 wk ahead	Point	percent	NA	NA	1.8922
US National	2 wk ahead	Bin	percent	0	0,1	0.009042999999999999
US National	2 wk ahead	Bin	percent	0,1	0,2	0.011223
US National	2 wk ahead	Bin	percent	0,2	0,3	0.013637999999999999
US National	2 wk ahead	Bin	percent	0,3	0,4	0.016236999999999998
US National	2 wk ahead	Bin	percent	0,4	0,5	0.018956999999999998
US National	2 wk ahead	Bin	percent	0,5	0,6	0.021719
US National	2 wk ahead	Bin	percent	0,6	0,7	0.024435
US National	2 wk ahead	Bin	percent	0,7	0,8	0.027013
US National	2 wk ahead	Bin	percent	0,8	0,9	0.029359
US National	2 wk ahead	Bin	percent	0,9	1	0.031386
US National	2 wk ahead	Bin	percent	1	1,1	0.033019
US National	2 wk ahead	Bin	percent	1,1	1,2	0.034196
US National	2 wk ahead	Bin	percent	1,2	1,3	0.034879
US National	2 wk ahead	Bin	percent	1,3	1,4	0.035052
US National	2 wk ahead	Bin	percent	1,4	1,5	0.034726
US National	2 wk ahead	Bin	percent	1,5	1,6	0.033936
US National	2 wk ahead	Bin	percent	1,6	1,7	0.032741
US National	2 wk ahead	Bin	percent	1,7	1,8	0.031212999999999998
US National	2 wk ahead	Bin	percent	1,8	1,9	0.029434
US National	2 wk ahead	Bin	percent	1,9	2	0.027489999999999997
US National	2 wk ahead	Bin	percent	2	2,1	0.025460999999999998
US National	2 wk ahead	Bin	percent	2,1	2,2	0.023417999999999998
US National	2 wk ahead	Bin	percent	2,2	2,3	0.021417
US National	2 wk ahead	Bin	percent	2,3	2,4	0.019502
US National	2 wk ahead	Bin	percent	2,4	2,5	0.017702
US National	2 wk ahead	Bin	percent	2,5	2,6	0.016035
US National	2 wk ahead	Bin	percent	2,6	2,7	0.014511
US National	2 wk ahead	Bin	percent	2,7	2,8	0.013134999999999999
US National	2 wk ahead	Bin	percent	2,8	2,9	0.011909
US National	2 wk ahead	Bin	percent	2,9	3	0.010834
US National	2 wk ahead	Bin	percent	3	3,1	0.009909
US National	2 wk ahead	Bin	percent	3,1	3,2	0.009132999999999999
US National	2 wk ahead	Bin	percent	3,2	3,3	0.008503
US National	2 wk ahead	Bin	percent	3,3	3,4	0.008012
US National	2 wk ahead	Bin	percent	3,4	3,5	0.007652
US National	2 wk ahead	Bin	percent	3,5	3,6	0.007405999999999999
US National	2 wk ahead	Bin	percent	3,6	3,7	0.007255999999999999
US National	2 wk ahead	Bin	percent	3,7	3,8	0.0071779999999999995
US National	2 wk ahead	Bin	percent	3,8	3,9	0.007147
US National	2 wk ahead	Bin	percent	3,9	4	0.0071389999999999995
US National	2 wk ahead	Bin	percent	4	4,1	0.007130999999999999
US National	2 wk ahead	Bin	percent	4,1	4,2	0.0071059999999999995
US National	2 wk ahead	Bin	percent	4,2	4,3	0.007052
US National	2 wk ahead	Bin	percent	4,3	4,4	0.006966
US National	2 wk ahead	Bin	percent	4,4	4,5	0.006849
US National	2 wk ahead	Bin	percent	4,5	4,6	0.0067079999999999996
US National	2 wk ahead	Bin	percent	4,6	4,7	0.006552
US National	2 wk ahead	Bin	percent	4,7	4,8	0.006389
US National	2 wk ahead	Bin	percent	4,8	4,9	0.0062239999999999995
US National	2 wk ahead	Bin	percent	4,9	5	0.006059
US National	2 wk ahead	Bin	percent	5	5,1	0.005893
US National	2 wk ahead	Bin	percent	5,1	5,2	0.005718
US National	2 wk ahead	Bin	percent	5,2	5,3	0.005529
US National	2 wk ahead	Bin	percent	5,3	5,4	0.005318
US National	2 wk ahead	Bin	percent	5,4	5,5	0.005083
US National	2 wk ahead	Bin	percent	5,5	5,6	0.004824
US National	2 wk ahead	Bin	percent	5,6	5,7	0.004543999999999999
US National	2 wk ahead	Bin	percent	5,7	5,8	0.004253
US National	2 wk ahead	Bin	percent	5,8	5,9	0.003962
US National	2 wk ahead	Bin	percent	5,9	6	0.003682
US National	2 wk ahead	Bin	percent	6	6,1	0.003423
US National	2 wk ahead	Bin	percent	6,1	6,2	0.0031929999999999997
US National	2 wk ahead	Bin	percent	6,2	6,3	0.002998
US National	2 wk ahead	Bin	percent	6,3	6,4	0.0028369999999999997
US National	2 wk ahead	Bin	percent	6,4	6,5	0.002708
US National	2 wk ahead	Bin	percent	6,5	6,6	0.0026089999999999998
US National	2 wk ahead	Bin	percent	6,6	6,7	0.002533
US National	2 wk ahead	Bin	percent	6,7	6,8	0.002476
US National	2 wk ahead	Bin	percent	6,8	6,9	0.002431
US National	2 wk ahead	Bin	percent	6,9	7	0.002394
US National	2 wk ahead	Bin	percent	7	7,1	0.002363
US National	2 wk ahead	Bin	percent	7,1	7,2	0.002333
US National	2 wk ahead	Bin	percent	7,2	7,3	0.002303
US National	2 wk ahead	Bin	percent	7,3	7,4	0.002273
US National	2 wk ahead	Bin	percent	7,4	7,5	0.002242
US National	2 wk ahead	Bin	percent	7,5	7,6	0.0022099999999999997
US National	2 wk ahead	Bin	percent	7,6	7,7	0.002178
US National	2 wk ahead	Bin	percent	7,7	7,8	0.0021479999999999997
US National	2 wk ahead	Bin	percent	7,8	7,9	0.002117
US National	2 wk ahead	Bin	percent	7,9	8	0.002087
US National	2 wk ahead	Bin	percent	8	8,1	0.002055
US National	2 wk ahead	Bin	percent	8,1	8,2	0.002018
US National	2 wk ahead	Bin	percent	8,2	8,3	0.001973
US National	2 wk ahead	Bin	percent	8,3	8,4	0.0019169999999999999
US National	2 wk ahead	Bin	percent	8,4	8,5	0.0018479999999999998
US National	2 wk ahead	Bin	percent	8,5	8,6	0.001766
US National	2 wk ahead	Bin	percent	8,6	8,7	0.0016719999999999999
US National	2 wk ahead	Bin	percent	8,7	8,8	0.00157
US National	2 wk ahead	Bin	percent	8,8	8,9	0.001468
US National	2 wk ahead	Bin	percent	8,9	9	0.001372
US National	2 wk ahead	Bin	percent	9	9,1	0.001289
US National	2 wk ahead	Bin	percent	9,1	9,2	0.001225
US National	2 wk ahead	Bin	percent	9,2	9,3	0.001184
US National	2 wk ahead	Bin	percent	9,3	9,4	0.0011669999999999999
US National	2 wk ahead	Bin	percent	9,4	9,5	0.001171
US National	2 wk ahead	Bin	percent	9,5	9,6	0.001192
US National	2 wk ahead	Bin	percent	9,6	9,7	0.001222
US National	2 wk ahead	Bin	percent	9,7	9,8	0.001255
US National	2 wk ahead	Bin	percent	9,8	9,9	0.0012829999999999999
US National	2 wk ahead	Bin	percent	9,9	10	0.001298
US National	2 wk ahead	Bin	percent	10	10,1	0.001294
US National	2 wk ahead	Bin	percent	10,1	10,2	0.0012699999999999999
US National	2 wk ahead	Bin	percent	10,2	10,3	0.001222
US National	2 wk ahead	Bin	percent	10,3	10,4	0.001153
US National	2 wk ahead	Bin	percent	10,4	10,5	0.001064
US National	2 wk ahead	Bin	percent	10,5	10,6	0.0009599999999999999
US National	2 wk ahead	Bin	percent	10,6	10,7	0.000846
US National	2 wk ahead	Bin	percent	10,7	10,8	0.0007279999999999999
US National	2 wk ahead	Bin	percent	10,8	10,9	0.000612
US National	2 wk ahead	Bin	percent	10,9	11	0.0005009999999999999
US National	2 wk ahead	Bin	percent	11	11,1	0.00039999999999999996
US National	2 wk ahead	Bin	percent	11,1	11,2	0.00031099999999999997
US National	2 wk ahead	Bin	percent	11,2	11,3	0.000235
US National	2 wk ahead	Bin	percent	11,3	11,4	0.000173
US National	2 wk ahead	Bin	percent	11,4	11,5	0.000124
US National	2 wk ahead	Bin	percent	11,5	11,6	0.000087
US National	2 wk ahead	Bin	percent	11,6	11,7	0.000059
US National	2 wk ahead	Bin	percent	11,7	11,8	0.000039
US National	2 wk ahead	Bin	percent	11,8	11,9	0.000024999999999999998
US National	2 wk ahead	Bin	percent	11,9	12	0.000014999999999999999
US National	2 wk ahead	Bin	percent	12	12,1	9.e-6
US National	2 wk ahead	Bin	percent	12,1	12,2	4.9999999999999996e-6
US National	2 wk ahead	Bin	percent	12,2	12,3	3.e-6
US National	2 wk ahead	Bin	percent	12,3	12,4	2.e-6
US National	2 wk ahead	Bin	percent	12,4	12,5	1.e-6
US National	2 wk ahead	Bin	percent	12,5	12,6	0.
US National	2 wk ahead	Bin	percent	12,6	12,7	0.
US National	2 wk ahead	Bin	percent	12,7	12,8	0.
US National	2 wk ahead	Bin	percent	12,8	12,9	0.
US National	2 wk ahead	Bin	percent	12,9	13	0.
US National	2 wk ahead	Bin	percent	13	100	0.010263999999999999
US National	3 wk ahead	Point	percent	NA	NA	1.9088000000000003
US National	3 wk ahead	Bin	percent	0	0,1	0.016926999999999998
US National	3 wk ahead	Bin	percent	0,1	0,2	0.018983
US National	3 wk ahead	Bin	percent	0,2	0,3	0.021009
US National	3 wk ahead	Bin	percent	0,3	0,4	0.022952
US National	3 wk ahead	Bin	percent	0,4	0,5	0.024758
US National	3 wk ahead	Bin	percent	0,5	0,6	0.026380999999999998
US National	3 wk ahead	Bin	percent	0,6	0,7	0.027770999999999997
US National	3 wk ahead	Bin	percent	0,7	0,8	0.028897
US National	3 wk ahead	Bin	percent	0,8	0,9	0.029729
US National	3 wk ahead	Bin	percent	0,9	1	0.030251999999999998
US National	3 wk ahead	Bin	percent	1	1,1	0.030463999999999998
US National	3 wk ahead	Bin	percent	1,1	1,2	0.030366999999999998
US National	3 wk ahead	Bin	percent	1,2	1,3	0.029984
US National	3 wk ahead	Bin	percent	1,3	1,4	0.029335
US National	3 wk ahead	Bin	percent	1,4	1,5	0.028456
US National	3 wk ahead	Bin	percent	1,5	1,6	0.027382
US National	3 wk ahead	Bin	percent	1,6	1,7	0.026151999999999998
US National	3 wk ahead	Bin	percent	1,7	1,8	0.024808
US National	3 wk ahead	Bin	percent	1,8	1,9	0.023386999999999998
US National	3 wk ahead	Bin	percent	1,9	2	0.021925
US National	3 wk ahead	Bin	percent	2	2,1	0.020454999999999997
US National	3 wk ahead	Bin	percent	2,1	2,2	0.019004
US National	3 wk ahead	Bin	percent	2,2	2,3	0.017594
US National	3 wk ahead	Bin	percent	2,3	2,4	0.016243999999999998
US National	3 wk ahead	Bin	percent	2,4	2,5	0.014964
US National	3 wk ahead	Bin	percent	2,5	2,6	0.013765
US National	3 wk ahead	Bin	percent	2,6	2,7	0.01265
US National	3 wk ahead	Bin	percent	2,7	2,8	0.01162
US National	3 wk ahead	Bin	percent	2,8	2,9	0.010674999999999999
US National	3 wk ahead	Bin	percent	2,9	3	0.009812
US National	3 wk ahead	Bin	percent	3	3,1	0.009028999999999999
US National	3 wk ahead	Bin	percent	3,1	3,2	0.00832
US National	3 wk ahead	Bin	percent	3,2	3,3	0.007684
US National	3 wk ahead	Bin	percent	3,3	3,4	0.007117999999999999
US National	3 wk ahead	Bin	percent	3,4	3,5	0.00662
US National	3 wk ahead	Bin	percent	3,5	3,6	0.006189999999999999
US National	3 wk ahead	Bin	percent	3,6	3,7	0.005826
US National	3 wk ahead	Bin	percent	3,7	3,8	0.005529
US National	3 wk ahead	Bin	percent	3,8	3,9	0.005297
US National	3 wk ahead	Bin	percent	3,9	4	0.005127
US National	3 wk ahead	Bin	percent	4	4,1	0.0050149999999999995
US National	3 wk ahead	Bin	percent	4,1	4,2	0.004954
US National	3 wk ahead	Bin	percent	4,2	4,3	0.004935999999999999
US National	3 wk ahead	Bin	percent	4,3	4,4	0.0049499999999999995
US National	3 wk ahead	Bin	percent	4,4	4,5	0.004984
US National	3 wk ahead	Bin	percent	4,5	4,6	0.005026
US National	3 wk ahead	Bin	percent	4,6	4,7	0.0050609999999999995
US National	3 wk ahead	Bin	percent	4,7	4,8	0.005079
US National	3 wk ahead	Bin	percent	4,8	4,9	0.00507
US National	3 wk ahead	Bin	percent	4,9	5	0.005026999999999999
US National	3 wk ahead	Bin	percent	5	5,1	0.004946
US National	3 wk ahead	Bin	percent	5,1	5,2	0.004827
US National	3 wk ahead	Bin	percent	5,2	5,3	0.004674
US National	3 wk ahead	Bin	percent	5,3	5,4	0.004496
US National	3 wk ahead	Bin	percent	5,4	5,5	0.0043
US National	3 wk ahead	Bin	percent	5,5	5,6	0.004099
US National	3 wk ahead	Bin	percent	5,6	5,7	0.0039049999999999996
US National	3 wk ahead	Bin	percent	5,7	5,8	0.003728
US National	3 wk ahead	Bin	percent	5,8	5,9	0.003577
US National	3 wk ahead	Bin	percent	5,9	6	0.0034609999999999997
US National	3 wk ahead	Bin	percent	6	6,1	0.003382
US National	3 wk ahead	Bin	percent	6,1	6,2	0.003342
US National	3 wk ahead	Bin	percent	6,2	6,3	0.003338
US National	3 wk ahead	Bin	percent	6,3	6,4	0.003364
US National	3 wk ahead	Bin	percent	6,4	6,5	0.0034119999999999997
US National	3 wk ahead	Bin	percent	6,5	6,6	0.003473
US National	3 wk ahead	Bin	percent	6,6	6,7	0.0035369999999999998
US National	3 wk ahead	Bin	percent	6,7	6,8	0.003593
US National	3 wk ahead	Bin	percent	6,8	6,9	0.003632
US National	3 wk ahead	Bin	percent	6,9	7	0.003649
US National	3 wk ahead	Bin	percent	7	7,1	0.0036379999999999997
US National	3 wk ahead	Bin	percent	7,1	7,2	0.003597
US National	3 wk ahead	Bin	percent	7,2	7,3	0.0035269999999999998
US National	3 wk ahead	Bin	percent	7,3	7,4	0.00343
US National	3 wk ahead	Bin	percent	7,4	7,5	0.0033109999999999997
US National	3 wk ahead	Bin	percent	7,5	7,6	0.003176
US National	3 wk ahead	Bin	percent	7,6	7,7	0.0030299999999999997
US National	3 wk ahead	Bin	percent	7,7	7,8	0.0028799999999999997
US National	3 wk ahead	Bin	percent	7,8	7,9	0.002731
US National	3 wk ahead	Bin	percent	7,9	8	0.0025889999999999997
US National	3 wk ahead	Bin	percent	8	8,1	0.002456
US National	3 wk ahead	Bin	percent	8,1	8,2	0.0023339999999999997
US National	3 wk ahead	Bin	percent	8,2	8,3	0.002224
US National	3 wk ahead	Bin	percent	8,3	8,4	0.002124
US National	3 wk ahead	Bin	percent	8,4	8,5	0.002034
US National	3 wk ahead	Bin	percent	8,5	8,6	0.0019509999999999998
US National	3 wk ahead	Bin	percent	8,6	8,7	0.0018729999999999999
US National	3 wk ahead	Bin	percent	8,7	8,8	0.0017989999999999998
US National	3 wk ahead	Bin	percent	8,8	8,9	0.001727
US National	3 wk ahead	Bin	percent	8,9	9	0.001656
US National	3 wk ahead	Bin	percent	9	9,1	0.001586
US National	3 wk ahead	Bin	percent	9,1	9,2	0.001517
US National	3 wk ahead	Bin	percent	9,2	9,3	0.001452
US National	3 wk ahead	Bin	percent	9,3	9,4	0.001392
US National	3 wk ahead	Bin	percent	9,4	9,5	0.001338
US National	3 wk ahead	Bin	percent	9,5	9,6	0.0012929999999999999
US National	3 wk ahead	Bin	percent	9,6	9,7	0.001259
US National	3 wk ahead	Bin	percent	9,7	9,8	0.001236
US National	3 wk ahead	Bin	percent	9,8	9,9	0.0012259999999999999
US National	3 wk ahead	Bin	percent	9,9	10	0.001228
US National	3 wk ahead	Bin	percent	10	10,1	0.001242
US National	3 wk ahead	Bin	percent	10,1	10,2	0.001267
US National	3 wk ahead	Bin	percent	10,2	10,3	0.0013
US National	3 wk ahead	Bin	percent	10,3	10,4	0.00134
US National	3 wk ahead	Bin	percent	10,4	10,5	0.0013859999999999999
US National	3 wk ahead	Bin	percent	10,5	10,6	0.001434
US National	3 wk ahead	Bin	percent	10,6	10,7	0.001483
US National	3 wk ahead	Bin	percent	10,7	10,8	0.0015329999999999999
US National	3 wk ahead	Bin	percent	10,8	10,9	0.0015819999999999999
US National	3 wk ahead	Bin	percent	10,9	11	0.00163
US National	3 wk ahead	Bin	percent	11	11,1	0.001676
US National	3 wk ahead	Bin	percent	11,1	11,2	0.00172
US National	3 wk ahead	Bin	percent	11,2	11,3	0.001763
US National	3 wk ahead	Bin	percent	11,3	11,4	0.001803
US National	3 wk ahead	Bin	percent	11,4	11,5	0.001839
US National	3 wk ahead	Bin	percent	11,5	11,6	0.00187
US National	3 wk ahead	Bin	percent	11,6	11,7	0.0018939999999999999
US National	3 wk ahead	Bin	percent	11,7	11,8	0.0019089999999999999
US National	3 wk ahead	Bin	percent	11,8	11,9	0.001913
US National	3 wk ahead	Bin	percent	11,9	12	0.0019039999999999999
US National	3 wk ahead	Bin	percent	12	12,1	0.00188
US National	3 wk ahead	Bin	percent	12,1	12,2	0.0018399999999999998
US National	3 wk ahead	Bin	percent	12,2	12,3	0.0017829999999999999
US National	3 wk ahead	Bin	percent	12,3	12,4	0.0017109999999999998
US National	3 wk ahead	Bin	percent	12,4	12,5	0.001624
US National	3 wk ahead	Bin	percent	12,5	12,6	0.0015249999999999999
US National	3 wk ahead	Bin	percent	12,6	12,7	0.0014169999999999999
US National	3 wk ahead	Bin	percent	12,7	12,8	0.001304
US National	3 wk ahead	Bin	percent	12,8	12,9	0.001189
US National	3 wk ahead	Bin	percent	12,9	13	0.001076
US National	3 wk ahead	Bin	percent	13	100	0.026264
US National	4 wk ahead	Point	percent	NA	NA	1.87
US National	4 wk ahead	Bin	percent	0	0,1	0.021748999999999998
US National	4 wk ahead	Bin	percent	0,1	0,2	0.023479999999999997
US National	4 wk ahead	Bin	percent	0,2	0,3	0.025078
US National	4 wk ahead	Bin	percent	0,3	0,4	0.026504999999999997
US National	4 wk ahead	Bin	percent	0,4	0,5	0.027726999999999998
US National	4 wk ahead	Bin	percent	0,5	0,6	0.028716
US National	4 wk ahead	Bin	percent	0,6	0,7	0.029450999999999998
US National	4 wk ahead	Bin	percent	0,7	0,8	0.02992
US National	4 wk ahead	Bin	percent	0,8	0,9	0.030119
US National	4 wk ahead	Bin	percent	0,9	1	0.030050999999999998
US National	4 wk ahead	Bin	percent	1	1,1	0.029729
US National	4 wk ahead	Bin	percent	1,1	1,2	0.029169999999999998
US National	4 wk ahead	Bin	percent	1,2	1,3	0.028398999999999997
US National	4 wk ahead	Bin	percent	1,3	1,4	0.027443
US National	4 wk ahead	Bin	percent	1,4	1,5	0.026333
US National	4 wk ahead	Bin	percent	1,5	1,6	0.025101
US National	4 wk ahead	Bin	percent	1,6	1,7	0.02378
US National	4 wk ahead	Bin	percent	1,7	1,8	0.022400999999999997
US National	4 wk ahead	Bin	percent	1,8	1,9	0.020992
US National	4 wk ahead	Bin	percent	1,9	2	0.01958
US National	4 wk ahead	Bin	percent	2	2,1	0.018187
US National	4 wk ahead	Bin	percent	2,1	2,2	0.016835
US National	4 wk ahead	Bin	percent	2,2	2,3	0.015538
US National	4 wk ahead	Bin	percent	2,3	2,4	0.01431
US National	4 wk ahead	Bin	percent	2,4	2,5	0.01316
US National	4 wk ahead	Bin	percent	2,5	2,6	0.012093
US National	4 wk ahead	Bin	percent	2,6	2,7	0.011113
US National	4 wk ahead	Bin	percent	2,7	2,8	0.010221
US National	4 wk ahead	Bin	percent	2,8	2,9	0.009415999999999999
US National	4 wk ahead	Bin	percent	2,9	3	0.008697
US National	4 wk ahead	Bin	percent	3	3,1	0.008059
US National	4 wk ahead	Bin	percent	3,1	3,2	0.007499
US National	4 wk ahead	Bin	percent	3,2	3,3	0.007012
US National	4 wk ahead	Bin	percent	3,3	3,4	0.006592
US National	4 wk ahead	Bin	percent	3,4	3,5	0.006235999999999999
US National	4 wk ahead	Bin	percent	3,5	3,6	0.005937
US National	4 wk ahead	Bin	percent	3,6	3,7	0.005691
US National	4 wk ahead	Bin	percent	3,7	3,8	0.005493
US National	4 wk ahead	Bin	percent	3,8	3,9	0.005338
US National	4 wk ahead	Bin	percent	3,9	4	0.005221
US National	4 wk ahead	Bin	percent	4	4,1	0.005136
US National	4 wk ahead	Bin	percent	4,1	4,2	0.005078
US National	4 wk ahead	Bin	percent	4,2	4,3	0.0050409999999999995
US National	4 wk ahead	Bin	percent	4,3	4,4	0.00502
US National	4 wk ahead	Bin	percent	4,4	4,5	0.005007999999999999
US National	4 wk ahead	Bin	percent	4,5	4,6	0.004999
US National	4 wk ahead	Bin	percent	4,6	4,7	0.0049889999999999995
US National	4 wk ahead	Bin	percent	4,7	4,8	0.00497
US National	4 wk ahead	Bin	percent	4,8	4,9	0.00494
US National	4 wk ahead	Bin	percent	4,9	5	0.004892
US National	4 wk ahead	Bin	percent	5	5,1	0.0048259999999999996
US National	4 wk ahead	Bin	percent	5,1	5,2	0.004737
US National	4 wk ahead	Bin	percent	5,2	5,3	0.004626
US National	4 wk ahead	Bin	percent	5,3	5,4	0.0044919999999999995
US National	4 wk ahead	Bin	percent	5,4	5,5	0.004338
US National	4 wk ahead	Bin	percent	5,5	5,6	0.004164999999999999
US National	4 wk ahead	Bin	percent	5,6	5,7	0.003978
US National	4 wk ahead	Bin	percent	5,7	5,8	0.00378
US National	4 wk ahead	Bin	percent	5,8	5,9	0.0035759999999999998
US National	4 wk ahead	Bin	percent	5,9	6	0.0033729999999999997
US National	4 wk ahead	Bin	percent	6	6,1	0.0031739999999999997
US National	4 wk ahead	Bin	percent	6,1	6,2	0.002985
US National	4 wk ahead	Bin	percent	6,2	6,3	0.0028109999999999997
US National	4 wk ahead	Bin	percent	6,3	6,4	0.002656
US National	4 wk ahead	Bin	percent	6,4	6,5	0.002523
US National	4 wk ahead	Bin	percent	6,5	6,6	0.002414
US National	4 wk ahead	Bin	percent	6,6	6,7	0.00233
US National	4 wk ahead	Bin	percent	6,7	6,8	0.0022719999999999997
US National	4 wk ahead	Bin	percent	6,8	6,9	0.002239
US National	4 wk ahead	Bin	percent	6,9	7	0.002229
US National	4 wk ahead	Bin	percent	7	7,1	0.00224
US National	4 wk ahead	Bin	percent	7,1	7,2	0.0022689999999999997
US National	4 wk ahead	Bin	percent	7,2	7,3	0.002312
US National	4 wk ahead	Bin	percent	7,3	7,4	0.002365
US National	4 wk ahead	Bin	percent	7,4	7,5	0.002425
US National	4 wk ahead	Bin	percent	7,5	7,6	0.0024879999999999998
US National	4 wk ahead	Bin	percent	7,6	7,7	0.002551
US National	4 wk ahead	Bin	percent	7,7	7,8	0.00261
US National	4 wk ahead	Bin	percent	7,8	7,9	0.002663
US National	4 wk ahead	Bin	percent	7,9	8	0.002708
US National	4 wk ahead	Bin	percent	8	8,1	0.002745
US National	4 wk ahead	Bin	percent	8,1	8,2	0.0027719999999999997
US National	4 wk ahead	Bin	percent	8,2	8,3	0.002789
US National	4 wk ahead	Bin	percent	8,3	8,4	0.0027979999999999997
US National	4 wk ahead	Bin	percent	8,4	8,5	0.002799
US National	4 wk ahead	Bin	percent	8,5	8,6	0.0027919999999999998
US National	4 wk ahead	Bin	percent	8,6	8,7	0.00278
US National	4 wk ahead	Bin	percent	8,7	8,8	0.002763
US National	4 wk ahead	Bin	percent	8,8	8,9	0.0027429999999999998
US National	4 wk ahead	Bin	percent	8,9	9	0.0027199999999999998
US National	4 wk ahead	Bin	percent	9	9,1	0.002695
US National	4 wk ahead	Bin	percent	9,1	9,2	0.002666
US National	4 wk ahead	Bin	percent	9,2	9,3	0.0026349999999999998
US National	4 wk ahead	Bin	percent	9,3	9,4	0.0025989999999999997
US National	4 wk ahead	Bin	percent	9,4	9,5	0.002559
US National	4 wk ahead	Bin	percent	9,5	9,6	0.0025139999999999997
US National	4 wk ahead	Bin	percent	9,6	9,7	0.0024619999999999998
US National	4 wk ahead	Bin	percent	9,7	9,8	0.0024029999999999998
US National	4 wk ahead	Bin	percent	9,8	9,9	0.002337
US National	4 wk ahead	Bin	percent	9,9	10	0.002265
US National	4 wk ahead	Bin	percent	10	10,1	0.0021869999999999997
US National	4 wk ahead	Bin	percent	10,1	10,2	0.002106
US National	4 wk ahead	Bin	percent	10,2	10,3	0.002022
US National	4 wk ahead	Bin	percent	10,3	10,4	0.0019399999999999999
US National	4 wk ahead	Bin	percent	10,4	10,5	0.001861
US National	4 wk ahead	Bin	percent	10,5	10,6	0.0017879999999999999
US National	4 wk ahead	Bin	percent	10,6	10,7	0.0017239999999999998
US National	4 wk ahead	Bin	percent	10,7	10,8	0.001671
US National	4 wk ahead	Bin	percent	10,8	10,9	0.0016309999999999999
US National	4 wk ahead	Bin	percent	10,9	11	0.001606
US National	4 wk ahead	Bin	percent	11	11,1	0.0015949999999999998
US National	4 wk ahead	Bin	percent	11,1	11,2	0.001599
US National	4 wk ahead	Bin	percent	11,2	11,3	0.001615
US National	4 wk ahead	Bin	percent	11,3	11,4	0.001643
US National	4 wk ahead	Bin	percent	11,4	11,5	0.001678
US National	4 wk ahead	Bin	percent	11,5	11,6	0.00172
US National	4 wk ahead	Bin	percent	11,6	11,7	0.001763
US National	4 wk ahead	Bin	percent	11,7	11,8	0.0018059999999999999
US National	4 wk ahead	Bin	percent	11,8	11,9	0.001844
US National	4 wk ahead	Bin	percent	11,9	12	0.001875
US National	4 wk ahead	Bin	percent	12	12,1	0.001896
US National	4 wk ahead	Bin	percent	12,1	12,2	0.001906
US National	4 wk ahead	Bin	percent	12,2	12,3	0.0019019999999999998
US National	4 wk ahead	Bin	percent	12,3	12,4	0.0018839999999999998
US National	4 wk ahead	Bin	percent	12,4	12,5	0.001852
US National	4 wk ahead	Bin	percent	12,5	12,6	0.001807
US National	4 wk ahead	Bin	percent	12,6	12,7	0.001748
US National	4 wk ahead	Bin	percent	12,7	12,8	0.001678
US National	4 wk ahead	Bin	percent	12,8	12,9	0.001599
US National	4 wk ahead	Bin	percent	12,9	13	0.0015119999999999999
US National	4 wk ahead	Bin	percent	13	100	0.033107
