# Supplementary material for: Use of daily Internet search query data improves real-time projections of influenza epidemics
Source: J R Soc Interface. 2018 Oct 10;15(147):20180220. doi: 10.1098/rsif.2018.0220 (PMC6228485; doi:10.1098/rsif.2018.0220)
Supplement: Prediction results in FluChallenge format [file rsif20180220supp2.gz › Forecast-files/mss-15-wikiWEEKnoNOW/4-32_paramrep.txt]

{"LL"	{24.94419089798098	69.84609119123174	195.11824920363998	314.26563266194137}}
{"DD"	{3.6934951621736043	4.857788133900419	6.052902067477745	6.806197930202719}}
{"R0max"	{1.7421533131457656	2.505858049302285	3.3337865301546543	3.781658467494715}}
{"R0min"	{0.9056751817132124	0.9723388962647028	1.1302394279961054	1.1788644546718305}}
{"Inf"	{763.7534006388431	987.7060423810307	1241.8035028744655	1376.596132569322}}
{"Sus"	{53688.53529597309	62567.26066030982	79972.64601806636	92743.4748872478}}
{"R0(t)"	{1.1511780486711392	1.3143445844804524	1.5150516568709167	1.6281565895740386}}
{"Reff"	{0.751511804889418	0.8798014857235515	1.1170444026350055	1.2490967580099017}}
