# Supplementary material for: Use of daily Internet search query data improves real-time projections of influenza epidemics
Source: J R Soc Interface. 2018 Oct 10;15(147):20180220. doi: 10.1098/rsif.2018.0220 (PMC6228485; doi:10.1098/rsif.2018.0220)
Supplement: Prediction results in FluChallenge format [file rsif20180220supp2.gz › Forecast-files/mss-15-wikiWEEKnoNOW/2011-EW10.csv]

Location	Target	Type	Unit	Bin_start_incl	Bin_end_notincl	Value
US National	1 wk ahead	Point	percent	NA	NA	2.9786000000000006
US National	1 wk ahead	Bin	percent	0	0,1	0.
US National	1 wk ahead	Bin	percent	0,1	0,2	0.
US National	1 wk ahead	Bin	percent	0,2	0,3	0.
US National	1 wk ahead	Bin	percent	0,3	0,4	0.
US National	1 wk ahead	Bin	percent	0,4	0,5	0.
US National	1 wk ahead	Bin	percent	0,5	0,6	0.
US National	1 wk ahead	Bin	percent	0,6	0,7	2.e-6
US National	1 wk ahead	Bin	percent	0,7	0,8	7.e-6
US National	1 wk ahead	Bin	percent	0,8	0,9	0.000027
US National	1 wk ahead	Bin	percent	0,9	1	0.00008599999999999999
US National	1 wk ahead	Bin	percent	1	1,1	0.000243
US National	1 wk ahead	Bin	percent	1,1	1,2	0.000607
US National	1 wk ahead	Bin	percent	1,2	1,3	0.001352
US National	1 wk ahead	Bin	percent	1,3	1,4	0.002695
US National	1 wk ahead	Bin	percent	1,4	1,5	0.004837
US National	1 wk ahead	Bin	percent	1,5	1,6	0.007868
US National	1 wk ahead	Bin	percent	1,6	1,7	0.011689
US National	1 wk ahead	Bin	percent	1,7	1,8	0.016017
US National	1 wk ahead	Bin	percent	1,8	1,9	0.020495
US National	1 wk ahead	Bin	percent	1,9	2	0.024832999999999997
US National	1 wk ahead	Bin	percent	2	2,1	0.028891
US National	1 wk ahead	Bin	percent	2,1	2,2	0.032659
US National	1 wk ahead	Bin	percent	2,2	2,3	0.036171999999999996
US National	1 wk ahead	Bin	percent	2,3	2,4	0.039431999999999995
US National	1 wk ahead	Bin	percent	2,4	2,5	0.042373999999999995
US National	1 wk ahead	Bin	percent	2,5	2,6	0.044905999999999995
US National	1 wk ahead	Bin	percent	2,6	2,7	0.04698
US National	1 wk ahead	Bin	percent	2,7	2,8	0.048596999999999994
US National	1 wk ahead	Bin	percent	2,8	2,9	0.049731
US National	1 wk ahead	Bin	percent	2,9	3	0.050231
US National	1 wk ahead	Bin	percent	3	3,1	0.049828
US National	1 wk ahead	Bin	percent	3,1	3,2	0.048255
US National	1 wk ahead	Bin	percent	3,2	3,3	0.045419
US National	1 wk ahead	Bin	percent	3,3	3,4	0.041504
US National	1 wk ahead	Bin	percent	3,4	3,5	0.036944
US National	1 wk ahead	Bin	percent	3,5	3,6	0.032275
US National	1 wk ahead	Bin	percent	3,6	3,7	0.027954999999999997
US National	1 wk ahead	Bin	percent	3,7	3,8	0.02421
US National	1 wk ahead	Bin	percent	3,8	3,9	0.02098
US National	1 wk ahead	Bin	percent	3,9	4	0.018031
US National	1 wk ahead	Bin	percent	4	4,1	0.015179
US National	1 wk ahead	Bin	percent	4,1	4,2	0.012487999999999999
US National	1 wk ahead	Bin	percent	4,2	4,3	0.010251
US National	1 wk ahead	Bin	percent	4,3	4,4	0.008754
US National	1 wk ahead	Bin	percent	4,4	4,5	0.00802
US National	1 wk ahead	Bin	percent	4,5	4,6	0.007764999999999999
US National	1 wk ahead	Bin	percent	4,6	4,7	0.007578
US National	1 wk ahead	Bin	percent	4,7	4,8	0.007163999999999999
US National	1 wk ahead	Bin	percent	4,8	4,9	0.006454
US National	1 wk ahead	Bin	percent	4,9	5	0.005541
US National	1 wk ahead	Bin	percent	5	5,1	0.004556999999999999
US National	1 wk ahead	Bin	percent	5,1	5,2	0.003601
US National	1 wk ahead	Bin	percent	5,2	5,3	0.002751
US National	1 wk ahead	Bin	percent	5,3	5,4	0.0020859999999999997
US National	1 wk ahead	Bin	percent	5,4	5,5	0.001681
US National	1 wk ahead	Bin	percent	5,5	5,6	0.001553
US National	1 wk ahead	Bin	percent	5,6	5,7	0.001635
US National	1 wk ahead	Bin	percent	5,7	5,8	0.001795
US National	1 wk ahead	Bin	percent	5,8	5,9	0.001919
US National	1 wk ahead	Bin	percent	5,9	6	0.00197
US National	1 wk ahead	Bin	percent	6	6,1	0.001979
US National	1 wk ahead	Bin	percent	6,1	6,2	0.001972
US National	1 wk ahead	Bin	percent	6,2	6,3	0.0019279999999999998
US National	1 wk ahead	Bin	percent	6,3	6,4	0.0018089999999999998
US National	1 wk ahead	Bin	percent	6,4	6,5	0.00163
US National	1 wk ahead	Bin	percent	6,5	6,6	0.0014739999999999998
US National	1 wk ahead	Bin	percent	6,6	6,7	0.0014299999999999998
US National	1 wk ahead	Bin	percent	6,7	6,8	0.001508
US National	1 wk ahead	Bin	percent	6,8	6,9	0.001617
US National	1 wk ahead	Bin	percent	6,9	7	0.001625
US National	1 wk ahead	Bin	percent	7	7,1	0.001455
US National	1 wk ahead	Bin	percent	7,1	7,2	0.001135
US National	1 wk ahead	Bin	percent	7,2	7,3	0.0007639999999999999
US National	1 wk ahead	Bin	percent	7,3	7,4	0.000444
US National	1 wk ahead	Bin	percent	7,4	7,5	0.00022799999999999999
US National	1 wk ahead	Bin	percent	7,5	7,6	0.00012299999999999998
US National	1 wk ahead	Bin	percent	7,6	7,7	0.000117
US National	1 wk ahead	Bin	percent	7,7	7,8	0.00020999999999999998
US National	1 wk ahead	Bin	percent	7,8	7,9	0.00041099999999999996
US National	1 wk ahead	Bin	percent	7,9	8	0.000719
US National	1 wk ahead	Bin	percent	8	8,1	0.001084
US National	1 wk ahead	Bin	percent	8,1	8,2	0.001403
US National	1 wk ahead	Bin	percent	8,2	8,3	0.001558
US National	1 wk ahead	Bin	percent	8,3	8,4	0.0014839999999999999
US National	1 wk ahead	Bin	percent	8,4	8,5	0.0012129999999999999
US National	1 wk ahead	Bin	percent	8,5	8,6	0.00085
US National	1 wk ahead	Bin	percent	8,6	8,7	0.000511
US National	1 wk ahead	Bin	percent	8,7	8,8	0.00026399999999999997
US National	1 wk ahead	Bin	percent	8,8	8,9	0.000117
US National	1 wk ahead	Bin	percent	8,9	9	0.000044
US National	1 wk ahead	Bin	percent	9	9,1	0.000014
US National	1 wk ahead	Bin	percent	9,1	9,2	4.e-6
US National	1 wk ahead	Bin	percent	9,2	9,3	1.e-6
US National	1 wk ahead	Bin	percent	9,3	9,4	0.
US National	1 wk ahead	Bin	percent	9,4	9,5	0.
US National	1 wk ahead	Bin	percent	9,5	9,6	0.
US National	1 wk ahead	Bin	percent	9,6	9,7	0.
US National	1 wk ahead	Bin	percent	9,7	9,8	0.
US National	1 wk ahead	Bin	percent	9,8	9,9	0.
US National	1 wk ahead	Bin	percent	9,9	10	0.
US National	1 wk ahead	Bin	percent	10	10,1	0.
US National	1 wk ahead	Bin	percent	10,1	10,2	0.
US National	1 wk ahead	Bin	percent	10,2	10,3	0.
US National	1 wk ahead	Bin	percent	10,3	10,4	0.
US National	1 wk ahead	Bin	percent	10,4	10,5	0.
US National	1 wk ahead	Bin	percent	10,5	10,6	0.
US National	1 wk ahead	Bin	percent	10,6	10,7	0.
US National	1 wk ahead	Bin	percent	10,7	10,8	0.
US National	1 wk ahead	Bin	percent	10,8	10,9	0.
US National	1 wk ahead	Bin	percent	10,9	11	0.
US National	1 wk ahead	Bin	percent	11	11,1	0.
US National	1 wk ahead	Bin	percent	11,1	11,2	0.
US National	1 wk ahead	Bin	percent	11,2	11,3	0.
US National	1 wk ahead	Bin	percent	11,3	11,4	0.
US National	1 wk ahead	Bin	percent	11,4	11,5	0.
US National	1 wk ahead	Bin	percent	11,5	11,6	0.
US National	1 wk ahead	Bin	percent	11,6	11,7	0.
US National	1 wk ahead	Bin	percent	11,7	11,8	0.
US National	1 wk ahead	Bin	percent	11,8	11,9	0.
US National	1 wk ahead	Bin	percent	11,9	12	0.
US National	1 wk ahead	Bin	percent	12	12,1	0.
US National	1 wk ahead	Bin	percent	12,1	12,2	0.
US National	1 wk ahead	Bin	percent	12,2	12,3	0.
US National	1 wk ahead	Bin	percent	12,3	12,4	0.
US National	1 wk ahead	Bin	percent	12,4	12,5	0.
US National	1 wk ahead	Bin	percent	12,5	12,6	0.
US National	1 wk ahead	Bin	percent	12,6	12,7	0.
US National	1 wk ahead	Bin	percent	12,7	12,8	0.
US National	1 wk ahead	Bin	percent	12,8	12,9	0.
US National	1 wk ahead	Bin	percent	12,9	13	0.
US National	1 wk ahead	Bin	percent	13	100	0.
US National	2 wk ahead	Point	percent	NA	NA	2.2938
US National	2 wk ahead	Bin	percent	0	0,1	0.00016999999999999999
US National	2 wk ahead	Bin	percent	0,1	0,2	0.000367
US National	2 wk ahead	Bin	percent	0,2	0,3	0.0007379999999999999
US National	2 wk ahead	Bin	percent	0,3	0,4	0.0013859999999999999
US National	2 wk ahead	Bin	percent	0,4	0,5	0.002435
US National	2 wk ahead	Bin	percent	0,5	0,6	0.00401
US National	2 wk ahead	Bin	percent	0,6	0,7	0.006208
US National	2 wk ahead	Bin	percent	0,7	0,8	0.009061
US National	2 wk ahead	Bin	percent	0,8	0,9	0.012516
US National	2 wk ahead	Bin	percent	0,9	1	0.016420999999999998
US National	2 wk ahead	Bin	percent	1	1,1	0.020555
US National	2 wk ahead	Bin	percent	1,1	1,2	0.024655
US National	2 wk ahead	Bin	percent	1,2	1,3	0.028464999999999997
US National	2 wk ahead	Bin	percent	1,3	1,4	0.031774
US National	2 wk ahead	Bin	percent	1,4	1,5	0.034443
US National	2 wk ahead	Bin	percent	1,5	1,6	0.036420999999999995
US National	2 wk ahead	Bin	percent	1,6	1,7	0.037752
US National	2 wk ahead	Bin	percent	1,7	1,8	0.038554
US National	2 wk ahead	Bin	percent	1,8	1,9	0.038994999999999995
US National	2 wk ahead	Bin	percent	1,9	2	0.039234
US National	2 wk ahead	Bin	percent	2	2,1	0.039381
US National	2 wk ahead	Bin	percent	2,1	2,2	0.039460999999999996
US National	2 wk ahead	Bin	percent	2,2	2,3	0.039407
US National	2 wk ahead	Bin	percent	2,3	2,4	0.039083
US National	2 wk ahead	Bin	percent	2,4	2,5	0.038321
US National	2 wk ahead	Bin	percent	2,5	2,6	0.036965
US National	2 wk ahead	Bin	percent	2,6	2,7	0.034922
US National	2 wk ahead	Bin	percent	2,7	2,8	0.032198
US National	2 wk ahead	Bin	percent	2,8	2,9	0.028915
US National	2 wk ahead	Bin	percent	2,9	3	0.025306
US National	2 wk ahead	Bin	percent	3	3,1	0.02167
US National	2 wk ahead	Bin	percent	3,1	3,2	0.018311
US National	2 wk ahead	Bin	percent	3,2	3,3	0.015472
US National	2 wk ahead	Bin	percent	3,3	3,4	0.013281
US National	2 wk ahead	Bin	percent	3,4	3,5	0.011738
US National	2 wk ahead	Bin	percent	3,5	3,6	0.010725
US National	2 wk ahead	Bin	percent	3,6	3,7	0.010055999999999999
US National	2 wk ahead	Bin	percent	3,7	3,8	0.009537
US National	2 wk ahead	Bin	percent	3,8	3,9	0.009016
US National	2 wk ahead	Bin	percent	3,9	4	0.008421999999999999
US National	2 wk ahead	Bin	percent	4	4,1	0.007762
US National	2 wk ahead	Bin	percent	4,1	4,2	0.007098999999999999
US National	2 wk ahead	Bin	percent	4,2	4,3	0.006509999999999999
US National	2 wk ahead	Bin	percent	4,3	4,4	0.006038
US National	2 wk ahead	Bin	percent	4,4	4,5	0.005677
US National	2 wk ahead	Bin	percent	4,5	4,6	0.005376
US National	2 wk ahead	Bin	percent	4,6	4,7	0.005066
US National	2 wk ahead	Bin	percent	4,7	4,8	0.004697
US National	2 wk ahead	Bin	percent	4,8	4,9	0.004265
US National	2 wk ahead	Bin	percent	4,9	5	0.003813
US National	2 wk ahead	Bin	percent	5	5,1	0.0034149999999999996
US National	2 wk ahead	Bin	percent	5,1	5,2	0.0031439999999999997
US National	2 wk ahead	Bin	percent	5,2	5,3	0.003042
US National	2 wk ahead	Bin	percent	5,3	5,4	0.003096
US National	2 wk ahead	Bin	percent	5,4	5,5	0.003241
US National	2 wk ahead	Bin	percent	5,5	5,6	0.0033799999999999998
US National	2 wk ahead	Bin	percent	5,6	5,7	0.003417
US National	2 wk ahead	Bin	percent	5,7	5,8	0.003287
US National	2 wk ahead	Bin	percent	5,8	5,9	0.002977
US National	2 wk ahead	Bin	percent	5,9	6	0.002523
US National	2 wk ahead	Bin	percent	6	6,1	0.001999
US National	2 wk ahead	Bin	percent	6,1	6,2	0.001485
US National	2 wk ahead	Bin	percent	6,2	6,3	0.0010479999999999999
US National	2 wk ahead	Bin	percent	6,3	6,4	0.0007329999999999999
US National	2 wk ahead	Bin	percent	6,4	6,5	0.000556
US National	2 wk ahead	Bin	percent	6,5	6,6	0.000512
US National	2 wk ahead	Bin	percent	6,6	6,7	0.0005769999999999999
US National	2 wk ahead	Bin	percent	6,7	6,8	0.000719
US National	2 wk ahead	Bin	percent	6,8	6,9	0.000891
US National	2 wk ahead	Bin	percent	6,9	7	0.0010479999999999999
US National	2 wk ahead	Bin	percent	7	7,1	0.001144
US National	2 wk ahead	Bin	percent	7,1	7,2	0.001155
US National	2 wk ahead	Bin	percent	7,2	7,3	0.0010789999999999999
US National	2 wk ahead	Bin	percent	7,3	7,4	0.000939
US National	2 wk ahead	Bin	percent	7,4	7,5	0.000776
US National	2 wk ahead	Bin	percent	7,5	7,6	0.000637
US National	2 wk ahead	Bin	percent	7,6	7,7	0.00056
US National	2 wk ahead	Bin	percent	7,7	7,8	0.000565
US National	2 wk ahead	Bin	percent	7,8	7,9	0.000651
US National	2 wk ahead	Bin	percent	7,9	8	0.0007959999999999999
US National	2 wk ahead	Bin	percent	8	8,1	0.000958
US National	2 wk ahead	Bin	percent	8,1	8,2	0.0010919999999999999
US National	2 wk ahead	Bin	percent	8,2	8,3	0.001158
US National	2 wk ahead	Bin	percent	8,3	8,4	0.001134
US National	2 wk ahead	Bin	percent	8,4	8,5	0.001022
US National	2 wk ahead	Bin	percent	8,5	8,6	0.000848
US National	2 wk ahead	Bin	percent	8,6	8,7	0.000647
US National	2 wk ahead	Bin	percent	8,7	8,8	0.000454
US National	2 wk ahead	Bin	percent	8,8	8,9	0.000294
US National	2 wk ahead	Bin	percent	8,9	9	0.000177
US National	2 wk ahead	Bin	percent	9	9,1	0.00010499999999999999
US National	2 wk ahead	Bin	percent	9,1	9,2	0.000072
US National	2 wk ahead	Bin	percent	9,2	9,3	0.000074
US National	2 wk ahead	Bin	percent	9,3	9,4	0.000112
US National	2 wk ahead	Bin	percent	9,4	9,5	0.00019099999999999998
US National	2 wk ahead	Bin	percent	9,5	9,6	0.000314
US National	2 wk ahead	Bin	percent	9,6	9,7	0.000479
US National	2 wk ahead	Bin	percent	9,7	9,8	0.0006749999999999999
US National	2 wk ahead	Bin	percent	9,8	9,9	0.000874
US National	2 wk ahead	Bin	percent	9,9	10	0.001042
US National	2 wk ahead	Bin	percent	10	10,1	0.0011409999999999999
US National	2 wk ahead	Bin	percent	10,1	10,2	0.0011489999999999998
US National	2 wk ahead	Bin	percent	10,2	10,3	0.001063
US National	2 wk ahead	Bin	percent	10,3	10,4	0.000905
US National	2 wk ahead	Bin	percent	10,4	10,5	0.000708
US National	2 wk ahead	Bin	percent	10,5	10,6	0.000509
US National	2 wk ahead	Bin	percent	10,6	10,7	0.000337
US National	2 wk ahead	Bin	percent	10,7	10,8	0.000205
US National	2 wk ahead	Bin	percent	10,8	10,9	0.00011399999999999999
US National	2 wk ahead	Bin	percent	10,9	11	0.000059
US National	2 wk ahead	Bin	percent	11	11,1	0.000028
US National	2 wk ahead	Bin	percent	11,1	11,2	0.000012
US National	2 wk ahead	Bin	percent	11,2	11,3	4.9999999999999996e-6
US National	2 wk ahead	Bin	percent	11,3	11,4	2.e-6
US National	2 wk ahead	Bin	percent	11,4	11,5	1.e-6
US National	2 wk ahead	Bin	percent	11,5	11,6	0.
US National	2 wk ahead	Bin	percent	11,6	11,7	0.
US National	2 wk ahead	Bin	percent	11,7	11,8	0.
US National	2 wk ahead	Bin	percent	11,8	11,9	0.
US National	2 wk ahead	Bin	percent	11,9	12	0.
US National	2 wk ahead	Bin	percent	12	12,1	0.
US National	2 wk ahead	Bin	percent	12,1	12,2	0.
US National	2 wk ahead	Bin	percent	12,2	12,3	0.
US National	2 wk ahead	Bin	percent	12,3	12,4	0.
US National	2 wk ahead	Bin	percent	12,4	12,5	0.
US National	2 wk ahead	Bin	percent	12,5	12,6	0.
US National	2 wk ahead	Bin	percent	12,6	12,7	0.
US National	2 wk ahead	Bin	percent	12,7	12,8	0.
US National	2 wk ahead	Bin	percent	12,8	12,9	1.e-6
US National	2 wk ahead	Bin	percent	12,9	13	3.e-6
US National	2 wk ahead	Bin	percent	13	100	0.009996
US National	3 wk ahead	Point	percent	NA	NA	1.6636000000000002
US National	3 wk ahead	Bin	percent	0	0,1	0.0029449999999999997
US National	3 wk ahead	Bin	percent	0,1	0,2	0.005098999999999999
US National	3 wk ahead	Bin	percent	0,2	0,3	0.008232999999999999
US National	3 wk ahead	Bin	percent	0,3	0,4	0.012418
US National	3 wk ahead	Bin	percent	0,4	0,5	0.017551999999999998
US National	3 wk ahead	Bin	percent	0,5	0,6	0.023318
US National	3 wk ahead	Bin	percent	0,6	0,7	0.029214
US National	3 wk ahead	Bin	percent	0,7	0,8	0.034641
US National	3 wk ahead	Bin	percent	0,8	0,9	0.039043999999999995
US National	3 wk ahead	Bin	percent	0,9	1	0.042039
US National	3 wk ahead	Bin	percent	1	1,1	0.043549
US National	3 wk ahead	Bin	percent	1,1	1,2	0.04383
US National	3 wk ahead	Bin	percent	1,2	1,3	0.043383
US National	3 wk ahead	Bin	percent	1,3	1,4	0.04278
US National	3 wk ahead	Bin	percent	1,4	1,5	0.042429999999999995
US National	3 wk ahead	Bin	percent	1,5	1,6	0.042438
US National	3 wk ahead	Bin	percent	1,6	1,7	0.042587
US National	3 wk ahead	Bin	percent	1,7	1,8	0.042436
US National	3 wk ahead	Bin	percent	1,8	1,9	0.041500999999999996
US National	3 wk ahead	Bin	percent	1,9	2	0.039411999999999996
US National	3 wk ahead	Bin	percent	2	2,1	0.036079
US National	3 wk ahead	Bin	percent	2,1	2,2	0.031722
US National	3 wk ahead	Bin	percent	2,2	2,3	0.026823999999999997
US National	3 wk ahead	Bin	percent	2,3	2,4	0.02196
US National	3 wk ahead	Bin	percent	2,4	2,5	0.017617999999999998
US National	3 wk ahead	Bin	percent	2,5	2,6	0.014079999999999999
US National	3 wk ahead	Bin	percent	2,6	2,7	0.011441999999999999
US National	3 wk ahead	Bin	percent	2,7	2,8	0.009663999999999999
US National	3 wk ahead	Bin	percent	2,8	2,9	0.00866
US National	3 wk ahead	Bin	percent	2,9	3	0.008308
US National	3 wk ahead	Bin	percent	3	3,1	0.008426
US National	3 wk ahead	Bin	percent	3,1	3,2	0.008765
US National	3 wk ahead	Bin	percent	3,2	3,3	0.009045
US National	3 wk ahead	Bin	percent	3,3	3,4	0.009045
US National	3 wk ahead	Bin	percent	3,4	3,5	0.008669999999999999
US National	3 wk ahead	Bin	percent	3,5	3,6	0.007982999999999999
US National	3 wk ahead	Bin	percent	3,6	3,7	0.007136
US National	3 wk ahead	Bin	percent	3,7	3,8	0.006291
US National	3 wk ahead	Bin	percent	3,8	3,9	0.0055569999999999994
US National	3 wk ahead	Bin	percent	3,9	4	0.004973
US National	3 wk ahead	Bin	percent	4	4,1	0.004535
US National	3 wk ahead	Bin	percent	4,1	4,2	0.004216999999999999
US National	3 wk ahead	Bin	percent	4,2	4,3	0.003966
US National	3 wk ahead	Bin	percent	4,3	4,4	0.0037059999999999997
US National	3 wk ahead	Bin	percent	4,4	4,5	0.0033569999999999997
US National	3 wk ahead	Bin	percent	4,5	4,6	0.002887
US National	3 wk ahead	Bin	percent	4,6	4,7	0.002333
US National	3 wk ahead	Bin	percent	4,7	4,8	0.001794
US National	3 wk ahead	Bin	percent	4,8	4,9	0.001384
US National	3 wk ahead	Bin	percent	4,9	5	0.00117
US National	3 wk ahead	Bin	percent	5	5,1	0.001153
US National	3 wk ahead	Bin	percent	5,1	5,2	0.001267
US National	3 wk ahead	Bin	percent	5,2	5,3	0.001426
US National	3 wk ahead	Bin	percent	5,3	5,4	0.001568
US National	3 wk ahead	Bin	percent	5,4	5,5	0.001696
US National	3 wk ahead	Bin	percent	5,5	5,6	0.0018789999999999998
US National	3 wk ahead	Bin	percent	5,6	5,7	0.002201
US National	3 wk ahead	Bin	percent	5,7	5,8	0.002699
US National	3 wk ahead	Bin	percent	5,8	5,9	0.0033009999999999997
US National	3 wk ahead	Bin	percent	5,9	6	0.003836
US National	3 wk ahead	Bin	percent	6	6,1	0.004103
US National	3 wk ahead	Bin	percent	6,1	6,2	0.003973
US National	3 wk ahead	Bin	percent	6,2	6,3	0.0034549999999999997
US National	3 wk ahead	Bin	percent	6,3	6,4	0.0026899999999999997
US National	3 wk ahead	Bin	percent	6,4	6,5	0.0018709999999999998
US National	3 wk ahead	Bin	percent	6,5	6,6	0.001162
US National	3 wk ahead	Bin	percent	6,6	6,7	0.0006439999999999999
US National	3 wk ahead	Bin	percent	6,7	6,8	0.000319
US National	3 wk ahead	Bin	percent	6,8	6,9	0.00014099999999999998
US National	3 wk ahead	Bin	percent	6,9	7	0.000056
US National	3 wk ahead	Bin	percent	7	7,1	0.000021
US National	3 wk ahead	Bin	percent	7,1	7,2	0.000011
US National	3 wk ahead	Bin	percent	7,2	7,3	0.000016
US National	3 wk ahead	Bin	percent	7,3	7,4	0.000037
US National	3 wk ahead	Bin	percent	7,4	7,5	0.000087
US National	3 wk ahead	Bin	percent	7,5	7,6	0.00017999999999999998
US National	3 wk ahead	Bin	percent	7,6	7,7	0.000336
US National	3 wk ahead	Bin	percent	7,7	7,8	0.000557
US National	3 wk ahead	Bin	percent	7,8	7,9	0.000825
US National	3 wk ahead	Bin	percent	7,9	8	0.00109
US National	3 wk ahead	Bin	percent	8	8,1	0.001285
US National	3 wk ahead	Bin	percent	8,1	8,2	0.001351
US National	3 wk ahead	Bin	percent	8,2	8,3	0.001268
US National	3 wk ahead	Bin	percent	8,3	8,4	0.001062
US National	3 wk ahead	Bin	percent	8,4	8,5	0.000793
US National	3 wk ahead	Bin	percent	8,5	8,6	0.0005279999999999999
US National	3 wk ahead	Bin	percent	8,6	8,7	0.000314
US National	3 wk ahead	Bin	percent	8,7	8,8	0.000167
US National	3 wk ahead	Bin	percent	8,8	8,9	0.000079
US National	3 wk ahead	Bin	percent	8,9	9	0.000032999999999999996
US National	3 wk ahead	Bin	percent	9	9,1	0.000013
US National	3 wk ahead	Bin	percent	9,1	9,2	4.e-6
US National	3 wk ahead	Bin	percent	9,2	9,3	1.e-6
US National	3 wk ahead	Bin	percent	9,3	9,4	0.
US National	3 wk ahead	Bin	percent	9,4	9,5	0.
US National	3 wk ahead	Bin	percent	9,5	9,6	0.
US National	3 wk ahead	Bin	percent	9,6	9,7	1.e-6
US National	3 wk ahead	Bin	percent	9,7	9,8	4.9999999999999996e-6
US National	3 wk ahead	Bin	percent	9,8	9,9	0.000014
US National	3 wk ahead	Bin	percent	9,9	10	0.000037
US National	3 wk ahead	Bin	percent	10	10,1	0.000087
US National	3 wk ahead	Bin	percent	10,1	10,2	0.00018199999999999998
US National	3 wk ahead	Bin	percent	10,2	10,3	0.000339
US National	3 wk ahead	Bin	percent	10,3	10,4	0.000561
US National	3 wk ahead	Bin	percent	10,4	10,5	0.00083
US National	3 wk ahead	Bin	percent	10,5	10,6	0.001095
US National	3 wk ahead	Bin	percent	10,6	10,7	0.0012879999999999999
US National	3 wk ahead	Bin	percent	10,7	10,8	0.001352
US National	3 wk ahead	Bin	percent	10,8	10,9	0.001266
US National	3 wk ahead	Bin	percent	10,9	11	0.001057
US National	3 wk ahead	Bin	percent	11	11,1	0.0007869999999999999
US National	3 wk ahead	Bin	percent	11,1	11,2	0.000523
US National	3 wk ahead	Bin	percent	11,2	11,3	0.00031
US National	3 wk ahead	Bin	percent	11,3	11,4	0.000164
US National	3 wk ahead	Bin	percent	11,4	11,5	0.000077
US National	3 wk ahead	Bin	percent	11,5	11,6	0.000032999999999999996
US National	3 wk ahead	Bin	percent	11,6	11,7	0.000012
US National	3 wk ahead	Bin	percent	11,7	11,8	4.e-6
US National	3 wk ahead	Bin	percent	11,8	11,9	1.e-6
US National	3 wk ahead	Bin	percent	11,9	12	0.
US National	3 wk ahead	Bin	percent	12	12,1	0.
US National	3 wk ahead	Bin	percent	12,1	12,2	0.
US National	3 wk ahead	Bin	percent	12,2	12,3	0.
US National	3 wk ahead	Bin	percent	12,3	12,4	0.
US National	3 wk ahead	Bin	percent	12,4	12,5	0.
US National	3 wk ahead	Bin	percent	12,5	12,6	0.
US National	3 wk ahead	Bin	percent	12,6	12,7	0.
US National	3 wk ahead	Bin	percent	12,7	12,8	0.
US National	3 wk ahead	Bin	percent	12,8	12,9	0.
US National	3 wk ahead	Bin	percent	12,9	13	0.
US National	3 wk ahead	Bin	percent	13	100	0.010029999999999999
US National	4 wk ahead	Point	percent	NA	NA	1.1742000000000001
US National	4 wk ahead	Bin	percent	0	0,1	0.013519
US National	4 wk ahead	Bin	percent	0,1	0,2	0.020045999999999998
US National	4 wk ahead	Bin	percent	0,2	0,3	0.027559999999999998
US National	4 wk ahead	Bin	percent	0,3	0,4	0.03532
US National	4 wk ahead	Bin	percent	0,4	0,5	0.042459
US National	4 wk ahead	Bin	percent	0,5	0,6	0.048247
US National	4 wk ahead	Bin	percent	0,6	0,7	0.052308
US National	4 wk ahead	Bin	percent	0,7	0,8	0.054676999999999996
US National	4 wk ahead	Bin	percent	0,8	0,9	0.055674999999999995
US National	4 wk ahead	Bin	percent	0,9	1	0.055668999999999996
US National	4 wk ahead	Bin	percent	1	1,1	0.054859
US National	4 wk ahead	Bin	percent	1,1	1,2	0.053210999999999994
US National	4 wk ahead	Bin	percent	1,2	1,3	0.05057
US National	4 wk ahead	Bin	percent	1,3	1,4	0.046862
US National	4 wk ahead	Bin	percent	1,4	1,5	0.042220999999999995
US National	4 wk ahead	Bin	percent	1,5	1,6	0.036989
US National	4 wk ahead	Bin	percent	1,6	1,7	0.031598999999999995
US National	4 wk ahead	Bin	percent	1,7	1,8	0.026444
US National	4 wk ahead	Bin	percent	1,8	1,9	0.021800999999999997
US National	4 wk ahead	Bin	percent	1,9	2	0.017844
US National	4 wk ahead	Bin	percent	2	2,1	0.014664
US National	4 wk ahead	Bin	percent	2,1	2,2	0.012277
US National	4 wk ahead	Bin	percent	2,2	2,3	0.010596
US National	4 wk ahead	Bin	percent	2,3	2,4	0.009424
US National	4 wk ahead	Bin	percent	2,4	2,5	0.008504
US National	4 wk ahead	Bin	percent	2,5	2,6	0.007619
US National	4 wk ahead	Bin	percent	2,6	2,7	0.006686
US National	4 wk ahead	Bin	percent	2,7	2,8	0.005781
US National	4 wk ahead	Bin	percent	2,8	2,9	0.0050739999999999995
US National	4 wk ahead	Bin	percent	2,9	3	0.004719999999999999
US National	4 wk ahead	Bin	percent	3	3,1	0.00477
US National	4 wk ahead	Bin	percent	3,1	3,2	0.0051519999999999995
US National	4 wk ahead	Bin	percent	3,2	3,3	0.00569
US National	4 wk ahead	Bin	percent	3,3	3,4	0.006169
US National	4 wk ahead	Bin	percent	3,4	3,5	0.006405999999999999
US National	4 wk ahead	Bin	percent	3,5	3,6	0.006300999999999999
US National	4 wk ahead	Bin	percent	3,6	3,7	0.005869999999999999
US National	4 wk ahead	Bin	percent	3,7	3,8	0.005232
US National	4 wk ahead	Bin	percent	3,8	3,9	0.004556
US National	4 wk ahead	Bin	percent	3,9	4	0.003994
US National	4 wk ahead	Bin	percent	4	4,1	0.003619
US National	4 wk ahead	Bin	percent	4,1	4,2	0.003401
US National	4 wk ahead	Bin	percent	4,2	4,3	0.003234
US National	4 wk ahead	Bin	percent	4,3	4,4	0.002995
US National	4 wk ahead	Bin	percent	4,4	4,5	0.0026149999999999997
US National	4 wk ahead	Bin	percent	4,5	4,6	0.002106
US National	4 wk ahead	Bin	percent	4,6	4,7	0.001545
US National	4 wk ahead	Bin	percent	4,7	4,8	0.001024
US National	4 wk ahead	Bin	percent	4,8	4,9	0.000612
US National	4 wk ahead	Bin	percent	4,9	5	0.00033
US National	4 wk ahead	Bin	percent	5	5,1	0.000167
US National	4 wk ahead	Bin	percent	5,1	5,2	0.000096
US National	4 wk ahead	Bin	percent	5,2	5,3	0.000096
US National	4 wk ahead	Bin	percent	5,3	5,4	0.000167
US National	4 wk ahead	Bin	percent	5,4	5,5	0.000323
US National	4 wk ahead	Bin	percent	5,5	5,6	0.000581
US National	4 wk ahead	Bin	percent	5,6	5,7	0.000949
US National	4 wk ahead	Bin	percent	5,7	5,8	0.001402
US National	4 wk ahead	Bin	percent	5,8	5,9	0.001877
US National	4 wk ahead	Bin	percent	5,9	6	0.002288
US National	4 wk ahead	Bin	percent	6	6,1	0.0025559999999999997
US National	4 wk ahead	Bin	percent	6,1	6,2	0.002637
US National	4 wk ahead	Bin	percent	6,2	6,3	0.002552
US National	4 wk ahead	Bin	percent	6,3	6,4	0.002369
US National	4 wk ahead	Bin	percent	6,4	6,5	0.002167
US National	4 wk ahead	Bin	percent	6,5	6,6	0.0019979999999999998
US National	4 wk ahead	Bin	percent	6,6	6,7	0.0018599999999999999
US National	4 wk ahead	Bin	percent	6,7	6,8	0.00171
US National	4 wk ahead	Bin	percent	6,8	6,9	0.001504
US National	4 wk ahead	Bin	percent	6,9	7	0.00123
US National	4 wk ahead	Bin	percent	7	7,1	0.000917
US National	4 wk ahead	Bin	percent	7,1	7,2	0.0006169999999999999
US National	4 wk ahead	Bin	percent	7,2	7,3	0.000372
US National	4 wk ahead	Bin	percent	7,3	7,4	0.00020099999999999998
US National	4 wk ahead	Bin	percent	7,4	7,5	0.000099
US National	4 wk ahead	Bin	percent	7,5	7,6	0.000049999999999999996
US National	4 wk ahead	Bin	percent	7,6	7,7	0.000039999999999999996
US National	4 wk ahead	Bin	percent	7,7	7,8	0.000067
US National	4 wk ahead	Bin	percent	7,8	7,9	0.000138
US National	4 wk ahead	Bin	percent	7,9	8	0.000269
US National	4 wk ahead	Bin	percent	8	8,1	0.00047099999999999996
US National	4 wk ahead	Bin	percent	8,1	8,2	0.000734
US National	4 wk ahead	Bin	percent	8,2	8,3	0.001019
US National	4 wk ahead	Bin	percent	8,3	8,4	0.001258
US National	4 wk ahead	Bin	percent	8,4	8,5	0.0013809999999999998
US National	4 wk ahead	Bin	percent	8,5	8,6	0.001349
US National	4 wk ahead	Bin	percent	8,6	8,7	0.001173
US National	4 wk ahead	Bin	percent	8,7	8,8	0.0009069999999999999
US National	4 wk ahead	Bin	percent	8,8	8,9	0.000624
US National	4 wk ahead	Bin	percent	8,9	9	0.00038199999999999996
US National	4 wk ahead	Bin	percent	9	9,1	0.000208
US National	4 wk ahead	Bin	percent	9,1	9,2	0.000101
US National	4 wk ahead	Bin	percent	9,2	9,3	0.000042999999999999995
US National	4 wk ahead	Bin	percent	9,3	9,4	0.000017
US National	4 wk ahead	Bin	percent	9,4	9,5	6.e-6
US National	4 wk ahead	Bin	percent	9,5	9,6	2.e-6
US National	4 wk ahead	Bin	percent	9,6	9,7	0.
US National	4 wk ahead	Bin	percent	9,7	9,8	0.
US National	4 wk ahead	Bin	percent	9,8	9,9	0.
US National	4 wk ahead	Bin	percent	9,9	10	0.
US National	4 wk ahead	Bin	percent	10	10,1	0.
US National	4 wk ahead	Bin	percent	10,1	10,2	0.
US National	4 wk ahead	Bin	percent	10,2	10,3	0.
US National	4 wk ahead	Bin	percent	10,3	10,4	0.
US National	4 wk ahead	Bin	percent	10,4	10,5	0.
US National	4 wk ahead	Bin	percent	10,5	10,6	0.
US National	4 wk ahead	Bin	percent	10,6	10,7	0.
US National	4 wk ahead	Bin	percent	10,7	10,8	0.
US National	4 wk ahead	Bin	percent	10,8	10,9	0.
US National	4 wk ahead	Bin	percent	10,9	11	0.
US National	4 wk ahead	Bin	percent	11	11,1	0.
US National	4 wk ahead	Bin	percent	11,1	11,2	0.
US National	4 wk ahead	Bin	percent	11,2	11,3	0.
US National	4 wk ahead	Bin	percent	11,3	11,4	0.
US National	4 wk ahead	Bin	percent	11,4	11,5	0.
US National	4 wk ahead	Bin	percent	11,5	11,6	0.
US National	4 wk ahead	Bin	percent	11,6	11,7	0.
US National	4 wk ahead	Bin	percent	11,7	11,8	0.
US National	4 wk ahead	Bin	percent	11,8	11,9	0.
US National	4 wk ahead	Bin	percent	11,9	12	0.
US National	4 wk ahead	Bin	percent	12	12,1	0.
US National	4 wk ahead	Bin	percent	12,1	12,2	0.
US National	4 wk ahead	Bin	percent	12,2	12,3	0.
US National	4 wk ahead	Bin	percent	12,3	12,4	0.
US National	4 wk ahead	Bin	percent	12,4	12,5	0.
US National	4 wk ahead	Bin	percent	12,5	12,6	0.
US National	4 wk ahead	Bin	percent	12,6	12,7	0.
US National	4 wk ahead	Bin	percent	12,7	12,8	0.
US National	4 wk ahead	Bin	percent	12,8	12,9	0.
US National	4 wk ahead	Bin	percent	12,9	13	0.
US National	4 wk ahead	Bin	percent	13	100	0.010178999999999999
