# Supplementary material for: Use of daily Internet search query data improves real-time projections of influenza epidemics
Source: J R Soc Interface. 2018 Oct 10;15(147):20180220. doi: 10.1098/rsif.2018.0220 (PMC6228485; doi:10.1098/rsif.2018.0220)
Supplement: Prediction results in FluChallenge format [file rsif20180220supp2.gz › Forecast-files/mss-15-wikiWEEKnoNOW/6-21_paramrep.txt]

{"LL"	{112.29746527036049	190.42634768596392	325.5841652363616	431.53995348858325}}
{"DD"	{2.9584239222190005	4.0843005224997535	5.762038648218573	6.735716877685329}}
{"R0max"	{1.722827716345049	2.5020788408158765	3.464583311135371	3.8755962943412783}}
{"R0min"	{0.8620623711592581	0.9042634107195004	1.0042662098201127	1.1285470517582068}}
{"Inf"	{1063.6173371343764	1518.7160979296407	2129.645301269325	2598.2479473853346}}
{"Sus"	{40248.5377869304	44508.68444753191	52792.03918826972	60890.220133128976}}
{"R0(t)"	{1.3099684724073324	1.6648282007162019	2.1440994901539887	2.364992591203571}}
{"Reff"	{0.7181071572146427	0.8230034544504906	1.0439655464290731	1.1712680491758916}}
