# Supplementary material for: Use of daily Internet search query data improves real-time projections of influenza epidemics
Source: J R Soc Interface. 2018 Oct 10;15(147):20180220. doi: 10.1098/rsif.2018.0220 (PMC6228485; doi:10.1098/rsif.2018.0220)
Supplement: Prediction results in FluChallenge format [file rsif20180220supp2.gz › Forecast-files/mss-15-wikiWEEKnoNOW/8-16_paramrep.txt]

{"LL"	{83.19195260135221	161.42102818428404	347.12711654852933	442.50772632228336}}
{"DD"	{3.41303657560196	4.288414889478081	5.982029139253439	6.651350384554729}}
{"R0max"	{1.3840628899760175	1.7968631835169306	2.436006154617765	2.95211644676312}}
{"R0min"	{0.8510571884425385	0.9702114684463159	1.0642531999361402	1.1352660625012836}}
{"Inf"	{999.9234237596919	1215.948498173453	1722.3564876641383	1909.7550332922306}}
{"Sus"	{56084.992651317625	62314.4938859722	71761.15568699627	78125.36215385988}}
{"R0(t)"	{1.1820784577995598	1.3851634657661793	1.7123736522905728	1.9830951670668138}}
{"Reff"	{0.8058623529849138	0.9063805741926688	1.1540605340387038	1.346388210722899}}
