# Supplementary material for: Use of daily Internet search query data improves real-time projections of influenza epidemics
Source: J R Soc Interface. 2018 Oct 10;15(147):20180220. doi: 10.1098/rsif.2018.0220 (PMC6228485; doi:10.1098/rsif.2018.0220)
Supplement: Prediction results in FluChallenge format [file rsif20180220supp2.gz › Forecast-files/mss-15-wikiWEEKnoNOW/2016-EW10.csv]

Location	Target	Type	Unit	Bin_start_incl	Bin_end_notincl	Value
US National	1 wk ahead	Point	percent	NA	NA	3.676
US National	1 wk ahead	Bin	percent	0	0,1	0.
US National	1 wk ahead	Bin	percent	0,1	0,2	0.
US National	1 wk ahead	Bin	percent	0,2	0,3	0.
US National	1 wk ahead	Bin	percent	0,3	0,4	0.
US National	1 wk ahead	Bin	percent	0,4	0,5	0.
US National	1 wk ahead	Bin	percent	0,5	0,6	0.
US National	1 wk ahead	Bin	percent	0,6	0,7	0.
US National	1 wk ahead	Bin	percent	0,7	0,8	1.e-6
US National	1 wk ahead	Bin	percent	0,8	0,9	3.e-6
US National	1 wk ahead	Bin	percent	0,9	1	8.e-6
US National	1 wk ahead	Bin	percent	1	1,1	0.000018999999999999998
US National	1 wk ahead	Bin	percent	1,1	1,2	0.000044999999999999996
US National	1 wk ahead	Bin	percent	1,2	1,3	0.000101
US National	1 wk ahead	Bin	percent	1,3	1,4	0.00020899999999999998
US National	1 wk ahead	Bin	percent	1,4	1,5	0.00040699999999999997
US National	1 wk ahead	Bin	percent	1,5	1,6	0.000745
US National	1 wk ahead	Bin	percent	1,6	1,7	0.001285
US National	1 wk ahead	Bin	percent	1,7	1,8	0.002092
US National	1 wk ahead	Bin	percent	1,8	1,9	0.00323
US National	1 wk ahead	Bin	percent	1,9	2	0.00475
US National	1 wk ahead	Bin	percent	2	2,1	0.006685
US National	1 wk ahead	Bin	percent	2,1	2,2	0.009054
US National	1 wk ahead	Bin	percent	2,2	2,3	0.011861
US National	1 wk ahead	Bin	percent	2,3	2,4	0.015089
US National	1 wk ahead	Bin	percent	2,4	2,5	0.018696
US National	1 wk ahead	Bin	percent	2,5	2,6	0.022588
US National	1 wk ahead	Bin	percent	2,6	2,7	0.026614
US National	1 wk ahead	Bin	percent	2,7	2,8	0.030563999999999997
US National	1 wk ahead	Bin	percent	2,8	2,9	0.034199
US National	1 wk ahead	Bin	percent	2,9	3	0.037291
US National	1 wk ahead	Bin	percent	3	3,1	0.039661999999999996
US National	1 wk ahead	Bin	percent	3,1	3,2	0.041211
US National	1 wk ahead	Bin	percent	3,2	3,3	0.041915999999999995
US National	1 wk ahead	Bin	percent	3,3	3,4	0.041824
US National	1 wk ahead	Bin	percent	3,4	3,5	0.041042999999999996
US National	1 wk ahead	Bin	percent	3,5	3,6	0.039729
US National	1 wk ahead	Bin	percent	3,6	3,7	0.038072999999999996
US National	1 wk ahead	Bin	percent	3,7	3,8	0.036278
US National	1 wk ahead	Bin	percent	3,8	3,9	0.034527999999999996
US National	1 wk ahead	Bin	percent	3,9	4	0.032955
US National	1 wk ahead	Bin	percent	4	4,1	0.031609
US National	1 wk ahead	Bin	percent	4,1	4,2	0.030449999999999998
US National	1 wk ahead	Bin	percent	4,2	4,3	0.029368
US National	1 wk ahead	Bin	percent	4,3	4,4	0.028214
US National	1 wk ahead	Bin	percent	4,4	4,5	0.026843
US National	1 wk ahead	Bin	percent	4,5	4,6	0.025154
US National	1 wk ahead	Bin	percent	4,6	4,7	0.023115999999999998
US National	1 wk ahead	Bin	percent	4,7	4,8	0.020769
US National	1 wk ahead	Bin	percent	4,8	4,9	0.018217999999999998
US National	1 wk ahead	Bin	percent	4,9	5	0.015607999999999999
US National	1 wk ahead	Bin	percent	5	5,1	0.013092999999999999
US National	1 wk ahead	Bin	percent	5,1	5,2	0.010811
US National	1 wk ahead	Bin	percent	5,2	5,3	0.008864
US National	1 wk ahead	Bin	percent	5,3	5,4	0.007312
US National	1 wk ahead	Bin	percent	5,4	5,5	0.006173
US National	1 wk ahead	Bin	percent	5,5	5,6	0.005428
US National	1 wk ahead	Bin	percent	5,6	5,7	0.00503
US National	1 wk ahead	Bin	percent	5,7	5,8	0.0048969999999999994
US National	1 wk ahead	Bin	percent	5,8	5,9	0.004922
US National	1 wk ahead	Bin	percent	5,9	6	0.004983
US National	1 wk ahead	Bin	percent	6	6,1	0.004967
US National	1 wk ahead	Bin	percent	6,1	6,2	0.004796
US National	1 wk ahead	Bin	percent	6,2	6,3	0.004449
US National	1 wk ahead	Bin	percent	6,3	6,4	0.00396
US National	1 wk ahead	Bin	percent	6,4	6,5	0.0034029999999999998
US National	1 wk ahead	Bin	percent	6,5	6,6	0.002858
US National	1 wk ahead	Bin	percent	6,6	6,7	0.002384
US National	1 wk ahead	Bin	percent	6,7	6,8	0.002003
US National	1 wk ahead	Bin	percent	6,8	6,9	0.001705
US National	1 wk ahead	Bin	percent	6,9	7	0.001465
US National	1 wk ahead	Bin	percent	7	7,1	0.001258
US National	1 wk ahead	Bin	percent	7,1	7,2	0.001077
US National	1 wk ahead	Bin	percent	7,2	7,3	0.000928
US National	1 wk ahead	Bin	percent	7,3	7,4	0.0008309999999999999
US National	1 wk ahead	Bin	percent	7,4	7,5	0.000798
US National	1 wk ahead	Bin	percent	7,5	7,6	0.0008309999999999999
US National	1 wk ahead	Bin	percent	7,6	7,7	0.000913
US National	1 wk ahead	Bin	percent	7,7	7,8	0.001011
US National	1 wk ahead	Bin	percent	7,8	7,9	0.001088
US National	1 wk ahead	Bin	percent	7,9	8	0.001112
US National	1 wk ahead	Bin	percent	8	8,1	0.0010659999999999999
US National	1 wk ahead	Bin	percent	8,1	8,2	0.0009549999999999999
US National	1 wk ahead	Bin	percent	8,2	8,3	0.000797
US National	1 wk ahead	Bin	percent	8,3	8,4	0.000623
US National	1 wk ahead	Bin	percent	8,4	8,5	0.00046199999999999995
US National	1 wk ahead	Bin	percent	8,5	8,6	0.000339
US National	1 wk ahead	Bin	percent	8,6	8,7	0.000269
US National	1 wk ahead	Bin	percent	8,7	8,8	0.000261
US National	1 wk ahead	Bin	percent	8,8	8,9	0.00031499999999999996
US National	1 wk ahead	Bin	percent	8,9	9	0.000426
US National	1 wk ahead	Bin	percent	9	9,1	0.000579
US National	1 wk ahead	Bin	percent	9,1	9,2	0.000752
US National	1 wk ahead	Bin	percent	9,2	9,3	0.0009159999999999999
US National	1 wk ahead	Bin	percent	9,3	9,4	0.0010379999999999999
US National	1 wk ahead	Bin	percent	9,4	9,5	0.001093
US National	1 wk ahead	Bin	percent	9,5	9,6	0.001071
US National	1 wk ahead	Bin	percent	9,6	9,7	0.000979
US National	1 wk ahead	Bin	percent	9,7	9,8	0.000841
US National	1 wk ahead	Bin	percent	9,8	9,9	0.0006929999999999999
US National	1 wk ahead	Bin	percent	9,9	10	0.000569
US National	1 wk ahead	Bin	percent	10	10,1	0.0005
US National	1 wk ahead	Bin	percent	10,1	10,2	0.0005
US National	1 wk ahead	Bin	percent	10,2	10,3	0.00057
US National	1 wk ahead	Bin	percent	10,3	10,4	0.0006929999999999999
US National	1 wk ahead	Bin	percent	10,4	10,5	0.000842
US National	1 wk ahead	Bin	percent	10,5	10,6	0.000979
US National	1 wk ahead	Bin	percent	10,6	10,7	0.001071
US National	1 wk ahead	Bin	percent	10,7	10,8	0.001093
US National	1 wk ahead	Bin	percent	10,8	10,9	0.001037
US National	1 wk ahead	Bin	percent	10,9	11	0.000913
US National	1 wk ahead	Bin	percent	11	11,1	0.0007459999999999999
US National	1 wk ahead	Bin	percent	11,1	11,2	0.000566
US National	1 wk ahead	Bin	percent	11,2	11,3	0.00039799999999999997
US National	1 wk ahead	Bin	percent	11,3	11,4	0.00026
US National	1 wk ahead	Bin	percent	11,4	11,5	0.000158
US National	1 wk ahead	Bin	percent	11,5	11,6	0.000089
US National	1 wk ahead	Bin	percent	11,6	11,7	0.000046
US National	1 wk ahead	Bin	percent	11,7	11,8	0.000022
US National	1 wk ahead	Bin	percent	11,8	11,9	9.999999999999999e-6
US National	1 wk ahead	Bin	percent	11,9	12	4.e-6
US National	1 wk ahead	Bin	percent	12	12,1	2.e-6
US National	1 wk ahead	Bin	percent	12,1	12,2	1.e-6
US National	1 wk ahead	Bin	percent	12,2	12,3	0.
US National	1 wk ahead	Bin	percent	12,3	12,4	0.
US National	1 wk ahead	Bin	percent	12,4	12,5	0.
US National	1 wk ahead	Bin	percent	12,5	12,6	0.
US National	1 wk ahead	Bin	percent	12,6	12,7	0.
US National	1 wk ahead	Bin	percent	12,7	12,8	0.
US National	1 wk ahead	Bin	percent	12,8	12,9	0.
US National	1 wk ahead	Bin	percent	12,9	13	0.
US National	1 wk ahead	Bin	percent	13	100	0.
US National	2 wk ahead	Point	percent	NA	NA	3.374
US National	2 wk ahead	Bin	percent	0	0,1	0.00020899999999999998
US National	2 wk ahead	Bin	percent	0,1	0,2	0.000318
US National	2 wk ahead	Bin	percent	0,2	0,3	0.000472
US National	2 wk ahead	Bin	percent	0,3	0,4	0.000686
US National	2 wk ahead	Bin	percent	0,4	0,5	0.000975
US National	2 wk ahead	Bin	percent	0,5	0,6	0.001356
US National	2 wk ahead	Bin	percent	0,6	0,7	0.001847
US National	2 wk ahead	Bin	percent	0,7	0,8	0.0024649999999999997
US National	2 wk ahead	Bin	percent	0,8	0,9	0.003225
US National	2 wk ahead	Bin	percent	0,9	1	0.00414
US National	2 wk ahead	Bin	percent	1	1,1	0.005216999999999999
US National	2 wk ahead	Bin	percent	1,1	1,2	0.006457999999999999
US National	2 wk ahead	Bin	percent	1,2	1,3	0.007857
US National	2 wk ahead	Bin	percent	1,3	1,4	0.009403
US National	2 wk ahead	Bin	percent	1,4	1,5	0.011075
US National	2 wk ahead	Bin	percent	1,5	1,6	0.012846
US National	2 wk ahead	Bin	percent	1,6	1,7	0.014681999999999999
US National	2 wk ahead	Bin	percent	1,7	1,8	0.016545
US National	2 wk ahead	Bin	percent	1,8	1,9	0.018392
US National	2 wk ahead	Bin	percent	1,9	2	0.020180999999999998
US National	2 wk ahead	Bin	percent	2	2,1	0.021869
US National	2 wk ahead	Bin	percent	2,1	2,2	0.023417
US National	2 wk ahead	Bin	percent	2,2	2,3	0.02479
US National	2 wk ahead	Bin	percent	2,3	2,4	0.025959
US National	2 wk ahead	Bin	percent	2,4	2,5	0.026902
US National	2 wk ahead	Bin	percent	2,5	2,6	0.027603
US National	2 wk ahead	Bin	percent	2,6	2,7	0.028055999999999998
US National	2 wk ahead	Bin	percent	2,7	2,8	0.028256999999999997
US National	2 wk ahead	Bin	percent	2,8	2,9	0.028214
US National	2 wk ahead	Bin	percent	2,9	3	0.027936
US National	2 wk ahead	Bin	percent	3	3,1	0.027443
US National	2 wk ahead	Bin	percent	3,1	3,2	0.026757999999999997
US National	2 wk ahead	Bin	percent	3,2	3,3	0.025911
US National	2 wk ahead	Bin	percent	3,3	3,4	0.024935
US National	2 wk ahead	Bin	percent	3,4	3,5	0.023868
US National	2 wk ahead	Bin	percent	3,5	3,6	0.02275
US National	2 wk ahead	Bin	percent	3,6	3,7	0.021622
US National	2 wk ahead	Bin	percent	3,7	3,8	0.020519
US National	2 wk ahead	Bin	percent	3,8	3,9	0.019476999999999998
US National	2 wk ahead	Bin	percent	3,9	4	0.018519
US National	2 wk ahead	Bin	percent	4	4,1	0.017664
US National	2 wk ahead	Bin	percent	4,1	4,2	0.016919
US National	2 wk ahead	Bin	percent	4,2	4,3	0.016281
US National	2 wk ahead	Bin	percent	4,3	4,4	0.015739
US National	2 wk ahead	Bin	percent	4,4	4,5	0.015271999999999999
US National	2 wk ahead	Bin	percent	4,5	4,6	0.014854
US National	2 wk ahead	Bin	percent	4,6	4,7	0.014456
US National	2 wk ahead	Bin	percent	4,7	4,8	0.01405
US National	2 wk ahead	Bin	percent	4,8	4,9	0.013607
US National	2 wk ahead	Bin	percent	4,9	5	0.013108
US National	2 wk ahead	Bin	percent	5	5,1	0.012537999999999999
US National	2 wk ahead	Bin	percent	5,1	5,2	0.011895
US National	2 wk ahead	Bin	percent	5,2	5,3	0.011182
US National	2 wk ahead	Bin	percent	5,3	5,4	0.010413
US National	2 wk ahead	Bin	percent	5,4	5,5	0.009606
US National	2 wk ahead	Bin	percent	5,5	5,6	0.008785
US National	2 wk ahead	Bin	percent	5,6	5,7	0.007972
US National	2 wk ahead	Bin	percent	5,7	5,8	0.0071909999999999995
US National	2 wk ahead	Bin	percent	5,8	5,9	0.00646
US National	2 wk ahead	Bin	percent	5,9	6	0.0057929999999999995
US National	2 wk ahead	Bin	percent	6	6,1	0.005199
US National	2 wk ahead	Bin	percent	6,1	6,2	0.00468
US National	2 wk ahead	Bin	percent	6,2	6,3	0.004238
US National	2 wk ahead	Bin	percent	6,3	6,4	0.0038669999999999998
US National	2 wk ahead	Bin	percent	6,4	6,5	0.0035629999999999998
US National	2 wk ahead	Bin	percent	6,5	6,6	0.003319
US National	2 wk ahead	Bin	percent	6,6	6,7	0.003129
US National	2 wk ahead	Bin	percent	6,7	6,8	0.002986
US National	2 wk ahead	Bin	percent	6,8	6,9	0.002882
US National	2 wk ahead	Bin	percent	6,9	7	0.0028109999999999997
US National	2 wk ahead	Bin	percent	7	7,1	0.002763
US National	2 wk ahead	Bin	percent	7,1	7,2	0.00273
US National	2 wk ahead	Bin	percent	7,2	7,3	0.002705
US National	2 wk ahead	Bin	percent	7,3	7,4	0.0026769999999999997
US National	2 wk ahead	Bin	percent	7,4	7,5	0.00264
US National	2 wk ahead	Bin	percent	7,5	7,6	0.0025859999999999998
US National	2 wk ahead	Bin	percent	7,6	7,7	0.002512
US National	2 wk ahead	Bin	percent	7,7	7,8	0.002415
US National	2 wk ahead	Bin	percent	7,8	7,9	0.0022949999999999997
US National	2 wk ahead	Bin	percent	7,9	8	0.002157
US National	2 wk ahead	Bin	percent	8	8,1	0.002005
US National	2 wk ahead	Bin	percent	8,1	8,2	0.001846
US National	2 wk ahead	Bin	percent	8,2	8,3	0.001689
US National	2 wk ahead	Bin	percent	8,3	8,4	0.0015409999999999998
US National	2 wk ahead	Bin	percent	8,4	8,5	0.0014089999999999999
US National	2 wk ahead	Bin	percent	8,5	8,6	0.001299
US National	2 wk ahead	Bin	percent	8,6	8,7	0.0012129999999999999
US National	2 wk ahead	Bin	percent	8,7	8,8	0.0011539999999999999
US National	2 wk ahead	Bin	percent	8,8	8,9	0.001119
US National	2 wk ahead	Bin	percent	8,9	9	0.0011049999999999999
US National	2 wk ahead	Bin	percent	9	9,1	0.001107
US National	2 wk ahead	Bin	percent	9,1	9,2	0.0011179999999999999
US National	2 wk ahead	Bin	percent	9,2	9,3	0.001134
US National	2 wk ahead	Bin	percent	9,3	9,4	0.001147
US National	2 wk ahead	Bin	percent	9,4	9,5	0.0011539999999999999
US National	2 wk ahead	Bin	percent	9,5	9,6	0.001148
US National	2 wk ahead	Bin	percent	9,6	9,7	0.001129
US National	2 wk ahead	Bin	percent	9,7	9,8	0.001094
US National	2 wk ahead	Bin	percent	9,8	9,9	0.001044
US National	2 wk ahead	Bin	percent	9,9	10	0.000979
US National	2 wk ahead	Bin	percent	10	10,1	0.0009019999999999999
US National	2 wk ahead	Bin	percent	10,1	10,2	0.000815
US National	2 wk ahead	Bin	percent	10,2	10,3	0.000722
US National	2 wk ahead	Bin	percent	10,3	10,4	0.000627
US National	2 wk ahead	Bin	percent	10,4	10,5	0.0005329999999999999
US National	2 wk ahead	Bin	percent	10,5	10,6	0.000444
US National	2 wk ahead	Bin	percent	10,6	10,7	0.00036199999999999996
US National	2 wk ahead	Bin	percent	10,7	10,8	0.00029
US National	2 wk ahead	Bin	percent	10,8	10,9	0.00022899999999999998
US National	2 wk ahead	Bin	percent	10,9	11	0.00017999999999999998
US National	2 wk ahead	Bin	percent	11	11,1	0.000144
US National	2 wk ahead	Bin	percent	11,1	11,2	0.00011999999999999999
US National	2 wk ahead	Bin	percent	11,2	11,3	0.000108
US National	2 wk ahead	Bin	percent	11,3	11,4	0.00010899999999999999
US National	2 wk ahead	Bin	percent	11,4	11,5	0.000121
US National	2 wk ahead	Bin	percent	11,5	11,6	0.000144
US National	2 wk ahead	Bin	percent	11,6	11,7	0.000179
US National	2 wk ahead	Bin	percent	11,7	11,8	0.000223
US National	2 wk ahead	Bin	percent	11,8	11,9	0.000276
US National	2 wk ahead	Bin	percent	11,9	12	0.000335
US National	2 wk ahead	Bin	percent	12	12,1	0.000399
US National	2 wk ahead	Bin	percent	12,1	12,2	0.00046199999999999995
US National	2 wk ahead	Bin	percent	12,2	12,3	0.000522
US National	2 wk ahead	Bin	percent	12,3	12,4	0.000575
US National	2 wk ahead	Bin	percent	12,4	12,5	0.000616
US National	2 wk ahead	Bin	percent	12,5	12,6	0.000643
US National	2 wk ahead	Bin	percent	12,6	12,7	0.0006529999999999999
US National	2 wk ahead	Bin	percent	12,7	12,8	0.000646
US National	2 wk ahead	Bin	percent	12,8	12,9	0.0006219999999999999
US National	2 wk ahead	Bin	percent	12,9	13	0.000583
US National	2 wk ahead	Bin	percent	13	100	0.022893
US National	3 wk ahead	Point	percent	NA	NA	2.773
US National	3 wk ahead	Bin	percent	0	0,1	0.00215
US National	3 wk ahead	Bin	percent	0,1	0,2	0.002815
US National	3 wk ahead	Bin	percent	0,2	0,3	0.00362
US National	3 wk ahead	Bin	percent	0,3	0,4	0.004574
US National	3 wk ahead	Bin	percent	0,4	0,5	0.0056819999999999996
US National	3 wk ahead	Bin	percent	0,5	0,6	0.0069429999999999995
US National	3 wk ahead	Bin	percent	0,6	0,7	0.008348
US National	3 wk ahead	Bin	percent	0,7	0,8	0.009885
US National	3 wk ahead	Bin	percent	0,8	0,9	0.01153
US National	3 wk ahead	Bin	percent	0,9	1	0.013257999999999999
US National	3 wk ahead	Bin	percent	1	1,1	0.015035
US National	3 wk ahead	Bin	percent	1,1	1,2	0.016825
US National	3 wk ahead	Bin	percent	1,2	1,3	0.018591
US National	3 wk ahead	Bin	percent	1,3	1,4	0.020295
US National	3 wk ahead	Bin	percent	1,4	1,5	0.0219
US National	3 wk ahead	Bin	percent	1,5	1,6	0.023372999999999998
US National	3 wk ahead	Bin	percent	1,6	1,7	0.024685
US National	3 wk ahead	Bin	percent	1,7	1,8	0.02581
US National	3 wk ahead	Bin	percent	1,8	1,9	0.02673
US National	3 wk ahead	Bin	percent	1,9	2	0.027429
US National	3 wk ahead	Bin	percent	2	2,1	0.027898
US National	3 wk ahead	Bin	percent	2,1	2,2	0.028131
US National	3 wk ahead	Bin	percent	2,2	2,3	0.02813
US National	3 wk ahead	Bin	percent	2,3	2,4	0.027896999999999998
US National	3 wk ahead	Bin	percent	2,4	2,5	0.027443
US National	3 wk ahead	Bin	percent	2,5	2,6	0.026781
US National	3 wk ahead	Bin	percent	2,6	2,7	0.025932
US National	3 wk ahead	Bin	percent	2,7	2,8	0.024918
US National	3 wk ahead	Bin	percent	2,8	2,9	0.023771
US National	3 wk ahead	Bin	percent	2,9	3	0.022521
US National	3 wk ahead	Bin	percent	3	3,1	0.021206
US National	3 wk ahead	Bin	percent	3,1	3,2	0.019861999999999998
US National	3 wk ahead	Bin	percent	3,2	3,3	0.018525
US National	3 wk ahead	Bin	percent	3,3	3,4	0.017228999999999998
US National	3 wk ahead	Bin	percent	3,4	3,5	0.016005
US National	3 wk ahead	Bin	percent	3,5	3,6	0.014877999999999999
US National	3 wk ahead	Bin	percent	3,6	3,7	0.013866
US National	3 wk ahead	Bin	percent	3,7	3,8	0.012981999999999999
US National	3 wk ahead	Bin	percent	3,8	3,9	0.01223
US National	3 wk ahead	Bin	percent	3,9	4	0.011609999999999999
US National	3 wk ahead	Bin	percent	4	4,1	0.011113999999999999
US National	3 wk ahead	Bin	percent	4,1	4,2	0.01073
US National	3 wk ahead	Bin	percent	4,2	4,3	0.010442
US National	3 wk ahead	Bin	percent	4,3	4,4	0.010229
US National	3 wk ahead	Bin	percent	4,4	4,5	0.010071
US National	3 wk ahead	Bin	percent	4,5	4,6	0.009944
US National	3 wk ahead	Bin	percent	4,6	4,7	0.009826
US National	3 wk ahead	Bin	percent	4,7	4,8	0.009696
US National	3 wk ahead	Bin	percent	4,8	4,9	0.009537
US National	3 wk ahead	Bin	percent	4,9	5	0.009333
US National	3 wk ahead	Bin	percent	5	5,1	0.009077
US National	3 wk ahead	Bin	percent	5,1	5,2	0.008763
US National	3 wk ahead	Bin	percent	5,2	5,3	0.008393
US National	3 wk ahead	Bin	percent	5,3	5,4	0.007973
US National	3 wk ahead	Bin	percent	5,4	5,5	0.0075109999999999994
US National	3 wk ahead	Bin	percent	5,5	5,6	0.007019999999999999
US National	3 wk ahead	Bin	percent	5,6	5,7	0.006510999999999999
US National	3 wk ahead	Bin	percent	5,7	5,8	0.006
US National	3 wk ahead	Bin	percent	5,8	5,9	0.005497999999999999
US National	3 wk ahead	Bin	percent	5,9	6	0.005016
US National	3 wk ahead	Bin	percent	6	6,1	0.0045639999999999995
US National	3 wk ahead	Bin	percent	6,1	6,2	0.004149
US National	3 wk ahead	Bin	percent	6,2	6,3	0.0037779999999999997
US National	3 wk ahead	Bin	percent	6,3	6,4	0.0034519999999999998
US National	3 wk ahead	Bin	percent	6,4	6,5	0.003175
US National	3 wk ahead	Bin	percent	6,5	6,6	0.002944
US National	3 wk ahead	Bin	percent	6,6	6,7	0.002758
US National	3 wk ahead	Bin	percent	6,7	6,8	0.0026119999999999997
US National	3 wk ahead	Bin	percent	6,8	6,9	0.0025
US National	3 wk ahead	Bin	percent	6,9	7	0.002415
US National	3 wk ahead	Bin	percent	7	7,1	0.002349
US National	3 wk ahead	Bin	percent	7,1	7,2	0.0022949999999999997
US National	3 wk ahead	Bin	percent	7,2	7,3	0.002244
US National	3 wk ahead	Bin	percent	7,3	7,4	0.002191
US National	3 wk ahead	Bin	percent	7,4	7,5	0.00213
US National	3 wk ahead	Bin	percent	7,5	7,6	0.002059
US National	3 wk ahead	Bin	percent	7,6	7,7	0.001976
US National	3 wk ahead	Bin	percent	7,7	7,8	0.001883
US National	3 wk ahead	Bin	percent	7,8	7,9	0.0017809999999999998
US National	3 wk ahead	Bin	percent	7,9	8	0.001673
US National	3 wk ahead	Bin	percent	8	8,1	0.001562
US National	3 wk ahead	Bin	percent	8,1	8,2	0.00145
US National	3 wk ahead	Bin	percent	8,2	8,3	0.00134
US National	3 wk ahead	Bin	percent	8,3	8,4	0.0012339999999999999
US National	3 wk ahead	Bin	percent	8,4	8,5	0.001133
US National	3 wk ahead	Bin	percent	8,5	8,6	0.001039
US National	3 wk ahead	Bin	percent	8,6	8,7	0.0009519999999999999
US National	3 wk ahead	Bin	percent	8,7	8,8	0.000874
US National	3 wk ahead	Bin	percent	8,8	8,9	0.000806
US National	3 wk ahead	Bin	percent	8,9	9	0.0007509999999999999
US National	3 wk ahead	Bin	percent	9	9,1	0.000708
US National	3 wk ahead	Bin	percent	9,1	9,2	0.0006799999999999999
US National	3 wk ahead	Bin	percent	9,2	9,3	0.0006659999999999999
US National	3 wk ahead	Bin	percent	9,3	9,4	0.000665
US National	3 wk ahead	Bin	percent	9,4	9,5	0.000676
US National	3 wk ahead	Bin	percent	9,5	9,6	0.0006979999999999999
US National	3 wk ahead	Bin	percent	9,6	9,7	0.000725
US National	3 wk ahead	Bin	percent	9,7	9,8	0.000757
US National	3 wk ahead	Bin	percent	9,8	9,9	0.000789
US National	3 wk ahead	Bin	percent	9,9	10	0.000819
US National	3 wk ahead	Bin	percent	10	10,1	0.000846
US National	3 wk ahead	Bin	percent	10,1	10,2	0.0008669999999999999
US National	3 wk ahead	Bin	percent	10,2	10,3	0.000883
US National	3 wk ahead	Bin	percent	10,3	10,4	0.0008929999999999999
US National	3 wk ahead	Bin	percent	10,4	10,5	0.0008979999999999999
US National	3 wk ahead	Bin	percent	10,5	10,6	0.000897
US National	3 wk ahead	Bin	percent	10,6	10,7	0.000891
US National	3 wk ahead	Bin	percent	10,7	10,8	0.000878
US National	3 wk ahead	Bin	percent	10,8	10,9	0.000857
US National	3 wk ahead	Bin	percent	10,9	11	0.000829
US National	3 wk ahead	Bin	percent	11	11,1	0.000792
US National	3 wk ahead	Bin	percent	11,1	11,2	0.0007469999999999999
US National	3 wk ahead	Bin	percent	11,2	11,3	0.0006929999999999999
US National	3 wk ahead	Bin	percent	11,3	11,4	0.000634
US National	3 wk ahead	Bin	percent	11,4	11,5	0.00057
US National	3 wk ahead	Bin	percent	11,5	11,6	0.000504
US National	3 wk ahead	Bin	percent	11,6	11,7	0.000441
US National	3 wk ahead	Bin	percent	11,7	11,8	0.00038199999999999996
US National	3 wk ahead	Bin	percent	11,8	11,9	0.00033099999999999997
US National	3 wk ahead	Bin	percent	11,9	12	0.00029099999999999997
US National	3 wk ahead	Bin	percent	12	12,1	0.00026399999999999997
US National	3 wk ahead	Bin	percent	12,1	12,2	0.000251
US National	3 wk ahead	Bin	percent	12,2	12,3	0.000252
US National	3 wk ahead	Bin	percent	12,3	12,4	0.000268
US National	3 wk ahead	Bin	percent	12,4	12,5	0.000297
US National	3 wk ahead	Bin	percent	12,5	12,6	0.000337
US National	3 wk ahead	Bin	percent	12,6	12,7	0.000385
US National	3 wk ahead	Bin	percent	12,7	12,8	0.00043799999999999997
US National	3 wk ahead	Bin	percent	12,8	12,9	0.0004919999999999999
US National	3 wk ahead	Bin	percent	12,9	13	0.000542
US National	3 wk ahead	Bin	percent	13	100	0.027118
US National	4 wk ahead	Point	percent	NA	NA	2.0892000000000004
US National	4 wk ahead	Bin	percent	0	0,1	0.005516
US National	4 wk ahead	Bin	percent	0,1	0,2	0.0071259999999999995
US National	4 wk ahead	Bin	percent	0,2	0,3	0.00899
US National	4 wk ahead	Bin	percent	0,3	0,4	0.011087999999999999
US National	4 wk ahead	Bin	percent	0,4	0,5	0.013382
US National	4 wk ahead	Bin	percent	0,5	0,6	0.015819
US National	4 wk ahead	Bin	percent	0,6	0,7	0.018335
US National	4 wk ahead	Bin	percent	0,7	0,8	0.020860999999999998
US National	4 wk ahead	Bin	percent	0,8	0,9	0.023322
US National	4 wk ahead	Bin	percent	0,9	1	0.025651
US National	4 wk ahead	Bin	percent	1	1,1	0.027784999999999997
US National	4 wk ahead	Bin	percent	1,1	1,2	0.029671999999999997
US National	4 wk ahead	Bin	percent	1,2	1,3	0.031268
US National	4 wk ahead	Bin	percent	1,3	1,4	0.032539
US National	4 wk ahead	Bin	percent	1,4	1,5	0.033458999999999996
US National	4 wk ahead	Bin	percent	1,5	1,6	0.034006999999999996
US National	4 wk ahead	Bin	percent	1,6	1,7	0.034164
US National	4 wk ahead	Bin	percent	1,7	1,8	0.033921
US National	4 wk ahead	Bin	percent	1,8	1,9	0.033274
US National	4 wk ahead	Bin	percent	1,9	2	0.032236
US National	4 wk ahead	Bin	percent	2	2,1	0.030832
US National	4 wk ahead	Bin	percent	2,1	2,2	0.029113999999999998
US National	4 wk ahead	Bin	percent	2,2	2,3	0.027150999999999998
US National	4 wk ahead	Bin	percent	2,3	2,4	0.02503
US National	4 wk ahead	Bin	percent	2,4	2,5	0.02285
US National	4 wk ahead	Bin	percent	2,5	2,6	0.020711
US National	4 wk ahead	Bin	percent	2,6	2,7	0.018704
US National	4 wk ahead	Bin	percent	2,7	2,8	0.016899
US National	4 wk ahead	Bin	percent	2,8	2,9	0.015345999999999999
US National	4 wk ahead	Bin	percent	2,9	3	0.01406
US National	4 wk ahead	Bin	percent	3	3,1	0.013035
US National	4 wk ahead	Bin	percent	3,1	3,2	0.012242
US National	4 wk ahead	Bin	percent	3,2	3,3	0.01164
US National	4 wk ahead	Bin	percent	3,3	3,4	0.011183
US National	4 wk ahead	Bin	percent	3,4	3,5	0.010825999999999999
US National	4 wk ahead	Bin	percent	3,5	3,6	0.010530999999999999
US National	4 wk ahead	Bin	percent	3,6	3,7	0.010269
US National	4 wk ahead	Bin	percent	3,7	3,8	0.010021
US National	4 wk ahead	Bin	percent	3,8	3,9	0.009772
US National	4 wk ahead	Bin	percent	3,9	4	0.009514
US National	4 wk ahead	Bin	percent	4	4,1	0.00924
US National	4 wk ahead	Bin	percent	4,1	4,2	0.008945999999999999
US National	4 wk ahead	Bin	percent	4,2	4,3	0.008626
US National	4 wk ahead	Bin	percent	4,3	4,4	0.008277
US National	4 wk ahead	Bin	percent	4,4	4,5	0.007896
US National	4 wk ahead	Bin	percent	4,5	4,6	0.007486
US National	4 wk ahead	Bin	percent	4,6	4,7	0.007049
US National	4 wk ahead	Bin	percent	4,7	4,8	0.006593
US National	4 wk ahead	Bin	percent	4,8	4,9	0.006128
US National	4 wk ahead	Bin	percent	4,9	5	0.005665
US National	4 wk ahead	Bin	percent	5	5,1	0.005214
US National	4 wk ahead	Bin	percent	5,1	5,2	0.004783
US National	4 wk ahead	Bin	percent	5,2	5,3	0.004377
US National	4 wk ahead	Bin	percent	5,3	5,4	0.003998
US National	4 wk ahead	Bin	percent	5,4	5,5	0.003643
US National	4 wk ahead	Bin	percent	5,5	5,6	0.003312
US National	4 wk ahead	Bin	percent	5,6	5,7	0.003002
US National	4 wk ahead	Bin	percent	5,7	5,8	0.0027129999999999997
US National	4 wk ahead	Bin	percent	5,8	5,9	0.002447
US National	4 wk ahead	Bin	percent	5,9	6	0.002209
US National	4 wk ahead	Bin	percent	6	6,1	0.002005
US National	4 wk ahead	Bin	percent	6,1	6,2	0.0018419999999999999
US National	4 wk ahead	Bin	percent	6,2	6,3	0.001725
US National	4 wk ahead	Bin	percent	6,3	6,4	0.001658
US National	4 wk ahead	Bin	percent	6,4	6,5	0.00164
US National	4 wk ahead	Bin	percent	6,5	6,6	0.001669
US National	4 wk ahead	Bin	percent	6,6	6,7	0.0017389999999999999
US National	4 wk ahead	Bin	percent	6,7	6,8	0.001841
US National	4 wk ahead	Bin	percent	6,8	6,9	0.001966
US National	4 wk ahead	Bin	percent	6,9	7	0.002101
US National	4 wk ahead	Bin	percent	7	7,1	0.0022329999999999997
US National	4 wk ahead	Bin	percent	7,1	7,2	0.002346
US National	4 wk ahead	Bin	percent	7,2	7,3	0.002428
US National	4 wk ahead	Bin	percent	7,3	7,4	0.0024649999999999997
US National	4 wk ahead	Bin	percent	7,4	7,5	0.002448
US National	4 wk ahead	Bin	percent	7,5	7,6	0.002374
US National	4 wk ahead	Bin	percent	7,6	7,7	0.002242
US National	4 wk ahead	Bin	percent	7,7	7,8	0.002061
US National	4 wk ahead	Bin	percent	7,8	7,9	0.001841
US National	4 wk ahead	Bin	percent	7,9	8	0.001596
US National	4 wk ahead	Bin	percent	8	8,1	0.001343
US National	4 wk ahead	Bin	percent	8,1	8,2	0.001096
US National	4 wk ahead	Bin	percent	8,2	8,3	0.000868
US National	4 wk ahead	Bin	percent	8,3	8,4	0.000668
US National	4 wk ahead	Bin	percent	8,4	8,5	0.0005009999999999999
US National	4 wk ahead	Bin	percent	8,5	8,6	0.00037099999999999996
US National	4 wk ahead	Bin	percent	8,6	8,7	0.00027499999999999996
US National	4 wk ahead	Bin	percent	8,7	8,8	0.000214
US National	4 wk ahead	Bin	percent	8,8	8,9	0.000183
US National	4 wk ahead	Bin	percent	8,9	9	0.00018099999999999998
US National	4 wk ahead	Bin	percent	9	9,1	0.000204
US National	4 wk ahead	Bin	percent	9,1	9,2	0.000251
US National	4 wk ahead	Bin	percent	9,2	9,3	0.000318
US National	4 wk ahead	Bin	percent	9,3	9,4	0.000404
US National	4 wk ahead	Bin	percent	9,4	9,5	0.000504
US National	4 wk ahead	Bin	percent	9,5	9,6	0.0006129999999999999
US National	4 wk ahead	Bin	percent	9,6	9,7	0.000727
US National	4 wk ahead	Bin	percent	9,7	9,8	0.000838
US National	4 wk ahead	Bin	percent	9,8	9,9	0.0009429999999999999
US National	4 wk ahead	Bin	percent	9,9	10	0.001035
US National	4 wk ahead	Bin	percent	10	10,1	0.0011099999999999999
US National	4 wk ahead	Bin	percent	10,1	10,2	0.001166
US National	4 wk ahead	Bin	percent	10,2	10,3	0.0012
US National	4 wk ahead	Bin	percent	10,3	10,4	0.0012109999999999998
US National	4 wk ahead	Bin	percent	10,4	10,5	0.0012
US National	4 wk ahead	Bin	percent	10,5	10,6	0.001166
US National	4 wk ahead	Bin	percent	10,6	10,7	0.0011099999999999999
US National	4 wk ahead	Bin	percent	10,7	10,8	0.001035
US National	4 wk ahead	Bin	percent	10,8	10,9	0.0009429999999999999
US National	4 wk ahead	Bin	percent	10,9	11	0.000838
US National	4 wk ahead	Bin	percent	11	11,1	0.000725
US National	4 wk ahead	Bin	percent	11,1	11,2	0.000611
US National	4 wk ahead	Bin	percent	11,2	11,3	0.0005
US National	4 wk ahead	Bin	percent	11,3	11,4	0.000396
US National	4 wk ahead	Bin	percent	11,4	11,5	0.000305
US National	4 wk ahead	Bin	percent	11,5	11,6	0.000227
US National	4 wk ahead	Bin	percent	11,6	11,7	0.000163
US National	4 wk ahead	Bin	percent	11,7	11,8	0.00011399999999999999
US National	4 wk ahead	Bin	percent	11,8	11,9	0.000078
US National	4 wk ahead	Bin	percent	11,9	12	0.000052
US National	4 wk ahead	Bin	percent	12	12,1	0.000036
US National	4 wk ahead	Bin	percent	12,1	12,2	0.000028
US National	4 wk ahead	Bin	percent	12,2	12,3	0.000027
US National	4 wk ahead	Bin	percent	12,3	12,4	0.000032999999999999996
US National	4 wk ahead	Bin	percent	12,4	12,5	0.000047
US National	4 wk ahead	Bin	percent	12,5	12,6	0.000069
US National	4 wk ahead	Bin	percent	12,6	12,7	0.000101
US National	4 wk ahead	Bin	percent	12,7	12,8	0.000145
US National	4 wk ahead	Bin	percent	12,8	12,9	0.00020099999999999998
US National	4 wk ahead	Bin	percent	12,9	13	0.000269
US National	4 wk ahead	Bin	percent	13	100	0.019388
