# Supplementary material for: Use of daily Internet search query data improves real-time projections of influenza epidemics
Source: J R Soc Interface. 2018 Oct 10;15(147):20180220. doi: 10.1098/rsif.2018.0220 (PMC6228485; doi:10.1098/rsif.2018.0220)
Supplement: Prediction results in FluChallenge format [file rsif20180220supp2.gz › Forecast-files/mss-15-wikiWEEKnoNOW/7-23_paramrep.txt]

{"LL"	{26.93877776257108	125.48698359511154	262.1394912104541	356.00984543406446}}
{"DD"	{2.6142054528667202	4.537932087001979	6.057105276853065	6.676450343662003}}
{"R0max"	{2.396093144925527	2.9339734889735904	3.6025165951898344	3.915143914553745}}
{"R0min"	{0.8241440549854346	0.8716116319079371	0.9689604264464992	1.0811213794416452}}
{"Inf"	{918.2402046011575	1687.4863283436753	2319.1592868480643	2619.249121593121}}
{"Sus"	{34817.47072344889	39083.267821377456	52219.658864759695	79261.98714507806}}
{"R0(t)"	{1.5545266052894995	1.8024951618606342	2.0806645209175434	2.2077272960312357}}
{"Reff"	{0.5765958763172949	0.7496614532995562	1.0303960266188208	1.5293133048691316}}
