# Supplementary material for: Use of daily Internet search query data improves real-time projections of influenza epidemics
Source: J R Soc Interface. 2018 Oct 10;15(147):20180220. doi: 10.1098/rsif.2018.0220 (PMC6228485; doi:10.1098/rsif.2018.0220)
Supplement: Prediction results in FluChallenge format [file rsif20180220supp2.gz › Forecast-files/mss-15-wikiWEEKnoNOW/6-27_paramrep.txt]

{"LL"	{35.27948990256459	93.38792943530555	228.40203724454972	334.65421645072996}}
{"DD"	{3.15256198984065	3.972546685350513	5.636646563060647	6.546963790501556}}
{"R0max"	{1.8754637937473027	2.8272063727156187	3.6057403978627693	3.7990139938682184}}
{"R0min"	{0.8836036009544881	0.959455180307073	1.0659106703506254	1.139581574964711}}
{"Inf"	{775.594909419762	1004.2277519423964	1440.036791413704	1613.6372391361817}}
{"Sus"	{42566.161972808324	49224.35030018756	67139.31650228599	86961.5507280268}}
{"R0(t)"	{1.3131768859901967	1.585867806987608	1.8349370764918145	1.9702853915822862}}
{"Reff"	{0.6336495479931971	0.8422790558616913	1.1715190708688294	1.5238300763292179}}
