# Supplementary material for: Use of daily Internet search query data improves real-time projections of influenza epidemics
Source: J R Soc Interface. 2018 Oct 10;15(147):20180220. doi: 10.1098/rsif.2018.0220 (PMC6228485; doi:10.1098/rsif.2018.0220)
Supplement: Prediction results in FluChallenge format [file rsif20180220supp2.gz › Forecast-files/mss-15-wikiWEEKnoNOW/2011-EW42.csv]

Location	Target	Type	Unit	Bin_start_incl	Bin_end_notincl	Value
US National	1 wk ahead	Point	percent	NA	NA	1.4256000000000002
US National	1 wk ahead	Bin	percent	0	0,1	0.
US National	1 wk ahead	Bin	percent	0,1	0,2	0.
US National	1 wk ahead	Bin	percent	0,2	0,3	0.
US National	1 wk ahead	Bin	percent	0,3	0,4	0.
US National	1 wk ahead	Bin	percent	0,4	0,5	0.
US National	1 wk ahead	Bin	percent	0,5	0,6	1.e-6
US National	1 wk ahead	Bin	percent	0,6	0,7	0.000046
US National	1 wk ahead	Bin	percent	0,7	0,8	0.00113
US National	1 wk ahead	Bin	percent	0,8	0,9	0.009568
US National	1 wk ahead	Bin	percent	0,9	1	0.032885
US National	1 wk ahead	Bin	percent	1	1,1	0.064091
US National	1 wk ahead	Bin	percent	1,1	1,2	0.098841
US National	1 wk ahead	Bin	percent	1,2	1,3	0.1211
US National	1 wk ahead	Bin	percent	1,3	1,4	0.135829
US National	1 wk ahead	Bin	percent	1,4	1,5	0.142242
US National	1 wk ahead	Bin	percent	1,5	1,6	0.132829
US National	1 wk ahead	Bin	percent	1,6	1,7	0.109556
US National	1 wk ahead	Bin	percent	1,7	1,8	0.07410699999999999
US National	1 wk ahead	Bin	percent	1,8	1,9	0.041879
US National	1 wk ahead	Bin	percent	1,9	2	0.018969
US National	1 wk ahead	Bin	percent	2	2,1	0.008376
US National	1 wk ahead	Bin	percent	2,1	2,2	0.005462
US National	1 wk ahead	Bin	percent	2,2	2,3	0.002601
US National	1 wk ahead	Bin	percent	2,3	2,4	0.00046199999999999995
US National	1 wk ahead	Bin	percent	2,4	2,5	0.000026
US National	1 wk ahead	Bin	percent	2,5	2,6	0.
US National	1 wk ahead	Bin	percent	2,6	2,7	0.
US National	1 wk ahead	Bin	percent	2,7	2,8	0.
US National	1 wk ahead	Bin	percent	2,8	2,9	0.
US National	1 wk ahead	Bin	percent	2,9	3	0.
US National	1 wk ahead	Bin	percent	3	3,1	0.
US National	1 wk ahead	Bin	percent	3,1	3,2	0.
US National	1 wk ahead	Bin	percent	3,2	3,3	0.
US National	1 wk ahead	Bin	percent	3,3	3,4	0.
US National	1 wk ahead	Bin	percent	3,4	3,5	0.
US National	1 wk ahead	Bin	percent	3,5	3,6	0.
US National	1 wk ahead	Bin	percent	3,6	3,7	0.
US National	1 wk ahead	Bin	percent	3,7	3,8	0.
US National	1 wk ahead	Bin	percent	3,8	3,9	0.
US National	1 wk ahead	Bin	percent	3,9	4	0.
US National	1 wk ahead	Bin	percent	4	4,1	0.
US National	1 wk ahead	Bin	percent	4,1	4,2	0.
US National	1 wk ahead	Bin	percent	4,2	4,3	0.
US National	1 wk ahead	Bin	percent	4,3	4,4	0.
US National	1 wk ahead	Bin	percent	4,4	4,5	0.
US National	1 wk ahead	Bin	percent	4,5	4,6	0.
US National	1 wk ahead	Bin	percent	4,6	4,7	0.
US National	1 wk ahead	Bin	percent	4,7	4,8	0.
US National	1 wk ahead	Bin	percent	4,8	4,9	0.
US National	1 wk ahead	Bin	percent	4,9	5	0.
US National	1 wk ahead	Bin	percent	5	5,1	0.
US National	1 wk ahead	Bin	percent	5,1	5,2	0.
US National	1 wk ahead	Bin	percent	5,2	5,3	0.
US National	1 wk ahead	Bin	percent	5,3	5,4	0.
US National	1 wk ahead	Bin	percent	5,4	5,5	0.
US National	1 wk ahead	Bin	percent	5,5	5,6	0.
US National	1 wk ahead	Bin	percent	5,6	5,7	0.
US National	1 wk ahead	Bin	percent	5,7	5,8	0.
US National	1 wk ahead	Bin	percent	5,8	5,9	0.
US National	1 wk ahead	Bin	percent	5,9	6	0.
US National	1 wk ahead	Bin	percent	6	6,1	0.
US National	1 wk ahead	Bin	percent	6,1	6,2	0.
US National	1 wk ahead	Bin	percent	6,2	6,3	0.
US National	1 wk ahead	Bin	percent	6,3	6,4	0.
US National	1 wk ahead	Bin	percent	6,4	6,5	0.
US National	1 wk ahead	Bin	percent	6,5	6,6	0.
US National	1 wk ahead	Bin	percent	6,6	6,7	0.
US National	1 wk ahead	Bin	percent	6,7	6,8	0.
US National	1 wk ahead	Bin	percent	6,8	6,9	0.
US National	1 wk ahead	Bin	percent	6,9	7	0.
US National	1 wk ahead	Bin	percent	7	7,1	0.
US National	1 wk ahead	Bin	percent	7,1	7,2	0.
US National	1 wk ahead	Bin	percent	7,2	7,3	0.
US National	1 wk ahead	Bin	percent	7,3	7,4	0.
US National	1 wk ahead	Bin	percent	7,4	7,5	0.
US National	1 wk ahead	Bin	percent	7,5	7,6	0.
US National	1 wk ahead	Bin	percent	7,6	7,7	0.
US National	1 wk ahead	Bin	percent	7,7	7,8	0.
US National	1 wk ahead	Bin	percent	7,8	7,9	0.
US National	1 wk ahead	Bin	percent	7,9	8	0.
US National	1 wk ahead	Bin	percent	8	8,1	0.
US National	1 wk ahead	Bin	percent	8,1	8,2	0.
US National	1 wk ahead	Bin	percent	8,2	8,3	0.
US National	1 wk ahead	Bin	percent	8,3	8,4	0.
US National	1 wk ahead	Bin	percent	8,4	8,5	0.
US National	1 wk ahead	Bin	percent	8,5	8,6	0.
US National	1 wk ahead	Bin	percent	8,6	8,7	0.
US National	1 wk ahead	Bin	percent	8,7	8,8	0.
US National	1 wk ahead	Bin	percent	8,8	8,9	0.
US National	1 wk ahead	Bin	percent	8,9	9	0.
US National	1 wk ahead	Bin	percent	9	9,1	0.
US National	1 wk ahead	Bin	percent	9,1	9,2	0.
US National	1 wk ahead	Bin	percent	9,2	9,3	0.
US National	1 wk ahead	Bin	percent	9,3	9,4	0.
US National	1 wk ahead	Bin	percent	9,4	9,5	0.
US National	1 wk ahead	Bin	percent	9,5	9,6	0.
US National	1 wk ahead	Bin	percent	9,6	9,7	0.
US National	1 wk ahead	Bin	percent	9,7	9,8	0.
US National	1 wk ahead	Bin	percent	9,8	9,9	0.
US National	1 wk ahead	Bin	percent	9,9	10	0.
US National	1 wk ahead	Bin	percent	10	10,1	0.
US National	1 wk ahead	Bin	percent	10,1	10,2	0.
US National	1 wk ahead	Bin	percent	10,2	10,3	0.
US National	1 wk ahead	Bin	percent	10,3	10,4	0.
US National	1 wk ahead	Bin	percent	10,4	10,5	0.
US National	1 wk ahead	Bin	percent	10,5	10,6	0.
US National	1 wk ahead	Bin	percent	10,6	10,7	0.
US National	1 wk ahead	Bin	percent	10,7	10,8	0.
US National	1 wk ahead	Bin	percent	10,8	10,9	0.
US National	1 wk ahead	Bin	percent	10,9	11	0.
US National	1 wk ahead	Bin	percent	11	11,1	0.
US National	1 wk ahead	Bin	percent	11,1	11,2	0.
US National	1 wk ahead	Bin	percent	11,2	11,3	0.
US National	1 wk ahead	Bin	percent	11,3	11,4	0.
US National	1 wk ahead	Bin	percent	11,4	11,5	0.
US National	1 wk ahead	Bin	percent	11,5	11,6	0.
US National	1 wk ahead	Bin	percent	11,6	11,7	0.
US National	1 wk ahead	Bin	percent	11,7	11,8	0.
US National	1 wk ahead	Bin	percent	11,8	11,9	0.
US National	1 wk ahead	Bin	percent	11,9	12	0.
US National	1 wk ahead	Bin	percent	12	12,1	0.
US National	1 wk ahead	Bin	percent	12,1	12,2	0.
US National	1 wk ahead	Bin	percent	12,2	12,3	0.
US National	1 wk ahead	Bin	percent	12,3	12,4	0.
US National	1 wk ahead	Bin	percent	12,4	12,5	0.
US National	1 wk ahead	Bin	percent	12,5	12,6	0.
US National	1 wk ahead	Bin	percent	12,6	12,7	0.
US National	1 wk ahead	Bin	percent	12,7	12,8	0.
US National	1 wk ahead	Bin	percent	12,8	12,9	0.
US National	1 wk ahead	Bin	percent	12,9	13	0.
US National	1 wk ahead	Bin	percent	13	100	0.
US National	2 wk ahead	Point	percent	NA	NA	1.6696000000000002
US National	2 wk ahead	Bin	percent	0	0,1	0.000028
US National	2 wk ahead	Bin	percent	0,1	0,2	0.000124
US National	2 wk ahead	Bin	percent	0,2	0,3	0.00045
US National	2 wk ahead	Bin	percent	0,3	0,4	0.001339
US National	2 wk ahead	Bin	percent	0,4	0,5	0.003302
US National	2 wk ahead	Bin	percent	0,5	0,6	0.006856
US National	2 wk ahead	Bin	percent	0,6	0,7	0.012282
US National	2 wk ahead	Bin	percent	0,7	0,8	0.019518999999999998
US National	2 wk ahead	Bin	percent	0,8	0,9	0.028235
US National	2 wk ahead	Bin	percent	0,9	1	0.037748
US National	2 wk ahead	Bin	percent	1	1,1	0.046855
US National	2 wk ahead	Bin	percent	1,1	1,2	0.054161
US National	2 wk ahead	Bin	percent	1,2	1,3	0.058914999999999995
US National	2 wk ahead	Bin	percent	1,3	1,4	0.061429
US National	2 wk ahead	Bin	percent	1,4	1,5	0.062529
US National	2 wk ahead	Bin	percent	1,5	1,6	0.062775
US National	2 wk ahead	Bin	percent	1,6	1,7	0.062299999999999994
US National	2 wk ahead	Bin	percent	1,7	1,8	0.061099
US National	2 wk ahead	Bin	percent	1,8	1,9	0.059114999999999994
US National	2 wk ahead	Bin	percent	1,9	2	0.056123
US National	2 wk ahead	Bin	percent	2	2,1	0.051926
US National	2 wk ahead	Bin	percent	2,1	2,2	0.046782
US National	2 wk ahead	Bin	percent	2,2	2,3	0.041367
US National	2 wk ahead	Bin	percent	2,3	2,4	0.036083
US National	2 wk ahead	Bin	percent	2,4	2,5	0.030577
US National	2 wk ahead	Bin	percent	2,5	2,6	0.024342
US National	2 wk ahead	Bin	percent	2,6	2,7	0.017785
US National	2 wk ahead	Bin	percent	2,7	2,8	0.012261999999999999
US National	2 wk ahead	Bin	percent	2,8	2,9	0.008834
US National	2 wk ahead	Bin	percent	2,9	3	0.007244
US National	2 wk ahead	Bin	percent	3	3,1	0.006307
US National	2 wk ahead	Bin	percent	3,1	3,2	0.005116
US National	2 wk ahead	Bin	percent	3,2	3,3	0.003691
US National	2 wk ahead	Bin	percent	3,3	3,4	0.002577
US National	2 wk ahead	Bin	percent	3,4	3,5	0.002101
US National	2 wk ahead	Bin	percent	3,5	3,6	0.002061
US National	2 wk ahead	Bin	percent	3,6	3,7	0.002006
US National	2 wk ahead	Bin	percent	3,7	3,8	0.001668
US National	2 wk ahead	Bin	percent	3,8	3,9	0.001121
US National	2 wk ahead	Bin	percent	3,9	4	0.0005989999999999999
US National	2 wk ahead	Bin	percent	4	4,1	0.00025299999999999997
US National	2 wk ahead	Bin	percent	4,1	4,2	0.00008499999999999999
US National	2 wk ahead	Bin	percent	4,2	4,3	0.000022
US National	2 wk ahead	Bin	percent	4,3	4,4	4.9999999999999996e-6
US National	2 wk ahead	Bin	percent	4,4	4,5	1.e-6
US National	2 wk ahead	Bin	percent	4,5	4,6	0.
US National	2 wk ahead	Bin	percent	4,6	4,7	0.
US National	2 wk ahead	Bin	percent	4,7	4,8	0.
US National	2 wk ahead	Bin	percent	4,8	4,9	0.
US National	2 wk ahead	Bin	percent	4,9	5	0.
US National	2 wk ahead	Bin	percent	5	5,1	0.
US National	2 wk ahead	Bin	percent	5,1	5,2	0.
US National	2 wk ahead	Bin	percent	5,2	5,3	0.
US National	2 wk ahead	Bin	percent	5,3	5,4	0.
US National	2 wk ahead	Bin	percent	5,4	5,5	0.
US National	2 wk ahead	Bin	percent	5,5	5,6	0.
US National	2 wk ahead	Bin	percent	5,6	5,7	0.
US National	2 wk ahead	Bin	percent	5,7	5,8	0.
US National	2 wk ahead	Bin	percent	5,8	5,9	0.
US National	2 wk ahead	Bin	percent	5,9	6	0.
US National	2 wk ahead	Bin	percent	6	6,1	0.
US National	2 wk ahead	Bin	percent	6,1	6,2	0.
US National	2 wk ahead	Bin	percent	6,2	6,3	0.
US National	2 wk ahead	Bin	percent	6,3	6,4	0.
US National	2 wk ahead	Bin	percent	6,4	6,5	0.
US National	2 wk ahead	Bin	percent	6,5	6,6	0.
US National	2 wk ahead	Bin	percent	6,6	6,7	0.
US National	2 wk ahead	Bin	percent	6,7	6,8	0.
US National	2 wk ahead	Bin	percent	6,8	6,9	0.
US National	2 wk ahead	Bin	percent	6,9	7	0.
US National	2 wk ahead	Bin	percent	7	7,1	0.
US National	2 wk ahead	Bin	percent	7,1	7,2	0.
US National	2 wk ahead	Bin	percent	7,2	7,3	0.
US National	2 wk ahead	Bin	percent	7,3	7,4	0.
US National	2 wk ahead	Bin	percent	7,4	7,5	0.
US National	2 wk ahead	Bin	percent	7,5	7,6	0.
US National	2 wk ahead	Bin	percent	7,6	7,7	0.
US National	2 wk ahead	Bin	percent	7,7	7,8	0.
US National	2 wk ahead	Bin	percent	7,8	7,9	0.
US National	2 wk ahead	Bin	percent	7,9	8	0.
US National	2 wk ahead	Bin	percent	8	8,1	0.
US National	2 wk ahead	Bin	percent	8,1	8,2	0.
US National	2 wk ahead	Bin	percent	8,2	8,3	0.
US National	2 wk ahead	Bin	percent	8,3	8,4	0.
US National	2 wk ahead	Bin	percent	8,4	8,5	0.
US National	2 wk ahead	Bin	percent	8,5	8,6	0.
US National	2 wk ahead	Bin	percent	8,6	8,7	0.
US National	2 wk ahead	Bin	percent	8,7	8,8	0.
US National	2 wk ahead	Bin	percent	8,8	8,9	0.
US National	2 wk ahead	Bin	percent	8,9	9	0.
US National	2 wk ahead	Bin	percent	9	9,1	0.
US National	2 wk ahead	Bin	percent	9,1	9,2	0.
US National	2 wk ahead	Bin	percent	9,2	9,3	0.
US National	2 wk ahead	Bin	percent	9,3	9,4	0.
US National	2 wk ahead	Bin	percent	9,4	9,5	0.
US National	2 wk ahead	Bin	percent	9,5	9,6	0.
US National	2 wk ahead	Bin	percent	9,6	9,7	0.
US National	2 wk ahead	Bin	percent	9,7	9,8	0.
US National	2 wk ahead	Bin	percent	9,8	9,9	0.
US National	2 wk ahead	Bin	percent	9,9	10	0.
US National	2 wk ahead	Bin	percent	10	10,1	0.
US National	2 wk ahead	Bin	percent	10,1	10,2	0.
US National	2 wk ahead	Bin	percent	10,2	10,3	0.
US National	2 wk ahead	Bin	percent	10,3	10,4	0.
US National	2 wk ahead	Bin	percent	10,4	10,5	0.
US National	2 wk ahead	Bin	percent	10,5	10,6	0.
US National	2 wk ahead	Bin	percent	10,6	10,7	0.
US National	2 wk ahead	Bin	percent	10,7	10,8	0.
US National	2 wk ahead	Bin	percent	10,8	10,9	0.
US National	2 wk ahead	Bin	percent	10,9	11	0.
US National	2 wk ahead	Bin	percent	11	11,1	0.
US National	2 wk ahead	Bin	percent	11,1	11,2	0.
US National	2 wk ahead	Bin	percent	11,2	11,3	0.
US National	2 wk ahead	Bin	percent	11,3	11,4	0.
US National	2 wk ahead	Bin	percent	11,4	11,5	0.
US National	2 wk ahead	Bin	percent	11,5	11,6	0.
US National	2 wk ahead	Bin	percent	11,6	11,7	0.
US National	2 wk ahead	Bin	percent	11,7	11,8	0.
US National	2 wk ahead	Bin	percent	11,8	11,9	0.
US National	2 wk ahead	Bin	percent	11,9	12	0.
US National	2 wk ahead	Bin	percent	12	12,1	0.
US National	2 wk ahead	Bin	percent	12,1	12,2	0.
US National	2 wk ahead	Bin	percent	12,2	12,3	0.
US National	2 wk ahead	Bin	percent	12,3	12,4	0.
US National	2 wk ahead	Bin	percent	12,4	12,5	0.
US National	2 wk ahead	Bin	percent	12,5	12,6	0.
US National	2 wk ahead	Bin	percent	12,6	12,7	0.
US National	2 wk ahead	Bin	percent	12,7	12,8	0.
US National	2 wk ahead	Bin	percent	12,8	12,9	0.
US National	2 wk ahead	Bin	percent	12,9	13	0.
US National	2 wk ahead	Bin	percent	13	100	0.
US National	3 wk ahead	Point	percent	NA	NA	2.0226
US National	3 wk ahead	Bin	percent	0	0,1	0.002212
US National	3 wk ahead	Bin	percent	0,1	0,2	0.003511
US National	3 wk ahead	Bin	percent	0,2	0,3	0.005281999999999999
US National	3 wk ahead	Bin	percent	0,3	0,4	0.007555999999999999
US National	3 wk ahead	Bin	percent	0,4	0,5	0.010308999999999999
US National	3 wk ahead	Bin	percent	0,5	0,6	0.013465999999999999
US National	3 wk ahead	Bin	percent	0,6	0,7	0.016898
US National	3 wk ahead	Bin	percent	0,7	0,8	0.02044
US National	3 wk ahead	Bin	percent	0,8	0,9	0.023913999999999998
US National	3 wk ahead	Bin	percent	0,9	1	0.027156
US National	3 wk ahead	Bin	percent	1	1,1	0.030039
US National	3 wk ahead	Bin	percent	1,1	1,2	0.032489
US National	3 wk ahead	Bin	percent	1,2	1,3	0.03449
US National	3 wk ahead	Bin	percent	1,3	1,4	0.036064
US National	3 wk ahead	Bin	percent	1,4	1,5	0.037239999999999995
US National	3 wk ahead	Bin	percent	1,5	1,6	0.038038999999999996
US National	3 wk ahead	Bin	percent	1,6	1,7	0.038457
US National	3 wk ahead	Bin	percent	1,7	1,8	0.038488999999999995
US National	3 wk ahead	Bin	percent	1,8	1,9	0.038144
US National	3 wk ahead	Bin	percent	1,9	2	0.037468
US National	3 wk ahead	Bin	percent	2	2,1	0.036536
US National	3 wk ahead	Bin	percent	2,1	2,2	0.035431
US National	3 wk ahead	Bin	percent	2,2	2,3	0.034213
US National	3 wk ahead	Bin	percent	2,3	2,4	0.032910999999999996
US National	3 wk ahead	Bin	percent	2,4	2,5	0.031522
US National	3 wk ahead	Bin	percent	2,5	2,6	0.030040999999999998
US National	3 wk ahead	Bin	percent	2,6	2,7	0.028475
US National	3 wk ahead	Bin	percent	2,7	2,8	0.026855
US National	3 wk ahead	Bin	percent	2,8	2,9	0.025228999999999998
US National	3 wk ahead	Bin	percent	2,9	3	0.023641
US National	3 wk ahead	Bin	percent	3	3,1	0.022112
US National	3 wk ahead	Bin	percent	3,1	3,2	0.020631999999999998
US National	3 wk ahead	Bin	percent	3,2	3,3	0.019160999999999997
US National	3 wk ahead	Bin	percent	3,3	3,4	0.017644999999999997
US National	3 wk ahead	Bin	percent	3,4	3,5	0.016035999999999998
US National	3 wk ahead	Bin	percent	3,5	3,6	0.014308999999999999
US National	3 wk ahead	Bin	percent	3,6	3,7	0.012476
US National	3 wk ahead	Bin	percent	3,7	3,8	0.010591
US National	3 wk ahead	Bin	percent	3,8	3,9	0.008742999999999999
US National	3 wk ahead	Bin	percent	3,9	4	0.007036
US National	3 wk ahead	Bin	percent	4	4,1	0.005569
US National	3 wk ahead	Bin	percent	4,1	4,2	0.004415
US National	3 wk ahead	Bin	percent	4,2	4,3	0.0036
US National	3 wk ahead	Bin	percent	4,3	4,4	0.0031049999999999997
US National	3 wk ahead	Bin	percent	4,4	4,5	0.0028669999999999998
US National	3 wk ahead	Bin	percent	4,5	4,6	0.0027949999999999997
US National	3 wk ahead	Bin	percent	4,6	4,7	0.002797
US National	3 wk ahead	Bin	percent	4,7	4,8	0.002794
US National	3 wk ahead	Bin	percent	4,8	4,9	0.0027359999999999997
US National	3 wk ahead	Bin	percent	4,9	5	0.0025989999999999997
US National	3 wk ahead	Bin	percent	5	5,1	0.002388
US National	3 wk ahead	Bin	percent	5,1	5,2	0.002116
US National	3 wk ahead	Bin	percent	5,2	5,3	0.001807
US National	3 wk ahead	Bin	percent	5,3	5,4	0.001483
US National	3 wk ahead	Bin	percent	5,4	5,5	0.001166
US National	3 wk ahead	Bin	percent	5,5	5,6	0.000877
US National	3 wk ahead	Bin	percent	5,6	5,7	0.000634
US National	3 wk ahead	Bin	percent	5,7	5,8	0.00044899999999999996
US National	3 wk ahead	Bin	percent	5,8	5,9	0.00033099999999999997
US National	3 wk ahead	Bin	percent	5,9	6	0.000283
US National	3 wk ahead	Bin	percent	6	6,1	0.00030199999999999997
US National	3 wk ahead	Bin	percent	6,1	6,2	0.000384
US National	3 wk ahead	Bin	percent	6,2	6,3	0.000516
US National	3 wk ahead	Bin	percent	6,3	6,4	0.000678
US National	3 wk ahead	Bin	percent	6,4	6,5	0.0008439999999999999
US National	3 wk ahead	Bin	percent	6,5	6,6	0.000982
US National	3 wk ahead	Bin	percent	6,6	6,7	0.001065
US National	3 wk ahead	Bin	percent	6,7	6,8	0.001075
US National	3 wk ahead	Bin	percent	6,8	6,9	0.001009
US National	3 wk ahead	Bin	percent	6,9	7	0.0008799999999999999
US National	3 wk ahead	Bin	percent	7	7,1	0.000714
US National	3 wk ahead	Bin	percent	7,1	7,2	0.000538
US National	3 wk ahead	Bin	percent	7,2	7,3	0.000377
US National	3 wk ahead	Bin	percent	7,3	7,4	0.00024599999999999996
US National	3 wk ahead	Bin	percent	7,4	7,5	0.000149
US National	3 wk ahead	Bin	percent	7,5	7,6	0.000084
US National	3 wk ahead	Bin	percent	7,6	7,7	0.000044
US National	3 wk ahead	Bin	percent	7,7	7,8	0.000021
US National	3 wk ahead	Bin	percent	7,8	7,9	9.999999999999999e-6
US National	3 wk ahead	Bin	percent	7,9	8	4.e-6
US National	3 wk ahead	Bin	percent	8	8,1	2.e-6
US National	3 wk ahead	Bin	percent	8,1	8,2	1.e-6
US National	3 wk ahead	Bin	percent	8,2	8,3	0.
US National	3 wk ahead	Bin	percent	8,3	8,4	0.
US National	3 wk ahead	Bin	percent	8,4	8,5	0.
US National	3 wk ahead	Bin	percent	8,5	8,6	0.
US National	3 wk ahead	Bin	percent	8,6	8,7	0.
US National	3 wk ahead	Bin	percent	8,7	8,8	0.
US National	3 wk ahead	Bin	percent	8,8	8,9	0.
US National	3 wk ahead	Bin	percent	8,9	9	0.
US National	3 wk ahead	Bin	percent	9	9,1	0.
US National	3 wk ahead	Bin	percent	9,1	9,2	0.
US National	3 wk ahead	Bin	percent	9,2	9,3	0.
US National	3 wk ahead	Bin	percent	9,3	9,4	0.
US National	3 wk ahead	Bin	percent	9,4	9,5	0.
US National	3 wk ahead	Bin	percent	9,5	9,6	0.
US National	3 wk ahead	Bin	percent	9,6	9,7	0.
US National	3 wk ahead	Bin	percent	9,7	9,8	0.
US National	3 wk ahead	Bin	percent	9,8	9,9	0.
US National	3 wk ahead	Bin	percent	9,9	10	0.
US National	3 wk ahead	Bin	percent	10	10,1	0.
US National	3 wk ahead	Bin	percent	10,1	10,2	0.
US National	3 wk ahead	Bin	percent	10,2	10,3	0.
US National	3 wk ahead	Bin	percent	10,3	10,4	0.
US National	3 wk ahead	Bin	percent	10,4	10,5	0.
US National	3 wk ahead	Bin	percent	10,5	10,6	0.
US National	3 wk ahead	Bin	percent	10,6	10,7	0.
US National	3 wk ahead	Bin	percent	10,7	10,8	0.
US National	3 wk ahead	Bin	percent	10,8	10,9	0.
US National	3 wk ahead	Bin	percent	10,9	11	0.
US National	3 wk ahead	Bin	percent	11	11,1	0.
US National	3 wk ahead	Bin	percent	11,1	11,2	0.
US National	3 wk ahead	Bin	percent	11,2	11,3	0.
US National	3 wk ahead	Bin	percent	11,3	11,4	0.
US National	3 wk ahead	Bin	percent	11,4	11,5	0.
US National	3 wk ahead	Bin	percent	11,5	11,6	0.
US National	3 wk ahead	Bin	percent	11,6	11,7	0.
US National	3 wk ahead	Bin	percent	11,7	11,8	0.
US National	3 wk ahead	Bin	percent	11,8	11,9	0.
US National	3 wk ahead	Bin	percent	11,9	12	0.
US National	3 wk ahead	Bin	percent	12	12,1	0.
US National	3 wk ahead	Bin	percent	12,1	12,2	0.
US National	3 wk ahead	Bin	percent	12,2	12,3	0.
US National	3 wk ahead	Bin	percent	12,3	12,4	0.
US National	3 wk ahead	Bin	percent	12,4	12,5	0.
US National	3 wk ahead	Bin	percent	12,5	12,6	0.
US National	3 wk ahead	Bin	percent	12,6	12,7	0.
US National	3 wk ahead	Bin	percent	12,7	12,8	0.
US National	3 wk ahead	Bin	percent	12,8	12,9	0.
US National	3 wk ahead	Bin	percent	12,9	13	0.
US National	3 wk ahead	Bin	percent	13	100	0.
US National	4 wk ahead	Point	percent	NA	NA	2.5688000000000004
US National	4 wk ahead	Bin	percent	0	0,1	0.005633
US National	4 wk ahead	Bin	percent	0,1	0,2	0.006869
US National	4 wk ahead	Bin	percent	0,2	0,3	0.00823
US National	4 wk ahead	Bin	percent	0,3	0,4	0.009696999999999999
US National	4 wk ahead	Bin	percent	0,4	0,5	0.011245
US National	4 wk ahead	Bin	percent	0,5	0,6	0.012841
US National	4 wk ahead	Bin	percent	0,6	0,7	0.014454
US National	4 wk ahead	Bin	percent	0,7	0,8	0.016049
US National	4 wk ahead	Bin	percent	0,8	0,9	0.017591
US National	4 wk ahead	Bin	percent	0,9	1	0.019051
US National	4 wk ahead	Bin	percent	1	1,1	0.020402
US National	4 wk ahead	Bin	percent	1,1	1,2	0.021620999999999998
US National	4 wk ahead	Bin	percent	1,2	1,3	0.022692999999999998
US National	4 wk ahead	Bin	percent	1,3	1,4	0.023606
US National	4 wk ahead	Bin	percent	1,4	1,5	0.024353
US National	4 wk ahead	Bin	percent	1,5	1,6	0.024932
US National	4 wk ahead	Bin	percent	1,6	1,7	0.025342999999999997
US National	4 wk ahead	Bin	percent	1,7	1,8	0.025589999999999998
US National	4 wk ahead	Bin	percent	1,8	1,9	0.025679
US National	4 wk ahead	Bin	percent	1,9	2	0.025616999999999997
US National	4 wk ahead	Bin	percent	2	2,1	0.025415
US National	4 wk ahead	Bin	percent	2,1	2,2	0.025084
US National	4 wk ahead	Bin	percent	2,2	2,3	0.02464
US National	4 wk ahead	Bin	percent	2,3	2,4	0.024102
US National	4 wk ahead	Bin	percent	2,4	2,5	0.02349
US National	4 wk ahead	Bin	percent	2,5	2,6	0.022826
US National	4 wk ahead	Bin	percent	2,6	2,7	0.022133
US National	4 wk ahead	Bin	percent	2,7	2,8	0.021431
US National	4 wk ahead	Bin	percent	2,8	2,9	0.020739
US National	4 wk ahead	Bin	percent	2,9	3	0.020071
US National	4 wk ahead	Bin	percent	3	3,1	0.019434
US National	4 wk ahead	Bin	percent	3,1	3,2	0.018834999999999998
US National	4 wk ahead	Bin	percent	3,2	3,3	0.018272999999999998
US National	4 wk ahead	Bin	percent	3,3	3,4	0.017745999999999998
US National	4 wk ahead	Bin	percent	3,4	3,5	0.017249999999999998
US National	4 wk ahead	Bin	percent	3,5	3,6	0.016781
US National	4 wk ahead	Bin	percent	3,6	3,7	0.016333
US National	4 wk ahead	Bin	percent	3,7	3,8	0.015905
US National	4 wk ahead	Bin	percent	3,8	3,9	0.015491999999999999
US National	4 wk ahead	Bin	percent	3,9	4	0.01509
US National	4 wk ahead	Bin	percent	4	4,1	0.014695999999999999
US National	4 wk ahead	Bin	percent	4,1	4,2	0.014301
US National	4 wk ahead	Bin	percent	4,2	4,3	0.0139
US National	4 wk ahead	Bin	percent	4,3	4,4	0.013481
US National	4 wk ahead	Bin	percent	4,4	4,5	0.013033999999999999
US National	4 wk ahead	Bin	percent	4,5	4,6	0.012549
US National	4 wk ahead	Bin	percent	4,6	4,7	0.012017
US National	4 wk ahead	Bin	percent	4,7	4,8	0.011432999999999999
US National	4 wk ahead	Bin	percent	4,8	4,9	0.010794999999999999
US National	4 wk ahead	Bin	percent	4,9	5	0.010106
US National	4 wk ahead	Bin	percent	5	5,1	0.009374
US National	4 wk ahead	Bin	percent	5,1	5,2	0.00861
US National	4 wk ahead	Bin	percent	5,2	5,3	0.007826999999999999
US National	4 wk ahead	Bin	percent	5,3	5,4	0.007042
US National	4 wk ahead	Bin	percent	5,4	5,5	0.0062699999999999995
US National	4 wk ahead	Bin	percent	5,5	5,6	0.005526
US National	4 wk ahead	Bin	percent	5,6	5,7	0.004824999999999999
US National	4 wk ahead	Bin	percent	5,7	5,8	0.004177
US National	4 wk ahead	Bin	percent	5,8	5,9	0.00359
US National	4 wk ahead	Bin	percent	5,9	6	0.003071
US National	4 wk ahead	Bin	percent	6	6,1	0.002623
US National	4 wk ahead	Bin	percent	6,1	6,2	0.002245
US National	4 wk ahead	Bin	percent	6,2	6,3	0.001936
US National	4 wk ahead	Bin	percent	6,3	6,4	0.001692
US National	4 wk ahead	Bin	percent	6,4	6,5	0.001506
US National	4 wk ahead	Bin	percent	6,5	6,6	0.001372
US National	4 wk ahead	Bin	percent	6,6	6,7	0.0012799999999999999
US National	4 wk ahead	Bin	percent	6,7	6,8	0.001223
US National	4 wk ahead	Bin	percent	6,8	6,9	0.001192
US National	4 wk ahead	Bin	percent	6,9	7	0.001178
US National	4 wk ahead	Bin	percent	7	7,1	0.001176
US National	4 wk ahead	Bin	percent	7,1	7,2	0.001179
US National	4 wk ahead	Bin	percent	7,2	7,3	0.001183
US National	4 wk ahead	Bin	percent	7,3	7,4	0.0011849999999999999
US National	4 wk ahead	Bin	percent	7,4	7,5	0.001183
US National	4 wk ahead	Bin	percent	7,5	7,6	0.001175
US National	4 wk ahead	Bin	percent	7,6	7,7	0.001163
US National	4 wk ahead	Bin	percent	7,7	7,8	0.0011459999999999999
US National	4 wk ahead	Bin	percent	7,8	7,9	0.001126
US National	4 wk ahead	Bin	percent	7,9	8	0.001103
US National	4 wk ahead	Bin	percent	8	8,1	0.0010789999999999999
US National	4 wk ahead	Bin	percent	8,1	8,2	0.001053
US National	4 wk ahead	Bin	percent	8,2	8,3	0.001027
US National	4 wk ahead	Bin	percent	8,3	8,4	0.000998
US National	4 wk ahead	Bin	percent	8,4	8,5	0.0009649999999999999
US National	4 wk ahead	Bin	percent	8,5	8,6	0.000928
US National	4 wk ahead	Bin	percent	8,6	8,7	0.0008839999999999999
US National	4 wk ahead	Bin	percent	8,7	8,8	0.000833
US National	4 wk ahead	Bin	percent	8,8	8,9	0.000775
US National	4 wk ahead	Bin	percent	8,9	9	0.00071
US National	4 wk ahead	Bin	percent	9	9,1	0.0006399999999999999
US National	4 wk ahead	Bin	percent	9,1	9,2	0.000566
US National	4 wk ahead	Bin	percent	9,2	9,3	0.000491
US National	4 wk ahead	Bin	percent	9,3	9,4	0.000419
US National	4 wk ahead	Bin	percent	9,4	9,5	0.00035099999999999997
US National	4 wk ahead	Bin	percent	9,5	9,6	0.000292
US National	4 wk ahead	Bin	percent	9,6	9,7	0.000243
US National	4 wk ahead	Bin	percent	9,7	9,8	0.000205
US National	4 wk ahead	Bin	percent	9,8	9,9	0.00018099999999999998
US National	4 wk ahead	Bin	percent	9,9	10	0.00016999999999999999
US National	4 wk ahead	Bin	percent	10	10,1	0.000173
US National	4 wk ahead	Bin	percent	10,1	10,2	0.00018999999999999998
US National	4 wk ahead	Bin	percent	10,2	10,3	0.00021999999999999998
US National	4 wk ahead	Bin	percent	10,3	10,4	0.000261
US National	4 wk ahead	Bin	percent	10,4	10,5	0.000312
US National	4 wk ahead	Bin	percent	10,5	10,6	0.00036899999999999997
US National	4 wk ahead	Bin	percent	10,6	10,7	0.00043
US National	4 wk ahead	Bin	percent	10,7	10,8	0.000491
US National	4 wk ahead	Bin	percent	10,8	10,9	0.000547
US National	4 wk ahead	Bin	percent	10,9	11	0.0005949999999999999
US National	4 wk ahead	Bin	percent	11	11,1	0.0006309999999999999
US National	4 wk ahead	Bin	percent	11,1	11,2	0.000652
US National	4 wk ahead	Bin	percent	11,2	11,3	0.000656
US National	4 wk ahead	Bin	percent	11,3	11,4	0.0006439999999999999
US National	4 wk ahead	Bin	percent	11,4	11,5	0.000615
US National	4 wk ahead	Bin	percent	11,5	11,6	0.0005729999999999999
US National	4 wk ahead	Bin	percent	11,6	11,7	0.0005189999999999999
US National	4 wk ahead	Bin	percent	11,7	11,8	0.000459
US National	4 wk ahead	Bin	percent	11,8	11,9	0.000395
US National	4 wk ahead	Bin	percent	11,9	12	0.00033099999999999997
US National	4 wk ahead	Bin	percent	12	12,1	0.000271
US National	4 wk ahead	Bin	percent	12,1	12,2	0.000216
US National	4 wk ahead	Bin	percent	12,2	12,3	0.000167
US National	4 wk ahead	Bin	percent	12,3	12,4	0.000126
US National	4 wk ahead	Bin	percent	12,4	12,5	0.000093
US National	4 wk ahead	Bin	percent	12,5	12,6	0.000067
US National	4 wk ahead	Bin	percent	12,6	12,7	0.000047
US National	4 wk ahead	Bin	percent	12,7	12,8	0.000032
US National	4 wk ahead	Bin	percent	12,8	12,9	0.000021
US National	4 wk ahead	Bin	percent	12,9	13	0.000014
US National	4 wk ahead	Bin	percent	13	100	0.000021
