# Supplementary material for: Use of daily Internet search query data improves real-time projections of influenza epidemics
Source: J R Soc Interface. 2018 Oct 10;15(147):20180220. doi: 10.1098/rsif.2018.0220 (PMC6228485; doi:10.1098/rsif.2018.0220)
Supplement: Prediction results in FluChallenge format [file rsif20180220supp2.gz › Forecast-files/mss-15-wikiWEEKnoNOW/5-9_paramrep.txt]

{"LL"	{65.61233381970615	167.40331546413643	355.1835401593586	440.2949011633224}}
{"DD"	{2.516293282944698	3.674752495500424	5.62103096771363	6.550139778644263}}
{"R0max"	{1.7952582425353927	2.3331774993775003	3.0841676161554594	3.5412104319456827}}
{"R0min"	{0.8414424509014892	0.9010930434747046	1.0647815669019056	1.137444941159968}}
{"Inf"	{895.7298899310083	1244.8621777718386	1796.4812291070843	2050.7124522209538}}
{"Sus"	{63979.390799815184	66867.13397507912	73292.62492158671	80583.89431486688}}
{"R0(t)"	{1.2790981940734663	1.4418387206532643	1.7342151497766636	1.8702266749524123}}
{"Reff"	{0.8918972114729825	1.010747423201649	1.2174660067278076	1.3335237633680979}}
