# Supplementary material for: Use of daily Internet search query data improves real-time projections of influenza epidemics
Source: J R Soc Interface. 2018 Oct 10;15(147):20180220. doi: 10.1098/rsif.2018.0220 (PMC6228485; doi:10.1098/rsif.2018.0220)
Supplement: Prediction results in FluChallenge format [file rsif20180220supp2.gz › Forecast-files/mss-15-wikiWEEKnoNOW/6-10_paramrep.txt]

{"LL"	{40.644150613879404	138.03005760212787	336.10757397221715	453.03804621308603}}
{"DD"	{2.7010884390926746	4.48403215171369	6.034760013077526	6.682443770639763}}
{"R0max"	{1.6520638177818752	2.096790637245483	2.9379125305074676	3.3466405863333324}}
{"R0min"	{0.8352410634488132	0.8837070085818451	1.020347343479937	1.1496610421098317}}
{"Inf"	{851.7018500650462	1319.1044239566236	1731.5574876602755	1919.486488096951}}
{"Sus"	{64673.59410840244	69194.4946016211	76693.00310060727	87059.17906771952}}
{"R0(t)"	{1.2198310240233639	1.366245795545329	1.6676522047487488	1.870799221793954}}
{"Reff"	{0.8905817734960538	1.0000138689555167	1.2073385375649084	1.3893710329655897}}
