# Supplementary material for: Use of daily Internet search query data improves real-time projections of influenza epidemics
Source: J R Soc Interface. 2018 Oct 10;15(147):20180220. doi: 10.1098/rsif.2018.0220 (PMC6228485; doi:10.1098/rsif.2018.0220)
Supplement: Prediction results in FluChallenge format [file rsif20180220supp2.gz › Forecast-files/mss-15-wikiWEEKnoNOW/8-3_paramrep.txt]

{"LL"	{58.4008574373988	205.82489839217243	375.3850645505395	457.9518582831305}}
{"DD"	{3.5801949577463374	4.4593640969992245	6.043130148968587	6.844721984621465}}
{"R0max"	{1.4818193919004177	2.045941525397345	2.8046130538360607	3.17208940242565}}
{"R0min"	{0.8489526239890659	0.9235222236596937	1.0996076087632027	1.1451478722740067}}
{"Inf"	{684.7441759672938	852.222183187011	1138.989338824357	1270.4496553595438}}
{"Sus"	{72572.81333420094	77526.57528388842	87267.1369277732	88921.25582136954}}
{"R0(t)"	{1.0982960318959252	1.1997519941372656	1.380377774281428	1.5294609451687324}}
{"Reff"	{0.8869648216804183	1.0034081603810325	1.0921870527192958	1.1983521097374172}}
