# Supplementary material for: Use of daily Internet search query data improves real-time projections of influenza epidemics
Source: J R Soc Interface. 2018 Oct 10;15(147):20180220. doi: 10.1098/rsif.2018.0220 (PMC6228485; doi:10.1098/rsif.2018.0220)
Supplement: Prediction results in FluChallenge format [file rsif20180220supp2.gz › Forecast-files/mss-15-wikiWEEKnoNOW/2013-EW8.csv]

Location	Target	Type	Unit	Bin_start_incl	Bin_end_notincl	Value
US National	1 wk ahead	Point	percent	NA	NA	3.2172000000000005
US National	1 wk ahead	Bin	percent	0	0,1	3.e-6
US National	1 wk ahead	Bin	percent	0,1	0,2	6.e-6
US National	1 wk ahead	Bin	percent	0,2	0,3	0.000014
US National	1 wk ahead	Bin	percent	0,3	0,4	0.000028
US National	1 wk ahead	Bin	percent	0,4	0,5	0.000056
US National	1 wk ahead	Bin	percent	0,5	0,6	0.000106
US National	1 wk ahead	Bin	percent	0,6	0,7	0.000192
US National	1 wk ahead	Bin	percent	0,7	0,8	0.00033099999999999997
US National	1 wk ahead	Bin	percent	0,8	0,9	0.000548
US National	1 wk ahead	Bin	percent	0,9	1	0.0008759999999999999
US National	1 wk ahead	Bin	percent	1	1,1	0.001356
US National	1 wk ahead	Bin	percent	1,1	1,2	0.0020369999999999997
US National	1 wk ahead	Bin	percent	1,2	1,3	0.00298
US National	1 wk ahead	Bin	percent	1,3	1,4	0.004252
US National	1 wk ahead	Bin	percent	1,4	1,5	0.005924
US National	1 wk ahead	Bin	percent	1,5	1,6	0.008057
US National	1 wk ahead	Bin	percent	1,6	1,7	0.010683
US National	1 wk ahead	Bin	percent	1,7	1,8	0.013795
US National	1 wk ahead	Bin	percent	1,8	1,9	0.017318
US National	1 wk ahead	Bin	percent	1,9	2	0.021109
US National	1 wk ahead	Bin	percent	2	2,1	0.024961999999999998
US National	1 wk ahead	Bin	percent	2,1	2,2	0.028621999999999998
US National	1 wk ahead	Bin	percent	2,2	2,3	0.031834
US National	1 wk ahead	Bin	percent	2,3	2,4	0.034379
US National	1 wk ahead	Bin	percent	2,4	2,5	0.036116999999999996
US National	1 wk ahead	Bin	percent	2,5	2,6	0.037024
US National	1 wk ahead	Bin	percent	2,6	2,7	0.037173
US National	1 wk ahead	Bin	percent	2,7	2,8	0.036737
US National	1 wk ahead	Bin	percent	2,8	2,9	0.035925
US National	1 wk ahead	Bin	percent	2,9	3	0.034945
US National	1 wk ahead	Bin	percent	3	3,1	0.033954
US National	1 wk ahead	Bin	percent	3,1	3,2	0.033033
US National	1 wk ahead	Bin	percent	3,2	3,3	0.032182999999999996
US National	1 wk ahead	Bin	percent	3,3	3,4	0.031339
US National	1 wk ahead	Bin	percent	3,4	3,5	0.030399
US National	1 wk ahead	Bin	percent	3,5	3,6	0.029248999999999997
US National	1 wk ahead	Bin	percent	3,6	3,7	0.027798
US National	1 wk ahead	Bin	percent	3,7	3,8	0.025991999999999998
US National	1 wk ahead	Bin	percent	3,8	3,9	0.023833999999999998
US National	1 wk ahead	Bin	percent	3,9	4	0.021383
US National	1 wk ahead	Bin	percent	4	4,1	0.018748
US National	1 wk ahead	Bin	percent	4,1	4,2	0.016076
US National	1 wk ahead	Bin	percent	4,2	4,3	0.013522999999999999
US National	1 wk ahead	Bin	percent	4,3	4,4	0.011227
US National	1 wk ahead	Bin	percent	4,4	4,5	0.009289
US National	1 wk ahead	Bin	percent	4,5	4,6	0.0077529999999999995
US National	1 wk ahead	Bin	percent	4,6	4,7	0.006611
US National	1 wk ahead	Bin	percent	4,7	4,8	0.005807
US National	1 wk ahead	Bin	percent	4,8	4,9	0.0052569999999999995
US National	1 wk ahead	Bin	percent	4,9	5	0.004872
US National	1 wk ahead	Bin	percent	5	5,1	0.004569999999999999
US National	1 wk ahead	Bin	percent	5,1	5,2	0.004297
US National	1 wk ahead	Bin	percent	5,2	5,3	0.004025
US National	1 wk ahead	Bin	percent	5,3	5,4	0.003756
US National	1 wk ahead	Bin	percent	5,4	5,5	0.003511
US National	1 wk ahead	Bin	percent	5,5	5,6	0.0033169999999999996
US National	1 wk ahead	Bin	percent	5,6	5,7	0.003188
US National	1 wk ahead	Bin	percent	5,7	5,8	0.003124
US National	1 wk ahead	Bin	percent	5,8	5,9	0.003103
US National	1 wk ahead	Bin	percent	5,9	6	0.003093
US National	1 wk ahead	Bin	percent	6	6,1	0.0030589999999999997
US National	1 wk ahead	Bin	percent	6,1	6,2	0.0029809999999999997
US National	1 wk ahead	Bin	percent	6,2	6,3	0.002858
US National	1 wk ahead	Bin	percent	6,3	6,4	0.002711
US National	1 wk ahead	Bin	percent	6,4	6,5	0.002574
US National	1 wk ahead	Bin	percent	6,5	6,6	0.0024879999999999998
US National	1 wk ahead	Bin	percent	6,6	6,7	0.00248
US National	1 wk ahead	Bin	percent	6,7	6,8	0.002558
US National	1 wk ahead	Bin	percent	6,8	6,9	0.002702
US National	1 wk ahead	Bin	percent	6,9	7	0.002871
US National	1 wk ahead	Bin	percent	7	7,1	0.003013
US National	1 wk ahead	Bin	percent	7,1	7,2	0.003077
US National	1 wk ahead	Bin	percent	7,2	7,3	0.0030369999999999998
US National	1 wk ahead	Bin	percent	7,3	7,4	0.002894
US National	1 wk ahead	Bin	percent	7,4	7,5	0.002678
US National	1 wk ahead	Bin	percent	7,5	7,6	0.002444
US National	1 wk ahead	Bin	percent	7,6	7,7	0.00225
US National	1 wk ahead	Bin	percent	7,7	7,8	0.002144
US National	1 wk ahead	Bin	percent	7,8	7,9	0.0021509999999999997
US National	1 wk ahead	Bin	percent	7,9	8	0.002265
US National	1 wk ahead	Bin	percent	8	8,1	0.002449
US National	1 wk ahead	Bin	percent	8,1	8,2	0.002647
US National	1 wk ahead	Bin	percent	8,2	8,3	0.0028009999999999997
US National	1 wk ahead	Bin	percent	8,3	8,4	0.002858
US National	1 wk ahead	Bin	percent	8,4	8,5	0.002791
US National	1 wk ahead	Bin	percent	8,5	8,6	0.002596
US National	1 wk ahead	Bin	percent	8,6	8,7	0.002299
US National	1 wk ahead	Bin	percent	8,7	8,8	0.0019429999999999998
US National	1 wk ahead	Bin	percent	8,8	8,9	0.0015789999999999999
US National	1 wk ahead	Bin	percent	8,9	9	0.001253
US National	1 wk ahead	Bin	percent	9	9,1	0.0010019999999999999
US National	1 wk ahead	Bin	percent	9,1	9,2	0.000848
US National	1 wk ahead	Bin	percent	9,2	9,3	0.0007949999999999999
US National	1 wk ahead	Bin	percent	9,3	9,4	0.0008349999999999999
US National	1 wk ahead	Bin	percent	9,4	9,5	0.000948
US National	1 wk ahead	Bin	percent	9,5	9,6	0.001109
US National	1 wk ahead	Bin	percent	9,6	9,7	0.001295
US National	1 wk ahead	Bin	percent	9,7	9,8	0.001482
US National	1 wk ahead	Bin	percent	9,8	9,9	0.001653
US National	1 wk ahead	Bin	percent	9,9	10	0.0017989999999999998
US National	1 wk ahead	Bin	percent	10	10,1	0.001918
US National	1 wk ahead	Bin	percent	10,1	10,2	0.002013
US National	1 wk ahead	Bin	percent	10,2	10,3	0.002087
US National	1 wk ahead	Bin	percent	10,3	10,4	0.002147
US National	1 wk ahead	Bin	percent	10,4	10,5	0.002193
US National	1 wk ahead	Bin	percent	10,5	10,6	0.002226
US National	1 wk ahead	Bin	percent	10,6	10,7	0.002238
US National	1 wk ahead	Bin	percent	10,7	10,8	0.0022229999999999997
US National	1 wk ahead	Bin	percent	10,8	10,9	0.002173
US National	1 wk ahead	Bin	percent	10,9	11	0.0020859999999999997
US National	1 wk ahead	Bin	percent	11	11,1	0.001963
US National	1 wk ahead	Bin	percent	11,1	11,2	0.0018169999999999998
US National	1 wk ahead	Bin	percent	11,2	11,3	0.001663
US National	1 wk ahead	Bin	percent	11,3	11,4	0.0015199999999999999
US National	1 wk ahead	Bin	percent	11,4	11,5	0.001402
US National	1 wk ahead	Bin	percent	11,5	11,6	0.001317
US National	1 wk ahead	Bin	percent	11,6	11,7	0.001259
US National	1 wk ahead	Bin	percent	11,7	11,8	0.001215
US National	1 wk ahead	Bin	percent	11,8	11,9	0.001166
US National	1 wk ahead	Bin	percent	11,9	12	0.001098
US National	1 wk ahead	Bin	percent	12	12,1	0.0009989999999999999
US National	1 wk ahead	Bin	percent	12,1	12,2	0.0008719999999999999
US National	1 wk ahead	Bin	percent	12,2	12,3	0.0007239999999999999
US National	1 wk ahead	Bin	percent	12,3	12,4	0.00057
US National	1 wk ahead	Bin	percent	12,4	12,5	0.000424
US National	1 wk ahead	Bin	percent	12,5	12,6	0.000298
US National	1 wk ahead	Bin	percent	12,6	12,7	0.000197
US National	1 wk ahead	Bin	percent	12,7	12,8	0.00012299999999999998
US National	1 wk ahead	Bin	percent	12,8	12,9	0.000072
US National	1 wk ahead	Bin	percent	12,9	13	0.000039999999999999996
US National	1 wk ahead	Bin	percent	13	100	0.020038999999999998
US National	2 wk ahead	Point	percent	NA	NA	2.9456
US National	2 wk ahead	Bin	percent	0	0,1	0.001779
US National	2 wk ahead	Bin	percent	0,1	0,2	0.0023469999999999997
US National	2 wk ahead	Bin	percent	0,2	0,3	0.003047
US National	2 wk ahead	Bin	percent	0,3	0,4	0.0038929999999999998
US National	2 wk ahead	Bin	percent	0,4	0,5	0.004896
US National	2 wk ahead	Bin	percent	0,5	0,6	0.006059999999999999
US National	2 wk ahead	Bin	percent	0,6	0,7	0.007385999999999999
US National	2 wk ahead	Bin	percent	0,7	0,8	0.008863
US National	2 wk ahead	Bin	percent	0,8	0,9	0.010475
US National	2 wk ahead	Bin	percent	0,9	1	0.012192999999999999
US National	2 wk ahead	Bin	percent	1	1,1	0.013984
US National	2 wk ahead	Bin	percent	1,1	1,2	0.015805
US National	2 wk ahead	Bin	percent	1,2	1,3	0.017606
US National	2 wk ahead	Bin	percent	1,3	1,4	0.019336
US National	2 wk ahead	Bin	percent	1,4	1,5	0.020946
US National	2 wk ahead	Bin	percent	1,5	1,6	0.022387
US National	2 wk ahead	Bin	percent	1,6	1,7	0.023618
US National	2 wk ahead	Bin	percent	1,7	1,8	0.02461
US National	2 wk ahead	Bin	percent	1,8	1,9	0.025342999999999997
US National	2 wk ahead	Bin	percent	1,9	2	0.025811999999999998
US National	2 wk ahead	Bin	percent	2	2,1	0.026022
US National	2 wk ahead	Bin	percent	2,1	2,2	0.025993
US National	2 wk ahead	Bin	percent	2,2	2,3	0.025751999999999997
US National	2 wk ahead	Bin	percent	2,3	2,4	0.025334
US National	2 wk ahead	Bin	percent	2,4	2,5	0.024777
US National	2 wk ahead	Bin	percent	2,5	2,6	0.024118999999999998
US National	2 wk ahead	Bin	percent	2,6	2,7	0.023395
US National	2 wk ahead	Bin	percent	2,7	2,8	0.022636
US National	2 wk ahead	Bin	percent	2,8	2,9	0.021865
US National	2 wk ahead	Bin	percent	2,9	3	0.021096999999999998
US National	2 wk ahead	Bin	percent	3	3,1	0.020343
US National	2 wk ahead	Bin	percent	3,1	3,2	0.019604999999999997
US National	2 wk ahead	Bin	percent	3,2	3,3	0.018881
US National	2 wk ahead	Bin	percent	3,3	3,4	0.018168
US National	2 wk ahead	Bin	percent	3,4	3,5	0.017457
US National	2 wk ahead	Bin	percent	3,5	3,6	0.016742
US National	2 wk ahead	Bin	percent	3,6	3,7	0.016016
US National	2 wk ahead	Bin	percent	3,7	3,8	0.015276
US National	2 wk ahead	Bin	percent	3,8	3,9	0.014516999999999999
US National	2 wk ahead	Bin	percent	3,9	4	0.013739999999999999
US National	2 wk ahead	Bin	percent	4	4,1	0.012945
US National	2 wk ahead	Bin	percent	4,1	4,2	0.012135
US National	2 wk ahead	Bin	percent	4,2	4,3	0.011314
US National	2 wk ahead	Bin	percent	4,3	4,4	0.010489
US National	2 wk ahead	Bin	percent	4,4	4,5	0.009667
US National	2 wk ahead	Bin	percent	4,5	4,6	0.008855
US National	2 wk ahead	Bin	percent	4,6	4,7	0.008061
US National	2 wk ahead	Bin	percent	4,7	4,8	0.0072959999999999995
US National	2 wk ahead	Bin	percent	4,8	4,9	0.006567
US National	2 wk ahead	Bin	percent	4,9	5	0.005882
US National	2 wk ahead	Bin	percent	5	5,1	0.005251
US National	2 wk ahead	Bin	percent	5,1	5,2	0.004678
US National	2 wk ahead	Bin	percent	5,2	5,3	0.004169
US National	2 wk ahead	Bin	percent	5,3	5,4	0.003724
US National	2 wk ahead	Bin	percent	5,4	5,5	0.003346
US National	2 wk ahead	Bin	percent	5,5	5,6	0.003032
US National	2 wk ahead	Bin	percent	5,6	5,7	0.002779
US National	2 wk ahead	Bin	percent	5,7	5,8	0.00258
US National	2 wk ahead	Bin	percent	5,8	5,9	0.002428
US National	2 wk ahead	Bin	percent	5,9	6	0.002316
US National	2 wk ahead	Bin	percent	6	6,1	0.002235
US National	2 wk ahead	Bin	percent	6,1	6,2	0.002176
US National	2 wk ahead	Bin	percent	6,2	6,3	0.002131
US National	2 wk ahead	Bin	percent	6,3	6,4	0.002093
US National	2 wk ahead	Bin	percent	6,4	6,5	0.002055
US National	2 wk ahead	Bin	percent	6,5	6,6	0.0020139999999999997
US National	2 wk ahead	Bin	percent	6,6	6,7	0.001966
US National	2 wk ahead	Bin	percent	6,7	6,8	0.001911
US National	2 wk ahead	Bin	percent	6,8	6,9	0.001849
US National	2 wk ahead	Bin	percent	6,9	7	0.001782
US National	2 wk ahead	Bin	percent	7	7,1	0.001712
US National	2 wk ahead	Bin	percent	7,1	7,2	0.001645
US National	2 wk ahead	Bin	percent	7,2	7,3	0.0015819999999999999
US National	2 wk ahead	Bin	percent	7,3	7,4	0.0015279999999999998
US National	2 wk ahead	Bin	percent	7,4	7,5	0.0014839999999999999
US National	2 wk ahead	Bin	percent	7,5	7,6	0.001452
US National	2 wk ahead	Bin	percent	7,6	7,7	0.001431
US National	2 wk ahead	Bin	percent	7,7	7,8	0.00142
US National	2 wk ahead	Bin	percent	7,8	7,9	0.0014169999999999999
US National	2 wk ahead	Bin	percent	7,9	8	0.0014169999999999999
US National	2 wk ahead	Bin	percent	8	8,1	0.0014169999999999999
US National	2 wk ahead	Bin	percent	8,1	8,2	0.001414
US National	2 wk ahead	Bin	percent	8,2	8,3	0.001405
US National	2 wk ahead	Bin	percent	8,3	8,4	0.001387
US National	2 wk ahead	Bin	percent	8,4	8,5	0.0013599999999999999
US National	2 wk ahead	Bin	percent	8,5	8,6	0.0013239999999999999
US National	2 wk ahead	Bin	percent	8,6	8,7	0.0012799999999999999
US National	2 wk ahead	Bin	percent	8,7	8,8	0.0012309999999999999
US National	2 wk ahead	Bin	percent	8,8	8,9	0.001178
US National	2 wk ahead	Bin	percent	8,9	9	0.001125
US National	2 wk ahead	Bin	percent	9	9,1	0.001071
US National	2 wk ahead	Bin	percent	9,1	9,2	0.0010199999999999999
US National	2 wk ahead	Bin	percent	9,2	9,3	0.0009699999999999999
US National	2 wk ahead	Bin	percent	9,3	9,4	0.0009209999999999999
US National	2 wk ahead	Bin	percent	9,4	9,5	0.000873
US National	2 wk ahead	Bin	percent	9,5	9,6	0.000823
US National	2 wk ahead	Bin	percent	9,6	9,7	0.000771
US National	2 wk ahead	Bin	percent	9,7	9,8	0.000717
US National	2 wk ahead	Bin	percent	9,8	9,9	0.000659
US National	2 wk ahead	Bin	percent	9,9	10	0.0005989999999999999
US National	2 wk ahead	Bin	percent	10	10,1	0.000538
US National	2 wk ahead	Bin	percent	10,1	10,2	0.00047599999999999997
US National	2 wk ahead	Bin	percent	10,2	10,3	0.00041799999999999997
US National	2 wk ahead	Bin	percent	10,3	10,4	0.00036399999999999996
US National	2 wk ahead	Bin	percent	10,4	10,5	0.000317
US National	2 wk ahead	Bin	percent	10,5	10,6	0.000281
US National	2 wk ahead	Bin	percent	10,6	10,7	0.00025499999999999996
US National	2 wk ahead	Bin	percent	10,7	10,8	0.000244
US National	2 wk ahead	Bin	percent	10,8	10,9	0.00024599999999999996
US National	2 wk ahead	Bin	percent	10,9	11	0.000265
US National	2 wk ahead	Bin	percent	11	11,1	0.0003
US National	2 wk ahead	Bin	percent	11,1	11,2	0.00035099999999999997
US National	2 wk ahead	Bin	percent	11,2	11,3	0.000417
US National	2 wk ahead	Bin	percent	11,3	11,4	0.000499
US National	2 wk ahead	Bin	percent	11,4	11,5	0.0005949999999999999
US National	2 wk ahead	Bin	percent	11,5	11,6	0.0007019999999999999
US National	2 wk ahead	Bin	percent	11,6	11,7	0.0008179999999999999
US National	2 wk ahead	Bin	percent	11,7	11,8	0.000939
US National	2 wk ahead	Bin	percent	11,8	11,9	0.001062
US National	2 wk ahead	Bin	percent	11,9	12	0.0011819999999999999
US National	2 wk ahead	Bin	percent	12	12,1	0.001295
US National	2 wk ahead	Bin	percent	12,1	12,2	0.0013959999999999999
US National	2 wk ahead	Bin	percent	12,2	12,3	0.001481
US National	2 wk ahead	Bin	percent	12,3	12,4	0.001545
US National	2 wk ahead	Bin	percent	12,4	12,5	0.0015849999999999998
US National	2 wk ahead	Bin	percent	12,5	12,6	0.001599
US National	2 wk ahead	Bin	percent	12,6	12,7	0.001586
US National	2 wk ahead	Bin	percent	12,7	12,8	0.0015459999999999998
US National	2 wk ahead	Bin	percent	12,8	12,9	0.001482
US National	2 wk ahead	Bin	percent	12,9	13	0.001395
US National	2 wk ahead	Bin	percent	13	100	0.108342
US National	3 wk ahead	Point	percent	NA	NA	2.5638
US National	3 wk ahead	Bin	percent	0	0,1	0.007384
US National	3 wk ahead	Bin	percent	0,1	0,2	0.008706
US National	3 wk ahead	Bin	percent	0,2	0,3	0.010128999999999999
US National	3 wk ahead	Bin	percent	0,3	0,4	0.011635999999999999
US National	3 wk ahead	Bin	percent	0,4	0,5	0.013196999999999999
US National	3 wk ahead	Bin	percent	0,5	0,6	0.014783
US National	3 wk ahead	Bin	percent	0,6	0,7	0.016359
US National	3 wk ahead	Bin	percent	0,7	0,8	0.01789
US National	3 wk ahead	Bin	percent	0,8	0,9	0.019339
US National	3 wk ahead	Bin	percent	0,9	1	0.020668
US National	3 wk ahead	Bin	percent	1	1,1	0.021849999999999998
US National	3 wk ahead	Bin	percent	1,1	1,2	0.022857
US National	3 wk ahead	Bin	percent	1,2	1,3	0.023663999999999998
US National	3 wk ahead	Bin	percent	1,3	1,4	0.024262
US National	3 wk ahead	Bin	percent	1,4	1,5	0.024648
US National	3 wk ahead	Bin	percent	1,5	1,6	0.02482
US National	3 wk ahead	Bin	percent	1,6	1,7	0.02479
US National	3 wk ahead	Bin	percent	1,7	1,8	0.024579
US National	3 wk ahead	Bin	percent	1,8	1,9	0.024206
US National	3 wk ahead	Bin	percent	1,9	2	0.023696
US National	3 wk ahead	Bin	percent	2	2,1	0.023082
US National	3 wk ahead	Bin	percent	2,1	2,2	0.02239
US National	3 wk ahead	Bin	percent	2,2	2,3	0.021647
US National	3 wk ahead	Bin	percent	2,3	2,4	0.020878
US National	3 wk ahead	Bin	percent	2,4	2,5	0.020104
US National	3 wk ahead	Bin	percent	2,5	2,6	0.019339
US National	3 wk ahead	Bin	percent	2,6	2,7	0.018595999999999998
US National	3 wk ahead	Bin	percent	2,7	2,8	0.01788
US National	3 wk ahead	Bin	percent	2,8	2,9	0.017194
US National	3 wk ahead	Bin	percent	2,9	3	0.016536
US National	3 wk ahead	Bin	percent	3	3,1	0.015902
US National	3 wk ahead	Bin	percent	3,1	3,2	0.015285
US National	3 wk ahead	Bin	percent	3,2	3,3	0.014679
US National	3 wk ahead	Bin	percent	3,3	3,4	0.014077
US National	3 wk ahead	Bin	percent	3,4	3,5	0.013472999999999999
US National	3 wk ahead	Bin	percent	3,5	3,6	0.012862
US National	3 wk ahead	Bin	percent	3,6	3,7	0.01224
US National	3 wk ahead	Bin	percent	3,7	3,8	0.011606
US National	3 wk ahead	Bin	percent	3,8	3,9	0.010959
US National	3 wk ahead	Bin	percent	3,9	4	0.010302
US National	3 wk ahead	Bin	percent	4	4,1	0.009635999999999999
US National	3 wk ahead	Bin	percent	4,1	4,2	0.008967
US National	3 wk ahead	Bin	percent	4,2	4,3	0.008298999999999999
US National	3 wk ahead	Bin	percent	4,3	4,4	0.007638
US National	3 wk ahead	Bin	percent	4,4	4,5	0.00699
US National	3 wk ahead	Bin	percent	4,5	4,6	0.006362
US National	3 wk ahead	Bin	percent	4,6	4,7	0.005758999999999999
US National	3 wk ahead	Bin	percent	4,7	4,8	0.005189
US National	3 wk ahead	Bin	percent	4,8	4,9	0.004654999999999999
US National	3 wk ahead	Bin	percent	4,9	5	0.004163
US National	3 wk ahead	Bin	percent	5	5,1	0.0037159999999999997
US National	3 wk ahead	Bin	percent	5,1	5,2	0.0033179999999999998
US National	3 wk ahead	Bin	percent	5,2	5,3	0.0029679999999999997
US National	3 wk ahead	Bin	percent	5,3	5,4	0.002668
US National	3 wk ahead	Bin	percent	5,4	5,5	0.002415
US National	3 wk ahead	Bin	percent	5,5	5,6	0.002206
US National	3 wk ahead	Bin	percent	5,6	5,7	0.002038
US National	3 wk ahead	Bin	percent	5,7	5,8	0.001906
US National	3 wk ahead	Bin	percent	5,8	5,9	0.0018039999999999998
US National	3 wk ahead	Bin	percent	5,9	6	0.001727
US National	3 wk ahead	Bin	percent	6	6,1	0.001669
US National	3 wk ahead	Bin	percent	6,1	6,2	0.0016259999999999998
US National	3 wk ahead	Bin	percent	6,2	6,3	0.001593
US National	3 wk ahead	Bin	percent	6,3	6,4	0.001568
US National	3 wk ahead	Bin	percent	6,4	6,5	0.001548
US National	3 wk ahead	Bin	percent	6,5	6,6	0.001531
US National	3 wk ahead	Bin	percent	6,6	6,7	0.001516
US National	3 wk ahead	Bin	percent	6,7	6,8	0.001503
US National	3 wk ahead	Bin	percent	6,8	6,9	0.00149
US National	3 wk ahead	Bin	percent	6,9	7	0.001478
US National	3 wk ahead	Bin	percent	7	7,1	0.001464
US National	3 wk ahead	Bin	percent	7,1	7,2	0.001449
US National	3 wk ahead	Bin	percent	7,2	7,3	0.0014299999999999998
US National	3 wk ahead	Bin	percent	7,3	7,4	0.0014069999999999998
US National	3 wk ahead	Bin	percent	7,4	7,5	0.0013779999999999999
US National	3 wk ahead	Bin	percent	7,5	7,6	0.0013419999999999999
US National	3 wk ahead	Bin	percent	7,6	7,7	0.0013
US National	3 wk ahead	Bin	percent	7,7	7,8	0.0012519999999999999
US National	3 wk ahead	Bin	percent	7,8	7,9	0.0012
US National	3 wk ahead	Bin	percent	7,9	8	0.001144
US National	3 wk ahead	Bin	percent	8	8,1	0.001088
US National	3 wk ahead	Bin	percent	8,1	8,2	0.001035
US National	3 wk ahead	Bin	percent	8,2	8,3	0.000987
US National	3 wk ahead	Bin	percent	8,3	8,4	0.0009469999999999999
US National	3 wk ahead	Bin	percent	8,4	8,5	0.000917
US National	3 wk ahead	Bin	percent	8,5	8,6	0.0009
US National	3 wk ahead	Bin	percent	8,6	8,7	0.000896
US National	3 wk ahead	Bin	percent	8,7	8,8	0.000906
US National	3 wk ahead	Bin	percent	8,8	8,9	0.000928
US National	3 wk ahead	Bin	percent	8,9	9	0.000962
US National	3 wk ahead	Bin	percent	9	9,1	0.001006
US National	3 wk ahead	Bin	percent	9,1	9,2	0.001057
US National	3 wk ahead	Bin	percent	9,2	9,3	0.001113
US National	3 wk ahead	Bin	percent	9,3	9,4	0.00117
US National	3 wk ahead	Bin	percent	9,4	9,5	0.0012259999999999999
US National	3 wk ahead	Bin	percent	9,5	9,6	0.0012779999999999998
US National	3 wk ahead	Bin	percent	9,6	9,7	0.001323
US National	3 wk ahead	Bin	percent	9,7	9,8	0.001359
US National	3 wk ahead	Bin	percent	9,8	9,9	0.001383
US National	3 wk ahead	Bin	percent	9,9	10	0.0013939999999999998
US National	3 wk ahead	Bin	percent	10	10,1	0.0013909999999999999
US National	3 wk ahead	Bin	percent	10,1	10,2	0.001374
US National	3 wk ahead	Bin	percent	10,2	10,3	0.001343
US National	3 wk ahead	Bin	percent	10,3	10,4	0.001299
US National	3 wk ahead	Bin	percent	10,4	10,5	0.001245
US National	3 wk ahead	Bin	percent	10,5	10,6	0.001183
US National	3 wk ahead	Bin	percent	10,6	10,7	0.0011149999999999999
US National	3 wk ahead	Bin	percent	10,7	10,8	0.001046
US National	3 wk ahead	Bin	percent	10,8	10,9	0.000978
US National	3 wk ahead	Bin	percent	10,9	11	0.000914
US National	3 wk ahead	Bin	percent	11	11,1	0.000857
US National	3 wk ahead	Bin	percent	11,1	11,2	0.000811
US National	3 wk ahead	Bin	percent	11,2	11,3	0.000775
US National	3 wk ahead	Bin	percent	11,3	11,4	0.0007509999999999999
US National	3 wk ahead	Bin	percent	11,4	11,5	0.000739
US National	3 wk ahead	Bin	percent	11,5	11,6	0.0007379999999999999
US National	3 wk ahead	Bin	percent	11,6	11,7	0.000748
US National	3 wk ahead	Bin	percent	11,7	11,8	0.000766
US National	3 wk ahead	Bin	percent	11,8	11,9	0.000792
US National	3 wk ahead	Bin	percent	11,9	12	0.000823
US National	3 wk ahead	Bin	percent	12	12,1	0.0008579999999999999
US National	3 wk ahead	Bin	percent	12,1	12,2	0.000896
US National	3 wk ahead	Bin	percent	12,2	12,3	0.000936
US National	3 wk ahead	Bin	percent	12,3	12,4	0.000977
US National	3 wk ahead	Bin	percent	12,4	12,5	0.001019
US National	3 wk ahead	Bin	percent	12,5	12,6	0.0010609999999999999
US National	3 wk ahead	Bin	percent	12,6	12,7	0.0011049999999999999
US National	3 wk ahead	Bin	percent	12,7	12,8	0.0011489999999999998
US National	3 wk ahead	Bin	percent	12,8	12,9	0.001194
US National	3 wk ahead	Bin	percent	12,9	13	0.00124
US National	3 wk ahead	Bin	percent	13	100	0.11819199999999999
US National	4 wk ahead	Point	percent	NA	NA	2.067
US National	4 wk ahead	Bin	percent	0	0,1	0.01275
US National	4 wk ahead	Bin	percent	0,1	0,2	0.014884
US National	4 wk ahead	Bin	percent	0,2	0,3	0.017082999999999997
US National	4 wk ahead	Bin	percent	0,3	0,4	0.019285999999999998
US National	4 wk ahead	Bin	percent	0,4	0,5	0.021422
US National	4 wk ahead	Bin	percent	0,5	0,6	0.02342
US National	4 wk ahead	Bin	percent	0,6	0,7	0.025214
US National	4 wk ahead	Bin	percent	0,7	0,8	0.02674
US National	4 wk ahead	Bin	percent	0,8	0,9	0.027951999999999998
US National	4 wk ahead	Bin	percent	0,9	1	0.028815999999999998
US National	4 wk ahead	Bin	percent	1	1,1	0.029311999999999998
US National	4 wk ahead	Bin	percent	1,1	1,2	0.029449999999999997
US National	4 wk ahead	Bin	percent	1,2	1,3	0.029245999999999998
US National	4 wk ahead	Bin	percent	1,3	1,4	0.028735
US National	4 wk ahead	Bin	percent	1,4	1,5	0.027971
US National	4 wk ahead	Bin	percent	1,5	1,6	0.027006
US National	4 wk ahead	Bin	percent	1,6	1,7	0.025901
US National	4 wk ahead	Bin	percent	1,7	1,8	0.024714999999999997
US National	4 wk ahead	Bin	percent	1,8	1,9	0.023502
US National	4 wk ahead	Bin	percent	1,9	2	0.022309
US National	4 wk ahead	Bin	percent	2	2,1	0.021168
US National	4 wk ahead	Bin	percent	2,1	2,2	0.020106
US National	4 wk ahead	Bin	percent	2,2	2,3	0.019133999999999998
US National	4 wk ahead	Bin	percent	2,3	2,4	0.018254
US National	4 wk ahead	Bin	percent	2,4	2,5	0.017459
US National	4 wk ahead	Bin	percent	2,5	2,6	0.016737
US National	4 wk ahead	Bin	percent	2,6	2,7	0.016066
US National	4 wk ahead	Bin	percent	2,7	2,8	0.015427999999999999
US National	4 wk ahead	Bin	percent	2,8	2,9	0.014799999999999999
US National	4 wk ahead	Bin	percent	2,9	3	0.014164
US National	4 wk ahead	Bin	percent	3	3,1	0.013502
US National	4 wk ahead	Bin	percent	3,1	3,2	0.012806
US National	4 wk ahead	Bin	percent	3,2	3,3	0.012069
US National	4 wk ahead	Bin	percent	3,3	3,4	0.011292
US National	4 wk ahead	Bin	percent	3,4	3,5	0.010480999999999999
US National	4 wk ahead	Bin	percent	3,5	3,6	0.009648
US National	4 wk ahead	Bin	percent	3,6	3,7	0.008806999999999999
US National	4 wk ahead	Bin	percent	3,7	3,8	0.007974
US National	4 wk ahead	Bin	percent	3,8	3,9	0.0071649999999999995
US National	4 wk ahead	Bin	percent	3,9	4	0.006395
US National	4 wk ahead	Bin	percent	4	4,1	0.005677
US National	4 wk ahead	Bin	percent	4,1	4,2	0.00502
US National	4 wk ahead	Bin	percent	4,2	4,3	0.00443
US National	4 wk ahead	Bin	percent	4,3	4,4	0.003908
US National	4 wk ahead	Bin	percent	4,4	4,5	0.003453
US National	4 wk ahead	Bin	percent	4,5	4,6	0.0030629999999999998
US National	4 wk ahead	Bin	percent	4,6	4,7	0.0027329999999999998
US National	4 wk ahead	Bin	percent	4,7	4,8	0.002457
US National	4 wk ahead	Bin	percent	4,8	4,9	0.0022329999999999997
US National	4 wk ahead	Bin	percent	4,9	5	0.002054
US National	4 wk ahead	Bin	percent	5	5,1	0.001918
US National	4 wk ahead	Bin	percent	5,1	5,2	0.001821
US National	4 wk ahead	Bin	percent	5,2	5,3	0.0017599999999999998
US National	4 wk ahead	Bin	percent	5,3	5,4	0.001731
US National	4 wk ahead	Bin	percent	5,4	5,5	0.0017289999999999999
US National	4 wk ahead	Bin	percent	5,5	5,6	0.001748
US National	4 wk ahead	Bin	percent	5,6	5,7	0.001782
US National	4 wk ahead	Bin	percent	5,7	5,8	0.001823
US National	4 wk ahead	Bin	percent	5,8	5,9	0.001862
US National	4 wk ahead	Bin	percent	5,9	6	0.001893
US National	4 wk ahead	Bin	percent	6	6,1	0.0019089999999999999
US National	4 wk ahead	Bin	percent	6,1	6,2	0.001906
US National	4 wk ahead	Bin	percent	6,2	6,3	0.00188
US National	4 wk ahead	Bin	percent	6,3	6,4	0.001833
US National	4 wk ahead	Bin	percent	6,4	6,5	0.0017679999999999998
US National	4 wk ahead	Bin	percent	6,5	6,6	0.0016879999999999998
US National	4 wk ahead	Bin	percent	6,6	6,7	0.0016029999999999998
US National	4 wk ahead	Bin	percent	6,7	6,8	0.0015199999999999999
US National	4 wk ahead	Bin	percent	6,8	6,9	0.001449
US National	4 wk ahead	Bin	percent	6,9	7	0.001401
US National	4 wk ahead	Bin	percent	7	7,1	0.001384
US National	4 wk ahead	Bin	percent	7,1	7,2	0.0014069999999999998
US National	4 wk ahead	Bin	percent	7,2	7,3	0.0014739999999999998
US National	4 wk ahead	Bin	percent	7,3	7,4	0.001588
US National	4 wk ahead	Bin	percent	7,4	7,5	0.0017499999999999998
US National	4 wk ahead	Bin	percent	7,5	7,6	0.001956
US National	4 wk ahead	Bin	percent	7,6	7,7	0.002198
US National	4 wk ahead	Bin	percent	7,7	7,8	0.002469
US National	4 wk ahead	Bin	percent	7,8	7,9	0.002754
US National	4 wk ahead	Bin	percent	7,9	8	0.0030429999999999997
US National	4 wk ahead	Bin	percent	8	8,1	0.00332
US National	4 wk ahead	Bin	percent	8,1	8,2	0.0035719999999999997
US National	4 wk ahead	Bin	percent	8,2	8,3	0.0037879999999999997
US National	4 wk ahead	Bin	percent	8,3	8,4	0.003957
US National	4 wk ahead	Bin	percent	8,4	8,5	0.004073
US National	4 wk ahead	Bin	percent	8,5	8,6	0.00413
US National	4 wk ahead	Bin	percent	8,6	8,7	0.004129
US National	4 wk ahead	Bin	percent	8,7	8,8	0.00407
US National	4 wk ahead	Bin	percent	8,8	8,9	0.003957
US National	4 wk ahead	Bin	percent	8,9	9	0.0037979999999999997
US National	4 wk ahead	Bin	percent	9	9,1	0.003601
US National	4 wk ahead	Bin	percent	9,1	9,2	0.003374
US National	4 wk ahead	Bin	percent	9,2	9,3	0.003127
US National	4 wk ahead	Bin	percent	9,3	9,4	0.0028699999999999997
US National	4 wk ahead	Bin	percent	9,4	9,5	0.002613
US National	4 wk ahead	Bin	percent	9,5	9,6	0.002366
US National	4 wk ahead	Bin	percent	9,6	9,7	0.0021349999999999997
US National	4 wk ahead	Bin	percent	9,7	9,8	0.0019299999999999999
US National	4 wk ahead	Bin	percent	9,8	9,9	0.001754
US National	4 wk ahead	Bin	percent	9,9	10	0.001612
US National	4 wk ahead	Bin	percent	10	10,1	0.001506
US National	4 wk ahead	Bin	percent	10,1	10,2	0.0014349999999999999
US National	4 wk ahead	Bin	percent	10,2	10,3	0.0013959999999999999
US National	4 wk ahead	Bin	percent	10,3	10,4	0.0013859999999999999
US National	4 wk ahead	Bin	percent	10,4	10,5	0.001397
US National	4 wk ahead	Bin	percent	10,5	10,6	0.001423
US National	4 wk ahead	Bin	percent	10,6	10,7	0.0014559999999999998
US National	4 wk ahead	Bin	percent	10,7	10,8	0.00149
US National	4 wk ahead	Bin	percent	10,8	10,9	0.001518
US National	4 wk ahead	Bin	percent	10,9	11	0.001535
US National	4 wk ahead	Bin	percent	11	11,1	0.001539
US National	4 wk ahead	Bin	percent	11,1	11,2	0.0015279999999999998
US National	4 wk ahead	Bin	percent	11,2	11,3	0.0015019999999999999
US National	4 wk ahead	Bin	percent	11,3	11,4	0.001462
US National	4 wk ahead	Bin	percent	11,4	11,5	0.0014089999999999999
US National	4 wk ahead	Bin	percent	11,5	11,6	0.0013469999999999999
US National	4 wk ahead	Bin	percent	11,6	11,7	0.001276
US National	4 wk ahead	Bin	percent	11,7	11,8	0.001199
US National	4 wk ahead	Bin	percent	11,8	11,9	0.001117
US National	4 wk ahead	Bin	percent	11,9	12	0.001031
US National	4 wk ahead	Bin	percent	12	12,1	0.0009429999999999999
US National	4 wk ahead	Bin	percent	12,1	12,2	0.000852
US National	4 wk ahead	Bin	percent	12,2	12,3	0.0007599999999999999
US National	4 wk ahead	Bin	percent	12,3	12,4	0.000669
US National	4 wk ahead	Bin	percent	12,4	12,5	0.00058
US National	4 wk ahead	Bin	percent	12,5	12,6	0.000495
US National	4 wk ahead	Bin	percent	12,6	12,7	0.000414
US National	4 wk ahead	Bin	percent	12,7	12,8	0.000341
US National	4 wk ahead	Bin	percent	12,8	12,9	0.000274
US National	4 wk ahead	Bin	percent	12,9	13	0.000217
US National	4 wk ahead	Bin	percent	13	100	0.053075
