# Supplementary material for: Use of daily Internet search query data improves real-time projections of influenza epidemics
Source: J R Soc Interface. 2018 Oct 10;15(147):20180220. doi: 10.1098/rsif.2018.0220 (PMC6228485; doi:10.1098/rsif.2018.0220)
Supplement: Prediction results in FluChallenge format [file rsif20180220supp2.gz › Forecast-files/mss-15-wikiWEEKnoNOW/2014-EW42.csv]

Location	Target	Type	Unit	Bin_start_incl	Bin_end_notincl	Value
US National	1 wk ahead	Point	percent	NA	NA	1.6342
US National	1 wk ahead	Bin	percent	0	0.1	0.
US National	1 wk ahead	Bin	percent	0.1	0.2	0.
US National	1 wk ahead	Bin	percent	0.2	0.3	0.
US National	1 wk ahead	Bin	percent	0.3	0.4	0.
US National	1 wk ahead	Bin	percent	0.4	0.5	0.
US National	1 wk ahead	Bin	percent	0.5	0.6	0.000023
US National	1 wk ahead	Bin	percent	0.6	0.7	0.000445
US National	1 wk ahead	Bin	percent	0.7	0.8	0.002551
US National	1 wk ahead	Bin	percent	0.8	0.9	0.004764
US National	1 wk ahead	Bin	percent	0.9	1	0.005188
US National	1 wk ahead	Bin	percent	1	1.1	0.011271999999999999
US National	1 wk ahead	Bin	percent	1.1	1.2	0.031955
US National	1 wk ahead	Bin	percent	1.2	1.3	0.058476
US National	1 wk ahead	Bin	percent	1.3	1.4	0.075913
US National	1 wk ahead	Bin	percent	1.4	1.5	0.103173
US National	1 wk ahead	Bin	percent	1.5	1.6	0.149191
US National	1 wk ahead	Bin	percent	1.6	1.7	0.160932
US National	1 wk ahead	Bin	percent	1.7	1.8	0.125028
US National	1 wk ahead	Bin	percent	1.8	1.9	0.085977
US National	1 wk ahead	Bin	percent	1.9	2	0.061890999999999995
US National	1 wk ahead	Bin	percent	2	2.1	0.046242
US National	1 wk ahead	Bin	percent	2.1	2.2	0.033802
US National	1 wk ahead	Bin	percent	2.2	2.3	0.022764
US National	1 wk ahead	Bin	percent	2.3	2.4	0.008957999999999999
US National	1 wk ahead	Bin	percent	2.4	2.5	0.0013859999999999999
US National	1 wk ahead	Bin	percent	2.5	2.6	0.00013
US National	1 wk ahead	Bin	percent	2.6	2.7	0.00082
US National	1 wk ahead	Bin	percent	2.7	2.8	0.0033239999999999997
US National	1 wk ahead	Bin	percent	2.8	2.9	0.004089
US National	1 wk ahead	Bin	percent	2.9	3	0.00153
US National	1 wk ahead	Bin	percent	3	3.1	0.00017099999999999998
US National	1 wk ahead	Bin	percent	3.1	3.2	6.e-6
US National	1 wk ahead	Bin	percent	3.2	3.3	0.
US National	1 wk ahead	Bin	percent	3.3	3.4	0.
US National	1 wk ahead	Bin	percent	3.4	3.5	0.
US National	1 wk ahead	Bin	percent	3.5	3.6	0.
US National	1 wk ahead	Bin	percent	3.6	3.7	0.
US National	1 wk ahead	Bin	percent	3.7	3.8	0.
US National	1 wk ahead	Bin	percent	3.8	3.9	0.
US National	1 wk ahead	Bin	percent	3.9	4	0.
US National	1 wk ahead	Bin	percent	4	4.1	0.
US National	1 wk ahead	Bin	percent	4.1	4.2	0.
US National	1 wk ahead	Bin	percent	4.2	4.3	0.
US National	1 wk ahead	Bin	percent	4.3	4.4	0.
US National	1 wk ahead	Bin	percent	4.4	4.5	0.
US National	1 wk ahead	Bin	percent	4.5	4.6	0.
US National	1 wk ahead	Bin	percent	4.6	4.7	0.
US National	1 wk ahead	Bin	percent	4.7	4.8	0.
US National	1 wk ahead	Bin	percent	4.8	4.9	0.
US National	1 wk ahead	Bin	percent	4.9	5	0.
US National	1 wk ahead	Bin	percent	5	5.1	0.
US National	1 wk ahead	Bin	percent	5.1	5.2	0.
US National	1 wk ahead	Bin	percent	5.2	5.3	0.
US National	1 wk ahead	Bin	percent	5.3	5.4	0.
US National	1 wk ahead	Bin	percent	5.4	5.5	0.
US National	1 wk ahead	Bin	percent	5.5	5.6	0.
US National	1 wk ahead	Bin	percent	5.6	5.7	0.
US National	1 wk ahead	Bin	percent	5.7	5.8	0.
US National	1 wk ahead	Bin	percent	5.8	5.9	0.
US National	1 wk ahead	Bin	percent	5.9	6	0.
US National	1 wk ahead	Bin	percent	6	6.1	0.
US National	1 wk ahead	Bin	percent	6.1	6.2	0.
US National	1 wk ahead	Bin	percent	6.2	6.3	0.
US National	1 wk ahead	Bin	percent	6.3	6.4	0.
US National	1 wk ahead	Bin	percent	6.4	6.5	0.
US National	1 wk ahead	Bin	percent	6.5	6.6	0.
US National	1 wk ahead	Bin	percent	6.6	6.7	0.
US National	1 wk ahead	Bin	percent	6.7	6.8	0.
US National	1 wk ahead	Bin	percent	6.8	6.9	0.
US National	1 wk ahead	Bin	percent	6.9	7	0.
US National	1 wk ahead	Bin	percent	7	7.1	0.
US National	1 wk ahead	Bin	percent	7.1	7.2	0.
US National	1 wk ahead	Bin	percent	7.2	7.3	0.
US National	1 wk ahead	Bin	percent	7.3	7.4	0.
US National	1 wk ahead	Bin	percent	7.4	7.5	0.
US National	1 wk ahead	Bin	percent	7.5	7.6	0.
US National	1 wk ahead	Bin	percent	7.6	7.7	0.
US National	1 wk ahead	Bin	percent	7.7	7.8	0.
US National	1 wk ahead	Bin	percent	7.8	7.9	0.
US National	1 wk ahead	Bin	percent	7.9	8	0.
US National	1 wk ahead	Bin	percent	8	8.1	0.
US National	1 wk ahead	Bin	percent	8.1	8.2	0.
US National	1 wk ahead	Bin	percent	8.2	8.3	0.
US National	1 wk ahead	Bin	percent	8.3	8.4	0.
US National	1 wk ahead	Bin	percent	8.4	8.5	0.
US National	1 wk ahead	Bin	percent	8.5	8.6	0.
US National	1 wk ahead	Bin	percent	8.6	8.7	0.
US National	1 wk ahead	Bin	percent	8.7	8.8	0.
US National	1 wk ahead	Bin	percent	8.8	8.9	0.
US National	1 wk ahead	Bin	percent	8.9	9	0.
US National	1 wk ahead	Bin	percent	9	9.1	0.
US National	1 wk ahead	Bin	percent	9.1	9.2	0.
US National	1 wk ahead	Bin	percent	9.2	9.3	0.
US National	1 wk ahead	Bin	percent	9.3	9.4	0.
US National	1 wk ahead	Bin	percent	9.4	9.5	0.
US National	1 wk ahead	Bin	percent	9.5	9.6	0.
US National	1 wk ahead	Bin	percent	9.6	9.7	0.
US National	1 wk ahead	Bin	percent	9.7	9.8	0.
US National	1 wk ahead	Bin	percent	9.8	9.9	0.
US National	1 wk ahead	Bin	percent	9.9	10	0.
US National	1 wk ahead	Bin	percent	10	10.1	0.
US National	1 wk ahead	Bin	percent	10.1	10.2	0.
US National	1 wk ahead	Bin	percent	10.2	10.3	0.
US National	1 wk ahead	Bin	percent	10.3	10.4	0.
US National	1 wk ahead	Bin	percent	10.4	10.5	0.
US National	1 wk ahead	Bin	percent	10.5	10.6	0.
US National	1 wk ahead	Bin	percent	10.6	10.7	0.
US National	1 wk ahead	Bin	percent	10.7	10.8	0.
US National	1 wk ahead	Bin	percent	10.8	10.9	0.
US National	1 wk ahead	Bin	percent	10.9	11	0.
US National	1 wk ahead	Bin	percent	11	11.1	0.
US National	1 wk ahead	Bin	percent	11.1	11.2	0.
US National	1 wk ahead	Bin	percent	11.2	11.3	0.
US National	1 wk ahead	Bin	percent	11.3	11.4	0.
US National	1 wk ahead	Bin	percent	11.4	11.5	0.
US National	1 wk ahead	Bin	percent	11.5	11.6	0.
US National	1 wk ahead	Bin	percent	11.6	11.7	0.
US National	1 wk ahead	Bin	percent	11.7	11.8	0.
US National	1 wk ahead	Bin	percent	11.8	11.9	0.
US National	1 wk ahead	Bin	percent	11.9	12	0.
US National	1 wk ahead	Bin	percent	12	12.1	0.
US National	1 wk ahead	Bin	percent	12.1	12.2	0.
US National	1 wk ahead	Bin	percent	12.2	12.3	0.
US National	1 wk ahead	Bin	percent	12.3	12.4	0.
US National	1 wk ahead	Bin	percent	12.4	12.5	0.
US National	1 wk ahead	Bin	percent	12.5	12.6	0.
US National	1 wk ahead	Bin	percent	12.6	12.7	0.
US National	1 wk ahead	Bin	percent	12.7	12.8	0.
US National	1 wk ahead	Bin	percent	12.8	12.9	0.
US National	1 wk ahead	Bin	percent	12.9	13	0.
US National	1 wk ahead	Bin	percent	13	100	0.
US National	2 wk ahead	Point	percent	NA	NA	1.979
US National	2 wk ahead	Bin	percent	0	0.1	0.0005549999999999999
US National	2 wk ahead	Bin	percent	0.1	0.2	0.0009739999999999999
US National	2 wk ahead	Bin	percent	0.2	0.3	0.001439
US National	2 wk ahead	Bin	percent	0.3	0.4	0.001833
US National	2 wk ahead	Bin	percent	0.4	0.5	0.0021349999999999997
US National	2 wk ahead	Bin	percent	0.5	0.6	0.002567
US National	2 wk ahead	Bin	percent	0.6	0.7	0.003606
US National	2 wk ahead	Bin	percent	0.7	0.8	0.005843
US National	2 wk ahead	Bin	percent	0.8	0.9	0.009727999999999999
US National	2 wk ahead	Bin	percent	0.9	1	0.015306
US National	2 wk ahead	Bin	percent	1	1.1	0.022067
US National	2 wk ahead	Bin	percent	1.1	1.2	0.029085999999999997
US National	2 wk ahead	Bin	percent	1.2	1.3	0.035525
US National	2 wk ahead	Bin	percent	1.3	1.4	0.041173999999999995
US National	2 wk ahead	Bin	percent	1.4	1.5	0.046473
US National	2 wk ahead	Bin	percent	1.5	1.6	0.051868
US National	2 wk ahead	Bin	percent	1.6	1.7	0.057087
US National	2 wk ahead	Bin	percent	1.7	1.8	0.061095
US National	2 wk ahead	Bin	percent	1.8	1.9	0.06276
US National	2 wk ahead	Bin	percent	1.9	2	0.061571999999999995
US National	2 wk ahead	Bin	percent	2	2.1	0.057877
US National	2 wk ahead	Bin	percent	2.1	2.2	0.052605
US National	2 wk ahead	Bin	percent	2.2	2.3	0.046821999999999996
US National	2 wk ahead	Bin	percent	2.3	2.4	0.041308
US National	2 wk ahead	Bin	percent	2.4	2.5	0.036344
US National	2 wk ahead	Bin	percent	2.5	2.6	0.031834
US National	2 wk ahead	Bin	percent	2.6	2.7	0.027642999999999997
US National	2 wk ahead	Bin	percent	2.7	2.8	0.023812
US National	2 wk ahead	Bin	percent	2.8	2.9	0.020482999999999998
US National	2 wk ahead	Bin	percent	2.9	3	0.017717999999999998
US National	2 wk ahead	Bin	percent	3	3.1	0.015474
US National	2 wk ahead	Bin	percent	3.1	3.2	0.013685
US National	2 wk ahead	Bin	percent	3.2	3.3	0.012317999999999999
US National	2 wk ahead	Bin	percent	3.3	3.4	0.011368
US National	2 wk ahead	Bin	percent	3.4	3.5	0.010791
US National	2 wk ahead	Bin	percent	3.5	3.6	0.010409999999999999
US National	2 wk ahead	Bin	percent	3.6	3.7	0.009876
US National	2 wk ahead	Bin	percent	3.7	3.8	0.008820999999999999
US National	2 wk ahead	Bin	percent	3.8	3.9	0.007136
US National	2 wk ahead	Bin	percent	3.9	4	0.005095
US National	2 wk ahead	Bin	percent	4	4.1	0.0031899999999999997
US National	2 wk ahead	Bin	percent	4.1	4.2	0.001826
US National	2 wk ahead	Bin	percent	4.2	4.3	0.001147
US National	2 wk ahead	Bin	percent	4.3	4.4	0.001053
US National	2 wk ahead	Bin	percent	4.4	4.5	0.001303
US National	2 wk ahead	Bin	percent	4.5	4.6	0.001606
US National	2 wk ahead	Bin	percent	4.6	4.7	0.00172
US National	2 wk ahead	Bin	percent	4.7	4.8	0.0015459999999999998
US National	2 wk ahead	Bin	percent	4.8	4.9	0.001158
US National	2 wk ahead	Bin	percent	4.9	5	0.000721
US National	2 wk ahead	Bin	percent	5	5.1	0.00037299999999999996
US National	2 wk ahead	Bin	percent	5.1	5.2	0.00016099999999999998
US National	2 wk ahead	Bin	percent	5.2	5.3	0.000056999999999999996
US National	2 wk ahead	Bin	percent	5.3	5.4	0.000017
US National	2 wk ahead	Bin	percent	5.4	5.5	4.e-6
US National	2 wk ahead	Bin	percent	5.5	5.6	1.e-6
US National	2 wk ahead	Bin	percent	5.6	5.7	0.
US National	2 wk ahead	Bin	percent	5.7	5.8	0.
US National	2 wk ahead	Bin	percent	5.8	5.9	0.
US National	2 wk ahead	Bin	percent	5.9	6	0.
US National	2 wk ahead	Bin	percent	6	6.1	0.
US National	2 wk ahead	Bin	percent	6.1	6.2	0.
US National	2 wk ahead	Bin	percent	6.2	6.3	0.
US National	2 wk ahead	Bin	percent	6.3	6.4	2.e-6
US National	2 wk ahead	Bin	percent	6.4	6.5	8.e-6
US National	2 wk ahead	Bin	percent	6.5	6.6	0.000029
US National	2 wk ahead	Bin	percent	6.6	6.7	0.00008999999999999999
US National	2 wk ahead	Bin	percent	6.7	6.8	0.000233
US National	2 wk ahead	Bin	percent	6.8	6.9	0.0005009999999999999
US National	2 wk ahead	Bin	percent	6.9	7	0.000896
US National	2 wk ahead	Bin	percent	7	7.1	0.001334
US National	2 wk ahead	Bin	percent	7.1	7.2	0.00165
US National	2 wk ahead	Bin	percent	7.2	7.3	0.001696
US National	2 wk ahead	Bin	percent	7.3	7.4	0.00145
US National	2 wk ahead	Bin	percent	7.4	7.5	0.0010299999999999999
US National	2 wk ahead	Bin	percent	7.5	7.6	0.000609
US National	2 wk ahead	Bin	percent	7.6	7.7	0.000299
US National	2 wk ahead	Bin	percent	7.7	7.8	0.000122
US National	2 wk ahead	Bin	percent	7.8	7.9	0.000041
US National	2 wk ahead	Bin	percent	7.9	8	0.000012
US National	2 wk ahead	Bin	percent	8	8.1	3.e-6
US National	2 wk ahead	Bin	percent	8.1	8.2	1.e-6
US National	2 wk ahead	Bin	percent	8.2	8.3	0.
US National	2 wk ahead	Bin	percent	8.3	8.4	0.
US National	2 wk ahead	Bin	percent	8.4	8.5	0.
US National	2 wk ahead	Bin	percent	8.5	8.6	0.
US National	2 wk ahead	Bin	percent	8.6	8.7	0.
US National	2 wk ahead	Bin	percent	8.7	8.8	0.
US National	2 wk ahead	Bin	percent	8.8	8.9	0.
US National	2 wk ahead	Bin	percent	8.9	9	0.
US National	2 wk ahead	Bin	percent	9	9.1	0.
US National	2 wk ahead	Bin	percent	9.1	9.2	0.
US National	2 wk ahead	Bin	percent	9.2	9.3	0.
US National	2 wk ahead	Bin	percent	9.3	9.4	0.
US National	2 wk ahead	Bin	percent	9.4	9.5	0.
US National	2 wk ahead	Bin	percent	9.5	9.6	0.
US National	2 wk ahead	Bin	percent	9.6	9.7	0.
US National	2 wk ahead	Bin	percent	9.7	9.8	0.
US National	2 wk ahead	Bin	percent	9.8	9.9	0.
US National	2 wk ahead	Bin	percent	9.9	10	0.
US National	2 wk ahead	Bin	percent	10	10.1	0.
US National	2 wk ahead	Bin	percent	10.1	10.2	0.
US National	2 wk ahead	Bin	percent	10.2	10.3	0.
US National	2 wk ahead	Bin	percent	10.3	10.4	0.
US National	2 wk ahead	Bin	percent	10.4	10.5	0.
US National	2 wk ahead	Bin	percent	10.5	10.6	0.
US National	2 wk ahead	Bin	percent	10.6	10.7	0.
US National	2 wk ahead	Bin	percent	10.7	10.8	0.
US National	2 wk ahead	Bin	percent	10.8	10.9	0.
US National	2 wk ahead	Bin	percent	10.9	11	0.
US National	2 wk ahead	Bin	percent	11	11.1	0.
US National	2 wk ahead	Bin	percent	11.1	11.2	0.
US National	2 wk ahead	Bin	percent	11.2	11.3	0.
US National	2 wk ahead	Bin	percent	11.3	11.4	0.
US National	2 wk ahead	Bin	percent	11.4	11.5	0.
US National	2 wk ahead	Bin	percent	11.5	11.6	0.
US National	2 wk ahead	Bin	percent	11.6	11.7	0.
US National	2 wk ahead	Bin	percent	11.7	11.8	0.
US National	2 wk ahead	Bin	percent	11.8	11.9	0.
US National	2 wk ahead	Bin	percent	11.9	12	0.
US National	2 wk ahead	Bin	percent	12	12.1	0.
US National	2 wk ahead	Bin	percent	12.1	12.2	0.
US National	2 wk ahead	Bin	percent	12.2	12.3	0.
US National	2 wk ahead	Bin	percent	12.3	12.4	0.
US National	2 wk ahead	Bin	percent	12.4	12.5	0.
US National	2 wk ahead	Bin	percent	12.5	12.6	0.
US National	2 wk ahead	Bin	percent	12.6	12.7	0.
US National	2 wk ahead	Bin	percent	12.7	12.8	0.
US National	2 wk ahead	Bin	percent	12.8	12.9	0.
US National	2 wk ahead	Bin	percent	12.9	13	0.
US National	2 wk ahead	Bin	percent	13	100	0.
US National	3 wk ahead	Point	percent	NA	NA	2.4604
US National	3 wk ahead	Bin	percent	0	0.1	0.001986
US National	3 wk ahead	Bin	percent	0.1	0.2	0.00263
US National	3 wk ahead	Bin	percent	0.2	0.3	0.003447
US National	3 wk ahead	Bin	percent	0.3	0.4	0.004464
US National	3 wk ahead	Bin	percent	0.4	0.5	0.0057079999999999995
US National	3 wk ahead	Bin	percent	0.5	0.6	0.007189999999999999
US National	3 wk ahead	Bin	percent	0.6	0.7	0.008905999999999999
US National	3 wk ahead	Bin	percent	0.7	0.8	0.010835
US National	3 wk ahead	Bin	percent	0.8	0.9	0.012941999999999999
US National	3 wk ahead	Bin	percent	0.9	1	0.015179
US National	3 wk ahead	Bin	percent	1	1.1	0.017498
US National	3 wk ahead	Bin	percent	1.1	1.2	0.01985
US National	3 wk ahead	Bin	percent	1.2	1.3	0.022192999999999997
US National	3 wk ahead	Bin	percent	1.3	1.4	0.024489
US National	3 wk ahead	Bin	percent	1.4	1.5	0.026695999999999998
US National	3 wk ahead	Bin	percent	1.5	1.6	0.028768
US National	3 wk ahead	Bin	percent	1.6	1.7	0.030646999999999997
US National	3 wk ahead	Bin	percent	1.7	1.8	0.032262
US National	3 wk ahead	Bin	percent	1.8	1.9	0.033538
US National	3 wk ahead	Bin	percent	1.9	2	0.034404
US National	3 wk ahead	Bin	percent	2	2.1	0.034806
US National	3 wk ahead	Bin	percent	2.1	2.2	0.034721999999999996
US National	3 wk ahead	Bin	percent	2.2	2.3	0.034169
US National	3 wk ahead	Bin	percent	2.3	2.4	0.0332
US National	3 wk ahead	Bin	percent	2.4	2.5	0.031903
US National	3 wk ahead	Bin	percent	2.5	2.6	0.030382
US National	3 wk ahead	Bin	percent	2.6	2.7	0.028749
US National	3 wk ahead	Bin	percent	2.7	2.8	0.027103
US National	3 wk ahead	Bin	percent	2.8	2.9	0.025523999999999998
US National	3 wk ahead	Bin	percent	2.9	3	0.024061
US National	3 wk ahead	Bin	percent	3	3.1	0.022736
US National	3 wk ahead	Bin	percent	3.1	3.2	0.021537999999999998
US National	3 wk ahead	Bin	percent	3.2	3.3	0.02044
US National	3 wk ahead	Bin	percent	3.3	3.4	0.019398
US National	3 wk ahead	Bin	percent	3.4	3.5	0.018366999999999998
US National	3 wk ahead	Bin	percent	3.5	3.6	0.017303
US National	3 wk ahead	Bin	percent	3.6	3.7	0.016177
US National	3 wk ahead	Bin	percent	3.7	3.8	0.014974
US National	3 wk ahead	Bin	percent	3.8	3.9	0.013694
US National	3 wk ahead	Bin	percent	3.9	4	0.012355
US National	3 wk ahead	Bin	percent	4	4.1	0.01099
US National	3 wk ahead	Bin	percent	4.1	4.2	0.009641
US National	3 wk ahead	Bin	percent	4.2	4.3	0.008357999999999999
US National	3 wk ahead	Bin	percent	4.3	4.4	0.0071909999999999995
US National	3 wk ahead	Bin	percent	4.4	4.5	0.006187
US National	3 wk ahead	Bin	percent	4.5	4.6	0.005382
US National	3 wk ahead	Bin	percent	4.6	4.7	0.004795
US National	3 wk ahead	Bin	percent	4.7	4.8	0.004423
US National	3 wk ahead	Bin	percent	4.8	4.9	0.0042439999999999995
US National	3 wk ahead	Bin	percent	4.9	5	0.004216999999999999
US National	3 wk ahead	Bin	percent	5	5.1	0.004294
US National	3 wk ahead	Bin	percent	5.1	5.2	0.004424
US National	3 wk ahead	Bin	percent	5.2	5.3	0.004565
US National	3 wk ahead	Bin	percent	5.3	5.4	0.004689
US National	3 wk ahead	Bin	percent	5.4	5.5	0.004778999999999999
US National	3 wk ahead	Bin	percent	5.5	5.6	0.0048319999999999995
US National	3 wk ahead	Bin	percent	5.6	5.7	0.004850999999999999
US National	3 wk ahead	Bin	percent	5.7	5.8	0.00484
US National	3 wk ahead	Bin	percent	5.8	5.9	0.004803
US National	3 wk ahead	Bin	percent	5.9	6	0.004735
US National	3 wk ahead	Bin	percent	6	6.1	0.004632
US National	3 wk ahead	Bin	percent	6.1	6.2	0.004487
US National	3 wk ahead	Bin	percent	6.2	6.3	0.004295
US National	3 wk ahead	Bin	percent	6.3	6.4	0.004056
US National	3 wk ahead	Bin	percent	6.4	6.5	0.003773
US National	3 wk ahead	Bin	percent	6.5	6.6	0.0034549999999999997
US National	3 wk ahead	Bin	percent	6.6	6.7	0.003114
US National	3 wk ahead	Bin	percent	6.7	6.8	0.002761
US National	3 wk ahead	Bin	percent	6.8	6.9	0.002407
US National	3 wk ahead	Bin	percent	6.9	7	0.002062
US National	3 wk ahead	Bin	percent	7	7.1	0.001733
US National	3 wk ahead	Bin	percent	7.1	7.2	0.0014269999999999999
US National	3 wk ahead	Bin	percent	7.2	7.3	0.001147
US National	3 wk ahead	Bin	percent	7.3	7.4	0.0008979999999999999
US National	3 wk ahead	Bin	percent	7.4	7.5	0.000682
US National	3 wk ahead	Bin	percent	7.5	7.6	0.000502
US National	3 wk ahead	Bin	percent	7.6	7.7	0.000356
US National	3 wk ahead	Bin	percent	7.7	7.8	0.000244
US National	3 wk ahead	Bin	percent	7.8	7.9	0.00015999999999999999
US National	3 wk ahead	Bin	percent	7.9	8	0.000101
US National	3 wk ahead	Bin	percent	8	8.1	0.000062
US National	3 wk ahead	Bin	percent	8.1	8.2	0.000037
US National	3 wk ahead	Bin	percent	8.2	8.3	0.000023
US National	3 wk ahead	Bin	percent	8.3	8.4	0.000017
US National	3 wk ahead	Bin	percent	8.4	8.5	0.000017
US National	3 wk ahead	Bin	percent	8.5	8.6	0.000024999999999999998
US National	3 wk ahead	Bin	percent	8.6	8.7	0.000041
US National	3 wk ahead	Bin	percent	8.7	8.8	0.000068
US National	3 wk ahead	Bin	percent	8.8	8.9	0.00010899999999999999
US National	3 wk ahead	Bin	percent	8.9	9	0.000166
US National	3 wk ahead	Bin	percent	9	9.1	0.00024099999999999998
US National	3 wk ahead	Bin	percent	9.1	9.2	0.000335
US National	3 wk ahead	Bin	percent	9.2	9.3	0.000444
US National	3 wk ahead	Bin	percent	9.3	9.4	0.0005589999999999999
US National	3 wk ahead	Bin	percent	9.4	9.5	0.000673
US National	3 wk ahead	Bin	percent	9.5	9.6	0.000771
US National	3 wk ahead	Bin	percent	9.6	9.7	0.000842
US National	3 wk ahead	Bin	percent	9.7	9.8	0.0008759999999999999
US National	3 wk ahead	Bin	percent	9.8	9.9	0.000869
US National	3 wk ahead	Bin	percent	9.9	10	0.0008219999999999999
US National	3 wk ahead	Bin	percent	10	10.1	0.000741
US National	3 wk ahead	Bin	percent	10.1	10.2	0.000636
US National	3 wk ahead	Bin	percent	10.2	10.3	0.000521
US National	3 wk ahead	Bin	percent	10.3	10.4	0.00040699999999999997
US National	3 wk ahead	Bin	percent	10.4	10.5	0.00030199999999999997
US National	3 wk ahead	Bin	percent	10.5	10.6	0.000214
US National	3 wk ahead	Bin	percent	10.6	10.7	0.000145
US National	3 wk ahead	Bin	percent	10.7	10.8	0.000093
US National	3 wk ahead	Bin	percent	10.8	10.9	0.000056999999999999996
US National	3 wk ahead	Bin	percent	10.9	11	0.000034
US National	3 wk ahead	Bin	percent	11	11.1	0.000018999999999999998
US National	3 wk ahead	Bin	percent	11.1	11.2	9.999999999999999e-6
US National	3 wk ahead	Bin	percent	11.2	11.3	4.9999999999999996e-6
US National	3 wk ahead	Bin	percent	11.3	11.4	2.e-6
US National	3 wk ahead	Bin	percent	11.4	11.5	1.e-6
US National	3 wk ahead	Bin	percent	11.5	11.6	0.
US National	3 wk ahead	Bin	percent	11.6	11.7	0.
US National	3 wk ahead	Bin	percent	11.7	11.8	0.
US National	3 wk ahead	Bin	percent	11.8	11.9	0.
US National	3 wk ahead	Bin	percent	11.9	12	0.
US National	3 wk ahead	Bin	percent	12	12.1	0.
US National	3 wk ahead	Bin	percent	12.1	12.2	0.
US National	3 wk ahead	Bin	percent	12.2	12.3	0.
US National	3 wk ahead	Bin	percent	12.3	12.4	0.
US National	3 wk ahead	Bin	percent	12.4	12.5	0.
US National	3 wk ahead	Bin	percent	12.5	12.6	0.
US National	3 wk ahead	Bin	percent	12.6	12.7	0.
US National	3 wk ahead	Bin	percent	12.7	12.8	0.
US National	3 wk ahead	Bin	percent	12.8	12.9	0.
US National	3 wk ahead	Bin	percent	12.9	13	0.
US National	3 wk ahead	Bin	percent	13	100	0.01005
US National	4 wk ahead	Point	percent	NA	NA	3.1976000000000004
US National	4 wk ahead	Bin	percent	0	0.1	0.0034739999999999997
US National	4 wk ahead	Bin	percent	0.1	0.2	0.004131
US National	4 wk ahead	Bin	percent	0.2	0.3	0.0048579999999999995
US National	4 wk ahead	Bin	percent	0.3	0.4	0.0056549999999999994
US National	4 wk ahead	Bin	percent	0.4	0.5	0.006516
US National	4 wk ahead	Bin	percent	0.5	0.6	0.007434
US National	4 wk ahead	Bin	percent	0.6	0.7	0.008402
US National	4 wk ahead	Bin	percent	0.7	0.8	0.00941
US National	4 wk ahead	Bin	percent	0.8	0.9	0.01045
US National	4 wk ahead	Bin	percent	0.9	1	0.01151
US National	4 wk ahead	Bin	percent	1	1.1	0.01258
US National	4 wk ahead	Bin	percent	1.1	1.2	0.013652
US National	4 wk ahead	Bin	percent	1.2	1.3	0.014714
US National	4 wk ahead	Bin	percent	1.3	1.4	0.015757
US National	4 wk ahead	Bin	percent	1.4	1.5	0.016772
US National	4 wk ahead	Bin	percent	1.5	1.6	0.017745
US National	4 wk ahead	Bin	percent	1.6	1.7	0.018667
US National	4 wk ahead	Bin	percent	1.7	1.8	0.019521999999999998
US National	4 wk ahead	Bin	percent	1.8	1.9	0.020298
US National	4 wk ahead	Bin	percent	1.9	2	0.020977
US National	4 wk ahead	Bin	percent	2	2.1	0.021547
US National	4 wk ahead	Bin	percent	2.1	2.2	0.021991
US National	4 wk ahead	Bin	percent	2.2	2.3	0.0223
US National	4 wk ahead	Bin	percent	2.3	2.4	0.022463
US National	4 wk ahead	Bin	percent	2.4	2.5	0.022479
US National	4 wk ahead	Bin	percent	2.5	2.6	0.022348999999999997
US National	4 wk ahead	Bin	percent	2.6	2.7	0.02208
US National	4 wk ahead	Bin	percent	2.7	2.8	0.021688
US National	4 wk ahead	Bin	percent	2.8	2.9	0.021188
US National	4 wk ahead	Bin	percent	2.9	3	0.020606
US National	4 wk ahead	Bin	percent	3	3.1	0.019962999999999998
US National	4 wk ahead	Bin	percent	3.1	3.2	0.019285999999999998
US National	4 wk ahead	Bin	percent	3.2	3.3	0.018598
US National	4 wk ahead	Bin	percent	3.3	3.4	0.017922
US National	4 wk ahead	Bin	percent	3.4	3.5	0.017273
US National	4 wk ahead	Bin	percent	3.5	3.6	0.016665
US National	4 wk ahead	Bin	percent	3.6	3.7	0.016104
US National	4 wk ahead	Bin	percent	3.7	3.8	0.015593999999999998
US National	4 wk ahead	Bin	percent	3.8	3.9	0.015130999999999999
US National	4 wk ahead	Bin	percent	3.9	4	0.014709
US National	4 wk ahead	Bin	percent	4	4.1	0.014317999999999999
US National	4 wk ahead	Bin	percent	4.1	4.2	0.013947
US National	4 wk ahead	Bin	percent	4.2	4.3	0.013583999999999999
US National	4 wk ahead	Bin	percent	4.3	4.4	0.013217999999999999
US National	4 wk ahead	Bin	percent	4.4	4.5	0.012839999999999999
US National	4 wk ahead	Bin	percent	4.5	4.6	0.012443
US National	4 wk ahead	Bin	percent	4.6	4.7	0.012024
US National	4 wk ahead	Bin	percent	4.7	4.8	0.011583999999999999
US National	4 wk ahead	Bin	percent	4.8	4.9	0.011125
US National	4 wk ahead	Bin	percent	4.9	5	0.010655
US National	4 wk ahead	Bin	percent	5	5.1	0.01018
US National	4 wk ahead	Bin	percent	5.1	5.2	0.009708
US National	4 wk ahead	Bin	percent	5.2	5.3	0.009247
US National	4 wk ahead	Bin	percent	5.3	5.4	0.008801999999999999
US National	4 wk ahead	Bin	percent	5.4	5.5	0.008376
US National	4 wk ahead	Bin	percent	5.5	5.6	0.00797
US National	4 wk ahead	Bin	percent	5.6	5.7	0.007579
US National	4 wk ahead	Bin	percent	5.7	5.8	0.007202
US National	4 wk ahead	Bin	percent	5.8	5.9	0.006829999999999999
US National	4 wk ahead	Bin	percent	5.9	6	0.0064589999999999995
US National	4 wk ahead	Bin	percent	6	6.1	0.006084
US National	4 wk ahead	Bin	percent	6.1	6.2	0.005702
US National	4 wk ahead	Bin	percent	6.2	6.3	0.005311
US National	4 wk ahead	Bin	percent	6.3	6.4	0.004914
US National	4 wk ahead	Bin	percent	6.4	6.5	0.004514
US National	4 wk ahead	Bin	percent	6.5	6.6	0.004118999999999999
US National	4 wk ahead	Bin	percent	6.6	6.7	0.0037359999999999997
US National	4 wk ahead	Bin	percent	6.7	6.8	0.003372
US National	4 wk ahead	Bin	percent	6.8	6.9	0.0030369999999999998
US National	4 wk ahead	Bin	percent	6.9	7	0.002735
US National	4 wk ahead	Bin	percent	7	7.1	0.002474
US National	4 wk ahead	Bin	percent	7.1	7.2	0.002255
US National	4 wk ahead	Bin	percent	7.2	7.3	0.00208
US National	4 wk ahead	Bin	percent	7.3	7.4	0.0019479999999999999
US National	4 wk ahead	Bin	percent	7.4	7.5	0.0018579999999999998
US National	4 wk ahead	Bin	percent	7.5	7.6	0.0018039999999999998
US National	4 wk ahead	Bin	percent	7.6	7.7	0.001782
US National	4 wk ahead	Bin	percent	7.7	7.8	0.0017879999999999999
US National	4 wk ahead	Bin	percent	7.8	7.9	0.001815
US National	4 wk ahead	Bin	percent	7.9	8	0.0018579999999999998
US National	4 wk ahead	Bin	percent	8	8.1	0.001911
US National	4 wk ahead	Bin	percent	8.1	8.2	0.001969
US National	4 wk ahead	Bin	percent	8.2	8.3	0.002028
US National	4 wk ahead	Bin	percent	8.3	8.4	0.002084
US National	4 wk ahead	Bin	percent	8.4	8.5	0.002134
US National	4 wk ahead	Bin	percent	8.5	8.6	0.002177
US National	4 wk ahead	Bin	percent	8.6	8.7	0.0022099999999999997
US National	4 wk ahead	Bin	percent	8.7	8.8	0.002235
US National	4 wk ahead	Bin	percent	8.8	8.9	0.002252
US National	4 wk ahead	Bin	percent	8.9	9	0.002261
US National	4 wk ahead	Bin	percent	9	9.1	0.002264
US National	4 wk ahead	Bin	percent	9.1	9.2	0.0022619999999999997
US National	4 wk ahead	Bin	percent	9.2	9.3	0.0022559999999999998
US National	4 wk ahead	Bin	percent	9.3	9.4	0.002248
US National	4 wk ahead	Bin	percent	9.4	9.5	0.002237
US National	4 wk ahead	Bin	percent	9.5	9.6	0.002224
US National	4 wk ahead	Bin	percent	9.6	9.7	0.002208
US National	4 wk ahead	Bin	percent	9.7	9.8	0.002188
US National	4 wk ahead	Bin	percent	9.8	9.9	0.002163
US National	4 wk ahead	Bin	percent	9.9	10	0.0021319999999999998
US National	4 wk ahead	Bin	percent	10	10.1	0.002094
US National	4 wk ahead	Bin	percent	10.1	10.2	0.0020469999999999998
US National	4 wk ahead	Bin	percent	10.2	10.3	0.0019909999999999997
US National	4 wk ahead	Bin	percent	10.3	10.4	0.0019249999999999998
US National	4 wk ahead	Bin	percent	10.4	10.5	0.0018499999999999999
US National	4 wk ahead	Bin	percent	10.5	10.6	0.0017679999999999998
US National	4 wk ahead	Bin	percent	10.6	10.7	0.001678
US National	4 wk ahead	Bin	percent	10.7	10.8	0.0015849999999999998
US National	4 wk ahead	Bin	percent	10.8	10.9	0.0014889999999999999
US National	4 wk ahead	Bin	percent	10.9	11	0.0013939999999999998
US National	4 wk ahead	Bin	percent	11	11.1	0.001302
US National	4 wk ahead	Bin	percent	11.1	11.2	0.001215
US National	4 wk ahead	Bin	percent	11.2	11.3	0.001134
US National	4 wk ahead	Bin	percent	11.3	11.4	0.0010609999999999999
US National	4 wk ahead	Bin	percent	11.4	11.5	0.000995
US National	4 wk ahead	Bin	percent	11.5	11.6	0.000936
US National	4 wk ahead	Bin	percent	11.6	11.7	0.000881
US National	4 wk ahead	Bin	percent	11.7	11.8	0.00083
US National	4 wk ahead	Bin	percent	11.8	11.9	0.00078
US National	4 wk ahead	Bin	percent	11.9	12	0.00073
US National	4 wk ahead	Bin	percent	12	12.1	0.000678
US National	4 wk ahead	Bin	percent	12.1	12.2	0.000624
US National	4 wk ahead	Bin	percent	12.2	12.3	0.000569
US National	4 wk ahead	Bin	percent	12.3	12.4	0.000511
US National	4 wk ahead	Bin	percent	12.4	12.5	0.000452
US National	4 wk ahead	Bin	percent	12.5	12.6	0.000394
US National	4 wk ahead	Bin	percent	12.6	12.7	0.000337
US National	4 wk ahead	Bin	percent	12.7	12.8	0.00028399999999999996
US National	4 wk ahead	Bin	percent	12.8	12.9	0.000235
US National	4 wk ahead	Bin	percent	12.9	13	0.00018999999999999998
US National	4 wk ahead	Bin	percent	13	100	0.020864
