# Supplementary material for: Use of daily Internet search query data improves real-time projections of influenza epidemics
Source: J R Soc Interface. 2018 Oct 10;15(147):20180220. doi: 10.1098/rsif.2018.0220 (PMC6228485; doi:10.1098/rsif.2018.0220)
Supplement: Prediction results in FluChallenge format [file rsif20180220supp2.gz › Forecast-files/mss-15-wikiWEEKnoNOW/2011-EW21.csv]

Location	Target	Type	Unit	Bin_start_incl	Bin_end_notincl	Value
US National	1 wk ahead	Point	percent	NA	NA	0.852
US National	1 wk ahead	Bin	percent	0	0,1	0.002591
US National	1 wk ahead	Bin	percent	0,1	0,2	0.008636
US National	1 wk ahead	Bin	percent	0,2	0,3	0.02198
US National	1 wk ahead	Bin	percent	0,3	0,4	0.044442999999999996
US National	1 wk ahead	Bin	percent	0,4	0,5	0.072543
US National	1 wk ahead	Bin	percent	0,5	0,6	0.095861
US National	1 wk ahead	Bin	percent	0,6	0,7	0.104714
US National	1 wk ahead	Bin	percent	0,7	0,8	0.10047299999999999
US National	1 wk ahead	Bin	percent	0,8	0,9	0.09172
US National	1 wk ahead	Bin	percent	0,9	1	0.08326599999999999
US National	1 wk ahead	Bin	percent	1	1,1	0.07509099999999999
US National	1 wk ahead	Bin	percent	1,1	1,2	0.066082
US National	1 wk ahead	Bin	percent	1,2	1,3	0.055090999999999994
US National	1 wk ahead	Bin	percent	1,3	1,4	0.043003
US National	1 wk ahead	Bin	percent	1,4	1,5	0.032851
US National	1 wk ahead	Bin	percent	1,5	1,6	0.025779
US National	1 wk ahead	Bin	percent	1,6	1,7	0.020249
US National	1 wk ahead	Bin	percent	1,7	1,8	0.014882
US National	1 wk ahead	Bin	percent	1,8	1,9	0.009866
US National	1 wk ahead	Bin	percent	1,9	2	0.0060409999999999995
US National	1 wk ahead	Bin	percent	2	2,1	0.0037419999999999997
US National	1 wk ahead	Bin	percent	2,1	2,2	0.002869
US National	1 wk ahead	Bin	percent	2,2	2,3	0.002862
US National	1 wk ahead	Bin	percent	2,3	2,4	0.002742
US National	1 wk ahead	Bin	percent	2,4	2,5	0.002268
US National	1 wk ahead	Bin	percent	2,5	2,6	0.00215
US National	1 wk ahead	Bin	percent	2,6	2,7	0.002544
US National	1 wk ahead	Bin	percent	2,7	2,8	0.002597
US National	1 wk ahead	Bin	percent	2,8	2,9	0.001851
US National	1 wk ahead	Bin	percent	2,9	3	0.0008749999999999999
US National	1 wk ahead	Bin	percent	3	3,1	0.000272
US National	1 wk ahead	Bin	percent	3,1	3,2	0.000054999999999999995
US National	1 wk ahead	Bin	percent	3,2	3,3	7.e-6
US National	1 wk ahead	Bin	percent	3,3	3,4	1.e-6
US National	1 wk ahead	Bin	percent	3,4	3,5	0.
US National	1 wk ahead	Bin	percent	3,5	3,6	0.
US National	1 wk ahead	Bin	percent	3,6	3,7	0.
US National	1 wk ahead	Bin	percent	3,7	3,8	0.
US National	1 wk ahead	Bin	percent	3,8	3,9	0.
US National	1 wk ahead	Bin	percent	3,9	4	0.
US National	1 wk ahead	Bin	percent	4	4,1	0.
US National	1 wk ahead	Bin	percent	4,1	4,2	0.
US National	1 wk ahead	Bin	percent	4,2	4,3	0.
US National	1 wk ahead	Bin	percent	4,3	4,4	0.
US National	1 wk ahead	Bin	percent	4,4	4,5	0.
US National	1 wk ahead	Bin	percent	4,5	4,6	0.
US National	1 wk ahead	Bin	percent	4,6	4,7	0.
US National	1 wk ahead	Bin	percent	4,7	4,8	0.
US National	1 wk ahead	Bin	percent	4,8	4,9	0.
US National	1 wk ahead	Bin	percent	4,9	5	0.
US National	1 wk ahead	Bin	percent	5	5,1	0.
US National	1 wk ahead	Bin	percent	5,1	5,2	0.
US National	1 wk ahead	Bin	percent	5,2	5,3	0.
US National	1 wk ahead	Bin	percent	5,3	5,4	0.
US National	1 wk ahead	Bin	percent	5,4	5,5	0.
US National	1 wk ahead	Bin	percent	5,5	5,6	0.
US National	1 wk ahead	Bin	percent	5,6	5,7	0.
US National	1 wk ahead	Bin	percent	5,7	5,8	0.
US National	1 wk ahead	Bin	percent	5,8	5,9	0.
US National	1 wk ahead	Bin	percent	5,9	6	0.
US National	1 wk ahead	Bin	percent	6	6,1	0.
US National	1 wk ahead	Bin	percent	6,1	6,2	0.
US National	1 wk ahead	Bin	percent	6,2	6,3	0.
US National	1 wk ahead	Bin	percent	6,3	6,4	0.
US National	1 wk ahead	Bin	percent	6,4	6,5	0.
US National	1 wk ahead	Bin	percent	6,5	6,6	0.
US National	1 wk ahead	Bin	percent	6,6	6,7	0.
US National	1 wk ahead	Bin	percent	6,7	6,8	0.
US National	1 wk ahead	Bin	percent	6,8	6,9	0.
US National	1 wk ahead	Bin	percent	6,9	7	0.
US National	1 wk ahead	Bin	percent	7	7,1	0.
US National	1 wk ahead	Bin	percent	7,1	7,2	0.
US National	1 wk ahead	Bin	percent	7,2	7,3	0.
US National	1 wk ahead	Bin	percent	7,3	7,4	0.
US National	1 wk ahead	Bin	percent	7,4	7,5	0.
US National	1 wk ahead	Bin	percent	7,5	7,6	0.
US National	1 wk ahead	Bin	percent	7,6	7,7	0.
US National	1 wk ahead	Bin	percent	7,7	7,8	0.
US National	1 wk ahead	Bin	percent	7,8	7,9	0.
US National	1 wk ahead	Bin	percent	7,9	8	0.
US National	1 wk ahead	Bin	percent	8	8,1	0.
US National	1 wk ahead	Bin	percent	8,1	8,2	0.
US National	1 wk ahead	Bin	percent	8,2	8,3	0.
US National	1 wk ahead	Bin	percent	8,3	8,4	0.
US National	1 wk ahead	Bin	percent	8,4	8,5	0.
US National	1 wk ahead	Bin	percent	8,5	8,6	0.
US National	1 wk ahead	Bin	percent	8,6	8,7	0.
US National	1 wk ahead	Bin	percent	8,7	8,8	0.
US National	1 wk ahead	Bin	percent	8,8	8,9	0.
US National	1 wk ahead	Bin	percent	8,9	9	0.
US National	1 wk ahead	Bin	percent	9	9,1	0.
US National	1 wk ahead	Bin	percent	9,1	9,2	0.
US National	1 wk ahead	Bin	percent	9,2	9,3	0.
US National	1 wk ahead	Bin	percent	9,3	9,4	0.
US National	1 wk ahead	Bin	percent	9,4	9,5	0.
US National	1 wk ahead	Bin	percent	9,5	9,6	0.
US National	1 wk ahead	Bin	percent	9,6	9,7	0.
US National	1 wk ahead	Bin	percent	9,7	9,8	0.
US National	1 wk ahead	Bin	percent	9,8	9,9	0.
US National	1 wk ahead	Bin	percent	9,9	10	0.
US National	1 wk ahead	Bin	percent	10	10,1	0.
US National	1 wk ahead	Bin	percent	10,1	10,2	0.
US National	1 wk ahead	Bin	percent	10,2	10,3	0.
US National	1 wk ahead	Bin	percent	10,3	10,4	0.
US National	1 wk ahead	Bin	percent	10,4	10,5	0.
US National	1 wk ahead	Bin	percent	10,5	10,6	0.
US National	1 wk ahead	Bin	percent	10,6	10,7	0.
US National	1 wk ahead	Bin	percent	10,7	10,8	0.
US National	1 wk ahead	Bin	percent	10,8	10,9	0.
US National	1 wk ahead	Bin	percent	10,9	11	0.
US National	1 wk ahead	Bin	percent	11	11,1	0.
US National	1 wk ahead	Bin	percent	11,1	11,2	0.
US National	1 wk ahead	Bin	percent	11,2	11,3	0.
US National	1 wk ahead	Bin	percent	11,3	11,4	0.
US National	1 wk ahead	Bin	percent	11,4	11,5	0.
US National	1 wk ahead	Bin	percent	11,5	11,6	0.
US National	1 wk ahead	Bin	percent	11,6	11,7	0.
US National	1 wk ahead	Bin	percent	11,7	11,8	0.
US National	1 wk ahead	Bin	percent	11,8	11,9	0.
US National	1 wk ahead	Bin	percent	11,9	12	0.
US National	1 wk ahead	Bin	percent	12	12,1	0.
US National	1 wk ahead	Bin	percent	12,1	12,2	0.
US National	1 wk ahead	Bin	percent	12,2	12,3	0.
US National	1 wk ahead	Bin	percent	12,3	12,4	0.
US National	1 wk ahead	Bin	percent	12,4	12,5	0.
US National	1 wk ahead	Bin	percent	12,5	12,6	0.
US National	1 wk ahead	Bin	percent	12,6	12,7	0.
US National	1 wk ahead	Bin	percent	12,7	12,8	0.
US National	1 wk ahead	Bin	percent	12,8	12,9	0.
US National	1 wk ahead	Bin	percent	12,9	13	0.
US National	1 wk ahead	Bin	percent	13	100	0.
US National	2 wk ahead	Point	percent	NA	NA	0.752
US National	2 wk ahead	Bin	percent	0	0,1	0.036479
US National	2 wk ahead	Bin	percent	0,1	0,2	0.052953
US National	2 wk ahead	Bin	percent	0,2	0,3	0.068067
US National	2 wk ahead	Bin	percent	0,3	0,4	0.078192
US National	2 wk ahead	Bin	percent	0,4	0,5	0.081387
US National	2 wk ahead	Bin	percent	0,5	0,6	0.078238
US National	2 wk ahead	Bin	percent	0,6	0,7	0.07106799999999999
US National	2 wk ahead	Bin	percent	0,7	0,8	0.062484
US National	2 wk ahead	Bin	percent	0,8	0,9	0.054485
US National	2 wk ahead	Bin	percent	0,9	1	0.048278999999999996
US National	2 wk ahead	Bin	percent	1	1,1	0.044187
US National	2 wk ahead	Bin	percent	1,1	1,2	0.041500999999999996
US National	2 wk ahead	Bin	percent	1,2	1,3	0.038803
US National	2 wk ahead	Bin	percent	1,3	1,4	0.034892
US National	2 wk ahead	Bin	percent	1,4	1,5	0.029644
US National	2 wk ahead	Bin	percent	1,5	1,6	0.023974
US National	2 wk ahead	Bin	percent	1,6	1,7	0.019028
US National	2 wk ahead	Bin	percent	1,7	1,8	0.015413999999999999
US National	2 wk ahead	Bin	percent	1,8	1,9	0.013118
US National	2 wk ahead	Bin	percent	1,9	2	0.011828
US National	2 wk ahead	Bin	percent	2	2,1	0.011167999999999999
US National	2 wk ahead	Bin	percent	2,1	2,2	0.010673
US National	2 wk ahead	Bin	percent	2,2	2,3	0.009847
US National	2 wk ahead	Bin	percent	2,3	2,4	0.008421999999999999
US National	2 wk ahead	Bin	percent	2,4	2,5	0.006587
US National	2 wk ahead	Bin	percent	2,5	2,6	0.004881
US National	2 wk ahead	Bin	percent	2,6	2,7	0.003809
US National	2 wk ahead	Bin	percent	2,7	2,8	0.003486
US National	2 wk ahead	Bin	percent	2,8	2,9	0.003593
US National	2 wk ahead	Bin	percent	2,9	3	0.003633
US National	2 wk ahead	Bin	percent	3	3,1	0.003277
US National	2 wk ahead	Bin	percent	3,1	3,2	0.002533
US National	2 wk ahead	Bin	percent	3,2	3,3	0.0016539999999999999
US National	2 wk ahead	Bin	percent	3,3	3,4	0.000909
US National	2 wk ahead	Bin	percent	3,4	3,5	0.000421
US National	2 wk ahead	Bin	percent	3,5	3,6	0.000165
US National	2 wk ahead	Bin	percent	3,6	3,7	0.000064
US National	2 wk ahead	Bin	percent	3,7	3,8	0.000052
US National	2 wk ahead	Bin	percent	3,8	3,9	0.000112
US National	2 wk ahead	Bin	percent	3,9	4	0.000267
US National	2 wk ahead	Bin	percent	4	4,1	0.000548
US National	2 wk ahead	Bin	percent	4,1	4,2	0.000948
US National	2 wk ahead	Bin	percent	4,2	4,3	0.0013759999999999998
US National	2 wk ahead	Bin	percent	4,3	4,4	0.001678
US National	2 wk ahead	Bin	percent	4,4	4,5	0.001718
US National	2 wk ahead	Bin	percent	4,5	4,6	0.001477
US National	2 wk ahead	Bin	percent	4,6	4,7	0.001067
US National	2 wk ahead	Bin	percent	4,7	4,8	0.000647
US National	2 wk ahead	Bin	percent	4,8	4,9	0.000329
US National	2 wk ahead	Bin	percent	4,9	5	0.00014099999999999998
US National	2 wk ahead	Bin	percent	5	5,1	0.000051
US National	2 wk ahead	Bin	percent	5,1	5,2	0.000014999999999999999
US National	2 wk ahead	Bin	percent	5,2	5,3	4.e-6
US National	2 wk ahead	Bin	percent	5,3	5,4	1.e-6
US National	2 wk ahead	Bin	percent	5,4	5,5	0.
US National	2 wk ahead	Bin	percent	5,5	5,6	0.
US National	2 wk ahead	Bin	percent	5,6	5,7	0.
US National	2 wk ahead	Bin	percent	5,7	5,8	0.
US National	2 wk ahead	Bin	percent	5,8	5,9	1.e-6
US National	2 wk ahead	Bin	percent	5,9	6	6.e-6
US National	2 wk ahead	Bin	percent	6	6,1	0.000021
US National	2 wk ahead	Bin	percent	6,1	6,2	0.000068
US National	2 wk ahead	Bin	percent	6,2	6,3	0.00018099999999999998
US National	2 wk ahead	Bin	percent	6,3	6,4	0.000403
US National	2 wk ahead	Bin	percent	6,4	6,5	0.000754
US National	2 wk ahead	Bin	percent	6,5	6,6	0.001186
US National	2 wk ahead	Bin	percent	6,6	6,7	0.001567
US National	2 wk ahead	Bin	percent	6,7	6,8	0.001738
US National	2 wk ahead	Bin	percent	6,8	6,9	0.0016179999999999999
US National	2 wk ahead	Bin	percent	6,9	7	0.0012649999999999998
US National	2 wk ahead	Bin	percent	7	7,1	0.00083
US National	2 wk ahead	Bin	percent	7,1	7,2	0.00045799999999999997
US National	2 wk ahead	Bin	percent	7,2	7,3	0.000212
US National	2 wk ahead	Bin	percent	7,3	7,4	0.000082
US National	2 wk ahead	Bin	percent	7,4	7,5	0.000027
US National	2 wk ahead	Bin	percent	7,5	7,6	7.e-6
US National	2 wk ahead	Bin	percent	7,6	7,7	2.e-6
US National	2 wk ahead	Bin	percent	7,7	7,8	0.
US National	2 wk ahead	Bin	percent	7,8	7,9	0.
US National	2 wk ahead	Bin	percent	7,9	8	0.
US National	2 wk ahead	Bin	percent	8	8,1	0.
US National	2 wk ahead	Bin	percent	8,1	8,2	0.
US National	2 wk ahead	Bin	percent	8,2	8,3	0.
US National	2 wk ahead	Bin	percent	8,3	8,4	0.
US National	2 wk ahead	Bin	percent	8,4	8,5	0.
US National	2 wk ahead	Bin	percent	8,5	8,6	0.
US National	2 wk ahead	Bin	percent	8,6	8,7	0.
US National	2 wk ahead	Bin	percent	8,7	8,8	0.
US National	2 wk ahead	Bin	percent	8,8	8,9	0.
US National	2 wk ahead	Bin	percent	8,9	9	0.
US National	2 wk ahead	Bin	percent	9	9,1	0.
US National	2 wk ahead	Bin	percent	9,1	9,2	0.
US National	2 wk ahead	Bin	percent	9,2	9,3	0.
US National	2 wk ahead	Bin	percent	9,3	9,4	0.
US National	2 wk ahead	Bin	percent	9,4	9,5	0.
US National	2 wk ahead	Bin	percent	9,5	9,6	0.
US National	2 wk ahead	Bin	percent	9,6	9,7	0.
US National	2 wk ahead	Bin	percent	9,7	9,8	0.
US National	2 wk ahead	Bin	percent	9,8	9,9	0.
US National	2 wk ahead	Bin	percent	9,9	10	0.
US National	2 wk ahead	Bin	percent	10	10,1	0.
US National	2 wk ahead	Bin	percent	10,1	10,2	0.
US National	2 wk ahead	Bin	percent	10,2	10,3	0.
US National	2 wk ahead	Bin	percent	10,3	10,4	0.
US National	2 wk ahead	Bin	percent	10,4	10,5	0.
US National	2 wk ahead	Bin	percent	10,5	10,6	0.
US National	2 wk ahead	Bin	percent	10,6	10,7	0.
US National	2 wk ahead	Bin	percent	10,7	10,8	0.
US National	2 wk ahead	Bin	percent	10,8	10,9	0.
US National	2 wk ahead	Bin	percent	10,9	11	0.
US National	2 wk ahead	Bin	percent	11	11,1	0.
US National	2 wk ahead	Bin	percent	11,1	11,2	0.
US National	2 wk ahead	Bin	percent	11,2	11,3	0.
US National	2 wk ahead	Bin	percent	11,3	11,4	0.
US National	2 wk ahead	Bin	percent	11,4	11,5	0.
US National	2 wk ahead	Bin	percent	11,5	11,6	0.
US National	2 wk ahead	Bin	percent	11,6	11,7	0.
US National	2 wk ahead	Bin	percent	11,7	11,8	0.
US National	2 wk ahead	Bin	percent	11,8	11,9	0.
US National	2 wk ahead	Bin	percent	11,9	12	0.
US National	2 wk ahead	Bin	percent	12	12,1	0.
US National	2 wk ahead	Bin	percent	12,1	12,2	0.
US National	2 wk ahead	Bin	percent	12,2	12,3	0.
US National	2 wk ahead	Bin	percent	12,3	12,4	0.
US National	2 wk ahead	Bin	percent	12,4	12,5	0.
US National	2 wk ahead	Bin	percent	12,5	12,6	0.
US National	2 wk ahead	Bin	percent	12,6	12,7	0.
US National	2 wk ahead	Bin	percent	12,7	12,8	0.
US National	2 wk ahead	Bin	percent	12,8	12,9	0.
US National	2 wk ahead	Bin	percent	12,9	13	0.
US National	2 wk ahead	Bin	percent	13	100	0.
US National	3 wk ahead	Point	percent	NA	NA	0.6914000000000001
US National	3 wk ahead	Bin	percent	0	0,1	0.059875
US National	3 wk ahead	Bin	percent	0,1	0,2	0.07280299999999999
US National	3 wk ahead	Bin	percent	0,2	0,3	0.08058499999999999
US National	3 wk ahead	Bin	percent	0,3	0,4	0.08208
US National	3 wk ahead	Bin	percent	0,4	0,5	0.078023
US National	3 wk ahead	Bin	percent	0,5	0,6	0.070335
US National	3 wk ahead	Bin	percent	0,6	0,7	0.061173
US National	3 wk ahead	Bin	percent	0,7	0,8	0.052196
US National	3 wk ahead	Bin	percent	0,8	0,9	0.044398
US National	3 wk ahead	Bin	percent	0,9	1	0.038215
US National	3 wk ahead	Bin	percent	1	1,1	0.033664
US National	3 wk ahead	Bin	percent	1,1	1,2	0.030432999999999998
US National	3 wk ahead	Bin	percent	1,2	1,3	0.027975
US National	3 wk ahead	Bin	percent	1,3	1,4	0.025675
US National	3 wk ahead	Bin	percent	1,4	1,5	0.023072
US National	3 wk ahead	Bin	percent	1,5	1,6	0.020051
US National	3 wk ahead	Bin	percent	1,6	1,7	0.016871
US National	3 wk ahead	Bin	percent	1,7	1,8	0.013994
US National	3 wk ahead	Bin	percent	1,8	1,9	0.011814999999999999
US National	3 wk ahead	Bin	percent	1,9	2	0.010456
US National	3 wk ahead	Bin	percent	2	2,1	0.00975
US National	3 wk ahead	Bin	percent	2,1	2,2	0.009378
US National	3 wk ahead	Bin	percent	2,2	2,3	0.009056
US National	3 wk ahead	Bin	percent	2,3	2,4	0.008648
US National	3 wk ahead	Bin	percent	2,4	2,5	0.008166999999999999
US National	3 wk ahead	Bin	percent	2,5	2,6	0.0076939999999999995
US National	3 wk ahead	Bin	percent	2,6	2,7	0.007300999999999999
US National	3 wk ahead	Bin	percent	2,7	2,8	0.006999999999999999
US National	3 wk ahead	Bin	percent	2,8	2,9	0.006737
US National	3 wk ahead	Bin	percent	2,9	3	0.006402
US National	3 wk ahead	Bin	percent	3	3,1	0.0058709999999999995
US National	3 wk ahead	Bin	percent	3,1	3,2	0.005071
US National	3 wk ahead	Bin	percent	3,2	3,3	0.00404
US National	3 wk ahead	Bin	percent	3,3	3,4	0.002921
US National	3 wk ahead	Bin	percent	3,4	3,5	0.0018969999999999998
US National	3 wk ahead	Bin	percent	3,5	3,6	0.001106
US National	3 wk ahead	Bin	percent	3,6	3,7	0.000601
US National	3 wk ahead	Bin	percent	3,7	3,8	0.000367
US National	3 wk ahead	Bin	percent	3,8	3,9	0.000374
US National	3 wk ahead	Bin	percent	3,9	4	0.000601
US National	3 wk ahead	Bin	percent	4	4,1	0.001041
US National	3 wk ahead	Bin	percent	4,1	4,2	0.00165
US National	3 wk ahead	Bin	percent	4,2	4,3	0.002319
US National	3 wk ahead	Bin	percent	4,3	4,4	0.002875
US National	3 wk ahead	Bin	percent	4,4	4,5	0.00314
US National	3 wk ahead	Bin	percent	4,5	4,6	0.003023
US National	3 wk ahead	Bin	percent	4,6	4,7	0.002565
US National	3 wk ahead	Bin	percent	4,7	4,8	0.0019169999999999999
US National	3 wk ahead	Bin	percent	4,8	4,9	0.0012619999999999999
US National	3 wk ahead	Bin	percent	4,9	5	0.000731
US National	3 wk ahead	Bin	percent	5	5,1	0.00037299999999999996
US National	3 wk ahead	Bin	percent	5,1	5,2	0.000167
US National	3 wk ahead	Bin	percent	5,2	5,3	0.00006599999999999999
US National	3 wk ahead	Bin	percent	5,3	5,4	0.000023
US National	3 wk ahead	Bin	percent	5,4	5,5	7.e-6
US National	3 wk ahead	Bin	percent	5,5	5,6	2.e-6
US National	3 wk ahead	Bin	percent	5,6	5,7	0.
US National	3 wk ahead	Bin	percent	5,7	5,8	0.
US National	3 wk ahead	Bin	percent	5,8	5,9	0.
US National	3 wk ahead	Bin	percent	5,9	6	0.
US National	3 wk ahead	Bin	percent	6	6,1	0.
US National	3 wk ahead	Bin	percent	6,1	6,2	0.
US National	3 wk ahead	Bin	percent	6,2	6,3	0.
US National	3 wk ahead	Bin	percent	6,3	6,4	0.
US National	3 wk ahead	Bin	percent	6,4	6,5	0.
US National	3 wk ahead	Bin	percent	6,5	6,6	0.
US National	3 wk ahead	Bin	percent	6,6	6,7	2.e-6
US National	3 wk ahead	Bin	percent	6,7	6,8	6.e-6
US National	3 wk ahead	Bin	percent	6,8	6,9	0.000018999999999999998
US National	3 wk ahead	Bin	percent	6,9	7	0.000053
US National	3 wk ahead	Bin	percent	7	7,1	0.000129
US National	3 wk ahead	Bin	percent	7,1	7,2	0.000277
US National	3 wk ahead	Bin	percent	7,2	7,3	0.000518
US National	3 wk ahead	Bin	percent	7,3	7,4	0.000846
US National	3 wk ahead	Bin	percent	7,4	7,5	0.001207
US National	3 wk ahead	Bin	percent	7,5	7,6	0.001501
US National	3 wk ahead	Bin	percent	7,6	7,7	0.00163
US National	3 wk ahead	Bin	percent	7,7	7,8	0.001545
US National	3 wk ahead	Bin	percent	7,8	7,9	0.0012779999999999998
US National	3 wk ahead	Bin	percent	7,9	8	0.000922
US National	3 wk ahead	Bin	percent	8	8,1	0.000581
US National	3 wk ahead	Bin	percent	8,1	8,2	0.00031999999999999997
US National	3 wk ahead	Bin	percent	8,2	8,3	0.000153
US National	3 wk ahead	Bin	percent	8,3	8,4	0.000064
US National	3 wk ahead	Bin	percent	8,4	8,5	0.000023
US National	3 wk ahead	Bin	percent	8,5	8,6	7.e-6
US National	3 wk ahead	Bin	percent	8,6	8,7	2.e-6
US National	3 wk ahead	Bin	percent	8,7	8,8	1.e-6
US National	3 wk ahead	Bin	percent	8,8	8,9	0.
US National	3 wk ahead	Bin	percent	8,9	9	0.
US National	3 wk ahead	Bin	percent	9	9,1	0.
US National	3 wk ahead	Bin	percent	9,1	9,2	0.
US National	3 wk ahead	Bin	percent	9,2	9,3	0.
US National	3 wk ahead	Bin	percent	9,3	9,4	0.
US National	3 wk ahead	Bin	percent	9,4	9,5	0.
US National	3 wk ahead	Bin	percent	9,5	9,6	0.
US National	3 wk ahead	Bin	percent	9,6	9,7	0.
US National	3 wk ahead	Bin	percent	9,7	9,8	0.
US National	3 wk ahead	Bin	percent	9,8	9,9	0.
US National	3 wk ahead	Bin	percent	9,9	10	0.
US National	3 wk ahead	Bin	percent	10	10,1	0.
US National	3 wk ahead	Bin	percent	10,1	10,2	0.
US National	3 wk ahead	Bin	percent	10,2	10,3	0.
US National	3 wk ahead	Bin	percent	10,3	10,4	0.
US National	3 wk ahead	Bin	percent	10,4	10,5	0.
US National	3 wk ahead	Bin	percent	10,5	10,6	0.
US National	3 wk ahead	Bin	percent	10,6	10,7	0.
US National	3 wk ahead	Bin	percent	10,7	10,8	1.e-6
US National	3 wk ahead	Bin	percent	10,8	10,9	4.e-6
US National	3 wk ahead	Bin	percent	10,9	11	0.000014999999999999999
US National	3 wk ahead	Bin	percent	11	11,1	0.000042
US National	3 wk ahead	Bin	percent	11,1	11,2	0.000107
US National	3 wk ahead	Bin	percent	11,2	11,3	0.000236
US National	3 wk ahead	Bin	percent	11,3	11,4	0.000455
US National	3 wk ahead	Bin	percent	11,4	11,5	0.000767
US National	3 wk ahead	Bin	percent	11,5	11,6	0.001127
US National	3 wk ahead	Bin	percent	11,6	11,7	0.001446
US National	3 wk ahead	Bin	percent	11,7	11,8	0.001619
US National	3 wk ahead	Bin	percent	11,8	11,9	0.0015819999999999999
US National	3 wk ahead	Bin	percent	11,9	12	0.0013499999999999999
US National	3 wk ahead	Bin	percent	12	12,1	0.001005
US National	3 wk ahead	Bin	percent	12,1	12,2	0.0006529999999999999
US National	3 wk ahead	Bin	percent	12,2	12,3	0.00037
US National	3 wk ahead	Bin	percent	12,3	12,4	0.000183
US National	3 wk ahead	Bin	percent	12,4	12,5	0.000079
US National	3 wk ahead	Bin	percent	12,5	12,6	0.000029999999999999997
US National	3 wk ahead	Bin	percent	12,6	12,7	9.999999999999999e-6
US National	3 wk ahead	Bin	percent	12,7	12,8	3.e-6
US National	3 wk ahead	Bin	percent	12,8	12,9	1.e-6
US National	3 wk ahead	Bin	percent	12,9	13	0.
US National	3 wk ahead	Bin	percent	13	100	0.
US National	4 wk ahead	Point	percent	NA	NA	0.6976
US National	4 wk ahead	Bin	percent	0	0,1	0.06958299999999999
US National	4 wk ahead	Bin	percent	0,1	0,2	0.07812899999999999
US National	4 wk ahead	Bin	percent	0,2	0,3	0.081486
US National	4 wk ahead	Bin	percent	0,3	0,4	0.07951799999999999
US National	4 wk ahead	Bin	percent	0,4	0,5	0.073257
US National	4 wk ahead	Bin	percent	0,5	0,6	0.06441999999999999
US National	4 wk ahead	Bin	percent	0,6	0,7	0.054816
US National	4 wk ahead	Bin	percent	0,7	0,8	0.045901
US National	4 wk ahead	Bin	percent	0,8	0,9	0.038582
US National	4 wk ahead	Bin	percent	0,9	1	0.0332
US National	4 wk ahead	Bin	percent	1	1,1	0.029627999999999998
US National	4 wk ahead	Bin	percent	1,1	1,2	0.027405
US National	4 wk ahead	Bin	percent	1,2	1,3	0.0259
US National	4 wk ahead	Bin	percent	1,3	1,4	0.024485
US National	4 wk ahead	Bin	percent	1,4	1,5	0.022687
US National	4 wk ahead	Bin	percent	1,5	1,6	0.020298
US National	4 wk ahead	Bin	percent	1,6	1,7	0.017412
US National	4 wk ahead	Bin	percent	1,7	1,8	0.014362
US National	4 wk ahead	Bin	percent	1,8	1,9	0.011592
US National	4 wk ahead	Bin	percent	1,9	2	0.009485
US National	4 wk ahead	Bin	percent	2	2,1	0.00823
US National	4 wk ahead	Bin	percent	2,1	2,2	0.007769
US National	4 wk ahead	Bin	percent	2,2	2,3	0.007843
US National	4 wk ahead	Bin	percent	2,3	2,4	0.008098
US National	4 wk ahead	Bin	percent	2,4	2,5	0.00822
US National	4 wk ahead	Bin	percent	2,5	2,6	0.008028
US National	4 wk ahead	Bin	percent	2,6	2,7	0.007513
US National	4 wk ahead	Bin	percent	2,7	2,8	0.006803
US National	4 wk ahead	Bin	percent	2,8	2,9	0.006091999999999999
US National	4 wk ahead	Bin	percent	2,9	3	0.005553
US National	4 wk ahead	Bin	percent	3	3,1	0.005277
US National	4 wk ahead	Bin	percent	3,1	3,2	0.005249
US National	4 wk ahead	Bin	percent	3,2	3,3	0.005371
US National	4 wk ahead	Bin	percent	3,3	3,4	0.0055
US National	4 wk ahead	Bin	percent	3,4	3,5	0.005507
US National	4 wk ahead	Bin	percent	3,5	3,6	0.005319
US National	4 wk ahead	Bin	percent	3,6	3,7	0.004933
US National	4 wk ahead	Bin	percent	3,7	3,8	0.004399999999999999
US National	4 wk ahead	Bin	percent	3,8	3,9	0.003792
US National	4 wk ahead	Bin	percent	3,9	4	0.003165
US National	4 wk ahead	Bin	percent	4	4,1	0.002554
US National	4 wk ahead	Bin	percent	4,1	4,2	0.001977
US National	4 wk ahead	Bin	percent	4,2	4,3	0.001452
US National	4 wk ahead	Bin	percent	4,3	4,4	0.0009989999999999999
US National	4 wk ahead	Bin	percent	4,4	4,5	0.000637
US National	4 wk ahead	Bin	percent	4,5	4,6	0.000374
US National	4 wk ahead	Bin	percent	4,6	4,7	0.00020099999999999998
US National	4 wk ahead	Bin	percent	4,7	4,8	0.000101
US National	4 wk ahead	Bin	percent	4,8	4,9	0.000054
US National	4 wk ahead	Bin	percent	4,9	5	0.000046
US National	4 wk ahead	Bin	percent	5	5,1	0.000074
US National	4 wk ahead	Bin	percent	5,1	5,2	0.000146
US National	4 wk ahead	Bin	percent	5,2	5,3	0.000279
US National	4 wk ahead	Bin	percent	5,3	5,4	0.000486
US National	4 wk ahead	Bin	percent	5,4	5,5	0.00077
US National	4 wk ahead	Bin	percent	5,5	5,6	0.001114
US National	4 wk ahead	Bin	percent	5,6	5,7	0.001478
US National	4 wk ahead	Bin	percent	5,7	5,8	0.0018139999999999999
US National	4 wk ahead	Bin	percent	5,8	5,9	0.002077
US National	4 wk ahead	Bin	percent	5,9	6	0.002242
US National	4 wk ahead	Bin	percent	6	6,1	0.0022979999999999997
US National	4 wk ahead	Bin	percent	6,1	6,2	0.002245
US National	4 wk ahead	Bin	percent	6,2	6,3	0.0020829999999999998
US National	4 wk ahead	Bin	percent	6,3	6,4	0.001823
US National	4 wk ahead	Bin	percent	6,4	6,5	0.001491
US National	4 wk ahead	Bin	percent	6,5	6,6	0.0011279999999999999
US National	4 wk ahead	Bin	percent	6,6	6,7	0.000783
US National	4 wk ahead	Bin	percent	6,7	6,8	0.000496
US National	4 wk ahead	Bin	percent	6,8	6,9	0.000286
US National	4 wk ahead	Bin	percent	6,9	7	0.000149
US National	4 wk ahead	Bin	percent	7	7,1	0.00007
US National	4 wk ahead	Bin	percent	7,1	7,2	0.000029999999999999997
US National	4 wk ahead	Bin	percent	7,2	7,3	0.000012
US National	4 wk ahead	Bin	percent	7,3	7,4	4.e-6
US National	4 wk ahead	Bin	percent	7,4	7,5	1.e-6
US National	4 wk ahead	Bin	percent	7,5	7,6	0.
US National	4 wk ahead	Bin	percent	7,6	7,7	0.
US National	4 wk ahead	Bin	percent	7,7	7,8	0.
US National	4 wk ahead	Bin	percent	7,8	7,9	0.
US National	4 wk ahead	Bin	percent	7,9	8	0.
US National	4 wk ahead	Bin	percent	8	8,1	0.
US National	4 wk ahead	Bin	percent	8,1	8,2	0.
US National	4 wk ahead	Bin	percent	8,2	8,3	0.
US National	4 wk ahead	Bin	percent	8,3	8,4	0.
US National	4 wk ahead	Bin	percent	8,4	8,5	0.
US National	4 wk ahead	Bin	percent	8,5	8,6	0.
US National	4 wk ahead	Bin	percent	8,6	8,7	0.
US National	4 wk ahead	Bin	percent	8,7	8,8	0.
US National	4 wk ahead	Bin	percent	8,8	8,9	0.
US National	4 wk ahead	Bin	percent	8,9	9	0.
US National	4 wk ahead	Bin	percent	9	9,1	0.
US National	4 wk ahead	Bin	percent	9,1	9,2	0.
US National	4 wk ahead	Bin	percent	9,2	9,3	0.
US National	4 wk ahead	Bin	percent	9,3	9,4	0.
US National	4 wk ahead	Bin	percent	9,4	9,5	0.
US National	4 wk ahead	Bin	percent	9,5	9,6	0.
US National	4 wk ahead	Bin	percent	9,6	9,7	1.e-6
US National	4 wk ahead	Bin	percent	9,7	9,8	2.e-6
US National	4 wk ahead	Bin	percent	9,8	9,9	7.e-6
US National	4 wk ahead	Bin	percent	9,9	10	0.000019999999999999998
US National	4 wk ahead	Bin	percent	10	10,1	0.000049
US National	4 wk ahead	Bin	percent	10,1	10,2	0.000108
US National	4 wk ahead	Bin	percent	10,2	10,3	0.000215
US National	4 wk ahead	Bin	percent	10,3	10,4	0.000385
US National	4 wk ahead	Bin	percent	10,4	10,5	0.0006219999999999999
US National	4 wk ahead	Bin	percent	10,5	10,6	0.000905
US National	4 wk ahead	Bin	percent	10,6	10,7	0.001188
US National	4 wk ahead	Bin	percent	10,7	10,8	0.0014069999999999998
US National	4 wk ahead	Bin	percent	10,8	10,9	0.001501
US National	4 wk ahead	Bin	percent	10,9	11	0.0014449999999999999
US National	4 wk ahead	Bin	percent	11	11,1	0.001254
US National	4 wk ahead	Bin	percent	11,1	11,2	0.0009809999999999999
US National	4 wk ahead	Bin	percent	11,2	11,3	0.000692
US National	4 wk ahead	Bin	percent	11,3	11,4	0.00043999999999999996
US National	4 wk ahead	Bin	percent	11,4	11,5	0.00025299999999999997
US National	4 wk ahead	Bin	percent	11,5	11,6	0.00013099999999999999
US National	4 wk ahead	Bin	percent	11,6	11,7	0.000061
US National	4 wk ahead	Bin	percent	11,7	11,8	0.000026
US National	4 wk ahead	Bin	percent	11,8	11,9	9.999999999999999e-6
US National	4 wk ahead	Bin	percent	11,9	12	3.e-6
US National	4 wk ahead	Bin	percent	12	12,1	1.e-6
US National	4 wk ahead	Bin	percent	12,1	12,2	0.
US National	4 wk ahead	Bin	percent	12,2	12,3	0.
US National	4 wk ahead	Bin	percent	12,3	12,4	0.
US National	4 wk ahead	Bin	percent	12,4	12,5	0.
US National	4 wk ahead	Bin	percent	12,5	12,6	0.
US National	4 wk ahead	Bin	percent	12,6	12,7	0.
US National	4 wk ahead	Bin	percent	12,7	12,8	0.
US National	4 wk ahead	Bin	percent	12,8	12,9	0.
US National	4 wk ahead	Bin	percent	12,9	13	2.e-6
US National	4 wk ahead	Bin	percent	13	100	0.011706
