# Supplementary material for: Use of daily Internet search query data improves real-time projections of influenza epidemics
Source: J R Soc Interface. 2018 Oct 10;15(147):20180220. doi: 10.1098/rsif.2018.0220 (PMC6228485; doi:10.1098/rsif.2018.0220)
Supplement: Prediction results in FluChallenge format [file rsif20180220supp2.gz › Forecast-files/mss-15-wikiWEEKnoNOW/1-34_paramrep.txt]

{"LL"	{19.915722393934885	87.02013100004478	224.451542443626	305.6691043758542}}
{"DD"	{2.5710492883039406	4.149150966602551	5.552906790797212	6.312990287401658}}
{"R0max"	{1.8574179284403594	2.7309377613841805	3.5689708435407024	3.8597277217129387}}
{"R0min"	{0.9634760113174077	1.0229214620628773	1.1198693084036893	1.16893520604657}}
{"Inf"	{612.0569104848668	1036.258985752435	1475.5461260502325	1732.1883683722256}}
{"Sus"	{45645.23309349558	53313.14895687715	73477.28892496432	91467.27579139844}}
{"R0(t)"	{1.1837730089702116	1.3646152859061027	1.4787771800296146	1.5535041700736347}}
{"Reff"	{0.6228726864210475	0.7479272028214182	1.0029708677689606	1.286716726940543}}
