# Supplementary material for: Use of daily Internet search query data improves real-time projections of influenza epidemics
Source: J R Soc Interface. 2018 Oct 10;15(147):20180220. doi: 10.1098/rsif.2018.0220 (PMC6228485; doi:10.1098/rsif.2018.0220)
Supplement: Prediction results in FluChallenge format [file rsif20180220supp2.gz › Forecast-files/mss-15-wikiWEEKnoNOW/5-8_paramrep.txt]

{"LL"	{118.26482502644225	217.10915091864456	358.28738288558367	450.76774330373365}}
{"DD"	{2.7436134940158974	4.3017589235576725	5.976157566548848	6.691011745864394}}
{"R0max"	{1.5222318132556085	1.989050259631176	2.7466924447404373	3.0866453150907507}}
{"R0min"	{0.8570324011289508	0.901130680625236	1.0506229023051026	1.116841883251274}}
{"Inf"	{710.606536429826	1107.3620289499038	1486.2185174404547	1692.4302550778311}}
{"Sus"	{66408.92140311196	68563.18337935697	73974.28102329125	81650.16700021386}}
{"R0(t)"	{1.1554702648050155	1.3225453969004985	1.541429205539633	1.6763397470813848}}
{"Reff"	{0.8242211956346566	0.9487433635929414	1.093822499524244	1.204716937357156}}
