# Supplementary material for: Use of daily Internet search query data improves real-time projections of influenza epidemics
Source: J R Soc Interface. 2018 Oct 10;15(147):20180220. doi: 10.1098/rsif.2018.0220 (PMC6228485; doi:10.1098/rsif.2018.0220)
Supplement: Prediction results in FluChallenge format [file rsif20180220supp2.gz › Forecast-files/mss-15-wikiWEEKnoNOW/2009-EW19.csv]

Location	Target	Type	Unit	Bin_start_incl	Bin_end_notincl	Value
US National	1 wk ahead	Point	percent	NA	NA	1.8478000000000003
US National	1 wk ahead	Bin	percent	0	0.1	0.000035
US National	1 wk ahead	Bin	percent	0.1	0.2	0.000113
US National	1 wk ahead	Bin	percent	0.2	0.3	0.000319
US National	1 wk ahead	Bin	percent	0.3	0.4	0.0007949999999999999
US National	1 wk ahead	Bin	percent	0.4	0.5	0.001764
US National	1 wk ahead	Bin	percent	0.5	0.6	0.003512
US National	1 wk ahead	Bin	percent	0.6	0.7	0.006343
US National	1 wk ahead	Bin	percent	0.7	0.8	0.010518999999999999
US National	1 wk ahead	Bin	percent	0.8	0.9	0.016193
US National	1 wk ahead	Bin	percent	0.9	1	0.023326
US National	1 wk ahead	Bin	percent	1	1.1	0.031564
US National	1 wk ahead	Bin	percent	1.1	1.2	0.040161999999999996
US National	1 wk ahead	Bin	percent	1.2	1.3	0.048112999999999996
US National	1 wk ahead	Bin	percent	1.3	1.4	0.054479
US National	1 wk ahead	Bin	percent	1.4	1.5	0.058685999999999995
US National	1 wk ahead	Bin	percent	1.5	1.6	0.060547
US National	1 wk ahead	Bin	percent	1.6	1.7	0.060079999999999995
US National	1 wk ahead	Bin	percent	1.7	1.8	0.057444999999999996
US National	1 wk ahead	Bin	percent	1.8	1.9	0.053100999999999995
US National	1 wk ahead	Bin	percent	1.9	2	0.047882
US National	1 wk ahead	Bin	percent	2	2.1	0.04278
US National	1 wk ahead	Bin	percent	2.1	2.2	0.038555
US National	1 wk ahead	Bin	percent	2.2	2.3	0.035507
US National	1 wk ahead	Bin	percent	2.3	2.4	0.033514999999999996
US National	1 wk ahead	Bin	percent	2.4	2.5	0.032205
US National	1 wk ahead	Bin	percent	2.5	2.6	0.031069
US National	1 wk ahead	Bin	percent	2.6	2.7	0.029567999999999997
US National	1 wk ahead	Bin	percent	2.7	2.8	0.027309999999999997
US National	1 wk ahead	Bin	percent	2.8	2.9	0.024266
US National	1 wk ahead	Bin	percent	2.9	3	0.020846999999999997
US National	1 wk ahead	Bin	percent	3	3.1	0.017712
US National	1 wk ahead	Bin	percent	3.1	3.2	0.015371999999999999
US National	1 wk ahead	Bin	percent	3.2	3.3	0.013878999999999999
US National	1 wk ahead	Bin	percent	3.3	3.4	0.012842
US National	1 wk ahead	Bin	percent	3.4	3.5	0.011727999999999999
US National	1 wk ahead	Bin	percent	3.5	3.6	0.010213
US National	1 wk ahead	Bin	percent	3.6	3.7	0.008335
US National	1 wk ahead	Bin	percent	3.7	3.8	0.006379
US National	1 wk ahead	Bin	percent	3.8	3.9	0.004633
US National	1 wk ahead	Bin	percent	3.9	4	0.0032329999999999998
US National	1 wk ahead	Bin	percent	4	4.1	0.002169
US National	1 wk ahead	Bin	percent	4.1	4.2	0.001375
US National	1 wk ahead	Bin	percent	4.2	4.3	0.000802
US National	1 wk ahead	Bin	percent	4.3	4.4	0.00041999999999999996
US National	1 wk ahead	Bin	percent	4.4	4.5	0.000194
US National	1 wk ahead	Bin	percent	4.5	4.6	0.000078
US National	1 wk ahead	Bin	percent	4.6	4.7	0.000027
US National	1 wk ahead	Bin	percent	4.7	4.8	8.e-6
US National	1 wk ahead	Bin	percent	4.8	4.9	2.e-6
US National	1 wk ahead	Bin	percent	4.9	5	0.
US National	1 wk ahead	Bin	percent	5	5.1	0.
US National	1 wk ahead	Bin	percent	5.1	5.2	0.
US National	1 wk ahead	Bin	percent	5.2	5.3	0.
US National	1 wk ahead	Bin	percent	5.3	5.4	0.
US National	1 wk ahead	Bin	percent	5.4	5.5	0.
US National	1 wk ahead	Bin	percent	5.5	5.6	0.
US National	1 wk ahead	Bin	percent	5.6	5.7	0.
US National	1 wk ahead	Bin	percent	5.7	5.8	0.
US National	1 wk ahead	Bin	percent	5.8	5.9	0.
US National	1 wk ahead	Bin	percent	5.9	6	0.
US National	1 wk ahead	Bin	percent	6	6.1	0.
US National	1 wk ahead	Bin	percent	6.1	6.2	0.
US National	1 wk ahead	Bin	percent	6.2	6.3	0.
US National	1 wk ahead	Bin	percent	6.3	6.4	0.
US National	1 wk ahead	Bin	percent	6.4	6.5	0.
US National	1 wk ahead	Bin	percent	6.5	6.6	0.
US National	1 wk ahead	Bin	percent	6.6	6.7	0.
US National	1 wk ahead	Bin	percent	6.7	6.8	0.
US National	1 wk ahead	Bin	percent	6.8	6.9	0.
US National	1 wk ahead	Bin	percent	6.9	7	0.
US National	1 wk ahead	Bin	percent	7	7.1	0.
US National	1 wk ahead	Bin	percent	7.1	7.2	0.
US National	1 wk ahead	Bin	percent	7.2	7.3	0.
US National	1 wk ahead	Bin	percent	7.3	7.4	0.
US National	1 wk ahead	Bin	percent	7.4	7.5	0.
US National	1 wk ahead	Bin	percent	7.5	7.6	0.
US National	1 wk ahead	Bin	percent	7.6	7.7	0.
US National	1 wk ahead	Bin	percent	7.7	7.8	0.
US National	1 wk ahead	Bin	percent	7.8	7.9	0.
US National	1 wk ahead	Bin	percent	7.9	8	0.
US National	1 wk ahead	Bin	percent	8	8.1	0.
US National	1 wk ahead	Bin	percent	8.1	8.2	0.
US National	1 wk ahead	Bin	percent	8.2	8.3	0.
US National	1 wk ahead	Bin	percent	8.3	8.4	0.
US National	1 wk ahead	Bin	percent	8.4	8.5	0.
US National	1 wk ahead	Bin	percent	8.5	8.6	0.
US National	1 wk ahead	Bin	percent	8.6	8.7	0.
US National	1 wk ahead	Bin	percent	8.7	8.8	0.
US National	1 wk ahead	Bin	percent	8.8	8.9	0.
US National	1 wk ahead	Bin	percent	8.9	9	0.
US National	1 wk ahead	Bin	percent	9	9.1	0.
US National	1 wk ahead	Bin	percent	9.1	9.2	0.
US National	1 wk ahead	Bin	percent	9.2	9.3	0.
US National	1 wk ahead	Bin	percent	9.3	9.4	0.
US National	1 wk ahead	Bin	percent	9.4	9.5	0.
US National	1 wk ahead	Bin	percent	9.5	9.6	0.
US National	1 wk ahead	Bin	percent	9.6	9.7	0.
US National	1 wk ahead	Bin	percent	9.7	9.8	0.
US National	1 wk ahead	Bin	percent	9.8	9.9	0.
US National	1 wk ahead	Bin	percent	9.9	10	0.
US National	1 wk ahead	Bin	percent	10	10.1	0.
US National	1 wk ahead	Bin	percent	10.1	10.2	0.
US National	1 wk ahead	Bin	percent	10.2	10.3	0.
US National	1 wk ahead	Bin	percent	10.3	10.4	0.
US National	1 wk ahead	Bin	percent	10.4	10.5	0.
US National	1 wk ahead	Bin	percent	10.5	10.6	0.
US National	1 wk ahead	Bin	percent	10.6	10.7	0.
US National	1 wk ahead	Bin	percent	10.7	10.8	0.
US National	1 wk ahead	Bin	percent	10.8	10.9	0.
US National	1 wk ahead	Bin	percent	10.9	11	0.
US National	1 wk ahead	Bin	percent	11	11.1	0.
US National	1 wk ahead	Bin	percent	11.1	11.2	0.
US National	1 wk ahead	Bin	percent	11.2	11.3	0.
US National	1 wk ahead	Bin	percent	11.3	11.4	0.
US National	1 wk ahead	Bin	percent	11.4	11.5	0.
US National	1 wk ahead	Bin	percent	11.5	11.6	0.
US National	1 wk ahead	Bin	percent	11.6	11.7	0.
US National	1 wk ahead	Bin	percent	11.7	11.8	0.
US National	1 wk ahead	Bin	percent	11.8	11.9	0.
US National	1 wk ahead	Bin	percent	11.9	12	0.
US National	1 wk ahead	Bin	percent	12	12.1	0.
US National	1 wk ahead	Bin	percent	12.1	12.2	0.
US National	1 wk ahead	Bin	percent	12.2	12.3	0.
US National	1 wk ahead	Bin	percent	12.3	12.4	0.
US National	1 wk ahead	Bin	percent	12.4	12.5	0.
US National	1 wk ahead	Bin	percent	12.5	12.6	0.
US National	1 wk ahead	Bin	percent	12.6	12.7	0.
US National	1 wk ahead	Bin	percent	12.7	12.8	0.
US National	1 wk ahead	Bin	percent	12.8	12.9	0.
US National	1 wk ahead	Bin	percent	12.9	13	0.
US National	1 wk ahead	Bin	percent	13	100	0.
US National	2 wk ahead	Point	percent	NA	NA	1.6304
US National	2 wk ahead	Bin	percent	0	0.1	0.010484
US National	2 wk ahead	Bin	percent	0.1	0.2	0.013699999999999999
US National	2 wk ahead	Bin	percent	0.2	0.3	0.017346999999999998
US National	2 wk ahead	Bin	percent	0.3	0.4	0.021294999999999998
US National	2 wk ahead	Bin	percent	0.4	0.5	0.025363
US National	2 wk ahead	Bin	percent	0.5	0.6	0.02933
US National	2 wk ahead	Bin	percent	0.6	0.7	0.032959999999999996
US National	2 wk ahead	Bin	percent	0.7	0.8	0.036031
US National	2 wk ahead	Bin	percent	0.8	0.9	0.038362
US National	2 wk ahead	Bin	percent	0.9	1	0.039834
US National	2 wk ahead	Bin	percent	1	1.1	0.040409
US National	2 wk ahead	Bin	percent	1.1	1.2	0.040125
US National	2 wk ahead	Bin	percent	1.2	1.3	0.039091999999999995
US National	2 wk ahead	Bin	percent	1.3	1.4	0.037466
US National	2 wk ahead	Bin	percent	1.4	1.5	0.035429999999999996
US National	2 wk ahead	Bin	percent	1.5	1.6	0.033165
US National	2 wk ahead	Bin	percent	1.6	1.7	0.030830999999999997
US National	2 wk ahead	Bin	percent	1.7	1.8	0.028555999999999998
US National	2 wk ahead	Bin	percent	1.8	1.9	0.026427
US National	2 wk ahead	Bin	percent	1.9	2	0.024491
US National	2 wk ahead	Bin	percent	2	2.1	0.02277
US National	2 wk ahead	Bin	percent	2.1	2.2	0.021262
US National	2 wk ahead	Bin	percent	2.2	2.3	0.019955
US National	2 wk ahead	Bin	percent	2.3	2.4	0.018833
US National	2 wk ahead	Bin	percent	2.4	2.5	0.017879
US National	2 wk ahead	Bin	percent	2.5	2.6	0.017074
US National	2 wk ahead	Bin	percent	2.6	2.7	0.016396
US National	2 wk ahead	Bin	percent	2.7	2.8	0.015816999999999998
US National	2 wk ahead	Bin	percent	2.8	2.9	0.015307
US National	2 wk ahead	Bin	percent	2.9	3	0.014832
US National	2 wk ahead	Bin	percent	3	3.1	0.01436
US National	2 wk ahead	Bin	percent	3.1	3.2	0.013864
US National	2 wk ahead	Bin	percent	3.2	3.3	0.013328999999999999
US National	2 wk ahead	Bin	percent	3.3	3.4	0.012747
US National	2 wk ahead	Bin	percent	3.4	3.5	0.012123
US National	2 wk ahead	Bin	percent	3.5	3.6	0.011467
US National	2 wk ahead	Bin	percent	3.6	3.7	0.01079
US National	2 wk ahead	Bin	percent	3.7	3.8	0.010105
US National	2 wk ahead	Bin	percent	3.8	3.9	0.009422999999999999
US National	2 wk ahead	Bin	percent	3.9	4	0.008753
US National	2 wk ahead	Bin	percent	4	4.1	0.008104
US National	2 wk ahead	Bin	percent	4.1	4.2	0.007487
US National	2 wk ahead	Bin	percent	4.2	4.3	0.0069099999999999995
US National	2 wk ahead	Bin	percent	4.3	4.4	0.006385
US National	2 wk ahead	Bin	percent	4.4	4.5	0.00592
US National	2 wk ahead	Bin	percent	4.5	4.6	0.0055179999999999995
US National	2 wk ahead	Bin	percent	4.6	4.7	0.0051779999999999994
US National	2 wk ahead	Bin	percent	4.7	4.8	0.0048909999999999995
US National	2 wk ahead	Bin	percent	4.8	4.9	0.004645
US National	2 wk ahead	Bin	percent	4.9	5	0.004421
US National	2 wk ahead	Bin	percent	5	5.1	0.004203
US National	2 wk ahead	Bin	percent	5.1	5.2	0.0039759999999999995
US National	2 wk ahead	Bin	percent	5.2	5.3	0.003731
US National	2 wk ahead	Bin	percent	5.3	5.4	0.003463
US National	2 wk ahead	Bin	percent	5.4	5.5	0.003175
US National	2 wk ahead	Bin	percent	5.5	5.6	0.002874
US National	2 wk ahead	Bin	percent	5.6	5.7	0.002571
US National	2 wk ahead	Bin	percent	5.7	5.8	0.00228
US National	2 wk ahead	Bin	percent	5.8	5.9	0.002013
US National	2 wk ahead	Bin	percent	5.9	6	0.001779
US National	2 wk ahead	Bin	percent	6	6.1	0.001586
US National	2 wk ahead	Bin	percent	6.1	6.2	0.001431
US National	2 wk ahead	Bin	percent	6.2	6.3	0.00131
US National	2 wk ahead	Bin	percent	6.3	6.4	0.0012129999999999999
US National	2 wk ahead	Bin	percent	6.4	6.5	0.001129
US National	2 wk ahead	Bin	percent	6.5	6.6	0.001045
US National	2 wk ahead	Bin	percent	6.6	6.7	0.0009549999999999999
US National	2 wk ahead	Bin	percent	6.7	6.8	0.0008529999999999999
US National	2 wk ahead	Bin	percent	6.8	6.9	0.0007419999999999999
US National	2 wk ahead	Bin	percent	6.9	7	0.000624
US National	2 wk ahead	Bin	percent	7	7.1	0.000507
US National	2 wk ahead	Bin	percent	7.1	7.2	0.000396
US National	2 wk ahead	Bin	percent	7.2	7.3	0.000297
US National	2 wk ahead	Bin	percent	7.3	7.4	0.000214
US National	2 wk ahead	Bin	percent	7.4	7.5	0.000148
US National	2 wk ahead	Bin	percent	7.5	7.6	0.000098
US National	2 wk ahead	Bin	percent	7.6	7.7	0.000062
US National	2 wk ahead	Bin	percent	7.7	7.8	0.000037999999999999995
US National	2 wk ahead	Bin	percent	7.8	7.9	0.000022
US National	2 wk ahead	Bin	percent	7.9	8	0.000012
US National	2 wk ahead	Bin	percent	8	8.1	7.e-6
US National	2 wk ahead	Bin	percent	8.1	8.2	3.e-6
US National	2 wk ahead	Bin	percent	8.2	8.3	2.e-6
US National	2 wk ahead	Bin	percent	8.3	8.4	1.e-6
US National	2 wk ahead	Bin	percent	8.4	8.5	0.
US National	2 wk ahead	Bin	percent	8.5	8.6	0.
US National	2 wk ahead	Bin	percent	8.6	8.7	0.
US National	2 wk ahead	Bin	percent	8.7	8.8	0.
US National	2 wk ahead	Bin	percent	8.8	8.9	0.
US National	2 wk ahead	Bin	percent	8.9	9	0.
US National	2 wk ahead	Bin	percent	9	9.1	0.
US National	2 wk ahead	Bin	percent	9.1	9.2	0.
US National	2 wk ahead	Bin	percent	9.2	9.3	0.
US National	2 wk ahead	Bin	percent	9.3	9.4	0.
US National	2 wk ahead	Bin	percent	9.4	9.5	0.
US National	2 wk ahead	Bin	percent	9.5	9.6	0.
US National	2 wk ahead	Bin	percent	9.6	9.7	0.
US National	2 wk ahead	Bin	percent	9.7	9.8	0.
US National	2 wk ahead	Bin	percent	9.8	9.9	0.
US National	2 wk ahead	Bin	percent	9.9	10	0.
US National	2 wk ahead	Bin	percent	10	10.1	0.
US National	2 wk ahead	Bin	percent	10.1	10.2	0.
US National	2 wk ahead	Bin	percent	10.2	10.3	0.
US National	2 wk ahead	Bin	percent	10.3	10.4	0.
US National	2 wk ahead	Bin	percent	10.4	10.5	0.
US National	2 wk ahead	Bin	percent	10.5	10.6	0.
US National	2 wk ahead	Bin	percent	10.6	10.7	0.
US National	2 wk ahead	Bin	percent	10.7	10.8	0.
US National	2 wk ahead	Bin	percent	10.8	10.9	0.
US National	2 wk ahead	Bin	percent	10.9	11	0.
US National	2 wk ahead	Bin	percent	11	11.1	0.
US National	2 wk ahead	Bin	percent	11.1	11.2	0.
US National	2 wk ahead	Bin	percent	11.2	11.3	0.
US National	2 wk ahead	Bin	percent	11.3	11.4	0.
US National	2 wk ahead	Bin	percent	11.4	11.5	0.
US National	2 wk ahead	Bin	percent	11.5	11.6	0.
US National	2 wk ahead	Bin	percent	11.6	11.7	0.
US National	2 wk ahead	Bin	percent	11.7	11.8	0.
US National	2 wk ahead	Bin	percent	11.8	11.9	0.
US National	2 wk ahead	Bin	percent	11.9	12	0.
US National	2 wk ahead	Bin	percent	12	12.1	0.
US National	2 wk ahead	Bin	percent	12.1	12.2	0.
US National	2 wk ahead	Bin	percent	12.2	12.3	0.
US National	2 wk ahead	Bin	percent	12.3	12.4	0.
US National	2 wk ahead	Bin	percent	12.4	12.5	0.
US National	2 wk ahead	Bin	percent	12.5	12.6	0.
US National	2 wk ahead	Bin	percent	12.6	12.7	0.
US National	2 wk ahead	Bin	percent	12.7	12.8	0.
US National	2 wk ahead	Bin	percent	12.8	12.9	0.
US National	2 wk ahead	Bin	percent	12.9	13	0.
US National	2 wk ahead	Bin	percent	13	100	0.
US National	3 wk ahead	Point	percent	NA	NA	1.5054
US National	3 wk ahead	Bin	percent	0	0.1	0.023497
US National	3 wk ahead	Bin	percent	0.1	0.2	0.02691
US National	3 wk ahead	Bin	percent	0.2	0.3	0.030129999999999997
US National	3 wk ahead	Bin	percent	0.3	0.4	0.033002
US National	3 wk ahead	Bin	percent	0.4	0.5	0.035380999999999996
US National	3 wk ahead	Bin	percent	0.5	0.6	0.037156
US National	3 wk ahead	Bin	percent	0.6	0.7	0.038252999999999995
US National	3 wk ahead	Bin	percent	0.7	0.8	0.038647
US National	3 wk ahead	Bin	percent	0.8	0.9	0.038356999999999995
US National	3 wk ahead	Bin	percent	0.9	1	0.037448999999999996
US National	3 wk ahead	Bin	percent	1	1.1	0.036019999999999996
US National	3 wk ahead	Bin	percent	1.1	1.2	0.034193
US National	3 wk ahead	Bin	percent	1.2	1.3	0.032098999999999996
US National	3 wk ahead	Bin	percent	1.3	1.4	0.029865
US National	3 wk ahead	Bin	percent	1.4	1.5	0.027604999999999998
US National	3 wk ahead	Bin	percent	1.5	1.6	0.025414
US National	3 wk ahead	Bin	percent	1.6	1.7	0.02336
US National	3 wk ahead	Bin	percent	1.7	1.8	0.021488
US National	3 wk ahead	Bin	percent	1.8	1.9	0.019819
US National	3 wk ahead	Bin	percent	1.9	2	0.018356
US National	3 wk ahead	Bin	percent	2	2.1	0.017086999999999998
US National	3 wk ahead	Bin	percent	2.1	2.2	0.015993999999999998
US National	3 wk ahead	Bin	percent	2.2	2.3	0.015052999999999999
US National	3 wk ahead	Bin	percent	2.3	2.4	0.014241
US National	3 wk ahead	Bin	percent	2.4	2.5	0.013534
US National	3 wk ahead	Bin	percent	2.5	2.6	0.012914
US National	3 wk ahead	Bin	percent	2.6	2.7	0.012362999999999999
US National	3 wk ahead	Bin	percent	2.7	2.8	0.011866
US National	3 wk ahead	Bin	percent	2.8	2.9	0.011406999999999999
US National	3 wk ahead	Bin	percent	2.9	3	0.010971999999999999
US National	3 wk ahead	Bin	percent	3	3.1	0.01055
US National	3 wk ahead	Bin	percent	3.1	3.2	0.010126999999999999
US National	3 wk ahead	Bin	percent	3.2	3.3	0.009696
US National	3 wk ahead	Bin	percent	3.3	3.4	0.00925
US National	3 wk ahead	Bin	percent	3.4	3.5	0.00879
US National	3 wk ahead	Bin	percent	3.5	3.6	0.008322999999999999
US National	3 wk ahead	Bin	percent	3.6	3.7	0.007859
US National	3 wk ahead	Bin	percent	3.7	3.8	0.007415
US National	3 wk ahead	Bin	percent	3.8	3.9	0.0070079999999999995
US National	3 wk ahead	Bin	percent	3.9	4	0.006658
US National	3 wk ahead	Bin	percent	4	4.1	0.006379
US National	3 wk ahead	Bin	percent	4.1	4.2	0.00618
US National	3 wk ahead	Bin	percent	4.2	4.3	0.006064
US National	3 wk ahead	Bin	percent	4.3	4.4	0.006024
US National	3 wk ahead	Bin	percent	4.4	4.5	0.0060479999999999996
US National	3 wk ahead	Bin	percent	4.5	4.6	0.006116
US National	3 wk ahead	Bin	percent	4.6	4.7	0.006202999999999999
US National	3 wk ahead	Bin	percent	4.7	4.8	0.006285
US National	3 wk ahead	Bin	percent	4.8	4.9	0.006339
US National	3 wk ahead	Bin	percent	4.9	5	0.006346999999999999
US National	3 wk ahead	Bin	percent	5	5.1	0.006297
US National	3 wk ahead	Bin	percent	5.1	5.2	0.006183999999999999
US National	3 wk ahead	Bin	percent	5.2	5.3	0.006012
US National	3 wk ahead	Bin	percent	5.3	5.4	0.005789
US National	3 wk ahead	Bin	percent	5.4	5.5	0.005529
US National	3 wk ahead	Bin	percent	5.5	5.6	0.0052439999999999995
US National	3 wk ahead	Bin	percent	5.6	5.7	0.0049499999999999995
US National	3 wk ahead	Bin	percent	5.7	5.8	0.004659
US National	3 wk ahead	Bin	percent	5.8	5.9	0.004379
US National	3 wk ahead	Bin	percent	5.9	6	0.0041129999999999995
US National	3 wk ahead	Bin	percent	6	6.1	0.003864
US National	3 wk ahead	Bin	percent	6.1	6.2	0.00363
US National	3 wk ahead	Bin	percent	6.2	6.3	0.003407
US National	3 wk ahead	Bin	percent	6.3	6.4	0.003192
US National	3 wk ahead	Bin	percent	6.4	6.5	0.002983
US National	3 wk ahead	Bin	percent	6.5	6.6	0.002779
US National	3 wk ahead	Bin	percent	6.6	6.7	0.002581
US National	3 wk ahead	Bin	percent	6.7	6.8	0.0023899999999999998
US National	3 wk ahead	Bin	percent	6.8	6.9	0.002209
US National	3 wk ahead	Bin	percent	6.9	7	0.0020399999999999997
US National	3 wk ahead	Bin	percent	7	7.1	0.001887
US National	3 wk ahead	Bin	percent	7.1	7.2	0.0017499999999999998
US National	3 wk ahead	Bin	percent	7.2	7.3	0.00163
US National	3 wk ahead	Bin	percent	7.3	7.4	0.001527
US National	3 wk ahead	Bin	percent	7.4	7.5	0.001438
US National	3 wk ahead	Bin	percent	7.5	7.6	0.0013629999999999998
US National	3 wk ahead	Bin	percent	7.6	7.7	0.001299
US National	3 wk ahead	Bin	percent	7.7	7.8	0.0012439999999999999
US National	3 wk ahead	Bin	percent	7.8	7.9	0.001197
US National	3 wk ahead	Bin	percent	7.9	8	0.001158
US National	3 wk ahead	Bin	percent	8	8.1	0.001124
US National	3 wk ahead	Bin	percent	8.1	8.2	0.001095
US National	3 wk ahead	Bin	percent	8.2	8.3	0.0010689999999999999
US National	3 wk ahead	Bin	percent	8.3	8.4	0.0010429999999999999
US National	3 wk ahead	Bin	percent	8.4	8.5	0.001015
US National	3 wk ahead	Bin	percent	8.5	8.6	0.0009809999999999999
US National	3 wk ahead	Bin	percent	8.6	8.7	0.00094
US National	3 wk ahead	Bin	percent	8.7	8.8	0.000888
US National	3 wk ahead	Bin	percent	8.8	8.9	0.0008259999999999999
US National	3 wk ahead	Bin	percent	8.9	9	0.000753
US National	3 wk ahead	Bin	percent	9	9.1	0.000673
US National	3 wk ahead	Bin	percent	9.1	9.2	0.000587
US National	3 wk ahead	Bin	percent	9.2	9.3	0.0005
US National	3 wk ahead	Bin	percent	9.3	9.4	0.000415
US National	3 wk ahead	Bin	percent	9.4	9.5	0.000335
US National	3 wk ahead	Bin	percent	9.5	9.6	0.000263
US National	3 wk ahead	Bin	percent	9.6	9.7	0.00020099999999999998
US National	3 wk ahead	Bin	percent	9.7	9.8	0.000149
US National	3 wk ahead	Bin	percent	9.8	9.9	0.000108
US National	3 wk ahead	Bin	percent	9.9	10	0.00007599999999999999
US National	3 wk ahead	Bin	percent	10	10.1	0.000052
US National	3 wk ahead	Bin	percent	10.1	10.2	0.000034
US National	3 wk ahead	Bin	percent	10.2	10.3	0.000022
US National	3 wk ahead	Bin	percent	10.3	10.4	0.000014
US National	3 wk ahead	Bin	percent	10.4	10.5	8.e-6
US National	3 wk ahead	Bin	percent	10.5	10.6	4.9999999999999996e-6
US National	3 wk ahead	Bin	percent	10.6	10.7	3.e-6
US National	3 wk ahead	Bin	percent	10.7	10.8	2.e-6
US National	3 wk ahead	Bin	percent	10.8	10.9	1.e-6
US National	3 wk ahead	Bin	percent	10.9	11	0.
US National	3 wk ahead	Bin	percent	11	11.1	0.
US National	3 wk ahead	Bin	percent	11.1	11.2	0.
US National	3 wk ahead	Bin	percent	11.2	11.3	0.
US National	3 wk ahead	Bin	percent	11.3	11.4	0.
US National	3 wk ahead	Bin	percent	11.4	11.5	0.
US National	3 wk ahead	Bin	percent	11.5	11.6	0.
US National	3 wk ahead	Bin	percent	11.6	11.7	0.
US National	3 wk ahead	Bin	percent	11.7	11.8	0.
US National	3 wk ahead	Bin	percent	11.8	11.9	0.
US National	3 wk ahead	Bin	percent	11.9	12	0.
US National	3 wk ahead	Bin	percent	12	12.1	0.
US National	3 wk ahead	Bin	percent	12.1	12.2	0.
US National	3 wk ahead	Bin	percent	12.2	12.3	0.
US National	3 wk ahead	Bin	percent	12.3	12.4	0.
US National	3 wk ahead	Bin	percent	12.4	12.5	0.
US National	3 wk ahead	Bin	percent	12.5	12.6	0.
US National	3 wk ahead	Bin	percent	12.6	12.7	0.
US National	3 wk ahead	Bin	percent	12.7	12.8	0.
US National	3 wk ahead	Bin	percent	12.8	12.9	0.
US National	3 wk ahead	Bin	percent	12.9	13	0.
US National	3 wk ahead	Bin	percent	13	100	0.
US National	4 wk ahead	Point	percent	NA	NA	1.4008000000000003
US National	4 wk ahead	Bin	percent	0	0.1	0.03217
US National	4 wk ahead	Bin	percent	0.1	0.2	0.035292
US National	4 wk ahead	Bin	percent	0.2	0.3	0.037849
US National	4 wk ahead	Bin	percent	0.3	0.4	0.039709999999999995
US National	4 wk ahead	Bin	percent	0.4	0.5	0.040797
US National	4 wk ahead	Bin	percent	0.5	0.6	0.041089
US National	4 wk ahead	Bin	percent	0.6	0.7	0.040621
US National	4 wk ahead	Bin	percent	0.7	0.8	0.039481999999999996
US National	4 wk ahead	Bin	percent	0.8	0.9	0.037799
US National	4 wk ahead	Bin	percent	0.9	1	0.035720999999999996
US National	4 wk ahead	Bin	percent	1	1.1	0.033402
US National	4 wk ahead	Bin	percent	1.1	1.2	0.030985
US National	4 wk ahead	Bin	percent	1.2	1.3	0.028589
US National	4 wk ahead	Bin	percent	1.3	1.4	0.026303999999999998
US National	4 wk ahead	Bin	percent	1.4	1.5	0.024187
US National	4 wk ahead	Bin	percent	1.5	1.6	0.022267
US National	4 wk ahead	Bin	percent	1.6	1.7	0.020547
US National	4 wk ahead	Bin	percent	1.7	1.8	0.019013
US National	4 wk ahead	Bin	percent	1.8	1.9	0.017641999999999998
US National	4 wk ahead	Bin	percent	1.9	2	0.01641
US National	4 wk ahead	Bin	percent	2	2.1	0.015293
US National	4 wk ahead	Bin	percent	2.1	2.2	0.014273999999999998
US National	4 wk ahead	Bin	percent	2.2	2.3	0.01334
US National	4 wk ahead	Bin	percent	2.3	2.4	0.012487
US National	4 wk ahead	Bin	percent	2.4	2.5	0.011713
US National	4 wk ahead	Bin	percent	2.5	2.6	0.011018
US National	4 wk ahead	Bin	percent	2.6	2.7	0.010405
US National	4 wk ahead	Bin	percent	2.7	2.8	0.009873
US National	4 wk ahead	Bin	percent	2.8	2.9	0.009417
US National	4 wk ahead	Bin	percent	2.9	3	0.009028
US National	4 wk ahead	Bin	percent	3	3.1	0.008695999999999999
US National	4 wk ahead	Bin	percent	3.1	3.2	0.008402999999999999
US National	4 wk ahead	Bin	percent	3.2	3.3	0.008133999999999999
US National	4 wk ahead	Bin	percent	3.3	3.4	0.00787
US National	4 wk ahead	Bin	percent	3.4	3.5	0.0075959999999999995
US National	4 wk ahead	Bin	percent	3.5	3.6	0.007300999999999999
US National	4 wk ahead	Bin	percent	3.6	3.7	0.00698
US National	4 wk ahead	Bin	percent	3.7	3.8	0.006634999999999999
US National	4 wk ahead	Bin	percent	3.8	3.9	0.006274
US National	4 wk ahead	Bin	percent	3.9	4	0.005912
US National	4 wk ahead	Bin	percent	4	4.1	0.005567
US National	4 wk ahead	Bin	percent	4.1	4.2	0.005258
US National	4 wk ahead	Bin	percent	4.2	4.3	0.005006
US National	4 wk ahead	Bin	percent	4.3	4.4	0.004824999999999999
US National	4 wk ahead	Bin	percent	4.4	4.5	0.004724
US National	4 wk ahead	Bin	percent	4.5	4.6	0.004705
US National	4 wk ahead	Bin	percent	4.6	4.7	0.004761
US National	4 wk ahead	Bin	percent	4.7	4.8	0.0048779999999999995
US National	4 wk ahead	Bin	percent	4.8	4.9	0.005033999999999999
US National	4 wk ahead	Bin	percent	4.9	5	0.0052049999999999996
US National	4 wk ahead	Bin	percent	5	5.1	0.005366
US National	4 wk ahead	Bin	percent	5.1	5.2	0.0054919999999999995
US National	4 wk ahead	Bin	percent	5.2	5.3	0.0055639999999999995
US National	4 wk ahead	Bin	percent	5.3	5.4	0.005569
US National	4 wk ahead	Bin	percent	5.4	5.5	0.005503999999999999
US National	4 wk ahead	Bin	percent	5.5	5.6	0.005373
US National	4 wk ahead	Bin	percent	5.6	5.7	0.00519
US National	4 wk ahead	Bin	percent	5.7	5.8	0.004973
US National	4 wk ahead	Bin	percent	5.8	5.9	0.0047409999999999996
US National	4 wk ahead	Bin	percent	5.9	6	0.004517
US National	4 wk ahead	Bin	percent	6	6.1	0.004317
US National	4 wk ahead	Bin	percent	6.1	6.2	0.004153
US National	4 wk ahead	Bin	percent	6.2	6.3	0.004031
US National	4 wk ahead	Bin	percent	6.3	6.4	0.003949
US National	4 wk ahead	Bin	percent	6.4	6.5	0.003898
US National	4 wk ahead	Bin	percent	6.5	6.6	0.003864
US National	4 wk ahead	Bin	percent	6.6	6.7	0.003832
US National	4 wk ahead	Bin	percent	6.7	6.8	0.003786
US National	4 wk ahead	Bin	percent	6.8	6.9	0.003712
US National	4 wk ahead	Bin	percent	6.9	7	0.003601
US National	4 wk ahead	Bin	percent	7	7.1	0.003449
US National	4 wk ahead	Bin	percent	7.1	7.2	0.0032549999999999996
US National	4 wk ahead	Bin	percent	7.2	7.3	0.003025
US National	4 wk ahead	Bin	percent	7.3	7.4	0.00277
US National	4 wk ahead	Bin	percent	7.4	7.5	0.0025
US National	4 wk ahead	Bin	percent	7.5	7.6	0.002229
US National	4 wk ahead	Bin	percent	7.6	7.7	0.00197
US National	4 wk ahead	Bin	percent	7.7	7.8	0.0017339999999999999
US National	4 wk ahead	Bin	percent	7.8	7.9	0.001529
US National	4 wk ahead	Bin	percent	7.9	8	0.001359
US National	4 wk ahead	Bin	percent	8	8.1	0.0012259999999999999
US National	4 wk ahead	Bin	percent	8.1	8.2	0.001126
US National	4 wk ahead	Bin	percent	8.2	8.3	0.001054
US National	4 wk ahead	Bin	percent	8.3	8.4	0.001004
US National	4 wk ahead	Bin	percent	8.4	8.5	0.000966
US National	4 wk ahead	Bin	percent	8.5	8.6	0.0009339999999999999
US National	4 wk ahead	Bin	percent	8.6	8.7	0.000901
US National	4 wk ahead	Bin	percent	8.7	8.8	0.0008619999999999999
US National	4 wk ahead	Bin	percent	8.8	8.9	0.000816
US National	4 wk ahead	Bin	percent	8.9	9	0.0007639999999999999
US National	4 wk ahead	Bin	percent	9	9.1	0.000709
US National	4 wk ahead	Bin	percent	9.1	9.2	0.000656
US National	4 wk ahead	Bin	percent	9.2	9.3	0.000609
US National	4 wk ahead	Bin	percent	9.3	9.4	0.000574
US National	4 wk ahead	Bin	percent	9.4	9.5	0.000554
US National	4 wk ahead	Bin	percent	9.5	9.6	0.000552
US National	4 wk ahead	Bin	percent	9.6	9.7	0.0005679999999999999
US National	4 wk ahead	Bin	percent	9.7	9.8	0.000598
US National	4 wk ahead	Bin	percent	9.8	9.9	0.0006389999999999999
US National	4 wk ahead	Bin	percent	9.9	10	0.000685
US National	4 wk ahead	Bin	percent	10	10.1	0.0007289999999999999
US National	4 wk ahead	Bin	percent	10.1	10.2	0.000765
US National	4 wk ahead	Bin	percent	10.2	10.3	0.000788
US National	4 wk ahead	Bin	percent	10.3	10.4	0.000792
US National	4 wk ahead	Bin	percent	10.4	10.5	0.0007769999999999999
US National	4 wk ahead	Bin	percent	10.5	10.6	0.0007419999999999999
US National	4 wk ahead	Bin	percent	10.6	10.7	0.0006889999999999999
US National	4 wk ahead	Bin	percent	10.7	10.8	0.0006219999999999999
US National	4 wk ahead	Bin	percent	10.8	10.9	0.0005459999999999999
US National	4 wk ahead	Bin	percent	10.9	11	0.00046499999999999997
US National	4 wk ahead	Bin	percent	11	11.1	0.000386
US National	4 wk ahead	Bin	percent	11.1	11.2	0.00031
US National	4 wk ahead	Bin	percent	11.2	11.3	0.000243
US National	4 wk ahead	Bin	percent	11.3	11.4	0.000184
US National	4 wk ahead	Bin	percent	11.4	11.5	0.000136
US National	4 wk ahead	Bin	percent	11.5	11.6	0.000097
US National	4 wk ahead	Bin	percent	11.6	11.7	0.000068
US National	4 wk ahead	Bin	percent	11.7	11.8	0.000046
US National	4 wk ahead	Bin	percent	11.8	11.9	0.000029999999999999997
US National	4 wk ahead	Bin	percent	11.9	12	0.000018999999999999998
US National	4 wk ahead	Bin	percent	12	12.1	0.000012
US National	4 wk ahead	Bin	percent	12.1	12.2	7.e-6
US National	4 wk ahead	Bin	percent	12.2	12.3	4.e-6
US National	4 wk ahead	Bin	percent	12.3	12.4	2.e-6
US National	4 wk ahead	Bin	percent	12.4	12.5	1.e-6
US National	4 wk ahead	Bin	percent	12.5	12.6	1.e-6
US National	4 wk ahead	Bin	percent	12.6	12.7	0.
US National	4 wk ahead	Bin	percent	12.7	12.8	0.
US National	4 wk ahead	Bin	percent	12.8	12.9	0.
US National	4 wk ahead	Bin	percent	12.9	13	0.
US National	4 wk ahead	Bin	percent	13	100	0.
