# Supplementary material for: Use of daily Internet search query data improves real-time projections of influenza epidemics
Source: J R Soc Interface. 2018 Oct 10;15(147):20180220. doi: 10.1098/rsif.2018.0220 (PMC6228485; doi:10.1098/rsif.2018.0220)
Supplement: Prediction results in FluChallenge format [file rsif20180220supp2.gz › Forecast-files/mss-15-wikiWEEKnoNOW/5-17_paramrep.txt]

{"LL"	{58.115601124352644	162.83095402179654	336.02348946069486	423.78846527703126}}
{"DD"	{2.713566131024798	3.8587129790450057	5.950646626753163	6.874810222514566}}
{"R0max"	{1.916130031079072	2.6614610691061884	3.495095028215182	3.9251088997272796}}
{"R0min"	{0.8393859854748937	0.8816488868667867	1.0138547942056915	1.1255451138960215}}
{"Inf"	{1753.0372446704082	2427.07961951287	3851.747665927957	4469.382242662803}}
{"Sus"	{37987.24529845617	41235.10695412675	53337.061100106526	68732.59324039986}}
{"R0(t)"	{1.437686896039125	1.7821088315400193	2.2222497284333143	2.4413462710878266}}
{"Reff"	{0.7087920781043011	0.8217296125638104	1.028109186177187	1.3100483666788632}}
