# Supplementary material for: Use of daily Internet search query data improves real-time projections of influenza epidemics
Source: J R Soc Interface. 2018 Oct 10;15(147):20180220. doi: 10.1098/rsif.2018.0220 (PMC6228485; doi:10.1098/rsif.2018.0220)
Supplement: Prediction results in FluChallenge format [file rsif20180220supp2.gz › Forecast-files/mss-15-wikiWEEKnoNOW/7-24_paramrep.txt]

{"LL"	{19.03807641163307	82.1791797338424	209.7760456504048	292.69329249486793}}
{"DD"	{3.553354635331278	4.71023603154239	6.021172841269235	6.749398319857497}}
{"R0max"	{1.787515048126569	2.6019916308372917	3.626548128933204	3.9011785301625874}}
{"R0min"	{0.827145139440644	0.8763181514846896	0.9580292561620654	1.0665642694336241}}
{"Inf"	{1286.95661292459	1677.2753446303793	2122.7052194410717	2498.8513628528967}}
{"Sus"	{35856.78763284267	42863.466043828914	62122.240685468394	85805.91677370739}}
{"R0(t)"	{1.2621487162479967	1.644001953423228	2.0075204699162055	2.143849870404181}}
{"Reff"	{0.6096151063844706	0.7648866287022105	1.0989799551389892	1.570588083337618}}
