# Supplementary material for: Use of daily Internet search query data improves real-time projections of influenza epidemics
Source: J R Soc Interface. 2018 Oct 10;15(147):20180220. doi: 10.1098/rsif.2018.0220 (PMC6228485; doi:10.1098/rsif.2018.0220)
Supplement: Prediction results in FluChallenge format [file rsif20180220supp2.gz › Forecast-files/mss-15-wikiWEEKnoNOW/2015-EW2.csv]

Location	Target	Type	Unit	Bin_start_incl	Bin_end_notincl	Value
US National	1 wk ahead	Point	percent	NA	NA	4.3596
US National	1 wk ahead	Bin	percent	0	0.1	0.
US National	1 wk ahead	Bin	percent	0.1	0.2	0.
US National	1 wk ahead	Bin	percent	0.2	0.3	0.
US National	1 wk ahead	Bin	percent	0.3	0.4	0.
US National	1 wk ahead	Bin	percent	0.4	0.5	0.
US National	1 wk ahead	Bin	percent	0.5	0.6	0.
US National	1 wk ahead	Bin	percent	0.6	0.7	1.e-6
US National	1 wk ahead	Bin	percent	0.7	0.8	2.e-6
US National	1 wk ahead	Bin	percent	0.8	0.9	4.e-6
US National	1 wk ahead	Bin	percent	0.9	1	8.e-6
US National	1 wk ahead	Bin	percent	1	1.1	0.000017
US National	1 wk ahead	Bin	percent	1.1	1.2	0.000032999999999999996
US National	1 wk ahead	Bin	percent	1.2	1.3	0.000064
US National	1 wk ahead	Bin	percent	1.3	1.4	0.000117
US National	1 wk ahead	Bin	percent	1.4	1.5	0.000206
US National	1 wk ahead	Bin	percent	1.5	1.6	0.000348
US National	1 wk ahead	Bin	percent	1.6	1.7	0.000569
US National	1 wk ahead	Bin	percent	1.7	1.8	0.000899
US National	1 wk ahead	Bin	percent	1.8	1.9	0.001377
US National	1 wk ahead	Bin	percent	1.9	2	0.002048
US National	1 wk ahead	Bin	percent	2	2.1	0.002964
US National	1 wk ahead	Bin	percent	2.1	2.2	0.004175
US National	1 wk ahead	Bin	percent	2.2	2.3	0.005723
US National	1 wk ahead	Bin	percent	2.3	2.4	0.007627999999999999
US National	1 wk ahead	Bin	percent	2.4	2.5	0.009875
US National	1 wk ahead	Bin	percent	2.5	2.6	0.012397
US National	1 wk ahead	Bin	percent	2.6	2.7	0.015075999999999999
US National	1 wk ahead	Bin	percent	2.7	2.8	0.01775
US National	1 wk ahead	Bin	percent	2.8	2.9	0.020235
US National	1 wk ahead	Bin	percent	2.9	3	0.022357
US National	1 wk ahead	Bin	percent	3	3.1	0.023991
US National	1 wk ahead	Bin	percent	3.1	3.2	0.025089999999999998
US National	1 wk ahead	Bin	percent	3.2	3.3	0.025693999999999998
US National	1 wk ahead	Bin	percent	3.3	3.4	0.02592
US National	1 wk ahead	Bin	percent	3.4	3.5	0.025942999999999997
US National	1 wk ahead	Bin	percent	3.5	3.6	0.025953999999999998
US National	1 wk ahead	Bin	percent	3.6	3.7	0.026129
US National	1 wk ahead	Bin	percent	3.7	3.8	0.026598999999999998
US National	1 wk ahead	Bin	percent	3.8	3.9	0.027427999999999998
US National	1 wk ahead	Bin	percent	3.9	4	0.028602
US National	1 wk ahead	Bin	percent	4	4.1	0.030031
US National	1 wk ahead	Bin	percent	4.1	4.2	0.031556
US National	1 wk ahead	Bin	percent	4.2	4.3	0.032976
US National	1 wk ahead	Bin	percent	4.3	4.4	0.034075999999999995
US National	1 wk ahead	Bin	percent	4.4	4.5	0.034668
US National	1 wk ahead	Bin	percent	4.5	4.6	0.034621
US National	1 wk ahead	Bin	percent	4.6	4.7	0.033887
US National	1 wk ahead	Bin	percent	4.7	4.8	0.032508999999999996
US National	1 wk ahead	Bin	percent	4.8	4.9	0.030605
US National	1 wk ahead	Bin	percent	4.9	5	0.028347999999999998
US National	1 wk ahead	Bin	percent	5	5.1	0.025931
US National	1 wk ahead	Bin	percent	5.1	5.2	0.023531999999999997
US National	1 wk ahead	Bin	percent	5.2	5.3	0.021293
US National	1 wk ahead	Bin	percent	5.3	5.4	0.019303
US National	1 wk ahead	Bin	percent	5.4	5.5	0.017594
US National	1 wk ahead	Bin	percent	5.5	5.6	0.016146
US National	1 wk ahead	Bin	percent	5.6	5.7	0.014905
US National	1 wk ahead	Bin	percent	5.7	5.8	0.013793999999999999
US National	1 wk ahead	Bin	percent	5.8	5.9	0.01274
US National	1 wk ahead	Bin	percent	5.9	6	0.011678
US National	1 wk ahead	Bin	percent	6	6.1	0.010576
US National	1 wk ahead	Bin	percent	6.1	6.2	0.009427
US National	1 wk ahead	Bin	percent	6.2	6.3	0.008256
US National	1 wk ahead	Bin	percent	6.3	6.4	0.00711
US National	1 wk ahead	Bin	percent	6.4	6.5	0.006045
US National	1 wk ahead	Bin	percent	6.5	6.6	0.005117
US National	1 wk ahead	Bin	percent	6.6	6.7	0.004372
US National	1 wk ahead	Bin	percent	6.7	6.8	0.003836
US National	1 wk ahead	Bin	percent	6.8	6.9	0.0035139999999999998
US National	1 wk ahead	Bin	percent	6.9	7	0.003387
US National	1 wk ahead	Bin	percent	7	7.1	0.003418
US National	1 wk ahead	Bin	percent	7.1	7.2	0.0035559999999999997
US National	1 wk ahead	Bin	percent	7.2	7.3	0.003741
US National	1 wk ahead	Bin	percent	7.3	7.4	0.003909
US National	1 wk ahead	Bin	percent	7.4	7.5	0.004007999999999999
US National	1 wk ahead	Bin	percent	7.5	7.6	0.003994999999999999
US National	1 wk ahead	Bin	percent	7.6	7.7	0.003851
US National	1 wk ahead	Bin	percent	7.7	7.8	0.0035819999999999997
US National	1 wk ahead	Bin	percent	7.8	7.9	0.0032129999999999997
US National	1 wk ahead	Bin	percent	7.9	8	0.00279
US National	1 wk ahead	Bin	percent	8	8.1	0.002361
US National	1 wk ahead	Bin	percent	8.1	8.2	0.001971
US National	1 wk ahead	Bin	percent	8.2	8.3	0.001651
US National	1 wk ahead	Bin	percent	8.3	8.4	0.001416
US National	1 wk ahead	Bin	percent	8.4	8.5	0.0012599999999999998
US National	1 wk ahead	Bin	percent	8.5	8.6	0.001163
US National	1 wk ahead	Bin	percent	8.6	8.7	0.0010999999999999998
US National	1 wk ahead	Bin	percent	8.7	8.8	0.001045
US National	1 wk ahead	Bin	percent	8.8	8.9	0.000977
US National	1 wk ahead	Bin	percent	8.9	9	0.000886
US National	1 wk ahead	Bin	percent	9	9.1	0.000772
US National	1 wk ahead	Bin	percent	9.1	9.2	0.000643
US National	1 wk ahead	Bin	percent	9.2	9.3	0.0005099999999999999
US National	1 wk ahead	Bin	percent	9.3	9.4	0.000385
US National	1 wk ahead	Bin	percent	9.4	9.5	0.00027499999999999996
US National	1 wk ahead	Bin	percent	9.5	9.6	0.000187
US National	1 wk ahead	Bin	percent	9.6	9.7	0.00011999999999999999
US National	1 wk ahead	Bin	percent	9.7	9.8	0.000073
US National	1 wk ahead	Bin	percent	9.8	9.9	0.000042999999999999995
US National	1 wk ahead	Bin	percent	9.9	10	0.000023
US National	1 wk ahead	Bin	percent	10	10.1	0.000012
US National	1 wk ahead	Bin	percent	10.1	10.2	6.e-6
US National	1 wk ahead	Bin	percent	10.2	10.3	3.e-6
US National	1 wk ahead	Bin	percent	10.3	10.4	1.e-6
US National	1 wk ahead	Bin	percent	10.4	10.5	1.e-6
US National	1 wk ahead	Bin	percent	10.5	10.6	0.
US National	1 wk ahead	Bin	percent	10.6	10.7	0.
US National	1 wk ahead	Bin	percent	10.7	10.8	0.
US National	1 wk ahead	Bin	percent	10.8	10.9	0.
US National	1 wk ahead	Bin	percent	10.9	11	0.
US National	1 wk ahead	Bin	percent	11	11.1	0.
US National	1 wk ahead	Bin	percent	11.1	11.2	0.
US National	1 wk ahead	Bin	percent	11.2	11.3	0.
US National	1 wk ahead	Bin	percent	11.3	11.4	0.
US National	1 wk ahead	Bin	percent	11.4	11.5	0.
US National	1 wk ahead	Bin	percent	11.5	11.6	0.
US National	1 wk ahead	Bin	percent	11.6	11.7	0.
US National	1 wk ahead	Bin	percent	11.7	11.8	0.
US National	1 wk ahead	Bin	percent	11.8	11.9	0.
US National	1 wk ahead	Bin	percent	11.9	12	0.
US National	1 wk ahead	Bin	percent	12	12.1	0.
US National	1 wk ahead	Bin	percent	12.1	12.2	0.
US National	1 wk ahead	Bin	percent	12.2	12.3	0.
US National	1 wk ahead	Bin	percent	12.3	12.4	0.
US National	1 wk ahead	Bin	percent	12.4	12.5	0.
US National	1 wk ahead	Bin	percent	12.5	12.6	0.
US National	1 wk ahead	Bin	percent	12.6	12.7	0.
US National	1 wk ahead	Bin	percent	12.7	12.8	0.
US National	1 wk ahead	Bin	percent	12.8	12.9	0.
US National	1 wk ahead	Bin	percent	12.9	13	0.
US National	1 wk ahead	Bin	percent	13	100	0.
US National	2 wk ahead	Point	percent	NA	NA	3.8444000000000003
US National	2 wk ahead	Bin	percent	0	0.1	0.000266
US National	2 wk ahead	Bin	percent	0.1	0.2	0.000384
US National	2 wk ahead	Bin	percent	0.2	0.3	0.000544
US National	2 wk ahead	Bin	percent	0.3	0.4	0.000758
US National	2 wk ahead	Bin	percent	0.4	0.5	0.00104
US National	2 wk ahead	Bin	percent	0.5	0.6	0.0014039999999999999
US National	2 wk ahead	Bin	percent	0.6	0.7	0.001864
US National	2 wk ahead	Bin	percent	0.7	0.8	0.002435
US National	2 wk ahead	Bin	percent	0.8	0.9	0.0031309999999999997
US National	2 wk ahead	Bin	percent	0.9	1	0.003961
US National	2 wk ahead	Bin	percent	1	1.1	0.004928999999999999
US National	2 wk ahead	Bin	percent	1.1	1.2	0.0060349999999999996
US National	2 wk ahead	Bin	percent	1.2	1.3	0.007267
US National	2 wk ahead	Bin	percent	1.3	1.4	0.008605999999999999
US National	2 wk ahead	Bin	percent	1.4	1.5	0.010024
US National	2 wk ahead	Bin	percent	1.5	1.6	0.011484
US National	2 wk ahead	Bin	percent	1.6	1.7	0.01294
US National	2 wk ahead	Bin	percent	1.7	1.8	0.014346999999999999
US National	2 wk ahead	Bin	percent	1.8	1.9	0.015657
US National	2 wk ahead	Bin	percent	1.9	2	0.016828
US National	2 wk ahead	Bin	percent	2	2.1	0.017825999999999998
US National	2 wk ahead	Bin	percent	2.1	2.2	0.018632
US National	2 wk ahead	Bin	percent	2.2	2.3	0.019237
US National	2 wk ahead	Bin	percent	2.3	2.4	0.019651
US National	2 wk ahead	Bin	percent	2.4	2.5	0.019899
US National	2 wk ahead	Bin	percent	2.5	2.6	0.020014999999999998
US National	2 wk ahead	Bin	percent	2.6	2.7	0.020043
US National	2 wk ahead	Bin	percent	2.7	2.8	0.020031
US National	2 wk ahead	Bin	percent	2.8	2.9	0.020021999999999998
US National	2 wk ahead	Bin	percent	2.9	3	0.020057
US National	2 wk ahead	Bin	percent	3	3.1	0.020163999999999998
US National	2 wk ahead	Bin	percent	3.1	3.2	0.02036
US National	2 wk ahead	Bin	percent	3.2	3.3	0.020647
US National	2 wk ahead	Bin	percent	3.3	3.4	0.021016
US National	2 wk ahead	Bin	percent	3.4	3.5	0.021440999999999998
US National	2 wk ahead	Bin	percent	3.5	3.6	0.02189
US National	2 wk ahead	Bin	percent	3.6	3.7	0.022321999999999998
US National	2 wk ahead	Bin	percent	3.7	3.8	0.022694
US National	2 wk ahead	Bin	percent	3.8	3.9	0.022964
US National	2 wk ahead	Bin	percent	3.9	4	0.023094
US National	2 wk ahead	Bin	percent	4	4.1	0.023053
US National	2 wk ahead	Bin	percent	4.1	4.2	0.022824
US National	2 wk ahead	Bin	percent	4.2	4.3	0.022397
US National	2 wk ahead	Bin	percent	4.3	4.4	0.021778
US National	2 wk ahead	Bin	percent	4.4	4.5	0.020985
US National	2 wk ahead	Bin	percent	4.5	4.6	0.020045
US National	2 wk ahead	Bin	percent	4.6	4.7	0.018993
US National	2 wk ahead	Bin	percent	4.7	4.8	0.01787
US National	2 wk ahead	Bin	percent	4.8	4.9	0.016718999999999998
US National	2 wk ahead	Bin	percent	4.9	5	0.015578
US National	2 wk ahead	Bin	percent	5	5.1	0.014485
US National	2 wk ahead	Bin	percent	5.1	5.2	0.013467999999999999
US National	2 wk ahead	Bin	percent	5.2	5.3	0.012546
US National	2 wk ahead	Bin	percent	5.3	5.4	0.011729999999999999
US National	2 wk ahead	Bin	percent	5.4	5.5	0.011021
US National	2 wk ahead	Bin	percent	5.5	5.6	0.010411
US National	2 wk ahead	Bin	percent	5.6	5.7	0.009887
US National	2 wk ahead	Bin	percent	5.7	5.8	0.009427999999999999
US National	2 wk ahead	Bin	percent	5.8	5.9	0.009015
US National	2 wk ahead	Bin	percent	5.9	6	0.008624999999999999
US National	2 wk ahead	Bin	percent	6	6.1	0.008239999999999999
US National	2 wk ahead	Bin	percent	6.1	6.2	0.007845999999999999
US National	2 wk ahead	Bin	percent	6.2	6.3	0.007431999999999999
US National	2 wk ahead	Bin	percent	6.3	6.4	0.006996
US National	2 wk ahead	Bin	percent	6.4	6.5	0.00654
US National	2 wk ahead	Bin	percent	6.5	6.6	0.006068
US National	2 wk ahead	Bin	percent	6.6	6.7	0.005591
US National	2 wk ahead	Bin	percent	6.7	6.8	0.005118
US National	2 wk ahead	Bin	percent	6.8	6.9	0.004661
US National	2 wk ahead	Bin	percent	6.9	7	0.004229
US National	2 wk ahead	Bin	percent	7	7.1	0.003828
US National	2 wk ahead	Bin	percent	7.1	7.2	0.003463
US National	2 wk ahead	Bin	percent	7.2	7.3	0.003134
US National	2 wk ahead	Bin	percent	7.3	7.4	0.0028409999999999998
US National	2 wk ahead	Bin	percent	7.4	7.5	0.00258
US National	2 wk ahead	Bin	percent	7.5	7.6	0.00235
US National	2 wk ahead	Bin	percent	7.6	7.7	0.002146
US National	2 wk ahead	Bin	percent	7.7	7.8	0.001966
US National	2 wk ahead	Bin	percent	7.8	7.9	0.001808
US National	2 wk ahead	Bin	percent	7.9	8	0.001673
US National	2 wk ahead	Bin	percent	8	8.1	0.0015589999999999998
US National	2 wk ahead	Bin	percent	8.1	8.2	0.001469
US National	2 wk ahead	Bin	percent	8.2	8.3	0.0014
US National	2 wk ahead	Bin	percent	8.3	8.4	0.001353
US National	2 wk ahead	Bin	percent	8.4	8.5	0.001326
US National	2 wk ahead	Bin	percent	8.5	8.6	0.001315
US National	2 wk ahead	Bin	percent	8.6	8.7	0.001317
US National	2 wk ahead	Bin	percent	8.7	8.8	0.001326
US National	2 wk ahead	Bin	percent	8.8	8.9	0.0013369999999999999
US National	2 wk ahead	Bin	percent	8.9	9	0.0013469999999999999
US National	2 wk ahead	Bin	percent	9	9.1	0.001352
US National	2 wk ahead	Bin	percent	9.1	9.2	0.0013499999999999999
US National	2 wk ahead	Bin	percent	9.2	9.3	0.00134
US National	2 wk ahead	Bin	percent	9.3	9.4	0.0013239999999999999
US National	2 wk ahead	Bin	percent	9.4	9.5	0.001303
US National	2 wk ahead	Bin	percent	9.5	9.6	0.001282
US National	2 wk ahead	Bin	percent	9.6	9.7	0.001264
US National	2 wk ahead	Bin	percent	9.7	9.8	0.001251
US National	2 wk ahead	Bin	percent	9.8	9.9	0.0012469999999999998
US National	2 wk ahead	Bin	percent	9.9	10	0.001253
US National	2 wk ahead	Bin	percent	10	10.1	0.001269
US National	2 wk ahead	Bin	percent	10.1	10.2	0.001294
US National	2 wk ahead	Bin	percent	10.2	10.3	0.001326
US National	2 wk ahead	Bin	percent	10.3	10.4	0.0013629999999999998
US National	2 wk ahead	Bin	percent	10.4	10.5	0.001401
US National	2 wk ahead	Bin	percent	10.5	10.6	0.001436
US National	2 wk ahead	Bin	percent	10.6	10.7	0.001465
US National	2 wk ahead	Bin	percent	10.7	10.8	0.001485
US National	2 wk ahead	Bin	percent	10.8	10.9	0.0014939999999999999
US National	2 wk ahead	Bin	percent	10.9	11	0.001488
US National	2 wk ahead	Bin	percent	11	11.1	0.001468
US National	2 wk ahead	Bin	percent	11.1	11.2	0.001431
US National	2 wk ahead	Bin	percent	11.2	11.3	0.001379
US National	2 wk ahead	Bin	percent	11.3	11.4	0.001312
US National	2 wk ahead	Bin	percent	11.4	11.5	0.001233
US National	2 wk ahead	Bin	percent	11.5	11.6	0.001144
US National	2 wk ahead	Bin	percent	11.6	11.7	0.0010479999999999999
US National	2 wk ahead	Bin	percent	11.7	11.8	0.00095
US National	2 wk ahead	Bin	percent	11.8	11.9	0.0008539999999999999
US National	2 wk ahead	Bin	percent	11.9	12	0.000765
US National	2 wk ahead	Bin	percent	12	12.1	0.000686
US National	2 wk ahead	Bin	percent	12.1	12.2	0.00062
US National	2 wk ahead	Bin	percent	12.2	12.3	0.000571
US National	2 wk ahead	Bin	percent	12.3	12.4	0.000539
US National	2 wk ahead	Bin	percent	12.4	12.5	0.0005239999999999999
US National	2 wk ahead	Bin	percent	12.5	12.6	0.000525
US National	2 wk ahead	Bin	percent	12.6	12.7	0.000538
US National	2 wk ahead	Bin	percent	12.7	12.8	0.0005589999999999999
US National	2 wk ahead	Bin	percent	12.8	12.9	0.000585
US National	2 wk ahead	Bin	percent	12.9	13	0.000611
US National	2 wk ahead	Bin	percent	13	100	0.006647
US National	3 wk ahead	Point	percent	NA	NA	3.124
US National	3 wk ahead	Bin	percent	0	0.1	0.002149
US National	3 wk ahead	Bin	percent	0.1	0.2	0.002836
US National	3 wk ahead	Bin	percent	0.2	0.3	0.0036699999999999997
US National	3 wk ahead	Bin	percent	0.3	0.4	0.004658
US National	3 wk ahead	Bin	percent	0.4	0.5	0.0058
US National	3 wk ahead	Bin	percent	0.5	0.6	0.007085999999999999
US National	3 wk ahead	Bin	percent	0.6	0.7	0.008494999999999999
US National	3 wk ahead	Bin	percent	0.7	0.8	0.009998
US National	3 wk ahead	Bin	percent	0.8	0.9	0.011552999999999999
US National	3 wk ahead	Bin	percent	0.9	1	0.013113999999999999
US National	3 wk ahead	Bin	percent	1	1.1	0.014627
US National	3 wk ahead	Bin	percent	1.1	1.2	0.016042
US National	3 wk ahead	Bin	percent	1.2	1.3	0.01731
US National	3 wk ahead	Bin	percent	1.3	1.4	0.018392
US National	3 wk ahead	Bin	percent	1.4	1.5	0.019264999999999997
US National	3 wk ahead	Bin	percent	1.5	1.6	0.019916
US National	3 wk ahead	Bin	percent	1.6	1.7	0.020357
US National	3 wk ahead	Bin	percent	1.7	1.8	0.020609
US National	3 wk ahead	Bin	percent	1.8	1.9	0.020711999999999998
US National	3 wk ahead	Bin	percent	1.9	2	0.020715
US National	3 wk ahead	Bin	percent	2	2.1	0.020671
US National	3 wk ahead	Bin	percent	2.1	2.2	0.020631999999999998
US National	3 wk ahead	Bin	percent	2.2	2.3	0.020642999999999998
US National	3 wk ahead	Bin	percent	2.3	2.4	0.020738
US National	3 wk ahead	Bin	percent	2.4	2.5	0.020933
US National	3 wk ahead	Bin	percent	2.5	2.6	0.02123
US National	3 wk ahead	Bin	percent	2.6	2.7	0.021612
US National	3 wk ahead	Bin	percent	2.7	2.8	0.022047
US National	3 wk ahead	Bin	percent	2.8	2.9	0.022491
US National	3 wk ahead	Bin	percent	2.9	3	0.022896
US National	3 wk ahead	Bin	percent	3	3.1	0.023212
US National	3 wk ahead	Bin	percent	3.1	3.2	0.023393
US National	3 wk ahead	Bin	percent	3.2	3.3	0.023403999999999998
US National	3 wk ahead	Bin	percent	3.3	3.4	0.023221
US National	3 wk ahead	Bin	percent	3.4	3.5	0.022834
US National	3 wk ahead	Bin	percent	3.5	3.6	0.022248
US National	3 wk ahead	Bin	percent	3.6	3.7	0.021481
US National	3 wk ahead	Bin	percent	3.7	3.8	0.020558999999999997
US National	3 wk ahead	Bin	percent	3.8	3.9	0.019516
US National	3 wk ahead	Bin	percent	3.9	4	0.018387
US National	3 wk ahead	Bin	percent	4	4.1	0.017211
US National	3 wk ahead	Bin	percent	4.1	4.2	0.016021
US National	3 wk ahead	Bin	percent	4.2	4.3	0.014849
US National	3 wk ahead	Bin	percent	4.3	4.4	0.01372
US National	3 wk ahead	Bin	percent	4.4	4.5	0.012655999999999999
US National	3 wk ahead	Bin	percent	4.5	4.6	0.011672
US National	3 wk ahead	Bin	percent	4.6	4.7	0.010778999999999999
US National	3 wk ahead	Bin	percent	4.7	4.8	0.009987
US National	3 wk ahead	Bin	percent	4.8	4.9	0.009297
US National	3 wk ahead	Bin	percent	4.9	5	0.008708
US National	3 wk ahead	Bin	percent	5	5.1	0.008217
US National	3 wk ahead	Bin	percent	5.1	5.2	0.007816
US National	3 wk ahead	Bin	percent	5.2	5.3	0.007493
US National	3 wk ahead	Bin	percent	5.3	5.4	0.007235999999999999
US National	3 wk ahead	Bin	percent	5.4	5.5	0.007029
US National	3 wk ahead	Bin	percent	5.5	5.6	0.006856999999999999
US National	3 wk ahead	Bin	percent	5.6	5.7	0.006705999999999999
US National	3 wk ahead	Bin	percent	5.7	5.8	0.006561
US National	3 wk ahead	Bin	percent	5.8	5.9	0.006411
US National	3 wk ahead	Bin	percent	5.9	6	0.006246
US National	3 wk ahead	Bin	percent	6	6.1	0.0060609999999999995
US National	3 wk ahead	Bin	percent	6.1	6.2	0.005850999999999999
US National	3 wk ahead	Bin	percent	6.2	6.3	0.005614999999999999
US National	3 wk ahead	Bin	percent	6.3	6.4	0.005352
US National	3 wk ahead	Bin	percent	6.4	6.5	0.005064
US National	3 wk ahead	Bin	percent	6.5	6.6	0.004752999999999999
US National	3 wk ahead	Bin	percent	6.6	6.7	0.004424
US National	3 wk ahead	Bin	percent	6.7	6.8	0.004079999999999999
US National	3 wk ahead	Bin	percent	6.8	6.9	0.003728
US National	3 wk ahead	Bin	percent	6.9	7	0.003372
US National	3 wk ahead	Bin	percent	7	7.1	0.003021
US National	3 wk ahead	Bin	percent	7.1	7.2	0.00268
US National	3 wk ahead	Bin	percent	7.2	7.3	0.002358
US National	3 wk ahead	Bin	percent	7.3	7.4	0.002062
US National	3 wk ahead	Bin	percent	7.4	7.5	0.0017959999999999999
US National	3 wk ahead	Bin	percent	7.5	7.6	0.001565
US National	3 wk ahead	Bin	percent	7.6	7.7	0.00137
US National	3 wk ahead	Bin	percent	7.7	7.8	0.001212
US National	3 wk ahead	Bin	percent	7.8	7.9	0.0010869999999999999
US National	3 wk ahead	Bin	percent	7.9	8	0.000992
US National	3 wk ahead	Bin	percent	8	8.1	0.0009199999999999999
US National	3 wk ahead	Bin	percent	8.1	8.2	0.000865
US National	3 wk ahead	Bin	percent	8.2	8.3	0.0008219999999999999
US National	3 wk ahead	Bin	percent	8.3	8.4	0.000785
US National	3 wk ahead	Bin	percent	8.4	8.5	0.0007509999999999999
US National	3 wk ahead	Bin	percent	8.5	8.6	0.000717
US National	3 wk ahead	Bin	percent	8.6	8.7	0.000683
US National	3 wk ahead	Bin	percent	8.7	8.8	0.00065
US National	3 wk ahead	Bin	percent	8.8	8.9	0.00062
US National	3 wk ahead	Bin	percent	8.9	9	0.000594
US National	3 wk ahead	Bin	percent	9	9.1	0.000576
US National	3 wk ahead	Bin	percent	9.1	9.2	0.0005679999999999999
US National	3 wk ahead	Bin	percent	9.2	9.3	0.0005679999999999999
US National	3 wk ahead	Bin	percent	9.3	9.4	0.000578
US National	3 wk ahead	Bin	percent	9.4	9.5	0.0005949999999999999
US National	3 wk ahead	Bin	percent	9.5	9.6	0.000615
US National	3 wk ahead	Bin	percent	9.6	9.7	0.000636
US National	3 wk ahead	Bin	percent	9.7	9.8	0.000654
US National	3 wk ahead	Bin	percent	9.8	9.9	0.000664
US National	3 wk ahead	Bin	percent	9.9	10	0.000663
US National	3 wk ahead	Bin	percent	10	10.1	0.000651
US National	3 wk ahead	Bin	percent	10.1	10.2	0.0006259999999999999
US National	3 wk ahead	Bin	percent	10.2	10.3	0.000589
US National	3 wk ahead	Bin	percent	10.3	10.4	0.000543
US National	3 wk ahead	Bin	percent	10.4	10.5	0.000489
US National	3 wk ahead	Bin	percent	10.5	10.6	0.00043099999999999996
US National	3 wk ahead	Bin	percent	10.6	10.7	0.00037299999999999996
US National	3 wk ahead	Bin	percent	10.7	10.8	0.000319
US National	3 wk ahead	Bin	percent	10.8	10.9	0.000272
US National	3 wk ahead	Bin	percent	10.9	11	0.000234
US National	3 wk ahead	Bin	percent	11	11.1	0.00020899999999999998
US National	3 wk ahead	Bin	percent	11.1	11.2	0.000198
US National	3 wk ahead	Bin	percent	11.2	11.3	0.000203
US National	3 wk ahead	Bin	percent	11.3	11.4	0.000225
US National	3 wk ahead	Bin	percent	11.4	11.5	0.00026399999999999997
US National	3 wk ahead	Bin	percent	11.5	11.6	0.00031999999999999997
US National	3 wk ahead	Bin	percent	11.6	11.7	0.000394
US National	3 wk ahead	Bin	percent	11.7	11.8	0.00048199999999999995
US National	3 wk ahead	Bin	percent	11.8	11.9	0.000584
US National	3 wk ahead	Bin	percent	11.9	12	0.000695
US National	3 wk ahead	Bin	percent	12	12.1	0.000812
US National	3 wk ahead	Bin	percent	12.1	12.2	0.000928
US National	3 wk ahead	Bin	percent	12.2	12.3	0.0010379999999999999
US National	3 wk ahead	Bin	percent	12.3	12.4	0.001137
US National	3 wk ahead	Bin	percent	12.4	12.5	0.00122
US National	3 wk ahead	Bin	percent	12.5	12.6	0.001284
US National	3 wk ahead	Bin	percent	12.6	12.7	0.001325
US National	3 wk ahead	Bin	percent	12.7	12.8	0.001344
US National	3 wk ahead	Bin	percent	12.8	12.9	0.001343
US National	3 wk ahead	Bin	percent	12.9	13	0.001323
US National	3 wk ahead	Bin	percent	13	100	0.015255
US National	4 wk ahead	Point	percent	NA	NA	2.4074
US National	4 wk ahead	Bin	percent	0	0.1	0.005534
US National	4 wk ahead	Bin	percent	0.1	0.2	0.007097999999999999
US National	4 wk ahead	Bin	percent	0.2	0.3	0.008879999999999999
US National	4 wk ahead	Bin	percent	0.3	0.4	0.010839999999999999
US National	4 wk ahead	Bin	percent	0.4	0.5	0.012919
US National	4 wk ahead	Bin	percent	0.5	0.6	0.015038999999999999
US National	4 wk ahead	Bin	percent	0.6	0.7	0.017110999999999998
US National	4 wk ahead	Bin	percent	0.7	0.8	0.019045
US National	4 wk ahead	Bin	percent	0.8	0.9	0.020758
US National	4 wk ahead	Bin	percent	0.9	1	0.022187
US National	4 wk ahead	Bin	percent	1	1.1	0.023299
US National	4 wk ahead	Bin	percent	1.1	1.2	0.02409
US National	4 wk ahead	Bin	percent	1.2	1.3	0.024593999999999998
US National	4 wk ahead	Bin	percent	1.3	1.4	0.024872
US National	4 wk ahead	Bin	percent	1.4	1.5	0.025005
US National	4 wk ahead	Bin	percent	1.5	1.6	0.025081
US National	4 wk ahead	Bin	percent	1.6	1.7	0.025181
US National	4 wk ahead	Bin	percent	1.7	1.8	0.025366999999999997
US National	4 wk ahead	Bin	percent	1.8	1.9	0.025672
US National	4 wk ahead	Bin	percent	1.9	2	0.026095
US National	4 wk ahead	Bin	percent	2	2.1	0.026601
US National	4 wk ahead	Bin	percent	2.1	2.2	0.027129
US National	4 wk ahead	Bin	percent	2.2	2.3	0.027601999999999998
US National	4 wk ahead	Bin	percent	2.3	2.4	0.027939
US National	4 wk ahead	Bin	percent	2.4	2.5	0.028066999999999998
US National	4 wk ahead	Bin	percent	2.5	2.6	0.027933999999999997
US National	4 wk ahead	Bin	percent	2.6	2.7	0.027510999999999997
US National	4 wk ahead	Bin	percent	2.7	2.8	0.026799999999999997
US National	4 wk ahead	Bin	percent	2.8	2.9	0.025824999999999997
US National	4 wk ahead	Bin	percent	2.9	3	0.024628999999999998
US National	4 wk ahead	Bin	percent	3	3.1	0.023264999999999997
US National	4 wk ahead	Bin	percent	3.1	3.2	0.021788
US National	4 wk ahead	Bin	percent	3.2	3.3	0.020248
US National	4 wk ahead	Bin	percent	3.3	3.4	0.018685999999999998
US National	4 wk ahead	Bin	percent	3.4	3.5	0.017134
US National	4 wk ahead	Bin	percent	3.5	3.6	0.015618
US National	4 wk ahead	Bin	percent	3.6	3.7	0.014159
US National	4 wk ahead	Bin	percent	3.7	3.8	0.012773999999999999
US National	4 wk ahead	Bin	percent	3.8	3.9	0.011484999999999999
US National	4 wk ahead	Bin	percent	3.9	4	0.010312
US National	4 wk ahead	Bin	percent	4	4.1	0.009276999999999999
US National	4 wk ahead	Bin	percent	4.1	4.2	0.008395999999999999
US National	4 wk ahead	Bin	percent	4.2	4.3	0.007684
US National	4 wk ahead	Bin	percent	4.3	4.4	0.007143999999999999
US National	4 wk ahead	Bin	percent	4.4	4.5	0.006768
US National	4 wk ahead	Bin	percent	4.5	4.6	0.006539
US National	4 wk ahead	Bin	percent	4.6	4.7	0.006428
US National	4 wk ahead	Bin	percent	4.7	4.8	0.006398999999999999
US National	4 wk ahead	Bin	percent	4.8	4.9	0.006408
US National	4 wk ahead	Bin	percent	4.9	5	0.006415
US National	4 wk ahead	Bin	percent	5	5.1	0.0063809999999999995
US National	4 wk ahead	Bin	percent	5.1	5.2	0.006277
US National	4 wk ahead	Bin	percent	5.2	5.3	0.006083
US National	4 wk ahead	Bin	percent	5.3	5.4	0.005794
US National	4 wk ahead	Bin	percent	5.4	5.5	0.005416
US National	4 wk ahead	Bin	percent	5.5	5.6	0.004967
US National	4 wk ahead	Bin	percent	5.6	5.7	0.004471999999999999
US National	4 wk ahead	Bin	percent	5.7	5.8	0.003959
US National	4 wk ahead	Bin	percent	5.8	5.9	0.0034549999999999997
US National	4 wk ahead	Bin	percent	5.9	6	0.002985
US National	4 wk ahead	Bin	percent	6	6.1	0.002565
US National	4 wk ahead	Bin	percent	6.1	6.2	0.002204
US National	4 wk ahead	Bin	percent	6.2	6.3	0.001906
US National	4 wk ahead	Bin	percent	6.3	6.4	0.001668
US National	4 wk ahead	Bin	percent	6.4	6.5	0.0014839999999999999
US National	4 wk ahead	Bin	percent	6.5	6.6	0.001346
US National	4 wk ahead	Bin	percent	6.6	6.7	0.0012439999999999999
US National	4 wk ahead	Bin	percent	6.7	6.8	0.00117
US National	4 wk ahead	Bin	percent	6.8	6.9	0.0011149999999999999
US National	4 wk ahead	Bin	percent	6.9	7	0.001072
US National	4 wk ahead	Bin	percent	7	7.1	0.0010329999999999998
US National	4 wk ahead	Bin	percent	7.1	7.2	0.000992
US National	4 wk ahead	Bin	percent	7.2	7.3	0.000944
US National	4 wk ahead	Bin	percent	7.3	7.4	0.0008849999999999999
US National	4 wk ahead	Bin	percent	7.4	7.5	0.000815
US National	4 wk ahead	Bin	percent	7.5	7.6	0.0007329999999999999
US National	4 wk ahead	Bin	percent	7.6	7.7	0.000643
US National	4 wk ahead	Bin	percent	7.7	7.8	0.000549
US National	4 wk ahead	Bin	percent	7.8	7.9	0.000455
US National	4 wk ahead	Bin	percent	7.9	8	0.000366
US National	4 wk ahead	Bin	percent	8	8.1	0.000286
US National	4 wk ahead	Bin	percent	8.1	8.2	0.000217
US National	4 wk ahead	Bin	percent	8.2	8.3	0.00015999999999999999
US National	4 wk ahead	Bin	percent	8.3	8.4	0.000117
US National	4 wk ahead	Bin	percent	8.4	8.5	0.000087
US National	4 wk ahead	Bin	percent	8.5	8.6	0.00007
US National	4 wk ahead	Bin	percent	8.6	8.7	0.000065
US National	4 wk ahead	Bin	percent	8.7	8.8	0.000072
US National	4 wk ahead	Bin	percent	8.8	8.9	0.000092
US National	4 wk ahead	Bin	percent	8.9	9	0.000126
US National	4 wk ahead	Bin	percent	9	9.1	0.000175
US National	4 wk ahead	Bin	percent	9.1	9.2	0.00023999999999999998
US National	4 wk ahead	Bin	percent	9.2	9.3	0.00032199999999999997
US National	4 wk ahead	Bin	percent	9.3	9.4	0.00041999999999999996
US National	4 wk ahead	Bin	percent	9.4	9.5	0.0005329999999999999
US National	4 wk ahead	Bin	percent	9.5	9.6	0.0006569999999999999
US National	4 wk ahead	Bin	percent	9.6	9.7	0.0007869999999999999
US National	4 wk ahead	Bin	percent	9.7	9.8	0.000917
US National	4 wk ahead	Bin	percent	9.8	9.9	0.00104
US National	4 wk ahead	Bin	percent	9.9	10	0.001147
US National	4 wk ahead	Bin	percent	10	10.1	0.0012339999999999999
US National	4 wk ahead	Bin	percent	10.1	10.2	0.0012929999999999999
US National	4 wk ahead	Bin	percent	10.2	10.3	0.001321
US National	4 wk ahead	Bin	percent	10.3	10.4	0.001317
US National	4 wk ahead	Bin	percent	10.4	10.5	0.001282
US National	4 wk ahead	Bin	percent	10.5	10.6	0.001219
US National	4 wk ahead	Bin	percent	10.6	10.7	0.001135
US National	4 wk ahead	Bin	percent	10.7	10.8	0.001037
US National	4 wk ahead	Bin	percent	10.8	10.9	0.0009339999999999999
US National	4 wk ahead	Bin	percent	10.9	11	0.0008359999999999999
US National	4 wk ahead	Bin	percent	11	11.1	0.00075
US National	4 wk ahead	Bin	percent	11.1	11.2	0.0006839999999999999
US National	4 wk ahead	Bin	percent	11.2	11.3	0.000641
US National	4 wk ahead	Bin	percent	11.3	11.4	0.000624
US National	4 wk ahead	Bin	percent	11.4	11.5	0.000629
US National	4 wk ahead	Bin	percent	11.5	11.6	0.000652
US National	4 wk ahead	Bin	percent	11.6	11.7	0.000686
US National	4 wk ahead	Bin	percent	11.7	11.8	0.000722
US National	4 wk ahead	Bin	percent	11.8	11.9	0.000752
US National	4 wk ahead	Bin	percent	11.9	12	0.000768
US National	4 wk ahead	Bin	percent	12	12.1	0.000765
US National	4 wk ahead	Bin	percent	12.1	12.2	0.000741
US National	4 wk ahead	Bin	percent	12.2	12.3	0.000696
US National	4 wk ahead	Bin	percent	12.3	12.4	0.000633
US National	4 wk ahead	Bin	percent	12.4	12.5	0.000557
US National	4 wk ahead	Bin	percent	12.5	12.6	0.000473
US National	4 wk ahead	Bin	percent	12.6	12.7	0.00038899999999999997
US National	4 wk ahead	Bin	percent	12.7	12.8	0.000309
US National	4 wk ahead	Bin	percent	12.8	12.9	0.00023799999999999998
US National	4 wk ahead	Bin	percent	12.9	13	0.000176
US National	4 wk ahead	Bin	percent	13	100	0.000367
