# Supplementary material for: Use of daily Internet search query data improves real-time projections of influenza epidemics
Source: J R Soc Interface. 2018 Oct 10;15(147):20180220. doi: 10.1098/rsif.2018.0220 (PMC6228485; doi:10.1098/rsif.2018.0220)
Supplement: Prediction results in FluChallenge format [file rsif20180220supp2.gz › Forecast-files/mss-15-wikiWEEKnoNOW/3-23_paramrep.txt]

{"LL"	{71.84087723867918	170.02007118147253	355.209670036939	429.1200189502452}}
{"DD"	{3.2486034209361216	4.417177791211848	5.956554372611503	6.665106905143917}}
{"R0max"	{1.9448173173791212	2.385909431102598	3.5253839670020373	3.8452145312478643}}
{"R0min"	{0.8555893695929565	0.9500781856831082	1.0697906150349168	1.1565552179717378}}
{"Inf"	{1569.4890216335687	2216.096779166547	3124.998558329944	3544.416994898602}}
{"Sus"	{35637.99446271328	39890.3047597385	51554.44922088902	65254.90858700283}}
{"R0(t)"	{1.3732969609521268	1.5739076860612762	2.0478125912226206	2.231244731672394}}
{"Reff"	{0.6050781250732141	0.7248858883882409	0.9222589707284043	1.1297854211673313}}
