# Supplementary material for: Use of daily Internet search query data improves real-time projections of influenza epidemics
Source: J R Soc Interface. 2018 Oct 10;15(147):20180220. doi: 10.1098/rsif.2018.0220 (PMC6228485; doi:10.1098/rsif.2018.0220)
Supplement: Prediction results in FluChallenge format [file rsif20180220supp2.gz › Forecast-files/mss-15-wikiWEEKnoNOW/6-17_paramrep.txt]

{"LL"	{43.65040602011055	151.40470963685144	344.4995624150044	465.30526552286534}}
{"DD"	{3.0027209557771366	4.04076876717833	6.01714696949424	6.466620956344331}}
{"R0max"	{1.4755142596201165	2.0270709587533267	2.891368284136334	3.4975533795952805}}
{"R0min"	{0.8542839377701364	0.8931844633184783	1.028993768331391	1.1309809313551955}}
{"Inf"	{1486.5964966526851	1995.7381958336214	3029.3276003113956	3285.976415542977}}
{"Sus"	{46414.14003280327	50652.988457851156	60426.42612521997	73258.83348761461}}
{"R0(t)"	{1.2502020272370802	1.535755702933502	1.96065845282252	2.1982892753085226}}
{"Reff"	{0.7144282389626156	0.859181007792709	1.0409461973872487	1.2086715358668083}}
