# Supplementary material for: Use of daily Internet search query data improves real-time projections of influenza epidemics
Source: J R Soc Interface. 2018 Oct 10;15(147):20180220. doi: 10.1098/rsif.2018.0220 (PMC6228485; doi:10.1098/rsif.2018.0220)
Supplement: Prediction results in FluChallenge format [file rsif20180220supp2.gz › Forecast-files/mss-15-wikiWEEKnoNOW/7-5_paramrep.txt]

{"LL"	{56.29593067096967	173.2027296447979	339.50845203986637	418.7946638749044}}
{"DD"	{2.3496004506589125	4.069039960442954	5.934788936651465	6.757200829922544}}
{"R0max"	{1.7506889475254552	2.2195609430638337	3.0582990841697764	3.497060272988579}}
{"R0min"	{0.8449061186133885	0.8743016866521283	0.9850545341787561	1.1451704213382994}}
{"Inf"	{533.2594858986093	892.6153696160021	1272.1093296205092	1460.4409749203646}}
{"Sus"	{70176.24726467549	74049.61359353061	81312.34471025605	88521.87528254712}}
{"R0(t)"	{1.120885824177749	1.2209326745103373	1.4281948584769788	1.5160599238792498}}
{"Reff"	{0.8835637959601489	0.9627158864572518	1.0940868082929491	1.1831533654457258}}
