# Supplementary material for: Use of daily Internet search query data improves real-time projections of influenza epidemics
Source: J R Soc Interface. 2018 Oct 10;15(147):20180220. doi: 10.1098/rsif.2018.0220 (PMC6228485; doi:10.1098/rsif.2018.0220)
Supplement: Prediction results in FluChallenge format [file rsif20180220supp2.gz › Forecast-files/mss-15-wikiWEEKnoNOW/5-2_paramrep.txt]

{"LL"	{36.009971649680935	159.42392274371363	341.94672623673284	449.4473377773537}}
{"DD"	{2.7350169266266087	3.8143622561798605	5.7464159966139805	6.6573476925459385}}
{"R0max"	{1.4890584436163241	2.006396492880671	2.8237070677751372	3.528982710331076}}
{"R0min"	{0.8267630574603977	0.8672232918423832	1.0278051586649823	1.1272331430089593}}
{"Inf"	{503.36971305131874	710.4154730795537	1075.2714851788517	1234.768827589718}}
{"Sus"	{72939.33060721759	74465.1859276009	83839.50764124758	90219.8742590834}}
{"R0(t)"	{0.9845782872413098	1.1183146978001244	1.3320942541384748	1.437398011520545}}
{"Reff"	{0.789615869257056	0.9036647925678618	1.0590614957213391	1.1480455162384955}}
