# Supplementary material for: Use of daily Internet search query data improves real-time projections of influenza epidemics
Source: J R Soc Interface. 2018 Oct 10;15(147):20180220. doi: 10.1098/rsif.2018.0220 (PMC6228485; doi:10.1098/rsif.2018.0220)
Supplement: Prediction results in FluChallenge format [file rsif20180220supp2.gz › Forecast-files/mss-15-wikiWEEKnoNOW/2013-EW4.csv]

Location	Target	Type	Unit	Bin_start_incl	Bin_end_notincl	Value
US National	1 wk ahead	Point	percent	NA	NA	5.121200000000001
US National	1 wk ahead	Bin	percent	0	0,1	0.
US National	1 wk ahead	Bin	percent	0,1	0,2	0.
US National	1 wk ahead	Bin	percent	0,2	0,3	0.
US National	1 wk ahead	Bin	percent	0,3	0,4	1.e-6
US National	1 wk ahead	Bin	percent	0,4	0,5	1.e-6
US National	1 wk ahead	Bin	percent	0,5	0,6	3.e-6
US National	1 wk ahead	Bin	percent	0,6	0,7	4.9999999999999996e-6
US National	1 wk ahead	Bin	percent	0,7	0,8	9.e-6
US National	1 wk ahead	Bin	percent	0,8	0,9	0.000016
US National	1 wk ahead	Bin	percent	0,9	1	0.000029
US National	1 wk ahead	Bin	percent	1	1,1	0.000049
US National	1 wk ahead	Bin	percent	1,1	1,2	0.00007999999999999999
US National	1 wk ahead	Bin	percent	1,2	1,3	0.000128
US National	1 wk ahead	Bin	percent	1,3	1,4	0.00019899999999999999
US National	1 wk ahead	Bin	percent	1,4	1,5	0.0003
US National	1 wk ahead	Bin	percent	1,5	1,6	0.000443
US National	1 wk ahead	Bin	percent	1,6	1,7	0.000637
US National	1 wk ahead	Bin	percent	1,7	1,8	0.0008939999999999999
US National	1 wk ahead	Bin	percent	1,8	1,9	0.0012259999999999999
US National	1 wk ahead	Bin	percent	1,9	2	0.001645
US National	1 wk ahead	Bin	percent	2	2,1	0.002159
US National	1 wk ahead	Bin	percent	2,1	2,2	0.002778
US National	1 wk ahead	Bin	percent	2,2	2,3	0.003505
US National	1 wk ahead	Bin	percent	2,3	2,4	0.004339
US National	1 wk ahead	Bin	percent	2,4	2,5	0.005278
US National	1 wk ahead	Bin	percent	2,5	2,6	0.006312
US National	1 wk ahead	Bin	percent	2,6	2,7	0.007427
US National	1 wk ahead	Bin	percent	2,7	2,8	0.008603999999999999
US National	1 wk ahead	Bin	percent	2,8	2,9	0.009819
US National	1 wk ahead	Bin	percent	2,9	3	0.011044
US National	1 wk ahead	Bin	percent	3	3,1	0.012249
US National	1 wk ahead	Bin	percent	3,1	3,2	0.013401999999999999
US National	1 wk ahead	Bin	percent	3,2	3,3	0.014475
US National	1 wk ahead	Bin	percent	3,3	3,4	0.015444999999999999
US National	1 wk ahead	Bin	percent	3,4	3,5	0.0163
US National	1 wk ahead	Bin	percent	3,5	3,6	0.017041999999999998
US National	1 wk ahead	Bin	percent	3,6	3,7	0.017686999999999998
US National	1 wk ahead	Bin	percent	3,7	3,8	0.018267
US National	1 wk ahead	Bin	percent	3,8	3,9	0.018823
US National	1 wk ahead	Bin	percent	3,9	4	0.019396999999999998
US National	1 wk ahead	Bin	percent	4	4,1	0.020028
US National	1 wk ahead	Bin	percent	4,1	4,2	0.020742999999999998
US National	1 wk ahead	Bin	percent	4,2	4,3	0.02155
US National	1 wk ahead	Bin	percent	4,3	4,4	0.022435
US National	1 wk ahead	Bin	percent	4,4	4,5	0.023365999999999998
US National	1 wk ahead	Bin	percent	4,5	4,6	0.024298
US National	1 wk ahead	Bin	percent	4,6	4,7	0.025176
US National	1 wk ahead	Bin	percent	4,7	4,8	0.025946
US National	1 wk ahead	Bin	percent	4,8	4,9	0.026556999999999997
US National	1 wk ahead	Bin	percent	4,9	5	0.026966999999999998
US National	1 wk ahead	Bin	percent	5	5,1	0.027149999999999997
US National	1 wk ahead	Bin	percent	5,1	5,2	0.027084
US National	1 wk ahead	Bin	percent	5,2	5,3	0.026767
US National	1 wk ahead	Bin	percent	5,3	5,4	0.026206
US National	1 wk ahead	Bin	percent	5,4	5,5	0.025415
US National	1 wk ahead	Bin	percent	5,5	5,6	0.024425
US National	1 wk ahead	Bin	percent	5,6	5,7	0.023271
US National	1 wk ahead	Bin	percent	5,7	5,8	0.021993
US National	1 wk ahead	Bin	percent	5,8	5,9	0.020637
US National	1 wk ahead	Bin	percent	5,9	6	0.019244
US National	1 wk ahead	Bin	percent	6	6,1	0.017851
US National	1 wk ahead	Bin	percent	6,1	6,2	0.016486
US National	1 wk ahead	Bin	percent	6,2	6,3	0.015168999999999998
US National	1 wk ahead	Bin	percent	6,3	6,4	0.013909
US National	1 wk ahead	Bin	percent	6,4	6,5	0.012711
US National	1 wk ahead	Bin	percent	6,5	6,6	0.011576999999999999
US National	1 wk ahead	Bin	percent	6,6	6,7	0.010509
US National	1 wk ahead	Bin	percent	6,7	6,8	0.009514
US National	1 wk ahead	Bin	percent	6,8	6,9	0.008603999999999999
US National	1 wk ahead	Bin	percent	6,9	7	0.007794
US National	1 wk ahead	Bin	percent	7	7,1	0.007104999999999999
US National	1 wk ahead	Bin	percent	7,1	7,2	0.006553
US National	1 wk ahead	Bin	percent	7,2	7,3	0.006150999999999999
US National	1 wk ahead	Bin	percent	7,3	7,4	0.005899
US National	1 wk ahead	Bin	percent	7,4	7,5	0.005787
US National	1 wk ahead	Bin	percent	7,5	7,6	0.00579
US National	1 wk ahead	Bin	percent	7,6	7,7	0.005869
US National	1 wk ahead	Bin	percent	7,7	7,8	0.005979
US National	1 wk ahead	Bin	percent	7,8	7,9	0.00607
US National	1 wk ahead	Bin	percent	7,9	8	0.006098
US National	1 wk ahead	Bin	percent	8	8,1	0.0060279999999999995
US National	1 wk ahead	Bin	percent	8,1	8,2	0.005836999999999999
US National	1 wk ahead	Bin	percent	8,2	8,3	0.00552
US National	1 wk ahead	Bin	percent	8,3	8,4	0.00509
US National	1 wk ahead	Bin	percent	8,4	8,5	0.0045709999999999995
US National	1 wk ahead	Bin	percent	8,5	8,6	0.003994999999999999
US National	1 wk ahead	Bin	percent	8,6	8,7	0.003401
US National	1 wk ahead	Bin	percent	8,7	8,8	0.0028239999999999997
US National	1 wk ahead	Bin	percent	8,8	8,9	0.0022949999999999997
US National	1 wk ahead	Bin	percent	8,9	9	0.001839
US National	1 wk ahead	Bin	percent	9	9,1	0.00147
US National	1 wk ahead	Bin	percent	9,1	9,2	0.001196
US National	1 wk ahead	Bin	percent	9,2	9,3	0.001015
US National	1 wk ahead	Bin	percent	9,3	9,4	0.000922
US National	1 wk ahead	Bin	percent	9,4	9,5	0.0009029999999999999
US National	1 wk ahead	Bin	percent	9,5	9,6	0.000945
US National	1 wk ahead	Bin	percent	9,6	9,7	0.001029
US National	1 wk ahead	Bin	percent	9,7	9,8	0.001137
US National	1 wk ahead	Bin	percent	9,8	9,9	0.001249
US National	1 wk ahead	Bin	percent	9,9	10	0.001349
US National	1 wk ahead	Bin	percent	10	10,1	0.001421
US National	1 wk ahead	Bin	percent	10,1	10,2	0.001455
US National	1 wk ahead	Bin	percent	10,2	10,3	0.001444
US National	1 wk ahead	Bin	percent	10,3	10,4	0.001389
US National	1 wk ahead	Bin	percent	10,4	10,5	0.001294
US National	1 wk ahead	Bin	percent	10,5	10,6	0.001166
US National	1 wk ahead	Bin	percent	10,6	10,7	0.001017
US National	1 wk ahead	Bin	percent	10,7	10,8	0.000859
US National	1 wk ahead	Bin	percent	10,8	10,9	0.000701
US National	1 wk ahead	Bin	percent	10,9	11	0.000554
US National	1 wk ahead	Bin	percent	11	11,1	0.000423
US National	1 wk ahead	Bin	percent	11,1	11,2	0.00031299999999999996
US National	1 wk ahead	Bin	percent	11,2	11,3	0.000224
US National	1 wk ahead	Bin	percent	11,3	11,4	0.000156
US National	1 wk ahead	Bin	percent	11,4	11,5	0.000107
US National	1 wk ahead	Bin	percent	11,5	11,6	0.000074
US National	1 wk ahead	Bin	percent	11,6	11,7	0.000054
US National	1 wk ahead	Bin	percent	11,7	11,8	0.000046
US National	1 wk ahead	Bin	percent	11,8	11,9	0.000049
US National	1 wk ahead	Bin	percent	11,9	12	0.000062
US National	1 wk ahead	Bin	percent	12	12,1	0.00008599999999999999
US National	1 wk ahead	Bin	percent	12,1	12,2	0.000122
US National	1 wk ahead	Bin	percent	12,2	12,3	0.00016999999999999999
US National	1 wk ahead	Bin	percent	12,3	12,4	0.00022999999999999998
US National	1 wk ahead	Bin	percent	12,4	12,5	0.00030199999999999997
US National	1 wk ahead	Bin	percent	12,5	12,6	0.000383
US National	1 wk ahead	Bin	percent	12,6	12,7	0.00046899999999999996
US National	1 wk ahead	Bin	percent	12,7	12,8	0.000554
US National	1 wk ahead	Bin	percent	12,8	12,9	0.0006309999999999999
US National	1 wk ahead	Bin	percent	12,9	13	0.000694
US National	1 wk ahead	Bin	percent	13	100	0.03623
US National	2 wk ahead	Point	percent	NA	NA	4.7414000000000005
US National	2 wk ahead	Bin	percent	0	0,1	0.0005369999999999999
US National	2 wk ahead	Bin	percent	0,1	0,2	0.0006929999999999999
US National	2 wk ahead	Bin	percent	0,2	0,3	0.0008839999999999999
US National	2 wk ahead	Bin	percent	0,3	0,4	0.001113
US National	2 wk ahead	Bin	percent	0,4	0,5	0.001383
US National	2 wk ahead	Bin	percent	0,5	0,6	0.0016979999999999999
US National	2 wk ahead	Bin	percent	0,6	0,7	0.0020599999999999998
US National	2 wk ahead	Bin	percent	0,7	0,8	0.0024679999999999997
US National	2 wk ahead	Bin	percent	0,8	0,9	0.002923
US National	2 wk ahead	Bin	percent	0,9	1	0.003423
US National	2 wk ahead	Bin	percent	1	1,1	0.0039629999999999995
US National	2 wk ahead	Bin	percent	1,1	1,2	0.0045379999999999995
US National	2 wk ahead	Bin	percent	1,2	1,3	0.005144
US National	2 wk ahead	Bin	percent	1,3	1,4	0.005771
US National	2 wk ahead	Bin	percent	1,4	1,5	0.006411999999999999
US National	2 wk ahead	Bin	percent	1,5	1,6	0.007058999999999999
US National	2 wk ahead	Bin	percent	1,6	1,7	0.007702
US National	2 wk ahead	Bin	percent	1,7	1,8	0.008335
US National	2 wk ahead	Bin	percent	1,8	1,9	0.00895
US National	2 wk ahead	Bin	percent	1,9	2	0.009542
US National	2 wk ahead	Bin	percent	2	2,1	0.010107
US National	2 wk ahead	Bin	percent	2,1	2,2	0.010641
US National	2 wk ahead	Bin	percent	2,2	2,3	0.011144999999999999
US National	2 wk ahead	Bin	percent	2,3	2,4	0.011618999999999999
US National	2 wk ahead	Bin	percent	2,4	2,5	0.012065
US National	2 wk ahead	Bin	percent	2,5	2,6	0.012487999999999999
US National	2 wk ahead	Bin	percent	2,6	2,7	0.012889999999999999
US National	2 wk ahead	Bin	percent	2,7	2,8	0.013276
US National	2 wk ahead	Bin	percent	2,8	2,9	0.013651
US National	2 wk ahead	Bin	percent	2,9	3	0.014018
US National	2 wk ahead	Bin	percent	3	3,1	0.014381
US National	2 wk ahead	Bin	percent	3,1	3,2	0.014743
US National	2 wk ahead	Bin	percent	3,2	3,3	0.015103
US National	2 wk ahead	Bin	percent	3,3	3,4	0.015463
US National	2 wk ahead	Bin	percent	3,4	3,5	0.015820999999999998
US National	2 wk ahead	Bin	percent	3,5	3,6	0.016173
US National	2 wk ahead	Bin	percent	3,6	3,7	0.016517
US National	2 wk ahead	Bin	percent	3,7	3,8	0.016847
US National	2 wk ahead	Bin	percent	3,8	3,9	0.017158
US National	2 wk ahead	Bin	percent	3,9	4	0.017443
US National	2 wk ahead	Bin	percent	4	4,1	0.017693999999999998
US National	2 wk ahead	Bin	percent	4,1	4,2	0.017905
US National	2 wk ahead	Bin	percent	4,2	4,3	0.018068999999999998
US National	2 wk ahead	Bin	percent	4,3	4,4	0.018177
US National	2 wk ahead	Bin	percent	4,4	4,5	0.018224
US National	2 wk ahead	Bin	percent	4,5	4,6	0.018205
US National	2 wk ahead	Bin	percent	4,6	4,7	0.018115
US National	2 wk ahead	Bin	percent	4,7	4,8	0.017952
US National	2 wk ahead	Bin	percent	4,8	4,9	0.017717999999999998
US National	2 wk ahead	Bin	percent	4,9	5	0.01741
US National	2 wk ahead	Bin	percent	5	5,1	0.017036
US National	2 wk ahead	Bin	percent	5,1	5,2	0.016602
US National	2 wk ahead	Bin	percent	5,2	5,3	0.016113
US National	2 wk ahead	Bin	percent	5,3	5,4	0.015578999999999999
US National	2 wk ahead	Bin	percent	5,4	5,5	0.015009999999999999
US National	2 wk ahead	Bin	percent	5,5	5,6	0.014416
US National	2 wk ahead	Bin	percent	5,6	5,7	0.013807
US National	2 wk ahead	Bin	percent	5,7	5,8	0.013189999999999999
US National	2 wk ahead	Bin	percent	5,8	5,9	0.012574
US National	2 wk ahead	Bin	percent	5,9	6	0.011963999999999999
US National	2 wk ahead	Bin	percent	6	6,1	0.011363
US National	2 wk ahead	Bin	percent	6,1	6,2	0.010777
US National	2 wk ahead	Bin	percent	6,2	6,3	0.010204
US National	2 wk ahead	Bin	percent	6,3	6,4	0.009644999999999999
US National	2 wk ahead	Bin	percent	6,4	6,5	0.009101
US National	2 wk ahead	Bin	percent	6,5	6,6	0.008570999999999999
US National	2 wk ahead	Bin	percent	6,6	6,7	0.008054
US National	2 wk ahead	Bin	percent	6,7	6,8	0.007549999999999999
US National	2 wk ahead	Bin	percent	6,8	6,9	0.007062
US National	2 wk ahead	Bin	percent	6,9	7	0.006588999999999999
US National	2 wk ahead	Bin	percent	7	7,1	0.006136
US National	2 wk ahead	Bin	percent	7,1	7,2	0.005706
US National	2 wk ahead	Bin	percent	7,2	7,3	0.0053029999999999996
US National	2 wk ahead	Bin	percent	7,3	7,4	0.004928999999999999
US National	2 wk ahead	Bin	percent	7,4	7,5	0.004589
US National	2 wk ahead	Bin	percent	7,5	7,6	0.004285
US National	2 wk ahead	Bin	percent	7,6	7,7	0.004019
US National	2 wk ahead	Bin	percent	7,7	7,8	0.003792
US National	2 wk ahead	Bin	percent	7,8	7,9	0.003604
US National	2 wk ahead	Bin	percent	7,9	8	0.0034519999999999998
US National	2 wk ahead	Bin	percent	8	8,1	0.0033339999999999997
US National	2 wk ahead	Bin	percent	8,1	8,2	0.003248
US National	2 wk ahead	Bin	percent	8,2	8,3	0.0031869999999999997
US National	2 wk ahead	Bin	percent	8,3	8,4	0.003149
US National	2 wk ahead	Bin	percent	8,4	8,5	0.003129
US National	2 wk ahead	Bin	percent	8,5	8,6	0.003123
US National	2 wk ahead	Bin	percent	8,6	8,7	0.0031279999999999997
US National	2 wk ahead	Bin	percent	8,7	8,8	0.0031409999999999997
US National	2 wk ahead	Bin	percent	8,8	8,9	0.0031579999999999998
US National	2 wk ahead	Bin	percent	8,9	9	0.0031799999999999997
US National	2 wk ahead	Bin	percent	9	9,1	0.003204
US National	2 wk ahead	Bin	percent	9,1	9,2	0.00323
US National	2 wk ahead	Bin	percent	9,2	9,3	0.003257
US National	2 wk ahead	Bin	percent	9,3	9,4	0.0032849999999999997
US National	2 wk ahead	Bin	percent	9,4	9,5	0.0033139999999999997
US National	2 wk ahead	Bin	percent	9,5	9,6	0.003342
US National	2 wk ahead	Bin	percent	9,6	9,7	0.003368
US National	2 wk ahead	Bin	percent	9,7	9,8	0.003391
US National	2 wk ahead	Bin	percent	9,8	9,9	0.0034089999999999997
US National	2 wk ahead	Bin	percent	9,9	10	0.003418
US National	2 wk ahead	Bin	percent	10	10,1	0.003417
US National	2 wk ahead	Bin	percent	10,1	10,2	0.0034019999999999996
US National	2 wk ahead	Bin	percent	10,2	10,3	0.003371
US National	2 wk ahead	Bin	percent	10,3	10,4	0.0033209999999999997
US National	2 wk ahead	Bin	percent	10,4	10,5	0.00325
US National	2 wk ahead	Bin	percent	10,5	10,6	0.0031569999999999997
US National	2 wk ahead	Bin	percent	10,6	10,7	0.0030429999999999997
US National	2 wk ahead	Bin	percent	10,7	10,8	0.002908
US National	2 wk ahead	Bin	percent	10,8	10,9	0.002753
US National	2 wk ahead	Bin	percent	10,9	11	0.002582
US National	2 wk ahead	Bin	percent	11	11,1	0.002398
US National	2 wk ahead	Bin	percent	11,1	11,2	0.002206
US National	2 wk ahead	Bin	percent	11,2	11,3	0.00201
US National	2 wk ahead	Bin	percent	11,3	11,4	0.001816
US National	2 wk ahead	Bin	percent	11,4	11,5	0.0016279999999999999
US National	2 wk ahead	Bin	percent	11,5	11,6	0.00145
US National	2 wk ahead	Bin	percent	11,6	11,7	0.001286
US National	2 wk ahead	Bin	percent	11,7	11,8	0.001139
US National	2 wk ahead	Bin	percent	11,8	11,9	0.001011
US National	2 wk ahead	Bin	percent	11,9	12	0.000901
US National	2 wk ahead	Bin	percent	12	12,1	0.000812
US National	2 wk ahead	Bin	percent	12,1	12,2	0.00074
US National	2 wk ahead	Bin	percent	12,2	12,3	0.000685
US National	2 wk ahead	Bin	percent	12,3	12,4	0.0006439999999999999
US National	2 wk ahead	Bin	percent	12,4	12,5	0.000614
US National	2 wk ahead	Bin	percent	12,5	12,6	0.000593
US National	2 wk ahead	Bin	percent	12,6	12,7	0.000578
US National	2 wk ahead	Bin	percent	12,7	12,8	0.000565
US National	2 wk ahead	Bin	percent	12,8	12,9	0.000554
US National	2 wk ahead	Bin	percent	12,9	13	0.00054
US National	2 wk ahead	Bin	percent	13	100	0.054993999999999994
US National	3 wk ahead	Point	percent	NA	NA	3.8954
US National	3 wk ahead	Bin	percent	0	0,1	0.002835
US National	3 wk ahead	Bin	percent	0,1	0,2	0.003323
US National	3 wk ahead	Bin	percent	0,2	0,3	0.0038569999999999998
US National	3 wk ahead	Bin	percent	0,3	0,4	0.004434
US National	3 wk ahead	Bin	percent	0,4	0,5	0.005051
US National	3 wk ahead	Bin	percent	0,5	0,6	0.005703
US National	3 wk ahead	Bin	percent	0,6	0,7	0.006383
US National	3 wk ahead	Bin	percent	0,7	0,8	0.007085999999999999
US National	3 wk ahead	Bin	percent	0,8	0,9	0.007803999999999999
US National	3 wk ahead	Bin	percent	0,9	1	0.00853
US National	3 wk ahead	Bin	percent	1	1,1	0.009257
US National	3 wk ahead	Bin	percent	1,1	1,2	0.009977999999999999
US National	3 wk ahead	Bin	percent	1,2	1,3	0.010687
US National	3 wk ahead	Bin	percent	1,3	1,4	0.011378
US National	3 wk ahead	Bin	percent	1,4	1,5	0.012046
US National	3 wk ahead	Bin	percent	1,5	1,6	0.012686999999999999
US National	3 wk ahead	Bin	percent	1,6	1,7	0.013295999999999999
US National	3 wk ahead	Bin	percent	1,7	1,8	0.013871
US National	3 wk ahead	Bin	percent	1,8	1,9	0.01441
US National	3 wk ahead	Bin	percent	1,9	2	0.014910999999999999
US National	3 wk ahead	Bin	percent	2	2,1	0.015373
US National	3 wk ahead	Bin	percent	2,1	2,2	0.015794
US National	3 wk ahead	Bin	percent	2,2	2,3	0.016174
US National	3 wk ahead	Bin	percent	2,3	2,4	0.016512
US National	3 wk ahead	Bin	percent	2,4	2,5	0.016808
US National	3 wk ahead	Bin	percent	2,5	2,6	0.017063
US National	3 wk ahead	Bin	percent	2,6	2,7	0.017273
US National	3 wk ahead	Bin	percent	2,7	2,8	0.017442
US National	3 wk ahead	Bin	percent	2,8	2,9	0.017567
US National	3 wk ahead	Bin	percent	2,9	3	0.01765
US National	3 wk ahead	Bin	percent	3	3,1	0.017689
US National	3 wk ahead	Bin	percent	3,1	3,2	0.017685
US National	3 wk ahead	Bin	percent	3,2	3,3	0.017638
US National	3 wk ahead	Bin	percent	3,3	3,4	0.017549
US National	3 wk ahead	Bin	percent	3,4	3,5	0.017419
US National	3 wk ahead	Bin	percent	3,5	3,6	0.017249
US National	3 wk ahead	Bin	percent	3,6	3,7	0.01704
US National	3 wk ahead	Bin	percent	3,7	3,8	0.016795
US National	3 wk ahead	Bin	percent	3,8	3,9	0.016517
US National	3 wk ahead	Bin	percent	3,9	4	0.016208
US National	3 wk ahead	Bin	percent	4	4,1	0.015872
US National	3 wk ahead	Bin	percent	4,1	4,2	0.015514
US National	3 wk ahead	Bin	percent	4,2	4,3	0.015136
US National	3 wk ahead	Bin	percent	4,3	4,4	0.014744
US National	3 wk ahead	Bin	percent	4,4	4,5	0.014341
US National	3 wk ahead	Bin	percent	4,5	4,6	0.013930999999999999
US National	3 wk ahead	Bin	percent	4,6	4,7	0.013517
US National	3 wk ahead	Bin	percent	4,7	4,8	0.013103
US National	3 wk ahead	Bin	percent	4,8	4,9	0.012688999999999999
US National	3 wk ahead	Bin	percent	4,9	5	0.012277
US National	3 wk ahead	Bin	percent	5	5,1	0.011868
US National	3 wk ahead	Bin	percent	5,1	5,2	0.011460999999999999
US National	3 wk ahead	Bin	percent	5,2	5,3	0.011054999999999999
US National	3 wk ahead	Bin	percent	5,3	5,4	0.010650999999999999
US National	3 wk ahead	Bin	percent	5,4	5,5	0.010246
US National	3 wk ahead	Bin	percent	5,5	5,6	0.00984
US National	3 wk ahead	Bin	percent	5,6	5,7	0.009432
US National	3 wk ahead	Bin	percent	5,7	5,8	0.009021999999999999
US National	3 wk ahead	Bin	percent	5,8	5,9	0.008610999999999999
US National	3 wk ahead	Bin	percent	5,9	6	0.008199
US National	3 wk ahead	Bin	percent	6	6,1	0.007789
US National	3 wk ahead	Bin	percent	6,1	6,2	0.007382
US National	3 wk ahead	Bin	percent	6,2	6,3	0.0069819999999999995
US National	3 wk ahead	Bin	percent	6,3	6,4	0.0065899999999999995
US National	3 wk ahead	Bin	percent	6,4	6,5	0.006212
US National	3 wk ahead	Bin	percent	6,5	6,6	0.005849
US National	3 wk ahead	Bin	percent	6,6	6,7	0.0055049999999999995
US National	3 wk ahead	Bin	percent	6,7	6,8	0.005182
US National	3 wk ahead	Bin	percent	6,8	6,9	0.004883
US National	3 wk ahead	Bin	percent	6,9	7	0.004608
US National	3 wk ahead	Bin	percent	7	7,1	0.00436
US National	3 wk ahead	Bin	percent	7,1	7,2	0.004138
US National	3 wk ahead	Bin	percent	7,2	7,3	0.003942
US National	3 wk ahead	Bin	percent	7,3	7,4	0.0037709999999999996
US National	3 wk ahead	Bin	percent	7,4	7,5	0.003623
US National	3 wk ahead	Bin	percent	7,5	7,6	0.003498
US National	3 wk ahead	Bin	percent	7,6	7,7	0.003391
US National	3 wk ahead	Bin	percent	7,7	7,8	0.0033
US National	3 wk ahead	Bin	percent	7,8	7,9	0.003222
US National	3 wk ahead	Bin	percent	7,9	8	0.003153
US National	3 wk ahead	Bin	percent	8	8,1	0.00309
US National	3 wk ahead	Bin	percent	8,1	8,2	0.003031
US National	3 wk ahead	Bin	percent	8,2	8,3	0.002972
US National	3 wk ahead	Bin	percent	8,3	8,4	0.00291
US National	3 wk ahead	Bin	percent	8,4	8,5	0.0028439999999999997
US National	3 wk ahead	Bin	percent	8,5	8,6	0.002773
US National	3 wk ahead	Bin	percent	8,6	8,7	0.002696
US National	3 wk ahead	Bin	percent	8,7	8,8	0.002614
US National	3 wk ahead	Bin	percent	8,8	8,9	0.0025269999999999997
US National	3 wk ahead	Bin	percent	8,9	9	0.002437
US National	3 wk ahead	Bin	percent	9	9,1	0.0023469999999999997
US National	3 wk ahead	Bin	percent	9,1	9,2	0.0022589999999999997
US National	3 wk ahead	Bin	percent	9,2	9,3	0.002175
US National	3 wk ahead	Bin	percent	9,3	9,4	0.0020989999999999997
US National	3 wk ahead	Bin	percent	9,4	9,5	0.002032
US National	3 wk ahead	Bin	percent	9,5	9,6	0.0019779999999999997
US National	3 wk ahead	Bin	percent	9,6	9,7	0.001937
US National	3 wk ahead	Bin	percent	9,7	9,8	0.001911
US National	3 wk ahead	Bin	percent	9,8	9,9	0.0019
US National	3 wk ahead	Bin	percent	9,9	10	0.0019039999999999999
US National	3 wk ahead	Bin	percent	10	10,1	0.0019199999999999998
US National	3 wk ahead	Bin	percent	10,1	10,2	0.0019479999999999999
US National	3 wk ahead	Bin	percent	10,2	10,3	0.001984
US National	3 wk ahead	Bin	percent	10,3	10,4	0.002026
US National	3 wk ahead	Bin	percent	10,4	10,5	0.002071
US National	3 wk ahead	Bin	percent	10,5	10,6	0.0021149999999999997
US National	3 wk ahead	Bin	percent	10,6	10,7	0.002154
US National	3 wk ahead	Bin	percent	10,7	10,8	0.0021869999999999997
US National	3 wk ahead	Bin	percent	10,8	10,9	0.002209
US National	3 wk ahead	Bin	percent	10,9	11	0.002219
US National	3 wk ahead	Bin	percent	11	11,1	0.002215
US National	3 wk ahead	Bin	percent	11,1	11,2	0.0021969999999999997
US National	3 wk ahead	Bin	percent	11,2	11,3	0.002163
US National	3 wk ahead	Bin	percent	11,3	11,4	0.0021149999999999997
US National	3 wk ahead	Bin	percent	11,4	11,5	0.002054
US National	3 wk ahead	Bin	percent	11,5	11,6	0.00198
US National	3 wk ahead	Bin	percent	11,6	11,7	0.001896
US National	3 wk ahead	Bin	percent	11,7	11,8	0.0018039999999999998
US National	3 wk ahead	Bin	percent	11,8	11,9	0.0017059999999999998
US National	3 wk ahead	Bin	percent	11,9	12	0.0016049999999999999
US National	3 wk ahead	Bin	percent	12	12,1	0.001501
US National	3 wk ahead	Bin	percent	12,1	12,2	0.001398
US National	3 wk ahead	Bin	percent	12,2	12,3	0.0012959999999999998
US National	3 wk ahead	Bin	percent	12,3	12,4	0.001197
US National	3 wk ahead	Bin	percent	12,4	12,5	0.001103
US National	3 wk ahead	Bin	percent	12,5	12,6	0.001014
US National	3 wk ahead	Bin	percent	12,6	12,7	0.0009299999999999999
US National	3 wk ahead	Bin	percent	12,7	12,8	0.000852
US National	3 wk ahead	Bin	percent	12,8	12,9	0.000781
US National	3 wk ahead	Bin	percent	12,9	13	0.000717
US National	3 wk ahead	Bin	percent	13	100	0.044348
US National	4 wk ahead	Point	percent	NA	NA	2.9126000000000003
US National	4 wk ahead	Bin	percent	0	0,1	0.005143
US National	4 wk ahead	Bin	percent	0,1	0,2	0.006148
US National	4 wk ahead	Bin	percent	0,2	0,3	0.007234999999999999
US National	4 wk ahead	Bin	percent	0,3	0,4	0.008388999999999999
US National	4 wk ahead	Bin	percent	0,4	0,5	0.009592
US National	4 wk ahead	Bin	percent	0,5	0,6	0.010823
US National	4 wk ahead	Bin	percent	0,6	0,7	0.012064
US National	4 wk ahead	Bin	percent	0,7	0,8	0.013294
US National	4 wk ahead	Bin	percent	0,8	0,9	0.014497
US National	4 wk ahead	Bin	percent	0,9	1	0.015657
US National	4 wk ahead	Bin	percent	1	1,1	0.016759
US National	4 wk ahead	Bin	percent	1,1	1,2	0.017793
US National	4 wk ahead	Bin	percent	1,2	1,3	0.01875
US National	4 wk ahead	Bin	percent	1,3	1,4	0.019618
US National	4 wk ahead	Bin	percent	1,4	1,5	0.02039
US National	4 wk ahead	Bin	percent	1,5	1,6	0.021058
US National	4 wk ahead	Bin	percent	1,6	1,7	0.021612
US National	4 wk ahead	Bin	percent	1,7	1,8	0.022045
US National	4 wk ahead	Bin	percent	1,8	1,9	0.02235
US National	4 wk ahead	Bin	percent	1,9	2	0.022522999999999998
US National	4 wk ahead	Bin	percent	2	2,1	0.022563
US National	4 wk ahead	Bin	percent	2,1	2,2	0.022473
US National	4 wk ahead	Bin	percent	2,2	2,3	0.022261
US National	4 wk ahead	Bin	percent	2,3	2,4	0.021941
US National	4 wk ahead	Bin	percent	2,4	2,5	0.021532
US National	4 wk ahead	Bin	percent	2,5	2,6	0.021056
US National	4 wk ahead	Bin	percent	2,6	2,7	0.020537
US National	4 wk ahead	Bin	percent	2,7	2,8	0.020002
US National	4 wk ahead	Bin	percent	2,8	2,9	0.019473
US National	4 wk ahead	Bin	percent	2,9	3	0.01897
US National	4 wk ahead	Bin	percent	3	3,1	0.018505
US National	4 wk ahead	Bin	percent	3,1	3,2	0.018082
US National	4 wk ahead	Bin	percent	3,2	3,3	0.0177
US National	4 wk ahead	Bin	percent	3,3	3,4	0.017349
US National	4 wk ahead	Bin	percent	3,4	3,5	0.017013
US National	4 wk ahead	Bin	percent	3,5	3,6	0.016673
US National	4 wk ahead	Bin	percent	3,6	3,7	0.016309999999999998
US National	4 wk ahead	Bin	percent	3,7	3,8	0.015903999999999998
US National	4 wk ahead	Bin	percent	3,8	3,9	0.015441999999999999
US National	4 wk ahead	Bin	percent	3,9	4	0.014915999999999999
US National	4 wk ahead	Bin	percent	4	4,1	0.014325
US National	4 wk ahead	Bin	percent	4,1	4,2	0.013675
US National	4 wk ahead	Bin	percent	4,2	4,3	0.012976
US National	4 wk ahead	Bin	percent	4,3	4,4	0.012246
US National	4 wk ahead	Bin	percent	4,4	4,5	0.011503
US National	4 wk ahead	Bin	percent	4,5	4,6	0.010766999999999999
US National	4 wk ahead	Bin	percent	4,6	4,7	0.010057
US National	4 wk ahead	Bin	percent	4,7	4,8	0.009387999999999999
US National	4 wk ahead	Bin	percent	4,8	4,9	0.008772
US National	4 wk ahead	Bin	percent	4,9	5	0.008218
US National	4 wk ahead	Bin	percent	5	5,1	0.007729
US National	4 wk ahead	Bin	percent	5,1	5,2	0.007306
US National	4 wk ahead	Bin	percent	5,2	5,3	0.006947
US National	4 wk ahead	Bin	percent	5,3	5,4	0.006644
US National	4 wk ahead	Bin	percent	5,4	5,5	0.006392
US National	4 wk ahead	Bin	percent	5,5	5,6	0.006182
US National	4 wk ahead	Bin	percent	5,6	5,7	0.006006
US National	4 wk ahead	Bin	percent	5,7	5,8	0.005855
US National	4 wk ahead	Bin	percent	5,8	5,9	0.005719999999999999
US National	4 wk ahead	Bin	percent	5,9	6	0.005593
US National	4 wk ahead	Bin	percent	6	6,1	0.0054659999999999995
US National	4 wk ahead	Bin	percent	6,1	6,2	0.005333
US National	4 wk ahead	Bin	percent	6,2	6,3	0.005188
US National	4 wk ahead	Bin	percent	6,3	6,4	0.005026
US National	4 wk ahead	Bin	percent	6,4	6,5	0.0048449999999999995
US National	4 wk ahead	Bin	percent	6,5	6,6	0.004644
US National	4 wk ahead	Bin	percent	6,6	6,7	0.004421
US National	4 wk ahead	Bin	percent	6,7	6,8	0.0041789999999999996
US National	4 wk ahead	Bin	percent	6,8	6,9	0.003922
US National	4 wk ahead	Bin	percent	6,9	7	0.0036539999999999997
US National	4 wk ahead	Bin	percent	7	7,1	0.003382
US National	4 wk ahead	Bin	percent	7,1	7,2	0.0031119999999999997
US National	4 wk ahead	Bin	percent	7,2	7,3	0.002853
US National	4 wk ahead	Bin	percent	7,3	7,4	0.0026119999999999997
US National	4 wk ahead	Bin	percent	7,4	7,5	0.002395
US National	4 wk ahead	Bin	percent	7,5	7,6	0.002208
US National	4 wk ahead	Bin	percent	7,6	7,7	0.002056
US National	4 wk ahead	Bin	percent	7,7	7,8	0.001939
US National	4 wk ahead	Bin	percent	7,8	7,9	0.0018579999999999998
US National	4 wk ahead	Bin	percent	7,9	8	0.001811
US National	4 wk ahead	Bin	percent	8	8,1	0.001795
US National	4 wk ahead	Bin	percent	8,1	8,2	0.001802
US National	4 wk ahead	Bin	percent	8,2	8,3	0.001829
US National	4 wk ahead	Bin	percent	8,3	8,4	0.001869
US National	4 wk ahead	Bin	percent	8,4	8,5	0.001916
US National	4 wk ahead	Bin	percent	8,5	8,6	0.0019649999999999997
US National	4 wk ahead	Bin	percent	8,6	8,7	0.002012
US National	4 wk ahead	Bin	percent	8,7	8,8	0.0020529999999999997
US National	4 wk ahead	Bin	percent	8,8	8,9	0.0020859999999999997
US National	4 wk ahead	Bin	percent	8,9	9	0.0021089999999999998
US National	4 wk ahead	Bin	percent	9	9,1	0.002121
US National	4 wk ahead	Bin	percent	9,1	9,2	0.00212
US National	4 wk ahead	Bin	percent	9,2	9,3	0.002104
US National	4 wk ahead	Bin	percent	9,3	9,4	0.002074
US National	4 wk ahead	Bin	percent	9,4	9,5	0.002028
US National	4 wk ahead	Bin	percent	9,5	9,6	0.001966
US National	4 wk ahead	Bin	percent	9,6	9,7	0.001887
US National	4 wk ahead	Bin	percent	9,7	9,8	0.001792
US National	4 wk ahead	Bin	percent	9,8	9,9	0.0016829999999999998
US National	4 wk ahead	Bin	percent	9,9	10	0.0015609999999999999
US National	4 wk ahead	Bin	percent	10	10,1	0.001428
US National	4 wk ahead	Bin	percent	10,1	10,2	0.001289
US National	4 wk ahead	Bin	percent	10,2	10,3	0.001147
US National	4 wk ahead	Bin	percent	10,3	10,4	0.001005
US National	4 wk ahead	Bin	percent	10,4	10,5	0.0008669999999999999
US National	4 wk ahead	Bin	percent	10,5	10,6	0.000736
US National	4 wk ahead	Bin	percent	10,6	10,7	0.000616
US National	4 wk ahead	Bin	percent	10,7	10,8	0.000507
US National	4 wk ahead	Bin	percent	10,8	10,9	0.00041299999999999996
US National	4 wk ahead	Bin	percent	10,9	11	0.00033299999999999996
US National	4 wk ahead	Bin	percent	11	11,1	0.000269
US National	4 wk ahead	Bin	percent	11,1	11,2	0.00021899999999999998
US National	4 wk ahead	Bin	percent	11,2	11,3	0.000185
US National	4 wk ahead	Bin	percent	11,3	11,4	0.000165
US National	4 wk ahead	Bin	percent	11,4	11,5	0.000158
US National	4 wk ahead	Bin	percent	11,5	11,6	0.000164
US National	4 wk ahead	Bin	percent	11,6	11,7	0.00018199999999999998
US National	4 wk ahead	Bin	percent	11,7	11,8	0.00020999999999999998
US National	4 wk ahead	Bin	percent	11,8	11,9	0.000248
US National	4 wk ahead	Bin	percent	11,9	12	0.00029299999999999997
US National	4 wk ahead	Bin	percent	12	12,1	0.000343
US National	4 wk ahead	Bin	percent	12,1	12,2	0.000396
US National	4 wk ahead	Bin	percent	12,2	12,3	0.00044899999999999996
US National	4 wk ahead	Bin	percent	12,3	12,4	0.000498
US National	4 wk ahead	Bin	percent	12,4	12,5	0.000542
US National	4 wk ahead	Bin	percent	12,5	12,6	0.000576
US National	4 wk ahead	Bin	percent	12,6	12,7	0.0005989999999999999
US National	4 wk ahead	Bin	percent	12,7	12,8	0.00061
US National	4 wk ahead	Bin	percent	12,8	12,9	0.000606
US National	4 wk ahead	Bin	percent	12,9	13	0.0005899999999999999
US National	4 wk ahead	Bin	percent	13	100	0.013934
