# Supplementary material for: Use of daily Internet search query data improves real-time projections of influenza epidemics
Source: J R Soc Interface. 2018 Oct 10;15(147):20180220. doi: 10.1098/rsif.2018.0220 (PMC6228485; doi:10.1098/rsif.2018.0220)
Supplement: Prediction results in FluChallenge format [file rsif20180220supp2.gz › Forecast-files/mss-15-wikiWEEKnoNOW/2014-EW2.csv]

Location	Target	Type	Unit	Bin_start_incl	Bin_end_notincl	Value
US National	1 wk ahead	Point	percent	NA	NA	5.2216000000000005
US National	1 wk ahead	Bin	percent	0	0,1	0.
US National	1 wk ahead	Bin	percent	0,1	0,2	0.
US National	1 wk ahead	Bin	percent	0,2	0,3	0.
US National	1 wk ahead	Bin	percent	0,3	0,4	0.
US National	1 wk ahead	Bin	percent	0,4	0,5	0.
US National	1 wk ahead	Bin	percent	0,5	0,6	1.e-6
US National	1 wk ahead	Bin	percent	0,6	0,7	2.e-6
US National	1 wk ahead	Bin	percent	0,7	0,8	3.e-6
US National	1 wk ahead	Bin	percent	0,8	0,9	6.e-6
US National	1 wk ahead	Bin	percent	0,9	1	0.000011
US National	1 wk ahead	Bin	percent	1	1,1	0.000018999999999999998
US National	1 wk ahead	Bin	percent	1,1	1,2	0.000034
US National	1 wk ahead	Bin	percent	1,2	1,3	0.000056999999999999996
US National	1 wk ahead	Bin	percent	1,3	1,4	0.000093
US National	1 wk ahead	Bin	percent	1,4	1,5	0.000147
US National	1 wk ahead	Bin	percent	1,5	1,6	0.000225
US National	1 wk ahead	Bin	percent	1,6	1,7	0.000337
US National	1 wk ahead	Bin	percent	1,7	1,8	0.000489
US National	1 wk ahead	Bin	percent	1,8	1,9	0.00069
US National	1 wk ahead	Bin	percent	1,9	2	0.000949
US National	1 wk ahead	Bin	percent	2	2,1	0.001273
US National	1 wk ahead	Bin	percent	2,1	2,2	0.0016669999999999999
US National	1 wk ahead	Bin	percent	2,2	2,3	0.002136
US National	1 wk ahead	Bin	percent	2,3	2,4	0.002682
US National	1 wk ahead	Bin	percent	2,4	2,5	0.003307
US National	1 wk ahead	Bin	percent	2,5	2,6	0.0040149999999999995
US National	1 wk ahead	Bin	percent	2,6	2,7	0.004809
US National	1 wk ahead	Bin	percent	2,7	2,8	0.005696
US National	1 wk ahead	Bin	percent	2,8	2,9	0.006685
US National	1 wk ahead	Bin	percent	2,9	3	0.007781
US National	1 wk ahead	Bin	percent	3	3,1	0.008992
US National	1 wk ahead	Bin	percent	3,1	3,2	0.010315999999999999
US National	1 wk ahead	Bin	percent	3,2	3,3	0.011746
US National	1 wk ahead	Bin	percent	3,3	3,4	0.013261
US National	1 wk ahead	Bin	percent	3,4	3,5	0.014832
US National	1 wk ahead	Bin	percent	3,5	3,6	0.016416
US National	1 wk ahead	Bin	percent	3,6	3,7	0.017967
US National	1 wk ahead	Bin	percent	3,7	3,8	0.019437
US National	1 wk ahead	Bin	percent	3,8	3,9	0.020782
US National	1 wk ahead	Bin	percent	3,9	4	0.021966
US National	1 wk ahead	Bin	percent	4	4,1	0.022969999999999997
US National	1 wk ahead	Bin	percent	4,1	4,2	0.023783
US National	1 wk ahead	Bin	percent	4,2	4,3	0.024409999999999998
US National	1 wk ahead	Bin	percent	4,3	4,4	0.024863999999999997
US National	1 wk ahead	Bin	percent	4,4	4,5	0.025162
US National	1 wk ahead	Bin	percent	4,5	4,6	0.025321999999999997
US National	1 wk ahead	Bin	percent	4,6	4,7	0.025362
US National	1 wk ahead	Bin	percent	4,7	4,8	0.025294999999999998
US National	1 wk ahead	Bin	percent	4,8	4,9	0.025134
US National	1 wk ahead	Bin	percent	4,9	5	0.02489
US National	1 wk ahead	Bin	percent	5	5,1	0.024576
US National	1 wk ahead	Bin	percent	5,1	5,2	0.024204999999999997
US National	1 wk ahead	Bin	percent	5,2	5,3	0.023792
US National	1 wk ahead	Bin	percent	5,3	5,4	0.023347
US National	1 wk ahead	Bin	percent	5,4	5,5	0.022879999999999998
US National	1 wk ahead	Bin	percent	5,5	5,6	0.022392
US National	1 wk ahead	Bin	percent	5,6	5,7	0.021877
US National	1 wk ahead	Bin	percent	5,7	5,8	0.021325999999999998
US National	1 wk ahead	Bin	percent	5,8	5,9	0.020725999999999998
US National	1 wk ahead	Bin	percent	5,9	6	0.020062999999999998
US National	1 wk ahead	Bin	percent	6	6,1	0.019330999999999997
US National	1 wk ahead	Bin	percent	6,1	6,2	0.018529
US National	1 wk ahead	Bin	percent	6,2	6,3	0.017662
US National	1 wk ahead	Bin	percent	6,3	6,4	0.016742
US National	1 wk ahead	Bin	percent	6,4	6,5	0.015784
US National	1 wk ahead	Bin	percent	6,5	6,6	0.014801
US National	1 wk ahead	Bin	percent	6,6	6,7	0.013803999999999999
US National	1 wk ahead	Bin	percent	6,7	6,8	0.012799999999999999
US National	1 wk ahead	Bin	percent	6,8	6,9	0.011793999999999999
US National	1 wk ahead	Bin	percent	6,9	7	0.01079
US National	1 wk ahead	Bin	percent	7	7,1	0.009793
US National	1 wk ahead	Bin	percent	7,1	7,2	0.008813
US National	1 wk ahead	Bin	percent	7,2	7,3	0.007866999999999999
US National	1 wk ahead	Bin	percent	7,3	7,4	0.006978
US National	1 wk ahead	Bin	percent	7,4	7,5	0.006173
US National	1 wk ahead	Bin	percent	7,5	7,6	0.0054789999999999995
US National	1 wk ahead	Bin	percent	7,6	7,7	0.004921
US National	1 wk ahead	Bin	percent	7,7	7,8	0.004516
US National	1 wk ahead	Bin	percent	7,8	7,9	0.004269
US National	1 wk ahead	Bin	percent	7,9	8	0.004174
US National	1 wk ahead	Bin	percent	8	8,1	0.00421
US National	1 wk ahead	Bin	percent	8,1	8,2	0.004344
US National	1 wk ahead	Bin	percent	8,2	8,3	0.004536
US National	1 wk ahead	Bin	percent	8,3	8,4	0.004745
US National	1 wk ahead	Bin	percent	8,4	8,5	0.004928999999999999
US National	1 wk ahead	Bin	percent	8,5	8,6	0.005055
US National	1 wk ahead	Bin	percent	8,6	8,7	0.005103
US National	1 wk ahead	Bin	percent	8,7	8,8	0.005063
US National	1 wk ahead	Bin	percent	8,8	8,9	0.004941
US National	1 wk ahead	Bin	percent	8,9	9	0.004752999999999999
US National	1 wk ahead	Bin	percent	9	9,1	0.0045249999999999995
US National	1 wk ahead	Bin	percent	9,1	9,2	0.0042829999999999995
US National	1 wk ahead	Bin	percent	9,2	9,3	0.004051
US National	1 wk ahead	Bin	percent	9,3	9,4	0.003848
US National	1 wk ahead	Bin	percent	9,4	9,5	0.0036829999999999996
US National	1 wk ahead	Bin	percent	9,5	9,6	0.0035529999999999997
US National	1 wk ahead	Bin	percent	9,6	9,7	0.003449
US National	1 wk ahead	Bin	percent	9,7	9,8	0.0033539999999999998
US National	1 wk ahead	Bin	percent	9,8	9,9	0.0032489999999999997
US National	1 wk ahead	Bin	percent	9,9	10	0.003119
US National	1 wk ahead	Bin	percent	10	10,1	0.002951
US National	1 wk ahead	Bin	percent	10,1	10,2	0.002741
US National	1 wk ahead	Bin	percent	10,2	10,3	0.0024909999999999997
US National	1 wk ahead	Bin	percent	10,3	10,4	0.0022099999999999997
US National	1 wk ahead	Bin	percent	10,4	10,5	0.0019089999999999999
US National	1 wk ahead	Bin	percent	10,5	10,6	0.0016049999999999999
US National	1 wk ahead	Bin	percent	10,6	10,7	0.001312
US National	1 wk ahead	Bin	percent	10,7	10,8	0.001042
US National	1 wk ahead	Bin	percent	10,8	10,9	0.000803
US National	1 wk ahead	Bin	percent	10,9	11	0.000601
US National	1 wk ahead	Bin	percent	11	11,1	0.000437
US National	1 wk ahead	Bin	percent	11,1	11,2	0.000308
US National	1 wk ahead	Bin	percent	11,2	11,3	0.00020999999999999998
US National	1 wk ahead	Bin	percent	11,3	11,4	0.000139
US National	1 wk ahead	Bin	percent	11,4	11,5	0.000089
US National	1 wk ahead	Bin	percent	11,5	11,6	0.000056
US National	1 wk ahead	Bin	percent	11,6	11,7	0.000034
US National	1 wk ahead	Bin	percent	11,7	11,8	0.000019999999999999998
US National	1 wk ahead	Bin	percent	11,8	11,9	0.000011
US National	1 wk ahead	Bin	percent	11,9	12	6.e-6
US National	1 wk ahead	Bin	percent	12	12,1	3.e-6
US National	1 wk ahead	Bin	percent	12,1	12,2	2.e-6
US National	1 wk ahead	Bin	percent	12,2	12,3	1.e-6
US National	1 wk ahead	Bin	percent	12,3	12,4	1.e-6
US National	1 wk ahead	Bin	percent	12,4	12,5	1.e-6
US National	1 wk ahead	Bin	percent	12,5	12,6	1.e-6
US National	1 wk ahead	Bin	percent	12,6	12,7	2.e-6
US National	1 wk ahead	Bin	percent	12,7	12,8	4.e-6
US National	1 wk ahead	Bin	percent	12,8	12,9	6.e-6
US National	1 wk ahead	Bin	percent	12,9	13	0.000011
US National	1 wk ahead	Bin	percent	13	100	0.009975
US National	2 wk ahead	Point	percent	NA	NA	5.311
US National	2 wk ahead	Bin	percent	0	0,1	0.000437
US National	2 wk ahead	Bin	percent	0,1	0,2	0.000531
US National	2 wk ahead	Bin	percent	0,2	0,3	0.000641
US National	2 wk ahead	Bin	percent	0,3	0,4	0.000768
US National	2 wk ahead	Bin	percent	0,4	0,5	0.0009149999999999999
US National	2 wk ahead	Bin	percent	0,5	0,6	0.001083
US National	2 wk ahead	Bin	percent	0,6	0,7	0.001274
US National	2 wk ahead	Bin	percent	0,7	0,8	0.00149
US National	2 wk ahead	Bin	percent	0,8	0,9	0.0017319999999999998
US National	2 wk ahead	Bin	percent	0,9	1	0.002003
US National	2 wk ahead	Bin	percent	1	1,1	0.002303
US National	2 wk ahead	Bin	percent	1,1	1,2	0.002634
US National	2 wk ahead	Bin	percent	1,2	1,3	0.0029969999999999997
US National	2 wk ahead	Bin	percent	1,3	1,4	0.0033929999999999997
US National	2 wk ahead	Bin	percent	1,4	1,5	0.003822
US National	2 wk ahead	Bin	percent	1,5	1,6	0.004285
US National	2 wk ahead	Bin	percent	1,6	1,7	0.0047799999999999995
US National	2 wk ahead	Bin	percent	1,7	1,8	0.005307
US National	2 wk ahead	Bin	percent	1,8	1,9	0.005863999999999999
US National	2 wk ahead	Bin	percent	1,9	2	0.006448
US National	2 wk ahead	Bin	percent	2	2,1	0.007056
US National	2 wk ahead	Bin	percent	2,1	2,2	0.007685
US National	2 wk ahead	Bin	percent	2,2	2,3	0.008329
US National	2 wk ahead	Bin	percent	2,3	2,4	0.008983
US National	2 wk ahead	Bin	percent	2,4	2,5	0.009641
US National	2 wk ahead	Bin	percent	2,5	2,6	0.010298
US National	2 wk ahead	Bin	percent	2,6	2,7	0.010946
US National	2 wk ahead	Bin	percent	2,7	2,8	0.011578
US National	2 wk ahead	Bin	percent	2,8	2,9	0.012187
US National	2 wk ahead	Bin	percent	2,9	3	0.012766999999999999
US National	2 wk ahead	Bin	percent	3	3,1	0.013312
US National	2 wk ahead	Bin	percent	3,1	3,2	0.013815
US National	2 wk ahead	Bin	percent	3,2	3,3	0.014273
US National	2 wk ahead	Bin	percent	3,3	3,4	0.014679
US National	2 wk ahead	Bin	percent	3,4	3,5	0.015031999999999998
US National	2 wk ahead	Bin	percent	3,5	3,6	0.01533
US National	2 wk ahead	Bin	percent	3,6	3,7	0.015569999999999999
US National	2 wk ahead	Bin	percent	3,7	3,8	0.015753
US National	2 wk ahead	Bin	percent	3,8	3,9	0.015879
US National	2 wk ahead	Bin	percent	3,9	4	0.015952
US National	2 wk ahead	Bin	percent	4	4,1	0.015972
US National	2 wk ahead	Bin	percent	4,1	4,2	0.015944
US National	2 wk ahead	Bin	percent	4,2	4,3	0.015872
US National	2 wk ahead	Bin	percent	4,3	4,4	0.015761
US National	2 wk ahead	Bin	percent	4,4	4,5	0.015616
US National	2 wk ahead	Bin	percent	4,5	4,6	0.015444
US National	2 wk ahead	Bin	percent	4,6	4,7	0.015248999999999999
US National	2 wk ahead	Bin	percent	4,7	4,8	0.015037
US National	2 wk ahead	Bin	percent	4,8	4,9	0.014815
US National	2 wk ahead	Bin	percent	4,9	5	0.014587999999999999
US National	2 wk ahead	Bin	percent	5	5,1	0.014360999999999999
US National	2 wk ahead	Bin	percent	5,1	5,2	0.014136999999999999
US National	2 wk ahead	Bin	percent	5,2	5,3	0.013921
US National	2 wk ahead	Bin	percent	5,3	5,4	0.013713999999999999
US National	2 wk ahead	Bin	percent	5,4	5,5	0.013517
US National	2 wk ahead	Bin	percent	5,5	5,6	0.013330999999999999
US National	2 wk ahead	Bin	percent	5,6	5,7	0.013153999999999999
US National	2 wk ahead	Bin	percent	5,7	5,8	0.012985
US National	2 wk ahead	Bin	percent	5,8	5,9	0.01282
US National	2 wk ahead	Bin	percent	5,9	6	0.012655
US National	2 wk ahead	Bin	percent	6	6,1	0.012487
US National	2 wk ahead	Bin	percent	6,1	6,2	0.012310999999999999
US National	2 wk ahead	Bin	percent	6,2	6,3	0.012124
US National	2 wk ahead	Bin	percent	6,3	6,4	0.01192
US National	2 wk ahead	Bin	percent	6,4	6,5	0.011696999999999999
US National	2 wk ahead	Bin	percent	6,5	6,6	0.011453
US National	2 wk ahead	Bin	percent	6,6	6,7	0.011186
US National	2 wk ahead	Bin	percent	6,7	6,8	0.010895
US National	2 wk ahead	Bin	percent	6,8	6,9	0.010582
US National	2 wk ahead	Bin	percent	6,9	7	0.010249
US National	2 wk ahead	Bin	percent	7	7,1	0.009897
US National	2 wk ahead	Bin	percent	7,1	7,2	0.009531
US National	2 wk ahead	Bin	percent	7,2	7,3	0.009153999999999999
US National	2 wk ahead	Bin	percent	7,3	7,4	0.00877
US National	2 wk ahead	Bin	percent	7,4	7,5	0.008383999999999999
US National	2 wk ahead	Bin	percent	7,5	7,6	0.008
US National	2 wk ahead	Bin	percent	7,6	7,7	0.007623
US National	2 wk ahead	Bin	percent	7,7	7,8	0.007254
US National	2 wk ahead	Bin	percent	7,8	7,9	0.006898
US National	2 wk ahead	Bin	percent	7,9	8	0.006555999999999999
US National	2 wk ahead	Bin	percent	8	8,1	0.006229999999999999
US National	2 wk ahead	Bin	percent	8,1	8,2	0.00592
US National	2 wk ahead	Bin	percent	8,2	8,3	0.005626
US National	2 wk ahead	Bin	percent	8,3	8,4	0.005349
US National	2 wk ahead	Bin	percent	8,4	8,5	0.005085999999999999
US National	2 wk ahead	Bin	percent	8,5	8,6	0.004837
US National	2 wk ahead	Bin	percent	8,6	8,7	0.0046
US National	2 wk ahead	Bin	percent	8,7	8,8	0.004373999999999999
US National	2 wk ahead	Bin	percent	8,8	8,9	0.004158
US National	2 wk ahead	Bin	percent	8,9	9	0.0039499999999999995
US National	2 wk ahead	Bin	percent	9	9,1	0.00375
US National	2 wk ahead	Bin	percent	9,1	9,2	0.003558
US National	2 wk ahead	Bin	percent	9,2	9,3	0.0033729999999999997
US National	2 wk ahead	Bin	percent	9,3	9,4	0.003196
US National	2 wk ahead	Bin	percent	9,4	9,5	0.0030269999999999997
US National	2 wk ahead	Bin	percent	9,5	9,6	0.0028669999999999998
US National	2 wk ahead	Bin	percent	9,6	9,7	0.002717
US National	2 wk ahead	Bin	percent	9,7	9,8	0.002578
US National	2 wk ahead	Bin	percent	9,8	9,9	0.0024519999999999998
US National	2 wk ahead	Bin	percent	9,9	10	0.002338
US National	2 wk ahead	Bin	percent	10	10,1	0.002238
US National	2 wk ahead	Bin	percent	10,1	10,2	0.002153
US National	2 wk ahead	Bin	percent	10,2	10,3	0.0020829999999999998
US National	2 wk ahead	Bin	percent	10,3	10,4	0.0020269999999999997
US National	2 wk ahead	Bin	percent	10,4	10,5	0.001985
US National	2 wk ahead	Bin	percent	10,5	10,6	0.001957
US National	2 wk ahead	Bin	percent	10,6	10,7	0.001941
US National	2 wk ahead	Bin	percent	10,7	10,8	0.001936
US National	2 wk ahead	Bin	percent	10,8	10,9	0.0019399999999999999
US National	2 wk ahead	Bin	percent	10,9	11	0.0019509999999999998
US National	2 wk ahead	Bin	percent	11	11,1	0.0019679999999999997
US National	2 wk ahead	Bin	percent	11,1	11,2	0.001989
US National	2 wk ahead	Bin	percent	11,2	11,3	0.0020109999999999998
US National	2 wk ahead	Bin	percent	11,3	11,4	0.002033
US National	2 wk ahead	Bin	percent	11,4	11,5	0.002054
US National	2 wk ahead	Bin	percent	11,5	11,6	0.0020729999999999998
US National	2 wk ahead	Bin	percent	11,6	11,7	0.0020889999999999997
US National	2 wk ahead	Bin	percent	11,7	11,8	0.0021019999999999997
US National	2 wk ahead	Bin	percent	11,8	11,9	0.002111
US National	2 wk ahead	Bin	percent	11,9	12	0.002117
US National	2 wk ahead	Bin	percent	12	12,1	0.002121
US National	2 wk ahead	Bin	percent	12,1	12,2	0.0021219999999999998
US National	2 wk ahead	Bin	percent	12,2	12,3	0.002123
US National	2 wk ahead	Bin	percent	12,3	12,4	0.0021219999999999998
US National	2 wk ahead	Bin	percent	12,4	12,5	0.0021219999999999998
US National	2 wk ahead	Bin	percent	12,5	12,6	0.002123
US National	2 wk ahead	Bin	percent	12,6	12,7	0.0021249999999999997
US National	2 wk ahead	Bin	percent	12,7	12,8	0.002128
US National	2 wk ahead	Bin	percent	12,8	12,9	0.0021319999999999998
US National	2 wk ahead	Bin	percent	12,9	13	0.002136
US National	2 wk ahead	Bin	percent	13	100	0.070365
US National	3 wk ahead	Point	percent	NA	NA	4.8074
US National	3 wk ahead	Bin	percent	0	0,1	0.001276
US National	3 wk ahead	Bin	percent	0,1	0,2	0.0015
US National	3 wk ahead	Bin	percent	0,2	0,3	0.0017519999999999999
US National	3 wk ahead	Bin	percent	0,3	0,4	0.002036
US National	3 wk ahead	Bin	percent	0,4	0,5	0.002352
US National	3 wk ahead	Bin	percent	0,5	0,6	0.002702
US National	3 wk ahead	Bin	percent	0,6	0,7	0.003087
US National	3 wk ahead	Bin	percent	0,7	0,8	0.003508
US National	3 wk ahead	Bin	percent	0,8	0,9	0.003965
US National	3 wk ahead	Bin	percent	0,9	1	0.004456
US National	3 wk ahead	Bin	percent	1	1,1	0.0049819999999999994
US National	3 wk ahead	Bin	percent	1,1	1,2	0.005539
US National	3 wk ahead	Bin	percent	1,2	1,3	0.006124
US National	3 wk ahead	Bin	percent	1,3	1,4	0.0067339999999999995
US National	3 wk ahead	Bin	percent	1,4	1,5	0.007364
US National	3 wk ahead	Bin	percent	1,5	1,6	0.008007
US National	3 wk ahead	Bin	percent	1,6	1,7	0.008657999999999999
US National	3 wk ahead	Bin	percent	1,7	1,8	0.009309
US National	3 wk ahead	Bin	percent	1,8	1,9	0.009954
US National	3 wk ahead	Bin	percent	1,9	2	0.010584999999999999
US National	3 wk ahead	Bin	percent	2	2,1	0.011193999999999999
US National	3 wk ahead	Bin	percent	2,1	2,2	0.011776
US National	3 wk ahead	Bin	percent	2,2	2,3	0.012322999999999999
US National	3 wk ahead	Bin	percent	2,3	2,4	0.01283
US National	3 wk ahead	Bin	percent	2,4	2,5	0.013292
US National	3 wk ahead	Bin	percent	2,5	2,6	0.013706999999999999
US National	3 wk ahead	Bin	percent	2,6	2,7	0.014071
US National	3 wk ahead	Bin	percent	2,7	2,8	0.014384
US National	3 wk ahead	Bin	percent	2,8	2,9	0.014645
US National	3 wk ahead	Bin	percent	2,9	3	0.014856
US National	3 wk ahead	Bin	percent	3	3,1	0.015016999999999999
US National	3 wk ahead	Bin	percent	3,1	3,2	0.015132
US National	3 wk ahead	Bin	percent	3,2	3,3	0.015201999999999999
US National	3 wk ahead	Bin	percent	3,3	3,4	0.015231999999999999
US National	3 wk ahead	Bin	percent	3,4	3,5	0.015224999999999999
US National	3 wk ahead	Bin	percent	3,5	3,6	0.015182999999999999
US National	3 wk ahead	Bin	percent	3,6	3,7	0.01511
US National	3 wk ahead	Bin	percent	3,7	3,8	0.015009999999999999
US National	3 wk ahead	Bin	percent	3,8	3,9	0.014886
US National	3 wk ahead	Bin	percent	3,9	4	0.01474
US National	3 wk ahead	Bin	percent	4	4,1	0.014577
US National	3 wk ahead	Bin	percent	4,1	4,2	0.0144
US National	3 wk ahead	Bin	percent	4,2	4,3	0.014211999999999999
US National	3 wk ahead	Bin	percent	4,3	4,4	0.014017
US National	3 wk ahead	Bin	percent	4,4	4,5	0.013819
US National	3 wk ahead	Bin	percent	4,5	4,6	0.013621
US National	3 wk ahead	Bin	percent	4,6	4,7	0.013427999999999999
US National	3 wk ahead	Bin	percent	4,7	4,8	0.013241999999999999
US National	3 wk ahead	Bin	percent	4,8	4,9	0.013066
US National	3 wk ahead	Bin	percent	4,9	5	0.012903
US National	3 wk ahead	Bin	percent	5	5,1	0.012752999999999999
US National	3 wk ahead	Bin	percent	5,1	5,2	0.012619
US National	3 wk ahead	Bin	percent	5,2	5,3	0.012497
US National	3 wk ahead	Bin	percent	5,3	5,4	0.012388
US National	3 wk ahead	Bin	percent	5,4	5,5	0.012289
US National	3 wk ahead	Bin	percent	5,5	5,6	0.012195
US National	3 wk ahead	Bin	percent	5,6	5,7	0.012100999999999999
US National	3 wk ahead	Bin	percent	5,7	5,8	0.012003
US National	3 wk ahead	Bin	percent	5,8	5,9	0.011895
US National	3 wk ahead	Bin	percent	5,9	6	0.011772
US National	3 wk ahead	Bin	percent	6	6,1	0.011627
US National	3 wk ahead	Bin	percent	6,1	6,2	0.011456
US National	3 wk ahead	Bin	percent	6,2	6,3	0.011255
US National	3 wk ahead	Bin	percent	6,3	6,4	0.011021999999999999
US National	3 wk ahead	Bin	percent	6,4	6,5	0.010752999999999999
US National	3 wk ahead	Bin	percent	6,5	6,6	0.010451
US National	3 wk ahead	Bin	percent	6,6	6,7	0.010114999999999999
US National	3 wk ahead	Bin	percent	6,7	6,8	0.009748999999999999
US National	3 wk ahead	Bin	percent	6,8	6,9	0.009356999999999999
US National	3 wk ahead	Bin	percent	6,9	7	0.008945
US National	3 wk ahead	Bin	percent	7	7,1	0.008517
US National	3 wk ahead	Bin	percent	7,1	7,2	0.008081999999999999
US National	3 wk ahead	Bin	percent	7,2	7,3	0.007646
US National	3 wk ahead	Bin	percent	7,3	7,4	0.007215999999999999
US National	3 wk ahead	Bin	percent	7,4	7,5	0.0067989999999999995
US National	3 wk ahead	Bin	percent	7,5	7,6	0.006401
US National	3 wk ahead	Bin	percent	7,6	7,7	0.006026999999999999
US National	3 wk ahead	Bin	percent	7,7	7,8	0.00568
US National	3 wk ahead	Bin	percent	7,8	7,9	0.005365
US National	3 wk ahead	Bin	percent	7,9	8	0.005082
US National	3 wk ahead	Bin	percent	8	8,1	0.004833
US National	3 wk ahead	Bin	percent	8,1	8,2	0.004615
US National	3 wk ahead	Bin	percent	8,2	8,3	0.004428
US National	3 wk ahead	Bin	percent	8,3	8,4	0.004269
US National	3 wk ahead	Bin	percent	8,4	8,5	0.004134
US National	3 wk ahead	Bin	percent	8,5	8,6	0.004020999999999999
US National	3 wk ahead	Bin	percent	8,6	8,7	0.003922999999999999
US National	3 wk ahead	Bin	percent	8,7	8,8	0.003838
US National	3 wk ahead	Bin	percent	8,8	8,9	0.003761
US National	3 wk ahead	Bin	percent	8,9	9	0.003689
US National	3 wk ahead	Bin	percent	9	9,1	0.0036179999999999997
US National	3 wk ahead	Bin	percent	9,1	9,2	0.0035459999999999997
US National	3 wk ahead	Bin	percent	9,2	9,3	0.003469
US National	3 wk ahead	Bin	percent	9,3	9,4	0.003388
US National	3 wk ahead	Bin	percent	9,4	9,5	0.0033009999999999997
US National	3 wk ahead	Bin	percent	9,5	9,6	0.0032069999999999998
US National	3 wk ahead	Bin	percent	9,6	9,7	0.003107
US National	3 wk ahead	Bin	percent	9,7	9,8	0.003002
US National	3 wk ahead	Bin	percent	9,8	9,9	0.0028929999999999997
US National	3 wk ahead	Bin	percent	9,9	10	0.002781
US National	3 wk ahead	Bin	percent	10	10,1	0.0026669999999999997
US National	3 wk ahead	Bin	percent	10,1	10,2	0.0025529999999999997
US National	3 wk ahead	Bin	percent	10,2	10,3	0.002441
US National	3 wk ahead	Bin	percent	10,3	10,4	0.0023309999999999997
US National	3 wk ahead	Bin	percent	10,4	10,5	0.002226
US National	3 wk ahead	Bin	percent	10,5	10,6	0.002126
US National	3 wk ahead	Bin	percent	10,6	10,7	0.002031
US National	3 wk ahead	Bin	percent	10,7	10,8	0.001942
US National	3 wk ahead	Bin	percent	10,8	10,9	0.001859
US National	3 wk ahead	Bin	percent	10,9	11	0.001782
US National	3 wk ahead	Bin	percent	11	11,1	0.00171
US National	3 wk ahead	Bin	percent	11,1	11,2	0.0016439999999999998
US National	3 wk ahead	Bin	percent	11,2	11,3	0.001581
US National	3 wk ahead	Bin	percent	11,3	11,4	0.001522
US National	3 wk ahead	Bin	percent	11,4	11,5	0.001465
US National	3 wk ahead	Bin	percent	11,5	11,6	0.0014089999999999999
US National	3 wk ahead	Bin	percent	11,6	11,7	0.001354
US National	3 wk ahead	Bin	percent	11,7	11,8	0.001298
US National	3 wk ahead	Bin	percent	11,8	11,9	0.001241
US National	3 wk ahead	Bin	percent	11,9	12	0.001183
US National	3 wk ahead	Bin	percent	12	12,1	0.001124
US National	3 wk ahead	Bin	percent	12,1	12,2	0.001064
US National	3 wk ahead	Bin	percent	12,2	12,3	0.001004
US National	3 wk ahead	Bin	percent	12,3	12,4	0.0009429999999999999
US National	3 wk ahead	Bin	percent	12,4	12,5	0.0008839999999999999
US National	3 wk ahead	Bin	percent	12,5	12,6	0.000828
US National	3 wk ahead	Bin	percent	12,6	12,7	0.000776
US National	3 wk ahead	Bin	percent	12,7	12,8	0.0007289999999999999
US National	3 wk ahead	Bin	percent	12,8	12,9	0.0006889999999999999
US National	3 wk ahead	Bin	percent	12,9	13	0.0006569999999999999
US National	3 wk ahead	Bin	percent	13	100	0.062069
US National	4 wk ahead	Point	percent	NA	NA	3.8148000000000004
US National	4 wk ahead	Bin	percent	0	0,1	0.003293
US National	4 wk ahead	Bin	percent	0,1	0,2	0.0037779999999999997
US National	4 wk ahead	Bin	percent	0,2	0,3	0.004304
US National	4 wk ahead	Bin	percent	0,3	0,4	0.004869
US National	4 wk ahead	Bin	percent	0,4	0,5	0.005471
US National	4 wk ahead	Bin	percent	0,5	0,6	0.0061059999999999994
US National	4 wk ahead	Bin	percent	0,6	0,7	0.006769
US National	4 wk ahead	Bin	percent	0,7	0,8	0.007454
US National	4 wk ahead	Bin	percent	0,8	0,9	0.008156
US National	4 wk ahead	Bin	percent	0,9	1	0.008868
US National	4 wk ahead	Bin	percent	1	1,1	0.009583
US National	4 wk ahead	Bin	percent	1,1	1,2	0.010295
US National	4 wk ahead	Bin	percent	1,2	1,3	0.010997
US National	4 wk ahead	Bin	percent	1,3	1,4	0.011682
US National	4 wk ahead	Bin	percent	1,4	1,5	0.012345
US National	4 wk ahead	Bin	percent	1,5	1,6	0.012981999999999999
US National	4 wk ahead	Bin	percent	1,6	1,7	0.013588999999999999
US National	4 wk ahead	Bin	percent	1,7	1,8	0.014161
US National	4 wk ahead	Bin	percent	1,8	1,9	0.014698999999999999
US National	4 wk ahead	Bin	percent	1,9	2	0.015198999999999999
US National	4 wk ahead	Bin	percent	2	2,1	0.015662
US National	4 wk ahead	Bin	percent	2,1	2,2	0.016087
US National	4 wk ahead	Bin	percent	2,2	2,3	0.016472999999999998
US National	4 wk ahead	Bin	percent	2,3	2,4	0.016822
US National	4 wk ahead	Bin	percent	2,4	2,5	0.017131
US National	4 wk ahead	Bin	percent	2,5	2,6	0.017402
US National	4 wk ahead	Bin	percent	2,6	2,7	0.017631
US National	4 wk ahead	Bin	percent	2,7	2,8	0.017818999999999998
US National	4 wk ahead	Bin	percent	2,8	2,9	0.017962
US National	4 wk ahead	Bin	percent	2,9	3	0.018059
US National	4 wk ahead	Bin	percent	3	3,1	0.018106999999999998
US National	4 wk ahead	Bin	percent	3,1	3,2	0.018104
US National	4 wk ahead	Bin	percent	3,2	3,3	0.018049
US National	4 wk ahead	Bin	percent	3,3	3,4	0.017939999999999998
US National	4 wk ahead	Bin	percent	3,4	3,5	0.017779
US National	4 wk ahead	Bin	percent	3,5	3,6	0.017566
US National	4 wk ahead	Bin	percent	3,6	3,7	0.017305
US National	4 wk ahead	Bin	percent	3,7	3,8	0.016999999999999998
US National	4 wk ahead	Bin	percent	3,8	3,9	0.016655
US National	4 wk ahead	Bin	percent	3,9	4	0.016279
US National	4 wk ahead	Bin	percent	4	4,1	0.015878
US National	4 wk ahead	Bin	percent	4,1	4,2	0.01546
US National	4 wk ahead	Bin	percent	4,2	4,3	0.015033
US National	4 wk ahead	Bin	percent	4,3	4,4	0.014603999999999999
US National	4 wk ahead	Bin	percent	4,4	4,5	0.014182
US National	4 wk ahead	Bin	percent	4,5	4,6	0.013772999999999999
US National	4 wk ahead	Bin	percent	4,6	4,7	0.013380999999999999
US National	4 wk ahead	Bin	percent	4,7	4,8	0.013009999999999999
US National	4 wk ahead	Bin	percent	4,8	4,9	0.012662999999999999
US National	4 wk ahead	Bin	percent	4,9	5	0.012341
US National	4 wk ahead	Bin	percent	5	5,1	0.012041999999999999
US National	4 wk ahead	Bin	percent	5,1	5,2	0.011765
US National	4 wk ahead	Bin	percent	5,2	5,3	0.011507
US National	4 wk ahead	Bin	percent	5,3	5,4	0.011264999999999999
US National	4 wk ahead	Bin	percent	5,4	5,5	0.011033
US National	4 wk ahead	Bin	percent	5,5	5,6	0.010806999999999999
US National	4 wk ahead	Bin	percent	5,6	5,7	0.010582999999999999
US National	4 wk ahead	Bin	percent	5,7	5,8	0.010355999999999999
US National	4 wk ahead	Bin	percent	5,8	5,9	0.010121999999999999
US National	4 wk ahead	Bin	percent	5,9	6	0.009878
US National	4 wk ahead	Bin	percent	6	6,1	0.00962
US National	4 wk ahead	Bin	percent	6,1	6,2	0.009348
US National	4 wk ahead	Bin	percent	6,2	6,3	0.009061
US National	4 wk ahead	Bin	percent	6,3	6,4	0.008758
US National	4 wk ahead	Bin	percent	6,4	6,5	0.00844
US National	4 wk ahead	Bin	percent	6,5	6,6	0.008107999999999999
US National	4 wk ahead	Bin	percent	6,6	6,7	0.007764999999999999
US National	4 wk ahead	Bin	percent	6,7	6,8	0.007414
US National	4 wk ahead	Bin	percent	6,8	6,9	0.007057
US National	4 wk ahead	Bin	percent	6,9	7	0.006697
US National	4 wk ahead	Bin	percent	7	7,1	0.006338
US National	4 wk ahead	Bin	percent	7,1	7,2	0.005983
US National	4 wk ahead	Bin	percent	7,2	7,3	0.0056359999999999995
US National	4 wk ahead	Bin	percent	7,3	7,4	0.005298
US National	4 wk ahead	Bin	percent	7,4	7,5	0.004973
US National	4 wk ahead	Bin	percent	7,5	7,6	0.004663
US National	4 wk ahead	Bin	percent	7,6	7,7	0.0043679999999999995
US National	4 wk ahead	Bin	percent	7,7	7,8	0.004091
US National	4 wk ahead	Bin	percent	7,8	7,9	0.0038299999999999996
US National	4 wk ahead	Bin	percent	7,9	8	0.0035859999999999998
US National	4 wk ahead	Bin	percent	8	8,1	0.0033569999999999997
US National	4 wk ahead	Bin	percent	8,1	8,2	0.0031439999999999997
US National	4 wk ahead	Bin	percent	8,2	8,3	0.002943
US National	4 wk ahead	Bin	percent	8,3	8,4	0.002755
US National	4 wk ahead	Bin	percent	8,4	8,5	0.0025759999999999997
US National	4 wk ahead	Bin	percent	8,5	8,6	0.002405
US National	4 wk ahead	Bin	percent	8,6	8,7	0.002242
US National	4 wk ahead	Bin	percent	8,7	8,8	0.002084
US National	4 wk ahead	Bin	percent	8,8	8,9	0.0019299999999999999
US National	4 wk ahead	Bin	percent	8,9	9	0.001782
US National	4 wk ahead	Bin	percent	9	9,1	0.001637
US National	4 wk ahead	Bin	percent	9,1	9,2	0.0014969999999999998
US National	4 wk ahead	Bin	percent	9,2	9,3	0.001361
US National	4 wk ahead	Bin	percent	9,3	9,4	0.001232
US National	4 wk ahead	Bin	percent	9,4	9,5	0.0011099999999999999
US National	4 wk ahead	Bin	percent	9,5	9,6	0.000996
US National	4 wk ahead	Bin	percent	9,6	9,7	0.000891
US National	4 wk ahead	Bin	percent	9,7	9,8	0.000797
US National	4 wk ahead	Bin	percent	9,8	9,9	0.0007149999999999999
US National	4 wk ahead	Bin	percent	9,9	10	0.000645
US National	4 wk ahead	Bin	percent	10	10,1	0.000588
US National	4 wk ahead	Bin	percent	10,1	10,2	0.000544
US National	4 wk ahead	Bin	percent	10,2	10,3	0.0005149999999999999
US National	4 wk ahead	Bin	percent	10,3	10,4	0.000499
US National	4 wk ahead	Bin	percent	10,4	10,5	0.0004969999999999999
US National	4 wk ahead	Bin	percent	10,5	10,6	0.000508
US National	4 wk ahead	Bin	percent	10,6	10,7	0.00053
US National	4 wk ahead	Bin	percent	10,7	10,8	0.0005639999999999999
US National	4 wk ahead	Bin	percent	10,8	10,9	0.0006079999999999999
US National	4 wk ahead	Bin	percent	10,9	11	0.000661
US National	4 wk ahead	Bin	percent	11	11,1	0.000721
US National	4 wk ahead	Bin	percent	11,1	11,2	0.0007869999999999999
US National	4 wk ahead	Bin	percent	11,2	11,3	0.000857
US National	4 wk ahead	Bin	percent	11,3	11,4	0.000931
US National	4 wk ahead	Bin	percent	11,4	11,5	0.001006
US National	4 wk ahead	Bin	percent	11,5	11,6	0.001081
US National	4 wk ahead	Bin	percent	11,6	11,7	0.001156
US National	4 wk ahead	Bin	percent	11,7	11,8	0.001228
US National	4 wk ahead	Bin	percent	11,8	11,9	0.001298
US National	4 wk ahead	Bin	percent	11,9	12	0.0013629999999999998
US National	4 wk ahead	Bin	percent	12	12,1	0.001424
US National	4 wk ahead	Bin	percent	12,1	12,2	0.00148
US National	4 wk ahead	Bin	percent	12,2	12,3	0.00153
US National	4 wk ahead	Bin	percent	12,3	12,4	0.0015739999999999999
US National	4 wk ahead	Bin	percent	12,4	12,5	0.0016099999999999999
US National	4 wk ahead	Bin	percent	12,5	12,6	0.0016389999999999998
US National	4 wk ahead	Bin	percent	12,6	12,7	0.0016589999999999999
US National	4 wk ahead	Bin	percent	12,7	12,8	0.001671
US National	4 wk ahead	Bin	percent	12,8	12,9	0.001673
US National	4 wk ahead	Bin	percent	12,9	13	0.001665
US National	4 wk ahead	Bin	percent	13	100	0.020884
