# Supplementary material for: Use of daily Internet search query data improves real-time projections of influenza epidemics
Source: J R Soc Interface. 2018 Oct 10;15(147):20180220. doi: 10.1098/rsif.2018.0220 (PMC6228485; doi:10.1098/rsif.2018.0220)
Supplement: Prediction results in FluChallenge format [file rsif20180220supp2.gz › Forecast-files/mss-15-wikiWEEKnoNOW/3-34_paramrep.txt]

{"LL"	{24.42475623612991	75.21898777882393	197.4947075922411	273.62907909410484}}
{"DD"	{2.911049308618937	4.089686612312759	5.8726535087859	6.624197775755863}}
{"R0max"	{1.7207356503849267	2.3511873035657596	3.4814550942470426	3.813093928193575}}
{"R0min"	{0.8428339634689107	1.0183668899113558	1.1200567055679174	1.182804470184622}}
{"Inf"	{450.7441335874058	655.5156114747376	927.4869213460521	1061.1819776800357}}
{"Sus"	{40153.96536621845	49066.13593311326	75313.67873534134	92699.5087779967}}
{"R0(t)"	{1.106867838406167	1.2699603137309774	1.4553659430817705	1.547117707340824}}
{"Reff"	{0.5138684821127902	0.6588610224553434	1.0333216266065515	1.3010229594713059}}
