# Supplementary material for: Use of daily Internet search query data improves real-time projections of influenza epidemics
Source: J R Soc Interface. 2018 Oct 10;15(147):20180220. doi: 10.1098/rsif.2018.0220 (PMC6228485; doi:10.1098/rsif.2018.0220)
Supplement: Prediction results in FluChallenge format [file rsif20180220supp2.gz › Forecast-files/mss-15-wikiWEEKnoNOW/6-7_paramrep.txt]

{"LL"	{81.51284168140339	176.9320314323325	380.51703565920883	471.82135530614903}}
{"DD"	{2.622191578546337	4.724054084111744	6.173219162486875	6.805773866972397}}
{"R0max"	{1.3968469184343464	1.8751737786894018	2.7029744019651414	3.3347457244099155}}
{"R0min"	{0.8363733418829801	0.8760940378014413	1.0422325890096074	1.1293094064927058}}
{"Inf"	{604.0334765852679	1072.2412460918445	1376.2881263847655	1506.9300120591543}}
{"Sus"	{68396.55250998319	72039.0126508551	80410.34518232718	84629.43069078507}}
{"R0(t)"	{1.1003866637685213	1.2241474622712512	1.4652609592073182	1.5787540410162033}}
{"Reff"	{0.8485770604831491	0.9445525902464972	1.1002748871158399	1.210835213240943}}
