# Supplementary material for: Use of daily Internet search query data improves real-time projections of influenza epidemics
Source: J R Soc Interface. 2018 Oct 10;15(147):20180220. doi: 10.1098/rsif.2018.0220 (PMC6228485; doi:10.1098/rsif.2018.0220)
Supplement: Prediction results in FluChallenge format [file rsif20180220supp2.gz › Forecast-files/mss-15-wikiWEEKnoNOW/1-6_paramrep.txt]

{"LL"	{53.079810544383406	173.42569452802644	335.72174243124016	454.0528560525704}}
{"DD"	{3.7426462107181937	4.788684591081751	6.2664624311033235	6.645044895012301}}
{"R0max"	{1.4404330536962937	1.8898908444579856	2.7130888771339796	3.3722824694159588}}
{"R0min"	{0.8530604049942199	0.9104539376581819	1.0976171306959033	1.1565002186538538}}
{"Inf"	{617.4015960562288	772.8572099284232	998.7293319221424	1056.7827861494868}}
{"Sus"	{70931.02120676634	72695.74920050126	80009.63652681367	85675.92558440972}}
{"R0(t)"	{1.0844371975481715	1.2466889001442734	1.4647315896060669	1.626575100804339}}
{"Reff"	{0.8486466180619922	0.9773135530122558	1.1142584523587804	1.2320634843421314}}
