# Supplementary material for: Use of daily Internet search query data improves real-time projections of influenza epidemics
Source: J R Soc Interface. 2018 Oct 10;15(147):20180220. doi: 10.1098/rsif.2018.0220 (PMC6228485; doi:10.1098/rsif.2018.0220)
Supplement: Prediction results in FluChallenge format [file rsif20180220supp2.gz › Forecast-files/mss-15-wikiWEEKnoNOW/2016-EW8.csv]

Location	Target	Type	Unit	Bin_start_incl	Bin_end_notincl	Value
US National	1 wk ahead	Point	percent	NA	NA	4.0440000000000005
US National	1 wk ahead	Bin	percent	0	0,1	0.
US National	1 wk ahead	Bin	percent	0,1	0,2	0.
US National	1 wk ahead	Bin	percent	0,2	0,3	0.
US National	1 wk ahead	Bin	percent	0,3	0,4	0.
US National	1 wk ahead	Bin	percent	0,4	0,5	0.
US National	1 wk ahead	Bin	percent	0,5	0,6	0.
US National	1 wk ahead	Bin	percent	0,6	0,7	0.
US National	1 wk ahead	Bin	percent	0,7	0,8	0.
US National	1 wk ahead	Bin	percent	0,8	0,9	0.
US National	1 wk ahead	Bin	percent	0,9	1	1.e-6
US National	1 wk ahead	Bin	percent	1	1,1	4.e-6
US National	1 wk ahead	Bin	percent	1,1	1,2	0.000011
US National	1 wk ahead	Bin	percent	1,2	1,3	0.000029
US National	1 wk ahead	Bin	percent	1,3	1,4	0.000069
US National	1 wk ahead	Bin	percent	1,4	1,5	0.00015199999999999998
US National	1 wk ahead	Bin	percent	1,5	1,6	0.000312
US National	1 wk ahead	Bin	percent	1,6	1,7	0.0005989999999999999
US National	1 wk ahead	Bin	percent	1,7	1,8	0.00108
US National	1 wk ahead	Bin	percent	1,8	1,9	0.001838
US National	1 wk ahead	Bin	percent	1,9	2	0.002959
US National	1 wk ahead	Bin	percent	2	2,1	0.00451
US National	1 wk ahead	Bin	percent	2,1	2,2	0.0065049999999999995
US National	1 wk ahead	Bin	percent	2,2	2,3	0.008876
US National	1 wk ahead	Bin	percent	2,3	2,4	0.011456
US National	1 wk ahead	Bin	percent	2,4	2,5	0.014008999999999999
US National	1 wk ahead	Bin	percent	2,5	2,6	0.016302999999999998
US National	1 wk ahead	Bin	percent	2,6	2,7	0.018192
US National	1 wk ahead	Bin	percent	2,7	2,8	0.019673
US National	1 wk ahead	Bin	percent	2,8	2,9	0.020886
US National	1 wk ahead	Bin	percent	2,9	3	0.022054
US National	1 wk ahead	Bin	percent	3	3,1	0.023393
US National	1 wk ahead	Bin	percent	3,1	3,2	0.025044999999999998
US National	1 wk ahead	Bin	percent	3,2	3,3	0.027049999999999998
US National	1 wk ahead	Bin	percent	3,3	3,4	0.029366
US National	1 wk ahead	Bin	percent	3,4	3,5	0.031896
US National	1 wk ahead	Bin	percent	3,5	3,6	0.034522
US National	1 wk ahead	Bin	percent	3,6	3,7	0.037101999999999996
US National	1 wk ahead	Bin	percent	3,7	3,8	0.039457
US National	1 wk ahead	Bin	percent	3,8	3,9	0.041344
US National	1 wk ahead	Bin	percent	3,9	4	0.042477999999999995
US National	1 wk ahead	Bin	percent	4	4,1	0.042587
US National	1 wk ahead	Bin	percent	4,1	4,2	0.041503
US National	1 wk ahead	Bin	percent	4,2	4,3	0.039231999999999996
US National	1 wk ahead	Bin	percent	4,3	4,4	0.035976
US National	1 wk ahead	Bin	percent	4,4	4,5	0.03209
US National	1 wk ahead	Bin	percent	4,5	4,6	0.027993999999999998
US National	1 wk ahead	Bin	percent	4,6	4,7	0.024085
US National	1 wk ahead	Bin	percent	4,7	4,8	0.020655
US National	1 wk ahead	Bin	percent	4,8	4,9	0.017858
US National	1 wk ahead	Bin	percent	4,9	5	0.015712
US National	1 wk ahead	Bin	percent	5	5,1	0.014124999999999999
US National	1 wk ahead	Bin	percent	5,1	5,2	0.012945
US National	1 wk ahead	Bin	percent	5,2	5,3	0.011996999999999999
US National	1 wk ahead	Bin	percent	5,3	5,4	0.011116
US National	1 wk ahead	Bin	percent	5,4	5,5	0.010176
US National	1 wk ahead	Bin	percent	5,5	5,6	0.009113
US National	1 wk ahead	Bin	percent	5,6	5,7	0.007937
US National	1 wk ahead	Bin	percent	5,7	5,8	0.0067269999999999995
US National	1 wk ahead	Bin	percent	5,8	5,9	0.005608999999999999
US National	1 wk ahead	Bin	percent	5,9	6	0.004719999999999999
US National	1 wk ahead	Bin	percent	6	6,1	0.004177999999999999
US National	1 wk ahead	Bin	percent	6,1	6,2	0.004053
US National	1 wk ahead	Bin	percent	6,2	6,3	0.004354
US National	1 wk ahead	Bin	percent	6,3	6,4	0.005019
US National	1 wk ahead	Bin	percent	6,4	6,5	0.005918
US National	1 wk ahead	Bin	percent	6,5	6,6	0.0068779999999999996
US National	1 wk ahead	Bin	percent	6,6	6,7	0.007708
US National	1 wk ahead	Bin	percent	6,7	6,8	0.008246999999999999
US National	1 wk ahead	Bin	percent	6,8	6,9	0.008392
US National	1 wk ahead	Bin	percent	6,9	7	0.008123
US National	1 wk ahead	Bin	percent	7	7,1	0.007489999999999999
US National	1 wk ahead	Bin	percent	7,1	7,2	0.0065969999999999996
US National	1 wk ahead	Bin	percent	7,2	7,3	0.005567
US National	1 wk ahead	Bin	percent	7,3	7,4	0.004522
US National	1 wk ahead	Bin	percent	7,4	7,5	0.003565
US National	1 wk ahead	Bin	percent	7,5	7,6	0.0027749999999999997
US National	1 wk ahead	Bin	percent	7,6	7,7	0.0021999999999999997
US National	1 wk ahead	Bin	percent	7,7	7,8	0.001851
US National	1 wk ahead	Bin	percent	7,8	7,9	0.001699
US National	1 wk ahead	Bin	percent	7,9	8	0.001686
US National	1 wk ahead	Bin	percent	8	8,1	0.001746
US National	1 wk ahead	Bin	percent	8,1	8,2	0.001818
US National	1 wk ahead	Bin	percent	8,2	8,3	0.001864
US National	1 wk ahead	Bin	percent	8,3	8,4	0.001862
US National	1 wk ahead	Bin	percent	8,4	8,5	0.0017989999999999998
US National	1 wk ahead	Bin	percent	8,5	8,6	0.0016749999999999998
US National	1 wk ahead	Bin	percent	8,6	8,7	0.001499
US National	1 wk ahead	Bin	percent	8,7	8,8	0.001297
US National	1 wk ahead	Bin	percent	8,8	8,9	0.001112
US National	1 wk ahead	Bin	percent	8,9	9	0.000988
US National	1 wk ahead	Bin	percent	9	9,1	0.000954
US National	1 wk ahead	Bin	percent	9,1	9,2	0.001008
US National	1 wk ahead	Bin	percent	9,2	9,3	0.001114
US National	1 wk ahead	Bin	percent	9,3	9,4	0.0012159999999999999
US National	1 wk ahead	Bin	percent	9,4	9,5	0.001256
US National	1 wk ahead	Bin	percent	9,5	9,6	0.0012029999999999999
US National	1 wk ahead	Bin	percent	9,6	9,7	0.001057
US National	1 wk ahead	Bin	percent	9,7	9,8	0.000847
US National	1 wk ahead	Bin	percent	9,8	9,9	0.000618
US National	1 wk ahead	Bin	percent	9,9	10	0.00041099999999999996
US National	1 wk ahead	Bin	percent	10	10,1	0.000248
US National	1 wk ahead	Bin	percent	10,1	10,2	0.000137
US National	1 wk ahead	Bin	percent	10,2	10,3	0.000068
US National	1 wk ahead	Bin	percent	10,3	10,4	0.000031
US National	1 wk ahead	Bin	percent	10,4	10,5	0.000013
US National	1 wk ahead	Bin	percent	10,5	10,6	4.9999999999999996e-6
US National	1 wk ahead	Bin	percent	10,6	10,7	2.e-6
US National	1 wk ahead	Bin	percent	10,7	10,8	1.e-6
US National	1 wk ahead	Bin	percent	10,8	10,9	0.
US National	1 wk ahead	Bin	percent	10,9	11	0.
US National	1 wk ahead	Bin	percent	11	11,1	0.
US National	1 wk ahead	Bin	percent	11,1	11,2	0.
US National	1 wk ahead	Bin	percent	11,2	11,3	0.
US National	1 wk ahead	Bin	percent	11,3	11,4	0.
US National	1 wk ahead	Bin	percent	11,4	11,5	0.
US National	1 wk ahead	Bin	percent	11,5	11,6	0.
US National	1 wk ahead	Bin	percent	11,6	11,7	0.
US National	1 wk ahead	Bin	percent	11,7	11,8	0.
US National	1 wk ahead	Bin	percent	11,8	11,9	0.
US National	1 wk ahead	Bin	percent	11,9	12	0.
US National	1 wk ahead	Bin	percent	12	12,1	0.
US National	1 wk ahead	Bin	percent	12,1	12,2	0.
US National	1 wk ahead	Bin	percent	12,2	12,3	0.
US National	1 wk ahead	Bin	percent	12,3	12,4	0.
US National	1 wk ahead	Bin	percent	12,4	12,5	0.
US National	1 wk ahead	Bin	percent	12,5	12,6	0.
US National	1 wk ahead	Bin	percent	12,6	12,7	0.
US National	1 wk ahead	Bin	percent	12,7	12,8	0.
US National	1 wk ahead	Bin	percent	12,8	12,9	0.
US National	1 wk ahead	Bin	percent	12,9	13	0.
US National	1 wk ahead	Bin	percent	13	100	0.
US National	2 wk ahead	Point	percent	NA	NA	4.2872
US National	2 wk ahead	Bin	percent	0	0,1	0.00011499999999999999
US National	2 wk ahead	Bin	percent	0,1	0,2	0.000169
US National	2 wk ahead	Bin	percent	0,2	0,3	0.000244
US National	2 wk ahead	Bin	percent	0,3	0,4	0.000346
US National	2 wk ahead	Bin	percent	0,4	0,5	0.000483
US National	2 wk ahead	Bin	percent	0,5	0,6	0.0006619999999999999
US National	2 wk ahead	Bin	percent	0,6	0,7	0.0008929999999999999
US National	2 wk ahead	Bin	percent	0,7	0,8	0.001187
US National	2 wk ahead	Bin	percent	0,8	0,9	0.001553
US National	2 wk ahead	Bin	percent	0,9	1	0.002002
US National	2 wk ahead	Bin	percent	1	1,1	0.002539
US National	2 wk ahead	Bin	percent	1,1	1,2	0.0031699999999999996
US National	2 wk ahead	Bin	percent	1,2	1,3	0.003897
US National	2 wk ahead	Bin	percent	1,3	1,4	0.0047139999999999994
US National	2 wk ahead	Bin	percent	1,4	1,5	0.005612
US National	2 wk ahead	Bin	percent	1,5	1,6	0.006575999999999999
US National	2 wk ahead	Bin	percent	1,6	1,7	0.007587
US National	2 wk ahead	Bin	percent	1,7	1,8	0.008622
US National	2 wk ahead	Bin	percent	1,8	1,9	0.009656999999999999
US National	2 wk ahead	Bin	percent	1,9	2	0.010669999999999999
US National	2 wk ahead	Bin	percent	2	2,1	0.011642999999999999
US National	2 wk ahead	Bin	percent	2,1	2,2	0.012563
US National	2 wk ahead	Bin	percent	2,2	2,3	0.013423
US National	2 wk ahead	Bin	percent	2,3	2,4	0.014225
US National	2 wk ahead	Bin	percent	2,4	2,5	0.014972
US National	2 wk ahead	Bin	percent	2,5	2,6	0.015674
US National	2 wk ahead	Bin	percent	2,6	2,7	0.01634
US National	2 wk ahead	Bin	percent	2,7	2,8	0.01698
US National	2 wk ahead	Bin	percent	2,8	2,9	0.017599999999999998
US National	2 wk ahead	Bin	percent	2,9	3	0.018203
US National	2 wk ahead	Bin	percent	3	3,1	0.018791
US National	2 wk ahead	Bin	percent	3,1	3,2	0.019361
US National	2 wk ahead	Bin	percent	3,2	3,3	0.019910999999999998
US National	2 wk ahead	Bin	percent	3,3	3,4	0.020439
US National	2 wk ahead	Bin	percent	3,4	3,5	0.020943999999999997
US National	2 wk ahead	Bin	percent	3,5	3,6	0.021422
US National	2 wk ahead	Bin	percent	3,6	3,7	0.021872
US National	2 wk ahead	Bin	percent	3,7	3,8	0.022289999999999997
US National	2 wk ahead	Bin	percent	3,8	3,9	0.022664
US National	2 wk ahead	Bin	percent	3,9	4	0.022983
US National	2 wk ahead	Bin	percent	4	4,1	0.023226
US National	2 wk ahead	Bin	percent	4,1	4,2	0.023371
US National	2 wk ahead	Bin	percent	4,2	4,3	0.023395
US National	2 wk ahead	Bin	percent	4,3	4,4	0.023273
US National	2 wk ahead	Bin	percent	4,4	4,5	0.022987999999999998
US National	2 wk ahead	Bin	percent	4,5	4,6	0.022529
US National	2 wk ahead	Bin	percent	4,6	4,7	0.021894999999999998
US National	2 wk ahead	Bin	percent	4,7	4,8	0.021093999999999998
US National	2 wk ahead	Bin	percent	4,8	4,9	0.020146999999999998
US National	2 wk ahead	Bin	percent	4,9	5	0.019077999999999998
US National	2 wk ahead	Bin	percent	5	5,1	0.017919
US National	2 wk ahead	Bin	percent	5,1	5,2	0.016704999999999998
US National	2 wk ahead	Bin	percent	5,2	5,3	0.015467999999999999
US National	2 wk ahead	Bin	percent	5,3	5,4	0.014241
US National	2 wk ahead	Bin	percent	5,4	5,5	0.013049
US National	2 wk ahead	Bin	percent	5,5	5,6	0.011913
US National	2 wk ahead	Bin	percent	5,6	5,7	0.010849
US National	2 wk ahead	Bin	percent	5,7	5,8	0.009866
US National	2 wk ahead	Bin	percent	5,8	5,9	0.008969999999999999
US National	2 wk ahead	Bin	percent	5,9	6	0.008159999999999999
US National	2 wk ahead	Bin	percent	6	6,1	0.007435
US National	2 wk ahead	Bin	percent	6,1	6,2	0.00679
US National	2 wk ahead	Bin	percent	6,2	6,3	0.0062169999999999994
US National	2 wk ahead	Bin	percent	6,3	6,4	0.005712999999999999
US National	2 wk ahead	Bin	percent	6,4	6,5	0.005268
US National	2 wk ahead	Bin	percent	6,5	6,6	0.004879
US National	2 wk ahead	Bin	percent	6,6	6,7	0.0045379999999999995
US National	2 wk ahead	Bin	percent	6,7	6,8	0.004242
US National	2 wk ahead	Bin	percent	6,8	6,9	0.003985
US National	2 wk ahead	Bin	percent	6,9	7	0.003761
US National	2 wk ahead	Bin	percent	7	7,1	0.003564
US National	2 wk ahead	Bin	percent	7,1	7,2	0.003388
US National	2 wk ahead	Bin	percent	7,2	7,3	0.003225
US National	2 wk ahead	Bin	percent	7,3	7,4	0.0030689999999999997
US National	2 wk ahead	Bin	percent	7,4	7,5	0.002913
US National	2 wk ahead	Bin	percent	7,5	7,6	0.002751
US National	2 wk ahead	Bin	percent	7,6	7,7	0.002582
US National	2 wk ahead	Bin	percent	7,7	7,8	0.0024059999999999997
US National	2 wk ahead	Bin	percent	7,8	7,9	0.002225
US National	2 wk ahead	Bin	percent	7,9	8	0.002046
US National	2 wk ahead	Bin	percent	8	8,1	0.001877
US National	2 wk ahead	Bin	percent	8,1	8,2	0.001727
US National	2 wk ahead	Bin	percent	8,2	8,3	0.001604
US National	2 wk ahead	Bin	percent	8,3	8,4	0.0015149999999999999
US National	2 wk ahead	Bin	percent	8,4	8,5	0.0014659999999999999
US National	2 wk ahead	Bin	percent	8,5	8,6	0.00146
US National	2 wk ahead	Bin	percent	8,6	8,7	0.0014939999999999999
US National	2 wk ahead	Bin	percent	8,7	8,8	0.001566
US National	2 wk ahead	Bin	percent	8,8	8,9	0.001668
US National	2 wk ahead	Bin	percent	8,9	9	0.001794
US National	2 wk ahead	Bin	percent	9	9,1	0.001934
US National	2 wk ahead	Bin	percent	9,1	9,2	0.002081
US National	2 wk ahead	Bin	percent	9,2	9,3	0.002228
US National	2 wk ahead	Bin	percent	9,3	9,4	0.002372
US National	2 wk ahead	Bin	percent	9,4	9,5	0.002509
US National	2 wk ahead	Bin	percent	9,5	9,6	0.002639
US National	2 wk ahead	Bin	percent	9,6	9,7	0.002764
US National	2 wk ahead	Bin	percent	9,7	9,8	0.002885
US National	2 wk ahead	Bin	percent	9,8	9,9	0.003005
US National	2 wk ahead	Bin	percent	9,9	10	0.0031249999999999997
US National	2 wk ahead	Bin	percent	10	10,1	0.003243
US National	2 wk ahead	Bin	percent	10,1	10,2	0.003359
US National	2 wk ahead	Bin	percent	10,2	10,3	0.003466
US National	2 wk ahead	Bin	percent	10,3	10,4	0.00356
US National	2 wk ahead	Bin	percent	10,4	10,5	0.0036349999999999998
US National	2 wk ahead	Bin	percent	10,5	10,6	0.003682
US National	2 wk ahead	Bin	percent	10,6	10,7	0.0036959999999999996
US National	2 wk ahead	Bin	percent	10,7	10,8	0.003673
US National	2 wk ahead	Bin	percent	10,8	10,9	0.00361
US National	2 wk ahead	Bin	percent	10,9	11	0.0035069999999999997
US National	2 wk ahead	Bin	percent	11	11,1	0.0033659999999999996
US National	2 wk ahead	Bin	percent	11,1	11,2	0.003194
US National	2 wk ahead	Bin	percent	11,2	11,3	0.002995
US National	2 wk ahead	Bin	percent	11,3	11,4	0.002777
US National	2 wk ahead	Bin	percent	11,4	11,5	0.002549
US National	2 wk ahead	Bin	percent	11,5	11,6	0.002316
US National	2 wk ahead	Bin	percent	11,6	11,7	0.0020859999999999997
US National	2 wk ahead	Bin	percent	11,7	11,8	0.001865
US National	2 wk ahead	Bin	percent	11,8	11,9	0.001655
US National	2 wk ahead	Bin	percent	11,9	12	0.0014609999999999998
US National	2 wk ahead	Bin	percent	12	12,1	0.001285
US National	2 wk ahead	Bin	percent	12,1	12,2	0.001129
US National	2 wk ahead	Bin	percent	12,2	12,3	0.000995
US National	2 wk ahead	Bin	percent	12,3	12,4	0.000883
US National	2 wk ahead	Bin	percent	12,4	12,5	0.000794
US National	2 wk ahead	Bin	percent	12,5	12,6	0.0007279999999999999
US National	2 wk ahead	Bin	percent	12,6	12,7	0.0006839999999999999
US National	2 wk ahead	Bin	percent	12,7	12,8	0.000659
US National	2 wk ahead	Bin	percent	12,8	12,9	0.000651
US National	2 wk ahead	Bin	percent	12,9	13	0.000654
US National	2 wk ahead	Bin	percent	13	100	0.028000999999999998
US National	3 wk ahead	Point	percent	NA	NA	3.8998000000000004
US National	3 wk ahead	Bin	percent	0	0,1	0.00066
US National	3 wk ahead	Bin	percent	0,1	0,2	0.0008929999999999999
US National	3 wk ahead	Bin	percent	0,2	0,3	0.001188
US National	3 wk ahead	Bin	percent	0,3	0,4	0.0015539999999999998
US National	3 wk ahead	Bin	percent	0,4	0,5	0.0020009999999999997
US National	3 wk ahead	Bin	percent	0,5	0,6	0.002536
US National	3 wk ahead	Bin	percent	0,6	0,7	0.003162
US National	3 wk ahead	Bin	percent	0,7	0,8	0.0038789999999999996
US National	3 wk ahead	Bin	percent	0,8	0,9	0.004683
US National	3 wk ahead	Bin	percent	0,9	1	0.005565
US National	3 wk ahead	Bin	percent	1	1,1	0.0065119999999999996
US National	3 wk ahead	Bin	percent	1,1	1,2	0.007503999999999999
US National	3 wk ahead	Bin	percent	1,2	1,3	0.008522
US National	3 wk ahead	Bin	percent	1,3	1,4	0.009544
US National	3 wk ahead	Bin	percent	1,4	1,5	0.010549
US National	3 wk ahead	Bin	percent	1,5	1,6	0.011519999999999999
US National	3 wk ahead	Bin	percent	1,6	1,7	0.012442
US National	3 wk ahead	Bin	percent	1,7	1,8	0.013304999999999999
US National	3 wk ahead	Bin	percent	1,8	1,9	0.014107
US National	3 wk ahead	Bin	percent	1,9	2	0.014846
US National	3 wk ahead	Bin	percent	2	2,1	0.015529
US National	3 wk ahead	Bin	percent	2,1	2,2	0.016159
US National	3 wk ahead	Bin	percent	2,2	2,3	0.016742
US National	3 wk ahead	Bin	percent	2,3	2,4	0.017284
US National	3 wk ahead	Bin	percent	2,4	2,5	0.017787
US National	3 wk ahead	Bin	percent	2,5	2,6	0.018253
US National	3 wk ahead	Bin	percent	2,6	2,7	0.018681
US National	3 wk ahead	Bin	percent	2,7	2,8	0.01907
US National	3 wk ahead	Bin	percent	2,8	2,9	0.01942
US National	3 wk ahead	Bin	percent	2,9	3	0.019729999999999998
US National	3 wk ahead	Bin	percent	3	3,1	0.020003999999999997
US National	3 wk ahead	Bin	percent	3,1	3,2	0.020245
US National	3 wk ahead	Bin	percent	3,2	3,3	0.020456
US National	3 wk ahead	Bin	percent	3,3	3,4	0.020642999999999998
US National	3 wk ahead	Bin	percent	3,4	3,5	0.020805999999999998
US National	3 wk ahead	Bin	percent	3,5	3,6	0.020945
US National	3 wk ahead	Bin	percent	3,6	3,7	0.021051999999999998
US National	3 wk ahead	Bin	percent	3,7	3,8	0.021117999999999998
US National	3 wk ahead	Bin	percent	3,8	3,9	0.021127999999999997
US National	3 wk ahead	Bin	percent	3,9	4	0.021065
US National	3 wk ahead	Bin	percent	4	4,1	0.020909999999999998
US National	3 wk ahead	Bin	percent	4,1	4,2	0.020645999999999998
US National	3 wk ahead	Bin	percent	4,2	4,3	0.020259
US National	3 wk ahead	Bin	percent	4,3	4,4	0.019742
US National	3 wk ahead	Bin	percent	4,4	4,5	0.019095
US National	3 wk ahead	Bin	percent	4,5	4,6	0.018324999999999998
US National	3 wk ahead	Bin	percent	4,6	4,7	0.017447
US National	3 wk ahead	Bin	percent	4,7	4,8	0.016481
US National	3 wk ahead	Bin	percent	4,8	4,9	0.015456
US National	3 wk ahead	Bin	percent	4,9	5	0.014397
US National	3 wk ahead	Bin	percent	5	5,1	0.013335
US National	3 wk ahead	Bin	percent	5,1	5,2	0.012294
US National	3 wk ahead	Bin	percent	5,2	5,3	0.011295999999999999
US National	3 wk ahead	Bin	percent	5,3	5,4	0.010357
US National	3 wk ahead	Bin	percent	5,4	5,5	0.009486999999999999
US National	3 wk ahead	Bin	percent	5,5	5,6	0.008690999999999999
US National	3 wk ahead	Bin	percent	5,6	5,7	0.007965999999999999
US National	3 wk ahead	Bin	percent	5,7	5,8	0.007307999999999999
US National	3 wk ahead	Bin	percent	5,8	5,9	0.006709
US National	3 wk ahead	Bin	percent	5,9	6	0.00616
US National	3 wk ahead	Bin	percent	6	6,1	0.005651
US National	3 wk ahead	Bin	percent	6,1	6,2	0.005177
US National	3 wk ahead	Bin	percent	6,2	6,3	0.00473
US National	3 wk ahead	Bin	percent	6,3	6,4	0.004308
US National	3 wk ahead	Bin	percent	6,4	6,5	0.0039109999999999995
US National	3 wk ahead	Bin	percent	6,5	6,6	0.003541
US National	3 wk ahead	Bin	percent	6,6	6,7	0.0031999999999999997
US National	3 wk ahead	Bin	percent	6,7	6,8	0.002892
US National	3 wk ahead	Bin	percent	6,8	6,9	0.002621
US National	3 wk ahead	Bin	percent	6,9	7	0.002388
US National	3 wk ahead	Bin	percent	7	7,1	0.0021939999999999998
US National	3 wk ahead	Bin	percent	7,1	7,2	0.002038
US National	3 wk ahead	Bin	percent	7,2	7,3	0.001916
US National	3 wk ahead	Bin	percent	7,3	7,4	0.0018219999999999998
US National	3 wk ahead	Bin	percent	7,4	7,5	0.001751
US National	3 wk ahead	Bin	percent	7,5	7,6	0.001695
US National	3 wk ahead	Bin	percent	7,6	7,7	0.001648
US National	3 wk ahead	Bin	percent	7,7	7,8	0.001604
US National	3 wk ahead	Bin	percent	7,8	7,9	0.0015609999999999999
US National	3 wk ahead	Bin	percent	7,9	8	0.0015149999999999999
US National	3 wk ahead	Bin	percent	8	8,1	0.0014659999999999999
US National	3 wk ahead	Bin	percent	8,1	8,2	0.0014169999999999999
US National	3 wk ahead	Bin	percent	8,2	8,3	0.001371
US National	3 wk ahead	Bin	percent	8,3	8,4	0.0013289999999999999
US National	3 wk ahead	Bin	percent	8,4	8,5	0.001298
US National	3 wk ahead	Bin	percent	8,5	8,6	0.001279
US National	3 wk ahead	Bin	percent	8,6	8,7	0.0012779999999999998
US National	3 wk ahead	Bin	percent	8,7	8,8	0.001295
US National	3 wk ahead	Bin	percent	8,8	8,9	0.001334
US National	3 wk ahead	Bin	percent	8,9	9	0.001397
US National	3 wk ahead	Bin	percent	9	9,1	0.001482
US National	3 wk ahead	Bin	percent	9,1	9,2	0.001591
US National	3 wk ahead	Bin	percent	9,2	9,3	0.00172
US National	3 wk ahead	Bin	percent	9,3	9,4	0.0018679999999999999
US National	3 wk ahead	Bin	percent	9,4	9,5	0.00203
US National	3 wk ahead	Bin	percent	9,5	9,6	0.002199
US National	3 wk ahead	Bin	percent	9,6	9,7	0.0023699999999999997
US National	3 wk ahead	Bin	percent	9,7	9,8	0.002535
US National	3 wk ahead	Bin	percent	9,8	9,9	0.0026869999999999997
US National	3 wk ahead	Bin	percent	9,9	10	0.0028209999999999997
US National	3 wk ahead	Bin	percent	10	10,1	0.0029319999999999997
US National	3 wk ahead	Bin	percent	10,1	10,2	0.003019
US National	3 wk ahead	Bin	percent	10,2	10,3	0.0030819999999999997
US National	3 wk ahead	Bin	percent	10,3	10,4	0.003124
US National	3 wk ahead	Bin	percent	10,4	10,5	0.00315
US National	3 wk ahead	Bin	percent	10,5	10,6	0.0031639999999999997
US National	3 wk ahead	Bin	percent	10,6	10,7	0.003173
US National	3 wk ahead	Bin	percent	10,7	10,8	0.0031799999999999997
US National	3 wk ahead	Bin	percent	10,8	10,9	0.0031869999999999997
US National	3 wk ahead	Bin	percent	10,9	11	0.003194
US National	3 wk ahead	Bin	percent	11	11,1	0.003199
US National	3 wk ahead	Bin	percent	11,1	11,2	0.003198
US National	3 wk ahead	Bin	percent	11,2	11,3	0.003183
US National	3 wk ahead	Bin	percent	11,3	11,4	0.0031479999999999998
US National	3 wk ahead	Bin	percent	11,4	11,5	0.0030889999999999997
US National	3 wk ahead	Bin	percent	11,5	11,6	0.0030009999999999998
US National	3 wk ahead	Bin	percent	11,6	11,7	0.002882
US National	3 wk ahead	Bin	percent	11,7	11,8	0.0027329999999999998
US National	3 wk ahead	Bin	percent	11,8	11,9	0.002558
US National	3 wk ahead	Bin	percent	11,9	12	0.002365
US National	3 wk ahead	Bin	percent	12	12,1	0.0021609999999999997
US National	3 wk ahead	Bin	percent	12,1	12,2	0.001957
US National	3 wk ahead	Bin	percent	12,2	12,3	0.001762
US National	3 wk ahead	Bin	percent	12,3	12,4	0.0015849999999999998
US National	3 wk ahead	Bin	percent	12,4	12,5	0.001434
US National	3 wk ahead	Bin	percent	12,5	12,6	0.001312
US National	3 wk ahead	Bin	percent	12,6	12,7	0.001223
US National	3 wk ahead	Bin	percent	12,7	12,8	0.001166
US National	3 wk ahead	Bin	percent	12,8	12,9	0.0011359999999999999
US National	3 wk ahead	Bin	percent	12,9	13	0.00113
US National	3 wk ahead	Bin	percent	13	100	0.036194
US National	4 wk ahead	Point	percent	NA	NA	3.1708000000000003
US National	4 wk ahead	Bin	percent	0	0,1	0.0021349999999999997
US National	4 wk ahead	Bin	percent	0,1	0,2	0.00275
US National	4 wk ahead	Bin	percent	0,2	0,3	0.0034779999999999998
US National	4 wk ahead	Bin	percent	0,3	0,4	0.0043219999999999995
US National	4 wk ahead	Bin	percent	0,4	0,5	0.0052759999999999994
US National	4 wk ahead	Bin	percent	0,5	0,6	0.006331
US National	4 wk ahead	Bin	percent	0,6	0,7	0.007473
US National	4 wk ahead	Bin	percent	0,7	0,8	0.008679
US National	4 wk ahead	Bin	percent	0,8	0,9	0.009925
US National	4 wk ahead	Bin	percent	0,9	1	0.011184
US National	4 wk ahead	Bin	percent	1	1,1	0.012431
US National	4 wk ahead	Bin	percent	1,1	1,2	0.013639
US National	4 wk ahead	Bin	percent	1,2	1,3	0.014790999999999999
US National	4 wk ahead	Bin	percent	1,3	1,4	0.01587
US National	4 wk ahead	Bin	percent	1,4	1,5	0.01687
US National	4 wk ahead	Bin	percent	1,5	1,6	0.017787999999999998
US National	4 wk ahead	Bin	percent	1,6	1,7	0.018626999999999998
US National	4 wk ahead	Bin	percent	1,7	1,8	0.019393999999999998
US National	4 wk ahead	Bin	percent	1,8	1,9	0.020096
US National	4 wk ahead	Bin	percent	1,9	2	0.020739999999999998
US National	4 wk ahead	Bin	percent	2	2,1	0.021331
US National	4 wk ahead	Bin	percent	2,1	2,2	0.021869
US National	4 wk ahead	Bin	percent	2,2	2,3	0.02235
US National	4 wk ahead	Bin	percent	2,3	2,4	0.022765999999999998
US National	4 wk ahead	Bin	percent	2,4	2,5	0.023108999999999998
US National	4 wk ahead	Bin	percent	2,5	2,6	0.023365999999999998
US National	4 wk ahead	Bin	percent	2,6	2,7	0.02353
US National	4 wk ahead	Bin	percent	2,7	2,8	0.023592
US National	4 wk ahead	Bin	percent	2,8	2,9	0.023548
US National	4 wk ahead	Bin	percent	2,9	3	0.023400999999999998
US National	4 wk ahead	Bin	percent	3	3,1	0.023153
US National	4 wk ahead	Bin	percent	3,1	3,2	0.022813999999999997
US National	4 wk ahead	Bin	percent	3,2	3,3	0.02239
US National	4 wk ahead	Bin	percent	3,3	3,4	0.021893
US National	4 wk ahead	Bin	percent	3,4	3,5	0.021329
US National	4 wk ahead	Bin	percent	3,5	3,6	0.020707
US National	4 wk ahead	Bin	percent	3,6	3,7	0.020031
US National	4 wk ahead	Bin	percent	3,7	3,8	0.019306
US National	4 wk ahead	Bin	percent	3,8	3,9	0.018533
US National	4 wk ahead	Bin	percent	3,9	4	0.017716
US National	4 wk ahead	Bin	percent	4	4,1	0.016859
US National	4 wk ahead	Bin	percent	4,1	4,2	0.015965999999999998
US National	4 wk ahead	Bin	percent	4,2	4,3	0.015042
US National	4 wk ahead	Bin	percent	4,3	4,4	0.014093999999999999
US National	4 wk ahead	Bin	percent	4,4	4,5	0.01313
US National	4 wk ahead	Bin	percent	4,5	4,6	0.012157999999999999
US National	4 wk ahead	Bin	percent	4,6	4,7	0.011186999999999999
US National	4 wk ahead	Bin	percent	4,7	4,8	0.010227
US National	4 wk ahead	Bin	percent	4,8	4,9	0.009288
US National	4 wk ahead	Bin	percent	4,9	5	0.00838
US National	4 wk ahead	Bin	percent	5	5,1	0.007513
US National	4 wk ahead	Bin	percent	5,1	5,2	0.006699999999999999
US National	4 wk ahead	Bin	percent	5,2	5,3	0.005951
US National	4 wk ahead	Bin	percent	5,3	5,4	0.005275
US National	4 wk ahead	Bin	percent	5,4	5,5	0.0046819999999999995
US National	4 wk ahead	Bin	percent	5,5	5,6	0.004177
US National	4 wk ahead	Bin	percent	5,6	5,7	0.0037619999999999997
US National	4 wk ahead	Bin	percent	5,7	5,8	0.003437
US National	4 wk ahead	Bin	percent	5,8	5,9	0.003196
US National	4 wk ahead	Bin	percent	5,9	6	0.0030299999999999997
US National	4 wk ahead	Bin	percent	6	6,1	0.002927
US National	4 wk ahead	Bin	percent	6,1	6,2	0.002872
US National	4 wk ahead	Bin	percent	6,2	6,3	0.002849
US National	4 wk ahead	Bin	percent	6,3	6,4	0.002842
US National	4 wk ahead	Bin	percent	6,4	6,5	0.0028369999999999997
US National	4 wk ahead	Bin	percent	6,5	6,6	0.0028239999999999997
US National	4 wk ahead	Bin	percent	6,6	6,7	0.002794
US National	4 wk ahead	Bin	percent	6,7	6,8	0.002745
US National	4 wk ahead	Bin	percent	6,8	6,9	0.0026769999999999997
US National	4 wk ahead	Bin	percent	6,9	7	0.002596
US National	4 wk ahead	Bin	percent	7	7,1	0.002508
US National	4 wk ahead	Bin	percent	7,1	7,2	0.002424
US National	4 wk ahead	Bin	percent	7,2	7,3	0.0023569999999999997
US National	4 wk ahead	Bin	percent	7,3	7,4	0.002317
US National	4 wk ahead	Bin	percent	7,4	7,5	0.002316
US National	4 wk ahead	Bin	percent	7,5	7,6	0.0023639999999999998
US National	4 wk ahead	Bin	percent	7,6	7,7	0.002469
US National	4 wk ahead	Bin	percent	7,7	7,8	0.002634
US National	4 wk ahead	Bin	percent	7,8	7,9	0.002858
US National	4 wk ahead	Bin	percent	7,9	8	0.0031349999999999998
US National	4 wk ahead	Bin	percent	8	8,1	0.003453
US National	4 wk ahead	Bin	percent	8,1	8,2	0.0037949999999999998
US National	4 wk ahead	Bin	percent	8,2	8,3	0.0041389999999999995
US National	4 wk ahead	Bin	percent	8,3	8,4	0.004462
US National	4 wk ahead	Bin	percent	8,4	8,5	0.004739
US National	4 wk ahead	Bin	percent	8,5	8,6	0.004946
US National	4 wk ahead	Bin	percent	8,6	8,7	0.005064
US National	4 wk ahead	Bin	percent	8,7	8,8	0.005081
US National	4 wk ahead	Bin	percent	8,8	8,9	0.00499
US National	4 wk ahead	Bin	percent	8,9	9	0.004795
US National	4 wk ahead	Bin	percent	9	9,1	0.004506
US National	4 wk ahead	Bin	percent	9,1	9,2	0.00414
US National	4 wk ahead	Bin	percent	9,2	9,3	0.0037199999999999998
US National	4 wk ahead	Bin	percent	9,3	9,4	0.00327
US National	4 wk ahead	Bin	percent	9,4	9,5	0.002813
US National	4 wk ahead	Bin	percent	9,5	9,6	0.002371
US National	4 wk ahead	Bin	percent	9,6	9,7	0.001963
US National	4 wk ahead	Bin	percent	9,7	9,8	0.001602
US National	4 wk ahead	Bin	percent	9,8	9,9	0.001297
US National	4 wk ahead	Bin	percent	9,9	10	0.0010509999999999999
US National	4 wk ahead	Bin	percent	10	10,1	0.000865
US National	4 wk ahead	Bin	percent	10,1	10,2	0.000735
US National	4 wk ahead	Bin	percent	10,2	10,3	0.000655
US National	4 wk ahead	Bin	percent	10,3	10,4	0.0006169999999999999
US National	4 wk ahead	Bin	percent	10,4	10,5	0.0006129999999999999
US National	4 wk ahead	Bin	percent	10,5	10,6	0.0006349999999999999
US National	4 wk ahead	Bin	percent	10,6	10,7	0.0006749999999999999
US National	4 wk ahead	Bin	percent	10,7	10,8	0.000726
US National	4 wk ahead	Bin	percent	10,8	10,9	0.0007819999999999999
US National	4 wk ahead	Bin	percent	10,9	11	0.000838
US National	4 wk ahead	Bin	percent	11	11,1	0.000892
US National	4 wk ahead	Bin	percent	11,1	11,2	0.00094
US National	4 wk ahead	Bin	percent	11,2	11,3	0.000983
US National	4 wk ahead	Bin	percent	11,3	11,4	0.001019
US National	4 wk ahead	Bin	percent	11,4	11,5	0.001049
US National	4 wk ahead	Bin	percent	11,5	11,6	0.0010739999999999999
US National	4 wk ahead	Bin	percent	11,6	11,7	0.001093
US National	4 wk ahead	Bin	percent	11,7	11,8	0.001109
US National	4 wk ahead	Bin	percent	11,8	11,9	0.00112
US National	4 wk ahead	Bin	percent	11,9	12	0.001127
US National	4 wk ahead	Bin	percent	12	12,1	0.001129
US National	4 wk ahead	Bin	percent	12,1	12,2	0.001125
US National	4 wk ahead	Bin	percent	12,2	12,3	0.0011149999999999999
US National	4 wk ahead	Bin	percent	12,3	12,4	0.001098
US National	4 wk ahead	Bin	percent	12,4	12,5	0.001072
US National	4 wk ahead	Bin	percent	12,5	12,6	0.001037
US National	4 wk ahead	Bin	percent	12,6	12,7	0.000992
US National	4 wk ahead	Bin	percent	12,7	12,8	0.000937
US National	4 wk ahead	Bin	percent	12,8	12,9	0.000874
US National	4 wk ahead	Bin	percent	12,9	13	0.000803
US National	4 wk ahead	Bin	percent	13	100	0.004144999999999999
