# Supplementary material for: Use of daily Internet search query data improves real-time projections of influenza epidemics
Source: J R Soc Interface. 2018 Oct 10;15(147):20180220. doi: 10.1098/rsif.2018.0220 (PMC6228485; doi:10.1098/rsif.2018.0220)
Supplement: Prediction results in FluChallenge format [file rsif20180220supp2.gz › Forecast-files/mss-15-wikiWEEKnoNOW/2016-EW16.csv]

Location	Target	Type	Unit	Bin_start_incl	Bin_end_notincl	Value
US National	1 wk ahead	Point	percent	NA	NA	1.8616000000000001
US National	1 wk ahead	Bin	percent	0	0,1	2.e-6
US National	1 wk ahead	Bin	percent	0,1	0,2	0.000011
US National	1 wk ahead	Bin	percent	0,2	0,3	0.000048
US National	1 wk ahead	Bin	percent	0,3	0,4	0.000184
US National	1 wk ahead	Bin	percent	0,4	0,5	0.0005949999999999999
US National	1 wk ahead	Bin	percent	0,5	0,6	0.001638
US National	1 wk ahead	Bin	percent	0,6	0,7	0.003871
US National	1 wk ahead	Bin	percent	0,7	0,8	0.007902
US National	1 wk ahead	Bin	percent	0,8	0,9	0.014055999999999999
US National	1 wk ahead	Bin	percent	0,9	1	0.022019
US National	1 wk ahead	Bin	percent	1	1,1	0.030782
US National	1 wk ahead	Bin	percent	1,1	1,2	0.039069
US National	1 wk ahead	Bin	percent	1,2	1,3	0.046022
US National	1 wk ahead	Bin	percent	1,3	1,4	0.051594
US National	1 wk ahead	Bin	percent	1,4	1,5	0.056253
US National	1 wk ahead	Bin	percent	1,5	1,6	0.060221
US National	1 wk ahead	Bin	percent	1,6	1,7	0.063035
US National	1 wk ahead	Bin	percent	1,7	1,8	0.063914
US National	1 wk ahead	Bin	percent	1,8	1,9	0.062504
US National	1 wk ahead	Bin	percent	1,9	2	0.059113
US National	1 wk ahead	Bin	percent	2	2,1	0.054289
US National	1 wk ahead	Bin	percent	2,1	2,2	0.048405
US National	1 wk ahead	Bin	percent	2,2	2,3	0.041762
US National	1 wk ahead	Bin	percent	2,3	2,4	0.034963999999999995
US National	1 wk ahead	Bin	percent	2,4	2,5	0.028926999999999998
US National	1 wk ahead	Bin	percent	2,5	2,6	0.024383
US National	1 wk ahead	Bin	percent	2,6	2,7	0.021367999999999998
US National	1 wk ahead	Bin	percent	2,7	2,8	0.019240999999999998
US National	1 wk ahead	Bin	percent	2,8	2,9	0.017186
US National	1 wk ahead	Bin	percent	2,9	3	0.014726
US National	1 wk ahead	Bin	percent	3	3,1	0.011916999999999999
US National	1 wk ahead	Bin	percent	3,1	3,2	0.009234
US National	1 wk ahead	Bin	percent	3,2	3,3	0.007254999999999999
US National	1 wk ahead	Bin	percent	3,3	3,4	0.006333
US National	1 wk ahead	Bin	percent	3,4	3,5	0.006372999999999999
US National	1 wk ahead	Bin	percent	3,5	3,6	0.006854
US National	1 wk ahead	Bin	percent	3,6	3,7	0.007149
US National	1 wk ahead	Bin	percent	3,7	3,8	0.006925
US National	1 wk ahead	Bin	percent	3,8	3,9	0.0063089999999999995
US National	1 wk ahead	Bin	percent	3,9	4	0.005672
US National	1 wk ahead	Bin	percent	4	4,1	0.0052829999999999995
US National	1 wk ahead	Bin	percent	4,1	4,2	0.005111999999999999
US National	1 wk ahead	Bin	percent	4,2	4,3	0.004902999999999999
US National	1 wk ahead	Bin	percent	4,3	4,4	0.004425999999999999
US National	1 wk ahead	Bin	percent	4,4	4,5	0.003678
US National	1 wk ahead	Bin	percent	4,5	4,6	0.002888
US National	1 wk ahead	Bin	percent	4,6	4,7	0.002327
US National	1 wk ahead	Bin	percent	4,7	4,8	0.002077
US National	1 wk ahead	Bin	percent	4,8	4,9	0.001981
US National	1 wk ahead	Bin	percent	4,9	5	0.001808
US National	1 wk ahead	Bin	percent	5	5,1	0.0014529999999999999
US National	1 wk ahead	Bin	percent	5,1	5,2	0.0009889999999999999
US National	1 wk ahead	Bin	percent	5,2	5,3	0.000561
US National	1 wk ahead	Bin	percent	5,3	5,4	0.00026399999999999997
US National	1 wk ahead	Bin	percent	5,4	5,5	0.000103
US National	1 wk ahead	Bin	percent	5,5	5,6	0.000032999999999999996
US National	1 wk ahead	Bin	percent	5,6	5,7	9.e-6
US National	1 wk ahead	Bin	percent	5,7	5,8	2.e-6
US National	1 wk ahead	Bin	percent	5,8	5,9	0.
US National	1 wk ahead	Bin	percent	5,9	6	0.
US National	1 wk ahead	Bin	percent	6	6,1	0.
US National	1 wk ahead	Bin	percent	6,1	6,2	0.
US National	1 wk ahead	Bin	percent	6,2	6,3	0.
US National	1 wk ahead	Bin	percent	6,3	6,4	0.
US National	1 wk ahead	Bin	percent	6,4	6,5	0.
US National	1 wk ahead	Bin	percent	6,5	6,6	0.
US National	1 wk ahead	Bin	percent	6,6	6,7	0.
US National	1 wk ahead	Bin	percent	6,7	6,8	0.
US National	1 wk ahead	Bin	percent	6,8	6,9	0.
US National	1 wk ahead	Bin	percent	6,9	7	0.
US National	1 wk ahead	Bin	percent	7	7,1	0.
US National	1 wk ahead	Bin	percent	7,1	7,2	0.
US National	1 wk ahead	Bin	percent	7,2	7,3	0.
US National	1 wk ahead	Bin	percent	7,3	7,4	0.
US National	1 wk ahead	Bin	percent	7,4	7,5	0.
US National	1 wk ahead	Bin	percent	7,5	7,6	0.
US National	1 wk ahead	Bin	percent	7,6	7,7	0.
US National	1 wk ahead	Bin	percent	7,7	7,8	0.
US National	1 wk ahead	Bin	percent	7,8	7,9	0.
US National	1 wk ahead	Bin	percent	7,9	8	0.
US National	1 wk ahead	Bin	percent	8	8,1	0.
US National	1 wk ahead	Bin	percent	8,1	8,2	0.
US National	1 wk ahead	Bin	percent	8,2	8,3	0.
US National	1 wk ahead	Bin	percent	8,3	8,4	0.
US National	1 wk ahead	Bin	percent	8,4	8,5	0.
US National	1 wk ahead	Bin	percent	8,5	8,6	0.
US National	1 wk ahead	Bin	percent	8,6	8,7	0.
US National	1 wk ahead	Bin	percent	8,7	8,8	0.
US National	1 wk ahead	Bin	percent	8,8	8,9	0.
US National	1 wk ahead	Bin	percent	8,9	9	0.
US National	1 wk ahead	Bin	percent	9	9,1	0.
US National	1 wk ahead	Bin	percent	9,1	9,2	0.
US National	1 wk ahead	Bin	percent	9,2	9,3	0.
US National	1 wk ahead	Bin	percent	9,3	9,4	0.
US National	1 wk ahead	Bin	percent	9,4	9,5	0.
US National	1 wk ahead	Bin	percent	9,5	9,6	0.
US National	1 wk ahead	Bin	percent	9,6	9,7	0.
US National	1 wk ahead	Bin	percent	9,7	9,8	0.
US National	1 wk ahead	Bin	percent	9,8	9,9	0.
US National	1 wk ahead	Bin	percent	9,9	10	0.
US National	1 wk ahead	Bin	percent	10	10,1	0.
US National	1 wk ahead	Bin	percent	10,1	10,2	0.
US National	1 wk ahead	Bin	percent	10,2	10,3	0.
US National	1 wk ahead	Bin	percent	10,3	10,4	0.
US National	1 wk ahead	Bin	percent	10,4	10,5	0.
US National	1 wk ahead	Bin	percent	10,5	10,6	0.
US National	1 wk ahead	Bin	percent	10,6	10,7	0.
US National	1 wk ahead	Bin	percent	10,7	10,8	0.
US National	1 wk ahead	Bin	percent	10,8	10,9	0.
US National	1 wk ahead	Bin	percent	10,9	11	0.
US National	1 wk ahead	Bin	percent	11	11,1	0.
US National	1 wk ahead	Bin	percent	11,1	11,2	0.
US National	1 wk ahead	Bin	percent	11,2	11,3	0.
US National	1 wk ahead	Bin	percent	11,3	11,4	0.
US National	1 wk ahead	Bin	percent	11,4	11,5	0.
US National	1 wk ahead	Bin	percent	11,5	11,6	0.
US National	1 wk ahead	Bin	percent	11,6	11,7	0.
US National	1 wk ahead	Bin	percent	11,7	11,8	0.
US National	1 wk ahead	Bin	percent	11,8	11,9	0.
US National	1 wk ahead	Bin	percent	11,9	12	0.
US National	1 wk ahead	Bin	percent	12	12,1	0.
US National	1 wk ahead	Bin	percent	12,1	12,2	0.
US National	1 wk ahead	Bin	percent	12,2	12,3	0.
US National	1 wk ahead	Bin	percent	12,3	12,4	0.
US National	1 wk ahead	Bin	percent	12,4	12,5	0.
US National	1 wk ahead	Bin	percent	12,5	12,6	0.
US National	1 wk ahead	Bin	percent	12,6	12,7	0.
US National	1 wk ahead	Bin	percent	12,7	12,8	0.
US National	1 wk ahead	Bin	percent	12,8	12,9	0.
US National	1 wk ahead	Bin	percent	12,9	13	0.
US National	1 wk ahead	Bin	percent	13	100	0.
US National	2 wk ahead	Point	percent	NA	NA	1.6644
US National	2 wk ahead	Bin	percent	0	0,1	0.0038079999999999998
US National	2 wk ahead	Bin	percent	0,1	0,2	0.006292
US National	2 wk ahead	Bin	percent	0,2	0,3	0.009719
US National	2 wk ahead	Bin	percent	0,3	0,4	0.014064
US National	2 wk ahead	Bin	percent	0,4	0,5	0.019126
US National	2 wk ahead	Bin	percent	0,5	0,6	0.02453
US National	2 wk ahead	Bin	percent	0,6	0,7	0.029802
US National	2 wk ahead	Bin	percent	0,7	0,8	0.034484
US National	2 wk ahead	Bin	percent	0,8	0,9	0.038237
US National	2 wk ahead	Bin	percent	0,9	1	0.040906
US National	2 wk ahead	Bin	percent	1	1,1	0.042509
US National	2 wk ahead	Bin	percent	1,1	1,2	0.043185999999999995
US National	2 wk ahead	Bin	percent	1,2	1,3	0.043134
US National	2 wk ahead	Bin	percent	1,3	1,4	0.042557
US National	2 wk ahead	Bin	percent	1,4	1,5	0.041642
US National	2 wk ahead	Bin	percent	1,5	1,6	0.040541999999999995
US National	2 wk ahead	Bin	percent	1,6	1,7	0.039355
US National	2 wk ahead	Bin	percent	1,7	1,8	0.038102
US National	2 wk ahead	Bin	percent	1,8	1,9	0.036712
US National	2 wk ahead	Bin	percent	1,9	2	0.035045
US National	2 wk ahead	Bin	percent	2	2,1	0.032951999999999995
US National	2 wk ahead	Bin	percent	2,1	2,2	0.03035
US National	2 wk ahead	Bin	percent	2,2	2,3	0.027278999999999998
US National	2 wk ahead	Bin	percent	2,3	2,4	0.023908
US National	2 wk ahead	Bin	percent	2,4	2,5	0.020485
US National	2 wk ahead	Bin	percent	2,5	2,6	0.017259999999999998
US National	2 wk ahead	Bin	percent	2,6	2,7	0.014419999999999999
US National	2 wk ahead	Bin	percent	2,7	2,8	0.012072999999999999
US National	2 wk ahead	Bin	percent	2,8	2,9	0.010265999999999999
US National	2 wk ahead	Bin	percent	2,9	3	0.009013
US National	2 wk ahead	Bin	percent	3	3,1	0.008301
US National	2 wk ahead	Bin	percent	3,1	3,2	0.008079
US National	2 wk ahead	Bin	percent	3,2	3,3	0.008234
US National	2 wk ahead	Bin	percent	3,3	3,4	0.008581
US National	2 wk ahead	Bin	percent	3,4	3,5	0.00889
US National	2 wk ahead	Bin	percent	3,5	3,6	0.008934
US National	2 wk ahead	Bin	percent	3,6	3,7	0.008563
US National	2 wk ahead	Bin	percent	3,7	3,8	0.007745999999999999
US National	2 wk ahead	Bin	percent	3,8	3,9	0.006584
US National	2 wk ahead	Bin	percent	3,9	4	0.005273
US National	2 wk ahead	Bin	percent	4	4,1	0.004027
US National	2 wk ahead	Bin	percent	4,1	4,2	0.003011
US National	2 wk ahead	Bin	percent	4,2	4,3	0.002297
US National	2 wk ahead	Bin	percent	4,3	4,4	0.001859
US National	2 wk ahead	Bin	percent	4,4	4,5	0.001612
US National	2 wk ahead	Bin	percent	4,5	4,6	0.001457
US National	2 wk ahead	Bin	percent	4,6	4,7	0.0013319999999999999
US National	2 wk ahead	Bin	percent	4,7	4,8	0.001223
US National	2 wk ahead	Bin	percent	4,8	4,9	0.0011639999999999999
US National	2 wk ahead	Bin	percent	4,9	5	0.001212
US National	2 wk ahead	Bin	percent	5	5,1	0.001411
US National	2 wk ahead	Bin	percent	5,1	5,2	0.001771
US National	2 wk ahead	Bin	percent	5,2	5,3	0.002248
US National	2 wk ahead	Bin	percent	5,3	5,4	0.00275
US National	2 wk ahead	Bin	percent	5,4	5,5	0.003166
US National	2 wk ahead	Bin	percent	5,5	5,6	0.003395
US National	2 wk ahead	Bin	percent	5,6	5,7	0.003385
US National	2 wk ahead	Bin	percent	5,7	5,8	0.003149
US National	2 wk ahead	Bin	percent	5,8	5,9	0.002764
US National	2 wk ahead	Bin	percent	5,9	6	0.002345
US National	2 wk ahead	Bin	percent	6	6,1	0.002009
US National	2 wk ahead	Bin	percent	6,1	6,2	0.001847
US National	2 wk ahead	Bin	percent	6,2	6,3	0.001896
US National	2 wk ahead	Bin	percent	6,3	6,4	0.002136
US National	2 wk ahead	Bin	percent	6,4	6,5	0.002496
US National	2 wk ahead	Bin	percent	6,5	6,6	0.002876
US National	2 wk ahead	Bin	percent	6,6	6,7	0.003173
US National	2 wk ahead	Bin	percent	6,7	6,8	0.003313
US National	2 wk ahead	Bin	percent	6,8	6,9	0.0032689999999999998
US National	2 wk ahead	Bin	percent	6,9	7	0.003064
US National	2 wk ahead	Bin	percent	7	7,1	0.002758
US National	2 wk ahead	Bin	percent	7,1	7,2	0.002428
US National	2 wk ahead	Bin	percent	7,2	7,3	0.002134
US National	2 wk ahead	Bin	percent	7,3	7,4	0.0019
US National	2 wk ahead	Bin	percent	7,4	7,5	0.001713
US National	2 wk ahead	Bin	percent	7,5	7,6	0.0015379999999999999
US National	2 wk ahead	Bin	percent	7,6	7,7	0.001344
US National	2 wk ahead	Bin	percent	7,7	7,8	0.001117
US National	2 wk ahead	Bin	percent	7,8	7,9	0.000869
US National	2 wk ahead	Bin	percent	7,9	8	0.0006259999999999999
US National	2 wk ahead	Bin	percent	8	8,1	0.000415
US National	2 wk ahead	Bin	percent	8,1	8,2	0.000254
US National	2 wk ahead	Bin	percent	8,2	8,3	0.000148
US National	2 wk ahead	Bin	percent	8,3	8,4	0.000092
US National	2 wk ahead	Bin	percent	8,4	8,5	0.00007999999999999999
US National	2 wk ahead	Bin	percent	8,5	8,6	0.000111
US National	2 wk ahead	Bin	percent	8,6	8,7	0.00018899999999999999
US National	2 wk ahead	Bin	percent	8,7	8,8	0.000318
US National	2 wk ahead	Bin	percent	8,8	8,9	0.0004969999999999999
US National	2 wk ahead	Bin	percent	8,9	9	0.0007109999999999999
US National	2 wk ahead	Bin	percent	9	9,1	0.0009289999999999999
US National	2 wk ahead	Bin	percent	9,1	9,2	0.001108
US National	2 wk ahead	Bin	percent	9,2	9,3	0.001205
US National	2 wk ahead	Bin	percent	9,3	9,4	0.0011949999999999999
US National	2 wk ahead	Bin	percent	9,4	9,5	0.0010819999999999998
US National	2 wk ahead	Bin	percent	9,5	9,6	0.0008929999999999999
US National	2 wk ahead	Bin	percent	9,6	9,7	0.000673
US National	2 wk ahead	Bin	percent	9,7	9,8	0.00046199999999999995
US National	2 wk ahead	Bin	percent	9,8	9,9	0.00029
US National	2 wk ahead	Bin	percent	9,9	10	0.000165
US National	2 wk ahead	Bin	percent	10	10,1	0.00008599999999999999
US National	2 wk ahead	Bin	percent	10,1	10,2	0.000041
US National	2 wk ahead	Bin	percent	10,2	10,3	0.000018
US National	2 wk ahead	Bin	percent	10,3	10,4	7.e-6
US National	2 wk ahead	Bin	percent	10,4	10,5	3.e-6
US National	2 wk ahead	Bin	percent	10,5	10,6	1.e-6
US National	2 wk ahead	Bin	percent	10,6	10,7	0.
US National	2 wk ahead	Bin	percent	10,7	10,8	0.
US National	2 wk ahead	Bin	percent	10,8	10,9	0.
US National	2 wk ahead	Bin	percent	10,9	11	0.
US National	2 wk ahead	Bin	percent	11	11,1	0.
US National	2 wk ahead	Bin	percent	11,1	11,2	0.
US National	2 wk ahead	Bin	percent	11,2	11,3	0.
US National	2 wk ahead	Bin	percent	11,3	11,4	0.
US National	2 wk ahead	Bin	percent	11,4	11,5	0.
US National	2 wk ahead	Bin	percent	11,5	11,6	0.
US National	2 wk ahead	Bin	percent	11,6	11,7	0.
US National	2 wk ahead	Bin	percent	11,7	11,8	0.
US National	2 wk ahead	Bin	percent	11,8	11,9	0.
US National	2 wk ahead	Bin	percent	11,9	12	0.
US National	2 wk ahead	Bin	percent	12	12,1	0.
US National	2 wk ahead	Bin	percent	12,1	12,2	0.
US National	2 wk ahead	Bin	percent	12,2	12,3	0.
US National	2 wk ahead	Bin	percent	12,3	12,4	0.
US National	2 wk ahead	Bin	percent	12,4	12,5	0.
US National	2 wk ahead	Bin	percent	12,5	12,6	0.
US National	2 wk ahead	Bin	percent	12,6	12,7	0.
US National	2 wk ahead	Bin	percent	12,7	12,8	0.
US National	2 wk ahead	Bin	percent	12,8	12,9	0.
US National	2 wk ahead	Bin	percent	12,9	13	0.
US National	2 wk ahead	Bin	percent	13	100	0.
US National	3 wk ahead	Point	percent	NA	NA	1.5044000000000002
US National	3 wk ahead	Bin	percent	0	0,1	0.016347999999999998
US National	3 wk ahead	Bin	percent	0,1	0,2	0.020534
US National	3 wk ahead	Bin	percent	0,2	0,3	0.024817
US National	3 wk ahead	Bin	percent	0,3	0,4	0.028921
US National	3 wk ahead	Bin	percent	0,4	0,5	0.032583
US National	3 wk ahead	Bin	percent	0,5	0,6	0.035587
US National	3 wk ahead	Bin	percent	0,6	0,7	0.037801999999999995
US National	3 wk ahead	Bin	percent	0,7	0,8	0.039187
US National	3 wk ahead	Bin	percent	0,8	0,9	0.039785
US National	3 wk ahead	Bin	percent	0,9	1	0.039699
US National	3 wk ahead	Bin	percent	1	1,1	0.03907
US National	3 wk ahead	Bin	percent	1,1	1,2	0.038049
US National	3 wk ahead	Bin	percent	1,2	1,3	0.036781
US National	3 wk ahead	Bin	percent	1,3	1,4	0.03539
US National	3 wk ahead	Bin	percent	1,4	1,5	0.033965999999999996
US National	3 wk ahead	Bin	percent	1,5	1,6	0.032559
US National	3 wk ahead	Bin	percent	1,6	1,7	0.031172
US National	3 wk ahead	Bin	percent	1,7	1,8	0.029771
US National	3 wk ahead	Bin	percent	1,8	1,9	0.0283
US National	3 wk ahead	Bin	percent	1,9	2	0.026697
US National	3 wk ahead	Bin	percent	2	2,1	0.024919
US National	3 wk ahead	Bin	percent	2,1	2,2	0.022958
US National	3 wk ahead	Bin	percent	2,2	2,3	0.020843999999999998
US National	3 wk ahead	Bin	percent	2,3	2,4	0.018636
US National	3 wk ahead	Bin	percent	2,4	2,5	0.016415
US National	3 wk ahead	Bin	percent	2,5	2,6	0.014263999999999999
US National	3 wk ahead	Bin	percent	2,6	2,7	0.012258999999999999
US National	3 wk ahead	Bin	percent	2,7	2,8	0.010459999999999999
US National	3 wk ahead	Bin	percent	2,8	2,9	0.008910999999999999
US National	3 wk ahead	Bin	percent	2,9	3	0.0076359999999999996
US National	3 wk ahead	Bin	percent	3	3,1	0.0066419999999999995
US National	3 wk ahead	Bin	percent	3,1	3,2	0.005919
US National	3 wk ahead	Bin	percent	3,2	3,3	0.005443
US National	3 wk ahead	Bin	percent	3,3	3,4	0.005177
US National	3 wk ahead	Bin	percent	3,4	3,5	0.005077
US National	3 wk ahead	Bin	percent	3,5	3,6	0.005098
US National	3 wk ahead	Bin	percent	3,6	3,7	0.005195
US National	3 wk ahead	Bin	percent	3,7	3,8	0.00533
US National	3 wk ahead	Bin	percent	3,8	3,9	0.005467
US National	3 wk ahead	Bin	percent	3,9	4	0.005575
US National	3 wk ahead	Bin	percent	4	4,1	0.005625
US National	3 wk ahead	Bin	percent	4,1	4,2	0.005591
US National	3 wk ahead	Bin	percent	4,2	4,3	0.0054529999999999995
US National	3 wk ahead	Bin	percent	4,3	4,4	0.0052
US National	3 wk ahead	Bin	percent	4,4	4,5	0.004834
US National	3 wk ahead	Bin	percent	4,5	4,6	0.004373
US National	3 wk ahead	Bin	percent	4,6	4,7	0.003846
US National	3 wk ahead	Bin	percent	4,7	4,8	0.003292
US National	3 wk ahead	Bin	percent	4,8	4,9	0.002754
US National	3 wk ahead	Bin	percent	4,9	5	0.002271
US National	3 wk ahead	Bin	percent	5	5,1	0.0018709999999999998
US National	3 wk ahead	Bin	percent	5,1	5,2	0.0015689999999999999
US National	3 wk ahead	Bin	percent	5,2	5,3	0.001364
US National	3 wk ahead	Bin	percent	5,3	5,4	0.001238
US National	3 wk ahead	Bin	percent	5,4	5,5	0.0011669999999999999
US National	3 wk ahead	Bin	percent	5,5	5,6	0.001121
US National	3 wk ahead	Bin	percent	5,6	5,7	0.001075
US National	3 wk ahead	Bin	percent	5,7	5,8	0.0010119999999999999
US National	3 wk ahead	Bin	percent	5,8	5,9	0.0009249999999999999
US National	3 wk ahead	Bin	percent	5,9	6	0.000819
US National	3 wk ahead	Bin	percent	6	6,1	0.000708
US National	3 wk ahead	Bin	percent	6,1	6,2	0.000611
US National	3 wk ahead	Bin	percent	6,2	6,3	0.000547
US National	3 wk ahead	Bin	percent	6,3	6,4	0.000534
US National	3 wk ahead	Bin	percent	6,4	6,5	0.000585
US National	3 wk ahead	Bin	percent	6,5	6,6	0.0007059999999999999
US National	3 wk ahead	Bin	percent	6,6	6,7	0.000896
US National	3 wk ahead	Bin	percent	6,7	6,8	0.001148
US National	3 wk ahead	Bin	percent	6,8	6,9	0.001444
US National	3 wk ahead	Bin	percent	6,9	7	0.001759
US National	3 wk ahead	Bin	percent	7	7,1	0.002064
US National	3 wk ahead	Bin	percent	7,1	7,2	0.002326
US National	3 wk ahead	Bin	percent	7,2	7,3	0.002513
US National	3 wk ahead	Bin	percent	7,3	7,4	0.002603
US National	3 wk ahead	Bin	percent	7,4	7,5	0.002583
US National	3 wk ahead	Bin	percent	7,5	7,6	0.0024549999999999997
US National	3 wk ahead	Bin	percent	7,6	7,7	0.002234
US National	3 wk ahead	Bin	percent	7,7	7,8	0.001947
US National	3 wk ahead	Bin	percent	7,8	7,9	0.001629
US National	3 wk ahead	Bin	percent	7,9	8	0.001315
US National	3 wk ahead	Bin	percent	8	8,1	0.001039
US National	3 wk ahead	Bin	percent	8,1	8,2	0.000828
US National	3 wk ahead	Bin	percent	8,2	8,3	0.0006979999999999999
US National	3 wk ahead	Bin	percent	8,3	8,4	0.00066
US National	3 wk ahead	Bin	percent	8,4	8,5	0.000712
US National	3 wk ahead	Bin	percent	8,5	8,6	0.000846
US National	3 wk ahead	Bin	percent	8,6	8,7	0.0010429999999999999
US National	3 wk ahead	Bin	percent	8,7	8,8	0.001276
US National	3 wk ahead	Bin	percent	8,8	8,9	0.001513
US National	3 wk ahead	Bin	percent	8,9	9	0.001718
US National	3 wk ahead	Bin	percent	9	9,1	0.001859
US National	3 wk ahead	Bin	percent	9,1	9,2	0.001913
US National	3 wk ahead	Bin	percent	9,2	9,3	0.001874
US National	3 wk ahead	Bin	percent	9,3	9,4	0.001751
US National	3 wk ahead	Bin	percent	9,4	9,5	0.001568
US National	3 wk ahead	Bin	percent	9,5	9,6	0.001357
US National	3 wk ahead	Bin	percent	9,6	9,7	0.0011539999999999999
US National	3 wk ahead	Bin	percent	9,7	9,8	0.0009889999999999999
US National	3 wk ahead	Bin	percent	9,8	9,9	0.000882
US National	3 wk ahead	Bin	percent	9,9	10	0.000839
US National	3 wk ahead	Bin	percent	10	10,1	0.000856
US National	3 wk ahead	Bin	percent	10,1	10,2	0.000917
US National	3 wk ahead	Bin	percent	10,2	10,3	0.001003
US National	3 wk ahead	Bin	percent	10,3	10,4	0.001094
US National	3 wk ahead	Bin	percent	10,4	10,5	0.001175
US National	3 wk ahead	Bin	percent	10,5	10,6	0.001237
US National	3 wk ahead	Bin	percent	10,6	10,7	0.0012779999999999998
US National	3 wk ahead	Bin	percent	10,7	10,8	0.0013
US National	3 wk ahead	Bin	percent	10,8	10,9	0.0013059999999999999
US National	3 wk ahead	Bin	percent	10,9	11	0.001297
US National	3 wk ahead	Bin	percent	11	11,1	0.0012699999999999999
US National	3 wk ahead	Bin	percent	11,1	11,2	0.00122
US National	3 wk ahead	Bin	percent	11,2	11,3	0.001144
US National	3 wk ahead	Bin	percent	11,3	11,4	0.001039
US National	3 wk ahead	Bin	percent	11,4	11,5	0.00091
US National	3 wk ahead	Bin	percent	11,5	11,6	0.0007639999999999999
US National	3 wk ahead	Bin	percent	11,6	11,7	0.0006129999999999999
US National	3 wk ahead	Bin	percent	11,7	11,8	0.00046899999999999996
US National	3 wk ahead	Bin	percent	11,8	11,9	0.000341
US National	3 wk ahead	Bin	percent	11,9	12	0.000236
US National	3 wk ahead	Bin	percent	12	12,1	0.000155
US National	3 wk ahead	Bin	percent	12,1	12,2	0.000098
US National	3 wk ahead	Bin	percent	12,2	12,3	0.000059999999999999995
US National	3 wk ahead	Bin	percent	12,3	12,4	0.000037999999999999995
US National	3 wk ahead	Bin	percent	12,4	12,5	0.000029999999999999997
US National	3 wk ahead	Bin	percent	12,5	12,6	0.000034
US National	3 wk ahead	Bin	percent	12,6	12,7	0.000051
US National	3 wk ahead	Bin	percent	12,7	12,8	0.000082
US National	3 wk ahead	Bin	percent	12,8	12,9	0.00013199999999999998
US National	3 wk ahead	Bin	percent	12,9	13	0.000204
US National	3 wk ahead	Bin	percent	13	100	0.009878
US National	4 wk ahead	Point	percent	NA	NA	1.3396000000000001
US National	4 wk ahead	Bin	percent	0	0,1	0.025391999999999998
US National	4 wk ahead	Bin	percent	0,1	0,2	0.030296999999999998
US National	4 wk ahead	Bin	percent	0,2	0,3	0.034748999999999995
US National	4 wk ahead	Bin	percent	0,3	0,4	0.038424
US National	4 wk ahead	Bin	percent	0,4	0,5	0.041103
US National	4 wk ahead	Bin	percent	0,5	0,6	0.042683
US National	4 wk ahead	Bin	percent	0,6	0,7	0.043196
US National	4 wk ahead	Bin	percent	0,7	0,8	0.042755
US National	4 wk ahead	Bin	percent	0,8	0,9	0.041558
US National	4 wk ahead	Bin	percent	0,9	1	0.039825
US National	4 wk ahead	Bin	percent	1	1,1	0.037795999999999996
US National	4 wk ahead	Bin	percent	1,1	1,2	0.035692999999999996
US National	4 wk ahead	Bin	percent	1,2	1,3	0.033696
US National	4 wk ahead	Bin	percent	1,3	1,4	0.031921
US National	4 wk ahead	Bin	percent	1,4	1,5	0.030403999999999997
US National	4 wk ahead	Bin	percent	1,5	1,6	0.029094
US National	4 wk ahead	Bin	percent	1,6	1,7	0.027881999999999997
US National	4 wk ahead	Bin	percent	1,7	1,8	0.026625
US National	4 wk ahead	Bin	percent	1,8	1,9	0.025195
US National	4 wk ahead	Bin	percent	1,9	2	0.023513
US National	4 wk ahead	Bin	percent	2	2,1	0.021559
US National	4 wk ahead	Bin	percent	2,1	2,2	0.019379999999999998
US National	4 wk ahead	Bin	percent	2,2	2,3	0.017063
US National	4 wk ahead	Bin	percent	2,3	2,4	0.014712999999999999
US National	4 wk ahead	Bin	percent	2,4	2,5	0.012433999999999999
US National	4 wk ahead	Bin	percent	2,5	2,6	0.010310999999999999
US National	4 wk ahead	Bin	percent	2,6	2,7	0.008411
US National	4 wk ahead	Bin	percent	2,7	2,8	0.006783
US National	4 wk ahead	Bin	percent	2,8	2,9	0.00546
US National	4 wk ahead	Bin	percent	2,9	3	0.004463
US National	4 wk ahead	Bin	percent	3	3,1	0.0037949999999999998
US National	4 wk ahead	Bin	percent	3,1	3,2	0.003443
US National	4 wk ahead	Bin	percent	3,2	3,3	0.003365
US National	4 wk ahead	Bin	percent	3,3	3,4	0.003505
US National	4 wk ahead	Bin	percent	3,4	3,5	0.00379
US National	4 wk ahead	Bin	percent	3,5	3,6	0.004144999999999999
US National	4 wk ahead	Bin	percent	3,6	3,7	0.004506
US National	4 wk ahead	Bin	percent	3,7	3,8	0.004822
US National	4 wk ahead	Bin	percent	3,8	3,9	0.005065
US National	4 wk ahead	Bin	percent	3,9	4	0.0052239999999999995
US National	4 wk ahead	Bin	percent	4	4,1	0.0053029999999999996
US National	4 wk ahead	Bin	percent	4,1	4,2	0.005313
US National	4 wk ahead	Bin	percent	4,2	4,3	0.005265
US National	4 wk ahead	Bin	percent	4,3	4,4	0.005168
US National	4 wk ahead	Bin	percent	4,4	4,5	0.005025
US National	4 wk ahead	Bin	percent	4,5	4,6	0.004836
US National	4 wk ahead	Bin	percent	4,6	4,7	0.004595999999999999
US National	4 wk ahead	Bin	percent	4,7	4,8	0.004298
US National	4 wk ahead	Bin	percent	4,8	4,9	0.00394
US National	4 wk ahead	Bin	percent	4,9	5	0.0035269999999999998
US National	4 wk ahead	Bin	percent	5	5,1	0.003071
US National	4 wk ahead	Bin	percent	5,1	5,2	0.002598
US National	4 wk ahead	Bin	percent	5,2	5,3	0.00214
US National	4 wk ahead	Bin	percent	5,3	5,4	0.00173
US National	4 wk ahead	Bin	percent	5,4	5,5	0.001397
US National	4 wk ahead	Bin	percent	5,5	5,6	0.001161
US National	4 wk ahead	Bin	percent	5,6	5,7	0.001024
US National	4 wk ahead	Bin	percent	5,7	5,8	0.0009739999999999999
US National	4 wk ahead	Bin	percent	5,8	5,9	0.0009839999999999998
US National	4 wk ahead	Bin	percent	5,9	6	0.001023
US National	4 wk ahead	Bin	percent	6	6,1	0.001058
US National	4 wk ahead	Bin	percent	6,1	6,2	0.001063
US National	4 wk ahead	Bin	percent	6,2	6,3	0.001023
US National	4 wk ahead	Bin	percent	6,3	6,4	0.000936
US National	4 wk ahead	Bin	percent	6,4	6,5	0.00081
US National	4 wk ahead	Bin	percent	6,5	6,6	0.000663
US National	4 wk ahead	Bin	percent	6,6	6,7	0.000512
US National	4 wk ahead	Bin	percent	6,7	6,8	0.00037299999999999996
US National	4 wk ahead	Bin	percent	6,8	6,9	0.000257
US National	4 wk ahead	Bin	percent	6,9	7	0.000167
US National	4 wk ahead	Bin	percent	7	7,1	0.000104
US National	4 wk ahead	Bin	percent	7,1	7,2	0.000064
US National	4 wk ahead	Bin	percent	7,2	7,3	0.000042999999999999995
US National	4 wk ahead	Bin	percent	7,3	7,4	0.000039999999999999996
US National	4 wk ahead	Bin	percent	7,4	7,5	0.000056
US National	4 wk ahead	Bin	percent	7,5	7,6	0.000094
US National	4 wk ahead	Bin	percent	7,6	7,7	0.000163
US National	4 wk ahead	Bin	percent	7,7	7,8	0.00027299999999999997
US National	4 wk ahead	Bin	percent	7,8	7,9	0.00043599999999999997
US National	4 wk ahead	Bin	percent	7,9	8	0.00066
US National	4 wk ahead	Bin	percent	8	8,1	0.0009469999999999999
US National	4 wk ahead	Bin	percent	8,1	8,2	0.001287
US National	4 wk ahead	Bin	percent	8,2	8,3	0.0016589999999999999
US National	4 wk ahead	Bin	percent	8,3	8,4	0.00203
US National	4 wk ahead	Bin	percent	8,4	8,5	0.002361
US National	4 wk ahead	Bin	percent	8,5	8,6	0.002614
US National	4 wk ahead	Bin	percent	8,6	8,7	0.002757
US National	4 wk ahead	Bin	percent	8,7	8,8	0.002774
US National	4 wk ahead	Bin	percent	8,8	8,9	0.002665
US National	4 wk ahead	Bin	percent	8,9	9	0.002447
US National	4 wk ahead	Bin	percent	9	9,1	0.002147
US National	4 wk ahead	Bin	percent	9,1	9,2	0.001803
US National	4 wk ahead	Bin	percent	9,2	9,3	0.0014479999999999999
US National	4 wk ahead	Bin	percent	9,3	9,4	0.001114
US National	4 wk ahead	Bin	percent	9,4	9,5	0.000824
US National	4 wk ahead	Bin	percent	9,5	9,6	0.000593
US National	4 wk ahead	Bin	percent	9,6	9,7	0.00042899999999999997
US National	4 wk ahead	Bin	percent	9,7	9,8	0.000334
US National	4 wk ahead	Bin	percent	9,8	9,9	0.00031099999999999997
US National	4 wk ahead	Bin	percent	9,9	10	0.000358
US National	4 wk ahead	Bin	percent	10	10,1	0.00047599999999999997
US National	4 wk ahead	Bin	percent	10,1	10,2	0.0006619999999999999
US National	4 wk ahead	Bin	percent	10,2	10,3	0.000906
US National	4 wk ahead	Bin	percent	10,3	10,4	0.001193
US National	4 wk ahead	Bin	percent	10,4	10,5	0.001496
US National	4 wk ahead	Bin	percent	10,5	10,6	0.001785
US National	4 wk ahead	Bin	percent	10,6	10,7	0.002028
US National	4 wk ahead	Bin	percent	10,7	10,8	0.0021999999999999997
US National	4 wk ahead	Bin	percent	10,8	10,9	0.002287
US National	4 wk ahead	Bin	percent	10,9	11	0.0022919999999999998
US National	4 wk ahead	Bin	percent	11	11,1	0.002226
US National	4 wk ahead	Bin	percent	11,1	11,2	0.00211
US National	4 wk ahead	Bin	percent	11,2	11,3	0.0019619999999999998
US National	4 wk ahead	Bin	percent	11,3	11,4	0.0017959999999999999
US National	4 wk ahead	Bin	percent	11,4	11,5	0.0016179999999999999
US National	4 wk ahead	Bin	percent	11,5	11,6	0.001429
US National	4 wk ahead	Bin	percent	11,6	11,7	0.001232
US National	4 wk ahead	Bin	percent	11,7	11,8	0.0010299999999999999
US National	4 wk ahead	Bin	percent	11,8	11,9	0.00083
US National	4 wk ahead	Bin	percent	11,9	12	0.000642
US National	4 wk ahead	Bin	percent	12	12,1	0.000477
US National	4 wk ahead	Bin	percent	12,1	12,2	0.00034399999999999996
US National	4 wk ahead	Bin	percent	12,2	12,3	0.000249
US National	4 wk ahead	Bin	percent	12,3	12,4	0.000195
US National	4 wk ahead	Bin	percent	12,4	12,5	0.00018199999999999998
US National	4 wk ahead	Bin	percent	12,5	12,6	0.00021099999999999998
US National	4 wk ahead	Bin	percent	12,6	12,7	0.00028
US National	4 wk ahead	Bin	percent	12,7	12,8	0.000385
US National	4 wk ahead	Bin	percent	12,8	12,9	0.000517
US National	4 wk ahead	Bin	percent	12,9	13	0.000664
US National	4 wk ahead	Bin	percent	13	100	0.019185999999999998
