# Supplementary material for: Use of daily Internet search query data improves real-time projections of influenza epidemics
Source: J R Soc Interface. 2018 Oct 10;15(147):20180220. doi: 10.1098/rsif.2018.0220 (PMC6228485; doi:10.1098/rsif.2018.0220)
Supplement: Prediction results in FluChallenge format [file rsif20180220supp2.gz › Forecast-files/mss-15-wikiWEEKnoNOW/7-14_paramrep.txt]

{"LL"	{77.9723265289825	175.77038391647812	368.8081681408823	452.2059005224058}}
{"DD"	{2.837153621120273	4.257014360044335	5.792977762777969	6.570663127605818}}
{"R0max"	{1.853458890244273	2.554634832507897	3.296468618717102	3.7700674560865166}}
{"R0min"	{0.8475759085218505	0.8797096511668955	0.9602831765554954	1.0981997285811465}}
{"Inf"	{2436.595962639242	3546.4184414655197	4651.028436435403	5223.121896504061}}
{"Sus"	{48801.87359373966	54515.01707523642	63764.05933763915	70217.54001609325}}
{"R0(t)"	{1.3369685163746066	1.7113897960830278	2.0207354503079378	2.2091646213413902}}
{"Reff"	{0.8593616254302421	1.0108591166935075	1.158316391069922	1.3335146164509641}}
