# Supplementary material for: Use of daily Internet search query data improves real-time projections of influenza epidemics
Source: J R Soc Interface. 2018 Oct 10;15(147):20180220. doi: 10.1098/rsif.2018.0220 (PMC6228485; doi:10.1098/rsif.2018.0220)
Supplement: Prediction results in FluChallenge format [file rsif20180220supp2.gz › Forecast-files/mss-15-wikiWEEKnoNOW/2014-EW45.csv]

Location	Target	Type	Unit	Bin_start_incl	Bin_end_notincl	Value
US National	1 wk ahead	Point	percent	NA	NA	1.6634000000000002
US National	1 wk ahead	Bin	percent	0	0.1	0.
US National	1 wk ahead	Bin	percent	0.1	0.2	0.
US National	1 wk ahead	Bin	percent	0.2	0.3	0.
US National	1 wk ahead	Bin	percent	0.3	0.4	0.
US National	1 wk ahead	Bin	percent	0.4	0.5	0.
US National	1 wk ahead	Bin	percent	0.5	0.6	0.
US National	1 wk ahead	Bin	percent	0.6	0.7	0.
US National	1 wk ahead	Bin	percent	0.7	0.8	0.000011
US National	1 wk ahead	Bin	percent	0.8	0.9	0.00019099999999999998
US National	1 wk ahead	Bin	percent	0.9	1	0.001759
US National	1 wk ahead	Bin	percent	1	1.1	0.009078
US National	1 wk ahead	Bin	percent	1.1	1.2	0.027660999999999998
US National	1 wk ahead	Bin	percent	1.2	1.3	0.054154
US National	1 wk ahead	Bin	percent	1.3	1.4	0.08189099999999999
US National	1 wk ahead	Bin	percent	1.4	1.5	0.11183599999999999
US National	1 wk ahead	Bin	percent	1.5	1.6	0.13108899999999998
US National	1 wk ahead	Bin	percent	1.6	1.7	0.127279
US National	1 wk ahead	Bin	percent	1.7	1.8	0.10918599999999999
US National	1 wk ahead	Bin	percent	1.8	1.9	0.08785899999999999
US National	1 wk ahead	Bin	percent	1.9	2	0.069997
US National	1 wk ahead	Bin	percent	2	2.1	0.057517
US National	1 wk ahead	Bin	percent	2.1	2.2	0.044631
US National	1 wk ahead	Bin	percent	2.2	2.3	0.029852999999999998
US National	1 wk ahead	Bin	percent	2.3	2.4	0.020155
US National	1 wk ahead	Bin	percent	2.4	2.5	0.014856
US National	1 wk ahead	Bin	percent	2.5	2.6	0.010095999999999999
US National	1 wk ahead	Bin	percent	2.6	2.7	0.0063479999999999995
US National	1 wk ahead	Bin	percent	2.7	2.8	0.003293
US National	1 wk ahead	Bin	percent	2.8	2.9	0.001065
US National	1 wk ahead	Bin	percent	2.9	3	0.00017999999999999998
US National	1 wk ahead	Bin	percent	3	3.1	0.000014999999999999999
US National	1 wk ahead	Bin	percent	3.1	3.2	1.e-6
US National	1 wk ahead	Bin	percent	3.2	3.3	0.
US National	1 wk ahead	Bin	percent	3.3	3.4	0.
US National	1 wk ahead	Bin	percent	3.4	3.5	0.
US National	1 wk ahead	Bin	percent	3.5	3.6	0.
US National	1 wk ahead	Bin	percent	3.6	3.7	0.
US National	1 wk ahead	Bin	percent	3.7	3.8	0.
US National	1 wk ahead	Bin	percent	3.8	3.9	0.
US National	1 wk ahead	Bin	percent	3.9	4	0.
US National	1 wk ahead	Bin	percent	4	4.1	0.
US National	1 wk ahead	Bin	percent	4.1	4.2	0.
US National	1 wk ahead	Bin	percent	4.2	4.3	0.
US National	1 wk ahead	Bin	percent	4.3	4.4	0.
US National	1 wk ahead	Bin	percent	4.4	4.5	0.
US National	1 wk ahead	Bin	percent	4.5	4.6	0.
US National	1 wk ahead	Bin	percent	4.6	4.7	0.
US National	1 wk ahead	Bin	percent	4.7	4.8	0.
US National	1 wk ahead	Bin	percent	4.8	4.9	0.
US National	1 wk ahead	Bin	percent	4.9	5	0.
US National	1 wk ahead	Bin	percent	5	5.1	0.
US National	1 wk ahead	Bin	percent	5.1	5.2	0.
US National	1 wk ahead	Bin	percent	5.2	5.3	0.
US National	1 wk ahead	Bin	percent	5.3	5.4	0.
US National	1 wk ahead	Bin	percent	5.4	5.5	0.
US National	1 wk ahead	Bin	percent	5.5	5.6	0.
US National	1 wk ahead	Bin	percent	5.6	5.7	0.
US National	1 wk ahead	Bin	percent	5.7	5.8	0.
US National	1 wk ahead	Bin	percent	5.8	5.9	0.
US National	1 wk ahead	Bin	percent	5.9	6	0.
US National	1 wk ahead	Bin	percent	6	6.1	0.
US National	1 wk ahead	Bin	percent	6.1	6.2	0.
US National	1 wk ahead	Bin	percent	6.2	6.3	0.
US National	1 wk ahead	Bin	percent	6.3	6.4	0.
US National	1 wk ahead	Bin	percent	6.4	6.5	0.
US National	1 wk ahead	Bin	percent	6.5	6.6	0.
US National	1 wk ahead	Bin	percent	6.6	6.7	0.
US National	1 wk ahead	Bin	percent	6.7	6.8	0.
US National	1 wk ahead	Bin	percent	6.8	6.9	0.
US National	1 wk ahead	Bin	percent	6.9	7	0.
US National	1 wk ahead	Bin	percent	7	7.1	0.
US National	1 wk ahead	Bin	percent	7.1	7.2	0.
US National	1 wk ahead	Bin	percent	7.2	7.3	0.
US National	1 wk ahead	Bin	percent	7.3	7.4	0.
US National	1 wk ahead	Bin	percent	7.4	7.5	0.
US National	1 wk ahead	Bin	percent	7.5	7.6	0.
US National	1 wk ahead	Bin	percent	7.6	7.7	0.
US National	1 wk ahead	Bin	percent	7.7	7.8	0.
US National	1 wk ahead	Bin	percent	7.8	7.9	0.
US National	1 wk ahead	Bin	percent	7.9	8	0.
US National	1 wk ahead	Bin	percent	8	8.1	0.
US National	1 wk ahead	Bin	percent	8.1	8.2	0.
US National	1 wk ahead	Bin	percent	8.2	8.3	0.
US National	1 wk ahead	Bin	percent	8.3	8.4	0.
US National	1 wk ahead	Bin	percent	8.4	8.5	0.
US National	1 wk ahead	Bin	percent	8.5	8.6	0.
US National	1 wk ahead	Bin	percent	8.6	8.7	0.
US National	1 wk ahead	Bin	percent	8.7	8.8	0.
US National	1 wk ahead	Bin	percent	8.8	8.9	0.
US National	1 wk ahead	Bin	percent	8.9	9	0.
US National	1 wk ahead	Bin	percent	9	9.1	0.
US National	1 wk ahead	Bin	percent	9.1	9.2	0.
US National	1 wk ahead	Bin	percent	9.2	9.3	0.
US National	1 wk ahead	Bin	percent	9.3	9.4	0.
US National	1 wk ahead	Bin	percent	9.4	9.5	0.
US National	1 wk ahead	Bin	percent	9.5	9.6	0.
US National	1 wk ahead	Bin	percent	9.6	9.7	0.
US National	1 wk ahead	Bin	percent	9.7	9.8	0.
US National	1 wk ahead	Bin	percent	9.8	9.9	0.
US National	1 wk ahead	Bin	percent	9.9	10	0.
US National	1 wk ahead	Bin	percent	10	10.1	0.
US National	1 wk ahead	Bin	percent	10.1	10.2	0.
US National	1 wk ahead	Bin	percent	10.2	10.3	0.
US National	1 wk ahead	Bin	percent	10.3	10.4	0.
US National	1 wk ahead	Bin	percent	10.4	10.5	0.
US National	1 wk ahead	Bin	percent	10.5	10.6	0.
US National	1 wk ahead	Bin	percent	10.6	10.7	0.
US National	1 wk ahead	Bin	percent	10.7	10.8	0.
US National	1 wk ahead	Bin	percent	10.8	10.9	0.
US National	1 wk ahead	Bin	percent	10.9	11	0.
US National	1 wk ahead	Bin	percent	11	11.1	0.
US National	1 wk ahead	Bin	percent	11.1	11.2	0.
US National	1 wk ahead	Bin	percent	11.2	11.3	0.
US National	1 wk ahead	Bin	percent	11.3	11.4	0.
US National	1 wk ahead	Bin	percent	11.4	11.5	0.
US National	1 wk ahead	Bin	percent	11.5	11.6	0.
US National	1 wk ahead	Bin	percent	11.6	11.7	0.
US National	1 wk ahead	Bin	percent	11.7	11.8	0.
US National	1 wk ahead	Bin	percent	11.8	11.9	0.
US National	1 wk ahead	Bin	percent	11.9	12	0.
US National	1 wk ahead	Bin	percent	12	12.1	0.
US National	1 wk ahead	Bin	percent	12.1	12.2	0.
US National	1 wk ahead	Bin	percent	12.2	12.3	0.
US National	1 wk ahead	Bin	percent	12.3	12.4	0.
US National	1 wk ahead	Bin	percent	12.4	12.5	0.
US National	1 wk ahead	Bin	percent	12.5	12.6	0.
US National	1 wk ahead	Bin	percent	12.6	12.7	0.
US National	1 wk ahead	Bin	percent	12.7	12.8	0.
US National	1 wk ahead	Bin	percent	12.8	12.9	0.
US National	1 wk ahead	Bin	percent	12.9	13	0.
US National	1 wk ahead	Bin	percent	13	100	0.
US National	2 wk ahead	Point	percent	NA	NA	1.8916000000000002
US National	2 wk ahead	Bin	percent	0	0.1	3.e-6
US National	2 wk ahead	Bin	percent	0.1	0.2	0.000014
US National	2 wk ahead	Bin	percent	0.2	0.3	0.000056
US National	2 wk ahead	Bin	percent	0.3	0.4	0.000186
US National	2 wk ahead	Bin	percent	0.4	0.5	0.00054
US National	2 wk ahead	Bin	percent	0.5	0.6	0.001372
US National	2 wk ahead	Bin	percent	0.6	0.7	0.003061
US National	2 wk ahead	Bin	percent	0.7	0.8	0.006044
US National	2 wk ahead	Bin	percent	0.8	0.9	0.010655999999999999
US National	2 wk ahead	Bin	percent	0.9	1	0.016957
US National	2 wk ahead	Bin	percent	1	1.1	0.024664
US National	2 wk ahead	Bin	percent	1.1	1.2	0.033241
US National	2 wk ahead	Bin	percent	1.2	1.3	0.042073
US National	2 wk ahead	Bin	percent	1.3	1.4	0.050532
US National	2 wk ahead	Bin	percent	1.4	1.5	0.057913
US National	2 wk ahead	Bin	percent	1.5	1.6	0.06337999999999999
US National	2 wk ahead	Bin	percent	1.6	1.7	0.066138
US National	2 wk ahead	Bin	percent	1.7	1.8	0.065758
US National	2 wk ahead	Bin	percent	1.8	1.9	0.062418999999999995
US National	2 wk ahead	Bin	percent	1.9	2	0.056873999999999994
US National	2 wk ahead	Bin	percent	2	2.1	0.050226
US National	2 wk ahead	Bin	percent	2.1	2.2	0.043646
US National	2 wk ahead	Bin	percent	2.2	2.3	0.038061
US National	2 wk ahead	Bin	percent	2.3	2.4	0.033856
US National	2 wk ahead	Bin	percent	2.4	2.5	0.030767
US National	2 wk ahead	Bin	percent	2.5	2.6	0.028162
US National	2 wk ahead	Bin	percent	2.6	2.7	0.025507
US National	2 wk ahead	Bin	percent	2.7	2.8	0.022684
US National	2 wk ahead	Bin	percent	2.8	2.9	0.019903
US National	2 wk ahead	Bin	percent	2.9	3	0.017404
US National	2 wk ahead	Bin	percent	3	3.1	0.015255999999999999
US National	2 wk ahead	Bin	percent	3.1	3.2	0.013411
US National	2 wk ahead	Bin	percent	3.2	3.3	0.011871
US National	2 wk ahead	Bin	percent	3.3	3.4	0.010702999999999999
US National	2 wk ahead	Bin	percent	3.4	3.5	0.009903
US National	2 wk ahead	Bin	percent	3.5	3.6	0.009285
US National	2 wk ahead	Bin	percent	3.6	3.7	0.008558999999999999
US National	2 wk ahead	Bin	percent	3.7	3.8	0.0075439999999999995
US National	2 wk ahead	Bin	percent	3.8	3.9	0.0062759999999999995
US National	2 wk ahead	Bin	percent	3.9	4	0.004948999999999999
US National	2 wk ahead	Bin	percent	4	4.1	0.003757
US National	2 wk ahead	Bin	percent	4.1	4.2	0.002817
US National	2 wk ahead	Bin	percent	4.2	4.3	0.002185
US National	2 wk ahead	Bin	percent	4.3	4.4	0.001892
US National	2 wk ahead	Bin	percent	4.4	4.5	0.001923
US National	2 wk ahead	Bin	percent	4.5	4.6	0.002186
US National	2 wk ahead	Bin	percent	4.6	4.7	0.002515
US National	2 wk ahead	Bin	percent	4.7	4.8	0.0027329999999999998
US National	2 wk ahead	Bin	percent	4.8	4.9	0.002715
US National	2 wk ahead	Bin	percent	4.9	5	0.0024319999999999997
US National	2 wk ahead	Bin	percent	5	5.1	0.0019459999999999998
US National	2 wk ahead	Bin	percent	5.1	5.2	0.0013779999999999999
US National	2 wk ahead	Bin	percent	5.2	5.3	0.000857
US National	2 wk ahead	Bin	percent	5.3	5.4	0.000464
US National	2 wk ahead	Bin	percent	5.4	5.5	0.000217
US National	2 wk ahead	Bin	percent	5.5	5.6	0.000088
US National	2 wk ahead	Bin	percent	5.6	5.7	0.000029999999999999997
US National	2 wk ahead	Bin	percent	5.7	5.8	9.e-6
US National	2 wk ahead	Bin	percent	5.8	5.9	2.e-6
US National	2 wk ahead	Bin	percent	5.9	6	0.
US National	2 wk ahead	Bin	percent	6	6.1	0.
US National	2 wk ahead	Bin	percent	6.1	6.2	0.
US National	2 wk ahead	Bin	percent	6.2	6.3	0.
US National	2 wk ahead	Bin	percent	6.3	6.4	0.
US National	2 wk ahead	Bin	percent	6.4	6.5	0.
US National	2 wk ahead	Bin	percent	6.5	6.6	0.
US National	2 wk ahead	Bin	percent	6.6	6.7	0.
US National	2 wk ahead	Bin	percent	6.7	6.8	0.
US National	2 wk ahead	Bin	percent	6.8	6.9	0.
US National	2 wk ahead	Bin	percent	6.9	7	0.
US National	2 wk ahead	Bin	percent	7	7.1	0.
US National	2 wk ahead	Bin	percent	7.1	7.2	0.
US National	2 wk ahead	Bin	percent	7.2	7.3	0.
US National	2 wk ahead	Bin	percent	7.3	7.4	0.
US National	2 wk ahead	Bin	percent	7.4	7.5	0.
US National	2 wk ahead	Bin	percent	7.5	7.6	0.
US National	2 wk ahead	Bin	percent	7.6	7.7	0.
US National	2 wk ahead	Bin	percent	7.7	7.8	0.
US National	2 wk ahead	Bin	percent	7.8	7.9	0.
US National	2 wk ahead	Bin	percent	7.9	8	0.
US National	2 wk ahead	Bin	percent	8	8.1	0.
US National	2 wk ahead	Bin	percent	8.1	8.2	0.
US National	2 wk ahead	Bin	percent	8.2	8.3	0.
US National	2 wk ahead	Bin	percent	8.3	8.4	0.
US National	2 wk ahead	Bin	percent	8.4	8.5	0.
US National	2 wk ahead	Bin	percent	8.5	8.6	0.
US National	2 wk ahead	Bin	percent	8.6	8.7	0.
US National	2 wk ahead	Bin	percent	8.7	8.8	0.
US National	2 wk ahead	Bin	percent	8.8	8.9	0.
US National	2 wk ahead	Bin	percent	8.9	9	0.
US National	2 wk ahead	Bin	percent	9	9.1	0.
US National	2 wk ahead	Bin	percent	9.1	9.2	0.
US National	2 wk ahead	Bin	percent	9.2	9.3	0.
US National	2 wk ahead	Bin	percent	9.3	9.4	0.
US National	2 wk ahead	Bin	percent	9.4	9.5	0.
US National	2 wk ahead	Bin	percent	9.5	9.6	0.
US National	2 wk ahead	Bin	percent	9.6	9.7	0.
US National	2 wk ahead	Bin	percent	9.7	9.8	0.
US National	2 wk ahead	Bin	percent	9.8	9.9	0.
US National	2 wk ahead	Bin	percent	9.9	10	0.
US National	2 wk ahead	Bin	percent	10	10.1	0.
US National	2 wk ahead	Bin	percent	10.1	10.2	0.
US National	2 wk ahead	Bin	percent	10.2	10.3	0.
US National	2 wk ahead	Bin	percent	10.3	10.4	0.
US National	2 wk ahead	Bin	percent	10.4	10.5	0.
US National	2 wk ahead	Bin	percent	10.5	10.6	0.
US National	2 wk ahead	Bin	percent	10.6	10.7	0.
US National	2 wk ahead	Bin	percent	10.7	10.8	0.
US National	2 wk ahead	Bin	percent	10.8	10.9	0.
US National	2 wk ahead	Bin	percent	10.9	11	0.
US National	2 wk ahead	Bin	percent	11	11.1	0.
US National	2 wk ahead	Bin	percent	11.1	11.2	0.
US National	2 wk ahead	Bin	percent	11.2	11.3	0.
US National	2 wk ahead	Bin	percent	11.3	11.4	0.
US National	2 wk ahead	Bin	percent	11.4	11.5	0.
US National	2 wk ahead	Bin	percent	11.5	11.6	0.
US National	2 wk ahead	Bin	percent	11.6	11.7	0.
US National	2 wk ahead	Bin	percent	11.7	11.8	0.
US National	2 wk ahead	Bin	percent	11.8	11.9	0.
US National	2 wk ahead	Bin	percent	11.9	12	0.
US National	2 wk ahead	Bin	percent	12	12.1	0.
US National	2 wk ahead	Bin	percent	12.1	12.2	0.
US National	2 wk ahead	Bin	percent	12.2	12.3	0.
US National	2 wk ahead	Bin	percent	12.3	12.4	0.
US National	2 wk ahead	Bin	percent	12.4	12.5	0.
US National	2 wk ahead	Bin	percent	12.5	12.6	0.
US National	2 wk ahead	Bin	percent	12.6	12.7	0.
US National	2 wk ahead	Bin	percent	12.7	12.8	0.
US National	2 wk ahead	Bin	percent	12.8	12.9	0.
US National	2 wk ahead	Bin	percent	12.9	13	0.
US National	2 wk ahead	Bin	percent	13	100	0.
US National	3 wk ahead	Point	percent	NA	NA	2.2292000000000005
US National	3 wk ahead	Bin	percent	0	0.1	0.000847
US National	3 wk ahead	Bin	percent	0.1	0.2	0.001411
US National	3 wk ahead	Bin	percent	0.2	0.3	0.0022459999999999997
US National	3 wk ahead	Bin	percent	0.3	0.4	0.003424
US National	3 wk ahead	Bin	percent	0.4	0.5	0.005004
US National	3 wk ahead	Bin	percent	0.5	0.6	0.007024
US National	3 wk ahead	Bin	percent	0.6	0.7	0.009486
US National	3 wk ahead	Bin	percent	0.7	0.8	0.012353999999999999
US National	3 wk ahead	Bin	percent	0.8	0.9	0.01555
US National	3 wk ahead	Bin	percent	0.9	1	0.018966
US National	3 wk ahead	Bin	percent	1	1.1	0.022475
US National	3 wk ahead	Bin	percent	1.1	1.2	0.025945
US National	3 wk ahead	Bin	percent	1.2	1.3	0.029248
US National	3 wk ahead	Bin	percent	1.3	1.4	0.032264
US National	3 wk ahead	Bin	percent	1.4	1.5	0.034884
US National	3 wk ahead	Bin	percent	1.5	1.6	0.037006
US National	3 wk ahead	Bin	percent	1.6	1.7	0.038543999999999995
US National	3 wk ahead	Bin	percent	1.7	1.8	0.039436
US National	3 wk ahead	Bin	percent	1.8	1.9	0.039652
US National	3 wk ahead	Bin	percent	1.9	2	0.039203999999999996
US National	3 wk ahead	Bin	percent	2	2.1	0.038148
US National	3 wk ahead	Bin	percent	2.1	2.2	0.036579
US National	3 wk ahead	Bin	percent	2.2	2.3	0.03461
US National	3 wk ahead	Bin	percent	2.3	2.4	0.032368
US National	3 wk ahead	Bin	percent	2.4	2.5	0.029973999999999997
US National	3 wk ahead	Bin	percent	2.5	2.6	0.027541
US National	3 wk ahead	Bin	percent	2.6	2.7	0.025172
US National	3 wk ahead	Bin	percent	2.7	2.8	0.022959999999999998
US National	3 wk ahead	Bin	percent	2.8	2.9	0.02098
US National	3 wk ahead	Bin	percent	2.9	3	0.019288
US National	3 wk ahead	Bin	percent	3	3.1	0.017904
US National	3 wk ahead	Bin	percent	3.1	3.2	0.016815
US National	3 wk ahead	Bin	percent	3.2	3.3	0.015974
US National	3 wk ahead	Bin	percent	3.3	3.4	0.015307
US National	3 wk ahead	Bin	percent	3.4	3.5	0.014731
US National	3 wk ahead	Bin	percent	3.5	3.6	0.014171
US National	3 wk ahead	Bin	percent	3.6	3.7	0.013569999999999999
US National	3 wk ahead	Bin	percent	3.7	3.8	0.012898999999999999
US National	3 wk ahead	Bin	percent	3.8	3.9	0.012155
US National	3 wk ahead	Bin	percent	3.9	4	0.011351
US National	3 wk ahead	Bin	percent	4	4.1	0.01051
US National	3 wk ahead	Bin	percent	4.1	4.2	0.009651
US National	3 wk ahead	Bin	percent	4.2	4.3	0.008786
US National	3 wk ahead	Bin	percent	4.3	4.4	0.007918999999999999
US National	3 wk ahead	Bin	percent	4.4	4.5	0.007055
US National	3 wk ahead	Bin	percent	4.5	4.6	0.006201
US National	3 wk ahead	Bin	percent	4.6	4.7	0.005378
US National	3 wk ahead	Bin	percent	4.7	4.8	0.004619
US National	3 wk ahead	Bin	percent	4.8	4.9	0.003967
US National	3 wk ahead	Bin	percent	4.9	5	0.003467
US National	3 wk ahead	Bin	percent	5	5.1	0.003159
US National	3 wk ahead	Bin	percent	5.1	5.2	0.00306
US National	3 wk ahead	Bin	percent	5.2	5.3	0.0031639999999999997
US National	3 wk ahead	Bin	percent	5.3	5.4	0.003434
US National	3 wk ahead	Bin	percent	5.4	5.5	0.003803
US National	3 wk ahead	Bin	percent	5.5	5.6	0.004188
US National	3 wk ahead	Bin	percent	5.6	5.7	0.0045
US National	3 wk ahead	Bin	percent	5.7	5.8	0.004665
US National	3 wk ahead	Bin	percent	5.8	5.9	0.004639
US National	3 wk ahead	Bin	percent	5.9	6	0.004415
US National	3 wk ahead	Bin	percent	6	6.1	0.004027
US National	3 wk ahead	Bin	percent	6.1	6.2	0.003534
US National	3 wk ahead	Bin	percent	6.2	6.3	0.0030099999999999997
US National	3 wk ahead	Bin	percent	6.3	6.4	0.002523
US National	3 wk ahead	Bin	percent	6.4	6.5	0.0021219999999999998
US National	3 wk ahead	Bin	percent	6.5	6.6	0.0018319999999999999
US National	3 wk ahead	Bin	percent	6.6	6.7	0.001653
US National	3 wk ahead	Bin	percent	6.7	6.8	0.001565
US National	3 wk ahead	Bin	percent	6.8	6.9	0.0015409999999999998
US National	3 wk ahead	Bin	percent	6.9	7	0.001548
US National	3 wk ahead	Bin	percent	7	7.1	0.0015589999999999998
US National	3 wk ahead	Bin	percent	7.1	7.2	0.001552
US National	3 wk ahead	Bin	percent	7.2	7.3	0.0015149999999999999
US National	3 wk ahead	Bin	percent	7.3	7.4	0.001441
US National	3 wk ahead	Bin	percent	7.4	7.5	0.001331
US National	3 wk ahead	Bin	percent	7.5	7.6	0.0011899999999999999
US National	3 wk ahead	Bin	percent	7.6	7.7	0.001031
US National	3 wk ahead	Bin	percent	7.7	7.8	0.0008669999999999999
US National	3 wk ahead	Bin	percent	7.8	7.9	0.000716
US National	3 wk ahead	Bin	percent	7.9	8	0.000592
US National	3 wk ahead	Bin	percent	8	8.1	0.000507
US National	3 wk ahead	Bin	percent	8.1	8.2	0.00047
US National	3 wk ahead	Bin	percent	8.2	8.3	0.00048199999999999995
US National	3 wk ahead	Bin	percent	8.3	8.4	0.000538
US National	3 wk ahead	Bin	percent	8.4	8.5	0.000624
US National	3 wk ahead	Bin	percent	8.5	8.6	0.000726
US National	3 wk ahead	Bin	percent	8.6	8.7	0.0008219999999999999
US National	3 wk ahead	Bin	percent	8.7	8.8	0.0008939999999999999
US National	3 wk ahead	Bin	percent	8.8	8.9	0.000928
US National	3 wk ahead	Bin	percent	8.9	9	0.0009149999999999999
US National	3 wk ahead	Bin	percent	9	9.1	0.000856
US National	3 wk ahead	Bin	percent	9.1	9.2	0.0007599999999999999
US National	3 wk ahead	Bin	percent	9.2	9.3	0.0006399999999999999
US National	3 wk ahead	Bin	percent	9.3	9.4	0.0005099999999999999
US National	3 wk ahead	Bin	percent	9.4	9.5	0.000385
US National	3 wk ahead	Bin	percent	9.5	9.6	0.000276
US National	3 wk ahead	Bin	percent	9.6	9.7	0.000187
US National	3 wk ahead	Bin	percent	9.7	9.8	0.000121
US National	3 wk ahead	Bin	percent	9.8	9.9	0.000074
US National	3 wk ahead	Bin	percent	9.9	10	0.000042
US National	3 wk ahead	Bin	percent	10	10.1	0.000023
US National	3 wk ahead	Bin	percent	10.1	10.2	0.000012
US National	3 wk ahead	Bin	percent	10.2	10.3	6.e-6
US National	3 wk ahead	Bin	percent	10.3	10.4	3.e-6
US National	3 wk ahead	Bin	percent	10.4	10.5	1.e-6
US National	3 wk ahead	Bin	percent	10.5	10.6	1.e-6
US National	3 wk ahead	Bin	percent	10.6	10.7	0.
US National	3 wk ahead	Bin	percent	10.7	10.8	0.
US National	3 wk ahead	Bin	percent	10.8	10.9	0.
US National	3 wk ahead	Bin	percent	10.9	11	0.
US National	3 wk ahead	Bin	percent	11	11.1	0.
US National	3 wk ahead	Bin	percent	11.1	11.2	0.
US National	3 wk ahead	Bin	percent	11.2	11.3	0.
US National	3 wk ahead	Bin	percent	11.3	11.4	0.
US National	3 wk ahead	Bin	percent	11.4	11.5	0.
US National	3 wk ahead	Bin	percent	11.5	11.6	0.
US National	3 wk ahead	Bin	percent	11.6	11.7	0.
US National	3 wk ahead	Bin	percent	11.7	11.8	0.
US National	3 wk ahead	Bin	percent	11.8	11.9	0.
US National	3 wk ahead	Bin	percent	11.9	12	0.
US National	3 wk ahead	Bin	percent	12	12.1	0.
US National	3 wk ahead	Bin	percent	12.1	12.2	0.
US National	3 wk ahead	Bin	percent	12.2	12.3	0.
US National	3 wk ahead	Bin	percent	12.3	12.4	0.
US National	3 wk ahead	Bin	percent	12.4	12.5	0.
US National	3 wk ahead	Bin	percent	12.5	12.6	0.
US National	3 wk ahead	Bin	percent	12.6	12.7	0.
US National	3 wk ahead	Bin	percent	12.7	12.8	0.
US National	3 wk ahead	Bin	percent	12.8	12.9	0.
US National	3 wk ahead	Bin	percent	12.9	13	0.
US National	3 wk ahead	Bin	percent	13	100	0.
US National	4 wk ahead	Point	percent	NA	NA	2.6794000000000002
US National	4 wk ahead	Bin	percent	0	0.1	0.0038269999999999997
US National	4 wk ahead	Bin	percent	0.1	0.2	0.004712
US National	4 wk ahead	Bin	percent	0.2	0.3	0.005719999999999999
US National	4 wk ahead	Bin	percent	0.3	0.4	0.006847
US National	4 wk ahead	Bin	percent	0.4	0.5	0.008087
US National	4 wk ahead	Bin	percent	0.5	0.6	0.009427
US National	4 wk ahead	Bin	percent	0.6	0.7	0.010853
US National	4 wk ahead	Bin	percent	0.7	0.8	0.012346
US National	4 wk ahead	Bin	percent	0.8	0.9	0.013883999999999999
US National	4 wk ahead	Bin	percent	0.9	1	0.015444
US National	4 wk ahead	Bin	percent	1	1.1	0.017001
US National	4 wk ahead	Bin	percent	1.1	1.2	0.018529999999999998
US National	4 wk ahead	Bin	percent	1.2	1.3	0.020006
US National	4 wk ahead	Bin	percent	1.3	1.4	0.021405
US National	4 wk ahead	Bin	percent	1.4	1.5	0.022705
US National	4 wk ahead	Bin	percent	1.5	1.6	0.023884
US National	4 wk ahead	Bin	percent	1.6	1.7	0.024922
US National	4 wk ahead	Bin	percent	1.7	1.8	0.0258
US National	4 wk ahead	Bin	percent	1.8	1.9	0.026501
US National	4 wk ahead	Bin	percent	1.9	2	0.027011999999999998
US National	4 wk ahead	Bin	percent	2	2.1	0.027322
US National	4 wk ahead	Bin	percent	2.1	2.2	0.027422
US National	4 wk ahead	Bin	percent	2.2	2.3	0.027311
US National	4 wk ahead	Bin	percent	2.3	2.4	0.026989
US National	4 wk ahead	Bin	percent	2.4	2.5	0.026463999999999998
US National	4 wk ahead	Bin	percent	2.5	2.6	0.025748
US National	4 wk ahead	Bin	percent	2.6	2.7	0.024860999999999998
US National	4 wk ahead	Bin	percent	2.7	2.8	0.023823999999999998
US National	4 wk ahead	Bin	percent	2.8	2.9	0.022667
US National	4 wk ahead	Bin	percent	2.9	3	0.021419
US National	4 wk ahead	Bin	percent	3	3.1	0.020114
US National	4 wk ahead	Bin	percent	3.1	3.2	0.018785
US National	4 wk ahead	Bin	percent	3.2	3.3	0.017464
US National	4 wk ahead	Bin	percent	3.3	3.4	0.016184
US National	4 wk ahead	Bin	percent	3.4	3.5	0.014969999999999999
US National	4 wk ahead	Bin	percent	3.5	3.6	0.013845999999999999
US National	4 wk ahead	Bin	percent	3.6	3.7	0.012829
US National	4 wk ahead	Bin	percent	3.7	3.8	0.011932
US National	4 wk ahead	Bin	percent	3.8	3.9	0.01116
US National	4 wk ahead	Bin	percent	3.9	4	0.010515
US National	4 wk ahead	Bin	percent	4	4.1	0.009989999999999999
US National	4 wk ahead	Bin	percent	4.1	4.2	0.009575
US National	4 wk ahead	Bin	percent	4.2	4.3	0.009257
US National	4 wk ahead	Bin	percent	4.3	4.4	0.009018
US National	4 wk ahead	Bin	percent	4.4	4.5	0.008839
US National	4 wk ahead	Bin	percent	4.5	4.6	0.0087
US National	4 wk ahead	Bin	percent	4.6	4.7	0.008584
US National	4 wk ahead	Bin	percent	4.7	4.8	0.008471
US National	4 wk ahead	Bin	percent	4.8	4.9	0.008348
US National	4 wk ahead	Bin	percent	4.9	5	0.008203
US National	4 wk ahead	Bin	percent	5	5.1	0.008027
US National	4 wk ahead	Bin	percent	5.1	5.2	0.007814
US National	4 wk ahead	Bin	percent	5.2	5.3	0.007565
US National	4 wk ahead	Bin	percent	5.3	5.4	0.007279
US National	4 wk ahead	Bin	percent	5.4	5.5	0.006960999999999999
US National	4 wk ahead	Bin	percent	5.5	5.6	0.006614999999999999
US National	4 wk ahead	Bin	percent	5.6	5.7	0.006248999999999999
US National	4 wk ahead	Bin	percent	5.7	5.8	0.005868
US National	4 wk ahead	Bin	percent	5.8	5.9	0.0054789999999999995
US National	4 wk ahead	Bin	percent	5.9	6	0.005089
US National	4 wk ahead	Bin	percent	6	6.1	0.004704
US National	4 wk ahead	Bin	percent	6.1	6.2	0.004327999999999999
US National	4 wk ahead	Bin	percent	6.2	6.3	0.003967
US National	4 wk ahead	Bin	percent	6.3	6.4	0.003626
US National	4 wk ahead	Bin	percent	6.4	6.5	0.0033079999999999997
US National	4 wk ahead	Bin	percent	6.5	6.6	0.003019
US National	4 wk ahead	Bin	percent	6.6	6.7	0.002761
US National	4 wk ahead	Bin	percent	6.7	6.8	0.002538
US National	4 wk ahead	Bin	percent	6.8	6.9	0.002352
US National	4 wk ahead	Bin	percent	6.9	7	0.002206
US National	4 wk ahead	Bin	percent	7	7.1	0.0020989999999999997
US National	4 wk ahead	Bin	percent	7.1	7.2	0.002032
US National	4 wk ahead	Bin	percent	7.2	7.3	0.0020009999999999997
US National	4 wk ahead	Bin	percent	7.3	7.4	0.002006
US National	4 wk ahead	Bin	percent	7.4	7.5	0.0020399999999999997
US National	4 wk ahead	Bin	percent	7.5	7.6	0.0020989999999999997
US National	4 wk ahead	Bin	percent	7.6	7.7	0.002178
US National	4 wk ahead	Bin	percent	7.7	7.8	0.00227
US National	4 wk ahead	Bin	percent	7.8	7.9	0.0023669999999999997
US National	4 wk ahead	Bin	percent	7.9	8	0.0024649999999999997
US National	4 wk ahead	Bin	percent	8	8.1	0.0025559999999999997
US National	4 wk ahead	Bin	percent	8.1	8.2	0.0026349999999999998
US National	4 wk ahead	Bin	percent	8.2	8.3	0.002699
US National	4 wk ahead	Bin	percent	8.3	8.4	0.002745
US National	4 wk ahead	Bin	percent	8.4	8.5	0.0027719999999999997
US National	4 wk ahead	Bin	percent	8.5	8.6	0.002779
US National	4 wk ahead	Bin	percent	8.6	8.7	0.0027689999999999998
US National	4 wk ahead	Bin	percent	8.7	8.8	0.002742
US National	4 wk ahead	Bin	percent	8.8	8.9	0.002701
US National	4 wk ahead	Bin	percent	8.9	9	0.002649
US National	4 wk ahead	Bin	percent	9	9.1	0.002588
US National	4 wk ahead	Bin	percent	9.1	9.2	0.002519
US National	4 wk ahead	Bin	percent	9.2	9.3	0.0024419999999999997
US National	4 wk ahead	Bin	percent	9.3	9.4	0.002358
US National	4 wk ahead	Bin	percent	9.4	9.5	0.002266
US National	4 wk ahead	Bin	percent	9.5	9.6	0.002165
US National	4 wk ahead	Bin	percent	9.6	9.7	0.002055
US National	4 wk ahead	Bin	percent	9.7	9.8	0.0019349999999999999
US National	4 wk ahead	Bin	percent	9.8	9.9	0.001805
US National	4 wk ahead	Bin	percent	9.9	10	0.001668
US National	4 wk ahead	Bin	percent	10	10.1	0.0015229999999999998
US National	4 wk ahead	Bin	percent	10.1	10.2	0.001374
US National	4 wk ahead	Bin	percent	10.2	10.3	0.001223
US National	4 wk ahead	Bin	percent	10.3	10.4	0.001073
US National	4 wk ahead	Bin	percent	10.4	10.5	0.0009289999999999999
US National	4 wk ahead	Bin	percent	10.5	10.6	0.0007909999999999999
US National	4 wk ahead	Bin	percent	10.6	10.7	0.000664
US National	4 wk ahead	Bin	percent	10.7	10.8	0.000548
US National	4 wk ahead	Bin	percent	10.8	10.9	0.000446
US National	4 wk ahead	Bin	percent	10.9	11	0.000357
US National	4 wk ahead	Bin	percent	11	11.1	0.00028199999999999997
US National	4 wk ahead	Bin	percent	11.1	11.2	0.00021999999999999998
US National	4 wk ahead	Bin	percent	11.2	11.3	0.00017099999999999998
US National	4 wk ahead	Bin	percent	11.3	11.4	0.000133
US National	4 wk ahead	Bin	percent	11.4	11.5	0.000106
US National	4 wk ahead	Bin	percent	11.5	11.6	0.000088
US National	4 wk ahead	Bin	percent	11.6	11.7	0.00007999999999999999
US National	4 wk ahead	Bin	percent	11.7	11.8	0.00007999999999999999
US National	4 wk ahead	Bin	percent	11.8	11.9	0.000087
US National	4 wk ahead	Bin	percent	11.9	12	0.000102
US National	4 wk ahead	Bin	percent	12	12.1	0.000124
US National	4 wk ahead	Bin	percent	12.1	12.2	0.000153
US National	4 wk ahead	Bin	percent	12.2	12.3	0.000188
US National	4 wk ahead	Bin	percent	12.3	12.4	0.00022899999999999998
US National	4 wk ahead	Bin	percent	12.4	12.5	0.000274
US National	4 wk ahead	Bin	percent	12.5	12.6	0.00032199999999999997
US National	4 wk ahead	Bin	percent	12.6	12.7	0.000372
US National	4 wk ahead	Bin	percent	12.7	12.8	0.000421
US National	4 wk ahead	Bin	percent	12.8	12.9	0.00046699999999999997
US National	4 wk ahead	Bin	percent	12.9	13	0.000507
US National	4 wk ahead	Bin	percent	13	100	0.006781
