# Supplementary material for: Use of daily Internet search query data improves real-time projections of influenza epidemics
Source: J R Soc Interface. 2018 Oct 10;15(147):20180220. doi: 10.1098/rsif.2018.0220 (PMC6228485; doi:10.1098/rsif.2018.0220)
Supplement: Prediction results in FluChallenge format [file rsif20180220supp2.gz › Forecast-files/mss-15-wikiWEEKnoNOW/2009-EW6.csv]

Location	Target	Type	Unit	Bin_start_incl	Bin_end_notincl	Value
US National	1 wk ahead	Point	percent	NA	NA	4.622800000000001
US National	1 wk ahead	Bin	percent	0	0.1	1.e-6
US National	1 wk ahead	Bin	percent	0.1	0.2	2.e-6
US National	1 wk ahead	Bin	percent	0.2	0.3	4.e-6
US National	1 wk ahead	Bin	percent	0.3	0.4	8.e-6
US National	1 wk ahead	Bin	percent	0.4	0.5	0.000014999999999999999
US National	1 wk ahead	Bin	percent	0.5	0.6	0.000029
US National	1 wk ahead	Bin	percent	0.6	0.7	0.000052
US National	1 wk ahead	Bin	percent	0.7	0.8	0.00008999999999999999
US National	1 wk ahead	Bin	percent	0.8	0.9	0.00015199999999999998
US National	1 wk ahead	Bin	percent	0.9	1	0.00024599999999999996
US National	1 wk ahead	Bin	percent	1	1.1	0.000385
US National	1 wk ahead	Bin	percent	1.1	1.2	0.0005819999999999999
US National	1 wk ahead	Bin	percent	1.2	1.3	0.000851
US National	1 wk ahead	Bin	percent	1.3	1.4	0.001204
US National	1 wk ahead	Bin	percent	1.4	1.5	0.00165
US National	1 wk ahead	Bin	percent	1.5	1.6	0.0021939999999999998
US National	1 wk ahead	Bin	percent	1.6	1.7	0.002835
US National	1 wk ahead	Bin	percent	1.7	1.8	0.00357
US National	1 wk ahead	Bin	percent	1.8	1.9	0.004389
US National	1 wk ahead	Bin	percent	1.9	2	0.005286
US National	1 wk ahead	Bin	percent	2	2.1	0.0062499999999999995
US National	1 wk ahead	Bin	percent	2.1	2.2	0.007277
US National	1 wk ahead	Bin	percent	2.2	2.3	0.00836
US National	1 wk ahead	Bin	percent	2.3	2.4	0.009496
US National	1 wk ahead	Bin	percent	2.4	2.5	0.010676
US National	1 wk ahead	Bin	percent	2.5	2.6	0.011887
US National	1 wk ahead	Bin	percent	2.6	2.7	0.01311
US National	1 wk ahead	Bin	percent	2.7	2.8	0.014325
US National	1 wk ahead	Bin	percent	2.8	2.9	0.01551
US National	1 wk ahead	Bin	percent	2.9	3	0.016645999999999998
US National	1 wk ahead	Bin	percent	3	3.1	0.017724999999999998
US National	1 wk ahead	Bin	percent	3.1	3.2	0.018746
US National	1 wk ahead	Bin	percent	3.2	3.3	0.019712
US National	1 wk ahead	Bin	percent	3.3	3.4	0.02063
US National	1 wk ahead	Bin	percent	3.4	3.5	0.021497
US National	1 wk ahead	Bin	percent	3.5	3.6	0.022302
US National	1 wk ahead	Bin	percent	3.6	3.7	0.023018
US National	1 wk ahead	Bin	percent	3.7	3.8	0.023611
US National	1 wk ahead	Bin	percent	3.8	3.9	0.024043
US National	1 wk ahead	Bin	percent	3.9	4	0.024286
US National	1 wk ahead	Bin	percent	4	4.1	0.024329999999999997
US National	1 wk ahead	Bin	percent	4.1	4.2	0.024191999999999998
US National	1 wk ahead	Bin	percent	4.2	4.3	0.023915
US National	1 wk ahead	Bin	percent	4.3	4.4	0.023563
US National	1 wk ahead	Bin	percent	4.4	4.5	0.023208
US National	1 wk ahead	Bin	percent	4.5	4.6	0.022921999999999998
US National	1 wk ahead	Bin	percent	4.6	4.7	0.022754999999999997
US National	1 wk ahead	Bin	percent	4.7	4.8	0.022733999999999997
US National	1 wk ahead	Bin	percent	4.8	4.9	0.022851999999999997
US National	1 wk ahead	Bin	percent	4.9	5	0.02307
US National	1 wk ahead	Bin	percent	5	5.1	0.023329
US National	1 wk ahead	Bin	percent	5.1	5.2	0.023554
US National	1 wk ahead	Bin	percent	5.2	5.3	0.02367
US National	1 wk ahead	Bin	percent	5.3	5.4	0.023611
US National	1 wk ahead	Bin	percent	5.4	5.5	0.023329
US National	1 wk ahead	Bin	percent	5.5	5.6	0.022799
US National	1 wk ahead	Bin	percent	5.6	5.7	0.022019
US National	1 wk ahead	Bin	percent	5.7	5.8	0.021009999999999997
US National	1 wk ahead	Bin	percent	5.8	5.9	0.019808
US National	1 wk ahead	Bin	percent	5.9	6	0.018463
US National	1 wk ahead	Bin	percent	6	6.1	0.017029
US National	1 wk ahead	Bin	percent	6.1	6.2	0.015559
US National	1 wk ahead	Bin	percent	6.2	6.3	0.014102
US National	1 wk ahead	Bin	percent	6.3	6.4	0.012699
US National	1 wk ahead	Bin	percent	6.4	6.5	0.011382
US National	1 wk ahead	Bin	percent	6.5	6.6	0.010173
US National	1 wk ahead	Bin	percent	6.6	6.7	0.009080999999999999
US National	1 wk ahead	Bin	percent	6.7	6.8	0.008107999999999999
US National	1 wk ahead	Bin	percent	6.8	6.9	0.007251
US National	1 wk ahead	Bin	percent	6.9	7	0.006499
US National	1 wk ahead	Bin	percent	7	7.1	0.005841
US National	1 wk ahead	Bin	percent	7.1	7.2	0.005267
US National	1 wk ahead	Bin	percent	7.2	7.3	0.0047669999999999995
US National	1 wk ahead	Bin	percent	7.3	7.4	0.004336
US National	1 wk ahead	Bin	percent	7.4	7.5	0.003968
US National	1 wk ahead	Bin	percent	7.5	7.6	0.003662
US National	1 wk ahead	Bin	percent	7.6	7.7	0.0034159999999999998
US National	1 wk ahead	Bin	percent	7.7	7.8	0.003224
US National	1 wk ahead	Bin	percent	7.8	7.9	0.003081
US National	1 wk ahead	Bin	percent	7.9	8	0.0029779999999999997
US National	1 wk ahead	Bin	percent	8	8.1	0.002904
US National	1 wk ahead	Bin	percent	8.1	8.2	0.002845
US National	1 wk ahead	Bin	percent	8.2	8.3	0.002787
US National	1 wk ahead	Bin	percent	8.3	8.4	0.002719
US National	1 wk ahead	Bin	percent	8.4	8.5	0.00263
US National	1 wk ahead	Bin	percent	8.5	8.6	0.002513
US National	1 wk ahead	Bin	percent	8.6	8.7	0.002366
US National	1 wk ahead	Bin	percent	8.7	8.8	0.0021939999999999998
US National	1 wk ahead	Bin	percent	8.8	8.9	0.0020039999999999997
US National	1 wk ahead	Bin	percent	8.9	9	0.001808
US National	1 wk ahead	Bin	percent	9	9.1	0.0016179999999999999
US National	1 wk ahead	Bin	percent	9.1	9.2	0.001446
US National	1 wk ahead	Bin	percent	9.2	9.3	0.0013
US National	1 wk ahead	Bin	percent	9.3	9.4	0.001184
US National	1 wk ahead	Bin	percent	9.4	9.5	0.0010969999999999999
US National	1 wk ahead	Bin	percent	9.5	9.6	0.0010329999999999998
US National	1 wk ahead	Bin	percent	9.6	9.7	0.000982
US National	1 wk ahead	Bin	percent	9.7	9.8	0.0009339999999999999
US National	1 wk ahead	Bin	percent	9.8	9.9	0.000882
US National	1 wk ahead	Bin	percent	9.9	10	0.00082
US National	1 wk ahead	Bin	percent	10	10.1	0.000744
US National	1 wk ahead	Bin	percent	10.1	10.2	0.0006569999999999999
US National	1 wk ahead	Bin	percent	10.2	10.3	0.000562
US National	1 wk ahead	Bin	percent	10.3	10.4	0.000464
US National	1 wk ahead	Bin	percent	10.4	10.5	0.00037099999999999996
US National	1 wk ahead	Bin	percent	10.5	10.6	0.000285
US National	1 wk ahead	Bin	percent	10.6	10.7	0.000212
US National	1 wk ahead	Bin	percent	10.7	10.8	0.00015099999999999998
US National	1 wk ahead	Bin	percent	10.8	10.9	0.000104
US National	1 wk ahead	Bin	percent	10.9	11	0.000069
US National	1 wk ahead	Bin	percent	11	11.1	0.000044
US National	1 wk ahead	Bin	percent	11.1	11.2	0.000027
US National	1 wk ahead	Bin	percent	11.2	11.3	0.000016
US National	1 wk ahead	Bin	percent	11.3	11.4	9.e-6
US National	1 wk ahead	Bin	percent	11.4	11.5	4.9999999999999996e-6
US National	1 wk ahead	Bin	percent	11.5	11.6	3.e-6
US National	1 wk ahead	Bin	percent	11.6	11.7	1.e-6
US National	1 wk ahead	Bin	percent	11.7	11.8	1.e-6
US National	1 wk ahead	Bin	percent	11.8	11.9	0.
US National	1 wk ahead	Bin	percent	11.9	12	0.
US National	1 wk ahead	Bin	percent	12	12.1	0.
US National	1 wk ahead	Bin	percent	12.1	12.2	0.
US National	1 wk ahead	Bin	percent	12.2	12.3	0.
US National	1 wk ahead	Bin	percent	12.3	12.4	0.
US National	1 wk ahead	Bin	percent	12.4	12.5	0.
US National	1 wk ahead	Bin	percent	12.5	12.6	0.
US National	1 wk ahead	Bin	percent	12.6	12.7	0.
US National	1 wk ahead	Bin	percent	12.7	12.8	0.
US National	1 wk ahead	Bin	percent	12.8	12.9	0.
US National	1 wk ahead	Bin	percent	12.9	13	0.
US National	1 wk ahead	Bin	percent	13	100	0.
US National	2 wk ahead	Point	percent	NA	NA	5.9350000000000005
US National	2 wk ahead	Bin	percent	0	0.1	0.0009699999999999999
US National	2 wk ahead	Bin	percent	0.1	0.2	0.001119
US National	2 wk ahead	Bin	percent	0.2	0.3	0.0012829999999999999
US National	2 wk ahead	Bin	percent	0.3	0.4	0.0014629999999999999
US National	2 wk ahead	Bin	percent	0.4	0.5	0.0016589999999999999
US National	2 wk ahead	Bin	percent	0.5	0.6	0.0018709999999999998
US National	2 wk ahead	Bin	percent	0.6	0.7	0.0021
US National	2 wk ahead	Bin	percent	0.7	0.8	0.002346
US National	2 wk ahead	Bin	percent	0.8	0.9	0.002607
US National	2 wk ahead	Bin	percent	0.9	1	0.002884
US National	2 wk ahead	Bin	percent	1	1.1	0.0031769999999999997
US National	2 wk ahead	Bin	percent	1.1	1.2	0.0034839999999999997
US National	2 wk ahead	Bin	percent	1.2	1.3	0.003805
US National	2 wk ahead	Bin	percent	1.3	1.4	0.00414
US National	2 wk ahead	Bin	percent	1.4	1.5	0.0044859999999999995
US National	2 wk ahead	Bin	percent	1.5	1.6	0.004843999999999999
US National	2 wk ahead	Bin	percent	1.6	1.7	0.005212
US National	2 wk ahead	Bin	percent	1.7	1.8	0.005588999999999999
US National	2 wk ahead	Bin	percent	1.8	1.9	0.005973
US National	2 wk ahead	Bin	percent	1.9	2	0.006365
US National	2 wk ahead	Bin	percent	2	2.1	0.006761
US National	2 wk ahead	Bin	percent	2.1	2.2	0.00716
US National	2 wk ahead	Bin	percent	2.2	2.3	0.007561999999999999
US National	2 wk ahead	Bin	percent	2.3	2.4	0.007963
US National	2 wk ahead	Bin	percent	2.4	2.5	0.008364
US National	2 wk ahead	Bin	percent	2.5	2.6	0.00876
US National	2 wk ahead	Bin	percent	2.6	2.7	0.009152
US National	2 wk ahead	Bin	percent	2.7	2.8	0.009536
US National	2 wk ahead	Bin	percent	2.8	2.9	0.00991
US National	2 wk ahead	Bin	percent	2.9	3	0.010272
US National	2 wk ahead	Bin	percent	3	3.1	0.01062
US National	2 wk ahead	Bin	percent	3.1	3.2	0.010950999999999999
US National	2 wk ahead	Bin	percent	3.2	3.3	0.011262999999999999
US National	2 wk ahead	Bin	percent	3.3	3.4	0.011552999999999999
US National	2 wk ahead	Bin	percent	3.4	3.5	0.011819
US National	2 wk ahead	Bin	percent	3.5	3.6	0.012058
US National	2 wk ahead	Bin	percent	3.6	3.7	0.012268999999999999
US National	2 wk ahead	Bin	percent	3.7	3.8	0.012447999999999999
US National	2 wk ahead	Bin	percent	3.8	3.9	0.012595
US National	2 wk ahead	Bin	percent	3.9	4	0.012709
US National	2 wk ahead	Bin	percent	4	4.1	0.012787999999999999
US National	2 wk ahead	Bin	percent	4.1	4.2	0.012830999999999999
US National	2 wk ahead	Bin	percent	4.2	4.3	0.012841
US National	2 wk ahead	Bin	percent	4.3	4.4	0.012816
US National	2 wk ahead	Bin	percent	4.4	4.5	0.012759999999999999
US National	2 wk ahead	Bin	percent	4.5	4.6	0.012674
US National	2 wk ahead	Bin	percent	4.6	4.7	0.012561
US National	2 wk ahead	Bin	percent	4.7	4.8	0.012425
US National	2 wk ahead	Bin	percent	4.8	4.9	0.012268999999999999
US National	2 wk ahead	Bin	percent	4.9	5	0.012098999999999999
US National	2 wk ahead	Bin	percent	5	5.1	0.011918999999999999
US National	2 wk ahead	Bin	percent	5.1	5.2	0.011734
US National	2 wk ahead	Bin	percent	5.2	5.3	0.011548
US National	2 wk ahead	Bin	percent	5.3	5.4	0.011366999999999999
US National	2 wk ahead	Bin	percent	5.4	5.5	0.011195
US National	2 wk ahead	Bin	percent	5.5	5.6	0.011035999999999999
US National	2 wk ahead	Bin	percent	5.6	5.7	0.010891999999999999
US National	2 wk ahead	Bin	percent	5.7	5.8	0.010766999999999999
US National	2 wk ahead	Bin	percent	5.8	5.9	0.010661
US National	2 wk ahead	Bin	percent	5.9	6	0.010577
US National	2 wk ahead	Bin	percent	6	6.1	0.010513
US National	2 wk ahead	Bin	percent	6.1	6.2	0.010468
US National	2 wk ahead	Bin	percent	6.2	6.3	0.010442
US National	2 wk ahead	Bin	percent	6.3	6.4	0.010432
US National	2 wk ahead	Bin	percent	6.4	6.5	0.010433999999999999
US National	2 wk ahead	Bin	percent	6.5	6.6	0.010445999999999999
US National	2 wk ahead	Bin	percent	6.6	6.7	0.010465
US National	2 wk ahead	Bin	percent	6.7	6.8	0.010485
US National	2 wk ahead	Bin	percent	6.8	6.9	0.010504999999999999
US National	2 wk ahead	Bin	percent	6.9	7	0.01052
US National	2 wk ahead	Bin	percent	7	7.1	0.010527
US National	2 wk ahead	Bin	percent	7.1	7.2	0.010524
US National	2 wk ahead	Bin	percent	7.2	7.3	0.010506999999999999
US National	2 wk ahead	Bin	percent	7.3	7.4	0.010475
US National	2 wk ahead	Bin	percent	7.4	7.5	0.010426999999999999
US National	2 wk ahead	Bin	percent	7.5	7.6	0.01036
US National	2 wk ahead	Bin	percent	7.6	7.7	0.010275999999999999
US National	2 wk ahead	Bin	percent	7.7	7.8	0.010171999999999999
US National	2 wk ahead	Bin	percent	7.8	7.9	0.01005
US National	2 wk ahead	Bin	percent	7.9	8	0.00991
US National	2 wk ahead	Bin	percent	8	8.1	0.009752
US National	2 wk ahead	Bin	percent	8.1	8.2	0.009576999999999999
US National	2 wk ahead	Bin	percent	8.2	8.3	0.009386
US National	2 wk ahead	Bin	percent	8.3	8.4	0.009179999999999999
US National	2 wk ahead	Bin	percent	8.4	8.5	0.00896
US National	2 wk ahead	Bin	percent	8.5	8.6	0.008728
US National	2 wk ahead	Bin	percent	8.6	8.7	0.008483
US National	2 wk ahead	Bin	percent	8.7	8.8	0.008228
US National	2 wk ahead	Bin	percent	8.8	8.9	0.007965
US National	2 wk ahead	Bin	percent	8.9	9	0.0076939999999999995
US National	2 wk ahead	Bin	percent	9	9.1	0.007417
US National	2 wk ahead	Bin	percent	9.1	9.2	0.007136
US National	2 wk ahead	Bin	percent	9.2	9.3	0.006852
US National	2 wk ahead	Bin	percent	9.3	9.4	0.006567
US National	2 wk ahead	Bin	percent	9.4	9.5	0.0062829999999999995
US National	2 wk ahead	Bin	percent	9.5	9.6	0.006003
US National	2 wk ahead	Bin	percent	9.6	9.7	0.005725999999999999
US National	2 wk ahead	Bin	percent	9.7	9.8	0.005457
US National	2 wk ahead	Bin	percent	9.8	9.9	0.005195
US National	2 wk ahead	Bin	percent	9.9	10	0.004941999999999999
US National	2 wk ahead	Bin	percent	10	10.1	0.0047
US National	2 wk ahead	Bin	percent	10.1	10.2	0.004469
US National	2 wk ahead	Bin	percent	10.2	10.3	0.004251
US National	2 wk ahead	Bin	percent	10.3	10.4	0.004046
US National	2 wk ahead	Bin	percent	10.4	10.5	0.003854
US National	2 wk ahead	Bin	percent	10.5	10.6	0.003676
US National	2 wk ahead	Bin	percent	10.6	10.7	0.0035099999999999997
US National	2 wk ahead	Bin	percent	10.7	10.8	0.003356
US National	2 wk ahead	Bin	percent	10.8	10.9	0.003215
US National	2 wk ahead	Bin	percent	10.9	11	0.003084
US National	2 wk ahead	Bin	percent	11	11.1	0.002963
US National	2 wk ahead	Bin	percent	11.1	11.2	0.002851
US National	2 wk ahead	Bin	percent	11.2	11.3	0.0027459999999999997
US National	2 wk ahead	Bin	percent	11.3	11.4	0.002649
US National	2 wk ahead	Bin	percent	11.4	11.5	0.002557
US National	2 wk ahead	Bin	percent	11.5	11.6	0.002469
US National	2 wk ahead	Bin	percent	11.6	11.7	0.002385
US National	2 wk ahead	Bin	percent	11.7	11.8	0.002304
US National	2 wk ahead	Bin	percent	11.8	11.9	0.002226
US National	2 wk ahead	Bin	percent	11.9	12	0.002149
US National	2 wk ahead	Bin	percent	12	12.1	0.002074
US National	2 wk ahead	Bin	percent	12.1	12.2	0.002
US National	2 wk ahead	Bin	percent	12.2	12.3	0.0019279999999999998
US National	2 wk ahead	Bin	percent	12.3	12.4	0.0018579999999999998
US National	2 wk ahead	Bin	percent	12.4	12.5	0.001789
US National	2 wk ahead	Bin	percent	12.5	12.6	0.001723
US National	2 wk ahead	Bin	percent	12.6	12.7	0.001658
US National	2 wk ahead	Bin	percent	12.7	12.8	0.001597
US National	2 wk ahead	Bin	percent	12.8	12.9	0.001539
US National	2 wk ahead	Bin	percent	12.9	13	0.0014839999999999999
US National	2 wk ahead	Bin	percent	13	100	0.05456
US National	3 wk ahead	Point	percent	NA	NA	6.114
US National	3 wk ahead	Bin	percent	0	0.1	0.0017779999999999998
US National	3 wk ahead	Bin	percent	0.1	0.2	0.0019619999999999998
US National	3 wk ahead	Bin	percent	0.2	0.3	0.0021579999999999998
US National	3 wk ahead	Bin	percent	0.3	0.4	0.0023639999999999998
US National	3 wk ahead	Bin	percent	0.4	0.5	0.002581
US National	3 wk ahead	Bin	percent	0.5	0.6	0.0028079999999999997
US National	3 wk ahead	Bin	percent	0.6	0.7	0.003045
US National	3 wk ahead	Bin	percent	0.7	0.8	0.003292
US National	3 wk ahead	Bin	percent	0.8	0.9	0.003548
US National	3 wk ahead	Bin	percent	0.9	1	0.0038139999999999997
US National	3 wk ahead	Bin	percent	1	1.1	0.0040869999999999995
US National	3 wk ahead	Bin	percent	1.1	1.2	0.004369
US National	3 wk ahead	Bin	percent	1.2	1.3	0.004658
US National	3 wk ahead	Bin	percent	1.3	1.4	0.004955
US National	3 wk ahead	Bin	percent	1.4	1.5	0.0052569999999999995
US National	3 wk ahead	Bin	percent	1.5	1.6	0.005565
US National	3 wk ahead	Bin	percent	1.6	1.7	0.0058779999999999995
US National	3 wk ahead	Bin	percent	1.7	1.8	0.006194
US National	3 wk ahead	Bin	percent	1.8	1.9	0.006513
US National	3 wk ahead	Bin	percent	1.9	2	0.006834
US National	3 wk ahead	Bin	percent	2	2.1	0.007155
US National	3 wk ahead	Bin	percent	2.1	2.2	0.007475
US National	3 wk ahead	Bin	percent	2.2	2.3	0.007793
US National	3 wk ahead	Bin	percent	2.3	2.4	0.008107
US National	3 wk ahead	Bin	percent	2.4	2.5	0.008416
US National	3 wk ahead	Bin	percent	2.5	2.6	0.008716999999999999
US National	3 wk ahead	Bin	percent	2.6	2.7	0.009009
US National	3 wk ahead	Bin	percent	2.7	2.8	0.009290999999999999
US National	3 wk ahead	Bin	percent	2.8	2.9	0.009561
US National	3 wk ahead	Bin	percent	2.9	3	0.009816
US National	3 wk ahead	Bin	percent	3	3.1	0.010055
US National	3 wk ahead	Bin	percent	3.1	3.2	0.010277
US National	3 wk ahead	Bin	percent	3.2	3.3	0.01048
US National	3 wk ahead	Bin	percent	3.3	3.4	0.010662999999999999
US National	3 wk ahead	Bin	percent	3.4	3.5	0.010824
US National	3 wk ahead	Bin	percent	3.5	3.6	0.010962999999999999
US National	3 wk ahead	Bin	percent	3.6	3.7	0.011079
US National	3 wk ahead	Bin	percent	3.7	3.8	0.011172
US National	3 wk ahead	Bin	percent	3.8	3.9	0.011241
US National	3 wk ahead	Bin	percent	3.9	4	0.011286
US National	3 wk ahead	Bin	percent	4	4.1	0.011309
US National	3 wk ahead	Bin	percent	4.1	4.2	0.011311
US National	3 wk ahead	Bin	percent	4.2	4.3	0.011290999999999999
US National	3 wk ahead	Bin	percent	4.3	4.4	0.011252999999999999
US National	3 wk ahead	Bin	percent	4.4	4.5	0.011198
US National	3 wk ahead	Bin	percent	4.5	4.6	0.011127999999999999
US National	3 wk ahead	Bin	percent	4.6	4.7	0.011045
US National	3 wk ahead	Bin	percent	4.7	4.8	0.010953
US National	3 wk ahead	Bin	percent	4.8	4.9	0.010853
US National	3 wk ahead	Bin	percent	4.9	5	0.010749
US National	3 wk ahead	Bin	percent	5	5.1	0.010643
US National	3 wk ahead	Bin	percent	5.1	5.2	0.010537999999999999
US National	3 wk ahead	Bin	percent	5.2	5.3	0.010435999999999999
US National	3 wk ahead	Bin	percent	5.3	5.4	0.010341
US National	3 wk ahead	Bin	percent	5.4	5.5	0.010253
US National	3 wk ahead	Bin	percent	5.5	5.6	0.010175
US National	3 wk ahead	Bin	percent	5.6	5.7	0.010107999999999999
US National	3 wk ahead	Bin	percent	5.7	5.8	0.010052
US National	3 wk ahead	Bin	percent	5.8	5.9	0.010008
US National	3 wk ahead	Bin	percent	5.9	6	0.009977
US National	3 wk ahead	Bin	percent	6	6.1	0.009956
US National	3 wk ahead	Bin	percent	6.1	6.2	0.009946
US National	3 wk ahead	Bin	percent	6.2	6.3	0.009944999999999999
US National	3 wk ahead	Bin	percent	6.3	6.4	0.009951
US National	3 wk ahead	Bin	percent	6.4	6.5	0.009961
US National	3 wk ahead	Bin	percent	6.5	6.6	0.009974
US National	3 wk ahead	Bin	percent	6.6	6.7	0.009987
US National	3 wk ahead	Bin	percent	6.7	6.8	0.009996999999999999
US National	3 wk ahead	Bin	percent	6.8	6.9	0.010001999999999999
US National	3 wk ahead	Bin	percent	6.9	7	0.009998
US National	3 wk ahead	Bin	percent	7	7.1	0.009984999999999999
US National	3 wk ahead	Bin	percent	7.1	7.2	0.009958
US National	3 wk ahead	Bin	percent	7.2	7.3	0.009918
US National	3 wk ahead	Bin	percent	7.3	7.4	0.009861
US National	3 wk ahead	Bin	percent	7.4	7.5	0.009788
US National	3 wk ahead	Bin	percent	7.5	7.6	0.009696999999999999
US National	3 wk ahead	Bin	percent	7.6	7.7	0.009588
US National	3 wk ahead	Bin	percent	7.7	7.8	0.009462
US National	3 wk ahead	Bin	percent	7.8	7.9	0.009319
US National	3 wk ahead	Bin	percent	7.9	8	0.00916
US National	3 wk ahead	Bin	percent	8	8.1	0.008987
US National	3 wk ahead	Bin	percent	8.1	8.2	0.008801
US National	3 wk ahead	Bin	percent	8.2	8.3	0.008605
US National	3 wk ahead	Bin	percent	8.3	8.4	0.0084
US National	3 wk ahead	Bin	percent	8.4	8.5	0.008189
US National	3 wk ahead	Bin	percent	8.5	8.6	0.007974
US National	3 wk ahead	Bin	percent	8.6	8.7	0.007757999999999999
US National	3 wk ahead	Bin	percent	8.7	8.8	0.007541999999999999
US National	3 wk ahead	Bin	percent	8.8	8.9	0.007329
US National	3 wk ahead	Bin	percent	8.9	9	0.007121
US National	3 wk ahead	Bin	percent	9	9.1	0.006919
US National	3 wk ahead	Bin	percent	9.1	9.2	0.006725
US National	3 wk ahead	Bin	percent	9.2	9.3	0.006539
US National	3 wk ahead	Bin	percent	9.3	9.4	0.006363
US National	3 wk ahead	Bin	percent	9.4	9.5	0.006196
US National	3 wk ahead	Bin	percent	9.5	9.6	0.006039
US National	3 wk ahead	Bin	percent	9.6	9.7	0.005892
US National	3 wk ahead	Bin	percent	9.7	9.8	0.005755
US National	3 wk ahead	Bin	percent	9.8	9.9	0.005625
US National	3 wk ahead	Bin	percent	9.9	10	0.005503999999999999
US National	3 wk ahead	Bin	percent	10	10.1	0.0053879999999999996
US National	3 wk ahead	Bin	percent	10.1	10.2	0.005278
US National	3 wk ahead	Bin	percent	10.2	10.3	0.0051719999999999995
US National	3 wk ahead	Bin	percent	10.3	10.4	0.005068
US National	3 wk ahead	Bin	percent	10.4	10.5	0.004965
US National	3 wk ahead	Bin	percent	10.5	10.6	0.004862
US National	3 wk ahead	Bin	percent	10.6	10.7	0.004758
US National	3 wk ahead	Bin	percent	10.7	10.8	0.004651
US National	3 wk ahead	Bin	percent	10.8	10.9	0.00454
US National	3 wk ahead	Bin	percent	10.9	11	0.004425
US National	3 wk ahead	Bin	percent	11	11.1	0.004306
US National	3 wk ahead	Bin	percent	11.1	11.2	0.004181
US National	3 wk ahead	Bin	percent	11.2	11.3	0.004051
US National	3 wk ahead	Bin	percent	11.3	11.4	0.003916
US National	3 wk ahead	Bin	percent	11.4	11.5	0.003777
US National	3 wk ahead	Bin	percent	11.5	11.6	0.0036339999999999996
US National	3 wk ahead	Bin	percent	11.6	11.7	0.0034879999999999998
US National	3 wk ahead	Bin	percent	11.7	11.8	0.0033399999999999997
US National	3 wk ahead	Bin	percent	11.8	11.9	0.003191
US National	3 wk ahead	Bin	percent	11.9	12	0.0030429999999999997
US National	3 wk ahead	Bin	percent	12	12.1	0.0028959999999999997
US National	3 wk ahead	Bin	percent	12.1	12.2	0.002753
US National	3 wk ahead	Bin	percent	12.2	12.3	0.002614
US National	3 wk ahead	Bin	percent	12.3	12.4	0.0024809999999999997
US National	3 wk ahead	Bin	percent	12.4	12.5	0.002355
US National	3 wk ahead	Bin	percent	12.5	12.6	0.002237
US National	3 wk ahead	Bin	percent	12.6	12.7	0.002128
US National	3 wk ahead	Bin	percent	12.7	12.8	0.002028
US National	3 wk ahead	Bin	percent	12.8	12.9	0.0019379999999999998
US National	3 wk ahead	Bin	percent	12.9	13	0.0018579999999999998
US National	3 wk ahead	Bin	percent	13	100	0.063305
US National	4 wk ahead	Point	percent	NA	NA	4.779400000000001
US National	4 wk ahead	Bin	percent	0	0.1	0.001901
US National	4 wk ahead	Bin	percent	0.1	0.2	0.002182
US National	4 wk ahead	Bin	percent	0.2	0.3	0.002479
US National	4 wk ahead	Bin	percent	0.3	0.4	0.002789
US National	4 wk ahead	Bin	percent	0.4	0.5	0.00311
US National	4 wk ahead	Bin	percent	0.5	0.6	0.0034389999999999998
US National	4 wk ahead	Bin	percent	0.6	0.7	0.003776
US National	4 wk ahead	Bin	percent	0.7	0.8	0.004121
US National	4 wk ahead	Bin	percent	0.8	0.9	0.0044729999999999995
US National	4 wk ahead	Bin	percent	0.9	1	0.004835
US National	4 wk ahead	Bin	percent	1	1.1	0.005206
US National	4 wk ahead	Bin	percent	1.1	1.2	0.005591
US National	4 wk ahead	Bin	percent	1.2	1.3	0.0059889999999999995
US National	4 wk ahead	Bin	percent	1.3	1.4	0.006402
US National	4 wk ahead	Bin	percent	1.4	1.5	0.006830999999999999
US National	4 wk ahead	Bin	percent	1.5	1.6	0.007274999999999999
US National	4 wk ahead	Bin	percent	1.6	1.7	0.007732999999999999
US National	4 wk ahead	Bin	percent	1.7	1.8	0.008203
US National	4 wk ahead	Bin	percent	1.8	1.9	0.008681999999999999
US National	4 wk ahead	Bin	percent	1.9	2	0.009167
US National	4 wk ahead	Bin	percent	2	2.1	0.009653
US National	4 wk ahead	Bin	percent	2.1	2.2	0.010138
US National	4 wk ahead	Bin	percent	2.2	2.3	0.010619
US National	4 wk ahead	Bin	percent	2.3	2.4	0.011092999999999999
US National	4 wk ahead	Bin	percent	2.4	2.5	0.011557999999999999
US National	4 wk ahead	Bin	percent	2.5	2.6	0.012013
US National	4 wk ahead	Bin	percent	2.6	2.7	0.012457
US National	4 wk ahead	Bin	percent	2.7	2.8	0.012889
US National	4 wk ahead	Bin	percent	2.8	2.9	0.013309
US National	4 wk ahead	Bin	percent	2.9	3	0.013713
US National	4 wk ahead	Bin	percent	3	3.1	0.014098999999999999
US National	4 wk ahead	Bin	percent	3.1	3.2	0.014464
US National	4 wk ahead	Bin	percent	3.2	3.3	0.014804
US National	4 wk ahead	Bin	percent	3.3	3.4	0.015113
US National	4 wk ahead	Bin	percent	3.4	3.5	0.015387999999999999
US National	4 wk ahead	Bin	percent	3.5	3.6	0.015623
US National	4 wk ahead	Bin	percent	3.6	3.7	0.015815
US National	4 wk ahead	Bin	percent	3.7	3.8	0.015962999999999998
US National	4 wk ahead	Bin	percent	3.8	3.9	0.016066999999999998
US National	4 wk ahead	Bin	percent	3.9	4	0.01613
US National	4 wk ahead	Bin	percent	4	4.1	0.016155
US National	4 wk ahead	Bin	percent	4.1	4.2	0.016148
US National	4 wk ahead	Bin	percent	4.2	4.3	0.016117
US National	4 wk ahead	Bin	percent	4.3	4.4	0.016069
US National	4 wk ahead	Bin	percent	4.4	4.5	0.016011
US National	4 wk ahead	Bin	percent	4.5	4.6	0.015948
US National	4 wk ahead	Bin	percent	4.6	4.7	0.015884
US National	4 wk ahead	Bin	percent	4.7	4.8	0.015819
US National	4 wk ahead	Bin	percent	4.8	4.9	0.015752
US National	4 wk ahead	Bin	percent	4.9	5	0.015676
US National	4 wk ahead	Bin	percent	5	5.1	0.015583999999999999
US National	4 wk ahead	Bin	percent	5.1	5.2	0.015467
US National	4 wk ahead	Bin	percent	5.2	5.3	0.015314999999999999
US National	4 wk ahead	Bin	percent	5.3	5.4	0.015118999999999999
US National	4 wk ahead	Bin	percent	5.4	5.5	0.01487
US National	4 wk ahead	Bin	percent	5.5	5.6	0.014563
US National	4 wk ahead	Bin	percent	5.6	5.7	0.014195999999999999
US National	4 wk ahead	Bin	percent	5.7	5.8	0.013770999999999999
US National	4 wk ahead	Bin	percent	5.8	5.9	0.013292
US National	4 wk ahead	Bin	percent	5.9	6	0.012768999999999999
US National	4 wk ahead	Bin	percent	6	6.1	0.012214
US National	4 wk ahead	Bin	percent	6.1	6.2	0.01164
US National	4 wk ahead	Bin	percent	6.2	6.3	0.011061999999999999
US National	4 wk ahead	Bin	percent	6.3	6.4	0.010496
US National	4 wk ahead	Bin	percent	6.4	6.5	0.009954
US National	4 wk ahead	Bin	percent	6.5	6.6	0.009448
US National	4 wk ahead	Bin	percent	6.6	6.7	0.008987
US National	4 wk ahead	Bin	percent	6.7	6.8	0.008576
US National	4 wk ahead	Bin	percent	6.8	6.9	0.008216
US National	4 wk ahead	Bin	percent	6.9	7	0.007906999999999999
US National	4 wk ahead	Bin	percent	7	7.1	0.007643
US National	4 wk ahead	Bin	percent	7.1	7.2	0.007417999999999999
US National	4 wk ahead	Bin	percent	7.2	7.3	0.007222999999999999
US National	4 wk ahead	Bin	percent	7.3	7.4	0.007049
US National	4 wk ahead	Bin	percent	7.4	7.5	0.006886
US National	4 wk ahead	Bin	percent	7.5	7.6	0.006725999999999999
US National	4 wk ahead	Bin	percent	7.6	7.7	0.006561
US National	4 wk ahead	Bin	percent	7.7	7.8	0.006385
US National	4 wk ahead	Bin	percent	7.8	7.9	0.006195
US National	4 wk ahead	Bin	percent	7.9	8	0.005987999999999999
US National	4 wk ahead	Bin	percent	8	8.1	0.005765
US National	4 wk ahead	Bin	percent	8.1	8.2	0.0055249999999999995
US National	4 wk ahead	Bin	percent	8.2	8.3	0.005273
US National	4 wk ahead	Bin	percent	8.3	8.4	0.005012
US National	4 wk ahead	Bin	percent	8.4	8.5	0.0047469999999999995
US National	4 wk ahead	Bin	percent	8.5	8.6	0.004481
US National	4 wk ahead	Bin	percent	8.6	8.7	0.004221
US National	4 wk ahead	Bin	percent	8.7	8.8	0.00397
US National	4 wk ahead	Bin	percent	8.8	8.9	0.0037329999999999998
US National	4 wk ahead	Bin	percent	8.9	9	0.0035129999999999996
US National	4 wk ahead	Bin	percent	9	9.1	0.003313
US National	4 wk ahead	Bin	percent	9.1	9.2	0.0031349999999999998
US National	4 wk ahead	Bin	percent	9.2	9.3	0.002982
US National	4 wk ahead	Bin	percent	9.3	9.4	0.002852
US National	4 wk ahead	Bin	percent	9.4	9.5	0.002747
US National	4 wk ahead	Bin	percent	9.5	9.6	0.002665
US National	4 wk ahead	Bin	percent	9.6	9.7	0.002603
US National	4 wk ahead	Bin	percent	9.7	9.8	0.002561
US National	4 wk ahead	Bin	percent	9.8	9.9	0.002534
US National	4 wk ahead	Bin	percent	9.9	10	0.0025199999999999997
US National	4 wk ahead	Bin	percent	10	10.1	0.002513
US National	4 wk ahead	Bin	percent	10.1	10.2	0.002512
US National	4 wk ahead	Bin	percent	10.2	10.3	0.0025109999999999998
US National	4 wk ahead	Bin	percent	10.3	10.4	0.002508
US National	4 wk ahead	Bin	percent	10.4	10.5	0.0025
US National	4 wk ahead	Bin	percent	10.5	10.6	0.002484
US National	4 wk ahead	Bin	percent	10.6	10.7	0.0024579999999999997
US National	4 wk ahead	Bin	percent	10.7	10.8	0.002421
US National	4 wk ahead	Bin	percent	10.8	10.9	0.002373
US National	4 wk ahead	Bin	percent	10.9	11	0.002313
US National	4 wk ahead	Bin	percent	11	11.1	0.002241
US National	4 wk ahead	Bin	percent	11.1	11.2	0.0021579999999999998
US National	4 wk ahead	Bin	percent	11.2	11.3	0.0020659999999999997
US National	4 wk ahead	Bin	percent	11.3	11.4	0.001966
US National	4 wk ahead	Bin	percent	11.4	11.5	0.0018599999999999999
US National	4 wk ahead	Bin	percent	11.5	11.6	0.001749
US National	4 wk ahead	Bin	percent	11.6	11.7	0.001635
US National	4 wk ahead	Bin	percent	11.7	11.8	0.001522
US National	4 wk ahead	Bin	percent	11.8	11.9	0.0014089999999999999
US National	4 wk ahead	Bin	percent	11.9	12	0.0013009999999999999
US National	4 wk ahead	Bin	percent	12	12.1	0.001199
US National	4 wk ahead	Bin	percent	12.1	12.2	0.001104
US National	4 wk ahead	Bin	percent	12.2	12.3	0.001018
US National	4 wk ahead	Bin	percent	12.3	12.4	0.0009419999999999999
US National	4 wk ahead	Bin	percent	12.4	12.5	0.000878
US National	4 wk ahead	Bin	percent	12.5	12.6	0.000825
US National	4 wk ahead	Bin	percent	12.6	12.7	0.000783
US National	4 wk ahead	Bin	percent	12.7	12.8	0.000753
US National	4 wk ahead	Bin	percent	12.8	12.9	0.000732
US National	4 wk ahead	Bin	percent	12.9	13	0.000721
US National	4 wk ahead	Bin	percent	13	100	0.028208
