# Supplementary material for: Use of daily Internet search query data improves real-time projections of influenza epidemics
Source: J R Soc Interface. 2018 Oct 10;15(147):20180220. doi: 10.1098/rsif.2018.0220 (PMC6228485; doi:10.1098/rsif.2018.0220)
Supplement: Prediction results in FluChallenge format [file rsif20180220supp2.gz › Forecast-files/mss-15-wikiWEEKnoNOW/2011-EW19.csv]

Location	Target	Type	Unit	Bin_start_incl	Bin_end_notincl	Value
US National	1 wk ahead	Point	percent	NA	NA	0.9758000000000001
US National	1 wk ahead	Bin	percent	0	0,1	0.0005099999999999999
US National	1 wk ahead	Bin	percent	0,1	0,2	0.002699
US National	1 wk ahead	Bin	percent	0,2	0,3	0.010034
US National	1 wk ahead	Bin	percent	0,3	0,4	0.02684
US National	1 wk ahead	Bin	percent	0,4	0,5	0.052927999999999996
US National	1 wk ahead	Bin	percent	0,5	0,6	0.07897
US National	1 wk ahead	Bin	percent	0,6	0,7	0.092558
US National	1 wk ahead	Bin	percent	0,7	0,8	0.09138299999999999
US National	1 wk ahead	Bin	percent	0,8	0,9	0.084286
US National	1 wk ahead	Bin	percent	0,9	1	0.078271
US National	1 wk ahead	Bin	percent	1	1,1	0.073817
US National	1 wk ahead	Bin	percent	1,1	1,2	0.07084499999999999
US National	1 wk ahead	Bin	percent	1,2	1,3	0.068158
US National	1 wk ahead	Bin	percent	1,3	1,4	0.061526
US National	1 wk ahead	Bin	percent	1,4	1,5	0.050109
US National	1 wk ahead	Bin	percent	1,5	1,6	0.038939999999999995
US National	1 wk ahead	Bin	percent	1,6	1,7	0.032438999999999996
US National	1 wk ahead	Bin	percent	1,7	1,8	0.029668
US National	1 wk ahead	Bin	percent	1,8	1,9	0.025762999999999998
US National	1 wk ahead	Bin	percent	1,9	2	0.017807
US National	1 wk ahead	Bin	percent	2	2,1	0.008778
US National	1 wk ahead	Bin	percent	2,1	2,2	0.002927
US National	1 wk ahead	Bin	percent	2,2	2,3	0.0006439999999999999
US National	1 wk ahead	Bin	percent	2,3	2,4	0.000092
US National	1 wk ahead	Bin	percent	2,4	2,5	9.e-6
US National	1 wk ahead	Bin	percent	2,5	2,6	1.e-6
US National	1 wk ahead	Bin	percent	2,6	2,7	0.
US National	1 wk ahead	Bin	percent	2,7	2,8	0.
US National	1 wk ahead	Bin	percent	2,8	2,9	0.
US National	1 wk ahead	Bin	percent	2,9	3	0.
US National	1 wk ahead	Bin	percent	3	3,1	0.
US National	1 wk ahead	Bin	percent	3,1	3,2	0.
US National	1 wk ahead	Bin	percent	3,2	3,3	0.
US National	1 wk ahead	Bin	percent	3,3	3,4	0.
US National	1 wk ahead	Bin	percent	3,4	3,5	0.
US National	1 wk ahead	Bin	percent	3,5	3,6	0.
US National	1 wk ahead	Bin	percent	3,6	3,7	0.
US National	1 wk ahead	Bin	percent	3,7	3,8	0.
US National	1 wk ahead	Bin	percent	3,8	3,9	0.
US National	1 wk ahead	Bin	percent	3,9	4	0.
US National	1 wk ahead	Bin	percent	4	4,1	0.
US National	1 wk ahead	Bin	percent	4,1	4,2	0.
US National	1 wk ahead	Bin	percent	4,2	4,3	0.
US National	1 wk ahead	Bin	percent	4,3	4,4	0.
US National	1 wk ahead	Bin	percent	4,4	4,5	0.
US National	1 wk ahead	Bin	percent	4,5	4,6	0.
US National	1 wk ahead	Bin	percent	4,6	4,7	0.
US National	1 wk ahead	Bin	percent	4,7	4,8	0.
US National	1 wk ahead	Bin	percent	4,8	4,9	0.
US National	1 wk ahead	Bin	percent	4,9	5	0.
US National	1 wk ahead	Bin	percent	5	5,1	0.
US National	1 wk ahead	Bin	percent	5,1	5,2	0.
US National	1 wk ahead	Bin	percent	5,2	5,3	0.
US National	1 wk ahead	Bin	percent	5,3	5,4	0.
US National	1 wk ahead	Bin	percent	5,4	5,5	0.
US National	1 wk ahead	Bin	percent	5,5	5,6	0.
US National	1 wk ahead	Bin	percent	5,6	5,7	0.
US National	1 wk ahead	Bin	percent	5,7	5,8	0.
US National	1 wk ahead	Bin	percent	5,8	5,9	0.
US National	1 wk ahead	Bin	percent	5,9	6	0.
US National	1 wk ahead	Bin	percent	6	6,1	0.
US National	1 wk ahead	Bin	percent	6,1	6,2	0.
US National	1 wk ahead	Bin	percent	6,2	6,3	0.
US National	1 wk ahead	Bin	percent	6,3	6,4	0.
US National	1 wk ahead	Bin	percent	6,4	6,5	0.
US National	1 wk ahead	Bin	percent	6,5	6,6	0.
US National	1 wk ahead	Bin	percent	6,6	6,7	0.
US National	1 wk ahead	Bin	percent	6,7	6,8	0.
US National	1 wk ahead	Bin	percent	6,8	6,9	0.
US National	1 wk ahead	Bin	percent	6,9	7	0.
US National	1 wk ahead	Bin	percent	7	7,1	0.
US National	1 wk ahead	Bin	percent	7,1	7,2	0.
US National	1 wk ahead	Bin	percent	7,2	7,3	0.
US National	1 wk ahead	Bin	percent	7,3	7,4	0.
US National	1 wk ahead	Bin	percent	7,4	7,5	0.
US National	1 wk ahead	Bin	percent	7,5	7,6	0.
US National	1 wk ahead	Bin	percent	7,6	7,7	0.
US National	1 wk ahead	Bin	percent	7,7	7,8	0.
US National	1 wk ahead	Bin	percent	7,8	7,9	0.
US National	1 wk ahead	Bin	percent	7,9	8	0.
US National	1 wk ahead	Bin	percent	8	8,1	0.
US National	1 wk ahead	Bin	percent	8,1	8,2	0.
US National	1 wk ahead	Bin	percent	8,2	8,3	0.
US National	1 wk ahead	Bin	percent	8,3	8,4	0.
US National	1 wk ahead	Bin	percent	8,4	8,5	0.
US National	1 wk ahead	Bin	percent	8,5	8,6	0.
US National	1 wk ahead	Bin	percent	8,6	8,7	0.
US National	1 wk ahead	Bin	percent	8,7	8,8	0.
US National	1 wk ahead	Bin	percent	8,8	8,9	0.
US National	1 wk ahead	Bin	percent	8,9	9	0.
US National	1 wk ahead	Bin	percent	9	9,1	0.
US National	1 wk ahead	Bin	percent	9,1	9,2	0.
US National	1 wk ahead	Bin	percent	9,2	9,3	0.
US National	1 wk ahead	Bin	percent	9,3	9,4	0.
US National	1 wk ahead	Bin	percent	9,4	9,5	0.
US National	1 wk ahead	Bin	percent	9,5	9,6	0.
US National	1 wk ahead	Bin	percent	9,6	9,7	0.
US National	1 wk ahead	Bin	percent	9,7	9,8	0.
US National	1 wk ahead	Bin	percent	9,8	9,9	0.
US National	1 wk ahead	Bin	percent	9,9	10	0.
US National	1 wk ahead	Bin	percent	10	10,1	0.
US National	1 wk ahead	Bin	percent	10,1	10,2	0.
US National	1 wk ahead	Bin	percent	10,2	10,3	0.
US National	1 wk ahead	Bin	percent	10,3	10,4	0.
US National	1 wk ahead	Bin	percent	10,4	10,5	0.
US National	1 wk ahead	Bin	percent	10,5	10,6	0.
US National	1 wk ahead	Bin	percent	10,6	10,7	0.
US National	1 wk ahead	Bin	percent	10,7	10,8	0.
US National	1 wk ahead	Bin	percent	10,8	10,9	0.
US National	1 wk ahead	Bin	percent	10,9	11	0.
US National	1 wk ahead	Bin	percent	11	11,1	0.
US National	1 wk ahead	Bin	percent	11,1	11,2	0.
US National	1 wk ahead	Bin	percent	11,2	11,3	0.
US National	1 wk ahead	Bin	percent	11,3	11,4	0.
US National	1 wk ahead	Bin	percent	11,4	11,5	0.
US National	1 wk ahead	Bin	percent	11,5	11,6	0.
US National	1 wk ahead	Bin	percent	11,6	11,7	0.
US National	1 wk ahead	Bin	percent	11,7	11,8	0.
US National	1 wk ahead	Bin	percent	11,8	11,9	0.
US National	1 wk ahead	Bin	percent	11,9	12	0.
US National	1 wk ahead	Bin	percent	12	12,1	0.
US National	1 wk ahead	Bin	percent	12,1	12,2	0.
US National	1 wk ahead	Bin	percent	12,2	12,3	0.
US National	1 wk ahead	Bin	percent	12,3	12,4	0.
US National	1 wk ahead	Bin	percent	12,4	12,5	0.
US National	1 wk ahead	Bin	percent	12,5	12,6	0.
US National	1 wk ahead	Bin	percent	12,6	12,7	0.
US National	1 wk ahead	Bin	percent	12,7	12,8	0.
US National	1 wk ahead	Bin	percent	12,8	12,9	0.
US National	1 wk ahead	Bin	percent	12,9	13	0.
US National	1 wk ahead	Bin	percent	13	100	0.
US National	2 wk ahead	Point	percent	NA	NA	0.8678000000000001
US National	2 wk ahead	Bin	percent	0	0,1	0.028419999999999997
US National	2 wk ahead	Bin	percent	0,1	0,2	0.042064
US National	2 wk ahead	Bin	percent	0,2	0,3	0.055477
US National	2 wk ahead	Bin	percent	0,3	0,4	0.065817
US National	2 wk ahead	Bin	percent	0,4	0,5	0.071134
US National	2 wk ahead	Bin	percent	0,5	0,6	0.071169
US National	2 wk ahead	Bin	percent	0,6	0,7	0.067174
US National	2 wk ahead	Bin	percent	0,7	0,8	0.061071999999999994
US National	2 wk ahead	Bin	percent	0,8	0,9	0.054654999999999995
US National	2 wk ahead	Bin	percent	0,9	1	0.049167999999999996
US National	2 wk ahead	Bin	percent	1	1,1	0.045152
US National	2 wk ahead	Bin	percent	1,1	1,2	0.042395999999999996
US National	2 wk ahead	Bin	percent	1,2	1,3	0.040102
US National	2 wk ahead	Bin	percent	1,3	1,4	0.037357999999999995
US National	2 wk ahead	Bin	percent	1,4	1,5	0.033697
US National	2 wk ahead	Bin	percent	1,5	1,6	0.029352
US National	2 wk ahead	Bin	percent	1,6	1,7	0.025026999999999997
US National	2 wk ahead	Bin	percent	1,7	1,8	0.021407
US National	2 wk ahead	Bin	percent	1,8	1,9	0.018786
US National	2 wk ahead	Bin	percent	1,9	2	0.017039
US National	2 wk ahead	Bin	percent	2	2,1	0.015841
US National	2 wk ahead	Bin	percent	2,1	2,2	0.014893
US National	2 wk ahead	Bin	percent	2,2	2,3	0.013992
US National	2 wk ahead	Bin	percent	2,3	2,4	0.013011
US National	2 wk ahead	Bin	percent	2,4	2,5	0.011869
US National	2 wk ahead	Bin	percent	2,5	2,6	0.010544
US National	2 wk ahead	Bin	percent	2,6	2,7	0.009068
US National	2 wk ahead	Bin	percent	2,7	2,8	0.0074979999999999995
US National	2 wk ahead	Bin	percent	2,8	2,9	0.005901
US National	2 wk ahead	Bin	percent	2,9	3	0.004371
US National	2 wk ahead	Bin	percent	3	3,1	0.0030459999999999997
US National	2 wk ahead	Bin	percent	3,1	3,2	0.002075
US National	2 wk ahead	Bin	percent	3,2	3,3	0.001542
US National	2 wk ahead	Bin	percent	3,3	3,4	0.0014069999999999998
US National	2 wk ahead	Bin	percent	3,4	3,5	0.001508
US National	2 wk ahead	Bin	percent	3,5	3,6	0.0016309999999999999
US National	2 wk ahead	Bin	percent	3,6	3,7	0.0016079999999999998
US National	2 wk ahead	Bin	percent	3,7	3,8	0.001387
US National	2 wk ahead	Bin	percent	3,8	3,9	0.001034
US National	2 wk ahead	Bin	percent	3,9	4	0.000663
US National	2 wk ahead	Bin	percent	4	4,1	0.000365
US National	2 wk ahead	Bin	percent	4,1	4,2	0.000173
US National	2 wk ahead	Bin	percent	4,2	4,3	0.00007
US National	2 wk ahead	Bin	percent	4,3	4,4	0.000024
US National	2 wk ahead	Bin	percent	4,4	4,5	7.e-6
US National	2 wk ahead	Bin	percent	4,5	4,6	2.e-6
US National	2 wk ahead	Bin	percent	4,6	4,7	0.
US National	2 wk ahead	Bin	percent	4,7	4,8	0.
US National	2 wk ahead	Bin	percent	4,8	4,9	0.
US National	2 wk ahead	Bin	percent	4,9	5	0.
US National	2 wk ahead	Bin	percent	5	5,1	0.
US National	2 wk ahead	Bin	percent	5,1	5,2	0.
US National	2 wk ahead	Bin	percent	5,2	5,3	0.
US National	2 wk ahead	Bin	percent	5,3	5,4	0.
US National	2 wk ahead	Bin	percent	5,4	5,5	0.
US National	2 wk ahead	Bin	percent	5,5	5,6	0.
US National	2 wk ahead	Bin	percent	5,6	5,7	0.
US National	2 wk ahead	Bin	percent	5,7	5,8	0.
US National	2 wk ahead	Bin	percent	5,8	5,9	0.
US National	2 wk ahead	Bin	percent	5,9	6	0.
US National	2 wk ahead	Bin	percent	6	6,1	0.
US National	2 wk ahead	Bin	percent	6,1	6,2	0.
US National	2 wk ahead	Bin	percent	6,2	6,3	0.
US National	2 wk ahead	Bin	percent	6,3	6,4	0.
US National	2 wk ahead	Bin	percent	6,4	6,5	0.
US National	2 wk ahead	Bin	percent	6,5	6,6	0.
US National	2 wk ahead	Bin	percent	6,6	6,7	0.
US National	2 wk ahead	Bin	percent	6,7	6,8	0.
US National	2 wk ahead	Bin	percent	6,8	6,9	0.
US National	2 wk ahead	Bin	percent	6,9	7	0.
US National	2 wk ahead	Bin	percent	7	7,1	0.
US National	2 wk ahead	Bin	percent	7,1	7,2	0.
US National	2 wk ahead	Bin	percent	7,2	7,3	0.
US National	2 wk ahead	Bin	percent	7,3	7,4	0.
US National	2 wk ahead	Bin	percent	7,4	7,5	0.
US National	2 wk ahead	Bin	percent	7,5	7,6	0.
US National	2 wk ahead	Bin	percent	7,6	7,7	0.
US National	2 wk ahead	Bin	percent	7,7	7,8	0.
US National	2 wk ahead	Bin	percent	7,8	7,9	0.
US National	2 wk ahead	Bin	percent	7,9	8	0.
US National	2 wk ahead	Bin	percent	8	8,1	0.
US National	2 wk ahead	Bin	percent	8,1	8,2	0.
US National	2 wk ahead	Bin	percent	8,2	8,3	0.
US National	2 wk ahead	Bin	percent	8,3	8,4	0.
US National	2 wk ahead	Bin	percent	8,4	8,5	0.
US National	2 wk ahead	Bin	percent	8,5	8,6	0.
US National	2 wk ahead	Bin	percent	8,6	8,7	0.
US National	2 wk ahead	Bin	percent	8,7	8,8	0.
US National	2 wk ahead	Bin	percent	8,8	8,9	0.
US National	2 wk ahead	Bin	percent	8,9	9	0.
US National	2 wk ahead	Bin	percent	9	9,1	0.
US National	2 wk ahead	Bin	percent	9,1	9,2	0.
US National	2 wk ahead	Bin	percent	9,2	9,3	0.
US National	2 wk ahead	Bin	percent	9,3	9,4	0.
US National	2 wk ahead	Bin	percent	9,4	9,5	0.
US National	2 wk ahead	Bin	percent	9,5	9,6	0.
US National	2 wk ahead	Bin	percent	9,6	9,7	0.
US National	2 wk ahead	Bin	percent	9,7	9,8	0.
US National	2 wk ahead	Bin	percent	9,8	9,9	0.
US National	2 wk ahead	Bin	percent	9,9	10	0.
US National	2 wk ahead	Bin	percent	10	10,1	0.
US National	2 wk ahead	Bin	percent	10,1	10,2	0.
US National	2 wk ahead	Bin	percent	10,2	10,3	0.
US National	2 wk ahead	Bin	percent	10,3	10,4	0.
US National	2 wk ahead	Bin	percent	10,4	10,5	0.
US National	2 wk ahead	Bin	percent	10,5	10,6	0.
US National	2 wk ahead	Bin	percent	10,6	10,7	0.
US National	2 wk ahead	Bin	percent	10,7	10,8	0.
US National	2 wk ahead	Bin	percent	10,8	10,9	0.
US National	2 wk ahead	Bin	percent	10,9	11	0.
US National	2 wk ahead	Bin	percent	11	11,1	0.
US National	2 wk ahead	Bin	percent	11,1	11,2	0.
US National	2 wk ahead	Bin	percent	11,2	11,3	0.
US National	2 wk ahead	Bin	percent	11,3	11,4	0.
US National	2 wk ahead	Bin	percent	11,4	11,5	0.
US National	2 wk ahead	Bin	percent	11,5	11,6	0.
US National	2 wk ahead	Bin	percent	11,6	11,7	0.
US National	2 wk ahead	Bin	percent	11,7	11,8	0.
US National	2 wk ahead	Bin	percent	11,8	11,9	0.
US National	2 wk ahead	Bin	percent	11,9	12	0.
US National	2 wk ahead	Bin	percent	12	12,1	0.
US National	2 wk ahead	Bin	percent	12,1	12,2	0.
US National	2 wk ahead	Bin	percent	12,2	12,3	0.
US National	2 wk ahead	Bin	percent	12,3	12,4	0.
US National	2 wk ahead	Bin	percent	12,4	12,5	0.
US National	2 wk ahead	Bin	percent	12,5	12,6	0.
US National	2 wk ahead	Bin	percent	12,6	12,7	0.
US National	2 wk ahead	Bin	percent	12,7	12,8	0.
US National	2 wk ahead	Bin	percent	12,8	12,9	0.
US National	2 wk ahead	Bin	percent	12,9	13	0.
US National	2 wk ahead	Bin	percent	13	100	0.
US National	3 wk ahead	Point	percent	NA	NA	0.8442000000000001
US National	3 wk ahead	Bin	percent	0	0,1	0.047887
US National	3 wk ahead	Bin	percent	0,1	0,2	0.057860999999999996
US National	3 wk ahead	Bin	percent	0,2	0,3	0.06500399999999999
US National	3 wk ahead	Bin	percent	0,3	0,4	0.06831899999999999
US National	3 wk ahead	Bin	percent	0,4	0,5	0.06768099999999999
US National	3 wk ahead	Bin	percent	0,5	0,6	0.063779
US National	3 wk ahead	Bin	percent	0,6	0,7	0.057815
US National	3 wk ahead	Bin	percent	0,7	0,8	0.051115
US National	3 wk ahead	Bin	percent	0,8	0,9	0.044806
US National	3 wk ahead	Bin	percent	0,9	1	0.039612
US National	3 wk ahead	Bin	percent	1	1,1	0.035786
US National	3 wk ahead	Bin	percent	1,1	1,2	0.033155
US National	3 wk ahead	Bin	percent	1,2	1,3	0.031268
US National	3 wk ahead	Bin	percent	1,3	1,4	0.029602
US National	3 wk ahead	Bin	percent	1,4	1,5	0.027755
US National	3 wk ahead	Bin	percent	1,5	1,6	0.025559
US National	3 wk ahead	Bin	percent	1,6	1,7	0.023080999999999997
US National	3 wk ahead	Bin	percent	1,7	1,8	0.020536
US National	3 wk ahead	Bin	percent	1,8	1,9	0.01815
US National	3 wk ahead	Bin	percent	1,9	2	0.016054
US National	3 wk ahead	Bin	percent	2	2,1	0.014254999999999999
US National	3 wk ahead	Bin	percent	2,1	2,2	0.012693999999999999
US National	3 wk ahead	Bin	percent	2,2	2,3	0.011328
US National	3 wk ahead	Bin	percent	2,3	2,4	0.010191
US National	3 wk ahead	Bin	percent	2,4	2,5	0.009375
US National	3 wk ahead	Bin	percent	2,5	2,6	0.008952
US National	3 wk ahead	Bin	percent	2,6	2,7	0.008896
US National	3 wk ahead	Bin	percent	2,7	2,8	0.009052
US National	3 wk ahead	Bin	percent	2,8	2,9	0.009186
US National	3 wk ahead	Bin	percent	2,9	3	0.009080999999999999
US National	3 wk ahead	Bin	percent	3	3,1	0.008624
US National	3 wk ahead	Bin	percent	3,1	3,2	0.007847999999999999
US National	3 wk ahead	Bin	percent	3,2	3,3	0.006887
US National	3 wk ahead	Bin	percent	3,3	3,4	0.0059099999999999995
US National	3 wk ahead	Bin	percent	3,4	3,5	0.005042
US National	3 wk ahead	Bin	percent	3,5	3,6	0.00434
US National	3 wk ahead	Bin	percent	3,6	3,7	0.003797
US National	3 wk ahead	Bin	percent	3,7	3,8	0.0033729999999999997
US National	3 wk ahead	Bin	percent	3,8	3,9	0.003021
US National	3 wk ahead	Bin	percent	3,9	4	0.002699
US National	3 wk ahead	Bin	percent	4	4,1	0.002375
US National	3 wk ahead	Bin	percent	4,1	4,2	0.002029
US National	3 wk ahead	Bin	percent	4,2	4,3	0.001658
US National	3 wk ahead	Bin	percent	4,3	4,4	0.001277
US National	3 wk ahead	Bin	percent	4,4	4,5	0.000917
US National	3 wk ahead	Bin	percent	4,5	4,6	0.000609
US National	3 wk ahead	Bin	percent	4,6	4,7	0.00037299999999999996
US National	3 wk ahead	Bin	percent	4,7	4,8	0.000212
US National	3 wk ahead	Bin	percent	4,8	4,9	0.000118
US National	3 wk ahead	Bin	percent	4,9	5	0.00008099999999999999
US National	3 wk ahead	Bin	percent	5	5,1	0.000093
US National	3 wk ahead	Bin	percent	5,1	5,2	0.000156
US National	3 wk ahead	Bin	percent	5,2	5,3	0.000277
US National	3 wk ahead	Bin	percent	5,3	5,4	0.00045999999999999996
US National	3 wk ahead	Bin	percent	5,4	5,5	0.000696
US National	3 wk ahead	Bin	percent	5,5	5,6	0.0009559999999999999
US National	3 wk ahead	Bin	percent	5,6	5,7	0.0011899999999999999
US National	3 wk ahead	Bin	percent	5,7	5,8	0.0013419999999999999
US National	3 wk ahead	Bin	percent	5,8	5,9	0.001372
US National	3 wk ahead	Bin	percent	5,9	6	0.001271
US National	3 wk ahead	Bin	percent	6	6,1	0.0010659999999999999
US National	3 wk ahead	Bin	percent	6,1	6,2	0.000811
US National	3 wk ahead	Bin	percent	6,2	6,3	0.0005589999999999999
US National	3 wk ahead	Bin	percent	6,3	6,4	0.00034899999999999997
US National	3 wk ahead	Bin	percent	6,4	6,5	0.000197
US National	3 wk ahead	Bin	percent	6,5	6,6	0.000101
US National	3 wk ahead	Bin	percent	6,6	6,7	0.000047
US National	3 wk ahead	Bin	percent	6,7	6,8	0.000019999999999999998
US National	3 wk ahead	Bin	percent	6,8	6,9	8.e-6
US National	3 wk ahead	Bin	percent	6,9	7	3.e-6
US National	3 wk ahead	Bin	percent	7	7,1	1.e-6
US National	3 wk ahead	Bin	percent	7,1	7,2	0.
US National	3 wk ahead	Bin	percent	7,2	7,3	0.
US National	3 wk ahead	Bin	percent	7,3	7,4	0.
US National	3 wk ahead	Bin	percent	7,4	7,5	0.
US National	3 wk ahead	Bin	percent	7,5	7,6	0.
US National	3 wk ahead	Bin	percent	7,6	7,7	0.
US National	3 wk ahead	Bin	percent	7,7	7,8	0.
US National	3 wk ahead	Bin	percent	7,8	7,9	0.
US National	3 wk ahead	Bin	percent	7,9	8	0.
US National	3 wk ahead	Bin	percent	8	8,1	0.
US National	3 wk ahead	Bin	percent	8,1	8,2	0.
US National	3 wk ahead	Bin	percent	8,2	8,3	0.
US National	3 wk ahead	Bin	percent	8,3	8,4	0.
US National	3 wk ahead	Bin	percent	8,4	8,5	0.
US National	3 wk ahead	Bin	percent	8,5	8,6	0.
US National	3 wk ahead	Bin	percent	8,6	8,7	0.
US National	3 wk ahead	Bin	percent	8,7	8,8	0.
US National	3 wk ahead	Bin	percent	8,8	8,9	0.
US National	3 wk ahead	Bin	percent	8,9	9	0.
US National	3 wk ahead	Bin	percent	9	9,1	0.
US National	3 wk ahead	Bin	percent	9,1	9,2	0.
US National	3 wk ahead	Bin	percent	9,2	9,3	0.
US National	3 wk ahead	Bin	percent	9,3	9,4	0.
US National	3 wk ahead	Bin	percent	9,4	9,5	0.
US National	3 wk ahead	Bin	percent	9,5	9,6	0.
US National	3 wk ahead	Bin	percent	9,6	9,7	0.
US National	3 wk ahead	Bin	percent	9,7	9,8	0.
US National	3 wk ahead	Bin	percent	9,8	9,9	0.
US National	3 wk ahead	Bin	percent	9,9	10	0.
US National	3 wk ahead	Bin	percent	10	10,1	0.
US National	3 wk ahead	Bin	percent	10,1	10,2	0.
US National	3 wk ahead	Bin	percent	10,2	10,3	0.
US National	3 wk ahead	Bin	percent	10,3	10,4	0.
US National	3 wk ahead	Bin	percent	10,4	10,5	0.
US National	3 wk ahead	Bin	percent	10,5	10,6	0.
US National	3 wk ahead	Bin	percent	10,6	10,7	0.
US National	3 wk ahead	Bin	percent	10,7	10,8	0.
US National	3 wk ahead	Bin	percent	10,8	10,9	0.
US National	3 wk ahead	Bin	percent	10,9	11	0.
US National	3 wk ahead	Bin	percent	11	11,1	0.
US National	3 wk ahead	Bin	percent	11,1	11,2	0.
US National	3 wk ahead	Bin	percent	11,2	11,3	0.
US National	3 wk ahead	Bin	percent	11,3	11,4	0.
US National	3 wk ahead	Bin	percent	11,4	11,5	0.
US National	3 wk ahead	Bin	percent	11,5	11,6	0.
US National	3 wk ahead	Bin	percent	11,6	11,7	0.
US National	3 wk ahead	Bin	percent	11,7	11,8	0.
US National	3 wk ahead	Bin	percent	11,8	11,9	0.
US National	3 wk ahead	Bin	percent	11,9	12	0.
US National	3 wk ahead	Bin	percent	12	12,1	0.
US National	3 wk ahead	Bin	percent	12,1	12,2	0.
US National	3 wk ahead	Bin	percent	12,2	12,3	0.
US National	3 wk ahead	Bin	percent	12,3	12,4	0.
US National	3 wk ahead	Bin	percent	12,4	12,5	0.
US National	3 wk ahead	Bin	percent	12,5	12,6	0.
US National	3 wk ahead	Bin	percent	12,6	12,7	0.
US National	3 wk ahead	Bin	percent	12,7	12,8	0.
US National	3 wk ahead	Bin	percent	12,8	12,9	0.
US National	3 wk ahead	Bin	percent	12,9	13	0.
US National	3 wk ahead	Bin	percent	13	100	0.
US National	4 wk ahead	Point	percent	NA	NA	0.8458000000000001
US National	4 wk ahead	Bin	percent	0	0,1	0.057405
US National	4 wk ahead	Bin	percent	0,1	0,2	0.0647
US National	4 wk ahead	Bin	percent	0,2	0,3	0.06856799999999999
US National	4 wk ahead	Bin	percent	0,3	0,4	0.068629
US National	4 wk ahead	Bin	percent	0,4	0,5	0.065246
US National	4 wk ahead	Bin	percent	0,5	0,6	0.059380999999999996
US National	4 wk ahead	Bin	percent	0,6	0,7	0.052292
US National	4 wk ahead	Bin	percent	0,7	0,8	0.045202
US National	4 wk ahead	Bin	percent	0,8	0,9	0.039043
US National	4 wk ahead	Bin	percent	0,9	1	0.034308
US National	4 wk ahead	Bin	percent	1	1,1	0.031055
US National	4 wk ahead	Bin	percent	1,1	1,2	0.028991
US National	4 wk ahead	Bin	percent	1,2	1,3	0.027634
US National	4 wk ahead	Bin	percent	1,3	1,4	0.026473999999999998
US National	4 wk ahead	Bin	percent	1,4	1,5	0.025113
US National	4 wk ahead	Bin	percent	1,5	1,6	0.023344999999999998
US National	4 wk ahead	Bin	percent	1,6	1,7	0.021176999999999998
US National	4 wk ahead	Bin	percent	1,7	1,8	0.018786
US National	4 wk ahead	Bin	percent	1,8	1,9	0.016434999999999998
US National	4 wk ahead	Bin	percent	1,9	2	0.014376
US National	4 wk ahead	Bin	percent	2	2,1	0.012764999999999999
US National	4 wk ahead	Bin	percent	2,1	2,2	0.011623
US National	4 wk ahead	Bin	percent	2,2	2,3	0.010843
US National	4 wk ahead	Bin	percent	2,3	2,4	0.010251
US National	4 wk ahead	Bin	percent	2,4	2,5	0.009677
US National	4 wk ahead	Bin	percent	2,5	2,6	0.009021999999999999
US National	4 wk ahead	Bin	percent	2,6	2,7	0.008284999999999999
US National	4 wk ahead	Bin	percent	2,7	2,8	0.0075509999999999996
US National	4 wk ahead	Bin	percent	2,8	2,9	0.006945
US National	4 wk ahead	Bin	percent	2,9	3	0.006578
US National	4 wk ahead	Bin	percent	3	3,1	0.0065
US National	4 wk ahead	Bin	percent	3,1	3,2	0.006678
US National	4 wk ahead	Bin	percent	3,2	3,3	0.007006
US National	4 wk ahead	Bin	percent	3,3	3,4	0.007333999999999999
US National	4 wk ahead	Bin	percent	3,4	3,5	0.007515
US National	4 wk ahead	Bin	percent	3,5	3,6	0.007444999999999999
US National	4 wk ahead	Bin	percent	3,6	3,7	0.007089
US National	4 wk ahead	Bin	percent	3,7	3,8	0.0064919999999999995
US National	4 wk ahead	Bin	percent	3,8	3,9	0.005752
US National	4 wk ahead	Bin	percent	3,9	4	0.0049949999999999994
US National	4 wk ahead	Bin	percent	4	4,1	0.004326
US National	4 wk ahead	Bin	percent	4,1	4,2	0.003805
US National	4 wk ahead	Bin	percent	4,2	4,3	0.003434
US National	4 wk ahead	Bin	percent	4,3	4,4	0.0031709999999999998
US National	4 wk ahead	Bin	percent	4,4	4,5	0.002956
US National	4 wk ahead	Bin	percent	4,5	4,6	0.002742
US National	4 wk ahead	Bin	percent	4,6	4,7	0.0025109999999999998
US National	4 wk ahead	Bin	percent	4,7	4,8	0.002276
US National	4 wk ahead	Bin	percent	4,8	4,9	0.002064
US National	4 wk ahead	Bin	percent	4,9	5	0.0018969999999999998
US National	4 wk ahead	Bin	percent	5	5,1	0.001776
US National	4 wk ahead	Bin	percent	5,1	5,2	0.0016799999999999999
US National	4 wk ahead	Bin	percent	5,2	5,3	0.0015739999999999999
US National	4 wk ahead	Bin	percent	5,3	5,4	0.0014299999999999998
US National	4 wk ahead	Bin	percent	5,4	5,5	0.001235
US National	4 wk ahead	Bin	percent	5,5	5,6	0.001003
US National	4 wk ahead	Bin	percent	5,6	5,7	0.000759
US National	4 wk ahead	Bin	percent	5,7	5,8	0.0005329999999999999
US National	4 wk ahead	Bin	percent	5,8	5,9	0.000347
US National	4 wk ahead	Bin	percent	5,9	6	0.000208
US National	4 wk ahead	Bin	percent	6	6,1	0.000116
US National	4 wk ahead	Bin	percent	6,1	6,2	0.000062
US National	4 wk ahead	Bin	percent	6,2	6,3	0.000036
US National	4 wk ahead	Bin	percent	6,3	6,4	0.000032
US National	4 wk ahead	Bin	percent	6,4	6,5	0.000048
US National	4 wk ahead	Bin	percent	6,5	6,6	0.000089
US National	4 wk ahead	Bin	percent	6,6	6,7	0.000163
US National	4 wk ahead	Bin	percent	6,7	6,8	0.00028
US National	4 wk ahead	Bin	percent	6,8	6,9	0.000443
US National	4 wk ahead	Bin	percent	6,9	7	0.0006479999999999999
US National	4 wk ahead	Bin	percent	7	7,1	0.000874
US National	4 wk ahead	Bin	percent	7,1	7,2	0.001086
US National	4 wk ahead	Bin	percent	7,2	7,3	0.0012439999999999999
US National	4 wk ahead	Bin	percent	7,3	7,4	0.001313
US National	4 wk ahead	Bin	percent	7,4	7,5	0.0012779999999999998
US National	4 wk ahead	Bin	percent	7,5	7,6	0.0011459999999999999
US National	4 wk ahead	Bin	percent	7,6	7,7	0.000948
US National	4 wk ahead	Bin	percent	7,7	7,8	0.000722
US National	4 wk ahead	Bin	percent	7,8	7,9	0.000508
US National	4 wk ahead	Bin	percent	7,9	8	0.000329
US National	4 wk ahead	Bin	percent	8	8,1	0.000196
US National	4 wk ahead	Bin	percent	8,1	8,2	0.000108
US National	4 wk ahead	Bin	percent	8,2	8,3	0.000054999999999999995
US National	4 wk ahead	Bin	percent	8,3	8,4	0.000026
US National	4 wk ahead	Bin	percent	8,4	8,5	0.000011
US National	4 wk ahead	Bin	percent	8,5	8,6	4.e-6
US National	4 wk ahead	Bin	percent	8,6	8,7	2.e-6
US National	4 wk ahead	Bin	percent	8,7	8,8	1.e-6
US National	4 wk ahead	Bin	percent	8,8	8,9	0.
US National	4 wk ahead	Bin	percent	8,9	9	0.
US National	4 wk ahead	Bin	percent	9	9,1	0.
US National	4 wk ahead	Bin	percent	9,1	9,2	0.
US National	4 wk ahead	Bin	percent	9,2	9,3	0.
US National	4 wk ahead	Bin	percent	9,3	9,4	0.
US National	4 wk ahead	Bin	percent	9,4	9,5	0.
US National	4 wk ahead	Bin	percent	9,5	9,6	0.
US National	4 wk ahead	Bin	percent	9,6	9,7	0.
US National	4 wk ahead	Bin	percent	9,7	9,8	0.
US National	4 wk ahead	Bin	percent	9,8	9,9	0.
US National	4 wk ahead	Bin	percent	9,9	10	0.
US National	4 wk ahead	Bin	percent	10	10,1	0.
US National	4 wk ahead	Bin	percent	10,1	10,2	0.
US National	4 wk ahead	Bin	percent	10,2	10,3	0.
US National	4 wk ahead	Bin	percent	10,3	10,4	0.
US National	4 wk ahead	Bin	percent	10,4	10,5	0.
US National	4 wk ahead	Bin	percent	10,5	10,6	0.
US National	4 wk ahead	Bin	percent	10,6	10,7	0.
US National	4 wk ahead	Bin	percent	10,7	10,8	0.
US National	4 wk ahead	Bin	percent	10,8	10,9	0.
US National	4 wk ahead	Bin	percent	10,9	11	0.
US National	4 wk ahead	Bin	percent	11	11,1	0.
US National	4 wk ahead	Bin	percent	11,1	11,2	0.
US National	4 wk ahead	Bin	percent	11,2	11,3	0.
US National	4 wk ahead	Bin	percent	11,3	11,4	0.
US National	4 wk ahead	Bin	percent	11,4	11,5	0.
US National	4 wk ahead	Bin	percent	11,5	11,6	0.
US National	4 wk ahead	Bin	percent	11,6	11,7	0.
US National	4 wk ahead	Bin	percent	11,7	11,8	0.
US National	4 wk ahead	Bin	percent	11,8	11,9	0.
US National	4 wk ahead	Bin	percent	11,9	12	0.
US National	4 wk ahead	Bin	percent	12	12,1	0.
US National	4 wk ahead	Bin	percent	12,1	12,2	0.
US National	4 wk ahead	Bin	percent	12,2	12,3	0.
US National	4 wk ahead	Bin	percent	12,3	12,4	0.
US National	4 wk ahead	Bin	percent	12,4	12,5	0.
US National	4 wk ahead	Bin	percent	12,5	12,6	0.
US National	4 wk ahead	Bin	percent	12,6	12,7	0.
US National	4 wk ahead	Bin	percent	12,7	12,8	0.
US National	4 wk ahead	Bin	percent	12,8	12,9	0.
US National	4 wk ahead	Bin	percent	12,9	13	0.
US National	4 wk ahead	Bin	percent	13	100	0.
