# Supplementary material for: Use of daily Internet search query data improves real-time projections of influenza epidemics
Source: J R Soc Interface. 2018 Oct 10;15(147):20180220. doi: 10.1098/rsif.2018.0220 (PMC6228485; doi:10.1098/rsif.2018.0220)
Supplement: Prediction results in FluChallenge format [file rsif20180220supp2.gz › Forecast-files/mss-15-wikiWEEKnoNOW/1-11_paramrep.txt]

{"LL"	{83.68624254923128	158.8076894046089	347.3546676672105	432.40011211877845}}
{"DD"	{3.625277535121714	4.778185543884383	6.110025894244064	6.707198480057321}}
{"R0max"	{1.4083614911553597	1.6900228546281353	2.2646276241575873	2.7284917692280426}}
{"R0min"	{0.8406388793860761	0.9018122292201979	1.0675836513497998	1.1313201929963648}}
{"Inf"	{652.9290003931015	914.4324253337451	1159.9085626688266	1268.447459851306}}
{"Sus"	{66640.51897382207	68971.77442353978	77344.28750514836	84151.95754909572}}
{"R0(t)"	{1.1466210643838606	1.2977862721180093	1.5212123600704581	1.6507649392177552}}
{"Reff"	{0.8349210022856829	0.9430513808451687	1.0955164007856344	1.2270896720691065}}
