# Supplementary material for: Use of daily Internet search query data improves real-time projections of influenza epidemics
Source: J R Soc Interface. 2018 Oct 10;15(147):20180220. doi: 10.1098/rsif.2018.0220 (PMC6228485; doi:10.1098/rsif.2018.0220)
Supplement: Prediction results in FluChallenge format [file rsif20180220supp2.gz › Forecast-files/mss-15-wikiWEEKnoNOW/6-6_paramrep.txt]

{"LL"	{80.56325708991665	187.79164715238656	331.8279672364436	433.6654063325639}}
{"DD"	{3.0112778158628144	4.730202930271991	5.829428325870264	6.526865796723954}}
{"R0max"	{1.54082367947455	1.9640895075580747	2.8624290945049884	3.27231204845406}}
{"R0min"	{0.8342250200837515	0.874479618683618	0.9750948610365087	1.1154498032879558}}
{"Inf"	{630.2456853592132	980.7965433331572	1217.4674156267151	1339.4368799009792}}
{"Sus"	{70534.8043249939	73779.69001257581	80797.51247506127	86471.66821524156}}
{"R0(t)"	{1.1118068598302557	1.2144872773215631	1.4411650624293901	1.584366878659658}}
{"Reff"	{0.8713577830857506	0.9368095884888636	1.1011635263955506	1.1693812618442554}}
