# Supplementary material for: Use of daily Internet search query data improves real-time projections of influenza epidemics
Source: J R Soc Interface. 2018 Oct 10;15(147):20180220. doi: 10.1098/rsif.2018.0220 (PMC6228485; doi:10.1098/rsif.2018.0220)
Supplement: Prediction results in FluChallenge format [file rsif20180220supp2.gz › Forecast-files/mss-15-wikiWEEKnoNOW/2016-EW7.csv]

Location	Target	Type	Unit	Bin_start_incl	Bin_end_notincl	Value
US National	1 wk ahead	Point	percent	NA	NA	4.073
US National	1 wk ahead	Bin	percent	0	0,1	0.
US National	1 wk ahead	Bin	percent	0,1	0,2	0.
US National	1 wk ahead	Bin	percent	0,2	0,3	1.e-6
US National	1 wk ahead	Bin	percent	0,3	0,4	1.e-6
US National	1 wk ahead	Bin	percent	0,4	0,5	3.e-6
US National	1 wk ahead	Bin	percent	0,5	0,6	7.e-6
US National	1 wk ahead	Bin	percent	0,6	0,7	0.000016
US National	1 wk ahead	Bin	percent	0,7	0,8	0.000032
US National	1 wk ahead	Bin	percent	0,8	0,9	0.000063
US National	1 wk ahead	Bin	percent	0,9	1	0.000117
US National	1 wk ahead	Bin	percent	1	1,1	0.000208
US National	1 wk ahead	Bin	percent	1,1	1,2	0.000355
US National	1 wk ahead	Bin	percent	1,2	1,3	0.000579
US National	1 wk ahead	Bin	percent	1,3	1,4	0.00091
US National	1 wk ahead	Bin	percent	1,4	1,5	0.00138
US National	1 wk ahead	Bin	percent	1,5	1,6	0.002022
US National	1 wk ahead	Bin	percent	1,6	1,7	0.002868
US National	1 wk ahead	Bin	percent	1,7	1,8	0.003939
US National	1 wk ahead	Bin	percent	1,8	1,9	0.005247
US National	1 wk ahead	Bin	percent	1,9	2	0.006782
US National	1 wk ahead	Bin	percent	2	2,1	0.008513999999999999
US National	1 wk ahead	Bin	percent	2,1	2,2	0.010395
US National	1 wk ahead	Bin	percent	2,2	2,3	0.012365
US National	1 wk ahead	Bin	percent	2,3	2,4	0.014362999999999999
US National	1 wk ahead	Bin	percent	2,4	2,5	0.016336
US National	1 wk ahead	Bin	percent	2,5	2,6	0.018241999999999998
US National	1 wk ahead	Bin	percent	2,6	2,7	0.020052
US National	1 wk ahead	Bin	percent	2,7	2,8	0.021741
US National	1 wk ahead	Bin	percent	2,8	2,9	0.023285
US National	1 wk ahead	Bin	percent	2,9	3	0.024657
US National	1 wk ahead	Bin	percent	3	3,1	0.025831
US National	1 wk ahead	Bin	percent	3,1	3,2	0.026792
US National	1 wk ahead	Bin	percent	3,2	3,3	0.027538999999999998
US National	1 wk ahead	Bin	percent	3,3	3,4	0.028093
US National	1 wk ahead	Bin	percent	3,4	3,5	0.028492999999999997
US National	1 wk ahead	Bin	percent	3,5	3,6	0.028787999999999998
US National	1 wk ahead	Bin	percent	3,6	3,7	0.029035
US National	1 wk ahead	Bin	percent	3,7	3,8	0.029285
US National	1 wk ahead	Bin	percent	3,8	3,9	0.029584
US National	1 wk ahead	Bin	percent	3,9	4	0.029952999999999997
US National	1 wk ahead	Bin	percent	4	4,1	0.030383999999999998
US National	1 wk ahead	Bin	percent	4,1	4,2	0.030827
US National	1 wk ahead	Bin	percent	4,2	4,3	0.031187
US National	1 wk ahead	Bin	percent	4,3	4,4	0.031334
US National	1 wk ahead	Bin	percent	4,4	4,5	0.031128
US National	1 wk ahead	Bin	percent	4,5	4,6	0.030451
US National	1 wk ahead	Bin	percent	4,6	4,7	0.02924
US National	1 wk ahead	Bin	percent	4,7	4,8	0.027506
US National	1 wk ahead	Bin	percent	4,8	4,9	0.025338
US National	1 wk ahead	Bin	percent	4,9	5	0.022881
US National	1 wk ahead	Bin	percent	5	5,1	0.020309
US National	1 wk ahead	Bin	percent	5,1	5,2	0.017792
US National	1 wk ahead	Bin	percent	5,2	5,3	0.01547
US National	1 wk ahead	Bin	percent	5,3	5,4	0.013437999999999999
US National	1 wk ahead	Bin	percent	5,4	5,5	0.011746999999999999
US National	1 wk ahead	Bin	percent	5,5	5,6	0.010404
US National	1 wk ahead	Bin	percent	5,6	5,7	0.00938
US National	1 wk ahead	Bin	percent	5,7	5,8	0.008622
US National	1 wk ahead	Bin	percent	5,8	5,9	0.008061
US National	1 wk ahead	Bin	percent	5,9	6	0.007625
US National	1 wk ahead	Bin	percent	6	6,1	0.0072499999999999995
US National	1 wk ahead	Bin	percent	6,1	6,2	0.006888
US National	1 wk ahead	Bin	percent	6,2	6,3	0.0065119999999999996
US National	1 wk ahead	Bin	percent	6,3	6,4	0.006115
US National	1 wk ahead	Bin	percent	6,4	6,5	0.0057009999999999995
US National	1 wk ahead	Bin	percent	6,5	6,6	0.0052829999999999995
US National	1 wk ahead	Bin	percent	6,6	6,7	0.004868
US National	1 wk ahead	Bin	percent	6,7	6,8	0.004456
US National	1 wk ahead	Bin	percent	6,8	6,9	0.004045
US National	1 wk ahead	Bin	percent	6,9	7	0.003629
US National	1 wk ahead	Bin	percent	7	7,1	0.0032059999999999996
US National	1 wk ahead	Bin	percent	7,1	7,2	0.002784
US National	1 wk ahead	Bin	percent	7,2	7,3	0.002378
US National	1 wk ahead	Bin	percent	7,3	7,4	0.00201
US National	1 wk ahead	Bin	percent	7,4	7,5	0.0017
US National	1 wk ahead	Bin	percent	7,5	7,6	0.001462
US National	1 wk ahead	Bin	percent	7,6	7,7	0.0013
US National	1 wk ahead	Bin	percent	7,7	7,8	0.0012029999999999999
US National	1 wk ahead	Bin	percent	7,8	7,9	0.001151
US National	1 wk ahead	Bin	percent	7,9	8	0.001119
US National	1 wk ahead	Bin	percent	8	8,1	0.001084
US National	1 wk ahead	Bin	percent	8,1	8,2	0.0010299999999999999
US National	1 wk ahead	Bin	percent	8,2	8,3	0.000954
US National	1 wk ahead	Bin	percent	8,3	8,4	0.0008629999999999999
US National	1 wk ahead	Bin	percent	8,4	8,5	0.000772
US National	1 wk ahead	Bin	percent	8,5	8,6	0.0007019999999999999
US National	1 wk ahead	Bin	percent	8,6	8,7	0.000667
US National	1 wk ahead	Bin	percent	8,7	8,8	0.000674
US National	1 wk ahead	Bin	percent	8,8	8,9	0.000723
US National	1 wk ahead	Bin	percent	8,9	9	0.000799
US National	1 wk ahead	Bin	percent	9	9,1	0.0008839999999999999
US National	1 wk ahead	Bin	percent	9,1	9,2	0.0009559999999999999
US National	1 wk ahead	Bin	percent	9,2	9,3	0.0009989999999999999
US National	1 wk ahead	Bin	percent	9,3	9,4	0.001004
US National	1 wk ahead	Bin	percent	9,4	9,5	0.0009739999999999999
US National	1 wk ahead	Bin	percent	9,5	9,6	0.000922
US National	1 wk ahead	Bin	percent	9,6	9,7	0.0008669999999999999
US National	1 wk ahead	Bin	percent	9,7	9,8	0.000828
US National	1 wk ahead	Bin	percent	9,8	9,9	0.00082
US National	1 wk ahead	Bin	percent	9,9	10	0.000846
US National	1 wk ahead	Bin	percent	10	10,1	0.0009
US National	1 wk ahead	Bin	percent	10,1	10,2	0.000967
US National	1 wk ahead	Bin	percent	10,2	10,3	0.001031
US National	1 wk ahead	Bin	percent	10,3	10,4	0.001077
US National	1 wk ahead	Bin	percent	10,4	10,5	0.001099
US National	1 wk ahead	Bin	percent	10,5	10,6	0.0010999999999999998
US National	1 wk ahead	Bin	percent	10,6	10,7	0.001088
US National	1 wk ahead	Bin	percent	10,7	10,8	0.001076
US National	1 wk ahead	Bin	percent	10,8	10,9	0.001073
US National	1 wk ahead	Bin	percent	10,9	11	0.0010789999999999999
US National	1 wk ahead	Bin	percent	11	11,1	0.001088
US National	1 wk ahead	Bin	percent	11,1	11,2	0.0010869999999999999
US National	1 wk ahead	Bin	percent	11,2	11,3	0.001062
US National	1 wk ahead	Bin	percent	11,3	11,4	0.001003
US National	1 wk ahead	Bin	percent	11,4	11,5	0.000908
US National	1 wk ahead	Bin	percent	11,5	11,6	0.000783
US National	1 wk ahead	Bin	percent	11,6	11,7	0.000642
US National	1 wk ahead	Bin	percent	11,7	11,8	0.000498
US National	1 wk ahead	Bin	percent	11,8	11,9	0.000365
US National	1 wk ahead	Bin	percent	11,9	12	0.00025299999999999997
US National	1 wk ahead	Bin	percent	12	12,1	0.000166
US National	1 wk ahead	Bin	percent	12,1	12,2	0.000103
US National	1 wk ahead	Bin	percent	12,2	12,3	0.000059999999999999995
US National	1 wk ahead	Bin	percent	12,3	12,4	0.000032999999999999996
US National	1 wk ahead	Bin	percent	12,4	12,5	0.000017
US National	1 wk ahead	Bin	percent	12,5	12,6	8.e-6
US National	1 wk ahead	Bin	percent	12,6	12,7	4.e-6
US National	1 wk ahead	Bin	percent	12,7	12,8	2.e-6
US National	1 wk ahead	Bin	percent	12,8	12,9	1.e-6
US National	1 wk ahead	Bin	percent	12,9	13	0.
US National	1 wk ahead	Bin	percent	13	100	0.
US National	2 wk ahead	Point	percent	NA	NA	4.7202
US National	2 wk ahead	Bin	percent	0	0,1	0.0008049999999999999
US National	2 wk ahead	Bin	percent	0,1	0,2	0.0009839999999999998
US National	2 wk ahead	Bin	percent	0,2	0,3	0.001194
US National	2 wk ahead	Bin	percent	0,3	0,4	0.001438
US National	2 wk ahead	Bin	percent	0,4	0,5	0.001718
US National	2 wk ahead	Bin	percent	0,5	0,6	0.0020369999999999997
US National	2 wk ahead	Bin	percent	0,6	0,7	0.0023959999999999997
US National	2 wk ahead	Bin	percent	0,7	0,8	0.0027979999999999997
US National	2 wk ahead	Bin	percent	0,8	0,9	0.003243
US National	2 wk ahead	Bin	percent	0,9	1	0.00373
US National	2 wk ahead	Bin	percent	1	1,1	0.004259
US National	2 wk ahead	Bin	percent	1,1	1,2	0.004827
US National	2 wk ahead	Bin	percent	1,2	1,3	0.005431
US National	2 wk ahead	Bin	percent	1,3	1,4	0.006065999999999999
US National	2 wk ahead	Bin	percent	1,4	1,5	0.0067269999999999995
US National	2 wk ahead	Bin	percent	1,5	1,6	0.0074069999999999995
US National	2 wk ahead	Bin	percent	1,6	1,7	0.0081
US National	2 wk ahead	Bin	percent	1,7	1,8	0.008797
US National	2 wk ahead	Bin	percent	1,8	1,9	0.009491
US National	2 wk ahead	Bin	percent	1,9	2	0.010173999999999999
US National	2 wk ahead	Bin	percent	2	2,1	0.010837999999999999
US National	2 wk ahead	Bin	percent	2,1	2,2	0.011477
US National	2 wk ahead	Bin	percent	2,2	2,3	0.012083
US National	2 wk ahead	Bin	percent	2,3	2,4	0.012650999999999999
US National	2 wk ahead	Bin	percent	2,4	2,5	0.013177
US National	2 wk ahead	Bin	percent	2,5	2,6	0.013658
US National	2 wk ahead	Bin	percent	2,6	2,7	0.014093
US National	2 wk ahead	Bin	percent	2,7	2,8	0.014478999999999999
US National	2 wk ahead	Bin	percent	2,8	2,9	0.01482
US National	2 wk ahead	Bin	percent	2,9	3	0.015113999999999999
US National	2 wk ahead	Bin	percent	3	3,1	0.015366999999999999
US National	2 wk ahead	Bin	percent	3,1	3,2	0.01558
US National	2 wk ahead	Bin	percent	3,2	3,3	0.015756
US National	2 wk ahead	Bin	percent	3,3	3,4	0.015901
US National	2 wk ahead	Bin	percent	3,4	3,5	0.016016
US National	2 wk ahead	Bin	percent	3,5	3,6	0.016106
US National	2 wk ahead	Bin	percent	3,6	3,7	0.016174
US National	2 wk ahead	Bin	percent	3,7	3,8	0.016222999999999998
US National	2 wk ahead	Bin	percent	3,8	3,9	0.016253999999999998
US National	2 wk ahead	Bin	percent	3,9	4	0.01627
US National	2 wk ahead	Bin	percent	4	4,1	0.016271
US National	2 wk ahead	Bin	percent	4,1	4,2	0.016257999999999998
US National	2 wk ahead	Bin	percent	4,2	4,3	0.016232
US National	2 wk ahead	Bin	percent	4,3	4,4	0.016191999999999998
US National	2 wk ahead	Bin	percent	4,4	4,5	0.016135999999999998
US National	2 wk ahead	Bin	percent	4,5	4,6	0.016066
US National	2 wk ahead	Bin	percent	4,6	4,7	0.015978
US National	2 wk ahead	Bin	percent	4,7	4,8	0.015871
US National	2 wk ahead	Bin	percent	4,8	4,9	0.015745
US National	2 wk ahead	Bin	percent	4,9	5	0.015597
US National	2 wk ahead	Bin	percent	5	5,1	0.015425999999999999
US National	2 wk ahead	Bin	percent	5,1	5,2	0.015231
US National	2 wk ahead	Bin	percent	5,2	5,3	0.015011
US National	2 wk ahead	Bin	percent	5,3	5,4	0.014764999999999999
US National	2 wk ahead	Bin	percent	5,4	5,5	0.014492999999999999
US National	2 wk ahead	Bin	percent	5,5	5,6	0.014195999999999999
US National	2 wk ahead	Bin	percent	5,6	5,7	0.013874
US National	2 wk ahead	Bin	percent	5,7	5,8	0.013529
US National	2 wk ahead	Bin	percent	5,8	5,9	0.013160999999999999
US National	2 wk ahead	Bin	percent	5,9	6	0.012773
US National	2 wk ahead	Bin	percent	6	6,1	0.012366
US National	2 wk ahead	Bin	percent	6,1	6,2	0.011942999999999999
US National	2 wk ahead	Bin	percent	6,2	6,3	0.011505
US National	2 wk ahead	Bin	percent	6,3	6,4	0.011056
US National	2 wk ahead	Bin	percent	6,4	6,5	0.010596
US National	2 wk ahead	Bin	percent	6,5	6,6	0.01013
US National	2 wk ahead	Bin	percent	6,6	6,7	0.009658
US National	2 wk ahead	Bin	percent	6,7	6,8	0.009184
US National	2 wk ahead	Bin	percent	6,8	6,9	0.008709999999999999
US National	2 wk ahead	Bin	percent	6,9	7	0.008237999999999999
US National	2 wk ahead	Bin	percent	7	7,1	0.007771999999999999
US National	2 wk ahead	Bin	percent	7,1	7,2	0.0073149999999999995
US National	2 wk ahead	Bin	percent	7,2	7,3	0.006869999999999999
US National	2 wk ahead	Bin	percent	7,3	7,4	0.0064399999999999995
US National	2 wk ahead	Bin	percent	7,4	7,5	0.006026999999999999
US National	2 wk ahead	Bin	percent	7,5	7,6	0.0056359999999999995
US National	2 wk ahead	Bin	percent	7,6	7,7	0.005267
US National	2 wk ahead	Bin	percent	7,7	7,8	0.004925
US National	2 wk ahead	Bin	percent	7,8	7,9	0.004608999999999999
US National	2 wk ahead	Bin	percent	7,9	8	0.004323
US National	2 wk ahead	Bin	percent	8	8,1	0.004066
US National	2 wk ahead	Bin	percent	8,1	8,2	0.003838
US National	2 wk ahead	Bin	percent	8,2	8,3	0.003639
US National	2 wk ahead	Bin	percent	8,3	8,4	0.003467
US National	2 wk ahead	Bin	percent	8,4	8,5	0.003322
US National	2 wk ahead	Bin	percent	8,5	8,6	0.003201
US National	2 wk ahead	Bin	percent	8,6	8,7	0.003101
US National	2 wk ahead	Bin	percent	8,7	8,8	0.003019
US National	2 wk ahead	Bin	percent	8,8	8,9	0.002953
US National	2 wk ahead	Bin	percent	8,9	9	0.0029
US National	2 wk ahead	Bin	percent	9	9,1	0.002856
US National	2 wk ahead	Bin	percent	9,1	9,2	0.002819
US National	2 wk ahead	Bin	percent	9,2	9,3	0.0027849999999999997
US National	2 wk ahead	Bin	percent	9,3	9,4	0.002753
US National	2 wk ahead	Bin	percent	9,4	9,5	0.002719
US National	2 wk ahead	Bin	percent	9,5	9,6	0.002683
US National	2 wk ahead	Bin	percent	9,6	9,7	0.002643
US National	2 wk ahead	Bin	percent	9,7	9,8	0.002598
US National	2 wk ahead	Bin	percent	9,8	9,9	0.002547
US National	2 wk ahead	Bin	percent	9,9	10	0.00249
US National	2 wk ahead	Bin	percent	10	10,1	0.002428
US National	2 wk ahead	Bin	percent	10,1	10,2	0.002361
US National	2 wk ahead	Bin	percent	10,2	10,3	0.00229
US National	2 wk ahead	Bin	percent	10,3	10,4	0.002216
US National	2 wk ahead	Bin	percent	10,4	10,5	0.002141
US National	2 wk ahead	Bin	percent	10,5	10,6	0.002065
US National	2 wk ahead	Bin	percent	10,6	10,7	0.0019909999999999997
US National	2 wk ahead	Bin	percent	10,7	10,8	0.001919
US National	2 wk ahead	Bin	percent	10,8	10,9	0.0018499999999999999
US National	2 wk ahead	Bin	percent	10,9	11	0.001785
US National	2 wk ahead	Bin	percent	11	11,1	0.0017239999999999998
US National	2 wk ahead	Bin	percent	11,1	11,2	0.0016669999999999999
US National	2 wk ahead	Bin	percent	11,2	11,3	0.001614
US National	2 wk ahead	Bin	percent	11,3	11,4	0.001565
US National	2 wk ahead	Bin	percent	11,4	11,5	0.001518
US National	2 wk ahead	Bin	percent	11,5	11,6	0.001473
US National	2 wk ahead	Bin	percent	11,6	11,7	0.0014299999999999998
US National	2 wk ahead	Bin	percent	11,7	11,8	0.0013859999999999999
US National	2 wk ahead	Bin	percent	11,8	11,9	0.0013419999999999999
US National	2 wk ahead	Bin	percent	11,9	12	0.0012959999999999998
US National	2 wk ahead	Bin	percent	12	12,1	0.001249
US National	2 wk ahead	Bin	percent	12,1	12,2	0.001199
US National	2 wk ahead	Bin	percent	12,2	12,3	0.001147
US National	2 wk ahead	Bin	percent	12,3	12,4	0.001093
US National	2 wk ahead	Bin	percent	12,4	12,5	0.001036
US National	2 wk ahead	Bin	percent	12,5	12,6	0.000978
US National	2 wk ahead	Bin	percent	12,6	12,7	0.000919
US National	2 wk ahead	Bin	percent	12,7	12,8	0.00086
US National	2 wk ahead	Bin	percent	12,8	12,9	0.000801
US National	2 wk ahead	Bin	percent	12,9	13	0.000744
US National	2 wk ahead	Bin	percent	13	100	0.044485
US National	3 wk ahead	Point	percent	NA	NA	4.605600000000001
US National	3 wk ahead	Bin	percent	0	0,1	0.0022719999999999997
US National	3 wk ahead	Bin	percent	0,1	0,2	0.002617
US National	3 wk ahead	Bin	percent	0,2	0,3	0.002995
US National	3 wk ahead	Bin	percent	0,3	0,4	0.003405
US National	3 wk ahead	Bin	percent	0,4	0,5	0.003846
US National	3 wk ahead	Bin	percent	0,5	0,6	0.0043159999999999995
US National	3 wk ahead	Bin	percent	0,6	0,7	0.0048119999999999994
US National	3 wk ahead	Bin	percent	0,7	0,8	0.005331
US National	3 wk ahead	Bin	percent	0,8	0,9	0.005869
US National	3 wk ahead	Bin	percent	0,9	1	0.006422
US National	3 wk ahead	Bin	percent	1	1,1	0.006986
US National	3 wk ahead	Bin	percent	1,1	1,2	0.007554
US National	3 wk ahead	Bin	percent	1,2	1,3	0.008121999999999999
US National	3 wk ahead	Bin	percent	1,3	1,4	0.008683999999999999
US National	3 wk ahead	Bin	percent	1,4	1,5	0.009234
US National	3 wk ahead	Bin	percent	1,5	1,6	0.009769
US National	3 wk ahead	Bin	percent	1,6	1,7	0.010282999999999999
US National	3 wk ahead	Bin	percent	1,7	1,8	0.010773
US National	3 wk ahead	Bin	percent	1,8	1,9	0.011234
US National	3 wk ahead	Bin	percent	1,9	2	0.011663999999999999
US National	3 wk ahead	Bin	percent	2	2,1	0.012062
US National	3 wk ahead	Bin	percent	2,1	2,2	0.012426
US National	3 wk ahead	Bin	percent	2,2	2,3	0.012754999999999999
US National	3 wk ahead	Bin	percent	2,3	2,4	0.013049999999999999
US National	3 wk ahead	Bin	percent	2,4	2,5	0.013312
US National	3 wk ahead	Bin	percent	2,5	2,6	0.013542
US National	3 wk ahead	Bin	percent	2,6	2,7	0.013741999999999999
US National	3 wk ahead	Bin	percent	2,7	2,8	0.013914
US National	3 wk ahead	Bin	percent	2,8	2,9	0.01406
US National	3 wk ahead	Bin	percent	2,9	3	0.014183
US National	3 wk ahead	Bin	percent	3	3,1	0.014284999999999999
US National	3 wk ahead	Bin	percent	3,1	3,2	0.014365999999999999
US National	3 wk ahead	Bin	percent	3,2	3,3	0.014431
US National	3 wk ahead	Bin	percent	3,3	3,4	0.014478999999999999
US National	3 wk ahead	Bin	percent	3,4	3,5	0.014513
US National	3 wk ahead	Bin	percent	3,5	3,6	0.014532999999999999
US National	3 wk ahead	Bin	percent	3,6	3,7	0.014537999999999999
US National	3 wk ahead	Bin	percent	3,7	3,8	0.014530999999999999
US National	3 wk ahead	Bin	percent	3,8	3,9	0.014509999999999999
US National	3 wk ahead	Bin	percent	3,9	4	0.014476
US National	3 wk ahead	Bin	percent	4	4,1	0.014428
US National	3 wk ahead	Bin	percent	4,1	4,2	0.014365
US National	3 wk ahead	Bin	percent	4,2	4,3	0.014287999999999999
US National	3 wk ahead	Bin	percent	4,3	4,4	0.014195999999999999
US National	3 wk ahead	Bin	percent	4,4	4,5	0.014088
US National	3 wk ahead	Bin	percent	4,5	4,6	0.013965
US National	3 wk ahead	Bin	percent	4,6	4,7	0.013824999999999999
US National	3 wk ahead	Bin	percent	4,7	4,8	0.01367
US National	3 wk ahead	Bin	percent	4,8	4,9	0.013498999999999999
US National	3 wk ahead	Bin	percent	4,9	5	0.013313
US National	3 wk ahead	Bin	percent	5	5,1	0.013111999999999999
US National	3 wk ahead	Bin	percent	5,1	5,2	0.012896999999999999
US National	3 wk ahead	Bin	percent	5,2	5,3	0.012667999999999999
US National	3 wk ahead	Bin	percent	5,3	5,4	0.012426
US National	3 wk ahead	Bin	percent	5,4	5,5	0.012171999999999999
US National	3 wk ahead	Bin	percent	5,5	5,6	0.011907
US National	3 wk ahead	Bin	percent	5,6	5,7	0.011632
US National	3 wk ahead	Bin	percent	5,7	5,8	0.011347
US National	3 wk ahead	Bin	percent	5,8	5,9	0.011054
US National	3 wk ahead	Bin	percent	5,9	6	0.010752999999999999
US National	3 wk ahead	Bin	percent	6	6,1	0.010445999999999999
US National	3 wk ahead	Bin	percent	6,1	6,2	0.010133999999999999
US National	3 wk ahead	Bin	percent	6,2	6,3	0.009816
US National	3 wk ahead	Bin	percent	6,3	6,4	0.009495
US National	3 wk ahead	Bin	percent	6,4	6,5	0.009172
US National	3 wk ahead	Bin	percent	6,5	6,6	0.008846
US National	3 wk ahead	Bin	percent	6,6	6,7	0.00852
US National	3 wk ahead	Bin	percent	6,7	6,8	0.008194
US National	3 wk ahead	Bin	percent	6,8	6,9	0.00787
US National	3 wk ahead	Bin	percent	6,9	7	0.007548999999999999
US National	3 wk ahead	Bin	percent	7	7,1	0.007232
US National	3 wk ahead	Bin	percent	7,1	7,2	0.00692
US National	3 wk ahead	Bin	percent	7,2	7,3	0.006614
US National	3 wk ahead	Bin	percent	7,3	7,4	0.006317
US National	3 wk ahead	Bin	percent	7,4	7,5	0.0060279999999999995
US National	3 wk ahead	Bin	percent	7,5	7,6	0.00575
US National	3 wk ahead	Bin	percent	7,6	7,7	0.005482
US National	3 wk ahead	Bin	percent	7,7	7,8	0.005227
US National	3 wk ahead	Bin	percent	7,8	7,9	0.004984
US National	3 wk ahead	Bin	percent	7,9	8	0.004755
US National	3 wk ahead	Bin	percent	8	8,1	0.0045379999999999995
US National	3 wk ahead	Bin	percent	8,1	8,2	0.0043349999999999994
US National	3 wk ahead	Bin	percent	8,2	8,3	0.004144
US National	3 wk ahead	Bin	percent	8,3	8,4	0.003966
US National	3 wk ahead	Bin	percent	8,4	8,5	0.0038
US National	3 wk ahead	Bin	percent	8,5	8,6	0.0036439999999999997
US National	3 wk ahead	Bin	percent	8,6	8,7	0.003498
US National	3 wk ahead	Bin	percent	8,7	8,8	0.003361
US National	3 wk ahead	Bin	percent	8,8	8,9	0.003232
US National	3 wk ahead	Bin	percent	8,9	9	0.00311
US National	3 wk ahead	Bin	percent	9	9,1	0.0029939999999999997
US National	3 wk ahead	Bin	percent	9,1	9,2	0.002882
US National	3 wk ahead	Bin	percent	9,2	9,3	0.0027749999999999997
US National	3 wk ahead	Bin	percent	9,3	9,4	0.0026709999999999998
US National	3 wk ahead	Bin	percent	9,4	9,5	0.00257
US National	3 wk ahead	Bin	percent	9,5	9,6	0.002473
US National	3 wk ahead	Bin	percent	9,6	9,7	0.002378
US National	3 wk ahead	Bin	percent	9,7	9,8	0.002286
US National	3 wk ahead	Bin	percent	9,8	9,9	0.002198
US National	3 wk ahead	Bin	percent	9,9	10	0.002113
US National	3 wk ahead	Bin	percent	10	10,1	0.002032
US National	3 wk ahead	Bin	percent	10,1	10,2	0.001956
US National	3 wk ahead	Bin	percent	10,2	10,3	0.001885
US National	3 wk ahead	Bin	percent	10,3	10,4	0.0018189999999999999
US National	3 wk ahead	Bin	percent	10,4	10,5	0.001759
US National	3 wk ahead	Bin	percent	10,5	10,6	0.001705
US National	3 wk ahead	Bin	percent	10,6	10,7	0.001658
US National	3 wk ahead	Bin	percent	10,7	10,8	0.001619
US National	3 wk ahead	Bin	percent	10,8	10,9	0.001586
US National	3 wk ahead	Bin	percent	10,9	11	0.00156
US National	3 wk ahead	Bin	percent	11	11,1	0.001542
US National	3 wk ahead	Bin	percent	11,1	11,2	0.001531
US National	3 wk ahead	Bin	percent	11,2	11,3	0.001526
US National	3 wk ahead	Bin	percent	11,3	11,4	0.001527
US National	3 wk ahead	Bin	percent	11,4	11,5	0.001534
US National	3 wk ahead	Bin	percent	11,5	11,6	0.001545
US National	3 wk ahead	Bin	percent	11,6	11,7	0.0015609999999999999
US National	3 wk ahead	Bin	percent	11,7	11,8	0.0015789999999999999
US National	3 wk ahead	Bin	percent	11,8	11,9	0.0015999999999999999
US National	3 wk ahead	Bin	percent	11,9	12	0.0016209999999999998
US National	3 wk ahead	Bin	percent	12	12,1	0.001643
US National	3 wk ahead	Bin	percent	12,1	12,2	0.001663
US National	3 wk ahead	Bin	percent	12,2	12,3	0.0016829999999999998
US National	3 wk ahead	Bin	percent	12,3	12,4	0.001699
US National	3 wk ahead	Bin	percent	12,4	12,5	0.001713
US National	3 wk ahead	Bin	percent	12,5	12,6	0.001723
US National	3 wk ahead	Bin	percent	12,6	12,7	0.0017289999999999999
US National	3 wk ahead	Bin	percent	12,7	12,8	0.001731
US National	3 wk ahead	Bin	percent	12,8	12,9	0.0017289999999999999
US National	3 wk ahead	Bin	percent	12,9	13	0.001722
US National	3 wk ahead	Bin	percent	13	100	0.063995
US National	4 wk ahead	Point	percent	NA	NA	3.8372
US National	4 wk ahead	Bin	percent	0	0,1	0.003603
US National	4 wk ahead	Bin	percent	0,1	0,2	0.00414
US National	4 wk ahead	Bin	percent	0,2	0,3	0.004719
US National	4 wk ahead	Bin	percent	0,3	0,4	0.005336
US National	4 wk ahead	Bin	percent	0,4	0,5	0.005987999999999999
US National	4 wk ahead	Bin	percent	0,5	0,6	0.0066679999999999994
US National	4 wk ahead	Bin	percent	0,6	0,7	0.00737
US National	4 wk ahead	Bin	percent	0,7	0,8	0.008087
US National	4 wk ahead	Bin	percent	0,8	0,9	0.00881
US National	4 wk ahead	Bin	percent	0,9	1	0.009531
US National	4 wk ahead	Bin	percent	1	1,1	0.010243
US National	4 wk ahead	Bin	percent	1,1	1,2	0.010938
US National	4 wk ahead	Bin	percent	1,2	1,3	0.011608
US National	4 wk ahead	Bin	percent	1,3	1,4	0.012247
US National	4 wk ahead	Bin	percent	1,4	1,5	0.012849
US National	4 wk ahead	Bin	percent	1,5	1,6	0.013411
US National	4 wk ahead	Bin	percent	1,6	1,7	0.01393
US National	4 wk ahead	Bin	percent	1,7	1,8	0.014404
US National	4 wk ahead	Bin	percent	1,8	1,9	0.014832
US National	4 wk ahead	Bin	percent	1,9	2	0.015215
US National	4 wk ahead	Bin	percent	2	2,1	0.015554
US National	4 wk ahead	Bin	percent	2,1	2,2	0.015851999999999998
US National	4 wk ahead	Bin	percent	2,2	2,3	0.01611
US National	4 wk ahead	Bin	percent	2,3	2,4	0.016332
US National	4 wk ahead	Bin	percent	2,4	2,5	0.01652
US National	4 wk ahead	Bin	percent	2,5	2,6	0.016677
US National	4 wk ahead	Bin	percent	2,6	2,7	0.016805
US National	4 wk ahead	Bin	percent	2,7	2,8	0.016906
US National	4 wk ahead	Bin	percent	2,8	2,9	0.016981
US National	4 wk ahead	Bin	percent	2,9	3	0.017032
US National	4 wk ahead	Bin	percent	3	3,1	0.017058999999999998
US National	4 wk ahead	Bin	percent	3,1	3,2	0.017062
US National	4 wk ahead	Bin	percent	3,2	3,3	0.017041999999999998
US National	4 wk ahead	Bin	percent	3,3	3,4	0.016996
US National	4 wk ahead	Bin	percent	3,4	3,5	0.016926
US National	4 wk ahead	Bin	percent	3,5	3,6	0.016829
US National	4 wk ahead	Bin	percent	3,6	3,7	0.016706
US National	4 wk ahead	Bin	percent	3,7	3,8	0.016555
US National	4 wk ahead	Bin	percent	3,8	3,9	0.016375
US National	4 wk ahead	Bin	percent	3,9	4	0.016169
US National	4 wk ahead	Bin	percent	4	4,1	0.015934999999999998
US National	4 wk ahead	Bin	percent	4,1	4,2	0.015674999999999998
US National	4 wk ahead	Bin	percent	4,2	4,3	0.01539
US National	4 wk ahead	Bin	percent	4,3	4,4	0.015083
US National	4 wk ahead	Bin	percent	4,4	4,5	0.014757
US National	4 wk ahead	Bin	percent	4,5	4,6	0.014412999999999999
US National	4 wk ahead	Bin	percent	4,6	4,7	0.014055
US National	4 wk ahead	Bin	percent	4,7	4,8	0.013685
US National	4 wk ahead	Bin	percent	4,8	4,9	0.013307
US National	4 wk ahead	Bin	percent	4,9	5	0.012922
US National	4 wk ahead	Bin	percent	5	5,1	0.012532
US National	4 wk ahead	Bin	percent	5,1	5,2	0.012138
US National	4 wk ahead	Bin	percent	5,2	5,3	0.011741
US National	4 wk ahead	Bin	percent	5,3	5,4	0.011340999999999999
US National	4 wk ahead	Bin	percent	5,4	5,5	0.010936
US National	4 wk ahead	Bin	percent	5,5	5,6	0.010528
US National	4 wk ahead	Bin	percent	5,6	5,7	0.010114999999999999
US National	4 wk ahead	Bin	percent	5,7	5,8	0.009696
US National	4 wk ahead	Bin	percent	5,8	5,9	0.009271999999999999
US National	4 wk ahead	Bin	percent	5,9	6	0.008843
US National	4 wk ahead	Bin	percent	6	6,1	0.008409999999999999
US National	4 wk ahead	Bin	percent	6,1	6,2	0.007975
US National	4 wk ahead	Bin	percent	6,2	6,3	0.007539
US National	4 wk ahead	Bin	percent	6,3	6,4	0.007104999999999999
US National	4 wk ahead	Bin	percent	6,4	6,5	0.006677
US National	4 wk ahead	Bin	percent	6,5	6,6	0.006258
US National	4 wk ahead	Bin	percent	6,6	6,7	0.005850999999999999
US National	4 wk ahead	Bin	percent	6,7	6,8	0.005461
US National	4 wk ahead	Bin	percent	6,8	6,9	0.00509
US National	4 wk ahead	Bin	percent	6,9	7	0.004742
US National	4 wk ahead	Bin	percent	7	7,1	0.004419
US National	4 wk ahead	Bin	percent	7,1	7,2	0.004123
US National	4 wk ahead	Bin	percent	7,2	7,3	0.0038569999999999998
US National	4 wk ahead	Bin	percent	7,3	7,4	0.0036209999999999997
US National	4 wk ahead	Bin	percent	7,4	7,5	0.003414
US National	4 wk ahead	Bin	percent	7,5	7,6	0.003237
US National	4 wk ahead	Bin	percent	7,6	7,7	0.003088
US National	4 wk ahead	Bin	percent	7,7	7,8	0.002966
US National	4 wk ahead	Bin	percent	7,8	7,9	0.002868
US National	4 wk ahead	Bin	percent	7,9	8	0.002793
US National	4 wk ahead	Bin	percent	8	8,1	0.002737
US National	4 wk ahead	Bin	percent	8,1	8,2	0.002698
US National	4 wk ahead	Bin	percent	8,2	8,3	0.002673
US National	4 wk ahead	Bin	percent	8,3	8,4	0.0026579999999999998
US National	4 wk ahead	Bin	percent	8,4	8,5	0.0026509999999999997
US National	4 wk ahead	Bin	percent	8,5	8,6	0.002649
US National	4 wk ahead	Bin	percent	8,6	8,7	0.00265
US National	4 wk ahead	Bin	percent	8,7	8,8	0.0026509999999999997
US National	4 wk ahead	Bin	percent	8,8	8,9	0.00265
US National	4 wk ahead	Bin	percent	8,9	9	0.0026449999999999998
US National	4 wk ahead	Bin	percent	9	9,1	0.002636
US National	4 wk ahead	Bin	percent	9,1	9,2	0.00262
US National	4 wk ahead	Bin	percent	9,2	9,3	0.002597
US National	4 wk ahead	Bin	percent	9,3	9,4	0.0025659999999999997
US National	4 wk ahead	Bin	percent	9,4	9,5	0.0025269999999999997
US National	4 wk ahead	Bin	percent	9,5	9,6	0.0024779999999999997
US National	4 wk ahead	Bin	percent	9,6	9,7	0.0024219999999999997
US National	4 wk ahead	Bin	percent	9,7	9,8	0.002358
US National	4 wk ahead	Bin	percent	9,8	9,9	0.002286
US National	4 wk ahead	Bin	percent	9,9	10	0.002209
US National	4 wk ahead	Bin	percent	10	10,1	0.002126
US National	4 wk ahead	Bin	percent	10,1	10,2	0.002041
US National	4 wk ahead	Bin	percent	10,2	10,3	0.0019529999999999999
US National	4 wk ahead	Bin	percent	10,3	10,4	0.0018659999999999998
US National	4 wk ahead	Bin	percent	10,4	10,5	0.00178
US National	4 wk ahead	Bin	percent	10,5	10,6	0.001697
US National	4 wk ahead	Bin	percent	10,6	10,7	0.001619
US National	4 wk ahead	Bin	percent	10,7	10,8	0.001547
US National	4 wk ahead	Bin	percent	10,8	10,9	0.001482
US National	4 wk ahead	Bin	percent	10,9	11	0.0014249999999999998
US National	4 wk ahead	Bin	percent	11	11,1	0.001375
US National	4 wk ahead	Bin	percent	11,1	11,2	0.0013319999999999999
US National	4 wk ahead	Bin	percent	11,2	11,3	0.001297
US National	4 wk ahead	Bin	percent	11,3	11,4	0.001267
US National	4 wk ahead	Bin	percent	11,4	11,5	0.001243
US National	4 wk ahead	Bin	percent	11,5	11,6	0.001222
US National	4 wk ahead	Bin	percent	11,6	11,7	0.001204
US National	4 wk ahead	Bin	percent	11,7	11,8	0.001187
US National	4 wk ahead	Bin	percent	11,8	11,9	0.001171
US National	4 wk ahead	Bin	percent	11,9	12	0.001155
US National	4 wk ahead	Bin	percent	12	12,1	0.001138
US National	4 wk ahead	Bin	percent	12,1	12,2	0.001121
US National	4 wk ahead	Bin	percent	12,2	12,3	0.001103
US National	4 wk ahead	Bin	percent	12,3	12,4	0.001085
US National	4 wk ahead	Bin	percent	12,4	12,5	0.001068
US National	4 wk ahead	Bin	percent	12,5	12,6	0.001052
US National	4 wk ahead	Bin	percent	12,6	12,7	0.0010379999999999999
US National	4 wk ahead	Bin	percent	12,7	12,8	0.001026
US National	4 wk ahead	Bin	percent	12,8	12,9	0.001018
US National	4 wk ahead	Bin	percent	12,9	13	0.001013
US National	4 wk ahead	Bin	percent	13	100	0.029716
