# Supplementary material for: Use of daily Internet search query data improves real-time projections of influenza epidemics
Source: J R Soc Interface. 2018 Oct 10;15(147):20180220. doi: 10.1098/rsif.2018.0220 (PMC6228485; doi:10.1098/rsif.2018.0220)
Supplement: Prediction results in FluChallenge format [file rsif20180220supp2.gz › Forecast-files/mss-15-wikiWEEKnoNOW/5-15_paramrep.txt]

{"LL"	{112.99436988573909	223.95090653916512	387.2888824786206	458.96813127810094}}
{"DD"	{2.1353604468623955	3.5268295428210115	5.691318575542096	6.694680913003272}}
{"R0max"	{1.6411463243819135	2.0677320105991797	2.8670978618994294	3.312742112427837}}
{"R0min"	{0.852897589899645	0.8977007923779579	1.0370369491930689	1.1498434430183975}}
{"Inf"	{1328.6221276137633	2401.9356730922614	4018.555639794163	4886.395016698205}}
{"Sus"	{43278.66458125048	46483.80271416074	52384.48101837017	62333.898820492475}}
{"R0(t)"	{1.2811527481840734	1.5108208331253832	1.8900553177427697	2.121602872576174}}
{"Reff"	{0.6549204005706347	0.7674871137980409	0.9220975397829841	1.033819693373865}}
