# Supplementary material for: Use of daily Internet search query data improves real-time projections of influenza epidemics
Source: J R Soc Interface. 2018 Oct 10;15(147):20180220. doi: 10.1098/rsif.2018.0220 (PMC6228485; doi:10.1098/rsif.2018.0220)
Supplement: Prediction results in FluChallenge format [file rsif20180220supp2.gz › Forecast-files/mss-15-wikiWEEKnoNOW/7-13_paramrep.txt]

{"LL"	{58.45957569198627	194.00274006095486	388.5432944412173	454.4927305726018}}
{"DD"	{2.548040719983492	4.157061465620456	5.699875181976067	6.553792208245436}}
{"R0max"	{2.0008543467395494	2.4079105637653133	3.1330188814712434	3.74898526820248}}
{"R0min"	{0.8259916310908403	0.8718162100163948	1.0051400909169508	1.1194656145868263}}
{"Inf"	{1840.2338373409066	2873.3472510649053	3735.898463455973	4228.022868592701}}
{"Sus"	{54060.09306933989	60715.42767169168	66689.4882850277	75881.64228502804}}
{"R0(t)"	{1.4114640379418855	1.6425194844786026	1.9091790771733268	2.1846955972693802}}
{"Reff"	{0.9430991883203088	1.0478165222626594	1.2054798942836318	1.4219642940574444}}
