# Supplementary material for: Use of daily Internet search query data improves real-time projections of influenza epidemics
Source: J R Soc Interface. 2018 Oct 10;15(147):20180220. doi: 10.1098/rsif.2018.0220 (PMC6228485; doi:10.1098/rsif.2018.0220)
Supplement: Prediction results in FluChallenge format [file rsif20180220supp2.gz › Forecast-files/mss-15-wikiWEEKnoNOW/2010-EW47.csv]

Location	Target	Type	Unit	Bin_start_incl	Bin_end_notincl	Value
US National	1 wk ahead	Point	percent	NA	NA	2.0222
US National	1 wk ahead	Bin	percent	0	0,1	0.
US National	1 wk ahead	Bin	percent	0,1	0,2	0.
US National	1 wk ahead	Bin	percent	0,2	0,3	0.
US National	1 wk ahead	Bin	percent	0,3	0,4	0.
US National	1 wk ahead	Bin	percent	0,4	0,5	1.e-6
US National	1 wk ahead	Bin	percent	0,5	0,6	9.999999999999999e-6
US National	1 wk ahead	Bin	percent	0,6	0,7	0.000058
US National	1 wk ahead	Bin	percent	0,7	0,8	0.00026199999999999997
US National	1 wk ahead	Bin	percent	0,8	0,9	0.000949
US National	1 wk ahead	Bin	percent	0,9	1	0.00279
US National	1 wk ahead	Bin	percent	1	1,1	0.006737
US National	1 wk ahead	Bin	percent	1,1	1,2	0.013562
US National	1 wk ahead	Bin	percent	1,2	1,3	0.023237999999999998
US National	1 wk ahead	Bin	percent	1,3	1,4	0.034806
US National	1 wk ahead	Bin	percent	1,4	1,5	0.046971
US National	1 wk ahead	Bin	percent	1,5	1,6	0.058653
US National	1 wk ahead	Bin	percent	1,6	1,7	0.06873
US National	1 wk ahead	Bin	percent	1,7	1,8	0.075585
US National	1 wk ahead	Bin	percent	1,8	1,9	0.07761599999999999
US National	1 wk ahead	Bin	percent	1,9	2	0.074423
US National	1 wk ahead	Bin	percent	2	2,1	0.067465
US National	1 wk ahead	Bin	percent	2,1	2,2	0.059440999999999994
US National	1 wk ahead	Bin	percent	2,2	2,3	0.052565
US National	1 wk ahead	Bin	percent	2,3	2,4	0.047094
US National	1 wk ahead	Bin	percent	2,4	2,5	0.041849
US National	1 wk ahead	Bin	percent	2,5	2,6	0.036161
US National	1 wk ahead	Bin	percent	2,6	2,7	0.030666
US National	1 wk ahead	Bin	percent	2,7	2,8	0.026213
US National	1 wk ahead	Bin	percent	2,8	2,9	0.022871
US National	1 wk ahead	Bin	percent	2,9	3	0.020173
US National	1 wk ahead	Bin	percent	3	3,1	0.017685
US National	1 wk ahead	Bin	percent	3,1	3,2	0.015132
US National	1 wk ahead	Bin	percent	3,2	3,3	0.01241
US National	1 wk ahead	Bin	percent	3,3	3,4	0.009616
US National	1 wk ahead	Bin	percent	3,4	3,5	0.006952
US National	1 wk ahead	Bin	percent	3,5	3,6	0.004612
US National	1 wk ahead	Bin	percent	3,6	3,7	0.002796
US National	1 wk ahead	Bin	percent	3,7	3,8	0.0017009999999999998
US National	1 wk ahead	Bin	percent	3,8	3,9	0.00138
US National	1 wk ahead	Bin	percent	3,9	4	0.001611
US National	1 wk ahead	Bin	percent	4	4,1	0.001947
US National	1 wk ahead	Bin	percent	4,1	4,2	0.001972
US National	1 wk ahead	Bin	percent	4,2	4,3	0.0015789999999999999
US National	1 wk ahead	Bin	percent	4,3	4,4	0.000988
US National	1 wk ahead	Bin	percent	4,4	4,5	0.000481
US National	1 wk ahead	Bin	percent	4,5	4,6	0.000183
US National	1 wk ahead	Bin	percent	4,6	4,7	0.000054
US National	1 wk ahead	Bin	percent	4,7	4,8	0.000012
US National	1 wk ahead	Bin	percent	4,8	4,9	2.e-6
US National	1 wk ahead	Bin	percent	4,9	5	1.e-6
US National	1 wk ahead	Bin	percent	5	5,1	3.e-6
US National	1 wk ahead	Bin	percent	5,1	5,2	0.000016
US National	1 wk ahead	Bin	percent	5,2	5,3	0.00007099999999999999
US National	1 wk ahead	Bin	percent	5,3	5,4	0.000252
US National	1 wk ahead	Bin	percent	5,4	5,5	0.000703
US National	1 wk ahead	Bin	percent	5,5	5,6	0.001544
US National	1 wk ahead	Bin	percent	5,6	5,7	0.00267
US National	1 wk ahead	Bin	percent	5,7	5,8	0.003658
US National	1 wk ahead	Bin	percent	5,8	5,9	0.004018
US National	1 wk ahead	Bin	percent	5,9	6	0.0036669999999999997
US National	1 wk ahead	Bin	percent	6	6,1	0.003034
US National	1 wk ahead	Bin	percent	6,1	6,2	0.00259
US National	1 wk ahead	Bin	percent	6,2	6,3	0.002378
US National	1 wk ahead	Bin	percent	6,3	6,4	0.002108
US National	1 wk ahead	Bin	percent	6,4	6,5	0.001599
US National	1 wk ahead	Bin	percent	6,5	6,6	0.000977
US National	1 wk ahead	Bin	percent	6,6	6,7	0.00047
US National	1 wk ahead	Bin	percent	6,7	6,8	0.000177
US National	1 wk ahead	Bin	percent	6,8	6,9	0.000052
US National	1 wk ahead	Bin	percent	6,9	7	0.000012
US National	1 wk ahead	Bin	percent	7	7,1	2.e-6
US National	1 wk ahead	Bin	percent	7,1	7,2	0.
US National	1 wk ahead	Bin	percent	7,2	7,3	0.
US National	1 wk ahead	Bin	percent	7,3	7,4	0.
US National	1 wk ahead	Bin	percent	7,4	7,5	0.
US National	1 wk ahead	Bin	percent	7,5	7,6	0.
US National	1 wk ahead	Bin	percent	7,6	7,7	0.
US National	1 wk ahead	Bin	percent	7,7	7,8	0.
US National	1 wk ahead	Bin	percent	7,8	7,9	0.
US National	1 wk ahead	Bin	percent	7,9	8	0.
US National	1 wk ahead	Bin	percent	8	8,1	0.
US National	1 wk ahead	Bin	percent	8,1	8,2	0.
US National	1 wk ahead	Bin	percent	8,2	8,3	0.
US National	1 wk ahead	Bin	percent	8,3	8,4	0.
US National	1 wk ahead	Bin	percent	8,4	8,5	0.
US National	1 wk ahead	Bin	percent	8,5	8,6	0.
US National	1 wk ahead	Bin	percent	8,6	8,7	0.
US National	1 wk ahead	Bin	percent	8,7	8,8	0.
US National	1 wk ahead	Bin	percent	8,8	8,9	0.
US National	1 wk ahead	Bin	percent	8,9	9	0.
US National	1 wk ahead	Bin	percent	9	9,1	0.
US National	1 wk ahead	Bin	percent	9,1	9,2	0.
US National	1 wk ahead	Bin	percent	9,2	9,3	0.
US National	1 wk ahead	Bin	percent	9,3	9,4	0.
US National	1 wk ahead	Bin	percent	9,4	9,5	0.
US National	1 wk ahead	Bin	percent	9,5	9,6	0.
US National	1 wk ahead	Bin	percent	9,6	9,7	0.
US National	1 wk ahead	Bin	percent	9,7	9,8	0.
US National	1 wk ahead	Bin	percent	9,8	9,9	0.
US National	1 wk ahead	Bin	percent	9,9	10	0.
US National	1 wk ahead	Bin	percent	10	10,1	0.
US National	1 wk ahead	Bin	percent	10,1	10,2	0.
US National	1 wk ahead	Bin	percent	10,2	10,3	0.
US National	1 wk ahead	Bin	percent	10,3	10,4	0.
US National	1 wk ahead	Bin	percent	10,4	10,5	0.
US National	1 wk ahead	Bin	percent	10,5	10,6	0.
US National	1 wk ahead	Bin	percent	10,6	10,7	0.
US National	1 wk ahead	Bin	percent	10,7	10,8	0.
US National	1 wk ahead	Bin	percent	10,8	10,9	0.
US National	1 wk ahead	Bin	percent	10,9	11	0.
US National	1 wk ahead	Bin	percent	11	11,1	0.
US National	1 wk ahead	Bin	percent	11,1	11,2	0.
US National	1 wk ahead	Bin	percent	11,2	11,3	0.
US National	1 wk ahead	Bin	percent	11,3	11,4	0.
US National	1 wk ahead	Bin	percent	11,4	11,5	0.
US National	1 wk ahead	Bin	percent	11,5	11,6	0.
US National	1 wk ahead	Bin	percent	11,6	11,7	0.
US National	1 wk ahead	Bin	percent	11,7	11,8	0.
US National	1 wk ahead	Bin	percent	11,8	11,9	0.
US National	1 wk ahead	Bin	percent	11,9	12	0.
US National	1 wk ahead	Bin	percent	12	12,1	0.
US National	1 wk ahead	Bin	percent	12,1	12,2	0.
US National	1 wk ahead	Bin	percent	12,2	12,3	0.
US National	1 wk ahead	Bin	percent	12,3	12,4	0.
US National	1 wk ahead	Bin	percent	12,4	12,5	0.
US National	1 wk ahead	Bin	percent	12,5	12,6	0.
US National	1 wk ahead	Bin	percent	12,6	12,7	0.
US National	1 wk ahead	Bin	percent	12,7	12,8	0.
US National	1 wk ahead	Bin	percent	12,8	12,9	0.
US National	1 wk ahead	Bin	percent	12,9	13	0.
US National	1 wk ahead	Bin	percent	13	100	0.
US National	2 wk ahead	Point	percent	NA	NA	2.516
US National	2 wk ahead	Bin	percent	0	0,1	0.000445
US National	2 wk ahead	Bin	percent	0,1	0,2	0.000768
US National	2 wk ahead	Bin	percent	0,2	0,3	0.001271
US National	2 wk ahead	Bin	percent	0,3	0,4	0.0020139999999999997
US National	2 wk ahead	Bin	percent	0,4	0,5	0.0030589999999999997
US National	2 wk ahead	Bin	percent	0,5	0,6	0.004458999999999999
US National	2 wk ahead	Bin	percent	0,6	0,7	0.006245
US National	2 wk ahead	Bin	percent	0,7	0,8	0.008416
US National	2 wk ahead	Bin	percent	0,8	0,9	0.010933
US National	2 wk ahead	Bin	percent	0,9	1	0.013718999999999999
US National	2 wk ahead	Bin	percent	1	1,1	0.016668
US National	2 wk ahead	Bin	percent	1,1	1,2	0.01966
US National	2 wk ahead	Bin	percent	1,2	1,3	0.022576
US National	2 wk ahead	Bin	percent	1,3	1,4	0.025314
US National	2 wk ahead	Bin	percent	1,4	1,5	0.027794
US National	2 wk ahead	Bin	percent	1,5	1,6	0.029958
US National	2 wk ahead	Bin	percent	1,6	1,7	0.031767
US National	2 wk ahead	Bin	percent	1,7	1,8	0.033188999999999996
US National	2 wk ahead	Bin	percent	1,8	1,9	0.034198
US National	2 wk ahead	Bin	percent	1,9	2	0.034775
US National	2 wk ahead	Bin	percent	2	2,1	0.03491
US National	2 wk ahead	Bin	percent	2,1	2,2	0.034613
US National	2 wk ahead	Bin	percent	2,2	2,3	0.033915
US National	2 wk ahead	Bin	percent	2,3	2,4	0.032869999999999996
US National	2 wk ahead	Bin	percent	2,4	2,5	0.031546
US National	2 wk ahead	Bin	percent	2,5	2,6	0.030022999999999998
US National	2 wk ahead	Bin	percent	2,6	2,7	0.02838
US National	2 wk ahead	Bin	percent	2,7	2,8	0.026691
US National	2 wk ahead	Bin	percent	2,8	2,9	0.025019
US National	2 wk ahead	Bin	percent	2,9	3	0.02341
US National	2 wk ahead	Bin	percent	3	3,1	0.021894999999999998
US National	2 wk ahead	Bin	percent	3,1	3,2	0.020489999999999998
US National	2 wk ahead	Bin	percent	3,2	3,3	0.019188999999999998
US National	2 wk ahead	Bin	percent	3,3	3,4	0.017977
US National	2 wk ahead	Bin	percent	3,4	3,5	0.016829
US National	2 wk ahead	Bin	percent	3,5	3,6	0.015722
US National	2 wk ahead	Bin	percent	3,6	3,7	0.014641999999999999
US National	2 wk ahead	Bin	percent	3,7	3,8	0.01359
US National	2 wk ahead	Bin	percent	3,8	3,9	0.012582
US National	2 wk ahead	Bin	percent	3,9	4	0.011646
US National	2 wk ahead	Bin	percent	4	4,1	0.010815
US National	2 wk ahead	Bin	percent	4,1	4,2	0.010111
US National	2 wk ahead	Bin	percent	4,2	4,3	0.009545
US National	2 wk ahead	Bin	percent	4,3	4,4	0.009106
US National	2 wk ahead	Bin	percent	4,4	4,5	0.008768999999999999
US National	2 wk ahead	Bin	percent	4,5	4,6	0.008496
US National	2 wk ahead	Bin	percent	4,6	4,7	0.008246
US National	2 wk ahead	Bin	percent	4,7	4,8	0.007981
US National	2 wk ahead	Bin	percent	4,8	4,9	0.0076749999999999995
US National	2 wk ahead	Bin	percent	4,9	5	0.007313
US National	2 wk ahead	Bin	percent	5	5,1	0.006895
US National	2 wk ahead	Bin	percent	5,1	5,2	0.006428
US National	2 wk ahead	Bin	percent	5,2	5,3	0.005928
US National	2 wk ahead	Bin	percent	5,3	5,4	0.005415
US National	2 wk ahead	Bin	percent	5,4	5,5	0.004909
US National	2 wk ahead	Bin	percent	5,5	5,6	0.004428
US National	2 wk ahead	Bin	percent	5,6	5,7	0.003988
US National	2 wk ahead	Bin	percent	5,7	5,8	0.003603
US National	2 wk ahead	Bin	percent	5,8	5,9	0.003279
US National	2 wk ahead	Bin	percent	5,9	6	0.0030139999999999998
US National	2 wk ahead	Bin	percent	6	6,1	0.0028
US National	2 wk ahead	Bin	percent	6,1	6,2	0.002621
US National	2 wk ahead	Bin	percent	6,2	6,3	0.002459
US National	2 wk ahead	Bin	percent	6,3	6,4	0.0022919999999999998
US National	2 wk ahead	Bin	percent	6,4	6,5	0.0021089999999999998
US National	2 wk ahead	Bin	percent	6,5	6,6	0.0019019999999999998
US National	2 wk ahead	Bin	percent	6,6	6,7	0.0016769999999999999
US National	2 wk ahead	Bin	percent	6,7	6,8	0.001449
US National	2 wk ahead	Bin	percent	6,8	6,9	0.001237
US National	2 wk ahead	Bin	percent	6,9	7	0.00106
US National	2 wk ahead	Bin	percent	7	7,1	0.000936
US National	2 wk ahead	Bin	percent	7,1	7,2	0.000873
US National	2 wk ahead	Bin	percent	7,2	7,3	0.0008709999999999999
US National	2 wk ahead	Bin	percent	7,3	7,4	0.000923
US National	2 wk ahead	Bin	percent	7,4	7,5	0.001015
US National	2 wk ahead	Bin	percent	7,5	7,6	0.001129
US National	2 wk ahead	Bin	percent	7,6	7,7	0.0012469999999999998
US National	2 wk ahead	Bin	percent	7,7	7,8	0.001351
US National	2 wk ahead	Bin	percent	7,8	7,9	0.001429
US National	2 wk ahead	Bin	percent	7,9	8	0.001469
US National	2 wk ahead	Bin	percent	8	8,1	0.0014659999999999999
US National	2 wk ahead	Bin	percent	8,1	8,2	0.00142
US National	2 wk ahead	Bin	percent	8,2	8,3	0.001333
US National	2 wk ahead	Bin	percent	8,3	8,4	0.0012109999999999998
US National	2 wk ahead	Bin	percent	8,4	8,5	0.001063
US National	2 wk ahead	Bin	percent	8,5	8,6	0.0009
US National	2 wk ahead	Bin	percent	8,6	8,7	0.000734
US National	2 wk ahead	Bin	percent	8,7	8,8	0.000576
US National	2 wk ahead	Bin	percent	8,8	8,9	0.000434
US National	2 wk ahead	Bin	percent	8,9	9	0.00031299999999999996
US National	2 wk ahead	Bin	percent	9	9,1	0.000217
US National	2 wk ahead	Bin	percent	9,1	9,2	0.000143
US National	2 wk ahead	Bin	percent	9,2	9,3	0.00009099999999999999
US National	2 wk ahead	Bin	percent	9,3	9,4	0.000054999999999999995
US National	2 wk ahead	Bin	percent	9,4	9,5	0.000032
US National	2 wk ahead	Bin	percent	9,5	9,6	0.000017
US National	2 wk ahead	Bin	percent	9,6	9,7	9.e-6
US National	2 wk ahead	Bin	percent	9,7	9,8	4.9999999999999996e-6
US National	2 wk ahead	Bin	percent	9,8	9,9	2.e-6
US National	2 wk ahead	Bin	percent	9,9	10	1.e-6
US National	2 wk ahead	Bin	percent	10	10,1	0.
US National	2 wk ahead	Bin	percent	10,1	10,2	0.
US National	2 wk ahead	Bin	percent	10,2	10,3	0.
US National	2 wk ahead	Bin	percent	10,3	10,4	0.
US National	2 wk ahead	Bin	percent	10,4	10,5	0.
US National	2 wk ahead	Bin	percent	10,5	10,6	0.
US National	2 wk ahead	Bin	percent	10,6	10,7	0.
US National	2 wk ahead	Bin	percent	10,7	10,8	0.
US National	2 wk ahead	Bin	percent	10,8	10,9	0.
US National	2 wk ahead	Bin	percent	10,9	11	0.
US National	2 wk ahead	Bin	percent	11	11,1	0.
US National	2 wk ahead	Bin	percent	11,1	11,2	0.
US National	2 wk ahead	Bin	percent	11,2	11,3	0.
US National	2 wk ahead	Bin	percent	11,3	11,4	0.
US National	2 wk ahead	Bin	percent	11,4	11,5	0.
US National	2 wk ahead	Bin	percent	11,5	11,6	0.
US National	2 wk ahead	Bin	percent	11,6	11,7	0.
US National	2 wk ahead	Bin	percent	11,7	11,8	0.
US National	2 wk ahead	Bin	percent	11,8	11,9	0.
US National	2 wk ahead	Bin	percent	11,9	12	0.
US National	2 wk ahead	Bin	percent	12	12,1	0.
US National	2 wk ahead	Bin	percent	12,1	12,2	0.
US National	2 wk ahead	Bin	percent	12,2	12,3	0.
US National	2 wk ahead	Bin	percent	12,3	12,4	0.
US National	2 wk ahead	Bin	percent	12,4	12,5	0.
US National	2 wk ahead	Bin	percent	12,5	12,6	0.
US National	2 wk ahead	Bin	percent	12,6	12,7	0.
US National	2 wk ahead	Bin	percent	12,7	12,8	0.
US National	2 wk ahead	Bin	percent	12,8	12,9	0.
US National	2 wk ahead	Bin	percent	12,9	13	0.
US National	2 wk ahead	Bin	percent	13	100	0.030015
US National	3 wk ahead	Point	percent	NA	NA	3.1678
US National	3 wk ahead	Bin	percent	0	0,1	0.003303
US National	3 wk ahead	Bin	percent	0,1	0,2	0.004042
US National	3 wk ahead	Bin	percent	0,2	0,3	0.004879
US National	3 wk ahead	Bin	percent	0,3	0,4	0.005807
US National	3 wk ahead	Bin	percent	0,4	0,5	0.006821
US National	3 wk ahead	Bin	percent	0,5	0,6	0.00791
US National	3 wk ahead	Bin	percent	0,6	0,7	0.00906
US National	3 wk ahead	Bin	percent	0,7	0,8	0.010254
US National	3 wk ahead	Bin	percent	0,8	0,9	0.011472
US National	3 wk ahead	Bin	percent	0,9	1	0.012697
US National	3 wk ahead	Bin	percent	1	1,1	0.013906
US National	3 wk ahead	Bin	percent	1,1	1,2	0.015080999999999999
US National	3 wk ahead	Bin	percent	1,2	1,3	0.016204
US National	3 wk ahead	Bin	percent	1,3	1,4	0.017256999999999998
US National	3 wk ahead	Bin	percent	1,4	1,5	0.018227
US National	3 wk ahead	Bin	percent	1,5	1,6	0.019098999999999998
US National	3 wk ahead	Bin	percent	1,6	1,7	0.019865
US National	3 wk ahead	Bin	percent	1,7	1,8	0.020515
US National	3 wk ahead	Bin	percent	1,8	1,9	0.021044999999999998
US National	3 wk ahead	Bin	percent	1,9	2	0.021446999999999997
US National	3 wk ahead	Bin	percent	2	2,1	0.02172
US National	3 wk ahead	Bin	percent	2,1	2,2	0.021866
US National	3 wk ahead	Bin	percent	2,2	2,3	0.021887
US National	3 wk ahead	Bin	percent	2,3	2,4	0.021786
US National	3 wk ahead	Bin	percent	2,4	2,5	0.021571
US National	3 wk ahead	Bin	percent	2,5	2,6	0.021252
US National	3 wk ahead	Bin	percent	2,6	2,7	0.020843
US National	3 wk ahead	Bin	percent	2,7	2,8	0.020356
US National	3 wk ahead	Bin	percent	2,8	2,9	0.019806999999999998
US National	3 wk ahead	Bin	percent	2,9	3	0.019211
US National	3 wk ahead	Bin	percent	3	3,1	0.018584
US National	3 wk ahead	Bin	percent	3,1	3,2	0.017939999999999998
US National	3 wk ahead	Bin	percent	3,2	3,3	0.017293
US National	3 wk ahead	Bin	percent	3,3	3,4	0.016654
US National	3 wk ahead	Bin	percent	3,4	3,5	0.016031
US National	3 wk ahead	Bin	percent	3,5	3,6	0.015429
US National	3 wk ahead	Bin	percent	3,6	3,7	0.014851999999999999
US National	3 wk ahead	Bin	percent	3,7	3,8	0.014301
US National	3 wk ahead	Bin	percent	3,8	3,9	0.013774999999999999
US National	3 wk ahead	Bin	percent	3,9	4	0.013271999999999999
US National	3 wk ahead	Bin	percent	4	4,1	0.012787999999999999
US National	3 wk ahead	Bin	percent	4,1	4,2	0.012317999999999999
US National	3 wk ahead	Bin	percent	4,2	4,3	0.011859
US National	3 wk ahead	Bin	percent	4,3	4,4	0.011408
US National	3 wk ahead	Bin	percent	4,4	4,5	0.01096
US National	3 wk ahead	Bin	percent	4,5	4,6	0.010513999999999999
US National	3 wk ahead	Bin	percent	4,6	4,7	0.010069999999999999
US National	3 wk ahead	Bin	percent	4,7	4,8	0.009628
US National	3 wk ahead	Bin	percent	4,8	4,9	0.00919
US National	3 wk ahead	Bin	percent	4,9	5	0.008759
US National	3 wk ahead	Bin	percent	5	5,1	0.008339
US National	3 wk ahead	Bin	percent	5,1	5,2	0.007935
US National	3 wk ahead	Bin	percent	5,2	5,3	0.007552
US National	3 wk ahead	Bin	percent	5,3	5,4	0.007193
US National	3 wk ahead	Bin	percent	5,4	5,5	0.006862999999999999
US National	3 wk ahead	Bin	percent	5,5	5,6	0.0065639999999999995
US National	3 wk ahead	Bin	percent	5,6	5,7	0.006297
US National	3 wk ahead	Bin	percent	5,7	5,8	0.006062
US National	3 wk ahead	Bin	percent	5,8	5,9	0.005856999999999999
US National	3 wk ahead	Bin	percent	5,9	6	0.00568
US National	3 wk ahead	Bin	percent	6	6,1	0.0055249999999999995
US National	3 wk ahead	Bin	percent	6,1	6,2	0.0053879999999999996
US National	3 wk ahead	Bin	percent	6,2	6,3	0.0052629999999999994
US National	3 wk ahead	Bin	percent	6,3	6,4	0.005144999999999999
US National	3 wk ahead	Bin	percent	6,4	6,5	0.00503
US National	3 wk ahead	Bin	percent	6,5	6,6	0.004913
US National	3 wk ahead	Bin	percent	6,6	6,7	0.0047929999999999995
US National	3 wk ahead	Bin	percent	6,7	6,8	0.004667999999999999
US National	3 wk ahead	Bin	percent	6,8	6,9	0.00454
US National	3 wk ahead	Bin	percent	6,9	7	0.004409
US National	3 wk ahead	Bin	percent	7	7,1	0.004279
US National	3 wk ahead	Bin	percent	7,1	7,2	0.004151
US National	3 wk ahead	Bin	percent	7,2	7,3	0.004029
US National	3 wk ahead	Bin	percent	7,3	7,4	0.003916
US National	3 wk ahead	Bin	percent	7,4	7,5	0.0038109999999999997
US National	3 wk ahead	Bin	percent	7,5	7,6	0.003717
US National	3 wk ahead	Bin	percent	7,6	7,7	0.0036309999999999997
US National	3 wk ahead	Bin	percent	7,7	7,8	0.0035529999999999997
US National	3 wk ahead	Bin	percent	7,8	7,9	0.0034779999999999998
US National	3 wk ahead	Bin	percent	7,9	8	0.0034029999999999998
US National	3 wk ahead	Bin	percent	8	8,1	0.003325
US National	3 wk ahead	Bin	percent	8,1	8,2	0.0032389999999999997
US National	3 wk ahead	Bin	percent	8,2	8,3	0.003142
US National	3 wk ahead	Bin	percent	8,3	8,4	0.003032
US National	3 wk ahead	Bin	percent	8,4	8,5	0.002908
US National	3 wk ahead	Bin	percent	8,5	8,6	0.002768
US National	3 wk ahead	Bin	percent	8,6	8,7	0.002616
US National	3 wk ahead	Bin	percent	8,7	8,8	0.002453
US National	3 wk ahead	Bin	percent	8,8	8,9	0.002283
US National	3 wk ahead	Bin	percent	8,9	9	0.002111
US National	3 wk ahead	Bin	percent	9	9,1	0.001941
US National	3 wk ahead	Bin	percent	9,1	9,2	0.00178
US National	3 wk ahead	Bin	percent	9,2	9,3	0.00163
US National	3 wk ahead	Bin	percent	9,3	9,4	0.0014969999999999998
US National	3 wk ahead	Bin	percent	9,4	9,5	0.001384
US National	3 wk ahead	Bin	percent	9,5	9,6	0.001292
US National	3 wk ahead	Bin	percent	9,6	9,7	0.0012209999999999999
US National	3 wk ahead	Bin	percent	9,7	9,8	0.001171
US National	3 wk ahead	Bin	percent	9,8	9,9	0.00114
US National	3 wk ahead	Bin	percent	9,9	10	0.0011229999999999999
US National	3 wk ahead	Bin	percent	10	10,1	0.001119
US National	3 wk ahead	Bin	percent	10,1	10,2	0.001121
US National	3 wk ahead	Bin	percent	10,2	10,3	0.001126
US National	3 wk ahead	Bin	percent	10,3	10,4	0.001129
US National	3 wk ahead	Bin	percent	10,4	10,5	0.001126
US National	3 wk ahead	Bin	percent	10,5	10,6	0.001116
US National	3 wk ahead	Bin	percent	10,6	10,7	0.001095
US National	3 wk ahead	Bin	percent	10,7	10,8	0.001064
US National	3 wk ahead	Bin	percent	10,8	10,9	0.001024
US National	3 wk ahead	Bin	percent	10,9	11	0.000975
US National	3 wk ahead	Bin	percent	11	11,1	0.0009199999999999999
US National	3 wk ahead	Bin	percent	11,1	11,2	0.0008629999999999999
US National	3 wk ahead	Bin	percent	11,2	11,3	0.000807
US National	3 wk ahead	Bin	percent	11,3	11,4	0.0007549999999999999
US National	3 wk ahead	Bin	percent	11,4	11,5	0.000712
US National	3 wk ahead	Bin	percent	11,5	11,6	0.0006789999999999999
US National	3 wk ahead	Bin	percent	11,6	11,7	0.00066
US National	3 wk ahead	Bin	percent	11,7	11,8	0.000655
US National	3 wk ahead	Bin	percent	11,8	11,9	0.0006659999999999999
US National	3 wk ahead	Bin	percent	11,9	12	0.00069
US National	3 wk ahead	Bin	percent	12	12,1	0.0007279999999999999
US National	3 wk ahead	Bin	percent	12,1	12,2	0.000775
US National	3 wk ahead	Bin	percent	12,2	12,3	0.000829
US National	3 wk ahead	Bin	percent	12,3	12,4	0.000886
US National	3 wk ahead	Bin	percent	12,4	12,5	0.0009419999999999999
US National	3 wk ahead	Bin	percent	12,5	12,6	0.000992
US National	3 wk ahead	Bin	percent	12,6	12,7	0.0010329999999999998
US National	3 wk ahead	Bin	percent	12,7	12,8	0.001062
US National	3 wk ahead	Bin	percent	12,8	12,9	0.001075
US National	3 wk ahead	Bin	percent	12,9	13	0.001072
US National	3 wk ahead	Bin	percent	13	100	0.039452999999999995
US National	4 wk ahead	Point	percent	NA	NA	3.898
US National	4 wk ahead	Bin	percent	0	0,1	0.004751
US National	4 wk ahead	Bin	percent	0,1	0,2	0.005325
US National	4 wk ahead	Bin	percent	0,2	0,3	0.005928999999999999
US National	4 wk ahead	Bin	percent	0,3	0,4	0.006558
US National	4 wk ahead	Bin	percent	0,4	0,5	0.007208
US National	4 wk ahead	Bin	percent	0,5	0,6	0.007873
US National	4 wk ahead	Bin	percent	0,6	0,7	0.008548
US National	4 wk ahead	Bin	percent	0,7	0,8	0.009228
US National	4 wk ahead	Bin	percent	0,8	0,9	0.009904999999999999
US National	4 wk ahead	Bin	percent	0,9	1	0.010574
US National	4 wk ahead	Bin	percent	1	1,1	0.011228
US National	4 wk ahead	Bin	percent	1,1	1,2	0.011863
US National	4 wk ahead	Bin	percent	1,2	1,3	0.012471999999999999
US National	4 wk ahead	Bin	percent	1,3	1,4	0.013051
US National	4 wk ahead	Bin	percent	1,4	1,5	0.013594
US National	4 wk ahead	Bin	percent	1,5	1,6	0.014097
US National	4 wk ahead	Bin	percent	1,6	1,7	0.014556
US National	4 wk ahead	Bin	percent	1,7	1,8	0.014967
US National	4 wk ahead	Bin	percent	1,8	1,9	0.015328
US National	4 wk ahead	Bin	percent	1,9	2	0.015635
US National	4 wk ahead	Bin	percent	2	2,1	0.015887
US National	4 wk ahead	Bin	percent	2,1	2,2	0.016083
US National	4 wk ahead	Bin	percent	2,2	2,3	0.016222
US National	4 wk ahead	Bin	percent	2,3	2,4	0.016302
US National	4 wk ahead	Bin	percent	2,4	2,5	0.016326999999999998
US National	4 wk ahead	Bin	percent	2,5	2,6	0.016295999999999998
US National	4 wk ahead	Bin	percent	2,6	2,7	0.016212
US National	4 wk ahead	Bin	percent	2,7	2,8	0.016076
US National	4 wk ahead	Bin	percent	2,8	2,9	0.015895
US National	4 wk ahead	Bin	percent	2,9	3	0.015671
US National	4 wk ahead	Bin	percent	3	3,1	0.015408999999999999
US National	4 wk ahead	Bin	percent	3,1	3,2	0.015113999999999999
US National	4 wk ahead	Bin	percent	3,2	3,3	0.014792999999999999
US National	4 wk ahead	Bin	percent	3,3	3,4	0.014452
US National	4 wk ahead	Bin	percent	3,4	3,5	0.014096
US National	4 wk ahead	Bin	percent	3,5	3,6	0.013731
US National	4 wk ahead	Bin	percent	3,6	3,7	0.013363
US National	4 wk ahead	Bin	percent	3,7	3,8	0.012997
US National	4 wk ahead	Bin	percent	3,8	3,9	0.012638
US National	4 wk ahead	Bin	percent	3,9	4	0.012288
US National	4 wk ahead	Bin	percent	4	4,1	0.011953
US National	4 wk ahead	Bin	percent	4,1	4,2	0.011633
US National	4 wk ahead	Bin	percent	4,2	4,3	0.01133
US National	4 wk ahead	Bin	percent	4,3	4,4	0.011044
US National	4 wk ahead	Bin	percent	4,4	4,5	0.010775999999999999
US National	4 wk ahead	Bin	percent	4,5	4,6	0.010523
US National	4 wk ahead	Bin	percent	4,6	4,7	0.010284
US National	4 wk ahead	Bin	percent	4,7	4,8	0.010057
US National	4 wk ahead	Bin	percent	4,8	4,9	0.009838999999999999
US National	4 wk ahead	Bin	percent	4,9	5	0.009628
US National	4 wk ahead	Bin	percent	5	5,1	0.00942
US National	4 wk ahead	Bin	percent	5,1	5,2	0.009212999999999999
US National	4 wk ahead	Bin	percent	5,2	5,3	0.009004
US National	4 wk ahead	Bin	percent	5,3	5,4	0.008792
US National	4 wk ahead	Bin	percent	5,4	5,5	0.008575
US National	4 wk ahead	Bin	percent	5,5	5,6	0.008350999999999999
US National	4 wk ahead	Bin	percent	5,6	5,7	0.008121
US National	4 wk ahead	Bin	percent	5,7	5,8	0.007884
US National	4 wk ahead	Bin	percent	5,8	5,9	0.007640999999999999
US National	4 wk ahead	Bin	percent	5,9	6	0.007391999999999999
US National	4 wk ahead	Bin	percent	6	6,1	0.00714
US National	4 wk ahead	Bin	percent	6,1	6,2	0.006886
US National	4 wk ahead	Bin	percent	6,2	6,3	0.006631
US National	4 wk ahead	Bin	percent	6,3	6,4	0.006379
US National	4 wk ahead	Bin	percent	6,4	6,5	0.006130999999999999
US National	4 wk ahead	Bin	percent	6,5	6,6	0.005889
US National	4 wk ahead	Bin	percent	6,6	6,7	0.005656
US National	4 wk ahead	Bin	percent	6,7	6,8	0.005434
US National	4 wk ahead	Bin	percent	6,8	6,9	0.005222999999999999
US National	4 wk ahead	Bin	percent	6,9	7	0.005026
US National	4 wk ahead	Bin	percent	7	7,1	0.004843999999999999
US National	4 wk ahead	Bin	percent	7,1	7,2	0.004677
US National	4 wk ahead	Bin	percent	7,2	7,3	0.004526
US National	4 wk ahead	Bin	percent	7,3	7,4	0.004391
US National	4 wk ahead	Bin	percent	7,4	7,5	0.004272
US National	4 wk ahead	Bin	percent	7,5	7,6	0.004168
US National	4 wk ahead	Bin	percent	7,6	7,7	0.004079
US National	4 wk ahead	Bin	percent	7,7	7,8	0.004003
US National	4 wk ahead	Bin	percent	7,8	7,9	0.00394
US National	4 wk ahead	Bin	percent	7,9	8	0.0038889999999999997
US National	4 wk ahead	Bin	percent	8	8,1	0.003848
US National	4 wk ahead	Bin	percent	8,1	8,2	0.003815
US National	4 wk ahead	Bin	percent	8,2	8,3	0.00379
US National	4 wk ahead	Bin	percent	8,3	8,4	0.00377
US National	4 wk ahead	Bin	percent	8,4	8,5	0.0037549999999999997
US National	4 wk ahead	Bin	percent	8,5	8,6	0.003743
US National	4 wk ahead	Bin	percent	8,6	8,7	0.0037319999999999996
US National	4 wk ahead	Bin	percent	8,7	8,8	0.003722
US National	4 wk ahead	Bin	percent	8,8	8,9	0.003711
US National	4 wk ahead	Bin	percent	8,9	9	0.003699
US National	4 wk ahead	Bin	percent	9	9,1	0.0036839999999999998
US National	4 wk ahead	Bin	percent	9,1	9,2	0.003666
US National	4 wk ahead	Bin	percent	9,2	9,3	0.003643
US National	4 wk ahead	Bin	percent	9,3	9,4	0.003617
US National	4 wk ahead	Bin	percent	9,4	9,5	0.0035849999999999996
US National	4 wk ahead	Bin	percent	9,5	9,6	0.003548
US National	4 wk ahead	Bin	percent	9,6	9,7	0.003506
US National	4 wk ahead	Bin	percent	9,7	9,8	0.003459
US National	4 wk ahead	Bin	percent	9,8	9,9	0.003407
US National	4 wk ahead	Bin	percent	9,9	10	0.0033499999999999997
US National	4 wk ahead	Bin	percent	10	10,1	0.003289
US National	4 wk ahead	Bin	percent	10,1	10,2	0.0032229999999999997
US National	4 wk ahead	Bin	percent	10,2	10,3	0.003155
US National	4 wk ahead	Bin	percent	10,3	10,4	0.003084
US National	4 wk ahead	Bin	percent	10,4	10,5	0.003011
US National	4 wk ahead	Bin	percent	10,5	10,6	0.002938
US National	4 wk ahead	Bin	percent	10,6	10,7	0.002864
US National	4 wk ahead	Bin	percent	10,7	10,8	0.00279
US National	4 wk ahead	Bin	percent	10,8	10,9	0.002718
US National	4 wk ahead	Bin	percent	10,9	11	0.0026479999999999997
US National	4 wk ahead	Bin	percent	11	11,1	0.002581
US National	4 wk ahead	Bin	percent	11,1	11,2	0.002516
US National	4 wk ahead	Bin	percent	11,2	11,3	0.002454
US National	4 wk ahead	Bin	percent	11,3	11,4	0.0023959999999999997
US National	4 wk ahead	Bin	percent	11,4	11,5	0.00234
US National	4 wk ahead	Bin	percent	11,5	11,6	0.002288
US National	4 wk ahead	Bin	percent	11,6	11,7	0.002238
US National	4 wk ahead	Bin	percent	11,7	11,8	0.002189
US National	4 wk ahead	Bin	percent	11,8	11,9	0.002143
US National	4 wk ahead	Bin	percent	11,9	12	0.0020959999999999998
US National	4 wk ahead	Bin	percent	12	12,1	0.0020499999999999997
US National	4 wk ahead	Bin	percent	12,1	12,2	0.002003
US National	4 wk ahead	Bin	percent	12,2	12,3	0.0019549999999999997
US National	4 wk ahead	Bin	percent	12,3	12,4	0.001905
US National	4 wk ahead	Bin	percent	12,4	12,5	0.0018529999999999998
US National	4 wk ahead	Bin	percent	12,5	12,6	0.001798
US National	4 wk ahead	Bin	percent	12,6	12,7	0.00174
US National	4 wk ahead	Bin	percent	12,7	12,8	0.0016799999999999999
US National	4 wk ahead	Bin	percent	12,8	12,9	0.001616
US National	4 wk ahead	Bin	percent	12,9	13	0.00155
US National	4 wk ahead	Bin	percent	13	100	0.048649
