# Supplementary material for: Use of daily Internet search query data improves real-time projections of influenza epidemics
Source: J R Soc Interface. 2018 Oct 10;15(147):20180220. doi: 10.1098/rsif.2018.0220 (PMC6228485; doi:10.1098/rsif.2018.0220)
Supplement: Prediction results in FluChallenge format [file rsif20180220supp2.gz › Forecast-files/mss-15-wikiWEEKnoNOW/1-31_paramrep.txt]

{"LL"	{34.300667686685394	83.63947004946323	217.25217176120267	362.07211154837705}}
{"DD"	{3.1628569669654016	4.527728490027306	6.064856583133015	6.70562565268816}}
{"R0max"	{1.7370015557634635	2.700470384931341	3.5463476260452267	3.8846640320949235}}
{"R0min"	{0.9126752800194606	1.012166678120129	1.0937472319358679	1.1546668649942637}}
{"Inf"	{585.8282987058778	834.5867687286102	1131.0742079663053	1268.5339220459043}}
{"Sus"	{49074.06061508778	55687.69045093523	75212.42000978028	88433.73095083171}}
{"R0(t)"	{1.156960926932557	1.3872995504831893	1.5960499266444426	1.7262912406399074}}
{"Reff"	{0.7128601672584455	0.8348384191613047	1.1042142825560615	1.3259678794781755}}
