# Supplementary material for: Use of daily Internet search query data improves real-time projections of influenza epidemics
Source: J R Soc Interface. 2018 Oct 10;15(147):20180220. doi: 10.1098/rsif.2018.0220 (PMC6228485; doi:10.1098/rsif.2018.0220)
Supplement: Prediction results in FluChallenge format [file rsif20180220supp2.gz › Forecast-files/mss-15-wikiWEEKnoNOW/2016-EW3.csv]

Location	Target	Type	Unit	Bin_start_incl	Bin_end_notincl	Value
US National	1 wk ahead	Point	percent	NA	NA	2.6830000000000003
US National	1 wk ahead	Bin	percent	0	0,1	0.
US National	1 wk ahead	Bin	percent	0,1	0,2	1.e-6
US National	1 wk ahead	Bin	percent	0,2	0,3	3.e-6
US National	1 wk ahead	Bin	percent	0,3	0,4	9.999999999999999e-6
US National	1 wk ahead	Bin	percent	0,4	0,5	0.000029999999999999997
US National	1 wk ahead	Bin	percent	0,5	0,6	0.00007999999999999999
US National	1 wk ahead	Bin	percent	0,6	0,7	0.000198
US National	1 wk ahead	Bin	percent	0,7	0,8	0.000455
US National	1 wk ahead	Bin	percent	0,8	0,9	0.0009639999999999999
US National	1 wk ahead	Bin	percent	0,9	1	0.0018939999999999999
US National	1 wk ahead	Bin	percent	1	1,1	0.003454
US National	1 wk ahead	Bin	percent	1,1	1,2	0.005856
US National	1 wk ahead	Bin	percent	1,2	1,3	0.009247
US National	1 wk ahead	Bin	percent	1,3	1,4	0.013632
US National	1 wk ahead	Bin	percent	1,4	1,5	0.018808
US National	1 wk ahead	Bin	percent	1,5	1,6	0.02436
US National	1 wk ahead	Bin	percent	1,6	1,7	0.029734999999999998
US National	1 wk ahead	Bin	percent	1,7	1,8	0.034381999999999996
US National	1 wk ahead	Bin	percent	1,8	1,9	0.037898
US National	1 wk ahead	Bin	percent	1,9	2	0.040144
US National	1 wk ahead	Bin	percent	2	2,1	0.041238
US National	1 wk ahead	Bin	percent	2,1	2,2	0.041485999999999995
US National	1 wk ahead	Bin	percent	2,2	2,3	0.041246
US National	1 wk ahead	Bin	percent	2,3	2,4	0.040831
US National	1 wk ahead	Bin	percent	2,4	2,5	0.040456
US National	1 wk ahead	Bin	percent	2,5	2,6	0.040229999999999995
US National	1 wk ahead	Bin	percent	2,6	2,7	0.040152
US National	1 wk ahead	Bin	percent	2,7	2,8	0.040103
US National	1 wk ahead	Bin	percent	2,8	2,9	0.039848999999999996
US National	1 wk ahead	Bin	percent	2,9	3	0.039095
US National	1 wk ahead	Bin	percent	3	3,1	0.037591
US National	1 wk ahead	Bin	percent	3,1	3,2	0.035241999999999996
US National	1 wk ahead	Bin	percent	3,2	3,3	0.032175999999999996
US National	1 wk ahead	Bin	percent	3,3	3,4	0.028706
US National	1 wk ahead	Bin	percent	3,4	3,5	0.025233
US National	1 wk ahead	Bin	percent	3,5	3,6	0.022111
US National	1 wk ahead	Bin	percent	3,6	3,7	0.019563999999999998
US National	1 wk ahead	Bin	percent	3,7	3,8	0.017648999999999998
US National	1 wk ahead	Bin	percent	3,8	3,9	0.016284
US National	1 wk ahead	Bin	percent	3,9	4	0.015309999999999999
US National	1 wk ahead	Bin	percent	4	4,1	0.014548
US National	1 wk ahead	Bin	percent	4,1	4,2	0.013843
US National	1 wk ahead	Bin	percent	4,2	4,3	0.013075
US National	1 wk ahead	Bin	percent	4,3	4,4	0.012164
US National	1 wk ahead	Bin	percent	4,4	4,5	0.011072
US National	1 wk ahead	Bin	percent	4,5	4,6	0.009807999999999999
US National	1 wk ahead	Bin	percent	4,6	4,7	0.008428999999999999
US National	1 wk ahead	Bin	percent	4,7	4,8	0.007032999999999999
US National	1 wk ahead	Bin	percent	4,8	4,9	0.005725
US National	1 wk ahead	Bin	percent	4,9	5	0.004585
US National	1 wk ahead	Bin	percent	5	5,1	0.003649
US National	1 wk ahead	Bin	percent	5,1	5,2	0.00291
US National	1 wk ahead	Bin	percent	5,2	5,3	0.002336
US National	1 wk ahead	Bin	percent	5,3	5,4	0.0019
US National	1 wk ahead	Bin	percent	5,4	5,5	0.001584
US National	1 wk ahead	Bin	percent	5,5	5,6	0.0013859999999999999
US National	1 wk ahead	Bin	percent	5,6	5,7	0.001294
US National	1 wk ahead	Bin	percent	5,7	5,8	0.0012829999999999999
US National	1 wk ahead	Bin	percent	5,8	5,9	0.001305
US National	1 wk ahead	Bin	percent	5,9	6	0.001307
US National	1 wk ahead	Bin	percent	6	6,1	0.001246
US National	1 wk ahead	Bin	percent	6,1	6,2	0.001109
US National	1 wk ahead	Bin	percent	6,2	6,3	0.0009109999999999999
US National	1 wk ahead	Bin	percent	6,3	6,4	0.000687
US National	1 wk ahead	Bin	percent	6,4	6,5	0.000474
US National	1 wk ahead	Bin	percent	6,5	6,6	0.000299
US National	1 wk ahead	Bin	percent	6,6	6,7	0.00017199999999999998
US National	1 wk ahead	Bin	percent	6,7	6,8	0.00008999999999999999
US National	1 wk ahead	Bin	percent	6,8	6,9	0.000042999999999999995
US National	1 wk ahead	Bin	percent	6,9	7	0.000018999999999999998
US National	1 wk ahead	Bin	percent	7	7,1	8.e-6
US National	1 wk ahead	Bin	percent	7,1	7,2	3.e-6
US National	1 wk ahead	Bin	percent	7,2	7,3	1.e-6
US National	1 wk ahead	Bin	percent	7,3	7,4	0.
US National	1 wk ahead	Bin	percent	7,4	7,5	0.
US National	1 wk ahead	Bin	percent	7,5	7,6	0.
US National	1 wk ahead	Bin	percent	7,6	7,7	0.
US National	1 wk ahead	Bin	percent	7,7	7,8	0.
US National	1 wk ahead	Bin	percent	7,8	7,9	0.
US National	1 wk ahead	Bin	percent	7,9	8	0.
US National	1 wk ahead	Bin	percent	8	8,1	0.
US National	1 wk ahead	Bin	percent	8,1	8,2	0.
US National	1 wk ahead	Bin	percent	8,2	8,3	0.
US National	1 wk ahead	Bin	percent	8,3	8,4	0.
US National	1 wk ahead	Bin	percent	8,4	8,5	0.
US National	1 wk ahead	Bin	percent	8,5	8,6	0.
US National	1 wk ahead	Bin	percent	8,6	8,7	0.
US National	1 wk ahead	Bin	percent	8,7	8,8	0.
US National	1 wk ahead	Bin	percent	8,8	8,9	0.
US National	1 wk ahead	Bin	percent	8,9	9	0.
US National	1 wk ahead	Bin	percent	9	9,1	0.
US National	1 wk ahead	Bin	percent	9,1	9,2	0.
US National	1 wk ahead	Bin	percent	9,2	9,3	0.
US National	1 wk ahead	Bin	percent	9,3	9,4	0.
US National	1 wk ahead	Bin	percent	9,4	9,5	0.
US National	1 wk ahead	Bin	percent	9,5	9,6	0.
US National	1 wk ahead	Bin	percent	9,6	9,7	0.
US National	1 wk ahead	Bin	percent	9,7	9,8	0.
US National	1 wk ahead	Bin	percent	9,8	9,9	0.
US National	1 wk ahead	Bin	percent	9,9	10	0.
US National	1 wk ahead	Bin	percent	10	10,1	0.
US National	1 wk ahead	Bin	percent	10,1	10,2	0.
US National	1 wk ahead	Bin	percent	10,2	10,3	0.
US National	1 wk ahead	Bin	percent	10,3	10,4	0.
US National	1 wk ahead	Bin	percent	10,4	10,5	0.
US National	1 wk ahead	Bin	percent	10,5	10,6	0.
US National	1 wk ahead	Bin	percent	10,6	10,7	0.
US National	1 wk ahead	Bin	percent	10,7	10,8	0.
US National	1 wk ahead	Bin	percent	10,8	10,9	0.
US National	1 wk ahead	Bin	percent	10,9	11	0.
US National	1 wk ahead	Bin	percent	11	11,1	0.
US National	1 wk ahead	Bin	percent	11,1	11,2	0.
US National	1 wk ahead	Bin	percent	11,2	11,3	0.
US National	1 wk ahead	Bin	percent	11,3	11,4	0.
US National	1 wk ahead	Bin	percent	11,4	11,5	0.
US National	1 wk ahead	Bin	percent	11,5	11,6	0.
US National	1 wk ahead	Bin	percent	11,6	11,7	0.
US National	1 wk ahead	Bin	percent	11,7	11,8	0.
US National	1 wk ahead	Bin	percent	11,8	11,9	0.
US National	1 wk ahead	Bin	percent	11,9	12	0.
US National	1 wk ahead	Bin	percent	12	12,1	0.
US National	1 wk ahead	Bin	percent	12,1	12,2	0.
US National	1 wk ahead	Bin	percent	12,2	12,3	0.
US National	1 wk ahead	Bin	percent	12,3	12,4	0.
US National	1 wk ahead	Bin	percent	12,4	12,5	0.
US National	1 wk ahead	Bin	percent	12,5	12,6	0.
US National	1 wk ahead	Bin	percent	12,6	12,7	0.
US National	1 wk ahead	Bin	percent	12,7	12,8	0.
US National	1 wk ahead	Bin	percent	12,8	12,9	0.
US National	1 wk ahead	Bin	percent	12,9	13	0.
US National	1 wk ahead	Bin	percent	13	100	0.
US National	2 wk ahead	Point	percent	NA	NA	3.254
US National	2 wk ahead	Bin	percent	0	0,1	0.001833
US National	2 wk ahead	Bin	percent	0,1	0,2	0.002376
US National	2 wk ahead	Bin	percent	0,2	0,3	0.003032
US National	2 wk ahead	Bin	percent	0,3	0,4	0.00381
US National	2 wk ahead	Bin	percent	0,4	0,5	0.004715
US National	2 wk ahead	Bin	percent	0,5	0,6	0.005745999999999999
US National	2 wk ahead	Bin	percent	0,6	0,7	0.006898
US National	2 wk ahead	Bin	percent	0,7	0,8	0.008158
US National	2 wk ahead	Bin	percent	0,8	0,9	0.009509
US National	2 wk ahead	Bin	percent	0,9	1	0.010924999999999999
US National	2 wk ahead	Bin	percent	1	1,1	0.012376999999999999
US National	2 wk ahead	Bin	percent	1,1	1,2	0.013829999999999999
US National	2 wk ahead	Bin	percent	1,2	1,3	0.015248
US National	2 wk ahead	Bin	percent	1,3	1,4	0.016597
US National	2 wk ahead	Bin	percent	1,4	1,5	0.017842
US National	2 wk ahead	Bin	percent	1,5	1,6	0.018955
US National	2 wk ahead	Bin	percent	1,6	1,7	0.019913
US National	2 wk ahead	Bin	percent	1,7	1,8	0.020701999999999998
US National	2 wk ahead	Bin	percent	1,8	1,9	0.021314
US National	2 wk ahead	Bin	percent	1,9	2	0.021752
US National	2 wk ahead	Bin	percent	2	2,1	0.022022
US National	2 wk ahead	Bin	percent	2,1	2,2	0.022142
US National	2 wk ahead	Bin	percent	2,2	2,3	0.022129
US National	2 wk ahead	Bin	percent	2,3	2,4	0.022007
US National	2 wk ahead	Bin	percent	2,4	2,5	0.021799
US National	2 wk ahead	Bin	percent	2,5	2,6	0.021529
US National	2 wk ahead	Bin	percent	2,6	2,7	0.021218
US National	2 wk ahead	Bin	percent	2,7	2,8	0.020887
US National	2 wk ahead	Bin	percent	2,8	2,9	0.02055
US National	2 wk ahead	Bin	percent	2,9	3	0.02022
US National	2 wk ahead	Bin	percent	3	3,1	0.019903999999999998
US National	2 wk ahead	Bin	percent	3,1	3,2	0.019607
US National	2 wk ahead	Bin	percent	3,2	3,3	0.019327
US National	2 wk ahead	Bin	percent	3,3	3,4	0.019060999999999998
US National	2 wk ahead	Bin	percent	3,4	3,5	0.018802
US National	2 wk ahead	Bin	percent	3,5	3,6	0.018539999999999997
US National	2 wk ahead	Bin	percent	3,6	3,7	0.018265999999999998
US National	2 wk ahead	Bin	percent	3,7	3,8	0.017967999999999998
US National	2 wk ahead	Bin	percent	3,8	3,9	0.017634
US National	2 wk ahead	Bin	percent	3,9	4	0.017256
US National	2 wk ahead	Bin	percent	4	4,1	0.016826
US National	2 wk ahead	Bin	percent	4,1	4,2	0.016340999999999998
US National	2 wk ahead	Bin	percent	4,2	4,3	0.015798
US National	2 wk ahead	Bin	percent	4,3	4,4	0.015201999999999999
US National	2 wk ahead	Bin	percent	4,4	4,5	0.014556999999999999
US National	2 wk ahead	Bin	percent	4,5	4,6	0.013871999999999999
US National	2 wk ahead	Bin	percent	4,6	4,7	0.01316
US National	2 wk ahead	Bin	percent	4,7	4,8	0.012433
US National	2 wk ahead	Bin	percent	4,8	4,9	0.011706
US National	2 wk ahead	Bin	percent	4,9	5	0.010990999999999999
US National	2 wk ahead	Bin	percent	5	5,1	0.010303
US National	2 wk ahead	Bin	percent	5,1	5,2	0.009651
US National	2 wk ahead	Bin	percent	5,2	5,3	0.009045
US National	2 wk ahead	Bin	percent	5,3	5,4	0.00849
US National	2 wk ahead	Bin	percent	5,4	5,5	0.007988
US National	2 wk ahead	Bin	percent	5,5	5,6	0.0075379999999999996
US National	2 wk ahead	Bin	percent	5,6	5,7	0.007137999999999999
US National	2 wk ahead	Bin	percent	5,7	5,8	0.006782
US National	2 wk ahead	Bin	percent	5,8	5,9	0.006463
US National	2 wk ahead	Bin	percent	5,9	6	0.006175
US National	2 wk ahead	Bin	percent	6	6,1	0.0059099999999999995
US National	2 wk ahead	Bin	percent	6,1	6,2	0.005660999999999999
US National	2 wk ahead	Bin	percent	6,2	6,3	0.005425
US National	2 wk ahead	Bin	percent	6,3	6,4	0.005196999999999999
US National	2 wk ahead	Bin	percent	6,4	6,5	0.0049759999999999995
US National	2 wk ahead	Bin	percent	6,5	6,6	0.0047599999999999995
US National	2 wk ahead	Bin	percent	6,6	6,7	0.0045509999999999995
US National	2 wk ahead	Bin	percent	6,7	6,8	0.004349
US National	2 wk ahead	Bin	percent	6,8	6,9	0.004156
US National	2 wk ahead	Bin	percent	6,9	7	0.003973
US National	2 wk ahead	Bin	percent	7	7,1	0.0038009999999999997
US National	2 wk ahead	Bin	percent	7,1	7,2	0.003642
US National	2 wk ahead	Bin	percent	7,2	7,3	0.003495
US National	2 wk ahead	Bin	percent	7,3	7,4	0.0033599999999999997
US National	2 wk ahead	Bin	percent	7,4	7,5	0.0032359999999999997
US National	2 wk ahead	Bin	percent	7,5	7,6	0.003123
US National	2 wk ahead	Bin	percent	7,6	7,7	0.0030199999999999997
US National	2 wk ahead	Bin	percent	7,7	7,8	0.002927
US National	2 wk ahead	Bin	percent	7,8	7,9	0.002843
US National	2 wk ahead	Bin	percent	7,9	8	0.002768
US National	2 wk ahead	Bin	percent	8	8,1	0.002701
US National	2 wk ahead	Bin	percent	8,1	8,2	0.0026409999999999997
US National	2 wk ahead	Bin	percent	8,2	8,3	0.002587
US National	2 wk ahead	Bin	percent	8,3	8,4	0.002538
US National	2 wk ahead	Bin	percent	8,4	8,5	0.00249
US National	2 wk ahead	Bin	percent	8,5	8,6	0.002441
US National	2 wk ahead	Bin	percent	8,6	8,7	0.002388
US National	2 wk ahead	Bin	percent	8,7	8,8	0.002329
US National	2 wk ahead	Bin	percent	8,8	8,9	0.0022589999999999997
US National	2 wk ahead	Bin	percent	8,9	9	0.002178
US National	2 wk ahead	Bin	percent	9	9,1	0.002085
US National	2 wk ahead	Bin	percent	9,1	9,2	0.001979
US National	2 wk ahead	Bin	percent	9,2	9,3	0.001862
US National	2 wk ahead	Bin	percent	9,3	9,4	0.001736
US National	2 wk ahead	Bin	percent	9,4	9,5	0.001604
US National	2 wk ahead	Bin	percent	9,5	9,6	0.0014709999999999999
US National	2 wk ahead	Bin	percent	9,6	9,7	0.00134
US National	2 wk ahead	Bin	percent	9,7	9,8	0.001215
US National	2 wk ahead	Bin	percent	9,8	9,9	0.0010999999999999998
US National	2 wk ahead	Bin	percent	9,9	10	0.000997
US National	2 wk ahead	Bin	percent	10	10,1	0.000909
US National	2 wk ahead	Bin	percent	10,1	10,2	0.0008359999999999999
US National	2 wk ahead	Bin	percent	10,2	10,3	0.0007779999999999999
US National	2 wk ahead	Bin	percent	10,3	10,4	0.0007329999999999999
US National	2 wk ahead	Bin	percent	10,4	10,5	0.0007
US National	2 wk ahead	Bin	percent	10,5	10,6	0.0006749999999999999
US National	2 wk ahead	Bin	percent	10,6	10,7	0.000656
US National	2 wk ahead	Bin	percent	10,7	10,8	0.0006389999999999999
US National	2 wk ahead	Bin	percent	10,8	10,9	0.000623
US National	2 wk ahead	Bin	percent	10,9	11	0.0006039999999999999
US National	2 wk ahead	Bin	percent	11	11,1	0.00058
US National	2 wk ahead	Bin	percent	11,1	11,2	0.000552
US National	2 wk ahead	Bin	percent	11,2	11,3	0.0005189999999999999
US National	2 wk ahead	Bin	percent	11,3	11,4	0.000481
US National	2 wk ahead	Bin	percent	11,4	11,5	0.000439
US National	2 wk ahead	Bin	percent	11,5	11,6	0.000395
US National	2 wk ahead	Bin	percent	11,6	11,7	0.00035
US National	2 wk ahead	Bin	percent	11,7	11,8	0.000305
US National	2 wk ahead	Bin	percent	11,8	11,9	0.000263
US National	2 wk ahead	Bin	percent	11,9	12	0.000224
US National	2 wk ahead	Bin	percent	12	12,1	0.00019099999999999998
US National	2 wk ahead	Bin	percent	12,1	12,2	0.000163
US National	2 wk ahead	Bin	percent	12,2	12,3	0.00014199999999999998
US National	2 wk ahead	Bin	percent	12,3	12,4	0.000128
US National	2 wk ahead	Bin	percent	12,4	12,5	0.000122
US National	2 wk ahead	Bin	percent	12,5	12,6	0.00012299999999999998
US National	2 wk ahead	Bin	percent	12,6	12,7	0.00013099999999999999
US National	2 wk ahead	Bin	percent	12,7	12,8	0.000148
US National	2 wk ahead	Bin	percent	12,8	12,9	0.00017099999999999998
US National	2 wk ahead	Bin	percent	12,9	13	0.00019999999999999998
US National	2 wk ahead	Bin	percent	13	100	0.009259
US National	3 wk ahead	Point	percent	NA	NA	3.7122
US National	3 wk ahead	Bin	percent	0	0,1	0.0050929999999999994
US National	3 wk ahead	Bin	percent	0,1	0,2	0.00577
US National	3 wk ahead	Bin	percent	0,2	0,3	0.006487
US National	3 wk ahead	Bin	percent	0,3	0,4	0.0072369999999999995
US National	3 wk ahead	Bin	percent	0,4	0,5	0.008013
US National	3 wk ahead	Bin	percent	0,5	0,6	0.008806
US National	3 wk ahead	Bin	percent	0,6	0,7	0.009607
US National	3 wk ahead	Bin	percent	0,7	0,8	0.010407
US National	3 wk ahead	Bin	percent	0,8	0,9	0.011193
US National	3 wk ahead	Bin	percent	0,9	1	0.011956
US National	3 wk ahead	Bin	percent	1	1,1	0.012686
US National	3 wk ahead	Bin	percent	1,1	1,2	0.013372
US National	3 wk ahead	Bin	percent	1,2	1,3	0.014008
US National	3 wk ahead	Bin	percent	1,3	1,4	0.014584999999999999
US National	3 wk ahead	Bin	percent	1,4	1,5	0.015096
US National	3 wk ahead	Bin	percent	1,5	1,6	0.01554
US National	3 wk ahead	Bin	percent	1,6	1,7	0.015910999999999998
US National	3 wk ahead	Bin	percent	1,7	1,8	0.016208999999999998
US National	3 wk ahead	Bin	percent	1,8	1,9	0.016436
US National	3 wk ahead	Bin	percent	1,9	2	0.016592
US National	3 wk ahead	Bin	percent	2	2,1	0.016682
US National	3 wk ahead	Bin	percent	2,1	2,2	0.01671
US National	3 wk ahead	Bin	percent	2,2	2,3	0.016680999999999998
US National	3 wk ahead	Bin	percent	2,3	2,4	0.016600999999999998
US National	3 wk ahead	Bin	percent	2,4	2,5	0.016478
US National	3 wk ahead	Bin	percent	2,5	2,6	0.016316
US National	3 wk ahead	Bin	percent	2,6	2,7	0.016124
US National	3 wk ahead	Bin	percent	2,7	2,8	0.015907
US National	3 wk ahead	Bin	percent	2,8	2,9	0.015671
US National	3 wk ahead	Bin	percent	2,9	3	0.015422
US National	3 wk ahead	Bin	percent	3	3,1	0.015165
US National	3 wk ahead	Bin	percent	3,1	3,2	0.014903999999999999
US National	3 wk ahead	Bin	percent	3,2	3,3	0.014641999999999999
US National	3 wk ahead	Bin	percent	3,3	3,4	0.014384
US National	3 wk ahead	Bin	percent	3,4	3,5	0.014131
US National	3 wk ahead	Bin	percent	3,5	3,6	0.013885999999999999
US National	3 wk ahead	Bin	percent	3,6	3,7	0.013649
US National	3 wk ahead	Bin	percent	3,7	3,8	0.013423
US National	3 wk ahead	Bin	percent	3,8	3,9	0.013205999999999999
US National	3 wk ahead	Bin	percent	3,9	4	0.012999
US National	3 wk ahead	Bin	percent	4	4,1	0.012801
US National	3 wk ahead	Bin	percent	4,1	4,2	0.012610999999999999
US National	3 wk ahead	Bin	percent	4,2	4,3	0.012426999999999999
US National	3 wk ahead	Bin	percent	4,3	4,4	0.012249
US National	3 wk ahead	Bin	percent	4,4	4,5	0.012074
US National	3 wk ahead	Bin	percent	4,5	4,6	0.011901
US National	3 wk ahead	Bin	percent	4,6	4,7	0.011726
US National	3 wk ahead	Bin	percent	4,7	4,8	0.01155
US National	3 wk ahead	Bin	percent	4,8	4,9	0.011368
US National	3 wk ahead	Bin	percent	4,9	5	0.011181
US National	3 wk ahead	Bin	percent	5	5,1	0.010986
US National	3 wk ahead	Bin	percent	5,1	5,2	0.010782
US National	3 wk ahead	Bin	percent	5,2	5,3	0.010569
US National	3 wk ahead	Bin	percent	5,3	5,4	0.010347
US National	3 wk ahead	Bin	percent	5,4	5,5	0.010114
US National	3 wk ahead	Bin	percent	5,5	5,6	0.009871999999999999
US National	3 wk ahead	Bin	percent	5,6	5,7	0.009621
US National	3 wk ahead	Bin	percent	5,7	5,8	0.009361999999999999
US National	3 wk ahead	Bin	percent	5,8	5,9	0.009097
US National	3 wk ahead	Bin	percent	5,9	6	0.008825999999999999
US National	3 wk ahead	Bin	percent	6	6,1	0.008551999999999999
US National	3 wk ahead	Bin	percent	6,1	6,2	0.008276
US National	3 wk ahead	Bin	percent	6,2	6,3	0.007999
US National	3 wk ahead	Bin	percent	6,3	6,4	0.007722
US National	3 wk ahead	Bin	percent	6,4	6,5	0.007447
US National	3 wk ahead	Bin	percent	6,5	6,6	0.007175
US National	3 wk ahead	Bin	percent	6,6	6,7	0.006906
US National	3 wk ahead	Bin	percent	6,7	6,8	0.00664
US National	3 wk ahead	Bin	percent	6,8	6,9	0.006378
US National	3 wk ahead	Bin	percent	6,9	7	0.0061189999999999994
US National	3 wk ahead	Bin	percent	7	7,1	0.005863
US National	3 wk ahead	Bin	percent	7,1	7,2	0.0056099999999999995
US National	3 wk ahead	Bin	percent	7,2	7,3	0.005359
US National	3 wk ahead	Bin	percent	7,3	7,4	0.00511
US National	3 wk ahead	Bin	percent	7,4	7,5	0.004863
US National	3 wk ahead	Bin	percent	7,5	7,6	0.004617
US National	3 wk ahead	Bin	percent	7,6	7,7	0.004373
US National	3 wk ahead	Bin	percent	7,7	7,8	0.004131999999999999
US National	3 wk ahead	Bin	percent	7,8	7,9	0.0038929999999999998
US National	3 wk ahead	Bin	percent	7,9	8	0.003659
US National	3 wk ahead	Bin	percent	8	8,1	0.00343
US National	3 wk ahead	Bin	percent	8,1	8,2	0.003209
US National	3 wk ahead	Bin	percent	8,2	8,3	0.002995
US National	3 wk ahead	Bin	percent	8,3	8,4	0.0027919999999999998
US National	3 wk ahead	Bin	percent	8,4	8,5	0.0026
US National	3 wk ahead	Bin	percent	8,5	8,6	0.0024219999999999997
US National	3 wk ahead	Bin	percent	8,6	8,7	0.002258
US National	3 wk ahead	Bin	percent	8,7	8,8	0.00211
US National	3 wk ahead	Bin	percent	8,8	8,9	0.001977
US National	3 wk ahead	Bin	percent	8,9	9	0.001862
US National	3 wk ahead	Bin	percent	9	9,1	0.001762
US National	3 wk ahead	Bin	percent	9,1	9,2	0.001679
US National	3 wk ahead	Bin	percent	9,2	9,3	0.001612
US National	3 wk ahead	Bin	percent	9,3	9,4	0.001558
US National	3 wk ahead	Bin	percent	9,4	9,5	0.001518
US National	3 wk ahead	Bin	percent	9,5	9,6	0.0014889999999999999
US National	3 wk ahead	Bin	percent	9,6	9,7	0.0014709999999999999
US National	3 wk ahead	Bin	percent	9,7	9,8	0.00146
US National	3 wk ahead	Bin	percent	9,8	9,9	0.0014559999999999998
US National	3 wk ahead	Bin	percent	9,9	10	0.0014579999999999999
US National	3 wk ahead	Bin	percent	10	10,1	0.0014629999999999999
US National	3 wk ahead	Bin	percent	10,1	10,2	0.0014709999999999999
US National	3 wk ahead	Bin	percent	10,2	10,3	0.001481
US National	3 wk ahead	Bin	percent	10,3	10,4	0.0014919999999999998
US National	3 wk ahead	Bin	percent	10,4	10,5	0.001504
US National	3 wk ahead	Bin	percent	10,5	10,6	0.001517
US National	3 wk ahead	Bin	percent	10,6	10,7	0.00153
US National	3 wk ahead	Bin	percent	10,7	10,8	0.001544
US National	3 wk ahead	Bin	percent	10,8	10,9	0.0015589999999999998
US National	3 wk ahead	Bin	percent	10,9	11	0.001576
US National	3 wk ahead	Bin	percent	11	11,1	0.001594
US National	3 wk ahead	Bin	percent	11,1	11,2	0.001616
US National	3 wk ahead	Bin	percent	11,2	11,3	0.0016389999999999998
US National	3 wk ahead	Bin	percent	11,3	11,4	0.001665
US National	3 wk ahead	Bin	percent	11,4	11,5	0.0016929999999999998
US National	3 wk ahead	Bin	percent	11,5	11,6	0.0017239999999999998
US National	3 wk ahead	Bin	percent	11,6	11,7	0.0017549999999999998
US National	3 wk ahead	Bin	percent	11,7	11,8	0.001787
US National	3 wk ahead	Bin	percent	11,8	11,9	0.001818
US National	3 wk ahead	Bin	percent	11,9	12	0.001847
US National	3 wk ahead	Bin	percent	12	12,1	0.0018729999999999999
US National	3 wk ahead	Bin	percent	12,1	12,2	0.001895
US National	3 wk ahead	Bin	percent	12,2	12,3	0.001911
US National	3 wk ahead	Bin	percent	12,3	12,4	0.0019199999999999998
US National	3 wk ahead	Bin	percent	12,4	12,5	0.001921
US National	3 wk ahead	Bin	percent	12,5	12,6	0.001913
US National	3 wk ahead	Bin	percent	12,6	12,7	0.001896
US National	3 wk ahead	Bin	percent	12,7	12,8	0.0018679999999999999
US National	3 wk ahead	Bin	percent	12,8	12,9	0.0018299999999999998
US National	3 wk ahead	Bin	percent	12,9	13	0.001782
US National	3 wk ahead	Bin	percent	13	100	0.029657
US National	4 wk ahead	Point	percent	NA	NA	3.8388000000000004
US National	4 wk ahead	Bin	percent	0	0,1	0.006906
US National	4 wk ahead	Bin	percent	0,1	0,2	0.0075379999999999996
US National	4 wk ahead	Bin	percent	0,2	0,3	0.00818
US National	4 wk ahead	Bin	percent	0,3	0,4	0.008827
US National	4 wk ahead	Bin	percent	0,4	0,5	0.009472
US National	4 wk ahead	Bin	percent	0,5	0,6	0.010107999999999999
US National	4 wk ahead	Bin	percent	0,6	0,7	0.01073
US National	4 wk ahead	Bin	percent	0,7	0,8	0.011330999999999999
US National	4 wk ahead	Bin	percent	0,8	0,9	0.011904
US National	4 wk ahead	Bin	percent	0,9	1	0.012444
US National	4 wk ahead	Bin	percent	1	1,1	0.012946
US National	4 wk ahead	Bin	percent	1,1	1,2	0.013405
US National	4 wk ahead	Bin	percent	1,2	1,3	0.013817999999999999
US National	4 wk ahead	Bin	percent	1,3	1,4	0.014183
US National	4 wk ahead	Bin	percent	1,4	1,5	0.014496
US National	4 wk ahead	Bin	percent	1,5	1,6	0.014757999999999999
US National	4 wk ahead	Bin	percent	1,6	1,7	0.014969
US National	4 wk ahead	Bin	percent	1,7	1,8	0.015127999999999999
US National	4 wk ahead	Bin	percent	1,8	1,9	0.015238999999999999
US National	4 wk ahead	Bin	percent	1,9	2	0.015302
US National	4 wk ahead	Bin	percent	2	2,1	0.015321
US National	4 wk ahead	Bin	percent	2,1	2,2	0.0153
US National	4 wk ahead	Bin	percent	2,2	2,3	0.015241
US National	4 wk ahead	Bin	percent	2,3	2,4	0.015149
US National	4 wk ahead	Bin	percent	2,4	2,5	0.015026999999999999
US National	4 wk ahead	Bin	percent	2,5	2,6	0.014879999999999999
US National	4 wk ahead	Bin	percent	2,6	2,7	0.014712
US National	4 wk ahead	Bin	percent	2,7	2,8	0.014525999999999999
US National	4 wk ahead	Bin	percent	2,8	2,9	0.014325
US National	4 wk ahead	Bin	percent	2,9	3	0.014114
US National	4 wk ahead	Bin	percent	3	3,1	0.013895999999999999
US National	4 wk ahead	Bin	percent	3,1	3,2	0.013673
US National	4 wk ahead	Bin	percent	3,2	3,3	0.013449
US National	4 wk ahead	Bin	percent	3,3	3,4	0.013224
US National	4 wk ahead	Bin	percent	3,4	3,5	0.013002999999999999
US National	4 wk ahead	Bin	percent	3,5	3,6	0.012785999999999999
US National	4 wk ahead	Bin	percent	3,6	3,7	0.012575
US National	4 wk ahead	Bin	percent	3,7	3,8	0.012372
US National	4 wk ahead	Bin	percent	3,8	3,9	0.012178
US National	4 wk ahead	Bin	percent	3,9	4	0.011994
US National	4 wk ahead	Bin	percent	4	4,1	0.011821
US National	4 wk ahead	Bin	percent	4,1	4,2	0.011659
US National	4 wk ahead	Bin	percent	4,2	4,3	0.011509
US National	4 wk ahead	Bin	percent	4,3	4,4	0.01137
US National	4 wk ahead	Bin	percent	4,4	4,5	0.011243
US National	4 wk ahead	Bin	percent	4,5	4,6	0.011127
US National	4 wk ahead	Bin	percent	4,6	4,7	0.011021
US National	4 wk ahead	Bin	percent	4,7	4,8	0.010924
US National	4 wk ahead	Bin	percent	4,8	4,9	0.010835
US National	4 wk ahead	Bin	percent	4,9	5	0.010752
US National	4 wk ahead	Bin	percent	5	5,1	0.010674999999999999
US National	4 wk ahead	Bin	percent	5,1	5,2	0.0106
US National	4 wk ahead	Bin	percent	5,2	5,3	0.010525999999999999
US National	4 wk ahead	Bin	percent	5,3	5,4	0.01045
US National	4 wk ahead	Bin	percent	5,4	5,5	0.010371
US National	4 wk ahead	Bin	percent	5,5	5,6	0.010286
US National	4 wk ahead	Bin	percent	5,6	5,7	0.010192999999999999
US National	4 wk ahead	Bin	percent	5,7	5,8	0.01009
US National	4 wk ahead	Bin	percent	5,8	5,9	0.009975
US National	4 wk ahead	Bin	percent	5,9	6	0.009845999999999999
US National	4 wk ahead	Bin	percent	6	6,1	0.009701999999999999
US National	4 wk ahead	Bin	percent	6,1	6,2	0.009542
US National	4 wk ahead	Bin	percent	6,2	6,3	0.009365
US National	4 wk ahead	Bin	percent	6,3	6,4	0.009171
US National	4 wk ahead	Bin	percent	6,4	6,5	0.008959
US National	4 wk ahead	Bin	percent	6,5	6,6	0.008728999999999999
US National	4 wk ahead	Bin	percent	6,6	6,7	0.008483
US National	4 wk ahead	Bin	percent	6,7	6,8	0.008221
US National	4 wk ahead	Bin	percent	6,8	6,9	0.007944
US National	4 wk ahead	Bin	percent	6,9	7	0.007653999999999999
US National	4 wk ahead	Bin	percent	7	7,1	0.007352999999999999
US National	4 wk ahead	Bin	percent	7,1	7,2	0.007043
US National	4 wk ahead	Bin	percent	7,2	7,3	0.006725999999999999
US National	4 wk ahead	Bin	percent	7,3	7,4	0.006404
US National	4 wk ahead	Bin	percent	7,4	7,5	0.006078999999999999
US National	4 wk ahead	Bin	percent	7,5	7,6	0.005754
US National	4 wk ahead	Bin	percent	7,6	7,7	0.005431
US National	4 wk ahead	Bin	percent	7,7	7,8	0.0051129999999999995
US National	4 wk ahead	Bin	percent	7,8	7,9	0.004801
US National	4 wk ahead	Bin	percent	7,9	8	0.004497999999999999
US National	4 wk ahead	Bin	percent	8	8,1	0.0042049999999999995
US National	4 wk ahead	Bin	percent	8,1	8,2	0.0039239999999999995
US National	4 wk ahead	Bin	percent	8,2	8,3	0.003656
US National	4 wk ahead	Bin	percent	8,3	8,4	0.0034029999999999998
US National	4 wk ahead	Bin	percent	8,4	8,5	0.003165
US National	4 wk ahead	Bin	percent	8,5	8,6	0.002943
US National	4 wk ahead	Bin	percent	8,6	8,7	0.002738
US National	4 wk ahead	Bin	percent	8,7	8,8	0.002549
US National	4 wk ahead	Bin	percent	8,8	8,9	0.002376
US National	4 wk ahead	Bin	percent	8,9	9	0.0022199999999999998
US National	4 wk ahead	Bin	percent	9	9,1	0.002079
US National	4 wk ahead	Bin	percent	9,1	9,2	0.001954
US National	4 wk ahead	Bin	percent	9,2	9,3	0.001843
US National	4 wk ahead	Bin	percent	9,3	9,4	0.001745
US National	4 wk ahead	Bin	percent	9,4	9,5	0.00166
US National	4 wk ahead	Bin	percent	9,5	9,6	0.0015869999999999999
US National	4 wk ahead	Bin	percent	9,6	9,7	0.0015249999999999999
US National	4 wk ahead	Bin	percent	9,7	9,8	0.001472
US National	4 wk ahead	Bin	percent	9,8	9,9	0.001428
US National	4 wk ahead	Bin	percent	9,9	10	0.0013909999999999999
US National	4 wk ahead	Bin	percent	10	10,1	0.001362
US National	4 wk ahead	Bin	percent	10,1	10,2	0.001338
US National	4 wk ahead	Bin	percent	10,2	10,3	0.00132
US National	4 wk ahead	Bin	percent	10,3	10,4	0.0013059999999999999
US National	4 wk ahead	Bin	percent	10,4	10,5	0.0012959999999999998
US National	4 wk ahead	Bin	percent	10,5	10,6	0.001289
US National	4 wk ahead	Bin	percent	10,6	10,7	0.001285
US National	4 wk ahead	Bin	percent	10,7	10,8	0.001282
US National	4 wk ahead	Bin	percent	10,8	10,9	0.0012799999999999999
US National	4 wk ahead	Bin	percent	10,9	11	0.0012799999999999999
US National	4 wk ahead	Bin	percent	11	11,1	0.001279
US National	4 wk ahead	Bin	percent	11,1	11,2	0.0012779999999999998
US National	4 wk ahead	Bin	percent	11,2	11,3	0.001276
US National	4 wk ahead	Bin	percent	11,3	11,4	0.001274
US National	4 wk ahead	Bin	percent	11,4	11,5	0.0012699999999999999
US National	4 wk ahead	Bin	percent	11,5	11,6	0.001264
US National	4 wk ahead	Bin	percent	11,6	11,7	0.0012569999999999999
US National	4 wk ahead	Bin	percent	11,7	11,8	0.001248
US National	4 wk ahead	Bin	percent	11,8	11,9	0.001237
US National	4 wk ahead	Bin	percent	11,9	12	0.001224
US National	4 wk ahead	Bin	percent	12	12,1	0.001209
US National	4 wk ahead	Bin	percent	12,1	12,2	0.001193
US National	4 wk ahead	Bin	percent	12,2	12,3	0.001176
US National	4 wk ahead	Bin	percent	12,3	12,4	0.001158
US National	4 wk ahead	Bin	percent	12,4	12,5	0.00114
US National	4 wk ahead	Bin	percent	12,5	12,6	0.001121
US National	4 wk ahead	Bin	percent	12,6	12,7	0.001102
US National	4 wk ahead	Bin	percent	12,7	12,8	0.001084
US National	4 wk ahead	Bin	percent	12,8	12,9	0.0010659999999999999
US National	4 wk ahead	Bin	percent	12,9	13	0.00105
US National	4 wk ahead	Bin	percent	13	100	0.03351
