# Supplementary material for: Use of daily Internet search query data improves real-time projections of influenza epidemics
Source: J R Soc Interface. 2018 Oct 10;15(147):20180220. doi: 10.1098/rsif.2018.0220 (PMC6228485; doi:10.1098/rsif.2018.0220)
Supplement: Prediction results in FluChallenge format [file rsif20180220supp2.gz › Forecast-files/mss-15-wikiWEEKnoNOW/4-21_paramrep.txt]

{"LL"	{85.88276864371437	206.9455257548991	367.4710117822237	450.3119531893145}}
{"DD"	{2.747485261404967	4.27944018948764	6.002614706388376	6.7384732117588655}}
{"R0max"	{1.6493059765790037	2.2283195390452946	3.0015719134126626	3.5406924663101718}}
{"R0min"	{0.8824952618334179	0.9488802233317605	1.0528081014943127	1.1344226999510036}}
{"Inf"	{870.3682922979319	1339.33087030093	1844.5448292563792	2031.6180917695365}}
{"Sus"	{52674.58323682766	56895.678492269406	65406.1021628093	75589.8638908788}}
{"R0(t)"	{1.3187917994352443	1.5435035646676656	1.9679941940996022	2.2054110210426803}}
{"Reff"	{0.8209036421462264	0.9895165678643528	1.1716332332473536	1.3463856094461635}}
