# Supplementary material for: Use of daily Internet search query data improves real-time projections of influenza epidemics
Source: J R Soc Interface. 2018 Oct 10;15(147):20180220. doi: 10.1098/rsif.2018.0220 (PMC6228485; doi:10.1098/rsif.2018.0220)
Supplement: Prediction results in FluChallenge format [file rsif20180220supp2.gz › Forecast-files/mss-15-wikiWEEKnoNOW/6-24_paramrep.txt]

{"LL"	{35.301928973929165	125.89185525111183	245.1811826583653	406.9829975741184}}
{"DD"	{3.210055515314009	4.18023192497457	5.670134363254193	6.380694668450358}}
{"R0max"	{2.0845882073113557	2.5387322526842717	3.472675733623172	3.923391622363159}}
{"R0min"	{0.868021451995885	0.9248269436489378	1.0601969487841507	1.1577770471749675}}
{"Inf"	{907.507988738878	1229.712607449815	1646.7178249351223	1908.6700416193216}}
{"Sus"	{43279.871295066994	47837.61501434315	60804.79199877019	79484.21525466924}}
{"R0(t)"	{1.4273380587339115	1.6086036533187902	1.9886656019074187	2.168279691045593}}
{"Reff"	{0.7272354488783218	0.8860991960027423	1.1010756454844328	1.370334557225896}}
