# Supplementary material for: Use of daily Internet search query data improves real-time projections of influenza epidemics
Source: J R Soc Interface. 2018 Oct 10;15(147):20180220. doi: 10.1098/rsif.2018.0220 (PMC6228485; doi:10.1098/rsif.2018.0220)
Supplement: Prediction results in FluChallenge format [file rsif20180220supp2.gz › Forecast-files/mss-15-wikiWEEKnoNOW/2013-EW42.csv]

Location	Target	Type	Unit	Bin_start_incl	Bin_end_notincl	Value
US National	1 wk ahead	Point	percent	NA	NA	1.4258000000000002
US National	1 wk ahead	Bin	percent	0	0,1	0.
US National	1 wk ahead	Bin	percent	0,1	0,2	0.
US National	1 wk ahead	Bin	percent	0,2	0,3	0.
US National	1 wk ahead	Bin	percent	0,3	0,4	0.
US National	1 wk ahead	Bin	percent	0,4	0,5	0.
US National	1 wk ahead	Bin	percent	0,5	0,6	1.e-6
US National	1 wk ahead	Bin	percent	0,6	0,7	0.000044
US National	1 wk ahead	Bin	percent	0,7	0,8	0.000735
US National	1 wk ahead	Bin	percent	0,8	0,9	0.006109
US National	1 wk ahead	Bin	percent	0,9	1	0.026678
US National	1 wk ahead	Bin	percent	1	1,1	0.065255
US National	1 wk ahead	Bin	percent	1,1	1,2	0.101812
US National	1 wk ahead	Bin	percent	1,2	1,3	0.12435299999999999
US National	1 wk ahead	Bin	percent	1,3	1,4	0.138404
US National	1 wk ahead	Bin	percent	1,4	1,5	0.13733
US National	1 wk ahead	Bin	percent	1,5	1,6	0.11350299999999999
US National	1 wk ahead	Bin	percent	1,6	1,7	0.08548599999999999
US National	1 wk ahead	Bin	percent	1,7	1,8	0.069029
US National	1 wk ahead	Bin	percent	1,8	1,9	0.053097
US National	1 wk ahead	Bin	percent	1,9	2	0.031675999999999996
US National	1 wk ahead	Bin	percent	2	2,1	0.014189
US National	1 wk ahead	Bin	percent	2,1	2,2	0.0069429999999999995
US National	1 wk ahead	Bin	percent	2,2	2,3	0.006411999999999999
US National	1 wk ahead	Bin	percent	2,3	2,4	0.005471
US National	1 wk ahead	Bin	percent	2,4	2,5	0.002717
US National	1 wk ahead	Bin	percent	2,5	2,6	0.0006889999999999999
US National	1 wk ahead	Bin	percent	2,6	2,7	0.000279
US National	1 wk ahead	Bin	percent	2,7	2,8	0.00121
US National	1 wk ahead	Bin	percent	2,8	2,9	0.0030949999999999997
US National	1 wk ahead	Bin	percent	2,9	3	0.003443
US National	1 wk ahead	Bin	percent	3	3,1	0.00166
US National	1 wk ahead	Bin	percent	3,1	3,2	0.000346
US National	1 wk ahead	Bin	percent	3,2	3,3	0.000031
US National	1 wk ahead	Bin	percent	3,3	3,4	1.e-6
US National	1 wk ahead	Bin	percent	3,4	3,5	0.
US National	1 wk ahead	Bin	percent	3,5	3,6	0.
US National	1 wk ahead	Bin	percent	3,6	3,7	0.
US National	1 wk ahead	Bin	percent	3,7	3,8	0.
US National	1 wk ahead	Bin	percent	3,8	3,9	0.
US National	1 wk ahead	Bin	percent	3,9	4	0.
US National	1 wk ahead	Bin	percent	4	4,1	0.
US National	1 wk ahead	Bin	percent	4,1	4,2	0.
US National	1 wk ahead	Bin	percent	4,2	4,3	0.
US National	1 wk ahead	Bin	percent	4,3	4,4	0.
US National	1 wk ahead	Bin	percent	4,4	4,5	0.
US National	1 wk ahead	Bin	percent	4,5	4,6	0.
US National	1 wk ahead	Bin	percent	4,6	4,7	0.
US National	1 wk ahead	Bin	percent	4,7	4,8	0.
US National	1 wk ahead	Bin	percent	4,8	4,9	0.
US National	1 wk ahead	Bin	percent	4,9	5	0.
US National	1 wk ahead	Bin	percent	5	5,1	0.
US National	1 wk ahead	Bin	percent	5,1	5,2	0.
US National	1 wk ahead	Bin	percent	5,2	5,3	0.
US National	1 wk ahead	Bin	percent	5,3	5,4	0.
US National	1 wk ahead	Bin	percent	5,4	5,5	0.
US National	1 wk ahead	Bin	percent	5,5	5,6	0.
US National	1 wk ahead	Bin	percent	5,6	5,7	0.
US National	1 wk ahead	Bin	percent	5,7	5,8	0.
US National	1 wk ahead	Bin	percent	5,8	5,9	0.
US National	1 wk ahead	Bin	percent	5,9	6	0.
US National	1 wk ahead	Bin	percent	6	6,1	0.
US National	1 wk ahead	Bin	percent	6,1	6,2	0.
US National	1 wk ahead	Bin	percent	6,2	6,3	0.
US National	1 wk ahead	Bin	percent	6,3	6,4	0.
US National	1 wk ahead	Bin	percent	6,4	6,5	0.
US National	1 wk ahead	Bin	percent	6,5	6,6	0.
US National	1 wk ahead	Bin	percent	6,6	6,7	0.
US National	1 wk ahead	Bin	percent	6,7	6,8	0.
US National	1 wk ahead	Bin	percent	6,8	6,9	0.
US National	1 wk ahead	Bin	percent	6,9	7	0.
US National	1 wk ahead	Bin	percent	7	7,1	0.
US National	1 wk ahead	Bin	percent	7,1	7,2	0.
US National	1 wk ahead	Bin	percent	7,2	7,3	0.
US National	1 wk ahead	Bin	percent	7,3	7,4	0.
US National	1 wk ahead	Bin	percent	7,4	7,5	0.
US National	1 wk ahead	Bin	percent	7,5	7,6	0.
US National	1 wk ahead	Bin	percent	7,6	7,7	0.
US National	1 wk ahead	Bin	percent	7,7	7,8	0.
US National	1 wk ahead	Bin	percent	7,8	7,9	0.
US National	1 wk ahead	Bin	percent	7,9	8	0.
US National	1 wk ahead	Bin	percent	8	8,1	0.
US National	1 wk ahead	Bin	percent	8,1	8,2	0.
US National	1 wk ahead	Bin	percent	8,2	8,3	0.
US National	1 wk ahead	Bin	percent	8,3	8,4	0.
US National	1 wk ahead	Bin	percent	8,4	8,5	0.
US National	1 wk ahead	Bin	percent	8,5	8,6	0.
US National	1 wk ahead	Bin	percent	8,6	8,7	0.
US National	1 wk ahead	Bin	percent	8,7	8,8	0.
US National	1 wk ahead	Bin	percent	8,8	8,9	0.
US National	1 wk ahead	Bin	percent	8,9	9	0.
US National	1 wk ahead	Bin	percent	9	9,1	0.
US National	1 wk ahead	Bin	percent	9,1	9,2	0.
US National	1 wk ahead	Bin	percent	9,2	9,3	0.
US National	1 wk ahead	Bin	percent	9,3	9,4	0.
US National	1 wk ahead	Bin	percent	9,4	9,5	0.
US National	1 wk ahead	Bin	percent	9,5	9,6	0.
US National	1 wk ahead	Bin	percent	9,6	9,7	0.
US National	1 wk ahead	Bin	percent	9,7	9,8	0.
US National	1 wk ahead	Bin	percent	9,8	9,9	0.
US National	1 wk ahead	Bin	percent	9,9	10	0.
US National	1 wk ahead	Bin	percent	10	10,1	0.
US National	1 wk ahead	Bin	percent	10,1	10,2	0.
US National	1 wk ahead	Bin	percent	10,2	10,3	0.
US National	1 wk ahead	Bin	percent	10,3	10,4	0.
US National	1 wk ahead	Bin	percent	10,4	10,5	0.
US National	1 wk ahead	Bin	percent	10,5	10,6	0.
US National	1 wk ahead	Bin	percent	10,6	10,7	0.
US National	1 wk ahead	Bin	percent	10,7	10,8	0.
US National	1 wk ahead	Bin	percent	10,8	10,9	0.
US National	1 wk ahead	Bin	percent	10,9	11	0.
US National	1 wk ahead	Bin	percent	11	11,1	0.
US National	1 wk ahead	Bin	percent	11,1	11,2	0.
US National	1 wk ahead	Bin	percent	11,2	11,3	0.
US National	1 wk ahead	Bin	percent	11,3	11,4	0.
US National	1 wk ahead	Bin	percent	11,4	11,5	0.
US National	1 wk ahead	Bin	percent	11,5	11,6	0.
US National	1 wk ahead	Bin	percent	11,6	11,7	0.
US National	1 wk ahead	Bin	percent	11,7	11,8	0.
US National	1 wk ahead	Bin	percent	11,8	11,9	0.
US National	1 wk ahead	Bin	percent	11,9	12	0.
US National	1 wk ahead	Bin	percent	12	12,1	0.
US National	1 wk ahead	Bin	percent	12,1	12,2	0.
US National	1 wk ahead	Bin	percent	12,2	12,3	0.
US National	1 wk ahead	Bin	percent	12,3	12,4	0.
US National	1 wk ahead	Bin	percent	12,4	12,5	0.
US National	1 wk ahead	Bin	percent	12,5	12,6	0.
US National	1 wk ahead	Bin	percent	12,6	12,7	0.
US National	1 wk ahead	Bin	percent	12,7	12,8	0.
US National	1 wk ahead	Bin	percent	12,8	12,9	0.
US National	1 wk ahead	Bin	percent	12,9	13	0.
US National	1 wk ahead	Bin	percent	13	100	0.
US National	2 wk ahead	Point	percent	NA	NA	1.6426
US National	2 wk ahead	Bin	percent	0	0,1	0.000016
US National	2 wk ahead	Bin	percent	0,1	0,2	0.000069
US National	2 wk ahead	Bin	percent	0,2	0,3	0.000252
US National	2 wk ahead	Bin	percent	0,3	0,4	0.00078
US National	2 wk ahead	Bin	percent	0,4	0,5	0.002065
US National	2 wk ahead	Bin	percent	0,5	0,6	0.004745
US National	2 wk ahead	Bin	percent	0,6	0,7	0.009548
US National	2 wk ahead	Bin	percent	0,7	0,8	0.016936
US National	2 wk ahead	Bin	percent	0,8	0,9	0.026691
US National	2 wk ahead	Bin	percent	0,9	1	0.037831
US National	2 wk ahead	Bin	percent	1	1,1	0.048996
US National	2 wk ahead	Bin	percent	1,1	1,2	0.058762999999999996
US National	2 wk ahead	Bin	percent	1,2	1,3	0.06568399999999999
US National	2 wk ahead	Bin	percent	1,3	1,4	0.06865399999999999
US National	2 wk ahead	Bin	percent	1,4	1,5	0.067797
US National	2 wk ahead	Bin	percent	1,5	1,6	0.064709
US National	2 wk ahead	Bin	percent	1,6	1,7	0.061238999999999995
US National	2 wk ahead	Bin	percent	1,7	1,8	0.05794
US National	2 wk ahead	Bin	percent	1,8	1,9	0.053933999999999996
US National	2 wk ahead	Bin	percent	1,9	2	0.048209999999999996
US National	2 wk ahead	Bin	percent	2	2,1	0.040884
US National	2 wk ahead	Bin	percent	2,1	2,2	0.033243
US National	2 wk ahead	Bin	percent	2,2	2,3	0.026815
US National	2 wk ahead	Bin	percent	2,3	2,4	0.022438
US National	2 wk ahead	Bin	percent	2,4	2,5	0.019974
US National	2 wk ahead	Bin	percent	2,5	2,6	0.018682
US National	2 wk ahead	Bin	percent	2,6	2,7	0.017816
US National	2 wk ahead	Bin	percent	2,7	2,8	0.016888999999999998
US National	2 wk ahead	Bin	percent	2,8	2,9	0.015606
US National	2 wk ahead	Bin	percent	2,9	3	0.013822
US National	2 wk ahead	Bin	percent	3	3,1	0.011706999999999999
US National	2 wk ahead	Bin	percent	3,1	3,2	0.009743
US National	2 wk ahead	Bin	percent	3,2	3,3	0.008354
US National	2 wk ahead	Bin	percent	3,3	3,4	0.007508
US National	2 wk ahead	Bin	percent	3,4	3,5	0.006758
US National	2 wk ahead	Bin	percent	3,5	3,6	0.005673999999999999
US National	2 wk ahead	Bin	percent	3,6	3,7	0.004208
US National	2 wk ahead	Bin	percent	3,7	3,8	0.002672
US National	2 wk ahead	Bin	percent	3,8	3,9	0.0014429999999999998
US National	2 wk ahead	Bin	percent	3,9	4	0.0007149999999999999
US National	2 wk ahead	Bin	percent	4	4,1	0.000484
US National	2 wk ahead	Bin	percent	4,1	4,2	0.000654
US National	2 wk ahead	Bin	percent	4,2	4,3	0.0010919999999999999
US National	2 wk ahead	Bin	percent	4,3	4,4	0.001583
US National	2 wk ahead	Bin	percent	4,4	4,5	0.001862
US National	2 wk ahead	Bin	percent	4,5	4,6	0.001759
US National	2 wk ahead	Bin	percent	4,6	4,7	0.001333
US National	2 wk ahead	Bin	percent	4,7	4,8	0.00081
US National	2 wk ahead	Bin	percent	4,8	4,9	0.000395
US National	2 wk ahead	Bin	percent	4,9	5	0.000154
US National	2 wk ahead	Bin	percent	5	5,1	0.000048
US National	2 wk ahead	Bin	percent	5,1	5,2	0.000012
US National	2 wk ahead	Bin	percent	5,2	5,3	2.e-6
US National	2 wk ahead	Bin	percent	5,3	5,4	0.
US National	2 wk ahead	Bin	percent	5,4	5,5	0.
US National	2 wk ahead	Bin	percent	5,5	5,6	0.
US National	2 wk ahead	Bin	percent	5,6	5,7	0.
US National	2 wk ahead	Bin	percent	5,7	5,8	0.
US National	2 wk ahead	Bin	percent	5,8	5,9	0.
US National	2 wk ahead	Bin	percent	5,9	6	0.
US National	2 wk ahead	Bin	percent	6	6,1	0.
US National	2 wk ahead	Bin	percent	6,1	6,2	0.
US National	2 wk ahead	Bin	percent	6,2	6,3	0.
US National	2 wk ahead	Bin	percent	6,3	6,4	0.
US National	2 wk ahead	Bin	percent	6,4	6,5	3.e-6
US National	2 wk ahead	Bin	percent	6,5	6,6	0.000014999999999999999
US National	2 wk ahead	Bin	percent	6,6	6,7	0.000056
US National	2 wk ahead	Bin	percent	6,7	6,8	0.000175
US National	2 wk ahead	Bin	percent	6,8	6,9	0.00043599999999999997
US National	2 wk ahead	Bin	percent	6,9	7	0.0008709999999999999
US National	2 wk ahead	Bin	percent	7	7,1	0.001395
US National	2 wk ahead	Bin	percent	7,1	7,2	0.001792
US National	2 wk ahead	Bin	percent	7,2	7,3	0.001847
US National	2 wk ahead	Bin	percent	7,3	7,4	0.001526
US National	2 wk ahead	Bin	percent	7,4	7,5	0.001011
US National	2 wk ahead	Bin	percent	7,5	7,6	0.000538
US National	2 wk ahead	Bin	percent	7,6	7,7	0.00022899999999999998
US National	2 wk ahead	Bin	percent	7,7	7,8	0.000078
US National	2 wk ahead	Bin	percent	7,8	7,9	0.000021
US National	2 wk ahead	Bin	percent	7,9	8	4.9999999999999996e-6
US National	2 wk ahead	Bin	percent	8	8,1	1.e-6
US National	2 wk ahead	Bin	percent	8,1	8,2	0.
US National	2 wk ahead	Bin	percent	8,2	8,3	0.
US National	2 wk ahead	Bin	percent	8,3	8,4	0.
US National	2 wk ahead	Bin	percent	8,4	8,5	0.
US National	2 wk ahead	Bin	percent	8,5	8,6	0.
US National	2 wk ahead	Bin	percent	8,6	8,7	0.
US National	2 wk ahead	Bin	percent	8,7	8,8	0.
US National	2 wk ahead	Bin	percent	8,8	8,9	0.
US National	2 wk ahead	Bin	percent	8,9	9	0.
US National	2 wk ahead	Bin	percent	9	9,1	0.
US National	2 wk ahead	Bin	percent	9,1	9,2	0.
US National	2 wk ahead	Bin	percent	9,2	9,3	0.
US National	2 wk ahead	Bin	percent	9,3	9,4	0.
US National	2 wk ahead	Bin	percent	9,4	9,5	0.
US National	2 wk ahead	Bin	percent	9,5	9,6	0.
US National	2 wk ahead	Bin	percent	9,6	9,7	0.
US National	2 wk ahead	Bin	percent	9,7	9,8	0.
US National	2 wk ahead	Bin	percent	9,8	9,9	0.
US National	2 wk ahead	Bin	percent	9,9	10	0.
US National	2 wk ahead	Bin	percent	10	10,1	0.
US National	2 wk ahead	Bin	percent	10,1	10,2	0.
US National	2 wk ahead	Bin	percent	10,2	10,3	0.
US National	2 wk ahead	Bin	percent	10,3	10,4	0.
US National	2 wk ahead	Bin	percent	10,4	10,5	0.
US National	2 wk ahead	Bin	percent	10,5	10,6	0.
US National	2 wk ahead	Bin	percent	10,6	10,7	0.
US National	2 wk ahead	Bin	percent	10,7	10,8	0.
US National	2 wk ahead	Bin	percent	10,8	10,9	0.
US National	2 wk ahead	Bin	percent	10,9	11	0.
US National	2 wk ahead	Bin	percent	11	11,1	0.
US National	2 wk ahead	Bin	percent	11,1	11,2	0.
US National	2 wk ahead	Bin	percent	11,2	11,3	0.
US National	2 wk ahead	Bin	percent	11,3	11,4	0.
US National	2 wk ahead	Bin	percent	11,4	11,5	0.
US National	2 wk ahead	Bin	percent	11,5	11,6	0.
US National	2 wk ahead	Bin	percent	11,6	11,7	0.
US National	2 wk ahead	Bin	percent	11,7	11,8	0.
US National	2 wk ahead	Bin	percent	11,8	11,9	0.
US National	2 wk ahead	Bin	percent	11,9	12	0.
US National	2 wk ahead	Bin	percent	12	12,1	0.
US National	2 wk ahead	Bin	percent	12,1	12,2	0.
US National	2 wk ahead	Bin	percent	12,2	12,3	0.
US National	2 wk ahead	Bin	percent	12,3	12,4	0.
US National	2 wk ahead	Bin	percent	12,4	12,5	0.
US National	2 wk ahead	Bin	percent	12,5	12,6	0.
US National	2 wk ahead	Bin	percent	12,6	12,7	0.
US National	2 wk ahead	Bin	percent	12,7	12,8	0.
US National	2 wk ahead	Bin	percent	12,8	12,9	0.
US National	2 wk ahead	Bin	percent	12,9	13	0.
US National	2 wk ahead	Bin	percent	13	100	0.
US National	3 wk ahead	Point	percent	NA	NA	1.968
US National	3 wk ahead	Bin	percent	0	0,1	0.002172
US National	3 wk ahead	Bin	percent	0,1	0,2	0.00341
US National	3 wk ahead	Bin	percent	0,2	0,3	0.005124
US National	3 wk ahead	Bin	percent	0,3	0,4	0.0073869999999999995
US National	3 wk ahead	Bin	percent	0,4	0,5	0.010223
US National	3 wk ahead	Bin	percent	0,5	0,6	0.013599
US National	3 wk ahead	Bin	percent	0,6	0,7	0.017414
US National	3 wk ahead	Bin	percent	0,7	0,8	0.021499
US National	3 wk ahead	Bin	percent	0,8	0,9	0.025633
US National	3 wk ahead	Bin	percent	0,9	1	0.029571
US National	3 wk ahead	Bin	percent	1	1,1	0.033076999999999995
US National	3 wk ahead	Bin	percent	1,1	1,2	0.035954
US National	3 wk ahead	Bin	percent	1,2	1,3	0.038079
US National	3 wk ahead	Bin	percent	1,3	1,4	0.039397999999999996
US National	3 wk ahead	Bin	percent	1,4	1,5	0.039945
US National	3 wk ahead	Bin	percent	1,5	1,6	0.039807999999999996
US National	3 wk ahead	Bin	percent	1,6	1,7	0.039115
US National	3 wk ahead	Bin	percent	1,7	1,8	0.038006
US National	3 wk ahead	Bin	percent	1,8	1,9	0.036604
US National	3 wk ahead	Bin	percent	1,9	2	0.035005999999999995
US National	3 wk ahead	Bin	percent	2	2,1	0.033275
US National	3 wk ahead	Bin	percent	2,1	2,2	0.03145
US National	3 wk ahead	Bin	percent	2,2	2,3	0.029557999999999997
US National	3 wk ahead	Bin	percent	2,3	2,4	0.027628999999999997
US National	3 wk ahead	Bin	percent	2,4	2,5	0.025705
US National	3 wk ahead	Bin	percent	2,5	2,6	0.023833999999999998
US National	3 wk ahead	Bin	percent	2,6	2,7	0.022062
US National	3 wk ahead	Bin	percent	2,7	2,8	0.020425
US National	3 wk ahead	Bin	percent	2,8	2,9	0.018935999999999998
US National	3 wk ahead	Bin	percent	2,9	3	0.017586
US National	3 wk ahead	Bin	percent	3	3,1	0.016347999999999998
US National	3 wk ahead	Bin	percent	3,1	3,2	0.015189
US National	3 wk ahead	Bin	percent	3,2	3,3	0.014083
US National	3 wk ahead	Bin	percent	3,3	3,4	0.013021
US National	3 wk ahead	Bin	percent	3,4	3,5	0.01201
US National	3 wk ahead	Bin	percent	3,5	3,6	0.011072
US National	3 wk ahead	Bin	percent	3,6	3,7	0.01023
US National	3 wk ahead	Bin	percent	3,7	3,8	0.009500999999999999
US National	3 wk ahead	Bin	percent	3,8	3,9	0.008881
US National	3 wk ahead	Bin	percent	3,9	4	0.008350999999999999
US National	3 wk ahead	Bin	percent	4	4,1	0.007875
US National	3 wk ahead	Bin	percent	4,1	4,2	0.00741
US National	3 wk ahead	Bin	percent	4,2	4,3	0.00692
US National	3 wk ahead	Bin	percent	4,3	4,4	0.0063809999999999995
US National	3 wk ahead	Bin	percent	4,4	4,5	0.005784
US National	3 wk ahead	Bin	percent	4,5	4,6	0.0051389999999999995
US National	3 wk ahead	Bin	percent	4,6	4,7	0.004468
US National	3 wk ahead	Bin	percent	4,7	4,8	0.0038
US National	3 wk ahead	Bin	percent	4,8	4,9	0.003166
US National	3 wk ahead	Bin	percent	4,9	5	0.002595
US National	3 wk ahead	Bin	percent	5	5,1	0.002114
US National	3 wk ahead	Bin	percent	5,1	5,2	0.00174
US National	3 wk ahead	Bin	percent	5,2	5,3	0.0014839999999999999
US National	3 wk ahead	Bin	percent	5,3	5,4	0.0013449999999999998
US National	3 wk ahead	Bin	percent	5,4	5,5	0.0013189999999999999
US National	3 wk ahead	Bin	percent	5,5	5,6	0.0013909999999999999
US National	3 wk ahead	Bin	percent	5,6	5,7	0.00154
US National	3 wk ahead	Bin	percent	5,7	5,8	0.0017469999999999999
US National	3 wk ahead	Bin	percent	5,8	5,9	0.001989
US National	3 wk ahead	Bin	percent	5,9	6	0.002247
US National	3 wk ahead	Bin	percent	6	6,1	0.002498
US National	3 wk ahead	Bin	percent	6,1	6,2	0.0027199999999999998
US National	3 wk ahead	Bin	percent	6,2	6,3	0.002888
US National	3 wk ahead	Bin	percent	6,3	6,4	0.002979
US National	3 wk ahead	Bin	percent	6,4	6,5	0.002974
US National	3 wk ahead	Bin	percent	6,5	6,6	0.002864
US National	3 wk ahead	Bin	percent	6,6	6,7	0.0026509999999999997
US National	3 wk ahead	Bin	percent	6,7	6,8	0.0023539999999999998
US National	3 wk ahead	Bin	percent	6,8	6,9	0.0020039999999999997
US National	3 wk ahead	Bin	percent	6,9	7	0.0016389999999999998
US National	3 wk ahead	Bin	percent	7	7,1	0.001294
US National	3 wk ahead	Bin	percent	7,1	7,2	0.001003
US National	3 wk ahead	Bin	percent	7,2	7,3	0.0007859999999999999
US National	3 wk ahead	Bin	percent	7,3	7,4	0.000654
US National	3 wk ahead	Bin	percent	7,4	7,5	0.000603
US National	3 wk ahead	Bin	percent	7,5	7,6	0.000621
US National	3 wk ahead	Bin	percent	7,6	7,7	0.0006889999999999999
US National	3 wk ahead	Bin	percent	7,7	7,8	0.000781
US National	3 wk ahead	Bin	percent	7,8	7,9	0.0008719999999999999
US National	3 wk ahead	Bin	percent	7,9	8	0.000936
US National	3 wk ahead	Bin	percent	8	8,1	0.000959
US National	3 wk ahead	Bin	percent	8,1	8,2	0.000931
US National	3 wk ahead	Bin	percent	8,2	8,3	0.000855
US National	3 wk ahead	Bin	percent	8,3	8,4	0.000743
US National	3 wk ahead	Bin	percent	8,4	8,5	0.000611
US National	3 wk ahead	Bin	percent	8,5	8,6	0.000474
US National	3 wk ahead	Bin	percent	8,6	8,7	0.000348
US National	3 wk ahead	Bin	percent	8,7	8,8	0.00024099999999999998
US National	3 wk ahead	Bin	percent	8,8	8,9	0.000158
US National	3 wk ahead	Bin	percent	8,9	9	0.000098
US National	3 wk ahead	Bin	percent	9	9,1	0.000056999999999999996
US National	3 wk ahead	Bin	percent	9,1	9,2	0.000031
US National	3 wk ahead	Bin	percent	9,2	9,3	0.000016
US National	3 wk ahead	Bin	percent	9,3	9,4	8.e-6
US National	3 wk ahead	Bin	percent	9,4	9,5	4.e-6
US National	3 wk ahead	Bin	percent	9,5	9,6	2.e-6
US National	3 wk ahead	Bin	percent	9,6	9,7	1.e-6
US National	3 wk ahead	Bin	percent	9,7	9,8	0.
US National	3 wk ahead	Bin	percent	9,8	9,9	0.
US National	3 wk ahead	Bin	percent	9,9	10	0.
US National	3 wk ahead	Bin	percent	10	10,1	0.
US National	3 wk ahead	Bin	percent	10,1	10,2	0.
US National	3 wk ahead	Bin	percent	10,2	10,3	0.
US National	3 wk ahead	Bin	percent	10,3	10,4	0.
US National	3 wk ahead	Bin	percent	10,4	10,5	0.
US National	3 wk ahead	Bin	percent	10,5	10,6	0.
US National	3 wk ahead	Bin	percent	10,6	10,7	0.
US National	3 wk ahead	Bin	percent	10,7	10,8	0.
US National	3 wk ahead	Bin	percent	10,8	10,9	0.
US National	3 wk ahead	Bin	percent	10,9	11	0.
US National	3 wk ahead	Bin	percent	11	11,1	0.
US National	3 wk ahead	Bin	percent	11,1	11,2	0.
US National	3 wk ahead	Bin	percent	11,2	11,3	0.
US National	3 wk ahead	Bin	percent	11,3	11,4	0.
US National	3 wk ahead	Bin	percent	11,4	11,5	0.
US National	3 wk ahead	Bin	percent	11,5	11,6	0.
US National	3 wk ahead	Bin	percent	11,6	11,7	0.
US National	3 wk ahead	Bin	percent	11,7	11,8	0.
US National	3 wk ahead	Bin	percent	11,8	11,9	0.
US National	3 wk ahead	Bin	percent	11,9	12	0.
US National	3 wk ahead	Bin	percent	12	12,1	0.
US National	3 wk ahead	Bin	percent	12,1	12,2	0.
US National	3 wk ahead	Bin	percent	12,2	12,3	0.
US National	3 wk ahead	Bin	percent	12,3	12,4	0.
US National	3 wk ahead	Bin	percent	12,4	12,5	0.
US National	3 wk ahead	Bin	percent	12,5	12,6	0.
US National	3 wk ahead	Bin	percent	12,6	12,7	0.
US National	3 wk ahead	Bin	percent	12,7	12,8	0.
US National	3 wk ahead	Bin	percent	12,8	12,9	0.
US National	3 wk ahead	Bin	percent	12,9	13	0.
US National	3 wk ahead	Bin	percent	13	100	0.010029999999999999
US National	4 wk ahead	Point	percent	NA	NA	2.4714
US National	4 wk ahead	Bin	percent	0	0,1	0.006738
US National	4 wk ahead	Bin	percent	0,1	0,2	0.008095999999999999
US National	4 wk ahead	Bin	percent	0,2	0,3	0.009582
US National	4 wk ahead	Bin	percent	0,3	0,4	0.011177999999999999
US National	4 wk ahead	Bin	percent	0,4	0,5	0.012853
US National	4 wk ahead	Bin	percent	0,5	0,6	0.014574
US National	4 wk ahead	Bin	percent	0,6	0,7	0.0163
US National	4 wk ahead	Bin	percent	0,7	0,8	0.017991999999999998
US National	4 wk ahead	Bin	percent	0,8	0,9	0.019604999999999997
US National	4 wk ahead	Bin	percent	0,9	1	0.021100999999999998
US National	4 wk ahead	Bin	percent	1	1,1	0.022444
US National	4 wk ahead	Bin	percent	1,1	1,2	0.023604
US National	4 wk ahead	Bin	percent	1,2	1,3	0.024561
US National	4 wk ahead	Bin	percent	1,3	1,4	0.025299
US National	4 wk ahead	Bin	percent	1,4	1,5	0.025817999999999997
US National	4 wk ahead	Bin	percent	1,5	1,6	0.026115
US National	4 wk ahead	Bin	percent	1,6	1,7	0.026206
US National	4 wk ahead	Bin	percent	1,7	1,8	0.026102999999999998
US National	4 wk ahead	Bin	percent	1,8	1,9	0.025824999999999997
US National	4 wk ahead	Bin	percent	1,9	2	0.025397
US National	4 wk ahead	Bin	percent	2	2,1	0.024836999999999998
US National	4 wk ahead	Bin	percent	2,1	2,2	0.024169
US National	4 wk ahead	Bin	percent	2,2	2,3	0.023413999999999997
US National	4 wk ahead	Bin	percent	2,3	2,4	0.02259
US National	4 wk ahead	Bin	percent	2,4	2,5	0.021717999999999998
US National	4 wk ahead	Bin	percent	2,5	2,6	0.020812999999999998
US National	4 wk ahead	Bin	percent	2,6	2,7	0.019889999999999998
US National	4 wk ahead	Bin	percent	2,7	2,8	0.018963999999999998
US National	4 wk ahead	Bin	percent	2,8	2,9	0.018047999999999998
US National	4 wk ahead	Bin	percent	2,9	3	0.017155
US National	4 wk ahead	Bin	percent	3	3,1	0.016295
US National	4 wk ahead	Bin	percent	3,1	3,2	0.015477
US National	4 wk ahead	Bin	percent	3,2	3,3	0.014709999999999999
US National	4 wk ahead	Bin	percent	3,3	3,4	0.013998
US National	4 wk ahead	Bin	percent	3,4	3,5	0.013344
US National	4 wk ahead	Bin	percent	3,5	3,6	0.012747999999999999
US National	4 wk ahead	Bin	percent	3,6	3,7	0.012206999999999999
US National	4 wk ahead	Bin	percent	3,7	3,8	0.011715999999999999
US National	4 wk ahead	Bin	percent	3,8	3,9	0.011268
US National	4 wk ahead	Bin	percent	3,9	4	0.010855
US National	4 wk ahead	Bin	percent	4	4,1	0.010468
US National	4 wk ahead	Bin	percent	4,1	4,2	0.010098
US National	4 wk ahead	Bin	percent	4,2	4,3	0.00974
US National	4 wk ahead	Bin	percent	4,3	4,4	0.009387
US National	4 wk ahead	Bin	percent	4,4	4,5	0.009037
US National	4 wk ahead	Bin	percent	4,5	4,6	0.008688
US National	4 wk ahead	Bin	percent	4,6	4,7	0.008342
US National	4 wk ahead	Bin	percent	4,7	4,8	0.008001
US National	4 wk ahead	Bin	percent	4,8	4,9	0.00767
US National	4 wk ahead	Bin	percent	4,9	5	0.007352999999999999
US National	4 wk ahead	Bin	percent	5	5,1	0.0070539999999999995
US National	4 wk ahead	Bin	percent	5,1	5,2	0.006776
US National	4 wk ahead	Bin	percent	5,2	5,3	0.006522
US National	4 wk ahead	Bin	percent	5,3	5,4	0.00629
US National	4 wk ahead	Bin	percent	5,4	5,5	0.006078
US National	4 wk ahead	Bin	percent	5,5	5,6	0.0058839999999999995
US National	4 wk ahead	Bin	percent	5,6	5,7	0.005699999999999999
US National	4 wk ahead	Bin	percent	5,7	5,8	0.005522
US National	4 wk ahead	Bin	percent	5,8	5,9	0.005340999999999999
US National	4 wk ahead	Bin	percent	5,9	6	0.005153
US National	4 wk ahead	Bin	percent	6	6,1	0.004952
US National	4 wk ahead	Bin	percent	6,1	6,2	0.004735
US National	4 wk ahead	Bin	percent	6,2	6,3	0.0044989999999999995
US National	4 wk ahead	Bin	percent	6,3	6,4	0.004246
US National	4 wk ahead	Bin	percent	6,4	6,5	0.003977
US National	4 wk ahead	Bin	percent	6,5	6,6	0.0036959999999999996
US National	4 wk ahead	Bin	percent	6,6	6,7	0.0034089999999999997
US National	4 wk ahead	Bin	percent	6,7	6,8	0.00312
US National	4 wk ahead	Bin	percent	6,8	6,9	0.0028369999999999997
US National	4 wk ahead	Bin	percent	6,9	7	0.002564
US National	4 wk ahead	Bin	percent	7	7,1	0.002306
US National	4 wk ahead	Bin	percent	7,1	7,2	0.002067
US National	4 wk ahead	Bin	percent	7,2	7,3	0.0018499999999999999
US National	4 wk ahead	Bin	percent	7,3	7,4	0.001656
US National	4 wk ahead	Bin	percent	7,4	7,5	0.001485
US National	4 wk ahead	Bin	percent	7,5	7,6	0.0013369999999999999
US National	4 wk ahead	Bin	percent	7,6	7,7	0.00121
US National	4 wk ahead	Bin	percent	7,7	7,8	0.001103
US National	4 wk ahead	Bin	percent	7,8	7,9	0.001015
US National	4 wk ahead	Bin	percent	7,9	8	0.0009429999999999999
US National	4 wk ahead	Bin	percent	8	8,1	0.0008849999999999999
US National	4 wk ahead	Bin	percent	8,1	8,2	0.000839
US National	4 wk ahead	Bin	percent	8,2	8,3	0.0008049999999999999
US National	4 wk ahead	Bin	percent	8,3	8,4	0.000779
US National	4 wk ahead	Bin	percent	8,4	8,5	0.0007599999999999999
US National	4 wk ahead	Bin	percent	8,5	8,6	0.0007459999999999999
US National	4 wk ahead	Bin	percent	8,6	8,7	0.000735
US National	4 wk ahead	Bin	percent	8,7	8,8	0.000726
US National	4 wk ahead	Bin	percent	8,8	8,9	0.000717
US National	4 wk ahead	Bin	percent	8,9	9	0.000708
US National	4 wk ahead	Bin	percent	9	9,1	0.0006979999999999999
US National	4 wk ahead	Bin	percent	9,1	9,2	0.000687
US National	4 wk ahead	Bin	percent	9,2	9,3	0.000677
US National	4 wk ahead	Bin	percent	9,3	9,4	0.000669
US National	4 wk ahead	Bin	percent	9,4	9,5	0.000665
US National	4 wk ahead	Bin	percent	9,5	9,6	0.000668
US National	4 wk ahead	Bin	percent	9,6	9,7	0.0006799999999999999
US National	4 wk ahead	Bin	percent	9,7	9,8	0.0007019999999999999
US National	4 wk ahead	Bin	percent	9,8	9,9	0.0007369999999999999
US National	4 wk ahead	Bin	percent	9,9	10	0.000785
US National	4 wk ahead	Bin	percent	10	10,1	0.0008449999999999999
US National	4 wk ahead	Bin	percent	10,1	10,2	0.000917
US National	4 wk ahead	Bin	percent	10,2	10,3	0.0009989999999999999
US National	4 wk ahead	Bin	percent	10,3	10,4	0.001088
US National	4 wk ahead	Bin	percent	10,4	10,5	0.001181
US National	4 wk ahead	Bin	percent	10,5	10,6	0.001274
US National	4 wk ahead	Bin	percent	10,6	10,7	0.001364
US National	4 wk ahead	Bin	percent	10,7	10,8	0.0014479999999999999
US National	4 wk ahead	Bin	percent	10,8	10,9	0.0015229999999999998
US National	4 wk ahead	Bin	percent	10,9	11	0.0015869999999999999
US National	4 wk ahead	Bin	percent	11	11,1	0.00164
US National	4 wk ahead	Bin	percent	11,1	11,2	0.001678
US National	4 wk ahead	Bin	percent	11,2	11,3	0.0017029999999999999
US National	4 wk ahead	Bin	percent	11,3	11,4	0.001714
US National	4 wk ahead	Bin	percent	11,4	11,5	0.00171
US National	4 wk ahead	Bin	percent	11,5	11,6	0.001692
US National	4 wk ahead	Bin	percent	11,6	11,7	0.00166
US National	4 wk ahead	Bin	percent	11,7	11,8	0.001614
US National	4 wk ahead	Bin	percent	11,8	11,9	0.0015539999999999998
US National	4 wk ahead	Bin	percent	11,9	12	0.001481
US National	4 wk ahead	Bin	percent	12	12,1	0.0013959999999999999
US National	4 wk ahead	Bin	percent	12,1	12,2	0.0013009999999999999
US National	4 wk ahead	Bin	percent	12,2	12,3	0.001197
US National	4 wk ahead	Bin	percent	12,3	12,4	0.0010869999999999999
US National	4 wk ahead	Bin	percent	12,4	12,5	0.0009729999999999999
US National	4 wk ahead	Bin	percent	12,5	12,6	0.000859
US National	4 wk ahead	Bin	percent	12,6	12,7	0.0007469999999999999
US National	4 wk ahead	Bin	percent	12,7	12,8	0.0006389999999999999
US National	4 wk ahead	Bin	percent	12,8	12,9	0.000538
US National	4 wk ahead	Bin	percent	12,9	13	0.000445
US National	4 wk ahead	Bin	percent	13	100	0.011765999999999999
