# Supplementary material for: Use of daily Internet search query data improves real-time projections of influenza epidemics
Source: J R Soc Interface. 2018 Oct 10;15(147):20180220. doi: 10.1098/rsif.2018.0220 (PMC6228485; doi:10.1098/rsif.2018.0220)
Supplement: Prediction results in FluChallenge format [file rsif20180220supp2.gz › Forecast-files/mss-15-wikiWEEKnoNOW/2016-EW14.csv]

Location	Target	Type	Unit	Bin_start_incl	Bin_end_notincl	Value
US National	1 wk ahead	Point	percent	NA	NA	1.964
US National	1 wk ahead	Bin	percent	0	0,1	0.
US National	1 wk ahead	Bin	percent	0,1	0,2	1.e-6
US National	1 wk ahead	Bin	percent	0,2	0,3	4.e-6
US National	1 wk ahead	Bin	percent	0,3	0,4	0.000018999999999999998
US National	1 wk ahead	Bin	percent	0,4	0,5	0.000075
US National	1 wk ahead	Bin	percent	0,5	0,6	0.000248
US National	1 wk ahead	Bin	percent	0,6	0,7	0.000692
US National	1 wk ahead	Bin	percent	0,7	0,8	0.001656
US National	1 wk ahead	Bin	percent	0,8	0,9	0.003492
US National	1 wk ahead	Bin	percent	0,9	1	0.006689
US National	1 wk ahead	Bin	percent	1	1,1	0.011902
US National	1 wk ahead	Bin	percent	1,1	1,2	0.019815
US National	1 wk ahead	Bin	percent	1,2	1,3	0.030649
US National	1 wk ahead	Bin	percent	1,3	1,4	0.043519999999999996
US National	1 wk ahead	Bin	percent	1,4	1,5	0.056299999999999996
US National	1 wk ahead	Bin	percent	1,5	1,6	0.066421
US National	1 wk ahead	Bin	percent	1,6	1,7	0.072126
US National	1 wk ahead	Bin	percent	1,7	1,8	0.073155
US National	1 wk ahead	Bin	percent	1,8	1,9	0.070506
US National	1 wk ahead	Bin	percent	1,9	2	0.065732
US National	1 wk ahead	Bin	percent	2	2,1	0.06016
US National	1 wk ahead	Bin	percent	2,1	2,2	0.054292
US National	1 wk ahead	Bin	percent	2,2	2,3	0.047855999999999996
US National	1 wk ahead	Bin	percent	2,3	2,4	0.040638
US National	1 wk ahead	Bin	percent	2,4	2,5	0.033283
US National	1 wk ahead	Bin	percent	2,5	2,6	0.027157999999999998
US National	1 wk ahead	Bin	percent	2,6	2,7	0.023413
US National	1 wk ahead	Bin	percent	2,7	2,8	0.022111
US National	1 wk ahead	Bin	percent	2,8	2,9	0.022192999999999997
US National	1 wk ahead	Bin	percent	2,9	3	0.022279
US National	1 wk ahead	Bin	percent	3	3,1	0.021453999999999997
US National	1 wk ahead	Bin	percent	3,1	3,2	0.019462999999999998
US National	1 wk ahead	Bin	percent	3,2	3,3	0.016478
US National	1 wk ahead	Bin	percent	3,3	3,4	0.012924
US National	1 wk ahead	Bin	percent	3,4	3,5	0.009351
US National	1 wk ahead	Bin	percent	3,5	3,6	0.00624
US National	1 wk ahead	Bin	percent	3,6	3,7	0.0038299999999999996
US National	1 wk ahead	Bin	percent	3,7	3,8	0.002137
US National	1 wk ahead	Bin	percent	3,8	3,9	0.001063
US National	1 wk ahead	Bin	percent	3,9	4	0.00047099999999999996
US National	1 wk ahead	Bin	percent	4	4,1	0.00022999999999999998
US National	1 wk ahead	Bin	percent	4,1	4,2	0.000245
US National	1 wk ahead	Bin	percent	4,2	4,3	0.00048499999999999997
US National	1 wk ahead	Bin	percent	4,3	4,4	0.000936
US National	1 wk ahead	Bin	percent	4,4	4,5	0.0015199999999999999
US National	1 wk ahead	Bin	percent	4,5	4,6	0.002077
US National	1 wk ahead	Bin	percent	4,6	4,7	0.0024619999999999998
US National	1 wk ahead	Bin	percent	4,7	4,8	0.0026349999999999998
US National	1 wk ahead	Bin	percent	4,8	4,9	0.002631
US National	1 wk ahead	Bin	percent	4,9	5	0.0024749999999999998
US National	1 wk ahead	Bin	percent	5	5,1	0.002209
US National	1 wk ahead	Bin	percent	5,1	5,2	0.0019619999999999998
US National	1 wk ahead	Bin	percent	5,2	5,3	0.001882
US National	1 wk ahead	Bin	percent	5,3	5,4	0.001956
US National	1 wk ahead	Bin	percent	5,4	5,5	0.001985
US National	1 wk ahead	Bin	percent	5,5	5,6	0.0017729999999999998
US National	1 wk ahead	Bin	percent	5,6	5,7	0.001321
US National	1 wk ahead	Bin	percent	5,7	5,8	0.000803
US National	1 wk ahead	Bin	percent	5,8	5,9	0.000396
US National	1 wk ahead	Bin	percent	5,9	6	0.000158
US National	1 wk ahead	Bin	percent	6	6,1	0.000051
US National	1 wk ahead	Bin	percent	6,1	6,2	0.000013
US National	1 wk ahead	Bin	percent	6,2	6,3	3.e-6
US National	1 wk ahead	Bin	percent	6,3	6,4	0.
US National	1 wk ahead	Bin	percent	6,4	6,5	0.
US National	1 wk ahead	Bin	percent	6,5	6,6	0.
US National	1 wk ahead	Bin	percent	6,6	6,7	0.
US National	1 wk ahead	Bin	percent	6,7	6,8	0.
US National	1 wk ahead	Bin	percent	6,8	6,9	0.
US National	1 wk ahead	Bin	percent	6,9	7	0.
US National	1 wk ahead	Bin	percent	7	7,1	0.
US National	1 wk ahead	Bin	percent	7,1	7,2	0.
US National	1 wk ahead	Bin	percent	7,2	7,3	0.
US National	1 wk ahead	Bin	percent	7,3	7,4	0.
US National	1 wk ahead	Bin	percent	7,4	7,5	0.
US National	1 wk ahead	Bin	percent	7,5	7,6	0.
US National	1 wk ahead	Bin	percent	7,6	7,7	0.
US National	1 wk ahead	Bin	percent	7,7	7,8	0.
US National	1 wk ahead	Bin	percent	7,8	7,9	0.
US National	1 wk ahead	Bin	percent	7,9	8	0.
US National	1 wk ahead	Bin	percent	8	8,1	0.
US National	1 wk ahead	Bin	percent	8,1	8,2	0.
US National	1 wk ahead	Bin	percent	8,2	8,3	0.
US National	1 wk ahead	Bin	percent	8,3	8,4	0.
US National	1 wk ahead	Bin	percent	8,4	8,5	0.
US National	1 wk ahead	Bin	percent	8,5	8,6	0.
US National	1 wk ahead	Bin	percent	8,6	8,7	0.
US National	1 wk ahead	Bin	percent	8,7	8,8	0.
US National	1 wk ahead	Bin	percent	8,8	8,9	0.
US National	1 wk ahead	Bin	percent	8,9	9	0.
US National	1 wk ahead	Bin	percent	9	9,1	0.
US National	1 wk ahead	Bin	percent	9,1	9,2	0.
US National	1 wk ahead	Bin	percent	9,2	9,3	0.
US National	1 wk ahead	Bin	percent	9,3	9,4	0.
US National	1 wk ahead	Bin	percent	9,4	9,5	0.
US National	1 wk ahead	Bin	percent	9,5	9,6	0.
US National	1 wk ahead	Bin	percent	9,6	9,7	0.
US National	1 wk ahead	Bin	percent	9,7	9,8	0.
US National	1 wk ahead	Bin	percent	9,8	9,9	0.
US National	1 wk ahead	Bin	percent	9,9	10	0.
US National	1 wk ahead	Bin	percent	10	10,1	0.
US National	1 wk ahead	Bin	percent	10,1	10,2	0.
US National	1 wk ahead	Bin	percent	10,2	10,3	0.
US National	1 wk ahead	Bin	percent	10,3	10,4	0.
US National	1 wk ahead	Bin	percent	10,4	10,5	0.
US National	1 wk ahead	Bin	percent	10,5	10,6	0.
US National	1 wk ahead	Bin	percent	10,6	10,7	0.
US National	1 wk ahead	Bin	percent	10,7	10,8	0.
US National	1 wk ahead	Bin	percent	10,8	10,9	0.
US National	1 wk ahead	Bin	percent	10,9	11	0.
US National	1 wk ahead	Bin	percent	11	11,1	0.
US National	1 wk ahead	Bin	percent	11,1	11,2	0.
US National	1 wk ahead	Bin	percent	11,2	11,3	0.
US National	1 wk ahead	Bin	percent	11,3	11,4	0.
US National	1 wk ahead	Bin	percent	11,4	11,5	0.
US National	1 wk ahead	Bin	percent	11,5	11,6	0.
US National	1 wk ahead	Bin	percent	11,6	11,7	0.
US National	1 wk ahead	Bin	percent	11,7	11,8	0.
US National	1 wk ahead	Bin	percent	11,8	11,9	0.
US National	1 wk ahead	Bin	percent	11,9	12	0.
US National	1 wk ahead	Bin	percent	12	12,1	0.
US National	1 wk ahead	Bin	percent	12,1	12,2	0.
US National	1 wk ahead	Bin	percent	12,2	12,3	0.
US National	1 wk ahead	Bin	percent	12,3	12,4	0.
US National	1 wk ahead	Bin	percent	12,4	12,5	0.
US National	1 wk ahead	Bin	percent	12,5	12,6	0.
US National	1 wk ahead	Bin	percent	12,6	12,7	0.
US National	1 wk ahead	Bin	percent	12,7	12,8	0.
US National	1 wk ahead	Bin	percent	12,8	12,9	0.
US National	1 wk ahead	Bin	percent	12,9	13	0.
US National	1 wk ahead	Bin	percent	13	100	0.
US National	2 wk ahead	Point	percent	NA	NA	1.524
US National	2 wk ahead	Bin	percent	0	0,1	0.0015249999999999999
US National	2 wk ahead	Bin	percent	0,1	0,2	0.002918
US National	2 wk ahead	Bin	percent	0,2	0,3	0.005214
US National	2 wk ahead	Bin	percent	0,3	0,4	0.008728
US National	2 wk ahead	Bin	percent	0,4	0,5	0.013687
US National	2 wk ahead	Bin	percent	0,5	0,6	0.0201
US National	2 wk ahead	Bin	percent	0,6	0,7	0.027638
US National	2 wk ahead	Bin	percent	0,7	0,8	0.035626
US National	2 wk ahead	Bin	percent	0,8	0,9	0.043193999999999996
US National	2 wk ahead	Bin	percent	0,9	1	0.049533
US National	2 wk ahead	Bin	percent	1	1,1	0.054107999999999996
US National	2 wk ahead	Bin	percent	1,1	1,2	0.056742999999999995
US National	2 wk ahead	Bin	percent	1,2	1,3	0.057519
US National	2 wk ahead	Bin	percent	1,3	1,4	0.056637
US National	2 wk ahead	Bin	percent	1,4	1,5	0.054313
US National	2 wk ahead	Bin	percent	1,5	1,6	0.050779
US National	2 wk ahead	Bin	percent	1,6	1,7	0.046321999999999995
US National	2 wk ahead	Bin	percent	1,7	1,8	0.041305999999999995
US National	2 wk ahead	Bin	percent	1,8	1,9	0.036132
US National	2 wk ahead	Bin	percent	1,9	2	0.031150999999999998
US National	2 wk ahead	Bin	percent	2	2,1	0.02659
US National	2 wk ahead	Bin	percent	2,1	2,2	0.022543
US National	2 wk ahead	Bin	percent	2,2	2,3	0.019028
US National	2 wk ahead	Bin	percent	2,3	2,4	0.016073
US National	2 wk ahead	Bin	percent	2,4	2,5	0.013755
US National	2 wk ahead	Bin	percent	2,5	2,6	0.012164
US National	2 wk ahead	Bin	percent	2,6	2,7	0.011314
US National	2 wk ahead	Bin	percent	2,7	2,8	0.011085
US National	2 wk ahead	Bin	percent	2,8	2,9	0.011252
US National	2 wk ahead	Bin	percent	2,9	3	0.011574
US National	2 wk ahead	Bin	percent	3	3,1	0.011878999999999999
US National	2 wk ahead	Bin	percent	3,1	3,2	0.012084
US National	2 wk ahead	Bin	percent	3,2	3,3	0.01215
US National	2 wk ahead	Bin	percent	3,3	3,4	0.012020999999999999
US National	2 wk ahead	Bin	percent	3,4	3,5	0.011602999999999999
US National	2 wk ahead	Bin	percent	3,5	3,6	0.010813999999999999
US National	2 wk ahead	Bin	percent	3,6	3,7	0.009644
US National	2 wk ahead	Bin	percent	3,7	3,8	0.008187
US National	2 wk ahead	Bin	percent	3,8	3,9	0.006617
US National	2 wk ahead	Bin	percent	3,9	4	0.005117
US National	2 wk ahead	Bin	percent	4	4,1	0.003815
US National	2 wk ahead	Bin	percent	4,1	4,2	0.00276
US National	2 wk ahead	Bin	percent	4,2	4,3	0.001954
US National	2 wk ahead	Bin	percent	4,3	4,4	0.001384
US National	2 wk ahead	Bin	percent	4,4	4,5	0.001042
US National	2 wk ahead	Bin	percent	4,5	4,6	0.0009159999999999999
US National	2 wk ahead	Bin	percent	4,6	4,7	0.0009689999999999999
US National	2 wk ahead	Bin	percent	4,7	4,8	0.0011279999999999999
US National	2 wk ahead	Bin	percent	4,8	4,9	0.001297
US National	2 wk ahead	Bin	percent	4,9	5	0.0013809999999999998
US National	2 wk ahead	Bin	percent	5	5,1	0.001328
US National	2 wk ahead	Bin	percent	5,1	5,2	0.001142
US National	2 wk ahead	Bin	percent	5,2	5,3	0.0008749999999999999
US National	2 wk ahead	Bin	percent	5,3	5,4	0.000596
US National	2 wk ahead	Bin	percent	5,4	5,5	0.000361
US National	2 wk ahead	Bin	percent	5,5	5,6	0.000195
US National	2 wk ahead	Bin	percent	5,6	5,7	0.000093
US National	2 wk ahead	Bin	percent	5,7	5,8	0.000039999999999999996
US National	2 wk ahead	Bin	percent	5,8	5,9	0.000014999999999999999
US National	2 wk ahead	Bin	percent	5,9	6	4.9999999999999996e-6
US National	2 wk ahead	Bin	percent	6	6,1	2.e-6
US National	2 wk ahead	Bin	percent	6,1	6,2	0.
US National	2 wk ahead	Bin	percent	6,2	6,3	0.
US National	2 wk ahead	Bin	percent	6,3	6,4	0.
US National	2 wk ahead	Bin	percent	6,4	6,5	0.
US National	2 wk ahead	Bin	percent	6,5	6,6	1.e-6
US National	2 wk ahead	Bin	percent	6,6	6,7	2.e-6
US National	2 wk ahead	Bin	percent	6,7	6,8	7.e-6
US National	2 wk ahead	Bin	percent	6,8	6,9	0.000018999999999999998
US National	2 wk ahead	Bin	percent	6,9	7	0.000049
US National	2 wk ahead	Bin	percent	7	7,1	0.000112
US National	2 wk ahead	Bin	percent	7,1	7,2	0.00022999999999999998
US National	2 wk ahead	Bin	percent	7,2	7,3	0.000421
US National	2 wk ahead	Bin	percent	7,3	7,4	0.000691
US National	2 wk ahead	Bin	percent	7,4	7,5	0.001021
US National	2 wk ahead	Bin	percent	7,5	7,6	0.0013679999999999999
US National	2 wk ahead	Bin	percent	7,6	7,7	0.001681
US National	2 wk ahead	Bin	percent	7,7	7,8	0.001916
US National	2 wk ahead	Bin	percent	7,8	7,9	0.002055
US National	2 wk ahead	Bin	percent	7,9	8	0.0020989999999999997
US National	2 wk ahead	Bin	percent	8	8,1	0.002061
US National	2 wk ahead	Bin	percent	8,1	8,2	0.001961
US National	2 wk ahead	Bin	percent	8,2	8,3	0.001831
US National	2 wk ahead	Bin	percent	8,3	8,4	0.001713
US National	2 wk ahead	Bin	percent	8,4	8,5	0.001642
US National	2 wk ahead	Bin	percent	8,5	8,6	0.001616
US National	2 wk ahead	Bin	percent	8,6	8,7	0.001597
US National	2 wk ahead	Bin	percent	8,7	8,8	0.0015249999999999999
US National	2 wk ahead	Bin	percent	8,8	8,9	0.0013599999999999999
US National	2 wk ahead	Bin	percent	8,9	9	0.001108
US National	2 wk ahead	Bin	percent	9	9,1	0.0008139999999999999
US National	2 wk ahead	Bin	percent	9,1	9,2	0.000535
US National	2 wk ahead	Bin	percent	9,2	9,3	0.000314
US National	2 wk ahead	Bin	percent	9,3	9,4	0.000164
US National	2 wk ahead	Bin	percent	9,4	9,5	0.00007599999999999999
US National	2 wk ahead	Bin	percent	9,5	9,6	0.000032
US National	2 wk ahead	Bin	percent	9,6	9,7	0.000012
US National	2 wk ahead	Bin	percent	9,7	9,8	4.e-6
US National	2 wk ahead	Bin	percent	9,8	9,9	1.e-6
US National	2 wk ahead	Bin	percent	9,9	10	0.
US National	2 wk ahead	Bin	percent	10	10,1	0.
US National	2 wk ahead	Bin	percent	10,1	10,2	0.
US National	2 wk ahead	Bin	percent	10,2	10,3	0.
US National	2 wk ahead	Bin	percent	10,3	10,4	0.
US National	2 wk ahead	Bin	percent	10,4	10,5	0.
US National	2 wk ahead	Bin	percent	10,5	10,6	0.
US National	2 wk ahead	Bin	percent	10,6	10,7	0.
US National	2 wk ahead	Bin	percent	10,7	10,8	0.
US National	2 wk ahead	Bin	percent	10,8	10,9	0.
US National	2 wk ahead	Bin	percent	10,9	11	0.
US National	2 wk ahead	Bin	percent	11	11,1	0.
US National	2 wk ahead	Bin	percent	11,1	11,2	0.
US National	2 wk ahead	Bin	percent	11,2	11,3	0.
US National	2 wk ahead	Bin	percent	11,3	11,4	0.
US National	2 wk ahead	Bin	percent	11,4	11,5	0.
US National	2 wk ahead	Bin	percent	11,5	11,6	0.
US National	2 wk ahead	Bin	percent	11,6	11,7	0.
US National	2 wk ahead	Bin	percent	11,7	11,8	0.
US National	2 wk ahead	Bin	percent	11,8	11,9	0.
US National	2 wk ahead	Bin	percent	11,9	12	0.
US National	2 wk ahead	Bin	percent	12	12,1	0.
US National	2 wk ahead	Bin	percent	12,1	12,2	0.
US National	2 wk ahead	Bin	percent	12,2	12,3	0.
US National	2 wk ahead	Bin	percent	12,3	12,4	0.
US National	2 wk ahead	Bin	percent	12,4	12,5	0.
US National	2 wk ahead	Bin	percent	12,5	12,6	0.
US National	2 wk ahead	Bin	percent	12,6	12,7	0.
US National	2 wk ahead	Bin	percent	12,7	12,8	0.
US National	2 wk ahead	Bin	percent	12,8	12,9	0.
US National	2 wk ahead	Bin	percent	12,9	13	0.
US National	2 wk ahead	Bin	percent	13	100	0.
US National	3 wk ahead	Point	percent	NA	NA	1.1426
US National	3 wk ahead	Bin	percent	0	0,1	0.010185
US National	3 wk ahead	Bin	percent	0,1	0,2	0.016382999999999998
US National	3 wk ahead	Bin	percent	0,2	0,3	0.024274999999999998
US National	3 wk ahead	Bin	percent	0,3	0,4	0.033298
US National	3 wk ahead	Bin	percent	0,4	0,5	0.042518
US National	3 wk ahead	Bin	percent	0,5	0,6	0.050848
US National	3 wk ahead	Bin	percent	0,6	0,7	0.05731
US National	3 wk ahead	Bin	percent	0,7	0,8	0.06125
US National	3 wk ahead	Bin	percent	0,8	0,9	0.062425999999999995
US National	3 wk ahead	Bin	percent	0,9	1	0.061013
US National	3 wk ahead	Bin	percent	1	1,1	0.057492999999999995
US National	3 wk ahead	Bin	percent	1,1	1,2	0.052537
US National	3 wk ahead	Bin	percent	1,2	1,3	0.046837
US National	3 wk ahead	Bin	percent	1,3	1,4	0.040991
US National	3 wk ahead	Bin	percent	1,4	1,5	0.035413
US National	3 wk ahead	Bin	percent	1,5	1,6	0.030331999999999998
US National	3 wk ahead	Bin	percent	1,6	1,7	0.025821999999999998
US National	3 wk ahead	Bin	percent	1,7	1,8	0.021859999999999997
US National	3 wk ahead	Bin	percent	1,8	1,9	0.018375
US National	3 wk ahead	Bin	percent	1,9	2	0.015305
US National	3 wk ahead	Bin	percent	2	2,1	0.012627
US National	3 wk ahead	Bin	percent	2,1	2,2	0.01039
US National	3 wk ahead	Bin	percent	2,2	2,3	0.008688999999999999
US National	3 wk ahead	Bin	percent	2,3	2,4	0.007614999999999999
US National	3 wk ahead	Bin	percent	2,4	2,5	0.0071909999999999995
US National	3 wk ahead	Bin	percent	2,5	2,6	0.007339999999999999
US National	3 wk ahead	Bin	percent	2,6	2,7	0.007878999999999999
US National	3 wk ahead	Bin	percent	2,7	2,8	0.008565999999999999
US National	3 wk ahead	Bin	percent	2,8	2,9	0.00916
US National	3 wk ahead	Bin	percent	2,9	3	0.009498999999999999
US National	3 wk ahead	Bin	percent	3	3,1	0.00954
US National	3 wk ahead	Bin	percent	3,1	3,2	0.009353
US National	3 wk ahead	Bin	percent	3,2	3,3	0.009065
US National	3 wk ahead	Bin	percent	3,3	3,4	0.00879
US National	3 wk ahead	Bin	percent	3,4	3,5	0.008582
US National	3 wk ahead	Bin	percent	3,5	3,6	0.008424
US National	3 wk ahead	Bin	percent	3,6	3,7	0.008239999999999999
US National	3 wk ahead	Bin	percent	3,7	3,8	0.007932999999999999
US National	3 wk ahead	Bin	percent	3,8	3,9	0.007428
US National	3 wk ahead	Bin	percent	3,9	4	0.006703
US National	3 wk ahead	Bin	percent	4	4,1	0.0057989999999999995
US National	3 wk ahead	Bin	percent	4,1	4,2	0.004795
US National	3 wk ahead	Bin	percent	4,2	4,3	0.003777
US National	3 wk ahead	Bin	percent	4,3	4,4	0.00282
US National	3 wk ahead	Bin	percent	4,4	4,5	0.001981
US National	3 wk ahead	Bin	percent	4,5	4,6	0.001297
US National	3 wk ahead	Bin	percent	4,6	4,7	0.000784
US National	3 wk ahead	Bin	percent	4,7	4,8	0.00043299999999999995
US National	3 wk ahead	Bin	percent	4,8	4,9	0.00021799999999999999
US National	3 wk ahead	Bin	percent	4,9	5	0.000101
US National	3 wk ahead	Bin	percent	5	5,1	0.000049999999999999996
US National	3 wk ahead	Bin	percent	5,1	5,2	0.000042999999999999995
US National	3 wk ahead	Bin	percent	5,2	5,3	0.000074
US National	3 wk ahead	Bin	percent	5,3	5,4	0.000153
US National	3 wk ahead	Bin	percent	5,4	5,5	0.00029499999999999996
US National	3 wk ahead	Bin	percent	5,5	5,6	0.000508
US National	3 wk ahead	Bin	percent	5,6	5,7	0.00078
US National	3 wk ahead	Bin	percent	5,7	5,8	0.001064
US National	3 wk ahead	Bin	percent	5,8	5,9	0.001289
US National	3 wk ahead	Bin	percent	5,9	6	0.001387
US National	3 wk ahead	Bin	percent	6	6,1	0.001326
US National	3 wk ahead	Bin	percent	6,1	6,2	0.001126
US National	3 wk ahead	Bin	percent	6,2	6,3	0.00085
US National	3 wk ahead	Bin	percent	6,3	6,4	0.00057
US National	3 wk ahead	Bin	percent	6,4	6,5	0.000339
US National	3 wk ahead	Bin	percent	6,5	6,6	0.000179
US National	3 wk ahead	Bin	percent	6,6	6,7	0.000084
US National	3 wk ahead	Bin	percent	6,7	6,8	0.000035
US National	3 wk ahead	Bin	percent	6,8	6,9	0.000013
US National	3 wk ahead	Bin	percent	6,9	7	4.e-6
US National	3 wk ahead	Bin	percent	7	7,1	1.e-6
US National	3 wk ahead	Bin	percent	7,1	7,2	0.
US National	3 wk ahead	Bin	percent	7,2	7,3	0.
US National	3 wk ahead	Bin	percent	7,3	7,4	0.
US National	3 wk ahead	Bin	percent	7,4	7,5	0.
US National	3 wk ahead	Bin	percent	7,5	7,6	0.
US National	3 wk ahead	Bin	percent	7,6	7,7	0.
US National	3 wk ahead	Bin	percent	7,7	7,8	0.
US National	3 wk ahead	Bin	percent	7,8	7,9	0.
US National	3 wk ahead	Bin	percent	7,9	8	0.
US National	3 wk ahead	Bin	percent	8	8,1	0.
US National	3 wk ahead	Bin	percent	8,1	8,2	0.
US National	3 wk ahead	Bin	percent	8,2	8,3	0.
US National	3 wk ahead	Bin	percent	8,3	8,4	0.
US National	3 wk ahead	Bin	percent	8,4	8,5	0.
US National	3 wk ahead	Bin	percent	8,5	8,6	0.
US National	3 wk ahead	Bin	percent	8,6	8,7	0.
US National	3 wk ahead	Bin	percent	8,7	8,8	0.
US National	3 wk ahead	Bin	percent	8,8	8,9	0.
US National	3 wk ahead	Bin	percent	8,9	9	0.
US National	3 wk ahead	Bin	percent	9	9,1	1.e-6
US National	3 wk ahead	Bin	percent	9,1	9,2	3.e-6
US National	3 wk ahead	Bin	percent	9,2	9,3	9.999999999999999e-6
US National	3 wk ahead	Bin	percent	9,3	9,4	0.000027
US National	3 wk ahead	Bin	percent	9,4	9,5	0.000067
US National	3 wk ahead	Bin	percent	9,5	9,6	0.00015
US National	3 wk ahead	Bin	percent	9,6	9,7	0.000297
US National	3 wk ahead	Bin	percent	9,7	9,8	0.0005279999999999999
US National	3 wk ahead	Bin	percent	9,8	9,9	0.000843
US National	3 wk ahead	Bin	percent	9,9	10	0.0012159999999999999
US National	3 wk ahead	Bin	percent	10	10,1	0.001597
US National	3 wk ahead	Bin	percent	10,1	10,2	0.0019249999999999998
US National	3 wk ahead	Bin	percent	10,2	10,3	0.002149
US National	3 wk ahead	Bin	percent	10,3	10,4	0.002235
US National	3 wk ahead	Bin	percent	10,4	10,5	0.002173
US National	3 wk ahead	Bin	percent	10,5	10,6	0.00197
US National	3 wk ahead	Bin	percent	10,6	10,7	0.0016569999999999998
US National	3 wk ahead	Bin	percent	10,7	10,8	0.0012829999999999999
US National	3 wk ahead	Bin	percent	10,8	10,9	0.0009109999999999999
US National	3 wk ahead	Bin	percent	10,9	11	0.000602
US National	3 wk ahead	Bin	percent	11	11,1	0.00039799999999999997
US National	3 wk ahead	Bin	percent	11,1	11,2	0.000319
US National	3 wk ahead	Bin	percent	11,2	11,3	0.00037
US National	3 wk ahead	Bin	percent	11,3	11,4	0.000538
US National	3 wk ahead	Bin	percent	11,4	11,5	0.000789
US National	3 wk ahead	Bin	percent	11,5	11,6	0.001065
US National	3 wk ahead	Bin	percent	11,6	11,7	0.0012879999999999999
US National	3 wk ahead	Bin	percent	11,7	11,8	0.0013859999999999999
US National	3 wk ahead	Bin	percent	11,8	11,9	0.0013269999999999998
US National	3 wk ahead	Bin	percent	11,9	12	0.0011279999999999999
US National	3 wk ahead	Bin	percent	12	12,1	0.000852
US National	3 wk ahead	Bin	percent	12,1	12,2	0.000572
US National	3 wk ahead	Bin	percent	12,2	12,3	0.000341
US National	3 wk ahead	Bin	percent	12,3	12,4	0.00018099999999999998
US National	3 wk ahead	Bin	percent	12,4	12,5	0.00008499999999999999
US National	3 wk ahead	Bin	percent	12,5	12,6	0.000036
US National	3 wk ahead	Bin	percent	12,6	12,7	0.000013
US National	3 wk ahead	Bin	percent	12,7	12,8	4.e-6
US National	3 wk ahead	Bin	percent	12,8	12,9	1.e-6
US National	3 wk ahead	Bin	percent	12,9	13	0.
US National	3 wk ahead	Bin	percent	13	100	0.
US National	4 wk ahead	Point	percent	NA	NA	0.8704000000000001
US National	4 wk ahead	Bin	percent	0	0,1	0.026503
US National	4 wk ahead	Bin	percent	0,1	0,2	0.038849
US National	4 wk ahead	Bin	percent	0,2	0,3	0.051525999999999995
US National	4 wk ahead	Bin	percent	0,3	0,4	0.062362999999999995
US National	4 wk ahead	Bin	percent	0,4	0,5	0.06954199999999999
US National	4 wk ahead	Bin	percent	0,5	0,6	0.072201
US National	4 wk ahead	Bin	percent	0,6	0,7	0.07059499999999999
US National	4 wk ahead	Bin	percent	0,7	0,8	0.06584999999999999
US National	4 wk ahead	Bin	percent	0,8	0,9	0.059398
US National	4 wk ahead	Bin	percent	0,9	1	0.052438
US National	4 wk ahead	Bin	percent	1	1,1	0.045646
US National	4 wk ahead	Bin	percent	1,1	1,2	0.039223999999999995
US National	4 wk ahead	Bin	percent	1,2	1,3	0.033160999999999996
US National	4 wk ahead	Bin	percent	1,3	1,4	0.027444
US National	4 wk ahead	Bin	percent	1,4	1,5	0.022132
US National	4 wk ahead	Bin	percent	1,5	1,6	0.017343
US National	4 wk ahead	Bin	percent	1,6	1,7	0.013226
US National	4 wk ahead	Bin	percent	1,7	1,8	0.009949999999999999
US National	4 wk ahead	Bin	percent	1,8	1,9	0.007653
US National	4 wk ahead	Bin	percent	1,9	2	0.006382
US National	4 wk ahead	Bin	percent	2	2,1	0.006071
US National	4 wk ahead	Bin	percent	2,1	2,2	0.0065569999999999995
US National	4 wk ahead	Bin	percent	2,2	2,3	0.00762
US National	4 wk ahead	Bin	percent	2,3	2,4	0.008978
US National	4 wk ahead	Bin	percent	2,4	2,5	0.010267
US National	4 wk ahead	Bin	percent	2,5	2,6	0.011080999999999999
US National	4 wk ahead	Bin	percent	2,6	2,7	0.011115
US National	4 wk ahead	Bin	percent	2,7	2,8	0.010328
US National	4 wk ahead	Bin	percent	2,8	2,9	0.008995999999999999
US National	4 wk ahead	Bin	percent	2,9	3	0.007594
US National	4 wk ahead	Bin	percent	3	3,1	0.006568
US National	4 wk ahead	Bin	percent	3,1	3,2	0.006136
US National	4 wk ahead	Bin	percent	3,2	3,3	0.006251
US National	4 wk ahead	Bin	percent	3,3	3,4	0.006699
US National	4 wk ahead	Bin	percent	3,4	3,5	0.007213
US National	4 wk ahead	Bin	percent	3,5	3,6	0.007534
US National	4 wk ahead	Bin	percent	3,6	3,7	0.007442
US National	4 wk ahead	Bin	percent	3,7	3,8	0.006823999999999999
US National	4 wk ahead	Bin	percent	3,8	3,9	0.005771
US National	4 wk ahead	Bin	percent	3,9	4	0.0045639999999999995
US National	4 wk ahead	Bin	percent	4	4,1	0.003511
US National	4 wk ahead	Bin	percent	4,1	4,2	0.002757
US National	4 wk ahead	Bin	percent	4,2	4,3	0.002244
US National	4 wk ahead	Bin	percent	4,3	4,4	0.0018169999999999998
US National	4 wk ahead	Bin	percent	4,4	4,5	0.0013779999999999999
US National	4 wk ahead	Bin	percent	4,5	4,6	0.000936
US National	4 wk ahead	Bin	percent	4,6	4,7	0.0005549999999999999
US National	4 wk ahead	Bin	percent	4,7	4,8	0.00028399999999999996
US National	4 wk ahead	Bin	percent	4,8	4,9	0.000125
US National	4 wk ahead	Bin	percent	4,9	5	0.000047
US National	4 wk ahead	Bin	percent	5	5,1	0.000014999999999999999
US National	4 wk ahead	Bin	percent	5,1	5,2	4.9999999999999996e-6
US National	4 wk ahead	Bin	percent	5,2	5,3	4.9999999999999996e-6
US National	4 wk ahead	Bin	percent	5,3	5,4	0.000014999999999999999
US National	4 wk ahead	Bin	percent	5,4	5,5	0.000047
US National	4 wk ahead	Bin	percent	5,5	5,6	0.000126
US National	4 wk ahead	Bin	percent	5,6	5,7	0.000285
US National	4 wk ahead	Bin	percent	5,7	5,8	0.000552
US National	4 wk ahead	Bin	percent	5,8	5,9	0.000914
US National	4 wk ahead	Bin	percent	5,9	6	0.001294
US National	4 wk ahead	Bin	percent	6	6,1	0.001567
US National	4 wk ahead	Bin	percent	6,1	6,2	0.0016209999999999998
US National	4 wk ahead	Bin	percent	6,2	6,3	0.001434
US National	4 wk ahead	Bin	percent	6,3	6,4	0.001084
US National	4 wk ahead	Bin	percent	6,4	6,5	0.000701
US National	4 wk ahead	Bin	percent	6,5	6,6	0.000387
US National	4 wk ahead	Bin	percent	6,6	6,7	0.000183
US National	4 wk ahead	Bin	percent	6,7	6,8	0.000074
US National	4 wk ahead	Bin	percent	6,8	6,9	0.000024999999999999998
US National	4 wk ahead	Bin	percent	6,9	7	8.e-6
US National	4 wk ahead	Bin	percent	7	7,1	2.e-6
US National	4 wk ahead	Bin	percent	7,1	7,2	0.
US National	4 wk ahead	Bin	percent	7,2	7,3	0.
US National	4 wk ahead	Bin	percent	7,3	7,4	0.
US National	4 wk ahead	Bin	percent	7,4	7,5	0.
US National	4 wk ahead	Bin	percent	7,5	7,6	0.
US National	4 wk ahead	Bin	percent	7,6	7,7	0.
US National	4 wk ahead	Bin	percent	7,7	7,8	0.
US National	4 wk ahead	Bin	percent	7,8	7,9	0.
US National	4 wk ahead	Bin	percent	7,9	8	0.
US National	4 wk ahead	Bin	percent	8	8,1	0.
US National	4 wk ahead	Bin	percent	8,1	8,2	0.
US National	4 wk ahead	Bin	percent	8,2	8,3	0.
US National	4 wk ahead	Bin	percent	8,3	8,4	0.
US National	4 wk ahead	Bin	percent	8,4	8,5	0.
US National	4 wk ahead	Bin	percent	8,5	8,6	0.
US National	4 wk ahead	Bin	percent	8,6	8,7	0.
US National	4 wk ahead	Bin	percent	8,7	8,8	0.
US National	4 wk ahead	Bin	percent	8,8	8,9	0.
US National	4 wk ahead	Bin	percent	8,9	9	0.
US National	4 wk ahead	Bin	percent	9	9,1	0.
US National	4 wk ahead	Bin	percent	9,1	9,2	0.
US National	4 wk ahead	Bin	percent	9,2	9,3	0.
US National	4 wk ahead	Bin	percent	9,3	9,4	0.
US National	4 wk ahead	Bin	percent	9,4	9,5	0.
US National	4 wk ahead	Bin	percent	9,5	9,6	0.
US National	4 wk ahead	Bin	percent	9,6	9,7	0.
US National	4 wk ahead	Bin	percent	9,7	9,8	0.
US National	4 wk ahead	Bin	percent	9,8	9,9	0.
US National	4 wk ahead	Bin	percent	9,9	10	1.e-6
US National	4 wk ahead	Bin	percent	10	10,1	4.e-6
US National	4 wk ahead	Bin	percent	10,1	10,2	0.000014
US National	4 wk ahead	Bin	percent	10,2	10,3	0.000044999999999999996
US National	4 wk ahead	Bin	percent	10,3	10,4	0.00011999999999999999
US National	4 wk ahead	Bin	percent	10,4	10,5	0.000276
US National	4 wk ahead	Bin	percent	10,5	10,6	0.0005459999999999999
US National	4 wk ahead	Bin	percent	10,6	10,7	0.0009329999999999999
US National	4 wk ahead	Bin	percent	10,7	10,8	0.00139
US National	4 wk ahead	Bin	percent	10,8	10,9	0.001825
US National	4 wk ahead	Bin	percent	10,9	11	0.002155
US National	4 wk ahead	Bin	percent	11	11,1	0.0023409999999999998
US National	4 wk ahead	Bin	percent	11,1	11,2	0.002381
US National	4 wk ahead	Bin	percent	11,2	11,3	0.00228
US National	4 wk ahead	Bin	percent	11,3	11,4	0.00203
US National	4 wk ahead	Bin	percent	11,4	11,5	0.001645
US National	4 wk ahead	Bin	percent	11,5	11,6	0.001187
US National	4 wk ahead	Bin	percent	11,6	11,7	0.0007509999999999999
US National	4 wk ahead	Bin	percent	11,7	11,8	0.000412
US National	4 wk ahead	Bin	percent	11,8	11,9	0.000196
US National	4 wk ahead	Bin	percent	11,9	12	0.00008599999999999999
US National	4 wk ahead	Bin	percent	12	12,1	0.000051
US National	4 wk ahead	Bin	percent	12,1	12,2	0.000077
US National	4 wk ahead	Bin	percent	12,2	12,3	0.000175
US National	4 wk ahead	Bin	percent	12,3	12,4	0.00037099999999999996
US National	4 wk ahead	Bin	percent	12,4	12,5	0.000678
US National	4 wk ahead	Bin	percent	12,5	12,6	0.001059
US National	4 wk ahead	Bin	percent	12,6	12,7	0.001415
US National	4 wk ahead	Bin	percent	12,7	12,8	0.001616
US National	4 wk ahead	Bin	percent	12,8	12,9	0.001578
US National	4 wk ahead	Bin	percent	12,9	13	0.001317
US National	4 wk ahead	Bin	percent	13	100	0.002015
