# Supplementary material for: Use of daily Internet search query data improves real-time projections of influenza epidemics
Source: J R Soc Interface. 2018 Oct 10;15(147):20180220. doi: 10.1098/rsif.2018.0220 (PMC6228485; doi:10.1098/rsif.2018.0220)
Supplement: Prediction results in FluChallenge format [file rsif20180220supp2.gz › Forecast-files/mss-15-wikiWEEKnoNOW/2012-EW49.csv]

Location	Target	Type	Unit	Bin_start_incl	Bin_end_notincl	Value
US National	1 wk ahead	Point	percent	NA	NA	2.8766000000000003
US National	1 wk ahead	Bin	percent	0	0,1	0.
US National	1 wk ahead	Bin	percent	0,1	0,2	0.
US National	1 wk ahead	Bin	percent	0,2	0,3	0.
US National	1 wk ahead	Bin	percent	0,3	0,4	0.
US National	1 wk ahead	Bin	percent	0,4	0,5	0.
US National	1 wk ahead	Bin	percent	0,5	0,6	0.
US National	1 wk ahead	Bin	percent	0,6	0,7	2.e-6
US National	1 wk ahead	Bin	percent	0,7	0,8	7.e-6
US National	1 wk ahead	Bin	percent	0,8	0,9	0.000027
US National	1 wk ahead	Bin	percent	0,9	1	0.000087
US National	1 wk ahead	Bin	percent	1	1,1	0.000247
US National	1 wk ahead	Bin	percent	1,1	1,2	0.000616
US National	1 wk ahead	Bin	percent	1,2	1,3	0.0013499999999999999
US National	1 wk ahead	Bin	percent	1,3	1,4	0.002631
US National	1 wk ahead	Bin	percent	1,4	1,5	0.0045899999999999995
US National	1 wk ahead	Bin	percent	1,5	1,6	0.0072629999999999995
US National	1 wk ahead	Bin	percent	1,6	1,7	0.010579
US National	1 wk ahead	Bin	percent	1,7	1,8	0.014452
US National	1 wk ahead	Bin	percent	1,8	1,9	0.018895
US National	1 wk ahead	Bin	percent	1,9	2	0.024079
US National	1 wk ahead	Bin	percent	2	2,1	0.030205
US National	1 wk ahead	Bin	percent	2,1	2,2	0.037205999999999996
US National	1 wk ahead	Bin	percent	2,2	2,3	0.044445
US National	1 wk ahead	Bin	percent	2,3	2,4	0.050702
US National	1 wk ahead	Bin	percent	2,4	2,5	0.054654999999999995
US National	1 wk ahead	Bin	percent	2,5	2,6	0.055618
US National	1 wk ahead	Bin	percent	2,6	2,7	0.054002999999999995
US National	1 wk ahead	Bin	percent	2,7	2,8	0.051098
US National	1 wk ahead	Bin	percent	2,8	2,9	0.048327999999999996
US National	1 wk ahead	Bin	percent	2,9	3	0.046532
US National	1 wk ahead	Bin	percent	3	3,1	0.04572
US National	1 wk ahead	Bin	percent	3,1	3,2	0.045283
US National	1 wk ahead	Bin	percent	3,2	3,3	0.044386999999999996
US National	1 wk ahead	Bin	percent	3,3	3,4	0.042349
US National	1 wk ahead	Bin	percent	3,4	3,5	0.038897999999999995
US National	1 wk ahead	Bin	percent	3,5	3,6	0.034267
US National	1 wk ahead	Bin	percent	3,6	3,7	0.029061999999999998
US National	1 wk ahead	Bin	percent	3,7	3,8	0.023975999999999997
US National	1 wk ahead	Bin	percent	3,8	3,9	0.019559
US National	1 wk ahead	Bin	percent	3,9	4	0.016139
US National	1 wk ahead	Bin	percent	4	4,1	0.013817
US National	1 wk ahead	Bin	percent	4,1	4,2	0.012459
US National	1 wk ahead	Bin	percent	4,2	4,3	0.011687999999999999
US National	1 wk ahead	Bin	percent	4,3	4,4	0.010995999999999999
US National	1 wk ahead	Bin	percent	4,4	4,5	0.009963999999999999
US National	1 wk ahead	Bin	percent	4,5	4,6	0.008473
US National	1 wk ahead	Bin	percent	4,6	4,7	0.006743
US National	1 wk ahead	Bin	percent	4,7	4,8	0.005177
US National	1 wk ahead	Bin	percent	4,8	4,9	0.004105999999999999
US National	1 wk ahead	Bin	percent	4,9	5	0.0035979999999999996
US National	1 wk ahead	Bin	percent	5	5,1	0.003446
US National	1 wk ahead	Bin	percent	5,1	5,2	0.003319
US National	1 wk ahead	Bin	percent	5,2	5,3	0.002977
US National	1 wk ahead	Bin	percent	5,3	5,4	0.002381
US National	1 wk ahead	Bin	percent	5,4	5,5	0.0016669999999999999
US National	1 wk ahead	Bin	percent	5,5	5,6	0.001013
US National	1 wk ahead	Bin	percent	5,6	5,7	0.0005329999999999999
US National	1 wk ahead	Bin	percent	5,7	5,8	0.000243
US National	1 wk ahead	Bin	percent	5,8	5,9	0.000096
US National	1 wk ahead	Bin	percent	5,9	6	0.000032
US National	1 wk ahead	Bin	percent	6	6,1	9.999999999999999e-6
US National	1 wk ahead	Bin	percent	6,1	6,2	2.e-6
US National	1 wk ahead	Bin	percent	6,2	6,3	1.e-6
US National	1 wk ahead	Bin	percent	6,3	6,4	0.
US National	1 wk ahead	Bin	percent	6,4	6,5	0.
US National	1 wk ahead	Bin	percent	6,5	6,6	0.
US National	1 wk ahead	Bin	percent	6,6	6,7	0.
US National	1 wk ahead	Bin	percent	6,7	6,8	0.
US National	1 wk ahead	Bin	percent	6,8	6,9	0.
US National	1 wk ahead	Bin	percent	6,9	7	0.
US National	1 wk ahead	Bin	percent	7	7,1	0.
US National	1 wk ahead	Bin	percent	7,1	7,2	0.
US National	1 wk ahead	Bin	percent	7,2	7,3	0.
US National	1 wk ahead	Bin	percent	7,3	7,4	0.
US National	1 wk ahead	Bin	percent	7,4	7,5	0.
US National	1 wk ahead	Bin	percent	7,5	7,6	0.
US National	1 wk ahead	Bin	percent	7,6	7,7	0.
US National	1 wk ahead	Bin	percent	7,7	7,8	0.
US National	1 wk ahead	Bin	percent	7,8	7,9	0.
US National	1 wk ahead	Bin	percent	7,9	8	0.
US National	1 wk ahead	Bin	percent	8	8,1	0.
US National	1 wk ahead	Bin	percent	8,1	8,2	0.
US National	1 wk ahead	Bin	percent	8,2	8,3	0.
US National	1 wk ahead	Bin	percent	8,3	8,4	0.
US National	1 wk ahead	Bin	percent	8,4	8,5	0.
US National	1 wk ahead	Bin	percent	8,5	8,6	0.
US National	1 wk ahead	Bin	percent	8,6	8,7	0.
US National	1 wk ahead	Bin	percent	8,7	8,8	0.
US National	1 wk ahead	Bin	percent	8,8	8,9	0.
US National	1 wk ahead	Bin	percent	8,9	9	0.
US National	1 wk ahead	Bin	percent	9	9,1	0.
US National	1 wk ahead	Bin	percent	9,1	9,2	0.
US National	1 wk ahead	Bin	percent	9,2	9,3	0.
US National	1 wk ahead	Bin	percent	9,3	9,4	0.
US National	1 wk ahead	Bin	percent	9,4	9,5	0.
US National	1 wk ahead	Bin	percent	9,5	9,6	0.
US National	1 wk ahead	Bin	percent	9,6	9,7	0.
US National	1 wk ahead	Bin	percent	9,7	9,8	0.
US National	1 wk ahead	Bin	percent	9,8	9,9	0.
US National	1 wk ahead	Bin	percent	9,9	10	0.
US National	1 wk ahead	Bin	percent	10	10,1	0.
US National	1 wk ahead	Bin	percent	10,1	10,2	0.
US National	1 wk ahead	Bin	percent	10,2	10,3	0.
US National	1 wk ahead	Bin	percent	10,3	10,4	0.
US National	1 wk ahead	Bin	percent	10,4	10,5	0.
US National	1 wk ahead	Bin	percent	10,5	10,6	0.
US National	1 wk ahead	Bin	percent	10,6	10,7	0.
US National	1 wk ahead	Bin	percent	10,7	10,8	0.
US National	1 wk ahead	Bin	percent	10,8	10,9	0.
US National	1 wk ahead	Bin	percent	10,9	11	0.
US National	1 wk ahead	Bin	percent	11	11,1	0.
US National	1 wk ahead	Bin	percent	11,1	11,2	0.
US National	1 wk ahead	Bin	percent	11,2	11,3	0.
US National	1 wk ahead	Bin	percent	11,3	11,4	0.
US National	1 wk ahead	Bin	percent	11,4	11,5	0.
US National	1 wk ahead	Bin	percent	11,5	11,6	0.
US National	1 wk ahead	Bin	percent	11,6	11,7	0.
US National	1 wk ahead	Bin	percent	11,7	11,8	0.
US National	1 wk ahead	Bin	percent	11,8	11,9	0.
US National	1 wk ahead	Bin	percent	11,9	12	0.
US National	1 wk ahead	Bin	percent	12	12,1	0.
US National	1 wk ahead	Bin	percent	12,1	12,2	0.
US National	1 wk ahead	Bin	percent	12,2	12,3	0.
US National	1 wk ahead	Bin	percent	12,3	12,4	0.
US National	1 wk ahead	Bin	percent	12,4	12,5	0.
US National	1 wk ahead	Bin	percent	12,5	12,6	0.
US National	1 wk ahead	Bin	percent	12,6	12,7	0.
US National	1 wk ahead	Bin	percent	12,7	12,8	0.
US National	1 wk ahead	Bin	percent	12,8	12,9	0.
US National	1 wk ahead	Bin	percent	12,9	13	0.
US National	1 wk ahead	Bin	percent	13	100	0.
US National	2 wk ahead	Point	percent	NA	NA	3.6122000000000005
US National	2 wk ahead	Bin	percent	0	0,1	0.00038899999999999997
US National	2 wk ahead	Bin	percent	0,1	0,2	0.000544
US National	2 wk ahead	Bin	percent	0,2	0,3	0.0007459999999999999
US National	2 wk ahead	Bin	percent	0,3	0,4	0.001004
US National	2 wk ahead	Bin	percent	0,4	0,5	0.0013269999999999998
US National	2 wk ahead	Bin	percent	0,5	0,6	0.001725
US National	2 wk ahead	Bin	percent	0,6	0,7	0.002205
US National	2 wk ahead	Bin	percent	0,7	0,8	0.0027749999999999997
US National	2 wk ahead	Bin	percent	0,8	0,9	0.0034419999999999997
US National	2 wk ahead	Bin	percent	0,9	1	0.0042109999999999995
US National	2 wk ahead	Bin	percent	1	1,1	0.005085999999999999
US National	2 wk ahead	Bin	percent	1,1	1,2	0.00607
US National	2 wk ahead	Bin	percent	1,2	1,3	0.007163999999999999
US National	2 wk ahead	Bin	percent	1,3	1,4	0.008367
US National	2 wk ahead	Bin	percent	1,4	1,5	0.009675
US National	2 wk ahead	Bin	percent	1,5	1,6	0.01108
US National	2 wk ahead	Bin	percent	1,6	1,7	0.012568
US National	2 wk ahead	Bin	percent	1,7	1,8	0.014121
US National	2 wk ahead	Bin	percent	1,8	1,9	0.015712999999999998
US National	2 wk ahead	Bin	percent	1,9	2	0.017311
US National	2 wk ahead	Bin	percent	2	2,1	0.018876999999999998
US National	2 wk ahead	Bin	percent	2,1	2,2	0.020368
US National	2 wk ahead	Bin	percent	2,2	2,3	0.021737
US National	2 wk ahead	Bin	percent	2,3	2,4	0.022942
US National	2 wk ahead	Bin	percent	2,4	2,5	0.023941
US National	2 wk ahead	Bin	percent	2,5	2,6	0.024703
US National	2 wk ahead	Bin	percent	2,6	2,7	0.02521
US National	2 wk ahead	Bin	percent	2,7	2,8	0.025453999999999997
US National	2 wk ahead	Bin	percent	2,8	2,9	0.025443
US National	2 wk ahead	Bin	percent	2,9	3	0.025200999999999998
US National	2 wk ahead	Bin	percent	3	3,1	0.024759
US National	2 wk ahead	Bin	percent	3,1	3,2	0.024159999999999997
US National	2 wk ahead	Bin	percent	3,2	3,3	0.023451
US National	2 wk ahead	Bin	percent	3,3	3,4	0.022681
US National	2 wk ahead	Bin	percent	3,4	3,5	0.021892
US National	2 wk ahead	Bin	percent	3,5	3,6	0.021124
US National	2 wk ahead	Bin	percent	3,6	3,7	0.020406999999999998
US National	2 wk ahead	Bin	percent	3,7	3,8	0.019759
US National	2 wk ahead	Bin	percent	3,8	3,9	0.019192999999999998
US National	2 wk ahead	Bin	percent	3,9	4	0.018709999999999997
US National	2 wk ahead	Bin	percent	4	4,1	0.018303
US National	2 wk ahead	Bin	percent	4,1	4,2	0.017960999999999998
US National	2 wk ahead	Bin	percent	4,2	4,3	0.017665999999999998
US National	2 wk ahead	Bin	percent	4,3	4,4	0.017401
US National	2 wk ahead	Bin	percent	4,4	4,5	0.017144
US National	2 wk ahead	Bin	percent	4,5	4,6	0.016874999999999998
US National	2 wk ahead	Bin	percent	4,6	4,7	0.016576999999999998
US National	2 wk ahead	Bin	percent	4,7	4,8	0.016232
US National	2 wk ahead	Bin	percent	4,8	4,9	0.015829
US National	2 wk ahead	Bin	percent	4,9	5	0.015359
US National	2 wk ahead	Bin	percent	5	5,1	0.014816999999999999
US National	2 wk ahead	Bin	percent	5,1	5,2	0.014204999999999999
US National	2 wk ahead	Bin	percent	5,2	5,3	0.013529999999999999
US National	2 wk ahead	Bin	percent	5,3	5,4	0.012799999999999999
US National	2 wk ahead	Bin	percent	5,4	5,5	0.012029999999999999
US National	2 wk ahead	Bin	percent	5,5	5,6	0.011236999999999999
US National	2 wk ahead	Bin	percent	5,6	5,7	0.010439
US National	2 wk ahead	Bin	percent	5,7	5,8	0.009654
US National	2 wk ahead	Bin	percent	5,8	5,9	0.008898
US National	2 wk ahead	Bin	percent	5,9	6	0.008187
US National	2 wk ahead	Bin	percent	6	6,1	0.0075309999999999995
US National	2 wk ahead	Bin	percent	6,1	6,2	0.006938
US National	2 wk ahead	Bin	percent	6,2	6,3	0.00641
US National	2 wk ahead	Bin	percent	6,3	6,4	0.005946
US National	2 wk ahead	Bin	percent	6,4	6,5	0.005542
US National	2 wk ahead	Bin	percent	6,5	6,6	0.005192
US National	2 wk ahead	Bin	percent	6,6	6,7	0.004885
US National	2 wk ahead	Bin	percent	6,7	6,8	0.004614
US National	2 wk ahead	Bin	percent	6,8	6,9	0.004371
US National	2 wk ahead	Bin	percent	6,9	7	0.004147
US National	2 wk ahead	Bin	percent	7	7,1	0.003938
US National	2 wk ahead	Bin	percent	7,1	7,2	0.003741
US National	2 wk ahead	Bin	percent	7,2	7,3	0.003555
US National	2 wk ahead	Bin	percent	7,3	7,4	0.003382
US National	2 wk ahead	Bin	percent	7,4	7,5	0.0032229999999999997
US National	2 wk ahead	Bin	percent	7,5	7,6	0.0030819999999999997
US National	2 wk ahead	Bin	percent	7,6	7,7	0.0029579999999999997
US National	2 wk ahead	Bin	percent	7,7	7,8	0.002853
US National	2 wk ahead	Bin	percent	7,8	7,9	0.002767
US National	2 wk ahead	Bin	percent	7,9	8	0.002695
US National	2 wk ahead	Bin	percent	8	8,1	0.002634
US National	2 wk ahead	Bin	percent	8,1	8,2	0.0025789999999999997
US National	2 wk ahead	Bin	percent	8,2	8,3	0.002525
US National	2 wk ahead	Bin	percent	8,3	8,4	0.002467
US National	2 wk ahead	Bin	percent	8,4	8,5	0.002402
US National	2 wk ahead	Bin	percent	8,5	8,6	0.0023279999999999998
US National	2 wk ahead	Bin	percent	8,6	8,7	0.0022429999999999998
US National	2 wk ahead	Bin	percent	8,7	8,8	0.002149
US National	2 wk ahead	Bin	percent	8,8	8,9	0.002048
US National	2 wk ahead	Bin	percent	8,9	9	0.0019429999999999998
US National	2 wk ahead	Bin	percent	9	9,1	0.0018349999999999998
US National	2 wk ahead	Bin	percent	9,1	9,2	0.00173
US National	2 wk ahead	Bin	percent	9,2	9,3	0.0016279999999999999
US National	2 wk ahead	Bin	percent	9,3	9,4	0.001532
US National	2 wk ahead	Bin	percent	9,4	9,5	0.0014429999999999998
US National	2 wk ahead	Bin	percent	9,5	9,6	0.001362
US National	2 wk ahead	Bin	percent	9,6	9,7	0.001289
US National	2 wk ahead	Bin	percent	9,7	9,8	0.001224
US National	2 wk ahead	Bin	percent	9,8	9,9	0.001166
US National	2 wk ahead	Bin	percent	9,9	10	0.0011149999999999999
US National	2 wk ahead	Bin	percent	10	10,1	0.00107
US National	2 wk ahead	Bin	percent	10,1	10,2	0.001031
US National	2 wk ahead	Bin	percent	10,2	10,3	0.000996
US National	2 wk ahead	Bin	percent	10,3	10,4	0.0009649999999999999
US National	2 wk ahead	Bin	percent	10,4	10,5	0.000937
US National	2 wk ahead	Bin	percent	10,5	10,6	0.000908
US National	2 wk ahead	Bin	percent	10,6	10,7	0.000878
US National	2 wk ahead	Bin	percent	10,7	10,8	0.0008449999999999999
US National	2 wk ahead	Bin	percent	10,8	10,9	0.000806
US National	2 wk ahead	Bin	percent	10,9	11	0.000761
US National	2 wk ahead	Bin	percent	11	11,1	0.00071
US National	2 wk ahead	Bin	percent	11,1	11,2	0.000652
US National	2 wk ahead	Bin	percent	11,2	11,3	0.000589
US National	2 wk ahead	Bin	percent	11,3	11,4	0.000523
US National	2 wk ahead	Bin	percent	11,4	11,5	0.000455
US National	2 wk ahead	Bin	percent	11,5	11,6	0.000388
US National	2 wk ahead	Bin	percent	11,6	11,7	0.00032399999999999996
US National	2 wk ahead	Bin	percent	11,7	11,8	0.000265
US National	2 wk ahead	Bin	percent	11,8	11,9	0.00021099999999999998
US National	2 wk ahead	Bin	percent	11,9	12	0.000165
US National	2 wk ahead	Bin	percent	12	12,1	0.000126
US National	2 wk ahead	Bin	percent	12,1	12,2	0.000094
US National	2 wk ahead	Bin	percent	12,2	12,3	0.000068
US National	2 wk ahead	Bin	percent	12,3	12,4	0.000048
US National	2 wk ahead	Bin	percent	12,4	12,5	0.000034
US National	2 wk ahead	Bin	percent	12,5	12,6	0.000023
US National	2 wk ahead	Bin	percent	12,6	12,7	0.000014999999999999999
US National	2 wk ahead	Bin	percent	12,7	12,8	9.999999999999999e-6
US National	2 wk ahead	Bin	percent	12,8	12,9	6.e-6
US National	2 wk ahead	Bin	percent	12,9	13	4.e-6
US National	2 wk ahead	Bin	percent	13	100	4.9999999999999996e-6
US National	3 wk ahead	Point	percent	NA	NA	4.354
US National	3 wk ahead	Bin	percent	0	0,1	0.002117
US National	3 wk ahead	Bin	percent	0,1	0,2	0.002441
US National	3 wk ahead	Bin	percent	0,2	0,3	0.0027979999999999997
US National	3 wk ahead	Bin	percent	0,3	0,4	0.003189
US National	3 wk ahead	Bin	percent	0,4	0,5	0.003614
US National	3 wk ahead	Bin	percent	0,5	0,6	0.004073
US National	3 wk ahead	Bin	percent	0,6	0,7	0.004566
US National	3 wk ahead	Bin	percent	0,7	0,8	0.005092
US National	3 wk ahead	Bin	percent	0,8	0,9	0.005647999999999999
US National	3 wk ahead	Bin	percent	0,9	1	0.006234
US National	3 wk ahead	Bin	percent	1	1,1	0.006846
US National	3 wk ahead	Bin	percent	1,1	1,2	0.007482
US National	3 wk ahead	Bin	percent	1,2	1,3	0.008136
US National	3 wk ahead	Bin	percent	1,3	1,4	0.008805
US National	3 wk ahead	Bin	percent	1,4	1,5	0.009483
US National	3 wk ahead	Bin	percent	1,5	1,6	0.010166
US National	3 wk ahead	Bin	percent	1,6	1,7	0.010846
US National	3 wk ahead	Bin	percent	1,7	1,8	0.011517
US National	3 wk ahead	Bin	percent	1,8	1,9	0.012173
US National	3 wk ahead	Bin	percent	1,9	2	0.012806
US National	3 wk ahead	Bin	percent	2	2,1	0.01341
US National	3 wk ahead	Bin	percent	2,1	2,2	0.013977
US National	3 wk ahead	Bin	percent	2,2	2,3	0.014501
US National	3 wk ahead	Bin	percent	2,3	2,4	0.014976999999999999
US National	3 wk ahead	Bin	percent	2,4	2,5	0.015397999999999998
US National	3 wk ahead	Bin	percent	2,5	2,6	0.01576
US National	3 wk ahead	Bin	percent	2,6	2,7	0.016059999999999998
US National	3 wk ahead	Bin	percent	2,7	2,8	0.016295
US National	3 wk ahead	Bin	percent	2,8	2,9	0.016465
US National	3 wk ahead	Bin	percent	2,9	3	0.016569
US National	3 wk ahead	Bin	percent	3	3,1	0.016607999999999998
US National	3 wk ahead	Bin	percent	3,1	3,2	0.016583999999999998
US National	3 wk ahead	Bin	percent	3,2	3,3	0.016502
US National	3 wk ahead	Bin	percent	3,3	3,4	0.016366
US National	3 wk ahead	Bin	percent	3,4	3,5	0.016182
US National	3 wk ahead	Bin	percent	3,5	3,6	0.015954
US National	3 wk ahead	Bin	percent	3,6	3,7	0.01569
US National	3 wk ahead	Bin	percent	3,7	3,8	0.015397
US National	3 wk ahead	Bin	percent	3,8	3,9	0.015080999999999999
US National	3 wk ahead	Bin	percent	3,9	4	0.014749
US National	3 wk ahead	Bin	percent	4	4,1	0.014407
US National	3 wk ahead	Bin	percent	4,1	4,2	0.014062
US National	3 wk ahead	Bin	percent	4,2	4,3	0.013718999999999999
US National	3 wk ahead	Bin	percent	4,3	4,4	0.013382
US National	3 wk ahead	Bin	percent	4,4	4,5	0.013056
US National	3 wk ahead	Bin	percent	4,5	4,6	0.012744
US National	3 wk ahead	Bin	percent	4,6	4,7	0.012449
US National	3 wk ahead	Bin	percent	4,7	4,8	0.012171
US National	3 wk ahead	Bin	percent	4,8	4,9	0.011913
US National	3 wk ahead	Bin	percent	4,9	5	0.011673999999999999
US National	3 wk ahead	Bin	percent	5	5,1	0.011453999999999999
US National	3 wk ahead	Bin	percent	5,1	5,2	0.011252999999999999
US National	3 wk ahead	Bin	percent	5,2	5,3	0.011068
US National	3 wk ahead	Bin	percent	5,3	5,4	0.010898999999999999
US National	3 wk ahead	Bin	percent	5,4	5,5	0.010742999999999999
US National	3 wk ahead	Bin	percent	5,5	5,6	0.010596999999999999
US National	3 wk ahead	Bin	percent	5,6	5,7	0.010459999999999999
US National	3 wk ahead	Bin	percent	5,7	5,8	0.010328
US National	3 wk ahead	Bin	percent	5,8	5,9	0.010197999999999999
US National	3 wk ahead	Bin	percent	5,9	6	0.010069
US National	3 wk ahead	Bin	percent	6	6,1	0.009937
US National	3 wk ahead	Bin	percent	6,1	6,2	0.009800999999999999
US National	3 wk ahead	Bin	percent	6,2	6,3	0.009656999999999999
US National	3 wk ahead	Bin	percent	6,3	6,4	0.009505
US National	3 wk ahead	Bin	percent	6,4	6,5	0.009342
US National	3 wk ahead	Bin	percent	6,5	6,6	0.009167999999999999
US National	3 wk ahead	Bin	percent	6,6	6,7	0.008982
US National	3 wk ahead	Bin	percent	6,7	6,8	0.008784
US National	3 wk ahead	Bin	percent	6,8	6,9	0.008575
US National	3 wk ahead	Bin	percent	6,9	7	0.008354
US National	3 wk ahead	Bin	percent	7	7,1	0.008121999999999999
US National	3 wk ahead	Bin	percent	7,1	7,2	0.007882
US National	3 wk ahead	Bin	percent	7,2	7,3	0.007633
US National	3 wk ahead	Bin	percent	7,3	7,4	0.007378999999999999
US National	3 wk ahead	Bin	percent	7,4	7,5	0.007121
US National	3 wk ahead	Bin	percent	7,5	7,6	0.006859
US National	3 wk ahead	Bin	percent	7,6	7,7	0.0065969999999999996
US National	3 wk ahead	Bin	percent	7,7	7,8	0.0063349999999999995
US National	3 wk ahead	Bin	percent	7,8	7,9	0.006076
US National	3 wk ahead	Bin	percent	7,9	8	0.00582
US National	3 wk ahead	Bin	percent	8	8,1	0.005568
US National	3 wk ahead	Bin	percent	8,1	8,2	0.005323
US National	3 wk ahead	Bin	percent	8,2	8,3	0.005083
US National	3 wk ahead	Bin	percent	8,3	8,4	0.0048519999999999995
US National	3 wk ahead	Bin	percent	8,4	8,5	0.004628
US National	3 wk ahead	Bin	percent	8,5	8,6	0.004412
US National	3 wk ahead	Bin	percent	8,6	8,7	0.0042049999999999995
US National	3 wk ahead	Bin	percent	8,7	8,8	0.004007999999999999
US National	3 wk ahead	Bin	percent	8,8	8,9	0.0038199999999999996
US National	3 wk ahead	Bin	percent	8,9	9	0.0036409999999999997
US National	3 wk ahead	Bin	percent	9	9,1	0.003472
US National	3 wk ahead	Bin	percent	9,1	9,2	0.003313
US National	3 wk ahead	Bin	percent	9,2	9,3	0.003163
US National	3 wk ahead	Bin	percent	9,3	9,4	0.003023
US National	3 wk ahead	Bin	percent	9,4	9,5	0.002892
US National	3 wk ahead	Bin	percent	9,5	9,6	0.00277
US National	3 wk ahead	Bin	percent	9,6	9,7	0.002657
US National	3 wk ahead	Bin	percent	9,7	9,8	0.002551
US National	3 wk ahead	Bin	percent	9,8	9,9	0.002454
US National	3 wk ahead	Bin	percent	9,9	10	0.002363
US National	3 wk ahead	Bin	percent	10	10,1	0.0022789999999999998
US National	3 wk ahead	Bin	percent	10,1	10,2	0.002201
US National	3 wk ahead	Bin	percent	10,2	10,3	0.002129
US National	3 wk ahead	Bin	percent	10,3	10,4	0.002061
US National	3 wk ahead	Bin	percent	10,4	10,5	0.0019979999999999998
US National	3 wk ahead	Bin	percent	10,5	10,6	0.001939
US National	3 wk ahead	Bin	percent	10,6	10,7	0.0018839999999999998
US National	3 wk ahead	Bin	percent	10,7	10,8	0.001833
US National	3 wk ahead	Bin	percent	10,8	10,9	0.001784
US National	3 wk ahead	Bin	percent	10,9	11	0.00174
US National	3 wk ahead	Bin	percent	11	11,1	0.0016979999999999999
US National	3 wk ahead	Bin	percent	11,1	11,2	0.00166
US National	3 wk ahead	Bin	percent	11,2	11,3	0.001625
US National	3 wk ahead	Bin	percent	11,3	11,4	0.001594
US National	3 wk ahead	Bin	percent	11,4	11,5	0.001566
US National	3 wk ahead	Bin	percent	11,5	11,6	0.00154
US National	3 wk ahead	Bin	percent	11,6	11,7	0.001518
US National	3 wk ahead	Bin	percent	11,7	11,8	0.001499
US National	3 wk ahead	Bin	percent	11,8	11,9	0.001482
US National	3 wk ahead	Bin	percent	11,9	12	0.001467
US National	3 wk ahead	Bin	percent	12	12,1	0.0014529999999999999
US National	3 wk ahead	Bin	percent	12,1	12,2	0.001442
US National	3 wk ahead	Bin	percent	12,2	12,3	0.001431
US National	3 wk ahead	Bin	percent	12,3	12,4	0.00142
US National	3 wk ahead	Bin	percent	12,4	12,5	0.0014089999999999999
US National	3 wk ahead	Bin	percent	12,5	12,6	0.001398
US National	3 wk ahead	Bin	percent	12,6	12,7	0.0013859999999999999
US National	3 wk ahead	Bin	percent	12,7	12,8	0.001374
US National	3 wk ahead	Bin	percent	12,8	12,9	0.0013599999999999999
US National	3 wk ahead	Bin	percent	12,9	13	0.001344
US National	3 wk ahead	Bin	percent	13	100	0.027159
US National	4 wk ahead	Point	percent	NA	NA	4.8546000000000005
US National	4 wk ahead	Bin	percent	0	0,1	0.0025599999999999998
US National	4 wk ahead	Bin	percent	0,1	0,2	0.002885
US National	4 wk ahead	Bin	percent	0,2	0,3	0.0032329999999999998
US National	4 wk ahead	Bin	percent	0,3	0,4	0.003604
US National	4 wk ahead	Bin	percent	0,4	0,5	0.003997
US National	4 wk ahead	Bin	percent	0,5	0,6	0.00441
US National	4 wk ahead	Bin	percent	0,6	0,7	0.004843
US National	4 wk ahead	Bin	percent	0,7	0,8	0.005294
US National	4 wk ahead	Bin	percent	0,8	0,9	0.0057599999999999995
US National	4 wk ahead	Bin	percent	0,9	1	0.006239
US National	4 wk ahead	Bin	percent	1	1,1	0.00673
US National	4 wk ahead	Bin	percent	1,1	1,2	0.0072299999999999994
US National	4 wk ahead	Bin	percent	1,2	1,3	0.007736
US National	4 wk ahead	Bin	percent	1,3	1,4	0.008244
US National	4 wk ahead	Bin	percent	1,4	1,5	0.008753
US National	4 wk ahead	Bin	percent	1,5	1,6	0.009257999999999999
US National	4 wk ahead	Bin	percent	1,6	1,7	0.009755999999999999
US National	4 wk ahead	Bin	percent	1,7	1,8	0.010244
US National	4 wk ahead	Bin	percent	1,8	1,9	0.010716999999999999
US National	4 wk ahead	Bin	percent	1,9	2	0.011172
US National	4 wk ahead	Bin	percent	2	2,1	0.011606
US National	4 wk ahead	Bin	percent	2,1	2,2	0.012013
US National	4 wk ahead	Bin	percent	2,2	2,3	0.012391
US National	4 wk ahead	Bin	percent	2,3	2,4	0.012735999999999999
US National	4 wk ahead	Bin	percent	2,4	2,5	0.013044
US National	4 wk ahead	Bin	percent	2,5	2,6	0.013314
US National	4 wk ahead	Bin	percent	2,6	2,7	0.013543
US National	4 wk ahead	Bin	percent	2,7	2,8	0.013729
US National	4 wk ahead	Bin	percent	2,8	2,9	0.013871
US National	4 wk ahead	Bin	percent	2,9	3	0.013968999999999999
US National	4 wk ahead	Bin	percent	3	3,1	0.014024
US National	4 wk ahead	Bin	percent	3,1	3,2	0.014034999999999999
US National	4 wk ahead	Bin	percent	3,2	3,3	0.014006
US National	4 wk ahead	Bin	percent	3,3	3,4	0.013937999999999999
US National	4 wk ahead	Bin	percent	3,4	3,5	0.013833999999999999
US National	4 wk ahead	Bin	percent	3,5	3,6	0.013699
US National	4 wk ahead	Bin	percent	3,6	3,7	0.013535
US National	4 wk ahead	Bin	percent	3,7	3,8	0.013347999999999999
US National	4 wk ahead	Bin	percent	3,8	3,9	0.013139999999999999
US National	4 wk ahead	Bin	percent	3,9	4	0.012917
US National	4 wk ahead	Bin	percent	4	4,1	0.012683
US National	4 wk ahead	Bin	percent	4,1	4,2	0.012440999999999999
US National	4 wk ahead	Bin	percent	4,2	4,3	0.012196
US National	4 wk ahead	Bin	percent	4,3	4,4	0.011951
US National	4 wk ahead	Bin	percent	4,4	4,5	0.011708
US National	4 wk ahead	Bin	percent	4,5	4,6	0.011471
US National	4 wk ahead	Bin	percent	4,6	4,7	0.011242
US National	4 wk ahead	Bin	percent	4,7	4,8	0.011023
US National	4 wk ahead	Bin	percent	4,8	4,9	0.010813999999999999
US National	4 wk ahead	Bin	percent	4,9	5	0.010617999999999999
US National	4 wk ahead	Bin	percent	5	5,1	0.010435
US National	4 wk ahead	Bin	percent	5,1	5,2	0.010265
US National	4 wk ahead	Bin	percent	5,2	5,3	0.010109
US National	4 wk ahead	Bin	percent	5,3	5,4	0.009967
US National	4 wk ahead	Bin	percent	5,4	5,5	0.009838999999999999
US National	4 wk ahead	Bin	percent	5,5	5,6	0.009724
US National	4 wk ahead	Bin	percent	5,6	5,7	0.009623
US National	4 wk ahead	Bin	percent	5,7	5,8	0.009535
US National	4 wk ahead	Bin	percent	5,8	5,9	0.009459
US National	4 wk ahead	Bin	percent	5,9	6	0.009394
US National	4 wk ahead	Bin	percent	6	6,1	0.00934
US National	4 wk ahead	Bin	percent	6,1	6,2	0.009296
US National	4 wk ahead	Bin	percent	6,2	6,3	0.009259
US National	4 wk ahead	Bin	percent	6,3	6,4	0.009229
US National	4 wk ahead	Bin	percent	6,4	6,5	0.009205
US National	4 wk ahead	Bin	percent	6,5	6,6	0.009184
US National	4 wk ahead	Bin	percent	6,6	6,7	0.009165
US National	4 wk ahead	Bin	percent	6,7	6,8	0.009146
US National	4 wk ahead	Bin	percent	6,8	6,9	0.009124
US National	4 wk ahead	Bin	percent	6,9	7	0.009099
US National	4 wk ahead	Bin	percent	7	7,1	0.009068
US National	4 wk ahead	Bin	percent	7,1	7,2	0.00903
US National	4 wk ahead	Bin	percent	7,2	7,3	0.008983
US National	4 wk ahead	Bin	percent	7,3	7,4	0.008926
US National	4 wk ahead	Bin	percent	7,4	7,5	0.008858
US National	4 wk ahead	Bin	percent	7,5	7,6	0.008778
US National	4 wk ahead	Bin	percent	7,6	7,7	0.008686
US National	4 wk ahead	Bin	percent	7,7	7,8	0.008581
US National	4 wk ahead	Bin	percent	7,8	7,9	0.008464
US National	4 wk ahead	Bin	percent	7,9	8	0.008335
US National	4 wk ahead	Bin	percent	8	8,1	0.008194
US National	4 wk ahead	Bin	percent	8,1	8,2	0.008043999999999999
US National	4 wk ahead	Bin	percent	8,2	8,3	0.007883
US National	4 wk ahead	Bin	percent	8,3	8,4	0.0077139999999999995
US National	4 wk ahead	Bin	percent	8,4	8,5	0.0075379999999999996
US National	4 wk ahead	Bin	percent	8,5	8,6	0.007353999999999999
US National	4 wk ahead	Bin	percent	8,6	8,7	0.0071649999999999995
US National	4 wk ahead	Bin	percent	8,7	8,8	0.006972
US National	4 wk ahead	Bin	percent	8,8	8,9	0.006774
US National	4 wk ahead	Bin	percent	8,9	9	0.006573
US National	4 wk ahead	Bin	percent	9	9,1	0.0063679999999999995
US National	4 wk ahead	Bin	percent	9,1	9,2	0.006162
US National	4 wk ahead	Bin	percent	9,2	9,3	0.005952
US National	4 wk ahead	Bin	percent	9,3	9,4	0.0057399999999999994
US National	4 wk ahead	Bin	percent	9,4	9,5	0.005526
US National	4 wk ahead	Bin	percent	9,5	9,6	0.00531
US National	4 wk ahead	Bin	percent	9,6	9,7	0.005091
US National	4 wk ahead	Bin	percent	9,7	9,8	0.00487
US National	4 wk ahead	Bin	percent	9,8	9,9	0.004648
US National	4 wk ahead	Bin	percent	9,9	10	0.004423
US National	4 wk ahead	Bin	percent	10	10,1	0.004197
US National	4 wk ahead	Bin	percent	10,1	10,2	0.00397
US National	4 wk ahead	Bin	percent	10,2	10,3	0.0037419999999999997
US National	4 wk ahead	Bin	percent	10,3	10,4	0.003515
US National	4 wk ahead	Bin	percent	10,4	10,5	0.00329
US National	4 wk ahead	Bin	percent	10,5	10,6	0.003067
US National	4 wk ahead	Bin	percent	10,6	10,7	0.0028469999999999997
US National	4 wk ahead	Bin	percent	10,7	10,8	0.002632
US National	4 wk ahead	Bin	percent	10,8	10,9	0.002423
US National	4 wk ahead	Bin	percent	10,9	11	0.002221
US National	4 wk ahead	Bin	percent	11	11,1	0.002028
US National	4 wk ahead	Bin	percent	11,1	11,2	0.0018449999999999999
US National	4 wk ahead	Bin	percent	11,2	11,3	0.001673
US National	4 wk ahead	Bin	percent	11,3	11,4	0.001513
US National	4 wk ahead	Bin	percent	11,4	11,5	0.001365
US National	4 wk ahead	Bin	percent	11,5	11,6	0.0012309999999999999
US National	4 wk ahead	Bin	percent	11,6	11,7	0.001112
US National	4 wk ahead	Bin	percent	11,7	11,8	0.0010069999999999999
US National	4 wk ahead	Bin	percent	11,8	11,9	0.0009159999999999999
US National	4 wk ahead	Bin	percent	11,9	12	0.000841
US National	4 wk ahead	Bin	percent	12	12,1	0.00078
US National	4 wk ahead	Bin	percent	12,1	12,2	0.000734
US National	4 wk ahead	Bin	percent	12,2	12,3	0.0007019999999999999
US National	4 wk ahead	Bin	percent	12,3	12,4	0.000682
US National	4 wk ahead	Bin	percent	12,4	12,5	0.0006749999999999999
US National	4 wk ahead	Bin	percent	12,5	12,6	0.000678
US National	4 wk ahead	Bin	percent	12,6	12,7	0.000692
US National	4 wk ahead	Bin	percent	12,7	12,8	0.000714
US National	4 wk ahead	Bin	percent	12,8	12,9	0.000743
US National	4 wk ahead	Bin	percent	12,9	13	0.0007779999999999999
US National	4 wk ahead	Bin	percent	13	100	0.025469
