# Supplementary material for: Use of daily Internet search query data improves real-time projections of influenza epidemics
Source: J R Soc Interface. 2018 Oct 10;15(147):20180220. doi: 10.1098/rsif.2018.0220 (PMC6228485; doi:10.1098/rsif.2018.0220)
Supplement: Prediction results in FluChallenge format [file rsif20180220supp2.gz › Forecast-files/mss-15-wikiWEEKnoNOW/1-2_paramrep.txt]

{"LL"	{59.07400941563046	166.9298969010717	380.4412808985209	462.0484182046872}}
{"DD"	{4.137299547826184	5.439048701641904	6.265845767826355	6.840585020653092}}
{"R0max"	{1.605648118025242	2.3026407411292924	3.287450829506353	3.819777401333959}}
{"R0min"	{0.8437999874748664	0.8981406260026814	1.0854030488173032	1.1364055535041133}}
{"Inf"	{620.7839110671944	811.3835538723698	919.2155823624347	1027.2365641359033}}
{"Sus"	{73165.63127505046	75580.38607321632	84580.06340123151	90007.1756959611}}
{"R0(t)"	{1.1194143250077992	1.2248664869734256	1.4005576601224354	1.5209089713960213}}
{"Reff"	{0.8756014573738629	0.9881984404707954	1.124029912121953	1.2226884472359294}}
