# Supplementary material for: Use of daily Internet search query data improves real-time projections of influenza epidemics
Source: J R Soc Interface. 2018 Oct 10;15(147):20180220. doi: 10.1098/rsif.2018.0220 (PMC6228485; doi:10.1098/rsif.2018.0220)
Supplement: Prediction results in FluChallenge format [file rsif20180220supp2.gz › Forecast-files/mss-15-wikiWEEKnoNOW/2016-EW2.csv]

Location	Target	Type	Unit	Bin_start_incl	Bin_end_notincl	Value
US National	1 wk ahead	Point	percent	NA	NA	2.1982000000000004
US National	1 wk ahead	Bin	percent	0	0,1	0.
US National	1 wk ahead	Bin	percent	0,1	0,2	0.
US National	1 wk ahead	Bin	percent	0,2	0,3	1.e-6
US National	1 wk ahead	Bin	percent	0,3	0,4	6.e-6
US National	1 wk ahead	Bin	percent	0,4	0,5	0.000024999999999999998
US National	1 wk ahead	Bin	percent	0,5	0,6	0.000092
US National	1 wk ahead	Bin	percent	0,6	0,7	0.00029299999999999997
US National	1 wk ahead	Bin	percent	0,7	0,8	0.000808
US National	1 wk ahead	Bin	percent	0,8	0,9	0.001957
US National	1 wk ahead	Bin	percent	0,9	1	0.004186
US National	1 wk ahead	Bin	percent	1	1,1	0.007977
US National	1 wk ahead	Bin	percent	1,1	1,2	0.013659
US National	1 wk ahead	Bin	percent	1,2	1,3	0.0212
US National	1 wk ahead	Bin	percent	1,3	1,4	0.03005
US National	1 wk ahead	Bin	percent	1,4	1,5	0.039145
US National	1 wk ahead	Bin	percent	1,5	1,6	0.047165
US National	1 wk ahead	Bin	percent	1,6	1,7	0.053
US National	1 wk ahead	Bin	percent	1,7	1,8	0.056228
US National	1 wk ahead	Bin	percent	1,8	1,9	0.057245
US National	1 wk ahead	Bin	percent	1,9	2	0.056929999999999994
US National	1 wk ahead	Bin	percent	2	2,1	0.056074
US National	1 wk ahead	Bin	percent	2,1	2,2	0.054984
US National	1 wk ahead	Bin	percent	2,2	2,3	0.053482999999999996
US National	1 wk ahead	Bin	percent	2,3	2,4	0.051193999999999996
US National	1 wk ahead	Bin	percent	2,4	2,5	0.047874
US National	1 wk ahead	Bin	percent	2,5	2,6	0.043629
US National	1 wk ahead	Bin	percent	2,6	2,7	0.038911999999999995
US National	1 wk ahead	Bin	percent	2,7	2,8	0.034315
US National	1 wk ahead	Bin	percent	2,8	2,9	0.030285
US National	1 wk ahead	Bin	percent	2,9	3	0.026917999999999997
US National	1 wk ahead	Bin	percent	3	3,1	0.023965
US National	1 wk ahead	Bin	percent	3,1	3,2	0.021027999999999998
US National	1 wk ahead	Bin	percent	3,2	3,3	0.017856
US National	1 wk ahead	Bin	percent	3,3	3,4	0.014558
US National	1 wk ahead	Bin	percent	3,4	3,5	0.011536
US National	1 wk ahead	Bin	percent	3,5	3,6	0.009189
US National	1 wk ahead	Bin	percent	3,6	3,7	0.0076549999999999995
US National	1 wk ahead	Bin	percent	3,7	3,8	0.00677
US National	1 wk ahead	Bin	percent	3,8	3,9	0.0062369999999999995
US National	1 wk ahead	Bin	percent	3,9	4	0.00581
US National	1 wk ahead	Bin	percent	4	4,1	0.005377
US National	1 wk ahead	Bin	percent	4,1	4,2	0.004953
US National	1 wk ahead	Bin	percent	4,2	4,3	0.004606
US National	1 wk ahead	Bin	percent	4,3	4,4	0.00438
US National	1 wk ahead	Bin	percent	4,4	4,5	0.004262999999999999
US National	1 wk ahead	Bin	percent	4,5	4,6	0.004193
US National	1 wk ahead	Bin	percent	4,6	4,7	0.004091
US National	1 wk ahead	Bin	percent	4,7	4,8	0.0038759999999999997
US National	1 wk ahead	Bin	percent	4,8	4,9	0.003492
US National	1 wk ahead	Bin	percent	4,9	5	0.00293
US National	1 wk ahead	Bin	percent	5	5,1	0.002244
US National	1 wk ahead	Bin	percent	5,1	5,2	0.0015429999999999999
US National	1 wk ahead	Bin	percent	5,2	5,3	0.00094
US National	1 wk ahead	Bin	percent	5,3	5,4	0.0005009999999999999
US National	1 wk ahead	Bin	percent	5,4	5,5	0.000232
US National	1 wk ahead	Bin	percent	5,5	5,6	0.000093
US National	1 wk ahead	Bin	percent	5,6	5,7	0.000032
US National	1 wk ahead	Bin	percent	5,7	5,8	9.e-6
US National	1 wk ahead	Bin	percent	5,8	5,9	2.e-6
US National	1 wk ahead	Bin	percent	5,9	6	1.e-6
US National	1 wk ahead	Bin	percent	6	6,1	0.
US National	1 wk ahead	Bin	percent	6,1	6,2	0.
US National	1 wk ahead	Bin	percent	6,2	6,3	0.
US National	1 wk ahead	Bin	percent	6,3	6,4	0.
US National	1 wk ahead	Bin	percent	6,4	6,5	0.
US National	1 wk ahead	Bin	percent	6,5	6,6	0.
US National	1 wk ahead	Bin	percent	6,6	6,7	0.
US National	1 wk ahead	Bin	percent	6,7	6,8	0.
US National	1 wk ahead	Bin	percent	6,8	6,9	0.
US National	1 wk ahead	Bin	percent	6,9	7	0.
US National	1 wk ahead	Bin	percent	7	7,1	0.
US National	1 wk ahead	Bin	percent	7,1	7,2	0.
US National	1 wk ahead	Bin	percent	7,2	7,3	0.
US National	1 wk ahead	Bin	percent	7,3	7,4	0.
US National	1 wk ahead	Bin	percent	7,4	7,5	0.
US National	1 wk ahead	Bin	percent	7,5	7,6	0.
US National	1 wk ahead	Bin	percent	7,6	7,7	0.
US National	1 wk ahead	Bin	percent	7,7	7,8	0.
US National	1 wk ahead	Bin	percent	7,8	7,9	0.
US National	1 wk ahead	Bin	percent	7,9	8	0.
US National	1 wk ahead	Bin	percent	8	8,1	0.
US National	1 wk ahead	Bin	percent	8,1	8,2	0.
US National	1 wk ahead	Bin	percent	8,2	8,3	0.
US National	1 wk ahead	Bin	percent	8,3	8,4	0.
US National	1 wk ahead	Bin	percent	8,4	8,5	0.
US National	1 wk ahead	Bin	percent	8,5	8,6	0.
US National	1 wk ahead	Bin	percent	8,6	8,7	0.
US National	1 wk ahead	Bin	percent	8,7	8,8	0.
US National	1 wk ahead	Bin	percent	8,8	8,9	0.
US National	1 wk ahead	Bin	percent	8,9	9	0.
US National	1 wk ahead	Bin	percent	9	9,1	0.
US National	1 wk ahead	Bin	percent	9,1	9,2	0.
US National	1 wk ahead	Bin	percent	9,2	9,3	0.
US National	1 wk ahead	Bin	percent	9,3	9,4	0.
US National	1 wk ahead	Bin	percent	9,4	9,5	0.
US National	1 wk ahead	Bin	percent	9,5	9,6	0.
US National	1 wk ahead	Bin	percent	9,6	9,7	0.
US National	1 wk ahead	Bin	percent	9,7	9,8	0.
US National	1 wk ahead	Bin	percent	9,8	9,9	0.
US National	1 wk ahead	Bin	percent	9,9	10	0.
US National	1 wk ahead	Bin	percent	10	10,1	0.
US National	1 wk ahead	Bin	percent	10,1	10,2	0.
US National	1 wk ahead	Bin	percent	10,2	10,3	0.
US National	1 wk ahead	Bin	percent	10,3	10,4	0.
US National	1 wk ahead	Bin	percent	10,4	10,5	0.
US National	1 wk ahead	Bin	percent	10,5	10,6	0.
US National	1 wk ahead	Bin	percent	10,6	10,7	0.
US National	1 wk ahead	Bin	percent	10,7	10,8	0.
US National	1 wk ahead	Bin	percent	10,8	10,9	0.
US National	1 wk ahead	Bin	percent	10,9	11	0.
US National	1 wk ahead	Bin	percent	11	11,1	0.
US National	1 wk ahead	Bin	percent	11,1	11,2	0.
US National	1 wk ahead	Bin	percent	11,2	11,3	0.
US National	1 wk ahead	Bin	percent	11,3	11,4	0.
US National	1 wk ahead	Bin	percent	11,4	11,5	0.
US National	1 wk ahead	Bin	percent	11,5	11,6	0.
US National	1 wk ahead	Bin	percent	11,6	11,7	0.
US National	1 wk ahead	Bin	percent	11,7	11,8	0.
US National	1 wk ahead	Bin	percent	11,8	11,9	0.
US National	1 wk ahead	Bin	percent	11,9	12	0.
US National	1 wk ahead	Bin	percent	12	12,1	0.
US National	1 wk ahead	Bin	percent	12,1	12,2	0.
US National	1 wk ahead	Bin	percent	12,2	12,3	0.
US National	1 wk ahead	Bin	percent	12,3	12,4	0.
US National	1 wk ahead	Bin	percent	12,4	12,5	0.
US National	1 wk ahead	Bin	percent	12,5	12,6	0.
US National	1 wk ahead	Bin	percent	12,6	12,7	0.
US National	1 wk ahead	Bin	percent	12,7	12,8	0.
US National	1 wk ahead	Bin	percent	12,8	12,9	0.
US National	1 wk ahead	Bin	percent	12,9	13	0.
US National	1 wk ahead	Bin	percent	13	100	0.
US National	2 wk ahead	Point	percent	NA	NA	2.3566
US National	2 wk ahead	Bin	percent	0	0,1	0.002046
US National	2 wk ahead	Bin	percent	0,1	0,2	0.002915
US National	2 wk ahead	Bin	percent	0,2	0,3	0.004051
US National	2 wk ahead	Bin	percent	0,3	0,4	0.005487
US National	2 wk ahead	Bin	percent	0,4	0,5	0.007247
US National	2 wk ahead	Bin	percent	0,5	0,6	0.009333
US National	2 wk ahead	Bin	percent	0,6	0,7	0.011718
US National	2 wk ahead	Bin	percent	0,7	0,8	0.014348999999999999
US National	2 wk ahead	Bin	percent	0,8	0,9	0.017141999999999998
US National	2 wk ahead	Bin	percent	0,9	1	0.019988
US National	2 wk ahead	Bin	percent	1	1,1	0.022765
US National	2 wk ahead	Bin	percent	1,1	1,2	0.025349
US National	2 wk ahead	Bin	percent	1,2	1,3	0.027627
US National	2 wk ahead	Bin	percent	1,3	1,4	0.029514
US National	2 wk ahead	Bin	percent	1,4	1,5	0.030957
US National	2 wk ahead	Bin	percent	1,5	1,6	0.031941
US National	2 wk ahead	Bin	percent	1,6	1,7	0.032487999999999996
US National	2 wk ahead	Bin	percent	1,7	1,8	0.032642
US National	2 wk ahead	Bin	percent	1,8	1,9	0.032468
US National	2 wk ahead	Bin	percent	1,9	2	0.032029
US National	2 wk ahead	Bin	percent	2	2,1	0.031383999999999995
US National	2 wk ahead	Bin	percent	2,1	2,2	0.030580999999999997
US National	2 wk ahead	Bin	percent	2,2	2,3	0.02965
US National	2 wk ahead	Bin	percent	2,3	2,4	0.028610999999999998
US National	2 wk ahead	Bin	percent	2,4	2,5	0.027478
US National	2 wk ahead	Bin	percent	2,5	2,6	0.026261999999999997
US National	2 wk ahead	Bin	percent	2,6	2,7	0.024981999999999997
US National	2 wk ahead	Bin	percent	2,7	2,8	0.023660999999999998
US National	2 wk ahead	Bin	percent	2,8	2,9	0.02233
US National	2 wk ahead	Bin	percent	2,9	3	0.021026
US National	2 wk ahead	Bin	percent	3	3,1	0.019781999999999998
US National	2 wk ahead	Bin	percent	3,1	3,2	0.018630999999999998
US National	2 wk ahead	Bin	percent	3,2	3,3	0.017594
US National	2 wk ahead	Bin	percent	3,3	3,4	0.01668
US National	2 wk ahead	Bin	percent	3,4	3,5	0.015886
US National	2 wk ahead	Bin	percent	3,5	3,6	0.015201
US National	2 wk ahead	Bin	percent	3,6	3,7	0.014603
US National	2 wk ahead	Bin	percent	3,7	3,8	0.014065999999999999
US National	2 wk ahead	Bin	percent	3,8	3,9	0.013559
US National	2 wk ahead	Bin	percent	3,9	4	0.013054999999999999
US National	2 wk ahead	Bin	percent	4	4,1	0.012528
US National	2 wk ahead	Bin	percent	4,1	4,2	0.011956
US National	2 wk ahead	Bin	percent	4,2	4,3	0.011323999999999999
US National	2 wk ahead	Bin	percent	4,3	4,4	0.010624
US National	2 wk ahead	Bin	percent	4,4	4,5	0.009857
US National	2 wk ahead	Bin	percent	4,5	4,6	0.009032
US National	2 wk ahead	Bin	percent	4,6	4,7	0.008166999999999999
US National	2 wk ahead	Bin	percent	4,7	4,8	0.007280999999999999
US National	2 wk ahead	Bin	percent	4,8	4,9	0.006402
US National	2 wk ahead	Bin	percent	4,9	5	0.005554
US National	2 wk ahead	Bin	percent	5	5,1	0.004762
US National	2 wk ahead	Bin	percent	5,1	5,2	0.004045
US National	2 wk ahead	Bin	percent	5,2	5,3	0.003418
US National	2 wk ahead	Bin	percent	5,3	5,4	0.002889
US National	2 wk ahead	Bin	percent	5,4	5,5	0.002459
US National	2 wk ahead	Bin	percent	5,5	5,6	0.002123
US National	2 wk ahead	Bin	percent	5,6	5,7	0.001872
US National	2 wk ahead	Bin	percent	5,7	5,8	0.0016929999999999998
US National	2 wk ahead	Bin	percent	5,8	5,9	0.001571
US National	2 wk ahead	Bin	percent	5,9	6	0.001491
US National	2 wk ahead	Bin	percent	6	6,1	0.001438
US National	2 wk ahead	Bin	percent	6,1	6,2	0.001401
US National	2 wk ahead	Bin	percent	6,2	6,3	0.001371
US National	2 wk ahead	Bin	percent	6,3	6,4	0.0013419999999999999
US National	2 wk ahead	Bin	percent	6,4	6,5	0.00131
US National	2 wk ahead	Bin	percent	6,5	6,6	0.001276
US National	2 wk ahead	Bin	percent	6,6	6,7	0.001242
US National	2 wk ahead	Bin	percent	6,7	6,8	0.0012109999999999998
US National	2 wk ahead	Bin	percent	6,8	6,9	0.001189
US National	2 wk ahead	Bin	percent	6,9	7	0.001181
US National	2 wk ahead	Bin	percent	7	7,1	0.001192
US National	2 wk ahead	Bin	percent	7,1	7,2	0.001224
US National	2 wk ahead	Bin	percent	7,2	7,3	0.0012799999999999999
US National	2 wk ahead	Bin	percent	7,3	7,4	0.001356
US National	2 wk ahead	Bin	percent	7,4	7,5	0.00145
US National	2 wk ahead	Bin	percent	7,5	7,6	0.001558
US National	2 wk ahead	Bin	percent	7,6	7,7	0.001673
US National	2 wk ahead	Bin	percent	7,7	7,8	0.001789
US National	2 wk ahead	Bin	percent	7,8	7,9	0.001898
US National	2 wk ahead	Bin	percent	7,9	8	0.001995
US National	2 wk ahead	Bin	percent	8	8,1	0.0020729999999999998
US National	2 wk ahead	Bin	percent	8,1	8,2	0.002126
US National	2 wk ahead	Bin	percent	8,2	8,3	0.00215
US National	2 wk ahead	Bin	percent	8,3	8,4	0.002143
US National	2 wk ahead	Bin	percent	8,4	8,5	0.002101
US National	2 wk ahead	Bin	percent	8,5	8,6	0.002026
US National	2 wk ahead	Bin	percent	8,6	8,7	0.0019199999999999998
US National	2 wk ahead	Bin	percent	8,7	8,8	0.001787
US National	2 wk ahead	Bin	percent	8,8	8,9	0.0016309999999999999
US National	2 wk ahead	Bin	percent	8,9	9	0.0014609999999999998
US National	2 wk ahead	Bin	percent	9	9,1	0.0012829999999999999
US National	2 wk ahead	Bin	percent	9,1	9,2	0.001107
US National	2 wk ahead	Bin	percent	9,2	9,3	0.000941
US National	2 wk ahead	Bin	percent	9,3	9,4	0.000793
US National	2 wk ahead	Bin	percent	9,4	9,5	0.000669
US National	2 wk ahead	Bin	percent	9,5	9,6	0.0005769999999999999
US National	2 wk ahead	Bin	percent	9,6	9,7	0.000517
US National	2 wk ahead	Bin	percent	9,7	9,8	0.0004919999999999999
US National	2 wk ahead	Bin	percent	9,8	9,9	0.000498
US National	2 wk ahead	Bin	percent	9,9	10	0.00053
US National	2 wk ahead	Bin	percent	10	10,1	0.000581
US National	2 wk ahead	Bin	percent	10,1	10,2	0.0006399999999999999
US National	2 wk ahead	Bin	percent	10,2	10,3	0.0006979999999999999
US National	2 wk ahead	Bin	percent	10,3	10,4	0.000744
US National	2 wk ahead	Bin	percent	10,4	10,5	0.000772
US National	2 wk ahead	Bin	percent	10,5	10,6	0.000775
US National	2 wk ahead	Bin	percent	10,6	10,7	0.000752
US National	2 wk ahead	Bin	percent	10,7	10,8	0.000704
US National	2 wk ahead	Bin	percent	10,8	10,9	0.0006349999999999999
US National	2 wk ahead	Bin	percent	10,9	11	0.000553
US National	2 wk ahead	Bin	percent	11	11,1	0.000464
US National	2 wk ahead	Bin	percent	11,1	11,2	0.000375
US National	2 wk ahead	Bin	percent	11,2	11,3	0.00029299999999999997
US National	2 wk ahead	Bin	percent	11,3	11,4	0.00021999999999999998
US National	2 wk ahead	Bin	percent	11,4	11,5	0.000159
US National	2 wk ahead	Bin	percent	11,5	11,6	0.000111
US National	2 wk ahead	Bin	percent	11,6	11,7	0.000075
US National	2 wk ahead	Bin	percent	11,7	11,8	0.000048
US National	2 wk ahead	Bin	percent	11,8	11,9	0.000029999999999999997
US National	2 wk ahead	Bin	percent	11,9	12	0.000018
US National	2 wk ahead	Bin	percent	12	12,1	0.000011
US National	2 wk ahead	Bin	percent	12,1	12,2	6.e-6
US National	2 wk ahead	Bin	percent	12,2	12,3	3.e-6
US National	2 wk ahead	Bin	percent	12,3	12,4	2.e-6
US National	2 wk ahead	Bin	percent	12,4	12,5	1.e-6
US National	2 wk ahead	Bin	percent	12,5	12,6	0.
US National	2 wk ahead	Bin	percent	12,6	12,7	0.
US National	2 wk ahead	Bin	percent	12,7	12,8	0.
US National	2 wk ahead	Bin	percent	12,8	12,9	0.
US National	2 wk ahead	Bin	percent	12,9	13	0.
US National	2 wk ahead	Bin	percent	13	100	0.
US National	3 wk ahead	Point	percent	NA	NA	2.4632000000000005
US National	3 wk ahead	Bin	percent	0	0,1	0.007878
US National	3 wk ahead	Bin	percent	0,1	0,2	0.009296
US National	3 wk ahead	Bin	percent	0,2	0,3	0.010818
US National	3 wk ahead	Bin	percent	0,3	0,4	0.012418
US National	3 wk ahead	Bin	percent	0,4	0,5	0.014064
US National	3 wk ahead	Bin	percent	0,5	0,6	0.015721
US National	3 wk ahead	Bin	percent	0,6	0,7	0.01735
US National	3 wk ahead	Bin	percent	0,7	0,8	0.01891
US National	3 wk ahead	Bin	percent	0,8	0,9	0.020364
US National	3 wk ahead	Bin	percent	0,9	1	0.021677
US National	3 wk ahead	Bin	percent	1	1,1	0.022820999999999998
US National	3 wk ahead	Bin	percent	1,1	1,2	0.023773
US National	3 wk ahead	Bin	percent	1,2	1,3	0.024520999999999998
US National	3 wk ahead	Bin	percent	1,3	1,4	0.025057
US National	3 wk ahead	Bin	percent	1,4	1,5	0.025386
US National	3 wk ahead	Bin	percent	1,5	1,6	0.025516
US National	3 wk ahead	Bin	percent	1,6	1,7	0.025464
US National	3 wk ahead	Bin	percent	1,7	1,8	0.025245999999999998
US National	3 wk ahead	Bin	percent	1,8	1,9	0.024887
US National	3 wk ahead	Bin	percent	1,9	2	0.024406999999999998
US National	3 wk ahead	Bin	percent	2	2,1	0.023828
US National	3 wk ahead	Bin	percent	2,1	2,2	0.02317
US National	3 wk ahead	Bin	percent	2,2	2,3	0.022451
US National	3 wk ahead	Bin	percent	2,3	2,4	0.021686
US National	3 wk ahead	Bin	percent	2,4	2,5	0.020887
US National	3 wk ahead	Bin	percent	2,5	2,6	0.020065
US National	3 wk ahead	Bin	percent	2,6	2,7	0.01923
US National	3 wk ahead	Bin	percent	2,7	2,8	0.01839
US National	3 wk ahead	Bin	percent	2,8	2,9	0.017553
US National	3 wk ahead	Bin	percent	2,9	3	0.016729
US National	3 wk ahead	Bin	percent	3	3,1	0.015926
US National	3 wk ahead	Bin	percent	3,1	3,2	0.015151999999999999
US National	3 wk ahead	Bin	percent	3,2	3,3	0.014417999999999999
US National	3 wk ahead	Bin	percent	3,3	3,4	0.013731
US National	3 wk ahead	Bin	percent	3,4	3,5	0.013099
US National	3 wk ahead	Bin	percent	3,5	3,6	0.012529
US National	3 wk ahead	Bin	percent	3,6	3,7	0.012022999999999999
US National	3 wk ahead	Bin	percent	3,7	3,8	0.011583999999999999
US National	3 wk ahead	Bin	percent	3,8	3,9	0.01121
US National	3 wk ahead	Bin	percent	3,9	4	0.010896
US National	3 wk ahead	Bin	percent	4	4,1	0.010635
US National	3 wk ahead	Bin	percent	4,1	4,2	0.010419
US National	3 wk ahead	Bin	percent	4,2	4,3	0.010237
US National	3 wk ahead	Bin	percent	4,3	4,4	0.010076
US National	3 wk ahead	Bin	percent	4,4	4,5	0.009925
US National	3 wk ahead	Bin	percent	4,5	4,6	0.009772
US National	3 wk ahead	Bin	percent	4,6	4,7	0.009607
US National	3 wk ahead	Bin	percent	4,7	4,8	0.009419
US National	3 wk ahead	Bin	percent	4,8	4,9	0.009203
US National	3 wk ahead	Bin	percent	4,9	5	0.008952
US National	3 wk ahead	Bin	percent	5	5,1	0.008664999999999999
US National	3 wk ahead	Bin	percent	5,1	5,2	0.008339
US National	3 wk ahead	Bin	percent	5,2	5,3	0.007977999999999999
US National	3 wk ahead	Bin	percent	5,3	5,4	0.0075829999999999995
US National	3 wk ahead	Bin	percent	5,4	5,5	0.0071589999999999996
US National	3 wk ahead	Bin	percent	5,5	5,6	0.006712
US National	3 wk ahead	Bin	percent	5,6	5,7	0.006248999999999999
US National	3 wk ahead	Bin	percent	5,7	5,8	0.005776
US National	3 wk ahead	Bin	percent	5,8	5,9	0.005301
US National	3 wk ahead	Bin	percent	5,9	6	0.004829
US National	3 wk ahead	Bin	percent	6	6,1	0.004369
US National	3 wk ahead	Bin	percent	6,1	6,2	0.003925
US National	3 wk ahead	Bin	percent	6,2	6,3	0.003502
US National	3 wk ahead	Bin	percent	6,3	6,4	0.003106
US National	3 wk ahead	Bin	percent	6,4	6,5	0.00274
US National	3 wk ahead	Bin	percent	6,5	6,6	0.0024059999999999997
US National	3 wk ahead	Bin	percent	6,6	6,7	0.002107
US National	3 wk ahead	Bin	percent	6,7	6,8	0.0018449999999999999
US National	3 wk ahead	Bin	percent	6,8	6,9	0.00162
US National	3 wk ahead	Bin	percent	6,9	7	0.001432
US National	3 wk ahead	Bin	percent	7	7,1	0.001281
US National	3 wk ahead	Bin	percent	7,1	7,2	0.0011669999999999999
US National	3 wk ahead	Bin	percent	7,2	7,3	0.0010869999999999999
US National	3 wk ahead	Bin	percent	7,3	7,4	0.001039
US National	3 wk ahead	Bin	percent	7,4	7,5	0.0010199999999999999
US National	3 wk ahead	Bin	percent	7,5	7,6	0.001028
US National	3 wk ahead	Bin	percent	7,6	7,7	0.001057
US National	3 wk ahead	Bin	percent	7,7	7,8	0.001104
US National	3 wk ahead	Bin	percent	7,8	7,9	0.001163
US National	3 wk ahead	Bin	percent	7,9	8	0.0012309999999999999
US National	3 wk ahead	Bin	percent	8	8,1	0.001303
US National	3 wk ahead	Bin	percent	8,1	8,2	0.0013729999999999999
US National	3 wk ahead	Bin	percent	8,2	8,3	0.001438
US National	3 wk ahead	Bin	percent	8,3	8,4	0.001495
US National	3 wk ahead	Bin	percent	8,4	8,5	0.00154
US National	3 wk ahead	Bin	percent	8,5	8,6	0.001573
US National	3 wk ahead	Bin	percent	8,6	8,7	0.0015919999999999999
US National	3 wk ahead	Bin	percent	8,7	8,8	0.001597
US National	3 wk ahead	Bin	percent	8,8	8,9	0.0015899999999999998
US National	3 wk ahead	Bin	percent	8,9	9	0.001573
US National	3 wk ahead	Bin	percent	9	9,1	0.001548
US National	3 wk ahead	Bin	percent	9,1	9,2	0.001518
US National	3 wk ahead	Bin	percent	9,2	9,3	0.001487
US National	3 wk ahead	Bin	percent	9,3	9,4	0.001455
US National	3 wk ahead	Bin	percent	9,4	9,5	0.0014269999999999999
US National	3 wk ahead	Bin	percent	9,5	9,6	0.001402
US National	3 wk ahead	Bin	percent	9,6	9,7	0.0013809999999999998
US National	3 wk ahead	Bin	percent	9,7	9,8	0.001364
US National	3 wk ahead	Bin	percent	9,8	9,9	0.001349
US National	3 wk ahead	Bin	percent	9,9	10	0.001334
US National	3 wk ahead	Bin	percent	10	10,1	0.001317
US National	3 wk ahead	Bin	percent	10,1	10,2	0.001294
US National	3 wk ahead	Bin	percent	10,2	10,3	0.0012649999999999998
US National	3 wk ahead	Bin	percent	10,3	10,4	0.001227
US National	3 wk ahead	Bin	percent	10,4	10,5	0.001178
US National	3 wk ahead	Bin	percent	10,5	10,6	0.00112
US National	3 wk ahead	Bin	percent	10,6	10,7	0.001053
US National	3 wk ahead	Bin	percent	10,7	10,8	0.000979
US National	3 wk ahead	Bin	percent	10,8	10,9	0.000899
US National	3 wk ahead	Bin	percent	10,9	11	0.0008179999999999999
US National	3 wk ahead	Bin	percent	11	11,1	0.0007379999999999999
US National	3 wk ahead	Bin	percent	11,1	11,2	0.000663
US National	3 wk ahead	Bin	percent	11,2	11,3	0.0005949999999999999
US National	3 wk ahead	Bin	percent	11,3	11,4	0.0005369999999999999
US National	3 wk ahead	Bin	percent	11,4	11,5	0.00049
US National	3 wk ahead	Bin	percent	11,5	11,6	0.000457
US National	3 wk ahead	Bin	percent	11,6	11,7	0.000437
US National	3 wk ahead	Bin	percent	11,7	11,8	0.00043
US National	3 wk ahead	Bin	percent	11,8	11,9	0.000435
US National	3 wk ahead	Bin	percent	11,9	12	0.00045
US National	3 wk ahead	Bin	percent	12	12,1	0.000474
US National	3 wk ahead	Bin	percent	12,1	12,2	0.000504
US National	3 wk ahead	Bin	percent	12,2	12,3	0.000538
US National	3 wk ahead	Bin	percent	12,3	12,4	0.0005729999999999999
US National	3 wk ahead	Bin	percent	12,4	12,5	0.0006079999999999999
US National	3 wk ahead	Bin	percent	12,5	12,6	0.000641
US National	3 wk ahead	Bin	percent	12,6	12,7	0.00067
US National	3 wk ahead	Bin	percent	12,7	12,8	0.000695
US National	3 wk ahead	Bin	percent	12,8	12,9	0.000716
US National	3 wk ahead	Bin	percent	12,9	13	0.000732
US National	3 wk ahead	Bin	percent	13	100	0.012933
US National	4 wk ahead	Point	percent	NA	NA	2.4234
US National	4 wk ahead	Bin	percent	0	0,1	0.011441999999999999
US National	4 wk ahead	Bin	percent	0,1	0,2	0.012967
US National	4 wk ahead	Bin	percent	0,2	0,3	0.014515
US National	4 wk ahead	Bin	percent	0,3	0,4	0.016052999999999998
US National	4 wk ahead	Bin	percent	0,4	0,5	0.017544999999999998
US National	4 wk ahead	Bin	percent	0,5	0,6	0.018956999999999998
US National	4 wk ahead	Bin	percent	0,6	0,7	0.020255
US National	4 wk ahead	Bin	percent	0,7	0,8	0.021411
US National	4 wk ahead	Bin	percent	0,8	0,9	0.022400999999999997
US National	4 wk ahead	Bin	percent	0,9	1	0.023205999999999997
US National	4 wk ahead	Bin	percent	1	1,1	0.023816999999999998
US National	4 wk ahead	Bin	percent	1,1	1,2	0.024229999999999998
US National	4 wk ahead	Bin	percent	1,2	1,3	0.024449
US National	4 wk ahead	Bin	percent	1,3	1,4	0.024485
US National	4 wk ahead	Bin	percent	1,4	1,5	0.024352
US National	4 wk ahead	Bin	percent	1,5	1,6	0.024069999999999998
US National	4 wk ahead	Bin	percent	1,6	1,7	0.023660999999999998
US National	4 wk ahead	Bin	percent	1,7	1,8	0.023146
US National	4 wk ahead	Bin	percent	1,8	1,9	0.022548
US National	4 wk ahead	Bin	percent	1,9	2	0.021887999999999998
US National	4 wk ahead	Bin	percent	2	2,1	0.021183
US National	4 wk ahead	Bin	percent	2,1	2,2	0.02045
US National	4 wk ahead	Bin	percent	2,2	2,3	0.019701
US National	4 wk ahead	Bin	percent	2,3	2,4	0.018947
US National	4 wk ahead	Bin	percent	2,4	2,5	0.018196
US National	4 wk ahead	Bin	percent	2,5	2,6	0.017453
US National	4 wk ahead	Bin	percent	2,6	2,7	0.016723
US National	4 wk ahead	Bin	percent	2,7	2,8	0.016009
US National	4 wk ahead	Bin	percent	2,8	2,9	0.015314
US National	4 wk ahead	Bin	percent	2,9	3	0.014641999999999999
US National	4 wk ahead	Bin	percent	3	3,1	0.013994
US National	4 wk ahead	Bin	percent	3,1	3,2	0.013373
US National	4 wk ahead	Bin	percent	3,2	3,3	0.012782
US National	4 wk ahead	Bin	percent	3,3	3,4	0.012225999999999999
US National	4 wk ahead	Bin	percent	3,4	3,5	0.011706999999999999
US National	4 wk ahead	Bin	percent	3,5	3,6	0.011229999999999999
US National	4 wk ahead	Bin	percent	3,6	3,7	0.010798
US National	4 wk ahead	Bin	percent	3,7	3,8	0.010416
US National	4 wk ahead	Bin	percent	3,8	3,9	0.010085
US National	4 wk ahead	Bin	percent	3,9	4	0.009809
US National	4 wk ahead	Bin	percent	4	4,1	0.009587
US National	4 wk ahead	Bin	percent	4,1	4,2	0.009420999999999999
US National	4 wk ahead	Bin	percent	4,2	4,3	0.009307
US National	4 wk ahead	Bin	percent	4,3	4,4	0.009241
US National	4 wk ahead	Bin	percent	4,4	4,5	0.009216
US National	4 wk ahead	Bin	percent	4,5	4,6	0.009224999999999999
US National	4 wk ahead	Bin	percent	4,6	4,7	0.009256
US National	4 wk ahead	Bin	percent	4,7	4,8	0.009297999999999999
US National	4 wk ahead	Bin	percent	4,8	4,9	0.009337
US National	4 wk ahead	Bin	percent	4,9	5	0.00936
US National	4 wk ahead	Bin	percent	5	5,1	0.009353
US National	4 wk ahead	Bin	percent	5,1	5,2	0.009304
US National	4 wk ahead	Bin	percent	5,2	5,3	0.009204
US National	4 wk ahead	Bin	percent	5,3	5,4	0.009044
US National	4 wk ahead	Bin	percent	5,4	5,5	0.008819
US National	4 wk ahead	Bin	percent	5,5	5,6	0.00853
US National	4 wk ahead	Bin	percent	5,6	5,7	0.008178
US National	4 wk ahead	Bin	percent	5,7	5,8	0.00777
US National	4 wk ahead	Bin	percent	5,8	5,9	0.0073149999999999995
US National	4 wk ahead	Bin	percent	5,9	6	0.006823
US National	4 wk ahead	Bin	percent	6	6,1	0.0063089999999999995
US National	4 wk ahead	Bin	percent	6,1	6,2	0.005784999999999999
US National	4 wk ahead	Bin	percent	6,2	6,3	0.005264
US National	4 wk ahead	Bin	percent	6,3	6,4	0.004759
US National	4 wk ahead	Bin	percent	6,4	6,5	0.00428
US National	4 wk ahead	Bin	percent	6,5	6,6	0.003835
US National	4 wk ahead	Bin	percent	6,6	6,7	0.00343
US National	4 wk ahead	Bin	percent	6,7	6,8	0.003068
US National	4 wk ahead	Bin	percent	6,8	6,9	0.0027519999999999997
US National	4 wk ahead	Bin	percent	6,9	7	0.002479
US National	4 wk ahead	Bin	percent	7	7,1	0.002248
US National	4 wk ahead	Bin	percent	7,1	7,2	0.002056
US National	4 wk ahead	Bin	percent	7,2	7,3	0.0019
US National	4 wk ahead	Bin	percent	7,3	7,4	0.001774
US National	4 wk ahead	Bin	percent	7,4	7,5	0.001676
US National	4 wk ahead	Bin	percent	7,5	7,6	0.0015999999999999999
US National	4 wk ahead	Bin	percent	7,6	7,7	0.001545
US National	4 wk ahead	Bin	percent	7,7	7,8	0.0015069999999999999
US National	4 wk ahead	Bin	percent	7,8	7,9	0.001482
US National	4 wk ahead	Bin	percent	7,9	8	0.001469
US National	4 wk ahead	Bin	percent	8	8,1	0.001465
US National	4 wk ahead	Bin	percent	8,1	8,2	0.001468
US National	4 wk ahead	Bin	percent	8,2	8,3	0.0014739999999999998
US National	4 wk ahead	Bin	percent	8,3	8,4	0.001483
US National	4 wk ahead	Bin	percent	8,4	8,5	0.001491
US National	4 wk ahead	Bin	percent	8,5	8,6	0.001496
US National	4 wk ahead	Bin	percent	8,6	8,7	0.0014969999999999998
US National	4 wk ahead	Bin	percent	8,7	8,8	0.0014919999999999998
US National	4 wk ahead	Bin	percent	8,8	8,9	0.0014789999999999998
US National	4 wk ahead	Bin	percent	8,9	9	0.0014579999999999999
US National	4 wk ahead	Bin	percent	9	9,1	0.001429
US National	4 wk ahead	Bin	percent	9,1	9,2	0.00139
US National	4 wk ahead	Bin	percent	9,2	9,3	0.001343
US National	4 wk ahead	Bin	percent	9,3	9,4	0.0012879999999999999
US National	4 wk ahead	Bin	percent	9,4	9,5	0.0012259999999999999
US National	4 wk ahead	Bin	percent	9,5	9,6	0.0011589999999999999
US National	4 wk ahead	Bin	percent	9,6	9,7	0.001086
US National	4 wk ahead	Bin	percent	9,7	9,8	0.001009
US National	4 wk ahead	Bin	percent	9,8	9,9	0.0009299999999999999
US National	4 wk ahead	Bin	percent	9,9	10	0.0008489999999999999
US National	4 wk ahead	Bin	percent	10	10,1	0.000768
US National	4 wk ahead	Bin	percent	10,1	10,2	0.0006889999999999999
US National	4 wk ahead	Bin	percent	10,2	10,3	0.000611
US National	4 wk ahead	Bin	percent	10,3	10,4	0.000536
US National	4 wk ahead	Bin	percent	10,4	10,5	0.00046499999999999997
US National	4 wk ahead	Bin	percent	10,5	10,6	0.000399
US National	4 wk ahead	Bin	percent	10,6	10,7	0.000339
US National	4 wk ahead	Bin	percent	10,7	10,8	0.00028399999999999996
US National	4 wk ahead	Bin	percent	10,8	10,9	0.000235
US National	4 wk ahead	Bin	percent	10,9	11	0.000192
US National	4 wk ahead	Bin	percent	11	11,1	0.000156
US National	4 wk ahead	Bin	percent	11,1	11,2	0.000126
US National	4 wk ahead	Bin	percent	11,2	11,3	0.000101
US National	4 wk ahead	Bin	percent	11,3	11,4	0.000082
US National	4 wk ahead	Bin	percent	11,4	11,5	0.000069
US National	4 wk ahead	Bin	percent	11,5	11,6	0.000059999999999999995
US National	4 wk ahead	Bin	percent	11,6	11,7	0.000056
US National	4 wk ahead	Bin	percent	11,7	11,8	0.000056999999999999996
US National	4 wk ahead	Bin	percent	11,8	11,9	0.000063
US National	4 wk ahead	Bin	percent	11,9	12	0.000073
US National	4 wk ahead	Bin	percent	12	12,1	0.000088
US National	4 wk ahead	Bin	percent	12,1	12,2	0.000107
US National	4 wk ahead	Bin	percent	12,2	12,3	0.00013099999999999999
US National	4 wk ahead	Bin	percent	12,3	12,4	0.00015999999999999999
US National	4 wk ahead	Bin	percent	12,4	12,5	0.000192
US National	4 wk ahead	Bin	percent	12,5	12,6	0.00022899999999999998
US National	4 wk ahead	Bin	percent	12,6	12,7	0.000268
US National	4 wk ahead	Bin	percent	12,7	12,8	0.000308
US National	4 wk ahead	Bin	percent	12,8	12,9	0.00035
US National	4 wk ahead	Bin	percent	12,9	13	0.00039099999999999996
US National	4 wk ahead	Bin	percent	13	100	0.018671
