# Supplementary material for: Use of daily Internet search query data improves real-time projections of influenza epidemics
Source: J R Soc Interface. 2018 Oct 10;15(147):20180220. doi: 10.1098/rsif.2018.0220 (PMC6228485; doi:10.1098/rsif.2018.0220)
Supplement: Prediction results in FluChallenge format [file rsif20180220supp2.gz › Forecast-files/mss-15-wikiWEEKnoNOW/7-3_paramrep.txt]

{"LL"	{42.55620839584833	130.19689218500608	371.32269897232527	464.8789043066988}}
{"DD"	{2.604614356716677	3.6089472706930215	5.440574754406531	6.297273226100812}}
{"R0max"	{1.5890757687380799	2.195890302145459	3.114536347844572	3.6879714582952037}}
{"R0min"	{0.8505468870486973	0.8818164627636302	1.0475917322015642	1.1340021461940093}}
{"Inf"	{523.3836966600138	727.8452568552672	1067.0785574877077	1238.765385979127}}
{"Sus"	{70177.3761392899	73783.1105147976	84227.69687278122	89158.50938386026}}
{"R0(t)"	{1.0595820666752471	1.2097125207932522	1.3951373814708	1.4823620146542882}}
{"Reff"	{0.892921316032371	0.9719894312703885	1.0807760438416063	1.1668411241881045}}
