# Supplementary material for: Use of daily Internet search query data improves real-time projections of influenza epidemics
Source: J R Soc Interface. 2018 Oct 10;15(147):20180220. doi: 10.1098/rsif.2018.0220 (PMC6228485; doi:10.1098/rsif.2018.0220)
Supplement: Prediction results in FluChallenge format [file rsif20180220supp2.gz › Forecast-files/mss-15-wikiWEEKnoNOW/2009-EW4.csv]

Location	Target	Type	Unit	Bin_start_incl	Bin_end_notincl	Value
US National	1 wk ahead	Point	percent	NA	NA	2.9942
US National	1 wk ahead	Bin	percent	0	0.1	2.e-6
US National	1 wk ahead	Bin	percent	0.1	0.2	6.e-6
US National	1 wk ahead	Bin	percent	0.2	0.3	0.000014
US National	1 wk ahead	Bin	percent	0.3	0.4	0.000031
US National	1 wk ahead	Bin	percent	0.4	0.5	0.000069
US National	1 wk ahead	Bin	percent	0.5	0.6	0.00014199999999999998
US National	1 wk ahead	Bin	percent	0.6	0.7	0.000278
US National	1 wk ahead	Bin	percent	0.7	0.8	0.000516
US National	1 wk ahead	Bin	percent	0.8	0.9	0.00091
US National	1 wk ahead	Bin	percent	0.9	1	0.001524
US National	1 wk ahead	Bin	percent	1	1.1	0.0024289999999999997
US National	1 wk ahead	Bin	percent	1.1	1.2	0.003692
US National	1 wk ahead	Bin	percent	1.2	1.3	0.005365
US National	1 wk ahead	Bin	percent	1.3	1.4	0.007474
US National	1 wk ahead	Bin	percent	1.4	1.5	0.010012
US National	1 wk ahead	Bin	percent	1.5	1.6	0.012938
US National	1 wk ahead	Bin	percent	1.6	1.7	0.016184
US National	1 wk ahead	Bin	percent	1.7	1.8	0.019652
US National	1 wk ahead	Bin	percent	1.8	1.9	0.023226999999999998
US National	1 wk ahead	Bin	percent	1.9	2	0.026771
US National	1 wk ahead	Bin	percent	2	2.1	0.030130999999999998
US National	1 wk ahead	Bin	percent	2.1	2.2	0.033153
US National	1 wk ahead	Bin	percent	2.2	2.3	0.035694
US National	1 wk ahead	Bin	percent	2.3	2.4	0.037648999999999995
US National	1 wk ahead	Bin	percent	2.4	2.5	0.03897
US National	1 wk ahead	Bin	percent	2.5	2.6	0.039667999999999995
US National	1 wk ahead	Bin	percent	2.6	2.7	0.039803
US National	1 wk ahead	Bin	percent	2.7	2.8	0.039463
US National	1 wk ahead	Bin	percent	2.8	2.9	0.038731
US National	1 wk ahead	Bin	percent	2.9	3	0.037667
US National	1 wk ahead	Bin	percent	3	3.1	0.036308
US National	1 wk ahead	Bin	percent	3.1	3.2	0.034677
US National	1 wk ahead	Bin	percent	3.2	3.3	0.032805
US National	1 wk ahead	Bin	percent	3.3	3.4	0.030747
US National	1 wk ahead	Bin	percent	3.4	3.5	0.028588
US National	1 wk ahead	Bin	percent	3.5	3.6	0.026425999999999998
US National	1 wk ahead	Bin	percent	3.6	3.7	0.024352
US National	1 wk ahead	Bin	percent	3.7	3.8	0.022423
US National	1 wk ahead	Bin	percent	3.8	3.9	0.020656
US National	1 wk ahead	Bin	percent	3.9	4	0.01903
US National	1 wk ahead	Bin	percent	4	4.1	0.017512
US National	1 wk ahead	Bin	percent	4.1	4.2	0.016076999999999998
US National	1 wk ahead	Bin	percent	4.2	4.3	0.014724999999999999
US National	1 wk ahead	Bin	percent	4.3	4.4	0.013476
US National	1 wk ahead	Bin	percent	4.4	4.5	0.012365
US National	1 wk ahead	Bin	percent	4.5	4.6	0.011412
US National	1 wk ahead	Bin	percent	4.6	4.7	0.010619
US National	1 wk ahead	Bin	percent	4.7	4.8	0.00996
US National	1 wk ahead	Bin	percent	4.8	4.9	0.009389
US National	1 wk ahead	Bin	percent	4.9	5	0.008856
US National	1 wk ahead	Bin	percent	5	5.1	0.008317
US National	1 wk ahead	Bin	percent	5.1	5.2	0.007744
US National	1 wk ahead	Bin	percent	5.2	5.3	0.007128
US National	1 wk ahead	Bin	percent	5.3	5.4	0.006475
US National	1 wk ahead	Bin	percent	5.4	5.5	0.005802
US National	1 wk ahead	Bin	percent	5.5	5.6	0.005131
US National	1 wk ahead	Bin	percent	5.6	5.7	0.004491
US National	1 wk ahead	Bin	percent	5.7	5.8	0.003909999999999999
US National	1 wk ahead	Bin	percent	5.8	5.9	0.0034159999999999998
US National	1 wk ahead	Bin	percent	5.9	6	0.003032
US National	1 wk ahead	Bin	percent	6	6.1	0.00277
US National	1 wk ahead	Bin	percent	6.1	6.2	0.00263
US National	1 wk ahead	Bin	percent	6.2	6.3	0.002593
US National	1 wk ahead	Bin	percent	6.3	6.4	0.0026249999999999997
US National	1 wk ahead	Bin	percent	6.4	6.5	0.002682
US National	1 wk ahead	Bin	percent	6.5	6.6	0.002718
US National	1 wk ahead	Bin	percent	6.6	6.7	0.002693
US National	1 wk ahead	Bin	percent	6.7	6.8	0.002582
US National	1 wk ahead	Bin	percent	6.8	6.9	0.002378
US National	1 wk ahead	Bin	percent	6.9	7	0.002093
US National	1 wk ahead	Bin	percent	7	7.1	0.0017549999999999998
US National	1 wk ahead	Bin	percent	7.1	7.2	0.001398
US National	1 wk ahead	Bin	percent	7.2	7.3	0.0010559999999999999
US National	1 wk ahead	Bin	percent	7.3	7.4	0.0007549999999999999
US National	1 wk ahead	Bin	percent	7.4	7.5	0.000511
US National	1 wk ahead	Bin	percent	7.5	7.6	0.000327
US National	1 wk ahead	Bin	percent	7.6	7.7	0.000198
US National	1 wk ahead	Bin	percent	7.7	7.8	0.00011399999999999999
US National	1 wk ahead	Bin	percent	7.8	7.9	0.000065
US National	1 wk ahead	Bin	percent	7.9	8	0.000039999999999999996
US National	1 wk ahead	Bin	percent	8	8.1	0.000034
US National	1 wk ahead	Bin	percent	8.1	8.2	0.000044999999999999996
US National	1 wk ahead	Bin	percent	8.2	8.3	0.000072
US National	1 wk ahead	Bin	percent	8.3	8.4	0.00011899999999999999
US National	1 wk ahead	Bin	percent	8.4	8.5	0.00018899999999999999
US National	1 wk ahead	Bin	percent	8.5	8.6	0.000286
US National	1 wk ahead	Bin	percent	8.6	8.7	0.00040699999999999997
US National	1 wk ahead	Bin	percent	8.7	8.8	0.0005459999999999999
US National	1 wk ahead	Bin	percent	8.8	8.9	0.00069
US National	1 wk ahead	Bin	percent	8.9	9	0.000821
US National	1 wk ahead	Bin	percent	9	9.1	0.0009199999999999999
US National	1 wk ahead	Bin	percent	9.1	9.2	0.000972
US National	1 wk ahead	Bin	percent	9.2	9.3	0.000966
US National	1 wk ahead	Bin	percent	9.3	9.4	0.000905
US National	1 wk ahead	Bin	percent	9.4	9.5	0.000799
US National	1 wk ahead	Bin	percent	9.5	9.6	0.000663
US National	1 wk ahead	Bin	percent	9.6	9.7	0.0005189999999999999
US National	1 wk ahead	Bin	percent	9.7	9.8	0.000383
US National	1 wk ahead	Bin	percent	9.8	9.9	0.000266
US National	1 wk ahead	Bin	percent	9.9	10	0.000174
US National	1 wk ahead	Bin	percent	10	10.1	0.000107
US National	1 wk ahead	Bin	percent	10.1	10.2	0.000062
US National	1 wk ahead	Bin	percent	10.2	10.3	0.000034
US National	1 wk ahead	Bin	percent	10.3	10.4	0.000017
US National	1 wk ahead	Bin	percent	10.4	10.5	8.e-6
US National	1 wk ahead	Bin	percent	10.5	10.6	4.e-6
US National	1 wk ahead	Bin	percent	10.6	10.7	2.e-6
US National	1 wk ahead	Bin	percent	10.7	10.8	1.e-6
US National	1 wk ahead	Bin	percent	10.8	10.9	0.
US National	1 wk ahead	Bin	percent	10.9	11	0.
US National	1 wk ahead	Bin	percent	11	11.1	0.
US National	1 wk ahead	Bin	percent	11.1	11.2	0.
US National	1 wk ahead	Bin	percent	11.2	11.3	0.
US National	1 wk ahead	Bin	percent	11.3	11.4	0.
US National	1 wk ahead	Bin	percent	11.4	11.5	0.
US National	1 wk ahead	Bin	percent	11.5	11.6	0.
US National	1 wk ahead	Bin	percent	11.6	11.7	0.
US National	1 wk ahead	Bin	percent	11.7	11.8	0.
US National	1 wk ahead	Bin	percent	11.8	11.9	0.
US National	1 wk ahead	Bin	percent	11.9	12	0.
US National	1 wk ahead	Bin	percent	12	12.1	0.
US National	1 wk ahead	Bin	percent	12.1	12.2	0.
US National	1 wk ahead	Bin	percent	12.2	12.3	0.
US National	1 wk ahead	Bin	percent	12.3	12.4	0.
US National	1 wk ahead	Bin	percent	12.4	12.5	0.
US National	1 wk ahead	Bin	percent	12.5	12.6	0.
US National	1 wk ahead	Bin	percent	12.6	12.7	0.
US National	1 wk ahead	Bin	percent	12.7	12.8	0.
US National	1 wk ahead	Bin	percent	12.8	12.9	0.
US National	1 wk ahead	Bin	percent	12.9	13	0.
US National	1 wk ahead	Bin	percent	13	100	0.
US National	2 wk ahead	Point	percent	NA	NA	4.1122
US National	2 wk ahead	Bin	percent	0	0.1	0.001419
US National	2 wk ahead	Bin	percent	0.1	0.2	0.001715
US National	2 wk ahead	Bin	percent	0.2	0.3	0.002054
US National	2 wk ahead	Bin	percent	0.3	0.4	0.0024389999999999998
US National	2 wk ahead	Bin	percent	0.4	0.5	0.002871
US National	2 wk ahead	Bin	percent	0.5	0.6	0.003351
US National	2 wk ahead	Bin	percent	0.6	0.7	0.003878
US National	2 wk ahead	Bin	percent	0.7	0.8	0.0044529999999999995
US National	2 wk ahead	Bin	percent	0.8	0.9	0.005072
US National	2 wk ahead	Bin	percent	0.9	1	0.005732999999999999
US National	2 wk ahead	Bin	percent	1	1.1	0.006431999999999999
US National	2 wk ahead	Bin	percent	1.1	1.2	0.007163999999999999
US National	2 wk ahead	Bin	percent	1.2	1.3	0.007923
US National	2 wk ahead	Bin	percent	1.3	1.4	0.008702
US National	2 wk ahead	Bin	percent	1.4	1.5	0.009496
US National	2 wk ahead	Bin	percent	1.5	1.6	0.010295
US National	2 wk ahead	Bin	percent	1.6	1.7	0.011094
US National	2 wk ahead	Bin	percent	1.7	1.8	0.011883999999999999
US National	2 wk ahead	Bin	percent	1.8	1.9	0.012657999999999999
US National	2 wk ahead	Bin	percent	1.9	2	0.013408999999999999
US National	2 wk ahead	Bin	percent	2	2.1	0.014129
US National	2 wk ahead	Bin	percent	2.1	2.2	0.014813
US National	2 wk ahead	Bin	percent	2.2	2.3	0.015453
US National	2 wk ahead	Bin	percent	2.3	2.4	0.016045999999999998
US National	2 wk ahead	Bin	percent	2.4	2.5	0.016586999999999998
US National	2 wk ahead	Bin	percent	2.5	2.6	0.01707
US National	2 wk ahead	Bin	percent	2.6	2.7	0.017495
US National	2 wk ahead	Bin	percent	2.7	2.8	0.017856999999999998
US National	2 wk ahead	Bin	percent	2.8	2.9	0.018156
US National	2 wk ahead	Bin	percent	2.9	3	0.018387999999999998
US National	2 wk ahead	Bin	percent	3	3.1	0.018557
US National	2 wk ahead	Bin	percent	3.1	3.2	0.01866
US National	2 wk ahead	Bin	percent	3.2	3.3	0.018699999999999998
US National	2 wk ahead	Bin	percent	3.3	3.4	0.018675999999999998
US National	2 wk ahead	Bin	percent	3.4	3.5	0.018592
US National	2 wk ahead	Bin	percent	3.5	3.6	0.018449
US National	2 wk ahead	Bin	percent	3.6	3.7	0.01825
US National	2 wk ahead	Bin	percent	3.7	3.8	0.018
US National	2 wk ahead	Bin	percent	3.8	3.9	0.0177
US National	2 wk ahead	Bin	percent	3.9	4	0.017355
US National	2 wk ahead	Bin	percent	4	4.1	0.016968
US National	2 wk ahead	Bin	percent	4.1	4.2	0.016544
US National	2 wk ahead	Bin	percent	4.2	4.3	0.016087
US National	2 wk ahead	Bin	percent	4.3	4.4	0.015600999999999999
US National	2 wk ahead	Bin	percent	4.4	4.5	0.015090999999999999
US National	2 wk ahead	Bin	percent	4.5	4.6	0.014563
US National	2 wk ahead	Bin	percent	4.6	4.7	0.014019
US National	2 wk ahead	Bin	percent	4.7	4.8	0.013465999999999999
US National	2 wk ahead	Bin	percent	4.8	4.9	0.012908
US National	2 wk ahead	Bin	percent	4.9	5	0.01235
US National	2 wk ahead	Bin	percent	5	5.1	0.011798
US National	2 wk ahead	Bin	percent	5.1	5.2	0.011255
US National	2 wk ahead	Bin	percent	5.2	5.3	0.010726999999999999
US National	2 wk ahead	Bin	percent	5.3	5.4	0.010217
US National	2 wk ahead	Bin	percent	5.4	5.5	0.009729999999999999
US National	2 wk ahead	Bin	percent	5.5	5.6	0.009269999999999999
US National	2 wk ahead	Bin	percent	5.6	5.7	0.008837
US National	2 wk ahead	Bin	percent	5.7	5.8	0.008435
US National	2 wk ahead	Bin	percent	5.8	5.9	0.008064
US National	2 wk ahead	Bin	percent	5.9	6	0.007724999999999999
US National	2 wk ahead	Bin	percent	6	6.1	0.007418999999999999
US National	2 wk ahead	Bin	percent	6.1	6.2	0.007143
US National	2 wk ahead	Bin	percent	6.2	6.3	0.006895999999999999
US National	2 wk ahead	Bin	percent	6.3	6.4	0.006676
US National	2 wk ahead	Bin	percent	6.4	6.5	0.00648
US National	2 wk ahead	Bin	percent	6.5	6.6	0.006305
US National	2 wk ahead	Bin	percent	6.6	6.7	0.006149
US National	2 wk ahead	Bin	percent	6.7	6.8	0.0060079999999999995
US National	2 wk ahead	Bin	percent	6.8	6.9	0.00588
US National	2 wk ahead	Bin	percent	6.9	7	0.0057599999999999995
US National	2 wk ahead	Bin	percent	7	7.1	0.005647
US National	2 wk ahead	Bin	percent	7.1	7.2	0.0055379999999999995
US National	2 wk ahead	Bin	percent	7.2	7.3	0.005431999999999999
US National	2 wk ahead	Bin	percent	7.3	7.4	0.005327
US National	2 wk ahead	Bin	percent	7.4	7.5	0.005222
US National	2 wk ahead	Bin	percent	7.5	7.6	0.005117
US National	2 wk ahead	Bin	percent	7.6	7.7	0.00501
US National	2 wk ahead	Bin	percent	7.7	7.8	0.004902
US National	2 wk ahead	Bin	percent	7.8	7.9	0.004791999999999999
US National	2 wk ahead	Bin	percent	7.9	8	0.0046819999999999995
US National	2 wk ahead	Bin	percent	8	8.1	0.004572
US National	2 wk ahead	Bin	percent	8.1	8.2	0.004462
US National	2 wk ahead	Bin	percent	8.2	8.3	0.004353
US National	2 wk ahead	Bin	percent	8.3	8.4	0.0042439999999999995
US National	2 wk ahead	Bin	percent	8.4	8.5	0.004138
US National	2 wk ahead	Bin	percent	8.5	8.6	0.004033
US National	2 wk ahead	Bin	percent	8.6	8.7	0.003931
US National	2 wk ahead	Bin	percent	8.7	8.8	0.0038299999999999996
US National	2 wk ahead	Bin	percent	8.8	8.9	0.0037319999999999996
US National	2 wk ahead	Bin	percent	8.9	9	0.0036349999999999998
US National	2 wk ahead	Bin	percent	9	9.1	0.0035399999999999997
US National	2 wk ahead	Bin	percent	9.1	9.2	0.003446
US National	2 wk ahead	Bin	percent	9.2	9.3	0.003352
US National	2 wk ahead	Bin	percent	9.3	9.4	0.0032589999999999997
US National	2 wk ahead	Bin	percent	9.4	9.5	0.003166
US National	2 wk ahead	Bin	percent	9.5	9.6	0.003072
US National	2 wk ahead	Bin	percent	9.6	9.7	0.0029779999999999997
US National	2 wk ahead	Bin	percent	9.7	9.8	0.0028829999999999997
US National	2 wk ahead	Bin	percent	9.8	9.9	0.0027879999999999997
US National	2 wk ahead	Bin	percent	9.9	10	0.002691
US National	2 wk ahead	Bin	percent	10	10.1	0.002594
US National	2 wk ahead	Bin	percent	10.1	10.2	0.002497
US National	2 wk ahead	Bin	percent	10.2	10.3	0.0024
US National	2 wk ahead	Bin	percent	10.3	10.4	0.002304
US National	2 wk ahead	Bin	percent	10.4	10.5	0.002208
US National	2 wk ahead	Bin	percent	10.5	10.6	0.002114
US National	2 wk ahead	Bin	percent	10.6	10.7	0.002021
US National	2 wk ahead	Bin	percent	10.7	10.8	0.0019299999999999999
US National	2 wk ahead	Bin	percent	10.8	10.9	0.001841
US National	2 wk ahead	Bin	percent	10.9	11	0.001756
US National	2 wk ahead	Bin	percent	11	11.1	0.001673
US National	2 wk ahead	Bin	percent	11.1	11.2	0.001593
US National	2 wk ahead	Bin	percent	11.2	11.3	0.001516
US National	2 wk ahead	Bin	percent	11.3	11.4	0.0014429999999999998
US National	2 wk ahead	Bin	percent	11.4	11.5	0.0013729999999999999
US National	2 wk ahead	Bin	percent	11.5	11.6	0.0013059999999999999
US National	2 wk ahead	Bin	percent	11.6	11.7	0.001243
US National	2 wk ahead	Bin	percent	11.7	11.8	0.0011819999999999999
US National	2 wk ahead	Bin	percent	11.8	11.9	0.001124
US National	2 wk ahead	Bin	percent	11.9	12	0.0010689999999999999
US National	2 wk ahead	Bin	percent	12	12.1	0.001016
US National	2 wk ahead	Bin	percent	12.1	12.2	0.000966
US National	2 wk ahead	Bin	percent	12.2	12.3	0.000917
US National	2 wk ahead	Bin	percent	12.3	12.4	0.00087
US National	2 wk ahead	Bin	percent	12.4	12.5	0.000825
US National	2 wk ahead	Bin	percent	12.5	12.6	0.0007819999999999999
US National	2 wk ahead	Bin	percent	12.6	12.7	0.00074
US National	2 wk ahead	Bin	percent	12.7	12.8	0.000701
US National	2 wk ahead	Bin	percent	12.8	12.9	0.000664
US National	2 wk ahead	Bin	percent	12.9	13	0.0006299999999999999
US National	2 wk ahead	Bin	percent	13	100	0.043580999999999995
US National	3 wk ahead	Point	percent	NA	NA	4.9228000000000005
US National	3 wk ahead	Bin	percent	0	0.1	0.002882
US National	3 wk ahead	Bin	percent	0.1	0.2	0.003199
US National	3 wk ahead	Bin	percent	0.2	0.3	0.003535
US National	3 wk ahead	Bin	percent	0.3	0.4	0.0038889999999999997
US National	3 wk ahead	Bin	percent	0.4	0.5	0.004261
US National	3 wk ahead	Bin	percent	0.5	0.6	0.004648
US National	3 wk ahead	Bin	percent	0.6	0.7	0.00505
US National	3 wk ahead	Bin	percent	0.7	0.8	0.005464
US National	3 wk ahead	Bin	percent	0.8	0.9	0.005889
US National	3 wk ahead	Bin	percent	0.9	1	0.0063219999999999995
US National	3 wk ahead	Bin	percent	1	1.1	0.006761
US National	3 wk ahead	Bin	percent	1.1	1.2	0.0072039999999999995
US National	3 wk ahead	Bin	percent	1.2	1.3	0.007646999999999999
US National	3 wk ahead	Bin	percent	1.3	1.4	0.008088
US National	3 wk ahead	Bin	percent	1.4	1.5	0.008525
US National	3 wk ahead	Bin	percent	1.5	1.6	0.008956
US National	3 wk ahead	Bin	percent	1.6	1.7	0.009375999999999999
US National	3 wk ahead	Bin	percent	1.7	1.8	0.009785
US National	3 wk ahead	Bin	percent	1.8	1.9	0.010178
US National	3 wk ahead	Bin	percent	1.9	2	0.010556
US National	3 wk ahead	Bin	percent	2	2.1	0.010914
US National	3 wk ahead	Bin	percent	2.1	2.2	0.011252
US National	3 wk ahead	Bin	percent	2.2	2.3	0.011567
US National	3 wk ahead	Bin	percent	2.3	2.4	0.011859
US National	3 wk ahead	Bin	percent	2.4	2.5	0.012126
US National	3 wk ahead	Bin	percent	2.5	2.6	0.012367
US National	3 wk ahead	Bin	percent	2.6	2.7	0.012581
US National	3 wk ahead	Bin	percent	2.7	2.8	0.012768999999999999
US National	3 wk ahead	Bin	percent	2.8	2.9	0.012929999999999999
US National	3 wk ahead	Bin	percent	2.9	3	0.013064
US National	3 wk ahead	Bin	percent	3	3.1	0.013170999999999999
US National	3 wk ahead	Bin	percent	3.1	3.2	0.013252
US National	3 wk ahead	Bin	percent	3.2	3.3	0.013307999999999999
US National	3 wk ahead	Bin	percent	3.3	3.4	0.013339
US National	3 wk ahead	Bin	percent	3.4	3.5	0.013347
US National	3 wk ahead	Bin	percent	3.5	3.6	0.013332
US National	3 wk ahead	Bin	percent	3.6	3.7	0.013295999999999999
US National	3 wk ahead	Bin	percent	3.7	3.8	0.01324
US National	3 wk ahead	Bin	percent	3.8	3.9	0.013165
US National	3 wk ahead	Bin	percent	3.9	4	0.013073
US National	3 wk ahead	Bin	percent	4	4.1	0.012964
US National	3 wk ahead	Bin	percent	4.1	4.2	0.012841
US National	3 wk ahead	Bin	percent	4.2	4.3	0.012702999999999999
US National	3 wk ahead	Bin	percent	4.3	4.4	0.012553
US National	3 wk ahead	Bin	percent	4.4	4.5	0.012391
US National	3 wk ahead	Bin	percent	4.5	4.6	0.012218
US National	3 wk ahead	Bin	percent	4.6	4.7	0.012034999999999999
US National	3 wk ahead	Bin	percent	4.7	4.8	0.011843
US National	3 wk ahead	Bin	percent	4.8	4.9	0.011642999999999999
US National	3 wk ahead	Bin	percent	4.9	5	0.011434
US National	3 wk ahead	Bin	percent	5	5.1	0.011219
US National	3 wk ahead	Bin	percent	5.1	5.2	0.010995999999999999
US National	3 wk ahead	Bin	percent	5.2	5.3	0.010768
US National	3 wk ahead	Bin	percent	5.3	5.4	0.010534
US National	3 wk ahead	Bin	percent	5.4	5.5	0.010295
US National	3 wk ahead	Bin	percent	5.5	5.6	0.010051
US National	3 wk ahead	Bin	percent	5.6	5.7	0.009804
US National	3 wk ahead	Bin	percent	5.7	5.8	0.009554
US National	3 wk ahead	Bin	percent	5.8	5.9	0.009301
US National	3 wk ahead	Bin	percent	5.9	6	0.009047
US National	3 wk ahead	Bin	percent	6	6.1	0.008791
US National	3 wk ahead	Bin	percent	6.1	6.2	0.008536
US National	3 wk ahead	Bin	percent	6.2	6.3	0.008282
US National	3 wk ahead	Bin	percent	6.3	6.4	0.008029
US National	3 wk ahead	Bin	percent	6.4	6.5	0.0077789999999999995
US National	3 wk ahead	Bin	percent	6.5	6.6	0.007533
US National	3 wk ahead	Bin	percent	6.6	6.7	0.007291
US National	3 wk ahead	Bin	percent	6.7	6.8	0.0070539999999999995
US National	3 wk ahead	Bin	percent	6.8	6.9	0.006823999999999999
US National	3 wk ahead	Bin	percent	6.9	7	0.0066
US National	3 wk ahead	Bin	percent	7	7.1	0.006384
US National	3 wk ahead	Bin	percent	7.1	7.2	0.006176
US National	3 wk ahead	Bin	percent	7.2	7.3	0.0059759999999999995
US National	3 wk ahead	Bin	percent	7.3	7.4	0.0057859999999999995
US National	3 wk ahead	Bin	percent	7.4	7.5	0.005605
US National	3 wk ahead	Bin	percent	7.5	7.6	0.0054329999999999995
US National	3 wk ahead	Bin	percent	7.6	7.7	0.005272
US National	3 wk ahead	Bin	percent	7.7	7.8	0.0051199999999999996
US National	3 wk ahead	Bin	percent	7.8	7.9	0.004978
US National	3 wk ahead	Bin	percent	7.9	8	0.004846
US National	3 wk ahead	Bin	percent	8	8.1	0.004724
US National	3 wk ahead	Bin	percent	8.1	8.2	0.004611
US National	3 wk ahead	Bin	percent	8.2	8.3	0.004508
US National	3 wk ahead	Bin	percent	8.3	8.4	0.004412999999999999
US National	3 wk ahead	Bin	percent	8.4	8.5	0.004327
US National	3 wk ahead	Bin	percent	8.5	8.6	0.004249
US National	3 wk ahead	Bin	percent	8.6	8.7	0.00418
US National	3 wk ahead	Bin	percent	8.7	8.8	0.004118
US National	3 wk ahead	Bin	percent	8.8	8.9	0.004063
US National	3 wk ahead	Bin	percent	8.9	9	0.0040149999999999995
US National	3 wk ahead	Bin	percent	9	9.1	0.003972
US National	3 wk ahead	Bin	percent	9.1	9.2	0.003935999999999999
US National	3 wk ahead	Bin	percent	9.2	9.3	0.0039049999999999996
US National	3 wk ahead	Bin	percent	9.3	9.4	0.0038789999999999996
US National	3 wk ahead	Bin	percent	9.4	9.5	0.0038559999999999996
US National	3 wk ahead	Bin	percent	9.5	9.6	0.003838
US National	3 wk ahead	Bin	percent	9.6	9.7	0.003823
US National	3 wk ahead	Bin	percent	9.7	9.8	0.00381
US National	3 wk ahead	Bin	percent	9.8	9.9	0.003799
US National	3 wk ahead	Bin	percent	9.9	10	0.003789
US National	3 wk ahead	Bin	percent	10	10.1	0.00378
US National	3 wk ahead	Bin	percent	10.1	10.2	0.0037709999999999996
US National	3 wk ahead	Bin	percent	10.2	10.3	0.0037619999999999997
US National	3 wk ahead	Bin	percent	10.3	10.4	0.003751
US National	3 wk ahead	Bin	percent	10.4	10.5	0.003737
US National	3 wk ahead	Bin	percent	10.5	10.6	0.003721
US National	3 wk ahead	Bin	percent	10.6	10.7	0.003702
US National	3 wk ahead	Bin	percent	10.7	10.8	0.003678
US National	3 wk ahead	Bin	percent	10.8	10.9	0.003649
US National	3 wk ahead	Bin	percent	10.9	11	0.0036149999999999997
US National	3 wk ahead	Bin	percent	11	11.1	0.003575
US National	3 wk ahead	Bin	percent	11.1	11.2	0.003529
US National	3 wk ahead	Bin	percent	11.2	11.3	0.003476
US National	3 wk ahead	Bin	percent	11.3	11.4	0.003417
US National	3 wk ahead	Bin	percent	11.4	11.5	0.0033499999999999997
US National	3 wk ahead	Bin	percent	11.5	11.6	0.003277
US National	3 wk ahead	Bin	percent	11.6	11.7	0.0031969999999999998
US National	3 wk ahead	Bin	percent	11.7	11.8	0.003111
US National	3 wk ahead	Bin	percent	11.8	11.9	0.003019
US National	3 wk ahead	Bin	percent	11.9	12	0.002921
US National	3 wk ahead	Bin	percent	12	12.1	0.0028179999999999998
US National	3 wk ahead	Bin	percent	12.1	12.2	0.002711
US National	3 wk ahead	Bin	percent	12.2	12.3	0.002601
US National	3 wk ahead	Bin	percent	12.3	12.4	0.0024879999999999998
US National	3 wk ahead	Bin	percent	12.4	12.5	0.002373
US National	3 wk ahead	Bin	percent	12.5	12.6	0.002258
US National	3 wk ahead	Bin	percent	12.6	12.7	0.002142
US National	3 wk ahead	Bin	percent	12.7	12.8	0.0020269999999999997
US National	3 wk ahead	Bin	percent	12.8	12.9	0.001914
US National	3 wk ahead	Bin	percent	12.9	13	0.001803
US National	3 wk ahead	Bin	percent	13	100	0.082351
US National	4 wk ahead	Point	percent	NA	NA	4.924600000000001
US National	4 wk ahead	Bin	percent	0	0.1	0.003127
US National	4 wk ahead	Bin	percent	0.1	0.2	0.0034709999999999997
US National	4 wk ahead	Bin	percent	0.2	0.3	0.0038309999999999998
US National	4 wk ahead	Bin	percent	0.3	0.4	0.004208
US National	4 wk ahead	Bin	percent	0.4	0.5	0.004599
US National	4 wk ahead	Bin	percent	0.5	0.6	0.005000999999999999
US National	4 wk ahead	Bin	percent	0.6	0.7	0.0054139999999999995
US National	4 wk ahead	Bin	percent	0.7	0.8	0.005834
US National	4 wk ahead	Bin	percent	0.8	0.9	0.006259
US National	4 wk ahead	Bin	percent	0.9	1	0.006686
US National	4 wk ahead	Bin	percent	1	1.1	0.0071129999999999995
US National	4 wk ahead	Bin	percent	1.1	1.2	0.0075379999999999996
US National	4 wk ahead	Bin	percent	1.2	1.3	0.007956999999999999
US National	4 wk ahead	Bin	percent	1.3	1.4	0.008369
US National	4 wk ahead	Bin	percent	1.4	1.5	0.008771
US National	4 wk ahead	Bin	percent	1.5	1.6	0.009162
US National	4 wk ahead	Bin	percent	1.6	1.7	0.00954
US National	4 wk ahead	Bin	percent	1.7	1.8	0.009902
US National	4 wk ahead	Bin	percent	1.8	1.9	0.010248
US National	4 wk ahead	Bin	percent	1.9	2	0.010577
US National	4 wk ahead	Bin	percent	2	2.1	0.010886999999999999
US National	4 wk ahead	Bin	percent	2.1	2.2	0.011177999999999999
US National	4 wk ahead	Bin	percent	2.2	2.3	0.011448
US National	4 wk ahead	Bin	percent	2.3	2.4	0.011698
US National	4 wk ahead	Bin	percent	2.4	2.5	0.011925999999999999
US National	4 wk ahead	Bin	percent	2.5	2.6	0.012131999999999999
US National	4 wk ahead	Bin	percent	2.6	2.7	0.012317
US National	4 wk ahead	Bin	percent	2.7	2.8	0.012478999999999999
US National	4 wk ahead	Bin	percent	2.8	2.9	0.012619
US National	4 wk ahead	Bin	percent	2.9	3	0.012737
US National	4 wk ahead	Bin	percent	3	3.1	0.012832999999999999
US National	4 wk ahead	Bin	percent	3.1	3.2	0.012908
US National	4 wk ahead	Bin	percent	3.2	3.3	0.012962
US National	4 wk ahead	Bin	percent	3.3	3.4	0.012995
US National	4 wk ahead	Bin	percent	3.4	3.5	0.013009
US National	4 wk ahead	Bin	percent	3.5	3.6	0.013005
US National	4 wk ahead	Bin	percent	3.6	3.7	0.012981999999999999
US National	4 wk ahead	Bin	percent	3.7	3.8	0.012943999999999999
US National	4 wk ahead	Bin	percent	3.8	3.9	0.012889999999999999
US National	4 wk ahead	Bin	percent	3.9	4	0.012822
US National	4 wk ahead	Bin	percent	4	4.1	0.012742
US National	4 wk ahead	Bin	percent	4.1	4.2	0.012650999999999999
US National	4 wk ahead	Bin	percent	4.2	4.3	0.012549999999999999
US National	4 wk ahead	Bin	percent	4.3	4.4	0.012440999999999999
US National	4 wk ahead	Bin	percent	4.4	4.5	0.012324
US National	4 wk ahead	Bin	percent	4.5	4.6	0.012202
US National	4 wk ahead	Bin	percent	4.6	4.7	0.012074999999999999
US National	4 wk ahead	Bin	percent	4.7	4.8	0.011944
US National	4 wk ahead	Bin	percent	4.8	4.9	0.01181
US National	4 wk ahead	Bin	percent	4.9	5	0.011673
US National	4 wk ahead	Bin	percent	5	5.1	0.011533
US National	4 wk ahead	Bin	percent	5.1	5.2	0.011389999999999999
US National	4 wk ahead	Bin	percent	5.2	5.3	0.011245
US National	4 wk ahead	Bin	percent	5.3	5.4	0.011097
US National	4 wk ahead	Bin	percent	5.4	5.5	0.010946
US National	4 wk ahead	Bin	percent	5.5	5.6	0.010791
US National	4 wk ahead	Bin	percent	5.6	5.7	0.010631999999999999
US National	4 wk ahead	Bin	percent	5.7	5.8	0.010469
US National	4 wk ahead	Bin	percent	5.8	5.9	0.010301
US National	4 wk ahead	Bin	percent	5.9	6	0.010128
US National	4 wk ahead	Bin	percent	6	6.1	0.009949
US National	4 wk ahead	Bin	percent	6.1	6.2	0.009765
US National	4 wk ahead	Bin	percent	6.2	6.3	0.009576
US National	4 wk ahead	Bin	percent	6.3	6.4	0.009382
US National	4 wk ahead	Bin	percent	6.4	6.5	0.009184
US National	4 wk ahead	Bin	percent	6.5	6.6	0.008982
US National	4 wk ahead	Bin	percent	6.6	6.7	0.008777
US National	4 wk ahead	Bin	percent	6.7	6.8	0.008570999999999999
US National	4 wk ahead	Bin	percent	6.8	6.9	0.008362999999999999
US National	4 wk ahead	Bin	percent	6.9	7	0.008154999999999999
US National	4 wk ahead	Bin	percent	7	7.1	0.007949
US National	4 wk ahead	Bin	percent	7.1	7.2	0.007744999999999999
US National	4 wk ahead	Bin	percent	7.2	7.3	0.0075439999999999995
US National	4 wk ahead	Bin	percent	7.3	7.4	0.0073479999999999995
US National	4 wk ahead	Bin	percent	7.4	7.5	0.007156
US National	4 wk ahead	Bin	percent	7.5	7.6	0.006971
US National	4 wk ahead	Bin	percent	7.6	7.7	0.006790999999999999
US National	4 wk ahead	Bin	percent	7.7	7.8	0.006618
US National	4 wk ahead	Bin	percent	7.8	7.9	0.006451
US National	4 wk ahead	Bin	percent	7.9	8	0.00629
US National	4 wk ahead	Bin	percent	8	8.1	0.006136
US National	4 wk ahead	Bin	percent	8.1	8.2	0.005987
US National	4 wk ahead	Bin	percent	8.2	8.3	0.005843
US National	4 wk ahead	Bin	percent	8.3	8.4	0.005703
US National	4 wk ahead	Bin	percent	8.4	8.5	0.005568
US National	4 wk ahead	Bin	percent	8.5	8.6	0.005434
US National	4 wk ahead	Bin	percent	8.6	8.7	0.0053029999999999996
US National	4 wk ahead	Bin	percent	8.7	8.8	0.005173
US National	4 wk ahead	Bin	percent	8.8	8.9	0.005044
US National	4 wk ahead	Bin	percent	8.9	9	0.004914
US National	4 wk ahead	Bin	percent	9	9.1	0.004783
US National	4 wk ahead	Bin	percent	9.1	9.2	0.00465
US National	4 wk ahead	Bin	percent	9.2	9.3	0.004516
US National	4 wk ahead	Bin	percent	9.3	9.4	0.00438
US National	4 wk ahead	Bin	percent	9.4	9.5	0.004242
US National	4 wk ahead	Bin	percent	9.5	9.6	0.004102
US National	4 wk ahead	Bin	percent	9.6	9.7	0.00396
US National	4 wk ahead	Bin	percent	9.7	9.8	0.0038169999999999996
US National	4 wk ahead	Bin	percent	9.8	9.9	0.0036739999999999997
US National	4 wk ahead	Bin	percent	9.9	10	0.0035299999999999997
US National	4 wk ahead	Bin	percent	10	10.1	0.003387
US National	4 wk ahead	Bin	percent	10.1	10.2	0.003245
US National	4 wk ahead	Bin	percent	10.2	10.3	0.003106
US National	4 wk ahead	Bin	percent	10.3	10.4	0.00297
US National	4 wk ahead	Bin	percent	10.4	10.5	0.0028369999999999997
US National	4 wk ahead	Bin	percent	10.5	10.6	0.0027099999999999997
US National	4 wk ahead	Bin	percent	10.6	10.7	0.002587
US National	4 wk ahead	Bin	percent	10.7	10.8	0.00247
US National	4 wk ahead	Bin	percent	10.8	10.9	0.002358
US National	4 wk ahead	Bin	percent	10.9	11	0.002253
US National	4 wk ahead	Bin	percent	11	11.1	0.002154
US National	4 wk ahead	Bin	percent	11.1	11.2	0.002061
US National	4 wk ahead	Bin	percent	11.2	11.3	0.001974
US National	4 wk ahead	Bin	percent	11.3	11.4	0.001892
US National	4 wk ahead	Bin	percent	11.4	11.5	0.001815
US National	4 wk ahead	Bin	percent	11.5	11.6	0.0017419999999999998
US National	4 wk ahead	Bin	percent	11.6	11.7	0.001673
US National	4 wk ahead	Bin	percent	11.7	11.8	0.001606
US National	4 wk ahead	Bin	percent	11.8	11.9	0.001542
US National	4 wk ahead	Bin	percent	11.9	12	0.00148
US National	4 wk ahead	Bin	percent	12	12.1	0.00142
US National	4 wk ahead	Bin	percent	12.1	12.2	0.0013599999999999999
US National	4 wk ahead	Bin	percent	12.2	12.3	0.0013009999999999999
US National	4 wk ahead	Bin	percent	12.3	12.4	0.001243
US National	4 wk ahead	Bin	percent	12.4	12.5	0.001186
US National	4 wk ahead	Bin	percent	12.5	12.6	0.001129
US National	4 wk ahead	Bin	percent	12.6	12.7	0.0010739999999999999
US National	4 wk ahead	Bin	percent	12.7	12.8	0.0010199999999999999
US National	4 wk ahead	Bin	percent	12.8	12.9	0.0009689999999999999
US National	4 wk ahead	Bin	percent	12.9	13	0.0009199999999999999
US National	4 wk ahead	Bin	percent	13	100	0.066868
