# Supplementary material for: Use of daily Internet search query data improves real-time projections of influenza epidemics
Source: J R Soc Interface. 2018 Oct 10;15(147):20180220. doi: 10.1098/rsif.2018.0220 (PMC6228485; doi:10.1098/rsif.2018.0220)
Supplement: Prediction results in FluChallenge format [file rsif20180220supp2.gz › Forecast-files/mss-15-wikiWEEKnoNOW/4-20_paramrep.txt]

{"LL"	{122.06412874619123	198.05350829951158	399.9169441665574	487.51329394701366}}
{"DD"	{3.1810717097604226	4.688450727167824	5.969610925236781	6.576278656491899}}
{"R0max"	{1.423789493837855	1.8819179304790128	2.674651714898955	3.210534410125842}}
{"R0min"	{0.8623264585867353	0.9438173827216587	1.0532024342621975	1.136393373589633}}
{"Inf"	{894.1642088934667	1315.6487514265648	1657.1650518420072	1910.8787442950947}}
{"Sus"	{54031.891768061505	57704.95417564425	66331.17449495745	71904.54063270763}}
{"R0(t)"	{1.1849504459737648	1.41511012699264	1.8038761201980262	2.0132413882897433}}
{"Reff"	{0.7716619299826287	0.8933423306821903	1.0857930094319344	1.3546320385234434}}
