# Supplementary material for: Use of daily Internet search query data improves real-time projections of influenza epidemics
Source: J R Soc Interface. 2018 Oct 10;15(147):20180220. doi: 10.1098/rsif.2018.0220 (PMC6228485; doi:10.1098/rsif.2018.0220)
Supplement: Prediction results in FluChallenge format [file rsif20180220supp2.gz › Forecast-files/mss-15-wikiWEEKnoNOW/2009-EW12.csv]

Location	Target	Type	Unit	Bin_start_incl	Bin_end_notincl	Value
US National	1 wk ahead	Point	percent	NA	NA	2.5676000000000005
US National	1 wk ahead	Bin	percent	0	0.1	0.
US National	1 wk ahead	Bin	percent	0.1	0.2	0.
US National	1 wk ahead	Bin	percent	0.2	0.3	0.
US National	1 wk ahead	Bin	percent	0.3	0.4	0.
US National	1 wk ahead	Bin	percent	0.4	0.5	1.e-6
US National	1 wk ahead	Bin	percent	0.5	0.6	3.e-6
US National	1 wk ahead	Bin	percent	0.6	0.7	0.000014
US National	1 wk ahead	Bin	percent	0.7	0.8	0.000049999999999999996
US National	1 wk ahead	Bin	percent	0.8	0.9	0.000159
US National	1 wk ahead	Bin	percent	0.9	1	0.00043999999999999996
US National	1 wk ahead	Bin	percent	1	1.1	0.001077
US National	1 wk ahead	Bin	percent	1.1	1.2	0.002343
US National	1 wk ahead	Bin	percent	1.2	1.3	0.0045509999999999995
US National	1 wk ahead	Bin	percent	1.3	1.4	0.007956999999999999
US National	1 wk ahead	Bin	percent	1.4	1.5	0.01264
US National	1 wk ahead	Bin	percent	1.5	1.6	0.018432
US National	1 wk ahead	Bin	percent	1.6	1.7	0.024933999999999998
US National	1 wk ahead	Bin	percent	1.7	1.8	0.031612
US National	1 wk ahead	Bin	percent	1.8	1.9	0.03794
US National	1 wk ahead	Bin	percent	1.9	2	0.043553999999999995
US National	1 wk ahead	Bin	percent	2	2.1	0.048353
US National	1 wk ahead	Bin	percent	2.1	2.2	0.05244
US National	1 wk ahead	Bin	percent	2.2	2.3	0.055876999999999996
US National	1 wk ahead	Bin	percent	2.3	2.4	0.058422999999999996
US National	1 wk ahead	Bin	percent	2.4	2.5	0.059494
US National	1 wk ahead	Bin	percent	2.5	2.6	0.058428999999999995
US National	1 wk ahead	Bin	percent	2.6	2.7	0.054897999999999995
US National	1 wk ahead	Bin	percent	2.7	2.8	0.049172
US National	1 wk ahead	Bin	percent	2.8	2.9	0.042116999999999995
US National	1 wk ahead	Bin	percent	2.9	3	0.034932
US National	1 wk ahead	Bin	percent	3	3.1	0.028765
US National	1 wk ahead	Bin	percent	3.1	3.2	0.024345
US National	1 wk ahead	Bin	percent	3.2	3.3	0.021759
US National	1 wk ahead	Bin	percent	3.3	3.4	0.020503
US National	1 wk ahead	Bin	percent	3.4	3.5	0.019792
US National	1 wk ahead	Bin	percent	3.5	3.6	0.018971
US National	1 wk ahead	Bin	percent	3.6	3.7	0.017755
US National	1 wk ahead	Bin	percent	3.7	3.8	0.016187
US National	1 wk ahead	Bin	percent	3.8	3.9	0.014426999999999999
US National	1 wk ahead	Bin	percent	3.9	4	0.012598
US National	1 wk ahead	Bin	percent	4	4.1	0.010773
US National	1 wk ahead	Bin	percent	4.1	4.2	0.009028999999999999
US National	1 wk ahead	Bin	percent	4.2	4.3	0.007467
US National	1 wk ahead	Bin	percent	4.3	4.4	0.006168
US National	1 wk ahead	Bin	percent	4.4	4.5	0.005157999999999999
US National	1 wk ahead	Bin	percent	4.5	4.6	0.004406
US National	1 wk ahead	Bin	percent	4.6	4.7	0.0038669999999999998
US National	1 wk ahead	Bin	percent	4.7	4.8	0.003515
US National	1 wk ahead	Bin	percent	4.8	4.9	0.003352
US National	1 wk ahead	Bin	percent	4.9	5	0.003365
US National	1 wk ahead	Bin	percent	5	5.1	0.003482
US National	1 wk ahead	Bin	percent	5.1	5.2	0.00358
US National	1 wk ahead	Bin	percent	5.2	5.3	0.0035489999999999996
US National	1 wk ahead	Bin	percent	5.3	5.4	0.003377
US National	1 wk ahead	Bin	percent	5.4	5.5	0.0031579999999999998
US National	1 wk ahead	Bin	percent	5.5	5.6	0.003016
US National	1 wk ahead	Bin	percent	5.6	5.7	0.0029939999999999997
US National	1 wk ahead	Bin	percent	5.7	5.8	0.003018
US National	1 wk ahead	Bin	percent	5.8	5.9	0.00295
US National	1 wk ahead	Bin	percent	5.9	6	0.0026869999999999997
US National	1 wk ahead	Bin	percent	6	6.1	0.002226
US National	1 wk ahead	Bin	percent	6.1	6.2	0.00166
US National	1 wk ahead	Bin	percent	6.2	6.3	0.001125
US National	1 wk ahead	Bin	percent	6.3	6.4	0.000735
US National	1 wk ahead	Bin	percent	6.4	6.5	0.000552
US National	1 wk ahead	Bin	percent	6.5	6.6	0.000584
US National	1 wk ahead	Bin	percent	6.6	6.7	0.000789
US National	1 wk ahead	Bin	percent	6.7	6.8	0.001084
US National	1 wk ahead	Bin	percent	6.8	6.9	0.001354
US National	1 wk ahead	Bin	percent	6.9	7	0.001487
US National	1 wk ahead	Bin	percent	7	7.1	0.0014249999999999998
US National	1 wk ahead	Bin	percent	7.1	7.2	0.001188
US National	1 wk ahead	Bin	percent	7.2	7.3	0.000861
US National	1 wk ahead	Bin	percent	7.3	7.4	0.000544
US National	1 wk ahead	Bin	percent	7.4	7.5	0.000298
US National	1 wk ahead	Bin	percent	7.5	7.6	0.00014199999999999998
US National	1 wk ahead	Bin	percent	7.6	7.7	0.000059
US National	1 wk ahead	Bin	percent	7.7	7.8	0.000021
US National	1 wk ahead	Bin	percent	7.8	7.9	7.e-6
US National	1 wk ahead	Bin	percent	7.9	8	2.e-6
US National	1 wk ahead	Bin	percent	8	8.1	0.
US National	1 wk ahead	Bin	percent	8.1	8.2	0.
US National	1 wk ahead	Bin	percent	8.2	8.3	0.
US National	1 wk ahead	Bin	percent	8.3	8.4	0.
US National	1 wk ahead	Bin	percent	8.4	8.5	0.
US National	1 wk ahead	Bin	percent	8.5	8.6	0.
US National	1 wk ahead	Bin	percent	8.6	8.7	0.
US National	1 wk ahead	Bin	percent	8.7	8.8	0.
US National	1 wk ahead	Bin	percent	8.8	8.9	0.
US National	1 wk ahead	Bin	percent	8.9	9	0.
US National	1 wk ahead	Bin	percent	9	9.1	0.
US National	1 wk ahead	Bin	percent	9.1	9.2	0.
US National	1 wk ahead	Bin	percent	9.2	9.3	0.
US National	1 wk ahead	Bin	percent	9.3	9.4	0.
US National	1 wk ahead	Bin	percent	9.4	9.5	0.
US National	1 wk ahead	Bin	percent	9.5	9.6	0.
US National	1 wk ahead	Bin	percent	9.6	9.7	0.
US National	1 wk ahead	Bin	percent	9.7	9.8	0.
US National	1 wk ahead	Bin	percent	9.8	9.9	0.
US National	1 wk ahead	Bin	percent	9.9	10	0.
US National	1 wk ahead	Bin	percent	10	10.1	0.
US National	1 wk ahead	Bin	percent	10.1	10.2	0.
US National	1 wk ahead	Bin	percent	10.2	10.3	0.
US National	1 wk ahead	Bin	percent	10.3	10.4	0.
US National	1 wk ahead	Bin	percent	10.4	10.5	0.
US National	1 wk ahead	Bin	percent	10.5	10.6	0.
US National	1 wk ahead	Bin	percent	10.6	10.7	0.
US National	1 wk ahead	Bin	percent	10.7	10.8	0.
US National	1 wk ahead	Bin	percent	10.8	10.9	0.
US National	1 wk ahead	Bin	percent	10.9	11	0.
US National	1 wk ahead	Bin	percent	11	11.1	0.
US National	1 wk ahead	Bin	percent	11.1	11.2	0.
US National	1 wk ahead	Bin	percent	11.2	11.3	0.
US National	1 wk ahead	Bin	percent	11.3	11.4	0.
US National	1 wk ahead	Bin	percent	11.4	11.5	0.
US National	1 wk ahead	Bin	percent	11.5	11.6	0.
US National	1 wk ahead	Bin	percent	11.6	11.7	0.
US National	1 wk ahead	Bin	percent	11.7	11.8	0.
US National	1 wk ahead	Bin	percent	11.8	11.9	0.
US National	1 wk ahead	Bin	percent	11.9	12	0.
US National	1 wk ahead	Bin	percent	12	12.1	0.
US National	1 wk ahead	Bin	percent	12.1	12.2	0.
US National	1 wk ahead	Bin	percent	12.2	12.3	0.
US National	1 wk ahead	Bin	percent	12.3	12.4	0.
US National	1 wk ahead	Bin	percent	12.4	12.5	0.
US National	1 wk ahead	Bin	percent	12.5	12.6	0.
US National	1 wk ahead	Bin	percent	12.6	12.7	0.
US National	1 wk ahead	Bin	percent	12.7	12.8	0.
US National	1 wk ahead	Bin	percent	12.8	12.9	0.
US National	1 wk ahead	Bin	percent	12.9	13	0.
US National	1 wk ahead	Bin	percent	13	100	0.
US National	2 wk ahead	Point	percent	NA	NA	2.3558000000000003
US National	2 wk ahead	Bin	percent	0	0.1	0.00022799999999999999
US National	2 wk ahead	Bin	percent	0.1	0.2	0.00042899999999999997
US National	2 wk ahead	Bin	percent	0.2	0.3	0.000767
US National	2 wk ahead	Bin	percent	0.3	0.4	0.001307
US National	2 wk ahead	Bin	percent	0.4	0.5	0.0021249999999999997
US National	2 wk ahead	Bin	percent	0.5	0.6	0.0033
US National	2 wk ahead	Bin	percent	0.6	0.7	0.0049099999999999994
US National	2 wk ahead	Bin	percent	0.7	0.8	0.007012
US National	2 wk ahead	Bin	percent	0.8	0.9	0.009633
US National	2 wk ahead	Bin	percent	0.9	1	0.012757
US National	2 wk ahead	Bin	percent	1	1.1	0.016315
US National	2 wk ahead	Bin	percent	1.1	1.2	0.020184
US National	2 wk ahead	Bin	percent	1.2	1.3	0.024194999999999998
US National	2 wk ahead	Bin	percent	1.3	1.4	0.028145999999999997
US National	2 wk ahead	Bin	percent	1.4	1.5	0.03183
US National	2 wk ahead	Bin	percent	1.5	1.6	0.035060999999999995
US National	2 wk ahead	Bin	percent	1.6	1.7	0.037695
US National	2 wk ahead	Bin	percent	1.7	1.8	0.039645
US National	2 wk ahead	Bin	percent	1.8	1.9	0.04088
US National	2 wk ahead	Bin	percent	1.9	2	0.041412
US National	2 wk ahead	Bin	percent	2	2.1	0.041277
US National	2 wk ahead	Bin	percent	2.1	2.2	0.040526
US National	2 wk ahead	Bin	percent	2.2	2.3	0.039214
US National	2 wk ahead	Bin	percent	2.3	2.4	0.037399999999999996
US National	2 wk ahead	Bin	percent	2.4	2.5	0.035149
US National	2 wk ahead	Bin	percent	2.5	2.6	0.03254
US National	2 wk ahead	Bin	percent	2.6	2.7	0.029658
US National	2 wk ahead	Bin	percent	2.7	2.8	0.026598999999999998
US National	2 wk ahead	Bin	percent	2.8	2.9	0.023462999999999998
US National	2 wk ahead	Bin	percent	2.9	3	0.020356
US National	2 wk ahead	Bin	percent	3	3.1	0.017387
US National	2 wk ahead	Bin	percent	3.1	3.2	0.014667999999999999
US National	2 wk ahead	Bin	percent	3.2	3.3	0.012308
US National	2 wk ahead	Bin	percent	3.3	3.4	0.010406
US National	2 wk ahead	Bin	percent	3.4	3.5	0.00903
US National	2 wk ahead	Bin	percent	3.5	3.6	0.008208
US National	2 wk ahead	Bin	percent	3.6	3.7	0.007914
US National	2 wk ahead	Bin	percent	3.7	3.8	0.008065
US National	2 wk ahead	Bin	percent	3.8	3.9	0.008523
US National	2 wk ahead	Bin	percent	3.9	4	0.009124
US National	2 wk ahead	Bin	percent	4	4.1	0.009694
US National	2 wk ahead	Bin	percent	4.1	4.2	0.010088
US National	2 wk ahead	Bin	percent	4.2	4.3	0.010209
US National	2 wk ahead	Bin	percent	4.3	4.4	0.010022
US National	2 wk ahead	Bin	percent	4.4	4.5	0.009559
US National	2 wk ahead	Bin	percent	4.5	4.6	0.008896
US National	2 wk ahead	Bin	percent	4.6	4.7	0.008133
US National	2 wk ahead	Bin	percent	4.7	4.8	0.007365999999999999
US National	2 wk ahead	Bin	percent	4.8	4.9	0.0066619999999999995
US National	2 wk ahead	Bin	percent	4.9	5	0.006052999999999999
US National	2 wk ahead	Bin	percent	5	5.1	0.0055379999999999995
US National	2 wk ahead	Bin	percent	5.1	5.2	0.005092
US National	2 wk ahead	Bin	percent	5.2	5.3	0.004687
US National	2 wk ahead	Bin	percent	5.3	5.4	0.004305
US National	2 wk ahead	Bin	percent	5.4	5.5	0.003944
US National	2 wk ahead	Bin	percent	5.5	5.6	0.003614
US National	2 wk ahead	Bin	percent	5.6	5.7	0.0033309999999999998
US National	2 wk ahead	Bin	percent	5.7	5.8	0.003106
US National	2 wk ahead	Bin	percent	5.8	5.9	0.002933
US National	2 wk ahead	Bin	percent	5.9	6	0.002797
US National	2 wk ahead	Bin	percent	6	6.1	0.00267
US National	2 wk ahead	Bin	percent	6.1	6.2	0.002532
US National	2 wk ahead	Bin	percent	6.2	6.3	0.002369
US National	2 wk ahead	Bin	percent	6.3	6.4	0.0021839999999999997
US National	2 wk ahead	Bin	percent	6.4	6.5	0.001993
US National	2 wk ahead	Bin	percent	6.5	6.6	0.001816
US National	2 wk ahead	Bin	percent	6.6	6.7	0.001669
US National	2 wk ahead	Bin	percent	6.7	6.8	0.0015589999999999998
US National	2 wk ahead	Bin	percent	6.8	6.9	0.001483
US National	2 wk ahead	Bin	percent	6.9	7	0.001434
US National	2 wk ahead	Bin	percent	7	7.1	0.0014
US National	2 wk ahead	Bin	percent	7.1	7.2	0.001375
US National	2 wk ahead	Bin	percent	7.2	7.3	0.0013579999999999998
US National	2 wk ahead	Bin	percent	7.3	7.4	0.001344
US National	2 wk ahead	Bin	percent	7.4	7.5	0.001333
US National	2 wk ahead	Bin	percent	7.5	7.6	0.00132
US National	2 wk ahead	Bin	percent	7.6	7.7	0.0013009999999999999
US National	2 wk ahead	Bin	percent	7.7	7.8	0.001277
US National	2 wk ahead	Bin	percent	7.8	7.9	0.001255
US National	2 wk ahead	Bin	percent	7.9	8	0.00125
US National	2 wk ahead	Bin	percent	8	8.1	0.001281
US National	2 wk ahead	Bin	percent	8.1	8.2	0.0013599999999999999
US National	2 wk ahead	Bin	percent	8.2	8.3	0.001488
US National	2 wk ahead	Bin	percent	8.3	8.4	0.0016489999999999999
US National	2 wk ahead	Bin	percent	8.4	8.5	0.001815
US National	2 wk ahead	Bin	percent	8.5	8.6	0.0019479999999999999
US National	2 wk ahead	Bin	percent	8.6	8.7	0.002015
US National	2 wk ahead	Bin	percent	8.7	8.8	0.002
US National	2 wk ahead	Bin	percent	8.8	8.9	0.0019019999999999998
US National	2 wk ahead	Bin	percent	8.9	9	0.0017439999999999999
US National	2 wk ahead	Bin	percent	9	9.1	0.001562
US National	2 wk ahead	Bin	percent	9.1	9.2	0.0013939999999999998
US National	2 wk ahead	Bin	percent	9.2	9.3	0.001274
US National	2 wk ahead	Bin	percent	9.3	9.4	0.001218
US National	2 wk ahead	Bin	percent	9.4	9.5	0.0012259999999999999
US National	2 wk ahead	Bin	percent	9.5	9.6	0.001286
US National	2 wk ahead	Bin	percent	9.6	9.7	0.0013729999999999999
US National	2 wk ahead	Bin	percent	9.7	9.8	0.001465
US National	2 wk ahead	Bin	percent	9.8	9.9	0.001539
US National	2 wk ahead	Bin	percent	9.9	10	0.00158
US National	2 wk ahead	Bin	percent	10	10.1	0.00158
US National	2 wk ahead	Bin	percent	10.1	10.2	0.001532
US National	2 wk ahead	Bin	percent	10.2	10.3	0.001437
US National	2 wk ahead	Bin	percent	10.3	10.4	0.0013
US National	2 wk ahead	Bin	percent	10.4	10.5	0.001129
US National	2 wk ahead	Bin	percent	10.5	10.6	0.0009379999999999999
US National	2 wk ahead	Bin	percent	10.6	10.7	0.000743
US National	2 wk ahead	Bin	percent	10.7	10.8	0.0005589999999999999
US National	2 wk ahead	Bin	percent	10.8	10.9	0.000399
US National	2 wk ahead	Bin	percent	10.9	11	0.000269
US National	2 wk ahead	Bin	percent	11	11.1	0.00017099999999999998
US National	2 wk ahead	Bin	percent	11.1	11.2	0.000103
US National	2 wk ahead	Bin	percent	11.2	11.3	0.000058
US National	2 wk ahead	Bin	percent	11.3	11.4	0.000031
US National	2 wk ahead	Bin	percent	11.4	11.5	0.000016
US National	2 wk ahead	Bin	percent	11.5	11.6	7.e-6
US National	2 wk ahead	Bin	percent	11.6	11.7	3.e-6
US National	2 wk ahead	Bin	percent	11.7	11.8	1.e-6
US National	2 wk ahead	Bin	percent	11.8	11.9	1.e-6
US National	2 wk ahead	Bin	percent	11.9	12	0.
US National	2 wk ahead	Bin	percent	12	12.1	0.
US National	2 wk ahead	Bin	percent	12.1	12.2	0.
US National	2 wk ahead	Bin	percent	12.2	12.3	0.
US National	2 wk ahead	Bin	percent	12.3	12.4	0.
US National	2 wk ahead	Bin	percent	12.4	12.5	0.
US National	2 wk ahead	Bin	percent	12.5	12.6	0.
US National	2 wk ahead	Bin	percent	12.6	12.7	0.
US National	2 wk ahead	Bin	percent	12.7	12.8	0.
US National	2 wk ahead	Bin	percent	12.8	12.9	0.
US National	2 wk ahead	Bin	percent	12.9	13	0.
US National	2 wk ahead	Bin	percent	13	100	0.010001999999999999
US National	3 wk ahead	Point	percent	NA	NA	2.0100000000000002
US National	3 wk ahead	Bin	percent	0	0.1	0.003319
US National	3 wk ahead	Bin	percent	0.1	0.2	0.0047009999999999994
US National	3 wk ahead	Bin	percent	0.2	0.3	0.0064589999999999995
US National	3 wk ahead	Bin	percent	0.3	0.4	0.008616
US National	3 wk ahead	Bin	percent	0.4	0.5	0.011172
US National	3 wk ahead	Bin	percent	0.5	0.6	0.014091999999999999
US National	3 wk ahead	Bin	percent	0.6	0.7	0.017308999999999998
US National	3 wk ahead	Bin	percent	0.7	0.8	0.020721999999999997
US National	3 wk ahead	Bin	percent	0.8	0.9	0.024201
US National	3 wk ahead	Bin	percent	0.9	1	0.027596
US National	3 wk ahead	Bin	percent	1	1.1	0.030749
US National	3 wk ahead	Bin	percent	1.1	1.2	0.033509
US National	3 wk ahead	Bin	percent	1.2	1.3	0.035744
US National	3 wk ahead	Bin	percent	1.3	1.4	0.037355
US National	3 wk ahead	Bin	percent	1.4	1.5	0.038285
US National	3 wk ahead	Bin	percent	1.5	1.6	0.03852
US National	3 wk ahead	Bin	percent	1.6	1.7	0.038092999999999995
US National	3 wk ahead	Bin	percent	1.7	1.8	0.037072
US National	3 wk ahead	Bin	percent	1.8	1.9	0.035556
US National	3 wk ahead	Bin	percent	1.9	2	0.033656
US National	3 wk ahead	Bin	percent	2	2.1	0.031487
US National	3 wk ahead	Bin	percent	2.1	2.2	0.029155
US National	3 wk ahead	Bin	percent	2.2	2.3	0.026753
US National	3 wk ahead	Bin	percent	2.3	2.4	0.02435
US National	3 wk ahead	Bin	percent	2.4	2.5	0.022002
US National	3 wk ahead	Bin	percent	2.5	2.6	0.019742
US National	3 wk ahead	Bin	percent	2.6	2.7	0.017596999999999998
US National	3 wk ahead	Bin	percent	2.7	2.8	0.015583
US National	3 wk ahead	Bin	percent	2.8	2.9	0.013715999999999999
US National	3 wk ahead	Bin	percent	2.9	3	0.01201
US National	3 wk ahead	Bin	percent	3	3.1	0.010483
US National	3 wk ahead	Bin	percent	3.1	3.2	0.00915
US National	3 wk ahead	Bin	percent	3.2	3.3	0.008026
US National	3 wk ahead	Bin	percent	3.3	3.4	0.00712
US National	3 wk ahead	Bin	percent	3.4	3.5	0.006436
US National	3 wk ahead	Bin	percent	3.5	3.6	0.005967
US National	3 wk ahead	Bin	percent	3.6	3.7	0.005699
US National	3 wk ahead	Bin	percent	3.7	3.8	0.005606
US National	3 wk ahead	Bin	percent	3.8	3.9	0.005656
US National	3 wk ahead	Bin	percent	3.9	4	0.005810999999999999
US National	3 wk ahead	Bin	percent	4	4.1	0.006031
US National	3 wk ahead	Bin	percent	4.1	4.2	0.006278
US National	3 wk ahead	Bin	percent	4.2	4.3	0.006516
US National	3 wk ahead	Bin	percent	4.3	4.4	0.0067139999999999995
US National	3 wk ahead	Bin	percent	4.4	4.5	0.006847
US National	3 wk ahead	Bin	percent	4.5	4.6	0.006893
US National	3 wk ahead	Bin	percent	4.6	4.7	0.006839
US National	3 wk ahead	Bin	percent	4.7	4.8	0.0066809999999999994
US National	3 wk ahead	Bin	percent	4.8	4.9	0.006422
US National	3 wk ahead	Bin	percent	4.9	5	0.006078
US National	3 wk ahead	Bin	percent	5	5.1	0.005673
US National	3 wk ahead	Bin	percent	5.1	5.2	0.00524
US National	3 wk ahead	Bin	percent	5.2	5.3	0.004811
US National	3 wk ahead	Bin	percent	5.3	5.4	0.004419
US National	3 wk ahead	Bin	percent	5.4	5.5	0.004084
US National	3 wk ahead	Bin	percent	5.5	5.6	0.003819
US National	3 wk ahead	Bin	percent	5.6	5.7	0.003619
US National	3 wk ahead	Bin	percent	5.7	5.8	0.003473
US National	3 wk ahead	Bin	percent	5.8	5.9	0.0033599999999999997
US National	3 wk ahead	Bin	percent	5.9	6	0.00326
US National	3 wk ahead	Bin	percent	6	6.1	0.0031509999999999997
US National	3 wk ahead	Bin	percent	6.1	6.2	0.0030239999999999998
US National	3 wk ahead	Bin	percent	6.2	6.3	0.002872
US National	3 wk ahead	Bin	percent	6.3	6.4	0.002701
US National	3 wk ahead	Bin	percent	6.4	6.5	0.002519
US National	3 wk ahead	Bin	percent	6.5	6.6	0.002343
US National	3 wk ahead	Bin	percent	6.6	6.7	0.002185
US National	3 wk ahead	Bin	percent	6.7	6.8	0.002058
US National	3 wk ahead	Bin	percent	6.8	6.9	0.00197
US National	3 wk ahead	Bin	percent	6.9	7	0.001924
US National	3 wk ahead	Bin	percent	7	7.1	0.0019149999999999998
US National	3 wk ahead	Bin	percent	7.1	7.2	0.0019349999999999999
US National	3 wk ahead	Bin	percent	7.2	7.3	0.001971
US National	3 wk ahead	Bin	percent	7.3	7.4	0.00201
US National	3 wk ahead	Bin	percent	7.4	7.5	0.002039
US National	3 wk ahead	Bin	percent	7.5	7.6	0.002048
US National	3 wk ahead	Bin	percent	7.6	7.7	0.002031
US National	3 wk ahead	Bin	percent	7.7	7.8	0.001984
US National	3 wk ahead	Bin	percent	7.8	7.9	0.0019099999999999998
US National	3 wk ahead	Bin	percent	7.9	8	0.001812
US National	3 wk ahead	Bin	percent	8	8.1	0.001697
US National	3 wk ahead	Bin	percent	8.1	8.2	0.001573
US National	3 wk ahead	Bin	percent	8.2	8.3	0.001449
US National	3 wk ahead	Bin	percent	8.3	8.4	0.001334
US National	3 wk ahead	Bin	percent	8.4	8.5	0.001235
US National	3 wk ahead	Bin	percent	8.5	8.6	0.001156
US National	3 wk ahead	Bin	percent	8.6	8.7	0.0010999999999999998
US National	3 wk ahead	Bin	percent	8.7	8.8	0.001065
US National	3 wk ahead	Bin	percent	8.8	8.9	0.001046
US National	3 wk ahead	Bin	percent	8.9	9	0.001036
US National	3 wk ahead	Bin	percent	9	9.1	0.001031
US National	3 wk ahead	Bin	percent	9.1	9.2	0.001024
US National	3 wk ahead	Bin	percent	9.2	9.3	0.001017
US National	3 wk ahead	Bin	percent	9.3	9.4	0.001009
US National	3 wk ahead	Bin	percent	9.4	9.5	0.001008
US National	3 wk ahead	Bin	percent	9.5	9.6	0.001019
US National	3 wk ahead	Bin	percent	9.6	9.7	0.0010479999999999999
US National	3 wk ahead	Bin	percent	9.7	9.8	0.001099
US National	3 wk ahead	Bin	percent	9.8	9.9	0.001169
US National	3 wk ahead	Bin	percent	9.9	10	0.001255
US National	3 wk ahead	Bin	percent	10	10.1	0.001349
US National	3 wk ahead	Bin	percent	10.1	10.2	0.0014399999999999999
US National	3 wk ahead	Bin	percent	10.2	10.3	0.0015199999999999999
US National	3 wk ahead	Bin	percent	10.3	10.4	0.001581
US National	3 wk ahead	Bin	percent	10.4	10.5	0.0016179999999999999
US National	3 wk ahead	Bin	percent	10.5	10.6	0.0016309999999999999
US National	3 wk ahead	Bin	percent	10.6	10.7	0.00162
US National	3 wk ahead	Bin	percent	10.7	10.8	0.001589
US National	3 wk ahead	Bin	percent	10.8	10.9	0.0015429999999999999
US National	3 wk ahead	Bin	percent	10.9	11	0.001485
US National	3 wk ahead	Bin	percent	11	11.1	0.001418
US National	3 wk ahead	Bin	percent	11.1	11.2	0.0013419999999999999
US National	3 wk ahead	Bin	percent	11.2	11.3	0.001256
US National	3 wk ahead	Bin	percent	11.3	11.4	0.0011589999999999999
US National	3 wk ahead	Bin	percent	11.4	11.5	0.0010509999999999999
US National	3 wk ahead	Bin	percent	11.5	11.6	0.0009339999999999999
US National	3 wk ahead	Bin	percent	11.6	11.7	0.0008129999999999999
US National	3 wk ahead	Bin	percent	11.7	11.8	0.000694
US National	3 wk ahead	Bin	percent	11.8	11.9	0.000584
US National	3 wk ahead	Bin	percent	11.9	12	0.000491
US National	3 wk ahead	Bin	percent	12	12.1	0.00042199999999999996
US National	3 wk ahead	Bin	percent	12.1	12.2	0.000383
US National	3 wk ahead	Bin	percent	12.2	12.3	0.000376
US National	3 wk ahead	Bin	percent	12.3	12.4	0.00039999999999999996
US National	3 wk ahead	Bin	percent	12.4	12.5	0.00045
US National	3 wk ahead	Bin	percent	12.5	12.6	0.000521
US National	3 wk ahead	Bin	percent	12.6	12.7	0.000603
US National	3 wk ahead	Bin	percent	12.7	12.8	0.000683
US National	3 wk ahead	Bin	percent	12.8	12.9	0.000752
US National	3 wk ahead	Bin	percent	12.9	13	0.000799
US National	3 wk ahead	Bin	percent	13	100	0.01559
US National	4 wk ahead	Point	percent	NA	NA	1.6842000000000001
US National	4 wk ahead	Bin	percent	0	0.1	0.010927
US National	4 wk ahead	Bin	percent	0.1	0.2	0.013635
US National	4 wk ahead	Bin	percent	0.2	0.3	0.016634
US National	4 wk ahead	Bin	percent	0.3	0.4	0.01985
US National	4 wk ahead	Bin	percent	0.4	0.5	0.023178999999999998
US National	4 wk ahead	Bin	percent	0.5	0.6	0.026496
US National	4 wk ahead	Bin	percent	0.6	0.7	0.029664
US National	4 wk ahead	Bin	percent	0.7	0.8	0.032542
US National	4 wk ahead	Bin	percent	0.8	0.9	0.034999999999999996
US National	4 wk ahead	Bin	percent	0.9	1	0.036927999999999996
US National	4 wk ahead	Bin	percent	1	1.1	0.038244
US National	4 wk ahead	Bin	percent	1.1	1.2	0.038905999999999996
US National	4 wk ahead	Bin	percent	1.2	1.3	0.038909
US National	4 wk ahead	Bin	percent	1.3	1.4	0.038287
US National	4 wk ahead	Bin	percent	1.4	1.5	0.037100999999999995
US National	4 wk ahead	Bin	percent	1.5	1.6	0.035438
US National	4 wk ahead	Bin	percent	1.6	1.7	0.033396999999999996
US National	4 wk ahead	Bin	percent	1.7	1.8	0.031082
US National	4 wk ahead	Bin	percent	1.8	1.9	0.028589999999999997
US National	4 wk ahead	Bin	percent	1.9	2	0.026014
US National	4 wk ahead	Bin	percent	2	2.1	0.023431999999999998
US National	4 wk ahead	Bin	percent	2.1	2.2	0.020911
US National	4 wk ahead	Bin	percent	2.2	2.3	0.018505999999999998
US National	4 wk ahead	Bin	percent	2.3	2.4	0.016263
US National	4 wk ahead	Bin	percent	2.4	2.5	0.014218
US National	4 wk ahead	Bin	percent	2.5	2.6	0.012397
US National	4 wk ahead	Bin	percent	2.6	2.7	0.010817
US National	4 wk ahead	Bin	percent	2.7	2.8	0.009486
US National	4 wk ahead	Bin	percent	2.8	2.9	0.008402
US National	4 wk ahead	Bin	percent	2.9	3	0.007549999999999999
US National	4 wk ahead	Bin	percent	3	3.1	0.006911
US National	4 wk ahead	Bin	percent	3.1	3.2	0.006455
US National	4 wk ahead	Bin	percent	3.2	3.3	0.006150999999999999
US National	4 wk ahead	Bin	percent	3.3	3.4	0.005966
US National	4 wk ahead	Bin	percent	3.4	3.5	0.005869
US National	4 wk ahead	Bin	percent	3.5	3.6	0.005834
US National	4 wk ahead	Bin	percent	3.6	3.7	0.0058379999999999994
US National	4 wk ahead	Bin	percent	3.7	3.8	0.0058649999999999996
US National	4 wk ahead	Bin	percent	3.8	3.9	0.005902999999999999
US National	4 wk ahead	Bin	percent	3.9	4	0.005939
US National	4 wk ahead	Bin	percent	4	4.1	0.005964
US National	4 wk ahead	Bin	percent	4.1	4.2	0.00597
US National	4 wk ahead	Bin	percent	4.2	4.3	0.005947
US National	4 wk ahead	Bin	percent	4.3	4.4	0.005887
US National	4 wk ahead	Bin	percent	4.4	4.5	0.005781
US National	4 wk ahead	Bin	percent	4.5	4.6	0.005626
US National	4 wk ahead	Bin	percent	4.6	4.7	0.0054199999999999995
US National	4 wk ahead	Bin	percent	4.7	4.8	0.005167
US National	4 wk ahead	Bin	percent	4.8	4.9	0.004873
US National	4 wk ahead	Bin	percent	4.9	5	0.00455
US National	4 wk ahead	Bin	percent	5	5.1	0.0042109999999999995
US National	4 wk ahead	Bin	percent	5.1	5.2	0.0038729999999999997
US National	4 wk ahead	Bin	percent	5.2	5.3	0.0035489999999999996
US National	4 wk ahead	Bin	percent	5.3	5.4	0.0032549999999999996
US National	4 wk ahead	Bin	percent	5.4	5.5	0.003002
US National	4 wk ahead	Bin	percent	5.5	5.6	0.0027979999999999997
US National	4 wk ahead	Bin	percent	5.6	5.7	0.002649
US National	4 wk ahead	Bin	percent	5.7	5.8	0.002555
US National	4 wk ahead	Bin	percent	5.8	5.9	0.0025139999999999997
US National	4 wk ahead	Bin	percent	5.9	6	0.0025199999999999997
US National	4 wk ahead	Bin	percent	6	6.1	0.002565
US National	4 wk ahead	Bin	percent	6.1	6.2	0.002637
US National	4 wk ahead	Bin	percent	6.2	6.3	0.002728
US National	4 wk ahead	Bin	percent	6.3	6.4	0.002826
US National	4 wk ahead	Bin	percent	6.4	6.5	0.002921
US National	4 wk ahead	Bin	percent	6.5	6.6	0.003005
US National	4 wk ahead	Bin	percent	6.6	6.7	0.003072
US National	4 wk ahead	Bin	percent	6.7	6.8	0.003119
US National	4 wk ahead	Bin	percent	6.8	6.9	0.003142
US National	4 wk ahead	Bin	percent	6.9	7	0.003142
US National	4 wk ahead	Bin	percent	7	7.1	0.003119
US National	4 wk ahead	Bin	percent	7.1	7.2	0.003077
US National	4 wk ahead	Bin	percent	7.2	7.3	0.0030169999999999997
US National	4 wk ahead	Bin	percent	7.3	7.4	0.002944
US National	4 wk ahead	Bin	percent	7.4	7.5	0.002862
US National	4 wk ahead	Bin	percent	7.5	7.6	0.002777
US National	4 wk ahead	Bin	percent	7.6	7.7	0.0026939999999999998
US National	4 wk ahead	Bin	percent	7.7	7.8	0.0026179999999999997
US National	4 wk ahead	Bin	percent	7.8	7.9	0.0025559999999999997
US National	4 wk ahead	Bin	percent	7.9	8	0.002508
US National	4 wk ahead	Bin	percent	8	8.1	0.002477
US National	4 wk ahead	Bin	percent	8.1	8.2	0.0024579999999999997
US National	4 wk ahead	Bin	percent	8.2	8.3	0.002448
US National	4 wk ahead	Bin	percent	8.3	8.4	0.002437
US National	4 wk ahead	Bin	percent	8.4	8.5	0.002417
US National	4 wk ahead	Bin	percent	8.5	8.6	0.0023769999999999998
US National	4 wk ahead	Bin	percent	8.6	8.7	0.00231
US National	4 wk ahead	Bin	percent	8.7	8.8	0.002211
US National	4 wk ahead	Bin	percent	8.8	8.9	0.002077
US National	4 wk ahead	Bin	percent	8.9	9	0.001911
US National	4 wk ahead	Bin	percent	9	9.1	0.0017189999999999998
US National	4 wk ahead	Bin	percent	9.1	9.2	0.0015099999999999998
US National	4 wk ahead	Bin	percent	9.2	9.3	0.0012929999999999999
US National	4 wk ahead	Bin	percent	9.3	9.4	0.001078
US National	4 wk ahead	Bin	percent	9.4	9.5	0.0008749999999999999
US National	4 wk ahead	Bin	percent	9.5	9.6	0.000691
US National	4 wk ahead	Bin	percent	9.6	9.7	0.000531
US National	4 wk ahead	Bin	percent	9.7	9.8	0.000396
US National	4 wk ahead	Bin	percent	9.8	9.9	0.000288
US National	4 wk ahead	Bin	percent	9.9	10	0.000203
US National	4 wk ahead	Bin	percent	10	10.1	0.000139
US National	4 wk ahead	Bin	percent	10.1	10.2	0.000092
US National	4 wk ahead	Bin	percent	10.2	10.3	0.000059999999999999995
US National	4 wk ahead	Bin	percent	10.3	10.4	0.000037
US National	4 wk ahead	Bin	percent	10.4	10.5	0.000023
US National	4 wk ahead	Bin	percent	10.5	10.6	0.000014
US National	4 wk ahead	Bin	percent	10.6	10.7	8.e-6
US National	4 wk ahead	Bin	percent	10.7	10.8	4.9999999999999996e-6
US National	4 wk ahead	Bin	percent	10.8	10.9	3.e-6
US National	4 wk ahead	Bin	percent	10.9	11	2.e-6
US National	4 wk ahead	Bin	percent	11	11.1	3.e-6
US National	4 wk ahead	Bin	percent	11.1	11.2	4.e-6
US National	4 wk ahead	Bin	percent	11.2	11.3	7.e-6
US National	4 wk ahead	Bin	percent	11.3	11.4	0.000012
US National	4 wk ahead	Bin	percent	11.4	11.5	0.000018999999999999998
US National	4 wk ahead	Bin	percent	11.5	11.6	0.000031
US National	4 wk ahead	Bin	percent	11.6	11.7	0.000048
US National	4 wk ahead	Bin	percent	11.7	11.8	0.000073
US National	4 wk ahead	Bin	percent	11.8	11.9	0.000107
US National	4 wk ahead	Bin	percent	11.9	12	0.000154
US National	4 wk ahead	Bin	percent	12	12.1	0.000214
US National	4 wk ahead	Bin	percent	12.1	12.2	0.00029
US National	4 wk ahead	Bin	percent	12.2	12.3	0.00038199999999999996
US National	4 wk ahead	Bin	percent	12.3	12.4	0.00049
US National	4 wk ahead	Bin	percent	12.4	12.5	0.000611
US National	4 wk ahead	Bin	percent	12.5	12.6	0.000741
US National	4 wk ahead	Bin	percent	12.6	12.7	0.0008749999999999999
US National	4 wk ahead	Bin	percent	12.7	12.8	0.001005
US National	4 wk ahead	Bin	percent	12.8	12.9	0.001124
US National	4 wk ahead	Bin	percent	12.9	13	0.001224
US National	4 wk ahead	Bin	percent	13	100	0.023518999999999998
