# Supplementary material for: Use of daily Internet search query data improves real-time projections of influenza epidemics
Source: J R Soc Interface. 2018 Oct 10;15(147):20180220. doi: 10.1098/rsif.2018.0220 (PMC6228485; doi:10.1098/rsif.2018.0220)
Supplement: Prediction results in FluChallenge format [file rsif20180220supp2.gz › Forecast-files/mss-15-wikiWEEKnoNOW/5-10_paramrep.txt]

{"LL"	{80.575443654971	168.66681975969811	383.36780414498025	466.2398646216649}}
{"DD"	{2.5884170488509946	3.7771773540633165	5.450763881043999	6.44991521859717}}
{"R0max"	{1.5838789884698887	1.9774355863775688	2.605935847716068	3.0555406754886363}}
{"R0min"	{0.8366174372379249	0.918842547912943	1.075955419967005	1.1430567843235706}}
{"Inf"	{816.7040544217268	1197.2937185961528	1748.0178091190114	2019.9826531443073}}
{"Sus"	{62776.98589573813	64908.32951538076	72788.48966098705	77616.06351880534}}
{"R0(t)"	{1.1838029097008458	1.3769501017031247	1.597985844068123	1.737232616027765}}
{"Reff"	{0.8234654418521795	0.946282204433452	1.0985812085497577	1.2375679350131077}}
