# Supplementary material for: Use of daily Internet search query data improves real-time projections of influenza epidemics
Source: J R Soc Interface. 2018 Oct 10;15(147):20180220. doi: 10.1098/rsif.2018.0220 (PMC6228485; doi:10.1098/rsif.2018.0220)
Supplement: Prediction results in FluChallenge format [file rsif20180220supp2.gz › Forecast-files/mss-15-wikiWEEKnoNOW/2012-EW19.csv]

Location	Target	Type	Unit	Bin_start_incl	Bin_end_notincl	Value
US National	1 wk ahead	Point	percent	NA	NA	1.4048000000000003
US National	1 wk ahead	Bin	percent	0	0,1	0.
US National	1 wk ahead	Bin	percent	0,1	0,2	1.e-6
US National	1 wk ahead	Bin	percent	0,2	0,3	8.e-6
US National	1 wk ahead	Bin	percent	0,3	0,4	0.00008099999999999999
US National	1 wk ahead	Bin	percent	0,4	0,5	0.00053
US National	1 wk ahead	Bin	percent	0,5	0,6	0.002307
US National	1 wk ahead	Bin	percent	0,6	0,7	0.007017
US National	1 wk ahead	Bin	percent	0,7	0,8	0.016267999999999998
US National	1 wk ahead	Bin	percent	0,8	0,9	0.031568
US National	1 wk ahead	Bin	percent	0,9	1	0.05321
US National	1 wk ahead	Bin	percent	1	1,1	0.07683
US National	1 wk ahead	Bin	percent	1,1	1,2	0.095495
US National	1 wk ahead	Bin	percent	1,2	1,3	0.10570099999999999
US National	1 wk ahead	Bin	percent	1,3	1,4	0.10611999999999999
US National	1 wk ahead	Bin	percent	1,4	1,5	0.095606
US National	1 wk ahead	Bin	percent	1,5	1,6	0.078169
US National	1 wk ahead	Bin	percent	1,6	1,7	0.064078
US National	1 wk ahead	Bin	percent	1,7	1,8	0.058776999999999996
US National	1 wk ahead	Bin	percent	1,8	1,9	0.055603
US National	1 wk ahead	Bin	percent	1,9	2	0.046074
US National	1 wk ahead	Bin	percent	2	2,1	0.031446999999999996
US National	1 wk ahead	Bin	percent	2,1	2,2	0.018826
US National	1 wk ahead	Bin	percent	2,2	2,3	0.011823
US National	1 wk ahead	Bin	percent	2,3	2,4	0.00923
US National	1 wk ahead	Bin	percent	2,4	2,5	0.00849
US National	1 wk ahead	Bin	percent	2,5	2,6	0.00784
US National	1 wk ahead	Bin	percent	2,6	2,7	0.006744
US National	1 wk ahead	Bin	percent	2,7	2,8	0.005352
US National	1 wk ahead	Bin	percent	2,8	2,9	0.003735
US National	1 wk ahead	Bin	percent	2,9	3	0.002045
US National	1 wk ahead	Bin	percent	3	3,1	0.000788
US National	1 wk ahead	Bin	percent	3,1	3,2	0.00020099999999999998
US National	1 wk ahead	Bin	percent	3,2	3,3	0.000032999999999999996
US National	1 wk ahead	Bin	percent	3,3	3,4	3.e-6
US National	1 wk ahead	Bin	percent	3,4	3,5	0.
US National	1 wk ahead	Bin	percent	3,5	3,6	0.
US National	1 wk ahead	Bin	percent	3,6	3,7	0.
US National	1 wk ahead	Bin	percent	3,7	3,8	0.
US National	1 wk ahead	Bin	percent	3,8	3,9	0.
US National	1 wk ahead	Bin	percent	3,9	4	0.
US National	1 wk ahead	Bin	percent	4	4,1	0.
US National	1 wk ahead	Bin	percent	4,1	4,2	0.
US National	1 wk ahead	Bin	percent	4,2	4,3	0.
US National	1 wk ahead	Bin	percent	4,3	4,4	0.
US National	1 wk ahead	Bin	percent	4,4	4,5	0.
US National	1 wk ahead	Bin	percent	4,5	4,6	0.
US National	1 wk ahead	Bin	percent	4,6	4,7	0.
US National	1 wk ahead	Bin	percent	4,7	4,8	0.
US National	1 wk ahead	Bin	percent	4,8	4,9	0.
US National	1 wk ahead	Bin	percent	4,9	5	0.
US National	1 wk ahead	Bin	percent	5	5,1	0.
US National	1 wk ahead	Bin	percent	5,1	5,2	0.
US National	1 wk ahead	Bin	percent	5,2	5,3	0.
US National	1 wk ahead	Bin	percent	5,3	5,4	0.
US National	1 wk ahead	Bin	percent	5,4	5,5	0.
US National	1 wk ahead	Bin	percent	5,5	5,6	0.
US National	1 wk ahead	Bin	percent	5,6	5,7	0.
US National	1 wk ahead	Bin	percent	5,7	5,8	0.
US National	1 wk ahead	Bin	percent	5,8	5,9	0.
US National	1 wk ahead	Bin	percent	5,9	6	0.
US National	1 wk ahead	Bin	percent	6	6,1	0.
US National	1 wk ahead	Bin	percent	6,1	6,2	0.
US National	1 wk ahead	Bin	percent	6,2	6,3	0.
US National	1 wk ahead	Bin	percent	6,3	6,4	0.
US National	1 wk ahead	Bin	percent	6,4	6,5	0.
US National	1 wk ahead	Bin	percent	6,5	6,6	0.
US National	1 wk ahead	Bin	percent	6,6	6,7	0.
US National	1 wk ahead	Bin	percent	6,7	6,8	0.
US National	1 wk ahead	Bin	percent	6,8	6,9	0.
US National	1 wk ahead	Bin	percent	6,9	7	0.
US National	1 wk ahead	Bin	percent	7	7,1	0.
US National	1 wk ahead	Bin	percent	7,1	7,2	0.
US National	1 wk ahead	Bin	percent	7,2	7,3	0.
US National	1 wk ahead	Bin	percent	7,3	7,4	0.
US National	1 wk ahead	Bin	percent	7,4	7,5	0.
US National	1 wk ahead	Bin	percent	7,5	7,6	0.
US National	1 wk ahead	Bin	percent	7,6	7,7	0.
US National	1 wk ahead	Bin	percent	7,7	7,8	0.
US National	1 wk ahead	Bin	percent	7,8	7,9	0.
US National	1 wk ahead	Bin	percent	7,9	8	0.
US National	1 wk ahead	Bin	percent	8	8,1	0.
US National	1 wk ahead	Bin	percent	8,1	8,2	0.
US National	1 wk ahead	Bin	percent	8,2	8,3	0.
US National	1 wk ahead	Bin	percent	8,3	8,4	0.
US National	1 wk ahead	Bin	percent	8,4	8,5	0.
US National	1 wk ahead	Bin	percent	8,5	8,6	0.
US National	1 wk ahead	Bin	percent	8,6	8,7	0.
US National	1 wk ahead	Bin	percent	8,7	8,8	0.
US National	1 wk ahead	Bin	percent	8,8	8,9	0.
US National	1 wk ahead	Bin	percent	8,9	9	0.
US National	1 wk ahead	Bin	percent	9	9,1	0.
US National	1 wk ahead	Bin	percent	9,1	9,2	0.
US National	1 wk ahead	Bin	percent	9,2	9,3	0.
US National	1 wk ahead	Bin	percent	9,3	9,4	0.
US National	1 wk ahead	Bin	percent	9,4	9,5	0.
US National	1 wk ahead	Bin	percent	9,5	9,6	0.
US National	1 wk ahead	Bin	percent	9,6	9,7	0.
US National	1 wk ahead	Bin	percent	9,7	9,8	0.
US National	1 wk ahead	Bin	percent	9,8	9,9	0.
US National	1 wk ahead	Bin	percent	9,9	10	0.
US National	1 wk ahead	Bin	percent	10	10,1	0.
US National	1 wk ahead	Bin	percent	10,1	10,2	0.
US National	1 wk ahead	Bin	percent	10,2	10,3	0.
US National	1 wk ahead	Bin	percent	10,3	10,4	0.
US National	1 wk ahead	Bin	percent	10,4	10,5	0.
US National	1 wk ahead	Bin	percent	10,5	10,6	0.
US National	1 wk ahead	Bin	percent	10,6	10,7	0.
US National	1 wk ahead	Bin	percent	10,7	10,8	0.
US National	1 wk ahead	Bin	percent	10,8	10,9	0.
US National	1 wk ahead	Bin	percent	10,9	11	0.
US National	1 wk ahead	Bin	percent	11	11,1	0.
US National	1 wk ahead	Bin	percent	11,1	11,2	0.
US National	1 wk ahead	Bin	percent	11,2	11,3	0.
US National	1 wk ahead	Bin	percent	11,3	11,4	0.
US National	1 wk ahead	Bin	percent	11,4	11,5	0.
US National	1 wk ahead	Bin	percent	11,5	11,6	0.
US National	1 wk ahead	Bin	percent	11,6	11,7	0.
US National	1 wk ahead	Bin	percent	11,7	11,8	0.
US National	1 wk ahead	Bin	percent	11,8	11,9	0.
US National	1 wk ahead	Bin	percent	11,9	12	0.
US National	1 wk ahead	Bin	percent	12	12,1	0.
US National	1 wk ahead	Bin	percent	12,1	12,2	0.
US National	1 wk ahead	Bin	percent	12,2	12,3	0.
US National	1 wk ahead	Bin	percent	12,3	12,4	0.
US National	1 wk ahead	Bin	percent	12,4	12,5	0.
US National	1 wk ahead	Bin	percent	12,5	12,6	0.
US National	1 wk ahead	Bin	percent	12,6	12,7	0.
US National	1 wk ahead	Bin	percent	12,7	12,8	0.
US National	1 wk ahead	Bin	percent	12,8	12,9	0.
US National	1 wk ahead	Bin	percent	12,9	13	0.
US National	1 wk ahead	Bin	percent	13	100	0.
US National	2 wk ahead	Point	percent	NA	NA	1.3362
US National	2 wk ahead	Bin	percent	0	0,1	0.001204
US National	2 wk ahead	Bin	percent	0,1	0,2	0.002802
US National	2 wk ahead	Bin	percent	0,2	0,3	0.005743
US National	2 wk ahead	Bin	percent	0,3	0,4	0.010485
US National	2 wk ahead	Bin	percent	0,4	0,5	0.017279
US National	2 wk ahead	Bin	percent	0,5	0,6	0.026035
US National	2 wk ahead	Bin	percent	0,6	0,7	0.036254
US National	2 wk ahead	Bin	percent	0,7	0,8	0.047004
US National	2 wk ahead	Bin	percent	0,8	0,9	0.057012999999999994
US National	2 wk ahead	Bin	percent	0,9	1	0.064932
US National	2 wk ahead	Bin	percent	1	1,1	0.069668
US National	2 wk ahead	Bin	percent	1,1	1,2	0.070617
US National	2 wk ahead	Bin	percent	1,2	1,3	0.067759
US National	2 wk ahead	Bin	percent	1,3	1,4	0.061730999999999994
US National	2 wk ahead	Bin	percent	1,4	1,5	0.053833
US National	2 wk ahead	Bin	percent	1,5	1,6	0.045739999999999996
US National	2 wk ahead	Bin	percent	1,6	1,7	0.038918999999999995
US National	2 wk ahead	Bin	percent	1,7	1,8	0.034119
US National	2 wk ahead	Bin	percent	1,8	1,9	0.031262
US National	2 wk ahead	Bin	percent	1,9	2	0.029719
US National	2 wk ahead	Bin	percent	2	2,1	0.028687999999999998
US National	2 wk ahead	Bin	percent	2,1	2,2	0.027455999999999998
US National	2 wk ahead	Bin	percent	2,2	2,3	0.025566
US National	2 wk ahead	Bin	percent	2,3	2,4	0.022903999999999997
US National	2 wk ahead	Bin	percent	2,4	2,5	0.019708
US National	2 wk ahead	Bin	percent	2,5	2,6	0.016408
US National	2 wk ahead	Bin	percent	2,6	2,7	0.013358
US National	2 wk ahead	Bin	percent	2,7	2,8	0.010669999999999999
US National	2 wk ahead	Bin	percent	2,8	2,9	0.008277999999999999
US National	2 wk ahead	Bin	percent	2,9	3	0.006137999999999999
US National	2 wk ahead	Bin	percent	3	3,1	0.004354
US National	2 wk ahead	Bin	percent	3,1	3,2	0.0031119999999999997
US National	2 wk ahead	Bin	percent	3,2	3,3	0.002533
US National	2 wk ahead	Bin	percent	3,3	3,4	0.0025559999999999997
US National	2 wk ahead	Bin	percent	3,4	3,5	0.0029349999999999997
US National	2 wk ahead	Bin	percent	3,5	3,6	0.003355
US National	2 wk ahead	Bin	percent	3,6	3,7	0.003578
US National	2 wk ahead	Bin	percent	3,7	3,8	0.003528
US National	2 wk ahead	Bin	percent	3,8	3,9	0.0032559999999999998
US National	2 wk ahead	Bin	percent	3,9	4	0.002842
US National	2 wk ahead	Bin	percent	4	4,1	0.002335
US National	2 wk ahead	Bin	percent	4,1	4,2	0.0017679999999999998
US National	2 wk ahead	Bin	percent	4,2	4,3	0.001204
US National	2 wk ahead	Bin	percent	4,3	4,4	0.000725
US National	2 wk ahead	Bin	percent	4,4	4,5	0.00039099999999999996
US National	2 wk ahead	Bin	percent	4,5	4,6	0.000223
US National	2 wk ahead	Bin	percent	4,6	4,7	0.000215
US National	2 wk ahead	Bin	percent	4,7	4,8	0.00036199999999999996
US National	2 wk ahead	Bin	percent	4,8	4,9	0.000654
US National	2 wk ahead	Bin	percent	4,9	5	0.001041
US National	2 wk ahead	Bin	percent	5	5,1	0.001411
US National	2 wk ahead	Bin	percent	5,1	5,2	0.001619
US National	2 wk ahead	Bin	percent	5,2	5,3	0.001571
US National	2 wk ahead	Bin	percent	5,3	5,4	0.00129
US National	2 wk ahead	Bin	percent	5,4	5,5	0.000896
US National	2 wk ahead	Bin	percent	5,5	5,6	0.000527
US National	2 wk ahead	Bin	percent	5,6	5,7	0.00026199999999999997
US National	2 wk ahead	Bin	percent	5,7	5,8	0.00010999999999999999
US National	2 wk ahead	Bin	percent	5,8	5,9	0.000039
US National	2 wk ahead	Bin	percent	5,9	6	0.000012
US National	2 wk ahead	Bin	percent	6	6,1	3.e-6
US National	2 wk ahead	Bin	percent	6,1	6,2	1.e-6
US National	2 wk ahead	Bin	percent	6,2	6,3	0.
US National	2 wk ahead	Bin	percent	6,3	6,4	0.
US National	2 wk ahead	Bin	percent	6,4	6,5	0.
US National	2 wk ahead	Bin	percent	6,5	6,6	0.
US National	2 wk ahead	Bin	percent	6,6	6,7	0.
US National	2 wk ahead	Bin	percent	6,7	6,8	0.
US National	2 wk ahead	Bin	percent	6,8	6,9	0.
US National	2 wk ahead	Bin	percent	6,9	7	0.
US National	2 wk ahead	Bin	percent	7	7,1	0.
US National	2 wk ahead	Bin	percent	7,1	7,2	0.
US National	2 wk ahead	Bin	percent	7,2	7,3	0.
US National	2 wk ahead	Bin	percent	7,3	7,4	0.
US National	2 wk ahead	Bin	percent	7,4	7,5	0.
US National	2 wk ahead	Bin	percent	7,5	7,6	0.
US National	2 wk ahead	Bin	percent	7,6	7,7	0.
US National	2 wk ahead	Bin	percent	7,7	7,8	0.
US National	2 wk ahead	Bin	percent	7,8	7,9	0.
US National	2 wk ahead	Bin	percent	7,9	8	0.
US National	2 wk ahead	Bin	percent	8	8,1	0.
US National	2 wk ahead	Bin	percent	8,1	8,2	0.
US National	2 wk ahead	Bin	percent	8,2	8,3	0.
US National	2 wk ahead	Bin	percent	8,3	8,4	0.
US National	2 wk ahead	Bin	percent	8,4	8,5	0.
US National	2 wk ahead	Bin	percent	8,5	8,6	0.
US National	2 wk ahead	Bin	percent	8,6	8,7	0.
US National	2 wk ahead	Bin	percent	8,7	8,8	0.
US National	2 wk ahead	Bin	percent	8,8	8,9	0.
US National	2 wk ahead	Bin	percent	8,9	9	0.
US National	2 wk ahead	Bin	percent	9	9,1	0.
US National	2 wk ahead	Bin	percent	9,1	9,2	0.
US National	2 wk ahead	Bin	percent	9,2	9,3	0.
US National	2 wk ahead	Bin	percent	9,3	9,4	0.
US National	2 wk ahead	Bin	percent	9,4	9,5	0.
US National	2 wk ahead	Bin	percent	9,5	9,6	0.
US National	2 wk ahead	Bin	percent	9,6	9,7	0.
US National	2 wk ahead	Bin	percent	9,7	9,8	0.
US National	2 wk ahead	Bin	percent	9,8	9,9	0.
US National	2 wk ahead	Bin	percent	9,9	10	0.
US National	2 wk ahead	Bin	percent	10	10,1	0.
US National	2 wk ahead	Bin	percent	10,1	10,2	0.
US National	2 wk ahead	Bin	percent	10,2	10,3	0.
US National	2 wk ahead	Bin	percent	10,3	10,4	0.
US National	2 wk ahead	Bin	percent	10,4	10,5	0.
US National	2 wk ahead	Bin	percent	10,5	10,6	0.
US National	2 wk ahead	Bin	percent	10,6	10,7	0.
US National	2 wk ahead	Bin	percent	10,7	10,8	0.
US National	2 wk ahead	Bin	percent	10,8	10,9	0.
US National	2 wk ahead	Bin	percent	10,9	11	0.
US National	2 wk ahead	Bin	percent	11	11,1	0.
US National	2 wk ahead	Bin	percent	11,1	11,2	0.
US National	2 wk ahead	Bin	percent	11,2	11,3	0.
US National	2 wk ahead	Bin	percent	11,3	11,4	0.
US National	2 wk ahead	Bin	percent	11,4	11,5	0.
US National	2 wk ahead	Bin	percent	11,5	11,6	0.
US National	2 wk ahead	Bin	percent	11,6	11,7	0.
US National	2 wk ahead	Bin	percent	11,7	11,8	0.
US National	2 wk ahead	Bin	percent	11,8	11,9	0.
US National	2 wk ahead	Bin	percent	11,9	12	0.
US National	2 wk ahead	Bin	percent	12	12,1	0.
US National	2 wk ahead	Bin	percent	12,1	12,2	0.
US National	2 wk ahead	Bin	percent	12,2	12,3	0.
US National	2 wk ahead	Bin	percent	12,3	12,4	0.
US National	2 wk ahead	Bin	percent	12,4	12,5	0.
US National	2 wk ahead	Bin	percent	12,5	12,6	0.
US National	2 wk ahead	Bin	percent	12,6	12,7	0.
US National	2 wk ahead	Bin	percent	12,7	12,8	0.
US National	2 wk ahead	Bin	percent	12,8	12,9	0.
US National	2 wk ahead	Bin	percent	12,9	13	0.
US National	2 wk ahead	Bin	percent	13	100	0.
US National	3 wk ahead	Point	percent	NA	NA	1.2486000000000002
US National	3 wk ahead	Bin	percent	0	0,1	0.008232
US National	3 wk ahead	Bin	percent	0,1	0,2	0.012895
US National	3 wk ahead	Bin	percent	0,2	0,3	0.018865
US National	3 wk ahead	Bin	percent	0,3	0,4	0.02592
US National	3 wk ahead	Bin	percent	0,4	0,5	0.033629
US National	3 wk ahead	Bin	percent	0,5	0,6	0.041395999999999995
US National	3 wk ahead	Bin	percent	0,6	0,7	0.048534
US National	3 wk ahead	Bin	percent	0,7	0,8	0.054341999999999994
US National	3 wk ahead	Bin	percent	0,8	0,9	0.058189
US National	3 wk ahead	Bin	percent	0,9	1	0.059625
US National	3 wk ahead	Bin	percent	1	1,1	0.058484999999999995
US National	3 wk ahead	Bin	percent	1,1	1,2	0.054971
US National	3 wk ahead	Bin	percent	1,2	1,3	0.049666999999999996
US National	3 wk ahead	Bin	percent	1,3	1,4	0.043428
US National	3 wk ahead	Bin	percent	1,4	1,5	0.037174
US National	3 wk ahead	Bin	percent	1,5	1,6	0.031651
US National	3 wk ahead	Bin	percent	1,6	1,7	0.027264999999999998
US National	3 wk ahead	Bin	percent	1,7	1,8	0.024069999999999998
US National	3 wk ahead	Bin	percent	1,8	1,9	0.021884999999999998
US National	3 wk ahead	Bin	percent	1,9	2	0.020461999999999998
US National	3 wk ahead	Bin	percent	2	2,1	0.019593
US National	3 wk ahead	Bin	percent	2,1	2,2	0.01914
US National	3 wk ahead	Bin	percent	2,2	2,3	0.018975
US National	3 wk ahead	Bin	percent	2,3	2,4	0.018931
US National	3 wk ahead	Bin	percent	2,4	2,5	0.018786999999999998
US National	3 wk ahead	Bin	percent	2,5	2,6	0.018327
US National	3 wk ahead	Bin	percent	2,6	2,7	0.017432
US National	3 wk ahead	Bin	percent	2,7	2,8	0.01613
US National	3 wk ahead	Bin	percent	2,8	2,9	0.014575999999999999
US National	3 wk ahead	Bin	percent	2,9	3	0.012962
US National	3 wk ahead	Bin	percent	3	3,1	0.011419
US National	3 wk ahead	Bin	percent	3,1	3,2	0.009968
US National	3 wk ahead	Bin	percent	3,2	3,3	0.008551999999999999
US National	3 wk ahead	Bin	percent	3,3	3,4	0.007111999999999999
US National	3 wk ahead	Bin	percent	3,4	3,5	0.005645
US National	3 wk ahead	Bin	percent	3,5	3,6	0.004221
US National	3 wk ahead	Bin	percent	3,6	3,7	0.002944
US National	3 wk ahead	Bin	percent	3,7	3,8	0.001905
US National	3 wk ahead	Bin	percent	3,8	3,9	0.001144
US National	3 wk ahead	Bin	percent	3,9	4	0.00065
US National	3 wk ahead	Bin	percent	4	4,1	0.000381
US National	3 wk ahead	Bin	percent	4,1	4,2	0.00029
US National	3 wk ahead	Bin	percent	4,2	4,3	0.00033999999999999997
US National	3 wk ahead	Bin	percent	4,3	4,4	0.000509
US National	3 wk ahead	Bin	percent	4,4	4,5	0.000779
US National	3 wk ahead	Bin	percent	4,5	4,6	0.0011229999999999999
US National	3 wk ahead	Bin	percent	4,6	4,7	0.001501
US National	3 wk ahead	Bin	percent	4,7	4,8	0.001862
US National	3 wk ahead	Bin	percent	4,8	4,9	0.002155
US National	3 wk ahead	Bin	percent	4,9	5	0.002348
US National	3 wk ahead	Bin	percent	5	5,1	0.0024319999999999997
US National	3 wk ahead	Bin	percent	5,1	5,2	0.0024219999999999997
US National	3 wk ahead	Bin	percent	5,2	5,3	0.0023469999999999997
US National	3 wk ahead	Bin	percent	5,3	5,4	0.002232
US National	3 wk ahead	Bin	percent	5,4	5,5	0.0020859999999999997
US National	3 wk ahead	Bin	percent	5,5	5,6	0.0019039999999999999
US National	3 wk ahead	Bin	percent	5,6	5,7	0.0016749999999999998
US National	3 wk ahead	Bin	percent	5,7	5,8	0.001397
US National	3 wk ahead	Bin	percent	5,8	5,9	0.001089
US National	3 wk ahead	Bin	percent	5,9	6	0.000784
US National	3 wk ahead	Bin	percent	6	6,1	0.000518
US National	3 wk ahead	Bin	percent	6,1	6,2	0.00031099999999999997
US National	3 wk ahead	Bin	percent	6,2	6,3	0.00016999999999999999
US National	3 wk ahead	Bin	percent	6,3	6,4	0.000084
US National	3 wk ahead	Bin	percent	6,4	6,5	0.000037999999999999995
US National	3 wk ahead	Bin	percent	6,5	6,6	0.000016
US National	3 wk ahead	Bin	percent	6,6	6,7	7.e-6
US National	3 wk ahead	Bin	percent	6,7	6,8	6.e-6
US National	3 wk ahead	Bin	percent	6,8	6,9	0.000011
US National	3 wk ahead	Bin	percent	6,9	7	0.000027
US National	3 wk ahead	Bin	percent	7	7,1	0.000062
US National	3 wk ahead	Bin	percent	7,1	7,2	0.00013
US National	3 wk ahead	Bin	percent	7,2	7,3	0.000244
US National	3 wk ahead	Bin	percent	7,3	7,4	0.000416
US National	3 wk ahead	Bin	percent	7,4	7,5	0.0006389999999999999
US National	3 wk ahead	Bin	percent	7,5	7,6	0.000887
US National	3 wk ahead	Bin	percent	7,6	7,7	0.001111
US National	3 wk ahead	Bin	percent	7,7	7,8	0.001256
US National	3 wk ahead	Bin	percent	7,8	7,9	0.001282
US National	3 wk ahead	Bin	percent	7,9	8	0.0011819999999999999
US National	3 wk ahead	Bin	percent	8	8,1	0.0009839999999999998
US National	3 wk ahead	Bin	percent	8,1	8,2	0.000739
US National	3 wk ahead	Bin	percent	8,2	8,3	0.0005009999999999999
US National	3 wk ahead	Bin	percent	8,3	8,4	0.000307
US National	3 wk ahead	Bin	percent	8,4	8,5	0.00016999999999999999
US National	3 wk ahead	Bin	percent	8,5	8,6	0.00008499999999999999
US National	3 wk ahead	Bin	percent	8,6	8,7	0.000037999999999999995
US National	3 wk ahead	Bin	percent	8,7	8,8	0.000016
US National	3 wk ahead	Bin	percent	8,8	8,9	6.e-6
US National	3 wk ahead	Bin	percent	8,9	9	2.e-6
US National	3 wk ahead	Bin	percent	9	9,1	1.e-6
US National	3 wk ahead	Bin	percent	9,1	9,2	0.
US National	3 wk ahead	Bin	percent	9,2	9,3	0.
US National	3 wk ahead	Bin	percent	9,3	9,4	0.
US National	3 wk ahead	Bin	percent	9,4	9,5	0.
US National	3 wk ahead	Bin	percent	9,5	9,6	0.
US National	3 wk ahead	Bin	percent	9,6	9,7	0.
US National	3 wk ahead	Bin	percent	9,7	9,8	0.
US National	3 wk ahead	Bin	percent	9,8	9,9	0.
US National	3 wk ahead	Bin	percent	9,9	10	0.
US National	3 wk ahead	Bin	percent	10	10,1	0.
US National	3 wk ahead	Bin	percent	10,1	10,2	0.
US National	3 wk ahead	Bin	percent	10,2	10,3	0.
US National	3 wk ahead	Bin	percent	10,3	10,4	0.
US National	3 wk ahead	Bin	percent	10,4	10,5	0.
US National	3 wk ahead	Bin	percent	10,5	10,6	0.
US National	3 wk ahead	Bin	percent	10,6	10,7	0.
US National	3 wk ahead	Bin	percent	10,7	10,8	0.
US National	3 wk ahead	Bin	percent	10,8	10,9	0.
US National	3 wk ahead	Bin	percent	10,9	11	0.
US National	3 wk ahead	Bin	percent	11	11,1	0.
US National	3 wk ahead	Bin	percent	11,1	11,2	0.
US National	3 wk ahead	Bin	percent	11,2	11,3	0.
US National	3 wk ahead	Bin	percent	11,3	11,4	0.
US National	3 wk ahead	Bin	percent	11,4	11,5	0.
US National	3 wk ahead	Bin	percent	11,5	11,6	0.
US National	3 wk ahead	Bin	percent	11,6	11,7	0.
US National	3 wk ahead	Bin	percent	11,7	11,8	0.
US National	3 wk ahead	Bin	percent	11,8	11,9	0.
US National	3 wk ahead	Bin	percent	11,9	12	0.
US National	3 wk ahead	Bin	percent	12	12,1	0.
US National	3 wk ahead	Bin	percent	12,1	12,2	0.
US National	3 wk ahead	Bin	percent	12,2	12,3	0.
US National	3 wk ahead	Bin	percent	12,3	12,4	0.
US National	3 wk ahead	Bin	percent	12,4	12,5	0.
US National	3 wk ahead	Bin	percent	12,5	12,6	0.
US National	3 wk ahead	Bin	percent	12,6	12,7	0.
US National	3 wk ahead	Bin	percent	12,7	12,8	0.
US National	3 wk ahead	Bin	percent	12,8	12,9	0.
US National	3 wk ahead	Bin	percent	12,9	13	0.
US National	3 wk ahead	Bin	percent	13	100	0.
US National	4 wk ahead	Point	percent	NA	NA	1.2092
US National	4 wk ahead	Bin	percent	0	0,1	0.020383
US National	4 wk ahead	Bin	percent	0,1	0,2	0.025979
US National	4 wk ahead	Bin	percent	0,2	0,3	0.031816
US National	4 wk ahead	Bin	percent	0,3	0,4	0.0375
US National	4 wk ahead	Bin	percent	0,4	0,5	0.042608
US National	4 wk ahead	Bin	percent	0,5	0,6	0.046749
US National	4 wk ahead	Bin	percent	0,6	0,7	0.049614
US National	4 wk ahead	Bin	percent	0,7	0,8	0.051025
US National	4 wk ahead	Bin	percent	0,8	0,9	0.05094
US National	4 wk ahead	Bin	percent	0,9	1	0.049464999999999995
US National	4 wk ahead	Bin	percent	1	1,1	0.046819
US National	4 wk ahead	Bin	percent	1,1	1,2	0.043309
US National	4 wk ahead	Bin	percent	1,2	1,3	0.039282
US National	4 wk ahead	Bin	percent	1,3	1,4	0.035079
US National	4 wk ahead	Bin	percent	1,4	1,5	0.030993
US National	4 wk ahead	Bin	percent	1,5	1,6	0.027249
US National	4 wk ahead	Bin	percent	1,6	1,7	0.023985
US National	4 wk ahead	Bin	percent	1,7	1,8	0.021263
US National	4 wk ahead	Bin	percent	1,8	1,9	0.019088
US National	4 wk ahead	Bin	percent	1,9	2	0.017425
US National	4 wk ahead	Bin	percent	2	2,1	0.016224
US National	4 wk ahead	Bin	percent	2,1	2,2	0.015427999999999999
US National	4 wk ahead	Bin	percent	2,2	2,3	0.014972999999999998
US National	4 wk ahead	Bin	percent	2,3	2,4	0.014787
US National	4 wk ahead	Bin	percent	2,4	2,5	0.014787
US National	4 wk ahead	Bin	percent	2,5	2,6	0.014875
US National	4 wk ahead	Bin	percent	2,6	2,7	0.014945
US National	4 wk ahead	Bin	percent	2,7	2,8	0.014898
US National	4 wk ahead	Bin	percent	2,8	2,9	0.014650999999999999
US National	4 wk ahead	Bin	percent	2,9	3	0.014157999999999999
US National	4 wk ahead	Bin	percent	3	3,1	0.013408999999999999
US National	4 wk ahead	Bin	percent	3,1	3,2	0.01244
US National	4 wk ahead	Bin	percent	3,2	3,3	0.011311
US National	4 wk ahead	Bin	percent	3,3	3,4	0.010100999999999999
US National	4 wk ahead	Bin	percent	3,4	3,5	0.008884999999999999
US National	4 wk ahead	Bin	percent	3,5	3,6	0.007723
US National	4 wk ahead	Bin	percent	3,6	3,7	0.00665
US National	4 wk ahead	Bin	percent	3,7	3,8	0.005679
US National	4 wk ahead	Bin	percent	3,8	3,9	0.0048059999999999995
US National	4 wk ahead	Bin	percent	3,9	4	0.004019
US National	4 wk ahead	Bin	percent	4	4,1	0.0033039999999999996
US National	4 wk ahead	Bin	percent	4,1	4,2	0.002656
US National	4 wk ahead	Bin	percent	4,2	4,3	0.002075
US National	4 wk ahead	Bin	percent	4,3	4,4	0.001567
US National	4 wk ahead	Bin	percent	4,4	4,5	0.001138
US National	4 wk ahead	Bin	percent	4,5	4,6	0.000794
US National	4 wk ahead	Bin	percent	4,6	4,7	0.000531
US National	4 wk ahead	Bin	percent	4,7	4,8	0.00034399999999999996
US National	4 wk ahead	Bin	percent	4,8	4,9	0.000223
US National	4 wk ahead	Bin	percent	4,9	5	0.000158
US National	4 wk ahead	Bin	percent	5	5,1	0.00014
US National	4 wk ahead	Bin	percent	5,1	5,2	0.000164
US National	4 wk ahead	Bin	percent	5,2	5,3	0.000227
US National	4 wk ahead	Bin	percent	5,3	5,4	0.000329
US National	4 wk ahead	Bin	percent	5,4	5,5	0.00046699999999999997
US National	4 wk ahead	Bin	percent	5,5	5,6	0.000638
US National	4 wk ahead	Bin	percent	5,6	5,7	0.000834
US National	4 wk ahead	Bin	percent	5,7	5,8	0.001044
US National	4 wk ahead	Bin	percent	5,8	5,9	0.001256
US National	4 wk ahead	Bin	percent	5,9	6	0.0014579999999999999
US National	4 wk ahead	Bin	percent	6	6,1	0.00164
US National	4 wk ahead	Bin	percent	6,1	6,2	0.001798
US National	4 wk ahead	Bin	percent	6,2	6,3	0.001927
US National	4 wk ahead	Bin	percent	6,3	6,4	0.002023
US National	4 wk ahead	Bin	percent	6,4	6,5	0.0020829999999999998
US National	4 wk ahead	Bin	percent	6,5	6,6	0.002101
US National	4 wk ahead	Bin	percent	6,6	6,7	0.00207
US National	4 wk ahead	Bin	percent	6,7	6,8	0.001986
US National	4 wk ahead	Bin	percent	6,8	6,9	0.0018479999999999998
US National	4 wk ahead	Bin	percent	6,9	7	0.00166
US National	4 wk ahead	Bin	percent	7	7,1	0.001437
US National	4 wk ahead	Bin	percent	7,1	7,2	0.001193
US National	4 wk ahead	Bin	percent	7,2	7,3	0.000948
US National	4 wk ahead	Bin	percent	7,3	7,4	0.000719
US National	4 wk ahead	Bin	percent	7,4	7,5	0.00052
US National	4 wk ahead	Bin	percent	7,5	7,6	0.000358
US National	4 wk ahead	Bin	percent	7,6	7,7	0.000234
US National	4 wk ahead	Bin	percent	7,7	7,8	0.000145
US National	4 wk ahead	Bin	percent	7,8	7,9	0.00008499999999999999
US National	4 wk ahead	Bin	percent	7,9	8	0.000048
US National	4 wk ahead	Bin	percent	8	8,1	0.000024999999999999998
US National	4 wk ahead	Bin	percent	8,1	8,2	0.000013
US National	4 wk ahead	Bin	percent	8,2	8,3	6.e-6
US National	4 wk ahead	Bin	percent	8,3	8,4	3.e-6
US National	4 wk ahead	Bin	percent	8,4	8,5	1.e-6
US National	4 wk ahead	Bin	percent	8,5	8,6	1.e-6
US National	4 wk ahead	Bin	percent	8,6	8,7	1.e-6
US National	4 wk ahead	Bin	percent	8,7	8,8	2.e-6
US National	4 wk ahead	Bin	percent	8,8	8,9	4.e-6
US National	4 wk ahead	Bin	percent	8,9	9	9.e-6
US National	4 wk ahead	Bin	percent	9	9,1	0.000018
US National	4 wk ahead	Bin	percent	9,1	9,2	0.000034
US National	4 wk ahead	Bin	percent	9,2	9,3	0.000062
US National	4 wk ahead	Bin	percent	9,3	9,4	0.000106
US National	4 wk ahead	Bin	percent	9,4	9,5	0.00017099999999999998
US National	4 wk ahead	Bin	percent	9,5	9,6	0.000261
US National	4 wk ahead	Bin	percent	9,6	9,7	0.000376
US National	4 wk ahead	Bin	percent	9,7	9,8	0.000511
US National	4 wk ahead	Bin	percent	9,8	9,9	0.000656
US National	4 wk ahead	Bin	percent	9,9	10	0.0007949999999999999
US National	4 wk ahead	Bin	percent	10	10,1	0.000909
US National	4 wk ahead	Bin	percent	10,1	10,2	0.000982
US National	4 wk ahead	Bin	percent	10,2	10,3	0.001001
US National	4 wk ahead	Bin	percent	10,3	10,4	0.0009639999999999999
US National	4 wk ahead	Bin	percent	10,4	10,5	0.0008749999999999999
US National	4 wk ahead	Bin	percent	10,5	10,6	0.0007509999999999999
US National	4 wk ahead	Bin	percent	10,6	10,7	0.0006079999999999999
US National	4 wk ahead	Bin	percent	10,7	10,8	0.00046499999999999997
US National	4 wk ahead	Bin	percent	10,8	10,9	0.000336
US National	4 wk ahead	Bin	percent	10,9	11	0.00022899999999999998
US National	4 wk ahead	Bin	percent	11	11,1	0.000147
US National	4 wk ahead	Bin	percent	11,1	11,2	0.000089
US National	4 wk ahead	Bin	percent	11,2	11,3	0.000051
US National	4 wk ahead	Bin	percent	11,3	11,4	0.000028
US National	4 wk ahead	Bin	percent	11,4	11,5	0.000014
US National	4 wk ahead	Bin	percent	11,5	11,6	7.e-6
US National	4 wk ahead	Bin	percent	11,6	11,7	3.e-6
US National	4 wk ahead	Bin	percent	11,7	11,8	1.e-6
US National	4 wk ahead	Bin	percent	11,8	11,9	1.e-6
US National	4 wk ahead	Bin	percent	11,9	12	0.
US National	4 wk ahead	Bin	percent	12	12,1	0.
US National	4 wk ahead	Bin	percent	12,1	12,2	0.
US National	4 wk ahead	Bin	percent	12,2	12,3	0.
US National	4 wk ahead	Bin	percent	12,3	12,4	0.
US National	4 wk ahead	Bin	percent	12,4	12,5	0.
US National	4 wk ahead	Bin	percent	12,5	12,6	0.
US National	4 wk ahead	Bin	percent	12,6	12,7	0.
US National	4 wk ahead	Bin	percent	12,7	12,8	0.
US National	4 wk ahead	Bin	percent	12,8	12,9	0.
US National	4 wk ahead	Bin	percent	12,9	13	0.
US National	4 wk ahead	Bin	percent	13	100	0.
