# Supplementary material for: Use of daily Internet search query data improves real-time projections of influenza epidemics
Source: J R Soc Interface. 2018 Oct 10;15(147):20180220. doi: 10.1098/rsif.2018.0220 (PMC6228485; doi:10.1098/rsif.2018.0220)
Supplement: Prediction results in FluChallenge format [file rsif20180220supp2.gz › Forecast-files/mss-15-wikiWEEKnoNOW/2016-EW5.csv]

Location	Target	Type	Unit	Bin_start_incl	Bin_end_notincl	Value
US National	1 wk ahead	Point	percent	NA	NA	3.1124
US National	1 wk ahead	Bin	percent	0	0,1	0.
US National	1 wk ahead	Bin	percent	0,1	0,2	1.e-6
US National	1 wk ahead	Bin	percent	0,2	0,3	3.e-6
US National	1 wk ahead	Bin	percent	0,3	0,4	9.e-6
US National	1 wk ahead	Bin	percent	0,4	0,5	0.000023
US National	1 wk ahead	Bin	percent	0,5	0,6	0.000053
US National	1 wk ahead	Bin	percent	0,6	0,7	0.000117
US National	1 wk ahead	Bin	percent	0,7	0,8	0.00023999999999999998
US National	1 wk ahead	Bin	percent	0,8	0,9	0.000463
US National	1 wk ahead	Bin	percent	0,9	1	0.000841
US National	1 wk ahead	Bin	percent	1	1,1	0.0014429999999999998
US National	1 wk ahead	Bin	percent	1,1	1,2	0.002348
US National	1 wk ahead	Bin	percent	1,2	1,3	0.0036339999999999996
US National	1 wk ahead	Bin	percent	1,3	1,4	0.005365
US National	1 wk ahead	Bin	percent	1,4	1,5	0.007581
US National	1 wk ahead	Bin	percent	1,5	1,6	0.010282
US National	1 wk ahead	Bin	percent	1,6	1,7	0.013418
US National	1 wk ahead	Bin	percent	1,7	1,8	0.01688
US National	1 wk ahead	Bin	percent	1,8	1,9	0.020502
US National	1 wk ahead	Bin	percent	1,9	2	0.024076999999999998
US National	1 wk ahead	Bin	percent	2	2,1	0.027382999999999998
US National	1 wk ahead	Bin	percent	2,1	2,2	0.030229
US National	1 wk ahead	Bin	percent	2,2	2,3	0.032498
US National	1 wk ahead	Bin	percent	2,3	2,4	0.034179999999999995
US National	1 wk ahead	Bin	percent	2,4	2,5	0.035373
US National	1 wk ahead	Bin	percent	2,5	2,6	0.036248999999999997
US National	1 wk ahead	Bin	percent	2,6	2,7	0.036990999999999996
US National	1 wk ahead	Bin	percent	2,7	2,8	0.037722
US National	1 wk ahead	Bin	percent	2,8	2,9	0.038464
US National	1 wk ahead	Bin	percent	2,9	3	0.039126999999999995
US National	1 wk ahead	Bin	percent	3	3,1	0.039552
US National	1 wk ahead	Bin	percent	3,1	3,2	0.039570999999999995
US National	1 wk ahead	Bin	percent	3,2	3,3	0.039071
US National	1 wk ahead	Bin	percent	3,3	3,4	0.038023999999999995
US National	1 wk ahead	Bin	percent	3,4	3,5	0.036486
US National	1 wk ahead	Bin	percent	3,5	3,6	0.034561
US National	1 wk ahead	Bin	percent	3,6	3,7	0.032364
US National	1 wk ahead	Bin	percent	3,7	3,8	0.029987999999999997
US National	1 wk ahead	Bin	percent	3,8	3,9	0.027495
US National	1 wk ahead	Bin	percent	3,9	4	0.024923999999999998
US National	1 wk ahead	Bin	percent	4	4,1	0.022313
US National	1 wk ahead	Bin	percent	4,1	4,2	0.019712999999999998
US National	1 wk ahead	Bin	percent	4,2	4,3	0.017192
US National	1 wk ahead	Bin	percent	4,3	4,4	0.014829
US National	1 wk ahead	Bin	percent	4,4	4,5	0.012695
US National	1 wk ahead	Bin	percent	4,5	4,6	0.010844
US National	1 wk ahead	Bin	percent	4,6	4,7	0.009302
US National	1 wk ahead	Bin	percent	4,7	4,8	0.008064
US National	1 wk ahead	Bin	percent	4,8	4,9	0.007098999999999999
US National	1 wk ahead	Bin	percent	4,9	5	0.0063549999999999995
US National	1 wk ahead	Bin	percent	5	5,1	0.005777
US National	1 wk ahead	Bin	percent	5,1	5,2	0.005307999999999999
US National	1 wk ahead	Bin	percent	5,2	5,3	0.0049039999999999995
US National	1 wk ahead	Bin	percent	5,3	5,4	0.00453
US National	1 wk ahead	Bin	percent	5,4	5,5	0.004163
US National	1 wk ahead	Bin	percent	5,5	5,6	0.003786
US National	1 wk ahead	Bin	percent	5,6	5,7	0.0033859999999999997
US National	1 wk ahead	Bin	percent	5,7	5,8	0.002963
US National	1 wk ahead	Bin	percent	5,8	5,9	0.002522
US National	1 wk ahead	Bin	percent	5,9	6	0.0020859999999999997
US National	1 wk ahead	Bin	percent	6	6,1	0.001686
US National	1 wk ahead	Bin	percent	6,1	6,2	0.001357
US National	1 wk ahead	Bin	percent	6,2	6,3	0.001126
US National	1 wk ahead	Bin	percent	6,3	6,4	0.001005
US National	1 wk ahead	Bin	percent	6,4	6,5	0.000985
US National	1 wk ahead	Bin	percent	6,5	6,6	0.001037
US National	1 wk ahead	Bin	percent	6,6	6,7	0.001122
US National	1 wk ahead	Bin	percent	6,7	6,8	0.001202
US National	1 wk ahead	Bin	percent	6,8	6,9	0.001253
US National	1 wk ahead	Bin	percent	6,9	7	0.001271
US National	1 wk ahead	Bin	percent	7	7,1	0.001272
US National	1 wk ahead	Bin	percent	7,1	7,2	0.0012799999999999999
US National	1 wk ahead	Bin	percent	7,2	7,3	0.001318
US National	1 wk ahead	Bin	percent	7,3	7,4	0.001395
US National	1 wk ahead	Bin	percent	7,4	7,5	0.001503
US National	1 wk ahead	Bin	percent	7,5	7,6	0.0016209999999999998
US National	1 wk ahead	Bin	percent	7,6	7,7	0.0017239999999999998
US National	1 wk ahead	Bin	percent	7,7	7,8	0.0017879999999999999
US National	1 wk ahead	Bin	percent	7,8	7,9	0.001795
US National	1 wk ahead	Bin	percent	7,9	8	0.001736
US National	1 wk ahead	Bin	percent	8	8,1	0.0016099999999999999
US National	1 wk ahead	Bin	percent	8,1	8,2	0.001426
US National	1 wk ahead	Bin	percent	8,2	8,3	0.001199
US National	1 wk ahead	Bin	percent	8,3	8,4	0.000953
US National	1 wk ahead	Bin	percent	8,4	8,5	0.000714
US National	1 wk ahead	Bin	percent	8,5	8,6	0.0005009999999999999
US National	1 wk ahead	Bin	percent	8,6	8,7	0.000329
US National	1 wk ahead	Bin	percent	8,7	8,8	0.00020099999999999998
US National	1 wk ahead	Bin	percent	8,8	8,9	0.00011499999999999999
US National	1 wk ahead	Bin	percent	8,9	9	0.000061
US National	1 wk ahead	Bin	percent	9	9,1	0.000029999999999999997
US National	1 wk ahead	Bin	percent	9,1	9,2	0.000014
US National	1 wk ahead	Bin	percent	9,2	9,3	6.e-6
US National	1 wk ahead	Bin	percent	9,3	9,4	2.e-6
US National	1 wk ahead	Bin	percent	9,4	9,5	1.e-6
US National	1 wk ahead	Bin	percent	9,5	9,6	0.
US National	1 wk ahead	Bin	percent	9,6	9,7	0.
US National	1 wk ahead	Bin	percent	9,7	9,8	0.
US National	1 wk ahead	Bin	percent	9,8	9,9	0.
US National	1 wk ahead	Bin	percent	9,9	10	0.
US National	1 wk ahead	Bin	percent	10	10,1	0.
US National	1 wk ahead	Bin	percent	10,1	10,2	0.
US National	1 wk ahead	Bin	percent	10,2	10,3	0.
US National	1 wk ahead	Bin	percent	10,3	10,4	0.
US National	1 wk ahead	Bin	percent	10,4	10,5	0.
US National	1 wk ahead	Bin	percent	10,5	10,6	0.
US National	1 wk ahead	Bin	percent	10,6	10,7	0.
US National	1 wk ahead	Bin	percent	10,7	10,8	0.
US National	1 wk ahead	Bin	percent	10,8	10,9	0.
US National	1 wk ahead	Bin	percent	10,9	11	0.
US National	1 wk ahead	Bin	percent	11	11,1	0.
US National	1 wk ahead	Bin	percent	11,1	11,2	0.
US National	1 wk ahead	Bin	percent	11,2	11,3	0.
US National	1 wk ahead	Bin	percent	11,3	11,4	0.
US National	1 wk ahead	Bin	percent	11,4	11,5	0.
US National	1 wk ahead	Bin	percent	11,5	11,6	0.
US National	1 wk ahead	Bin	percent	11,6	11,7	0.
US National	1 wk ahead	Bin	percent	11,7	11,8	0.
US National	1 wk ahead	Bin	percent	11,8	11,9	0.
US National	1 wk ahead	Bin	percent	11,9	12	0.
US National	1 wk ahead	Bin	percent	12	12,1	0.
US National	1 wk ahead	Bin	percent	12,1	12,2	0.
US National	1 wk ahead	Bin	percent	12,2	12,3	0.
US National	1 wk ahead	Bin	percent	12,3	12,4	0.
US National	1 wk ahead	Bin	percent	12,4	12,5	0.
US National	1 wk ahead	Bin	percent	12,5	12,6	0.
US National	1 wk ahead	Bin	percent	12,6	12,7	0.
US National	1 wk ahead	Bin	percent	12,7	12,8	0.
US National	1 wk ahead	Bin	percent	12,8	12,9	0.
US National	1 wk ahead	Bin	percent	12,9	13	0.
US National	1 wk ahead	Bin	percent	13	100	0.
US National	2 wk ahead	Point	percent	NA	NA	3.7198
US National	2 wk ahead	Bin	percent	0	0,1	0.001023
US National	2 wk ahead	Bin	percent	0,1	0,2	0.001322
US National	2 wk ahead	Bin	percent	0,2	0,3	0.001684
US National	2 wk ahead	Bin	percent	0,3	0,4	0.002118
US National	2 wk ahead	Bin	percent	0,4	0,5	0.00263
US National	2 wk ahead	Bin	percent	0,5	0,6	0.003224
US National	2 wk ahead	Bin	percent	0,6	0,7	0.0039059999999999997
US National	2 wk ahead	Bin	percent	0,7	0,8	0.0046749999999999995
US National	2 wk ahead	Bin	percent	0,8	0,9	0.005529999999999999
US National	2 wk ahead	Bin	percent	0,9	1	0.006468
US National	2 wk ahead	Bin	percent	1	1,1	0.007477999999999999
US National	2 wk ahead	Bin	percent	1,1	1,2	0.008551999999999999
US National	2 wk ahead	Bin	percent	1,2	1,3	0.009672
US National	2 wk ahead	Bin	percent	1,3	1,4	0.010820999999999999
US National	2 wk ahead	Bin	percent	1,4	1,5	0.01198
US National	2 wk ahead	Bin	percent	1,5	1,6	0.013124
US National	2 wk ahead	Bin	percent	1,6	1,7	0.014232999999999999
US National	2 wk ahead	Bin	percent	1,7	1,8	0.015285
US National	2 wk ahead	Bin	percent	1,8	1,9	0.016259
US National	2 wk ahead	Bin	percent	1,9	2	0.01714
US National	2 wk ahead	Bin	percent	2	2,1	0.017915999999999998
US National	2 wk ahead	Bin	percent	2,1	2,2	0.018578
US National	2 wk ahead	Bin	percent	2,2	2,3	0.019126999999999998
US National	2 wk ahead	Bin	percent	2,3	2,4	0.019563
US National	2 wk ahead	Bin	percent	2,4	2,5	0.019896
US National	2 wk ahead	Bin	percent	2,5	2,6	0.020137
US National	2 wk ahead	Bin	percent	2,6	2,7	0.020298999999999998
US National	2 wk ahead	Bin	percent	2,7	2,8	0.020397
US National	2 wk ahead	Bin	percent	2,8	2,9	0.020446
US National	2 wk ahead	Bin	percent	2,9	3	0.020458999999999998
US National	2 wk ahead	Bin	percent	3	3,1	0.020447
US National	2 wk ahead	Bin	percent	3,1	3,2	0.02042
US National	2 wk ahead	Bin	percent	3,2	3,3	0.02038
US National	2 wk ahead	Bin	percent	3,3	3,4	0.020328
US National	2 wk ahead	Bin	percent	3,4	3,5	0.020264
US National	2 wk ahead	Bin	percent	3,5	3,6	0.02018
US National	2 wk ahead	Bin	percent	3,6	3,7	0.020069
US National	2 wk ahead	Bin	percent	3,7	3,8	0.019923
US National	2 wk ahead	Bin	percent	3,8	3,9	0.019733
US National	2 wk ahead	Bin	percent	3,9	4	0.019490999999999998
US National	2 wk ahead	Bin	percent	4	4,1	0.019191
US National	2 wk ahead	Bin	percent	4,1	4,2	0.018827999999999998
US National	2 wk ahead	Bin	percent	4,2	4,3	0.018404
US National	2 wk ahead	Bin	percent	4,3	4,4	0.01792
US National	2 wk ahead	Bin	percent	4,4	4,5	0.017384
US National	2 wk ahead	Bin	percent	4,5	4,6	0.016803
US National	2 wk ahead	Bin	percent	4,6	4,7	0.016189
US National	2 wk ahead	Bin	percent	4,7	4,8	0.015552999999999999
US National	2 wk ahead	Bin	percent	4,8	4,9	0.014905
US National	2 wk ahead	Bin	percent	4,9	5	0.014256999999999999
US National	2 wk ahead	Bin	percent	5	5,1	0.013616
US National	2 wk ahead	Bin	percent	5,1	5,2	0.012986
US National	2 wk ahead	Bin	percent	5,2	5,3	0.012369999999999999
US National	2 wk ahead	Bin	percent	5,3	5,4	0.011767999999999999
US National	2 wk ahead	Bin	percent	5,4	5,5	0.011177999999999999
US National	2 wk ahead	Bin	percent	5,5	5,6	0.010596999999999999
US National	2 wk ahead	Bin	percent	5,6	5,7	0.010021
US National	2 wk ahead	Bin	percent	5,7	5,8	0.009448
US National	2 wk ahead	Bin	percent	5,8	5,9	0.008877999999999999
US National	2 wk ahead	Bin	percent	5,9	6	0.00831
US National	2 wk ahead	Bin	percent	6	6,1	0.0077469999999999995
US National	2 wk ahead	Bin	percent	6,1	6,2	0.007195
US National	2 wk ahead	Bin	percent	6,2	6,3	0.006658
US National	2 wk ahead	Bin	percent	6,3	6,4	0.006143
US National	2 wk ahead	Bin	percent	6,4	6,5	0.005657
US National	2 wk ahead	Bin	percent	6,5	6,6	0.0052049999999999996
US National	2 wk ahead	Bin	percent	6,6	6,7	0.0047929999999999995
US National	2 wk ahead	Bin	percent	6,7	6,8	0.004423
US National	2 wk ahead	Bin	percent	6,8	6,9	0.004098
US National	2 wk ahead	Bin	percent	6,9	7	0.003819
US National	2 wk ahead	Bin	percent	7	7,1	0.003584
US National	2 wk ahead	Bin	percent	7,1	7,2	0.003391
US National	2 wk ahead	Bin	percent	7,2	7,3	0.003237
US National	2 wk ahead	Bin	percent	7,3	7,4	0.0031179999999999997
US National	2 wk ahead	Bin	percent	7,4	7,5	0.003028
US National	2 wk ahead	Bin	percent	7,5	7,6	0.002962
US National	2 wk ahead	Bin	percent	7,6	7,7	0.002914
US National	2 wk ahead	Bin	percent	7,7	7,8	0.002879
US National	2 wk ahead	Bin	percent	7,8	7,9	0.002849
US National	2 wk ahead	Bin	percent	7,9	8	0.00282
US National	2 wk ahead	Bin	percent	8	8,1	0.002784
US National	2 wk ahead	Bin	percent	8,1	8,2	0.002738
US National	2 wk ahead	Bin	percent	8,2	8,3	0.002678
US National	2 wk ahead	Bin	percent	8,3	8,4	0.002601
US National	2 wk ahead	Bin	percent	8,4	8,5	0.002506
US National	2 wk ahead	Bin	percent	8,5	8,6	0.002394
US National	2 wk ahead	Bin	percent	8,6	8,7	0.002268
US National	2 wk ahead	Bin	percent	8,7	8,8	0.002131
US National	2 wk ahead	Bin	percent	8,8	8,9	0.001986
US National	2 wk ahead	Bin	percent	8,9	9	0.001839
US National	2 wk ahead	Bin	percent	9	9,1	0.001692
US National	2 wk ahead	Bin	percent	9,1	9,2	0.0015509999999999999
US National	2 wk ahead	Bin	percent	9,2	9,3	0.001418
US National	2 wk ahead	Bin	percent	9,3	9,4	0.001295
US National	2 wk ahead	Bin	percent	9,4	9,5	0.001181
US National	2 wk ahead	Bin	percent	9,5	9,6	0.001078
US National	2 wk ahead	Bin	percent	9,6	9,7	0.000985
US National	2 wk ahead	Bin	percent	9,7	9,8	0.000899
US National	2 wk ahead	Bin	percent	9,8	9,9	0.000821
US National	2 wk ahead	Bin	percent	9,9	10	0.000749
US National	2 wk ahead	Bin	percent	10	10,1	0.000682
US National	2 wk ahead	Bin	percent	10,1	10,2	0.000621
US National	2 wk ahead	Bin	percent	10,2	10,3	0.000567
US National	2 wk ahead	Bin	percent	10,3	10,4	0.0005189999999999999
US National	2 wk ahead	Bin	percent	10,4	10,5	0.00047999999999999996
US National	2 wk ahead	Bin	percent	10,5	10,6	0.00045099999999999996
US National	2 wk ahead	Bin	percent	10,6	10,7	0.000432
US National	2 wk ahead	Bin	percent	10,7	10,8	0.000424
US National	2 wk ahead	Bin	percent	10,8	10,9	0.000426
US National	2 wk ahead	Bin	percent	10,9	11	0.000439
US National	2 wk ahead	Bin	percent	11	11,1	0.000461
US National	2 wk ahead	Bin	percent	11,1	11,2	0.00049
US National	2 wk ahead	Bin	percent	11,2	11,3	0.0005239999999999999
US National	2 wk ahead	Bin	percent	11,3	11,4	0.000561
US National	2 wk ahead	Bin	percent	11,4	11,5	0.000598
US National	2 wk ahead	Bin	percent	11,5	11,6	0.000633
US National	2 wk ahead	Bin	percent	11,6	11,7	0.000665
US National	2 wk ahead	Bin	percent	11,7	11,8	0.0006929999999999999
US National	2 wk ahead	Bin	percent	11,8	11,9	0.0007149999999999999
US National	2 wk ahead	Bin	percent	11,9	12	0.0007329999999999999
US National	2 wk ahead	Bin	percent	12	12,1	0.0007459999999999999
US National	2 wk ahead	Bin	percent	12,1	12,2	0.000754
US National	2 wk ahead	Bin	percent	12,2	12,3	0.000759
US National	2 wk ahead	Bin	percent	12,3	12,4	0.000761
US National	2 wk ahead	Bin	percent	12,4	12,5	0.000761
US National	2 wk ahead	Bin	percent	12,5	12,6	0.000757
US National	2 wk ahead	Bin	percent	12,6	12,7	0.00075
US National	2 wk ahead	Bin	percent	12,7	12,8	0.000739
US National	2 wk ahead	Bin	percent	12,8	12,9	0.000723
US National	2 wk ahead	Bin	percent	12,9	13	0.0007019999999999999
US National	2 wk ahead	Bin	percent	13	100	0.025533
US National	3 wk ahead	Point	percent	NA	NA	3.9330000000000003
US National	3 wk ahead	Bin	percent	0	0,1	0.0028699999999999997
US National	3 wk ahead	Bin	percent	0,1	0,2	0.003379
US National	3 wk ahead	Bin	percent	0,2	0,3	0.00394
US National	3 wk ahead	Bin	percent	0,3	0,4	0.004553
US National	3 wk ahead	Bin	percent	0,4	0,5	0.005213
US National	3 wk ahead	Bin	percent	0,5	0,6	0.005915
US National	3 wk ahead	Bin	percent	0,6	0,7	0.006653999999999999
US National	3 wk ahead	Bin	percent	0,7	0,8	0.007421
US National	3 wk ahead	Bin	percent	0,8	0,9	0.008209
US National	3 wk ahead	Bin	percent	0,9	1	0.009007
US National	3 wk ahead	Bin	percent	1	1,1	0.009805
US National	3 wk ahead	Bin	percent	1,1	1,2	0.010593
US National	3 wk ahead	Bin	percent	1,2	1,3	0.011359
US National	3 wk ahead	Bin	percent	1,3	1,4	0.012095
US National	3 wk ahead	Bin	percent	1,4	1,5	0.01279
US National	3 wk ahead	Bin	percent	1,5	1,6	0.013436
US National	3 wk ahead	Bin	percent	1,6	1,7	0.014027
US National	3 wk ahead	Bin	percent	1,7	1,8	0.014556
US National	3 wk ahead	Bin	percent	1,8	1,9	0.015021
US National	3 wk ahead	Bin	percent	1,9	2	0.01542
US National	3 wk ahead	Bin	percent	2	2,1	0.015752
US National	3 wk ahead	Bin	percent	2,1	2,2	0.016021
US National	3 wk ahead	Bin	percent	2,2	2,3	0.016229
US National	3 wk ahead	Bin	percent	2,3	2,4	0.01638
US National	3 wk ahead	Bin	percent	2,4	2,5	0.016482
US National	3 wk ahead	Bin	percent	2,5	2,6	0.01654
US National	3 wk ahead	Bin	percent	2,6	2,7	0.016562
US National	3 wk ahead	Bin	percent	2,7	2,8	0.016553
US National	3 wk ahead	Bin	percent	2,8	2,9	0.016522
US National	3 wk ahead	Bin	percent	2,9	3	0.016474
US National	3 wk ahead	Bin	percent	3	3,1	0.016413999999999998
US National	3 wk ahead	Bin	percent	3,1	3,2	0.016347
US National	3 wk ahead	Bin	percent	3,2	3,3	0.016276
US National	3 wk ahead	Bin	percent	3,3	3,4	0.016201
US National	3 wk ahead	Bin	percent	3,4	3,5	0.016125
US National	3 wk ahead	Bin	percent	3,5	3,6	0.016045999999999998
US National	3 wk ahead	Bin	percent	3,6	3,7	0.015964
US National	3 wk ahead	Bin	percent	3,7	3,8	0.015874
US National	3 wk ahead	Bin	percent	3,8	3,9	0.015776
US National	3 wk ahead	Bin	percent	3,9	4	0.015664
US National	3 wk ahead	Bin	percent	4	4,1	0.015536
US National	3 wk ahead	Bin	percent	4,1	4,2	0.015387999999999999
US National	3 wk ahead	Bin	percent	4,2	4,3	0.015217999999999999
US National	3 wk ahead	Bin	percent	4,3	4,4	0.015023
US National	3 wk ahead	Bin	percent	4,4	4,5	0.014802
US National	3 wk ahead	Bin	percent	4,5	4,6	0.014554
US National	3 wk ahead	Bin	percent	4,6	4,7	0.014279
US National	3 wk ahead	Bin	percent	4,7	4,8	0.013979
US National	3 wk ahead	Bin	percent	4,8	4,9	0.013656
US National	3 wk ahead	Bin	percent	4,9	5	0.013314
US National	3 wk ahead	Bin	percent	5	5,1	0.012957
US National	3 wk ahead	Bin	percent	5,1	5,2	0.012589
US National	3 wk ahead	Bin	percent	5,2	5,3	0.012215
US National	3 wk ahead	Bin	percent	5,3	5,4	0.01184
US National	3 wk ahead	Bin	percent	5,4	5,5	0.011467999999999999
US National	3 wk ahead	Bin	percent	5,5	5,6	0.011103
US National	3 wk ahead	Bin	percent	5,6	5,7	0.010749
US National	3 wk ahead	Bin	percent	5,7	5,8	0.010406
US National	3 wk ahead	Bin	percent	5,8	5,9	0.010076
US National	3 wk ahead	Bin	percent	5,9	6	0.009759
US National	3 wk ahead	Bin	percent	6	6,1	0.009453
US National	3 wk ahead	Bin	percent	6,1	6,2	0.009155
US National	3 wk ahead	Bin	percent	6,2	6,3	0.008863
US National	3 wk ahead	Bin	percent	6,3	6,4	0.008572
US National	3 wk ahead	Bin	percent	6,4	6,5	0.008279
US National	3 wk ahead	Bin	percent	6,5	6,6	0.007979
US National	3 wk ahead	Bin	percent	6,6	6,7	0.00767
US National	3 wk ahead	Bin	percent	6,7	6,8	0.007346999999999999
US National	3 wk ahead	Bin	percent	6,8	6,9	0.00701
US National	3 wk ahead	Bin	percent	6,9	7	0.006657
US National	3 wk ahead	Bin	percent	7	7,1	0.006287999999999999
US National	3 wk ahead	Bin	percent	7,1	7,2	0.0059039999999999995
US National	3 wk ahead	Bin	percent	7,2	7,3	0.005509
US National	3 wk ahead	Bin	percent	7,3	7,4	0.005105
US National	3 wk ahead	Bin	percent	7,4	7,5	0.004697
US National	3 wk ahead	Bin	percent	7,5	7,6	0.004288
US National	3 wk ahead	Bin	percent	7,6	7,7	0.0038859999999999997
US National	3 wk ahead	Bin	percent	7,7	7,8	0.003493
US National	3 wk ahead	Bin	percent	7,8	7,9	0.003116
US National	3 wk ahead	Bin	percent	7,9	8	0.00276
US National	3 wk ahead	Bin	percent	8	8,1	0.002427
US National	3 wk ahead	Bin	percent	8,1	8,2	0.002123
US National	3 wk ahead	Bin	percent	8,2	8,3	0.001849
US National	3 wk ahead	Bin	percent	8,3	8,4	0.001607
US National	3 wk ahead	Bin	percent	8,4	8,5	0.001398
US National	3 wk ahead	Bin	percent	8,5	8,6	0.001223
US National	3 wk ahead	Bin	percent	8,6	8,7	0.00108
US National	3 wk ahead	Bin	percent	8,7	8,8	0.000968
US National	3 wk ahead	Bin	percent	8,8	8,9	0.000886
US National	3 wk ahead	Bin	percent	8,9	9	0.000832
US National	3 wk ahead	Bin	percent	9	9,1	0.000802
US National	3 wk ahead	Bin	percent	9,1	9,2	0.000794
US National	3 wk ahead	Bin	percent	9,2	9,3	0.0008049999999999999
US National	3 wk ahead	Bin	percent	9,3	9,4	0.000833
US National	3 wk ahead	Bin	percent	9,4	9,5	0.000874
US National	3 wk ahead	Bin	percent	9,5	9,6	0.0009249999999999999
US National	3 wk ahead	Bin	percent	9,6	9,7	0.000985
US National	3 wk ahead	Bin	percent	9,7	9,8	0.00105
US National	3 wk ahead	Bin	percent	9,8	9,9	0.001119
US National	3 wk ahead	Bin	percent	9,9	10	0.001189
US National	3 wk ahead	Bin	percent	10	10,1	0.001259
US National	3 wk ahead	Bin	percent	10,1	10,2	0.0013269999999999998
US National	3 wk ahead	Bin	percent	10,2	10,3	0.0013909999999999999
US National	3 wk ahead	Bin	percent	10,3	10,4	0.00145
US National	3 wk ahead	Bin	percent	10,4	10,5	0.001503
US National	3 wk ahead	Bin	percent	10,5	10,6	0.001548
US National	3 wk ahead	Bin	percent	10,6	10,7	0.0015849999999999998
US National	3 wk ahead	Bin	percent	10,7	10,8	0.0016129999999999999
US National	3 wk ahead	Bin	percent	10,8	10,9	0.001632
US National	3 wk ahead	Bin	percent	10,9	11	0.0016409999999999999
US National	3 wk ahead	Bin	percent	11	11,1	0.00164
US National	3 wk ahead	Bin	percent	11,1	11,2	0.001629
US National	3 wk ahead	Bin	percent	11,2	11,3	0.001609
US National	3 wk ahead	Bin	percent	11,3	11,4	0.001581
US National	3 wk ahead	Bin	percent	11,4	11,5	0.001544
US National	3 wk ahead	Bin	percent	11,5	11,6	0.001499
US National	3 wk ahead	Bin	percent	11,6	11,7	0.001447
US National	3 wk ahead	Bin	percent	11,7	11,8	0.00139
US National	3 wk ahead	Bin	percent	11,8	11,9	0.001328
US National	3 wk ahead	Bin	percent	11,9	12	0.0012619999999999999
US National	3 wk ahead	Bin	percent	12	12,1	0.001193
US National	3 wk ahead	Bin	percent	12,1	12,2	0.001122
US National	3 wk ahead	Bin	percent	12,2	12,3	0.001052
US National	3 wk ahead	Bin	percent	12,3	12,4	0.000982
US National	3 wk ahead	Bin	percent	12,4	12,5	0.0009149999999999999
US National	3 wk ahead	Bin	percent	12,5	12,6	0.00085
US National	3 wk ahead	Bin	percent	12,6	12,7	0.0007909999999999999
US National	3 wk ahead	Bin	percent	12,7	12,8	0.000736
US National	3 wk ahead	Bin	percent	12,8	12,9	0.0006879999999999999
US National	3 wk ahead	Bin	percent	12,9	13	0.0006479999999999999
US National	3 wk ahead	Bin	percent	13	100	0.04197
US National	4 wk ahead	Point	percent	NA	NA	3.6510000000000002
US National	4 wk ahead	Bin	percent	0	0,1	0.004379
US National	4 wk ahead	Bin	percent	0,1	0,2	0.005038
US National	4 wk ahead	Bin	percent	0,2	0,3	0.005741
US National	4 wk ahead	Bin	percent	0,3	0,4	0.006481
US National	4 wk ahead	Bin	percent	0,4	0,5	0.007248999999999999
US National	4 wk ahead	Bin	percent	0,5	0,6	0.008038
US National	4 wk ahead	Bin	percent	0,6	0,7	0.008836
US National	4 wk ahead	Bin	percent	0,7	0,8	0.009634
US National	4 wk ahead	Bin	percent	0,8	0,9	0.010421999999999999
US National	4 wk ahead	Bin	percent	0,9	1	0.011189
US National	4 wk ahead	Bin	percent	1	1,1	0.011925999999999999
US National	4 wk ahead	Bin	percent	1,1	1,2	0.012626
US National	4 wk ahead	Bin	percent	1,2	1,3	0.013281999999999999
US National	4 wk ahead	Bin	percent	1,3	1,4	0.013888
US National	4 wk ahead	Bin	percent	1,4	1,5	0.014438999999999999
US National	4 wk ahead	Bin	percent	1,5	1,6	0.014934999999999999
US National	4 wk ahead	Bin	percent	1,6	1,7	0.015373
US National	4 wk ahead	Bin	percent	1,7	1,8	0.015754
US National	4 wk ahead	Bin	percent	1,8	1,9	0.016079
US National	4 wk ahead	Bin	percent	1,9	2	0.016351
US National	4 wk ahead	Bin	percent	2	2,1	0.016573
US National	4 wk ahead	Bin	percent	2,1	2,2	0.016748
US National	4 wk ahead	Bin	percent	2,2	2,3	0.016881
US National	4 wk ahead	Bin	percent	2,3	2,4	0.016975
US National	4 wk ahead	Bin	percent	2,4	2,5	0.017034999999999998
US National	4 wk ahead	Bin	percent	2,5	2,6	0.017065999999999998
US National	4 wk ahead	Bin	percent	2,6	2,7	0.017072
US National	4 wk ahead	Bin	percent	2,7	2,8	0.017057
US National	4 wk ahead	Bin	percent	2,8	2,9	0.017024
US National	4 wk ahead	Bin	percent	2,9	3	0.016978999999999998
US National	4 wk ahead	Bin	percent	3	3,1	0.016923
US National	4 wk ahead	Bin	percent	3,1	3,2	0.01686
US National	4 wk ahead	Bin	percent	3,2	3,3	0.016791999999999998
US National	4 wk ahead	Bin	percent	3,3	3,4	0.016721
US National	4 wk ahead	Bin	percent	3,4	3,5	0.016645999999999998
US National	4 wk ahead	Bin	percent	3,5	3,6	0.016568
US National	4 wk ahead	Bin	percent	3,6	3,7	0.016485
US National	4 wk ahead	Bin	percent	3,7	3,8	0.016394
US National	4 wk ahead	Bin	percent	3,8	3,9	0.016293
US National	4 wk ahead	Bin	percent	3,9	4	0.016177
US National	4 wk ahead	Bin	percent	4	4,1	0.016041
US National	4 wk ahead	Bin	percent	4,1	4,2	0.015882
US National	4 wk ahead	Bin	percent	4,2	4,3	0.015694
US National	4 wk ahead	Bin	percent	4,3	4,4	0.015474
US National	4 wk ahead	Bin	percent	4,4	4,5	0.015217999999999999
US National	4 wk ahead	Bin	percent	4,5	4,6	0.014924999999999999
US National	4 wk ahead	Bin	percent	4,6	4,7	0.014594
US National	4 wk ahead	Bin	percent	4,7	4,8	0.014225
US National	4 wk ahead	Bin	percent	4,8	4,9	0.013819999999999999
US National	4 wk ahead	Bin	percent	4,9	5	0.013382999999999999
US National	4 wk ahead	Bin	percent	5	5,1	0.012919
US National	4 wk ahead	Bin	percent	5,1	5,2	0.012431999999999999
US National	4 wk ahead	Bin	percent	5,2	5,3	0.011928
US National	4 wk ahead	Bin	percent	5,3	5,4	0.011412
US National	4 wk ahead	Bin	percent	5,4	5,5	0.010891999999999999
US National	4 wk ahead	Bin	percent	5,5	5,6	0.010371
US National	4 wk ahead	Bin	percent	5,6	5,7	0.009855
US National	4 wk ahead	Bin	percent	5,7	5,8	0.009347
US National	4 wk ahead	Bin	percent	5,8	5,9	0.008851999999999999
US National	4 wk ahead	Bin	percent	5,9	6	0.008371
US National	4 wk ahead	Bin	percent	6	6,1	0.007906
US National	4 wk ahead	Bin	percent	6,1	6,2	0.0074589999999999995
US National	4 wk ahead	Bin	percent	6,2	6,3	0.00703
US National	4 wk ahead	Bin	percent	6,3	6,4	0.00662
US National	4 wk ahead	Bin	percent	6,4	6,5	0.006228
US National	4 wk ahead	Bin	percent	6,5	6,6	0.005855
US National	4 wk ahead	Bin	percent	6,6	6,7	0.005501
US National	4 wk ahead	Bin	percent	6,7	6,8	0.005164
US National	4 wk ahead	Bin	percent	6,8	6,9	0.004843999999999999
US National	4 wk ahead	Bin	percent	6,9	7	0.00454
US National	4 wk ahead	Bin	percent	7	7,1	0.004251
US National	4 wk ahead	Bin	percent	7,1	7,2	0.003975
US National	4 wk ahead	Bin	percent	7,2	7,3	0.0037129999999999997
US National	4 wk ahead	Bin	percent	7,3	7,4	0.0034609999999999997
US National	4 wk ahead	Bin	percent	7,4	7,5	0.0032199999999999998
US National	4 wk ahead	Bin	percent	7,5	7,6	0.0029879999999999998
US National	4 wk ahead	Bin	percent	7,6	7,7	0.002764
US National	4 wk ahead	Bin	percent	7,7	7,8	0.002549
US National	4 wk ahead	Bin	percent	7,8	7,9	0.0023409999999999998
US National	4 wk ahead	Bin	percent	7,9	8	0.002142
US National	4 wk ahead	Bin	percent	8	8,1	0.0019529999999999999
US National	4 wk ahead	Bin	percent	8,1	8,2	0.0017749999999999999
US National	4 wk ahead	Bin	percent	8,2	8,3	0.0016099999999999999
US National	4 wk ahead	Bin	percent	8,3	8,4	0.001459
US National	4 wk ahead	Bin	percent	8,4	8,5	0.001325
US National	4 wk ahead	Bin	percent	8,5	8,6	0.00121
US National	4 wk ahead	Bin	percent	8,6	8,7	0.0011149999999999999
US National	4 wk ahead	Bin	percent	8,7	8,8	0.001041
US National	4 wk ahead	Bin	percent	8,8	8,9	0.00099
US National	4 wk ahead	Bin	percent	8,9	9	0.0009609999999999999
US National	4 wk ahead	Bin	percent	9	9,1	0.000954
US National	4 wk ahead	Bin	percent	9,1	9,2	0.000968
US National	4 wk ahead	Bin	percent	9,2	9,3	0.001
US National	4 wk ahead	Bin	percent	9,3	9,4	0.001049
US National	4 wk ahead	Bin	percent	9,4	9,5	0.001111
US National	4 wk ahead	Bin	percent	9,5	9,6	0.001183
US National	4 wk ahead	Bin	percent	9,6	9,7	0.0012599999999999998
US National	4 wk ahead	Bin	percent	9,7	9,8	0.00134
US National	4 wk ahead	Bin	percent	9,8	9,9	0.001418
US National	4 wk ahead	Bin	percent	9,9	10	0.00149
US National	4 wk ahead	Bin	percent	10	10,1	0.0015539999999999998
US National	4 wk ahead	Bin	percent	10,1	10,2	0.0016079999999999998
US National	4 wk ahead	Bin	percent	10,2	10,3	0.001648
US National	4 wk ahead	Bin	percent	10,3	10,4	0.001674
US National	4 wk ahead	Bin	percent	10,4	10,5	0.001686
US National	4 wk ahead	Bin	percent	10,5	10,6	0.001684
US National	4 wk ahead	Bin	percent	10,6	10,7	0.001669
US National	4 wk ahead	Bin	percent	10,7	10,8	0.001642
US National	4 wk ahead	Bin	percent	10,8	10,9	0.001606
US National	4 wk ahead	Bin	percent	10,9	11	0.001563
US National	4 wk ahead	Bin	percent	11	11,1	0.001514
US National	4 wk ahead	Bin	percent	11,1	11,2	0.0014629999999999999
US National	4 wk ahead	Bin	percent	11,2	11,3	0.0014119999999999998
US National	4 wk ahead	Bin	percent	11,3	11,4	0.001361
US National	4 wk ahead	Bin	percent	11,4	11,5	0.001315
US National	4 wk ahead	Bin	percent	11,5	11,6	0.001272
US National	4 wk ahead	Bin	percent	11,6	11,7	0.001235
US National	4 wk ahead	Bin	percent	11,7	11,8	0.001204
US National	4 wk ahead	Bin	percent	11,8	11,9	0.0011799999999999998
US National	4 wk ahead	Bin	percent	11,9	12	0.001163
US National	4 wk ahead	Bin	percent	12	12,1	0.001153
US National	4 wk ahead	Bin	percent	12,1	12,2	0.0011489999999999998
US National	4 wk ahead	Bin	percent	12,2	12,3	0.001151
US National	4 wk ahead	Bin	percent	12,3	12,4	0.0011589999999999999
US National	4 wk ahead	Bin	percent	12,4	12,5	0.001171
US National	4 wk ahead	Bin	percent	12,5	12,6	0.001186
US National	4 wk ahead	Bin	percent	12,6	12,7	0.0012029999999999999
US National	4 wk ahead	Bin	percent	12,7	12,8	0.0012209999999999999
US National	4 wk ahead	Bin	percent	12,8	12,9	0.001237
US National	4 wk ahead	Bin	percent	12,9	13	0.001251
US National	4 wk ahead	Bin	percent	13	100	0.028339999999999997
