# Supplementary material for: Use of daily Internet search query data improves real-time projections of influenza epidemics
Source: J R Soc Interface. 2018 Oct 10;15(147):20180220. doi: 10.1098/rsif.2018.0220 (PMC6228485; doi:10.1098/rsif.2018.0220)
Supplement: Prediction results in FluChallenge format [file rsif20180220supp2.gz › Forecast-files/mss-15-wikiWEEKnoNOW/8-34_paramrep.txt]

{"LL"	{17.008832903548978	75.61303796741484	183.2725810894573	258.73753574773406}}
{"DD"	{3.4022586411039795	4.932053855287268	6.311918770843057	6.762672285160804}}
{"R0max"	{1.436996581106031	2.3886417053405555	3.2584863855093356	3.743802833455734}}
{"R0min"	{0.8695926770452377	0.9970659822927774	1.1288003144058163	1.1596051931219251}}
{"Inf"	{631.3373993937294	945.6462665633172	1216.1706439266559	1334.0365739403032}}
{"Sus"	{45917.42658411045	53969.058621947894	75582.21596694365	94849.76941792597}}
{"R0(t)"	{1.0594857551869201	1.2369034112053756	1.442770605767913	1.509060984639662}}
{"Reff"	{0.5900005433258649	0.7111327130820351	0.9852165336965784	1.278078647990751}}
