# Supplementary material for: Use of daily Internet search query data improves real-time projections of influenza epidemics
Source: J R Soc Interface. 2018 Oct 10;15(147):20180220. doi: 10.1098/rsif.2018.0220 (PMC6228485; doi:10.1098/rsif.2018.0220)
Supplement: Prediction results in FluChallenge format [file rsif20180220supp2.gz › Forecast-files/mss-15-wikiWEEKnoNOW/5-1_paramrep.txt]

{"LL"	{66.50818572449504	145.13512069991594	393.7621209234268	482.1303960219473}}
{"DD"	{2.1675852225053154	4.1602016425951005	6.083186669338675	6.815213815181371}}
{"R0max"	{1.3909645618346735	1.8332695091589286	2.888268859900547	3.5901622661312387}}
{"R0min"	{0.8159053106844494	0.8567483923780188	1.0445162469899876	1.1313371767049296}}
{"Inf"	{351.92518779399535	800.9447529966278	1125.6085649084755	1272.4116308982143}}
{"Sus"	{70662.03764108058	74921.74266908836	85859.22180665856	90951.46664550746}}
{"R0(t)"	{0.9612778917402123	1.0659777027578603	1.2854772968734416	1.4864200277961166}}
{"Reff"	{0.7538551524333755	0.8843361339632568	1.0153627419941225	1.2105658367636163}}
