# Supplementary material for: Use of daily Internet search query data improves real-time projections of influenza epidemics
Source: J R Soc Interface. 2018 Oct 10;15(147):20180220. doi: 10.1098/rsif.2018.0220 (PMC6228485; doi:10.1098/rsif.2018.0220)
Supplement: Prediction results in FluChallenge format [file rsif20180220supp2.gz › Forecast-files/mss-15-wikiWEEKnoNOW/3-21_paramrep.txt]

{"LL"	{47.52270019056397	172.46805511489626	322.14065467839384	437.79848714309844}}
{"DD"	{2.919100459785461	3.7503896972719923	5.737188563679178	6.47724104033818}}
{"R0max"	{2.204150978809197	2.7339371927143925	3.468793749674794	3.850909435732694}}
{"R0min"	{0.865021975990139	0.947898511146668	1.0650661216703452	1.1390726452853188}}
{"Inf"	{1882.4994033826326	2461.1920788717207	3778.437304382092	4203.285921996469}}
{"Sus"	{40435.52238723251	44009.60299615698	52574.48032407424	71614.59919097438}}
{"R0(t)"	{1.5716272759613155	1.8080051908188446	2.17376870419678	2.318433412494441}}
{"Reff"	{0.7173983389448733	0.8868424197439481	1.0436339526275442	1.253120570367602}}
