# Supplementary material for: Use of daily Internet search query data improves real-time projections of influenza epidemics
Source: J R Soc Interface. 2018 Oct 10;15(147):20180220. doi: 10.1098/rsif.2018.0220 (PMC6228485; doi:10.1098/rsif.2018.0220)
Supplement: Prediction results in FluChallenge format [file rsif20180220supp2.gz › Forecast-files/mss-15-wikiWEEKnoNOW/4-35_paramrep.txt]

{"LL"	{17.122363721542214	82.15486741677378	212.52942632153733	294.65106102122303}}
{"DD"	{3.463397681087228	4.520163276719321	6.047265139321007	6.733768122369124}}
{"R0max"	{1.4937295682280862	2.50080705846269	3.4380171748744135	3.861211323755336}}
{"R0min"	{0.9247260963855665	1.0275348429310154	1.125627827077481	1.1628148777967822}}
{"Inf"	{620.8821293665299	819.9877263692385	1110.3240542584556	1232.37656887936}}
{"Sus"	{54089.28553847126	59938.9074709315	79441.27759028088	95838.10445922054}}
{"R0(t)"	{1.163382055926073	1.2585003540666642	1.4272096678209931	1.5240023385442227}}
{"Reff"	{0.7010864566064967	0.8273687323051496	1.0470837743259722	1.228751616690078}}
