# Supplementary material for: Use of daily Internet search query data improves real-time projections of influenza epidemics
Source: J R Soc Interface. 2018 Oct 10;15(147):20180220. doi: 10.1098/rsif.2018.0220 (PMC6228485; doi:10.1098/rsif.2018.0220)
Supplement: Prediction results in FluChallenge format [file rsif20180220supp2.gz › Forecast-files/mss-15-wikiWEEKnoNOW/3-29_paramrep.txt]

{"LL"	{33.770749694816764	73.92914034066766	188.40105660014245	306.43666134395426}}
{"DD"	{2.9383143557997156	4.751052775699653	5.9500779036487925	6.657976993246643}}
{"R0max"	{1.5710959023845759	2.4918624551858732	3.4587027348442683	3.9089759903717654}}
{"R0min"	{0.9387937402509905	0.9883822187701358	1.1041823715542114	1.1821947873419698}}
{"Inf"	{570.7715817870528	990.6314575366549	1309.700948863536	1474.1340217469483}}
{"Sus"	{39075.80614205007	48503.067600278184	69481.47943022971	84363.38097733205}}
{"R0(t)"	{1.1849213051233127	1.4167791029352743	1.6540452035844613	1.7743687044414056}}
{"Reff"	{0.5903467991060771	0.7446378552590863	1.017540031554226	1.2877186888626917}}
