# Supplementary material for: Use of daily Internet search query data improves real-time projections of influenza epidemics
Source: J R Soc Interface. 2018 Oct 10;15(147):20180220. doi: 10.1098/rsif.2018.0220 (PMC6228485; doi:10.1098/rsif.2018.0220)
Supplement: Prediction results in FluChallenge format [file rsif20180220supp2.gz › Forecast-files/mss-15-wikiWEEKnoNOW/2015-EW19.csv]

Location	Target	Type	Unit	Bin_start_incl	Bin_end_notincl	Value
US National	1 wk ahead	Point	percent	NA	NA	0.9380000000000001
US National	1 wk ahead	Bin	percent	0	0.1	0.002474
US National	1 wk ahead	Bin	percent	0.1	0.2	0.007658
US National	1 wk ahead	Bin	percent	0.2	0.3	0.018806
US National	1 wk ahead	Bin	percent	0.3	0.4	0.037237
US National	1 wk ahead	Bin	percent	0.4	0.5	0.060391
US National	1 wk ahead	Bin	percent	0.5	0.6	0.081386
US National	1 wk ahead	Bin	percent	0.6	0.7	0.09262
US National	1 wk ahead	Bin	percent	0.7	0.8	0.091246
US National	1 wk ahead	Bin	percent	0.8	0.9	0.08092099999999999
US National	1 wk ahead	Bin	percent	0.9	1	0.067913
US National	1 wk ahead	Bin	percent	1	1.1	0.056685
US National	1 wk ahead	Bin	percent	1.1	1.2	0.049129
US National	1 wk ahead	Bin	percent	1.2	1.3	0.045422
US National	1 wk ahead	Bin	percent	1.3	1.4	0.044417
US National	1 wk ahead	Bin	percent	1.4	1.5	0.044087
US National	1 wk ahead	Bin	percent	1.5	1.6	0.042355
US National	1 wk ahead	Bin	percent	1.6	1.7	0.038197999999999996
US National	1 wk ahead	Bin	percent	1.7	1.8	0.032373
US National	1 wk ahead	Bin	percent	1.8	1.9	0.026556999999999997
US National	1 wk ahead	Bin	percent	1.9	2	0.021533
US National	1 wk ahead	Bin	percent	2	2.1	0.016784
US National	1 wk ahead	Bin	percent	2.1	2.2	0.011996
US National	1 wk ahead	Bin	percent	2.2	2.3	0.008
US National	1 wk ahead	Bin	percent	2.3	2.4	0.005725999999999999
US National	1 wk ahead	Bin	percent	2.4	2.5	0.0048969999999999994
US National	1 wk ahead	Bin	percent	2.5	2.6	0.004359
US National	1 wk ahead	Bin	percent	2.6	2.7	0.003356
US National	1 wk ahead	Bin	percent	2.7	2.8	0.002049
US National	1 wk ahead	Bin	percent	2.8	2.9	0.0009639999999999999
US National	1 wk ahead	Bin	percent	2.9	3	0.000346
US National	1 wk ahead	Bin	percent	3	3.1	0.000094
US National	1 wk ahead	Bin	percent	3.1	3.2	0.000018999999999999998
US National	1 wk ahead	Bin	percent	3.2	3.3	3.e-6
US National	1 wk ahead	Bin	percent	3.3	3.4	0.
US National	1 wk ahead	Bin	percent	3.4	3.5	0.
US National	1 wk ahead	Bin	percent	3.5	3.6	0.
US National	1 wk ahead	Bin	percent	3.6	3.7	0.
US National	1 wk ahead	Bin	percent	3.7	3.8	0.
US National	1 wk ahead	Bin	percent	3.8	3.9	0.
US National	1 wk ahead	Bin	percent	3.9	4	0.
US National	1 wk ahead	Bin	percent	4	4.1	0.
US National	1 wk ahead	Bin	percent	4.1	4.2	0.
US National	1 wk ahead	Bin	percent	4.2	4.3	0.
US National	1 wk ahead	Bin	percent	4.3	4.4	0.
US National	1 wk ahead	Bin	percent	4.4	4.5	0.
US National	1 wk ahead	Bin	percent	4.5	4.6	0.
US National	1 wk ahead	Bin	percent	4.6	4.7	0.
US National	1 wk ahead	Bin	percent	4.7	4.8	0.
US National	1 wk ahead	Bin	percent	4.8	4.9	0.
US National	1 wk ahead	Bin	percent	4.9	5	0.
US National	1 wk ahead	Bin	percent	5	5.1	0.
US National	1 wk ahead	Bin	percent	5.1	5.2	0.
US National	1 wk ahead	Bin	percent	5.2	5.3	0.
US National	1 wk ahead	Bin	percent	5.3	5.4	0.
US National	1 wk ahead	Bin	percent	5.4	5.5	0.
US National	1 wk ahead	Bin	percent	5.5	5.6	0.
US National	1 wk ahead	Bin	percent	5.6	5.7	0.
US National	1 wk ahead	Bin	percent	5.7	5.8	0.
US National	1 wk ahead	Bin	percent	5.8	5.9	0.
US National	1 wk ahead	Bin	percent	5.9	6	0.
US National	1 wk ahead	Bin	percent	6	6.1	0.
US National	1 wk ahead	Bin	percent	6.1	6.2	0.
US National	1 wk ahead	Bin	percent	6.2	6.3	0.
US National	1 wk ahead	Bin	percent	6.3	6.4	0.
US National	1 wk ahead	Bin	percent	6.4	6.5	0.
US National	1 wk ahead	Bin	percent	6.5	6.6	0.
US National	1 wk ahead	Bin	percent	6.6	6.7	0.
US National	1 wk ahead	Bin	percent	6.7	6.8	0.
US National	1 wk ahead	Bin	percent	6.8	6.9	0.
US National	1 wk ahead	Bin	percent	6.9	7	0.
US National	1 wk ahead	Bin	percent	7	7.1	0.
US National	1 wk ahead	Bin	percent	7.1	7.2	0.
US National	1 wk ahead	Bin	percent	7.2	7.3	0.
US National	1 wk ahead	Bin	percent	7.3	7.4	0.
US National	1 wk ahead	Bin	percent	7.4	7.5	0.
US National	1 wk ahead	Bin	percent	7.5	7.6	0.
US National	1 wk ahead	Bin	percent	7.6	7.7	0.
US National	1 wk ahead	Bin	percent	7.7	7.8	0.
US National	1 wk ahead	Bin	percent	7.8	7.9	0.
US National	1 wk ahead	Bin	percent	7.9	8	0.
US National	1 wk ahead	Bin	percent	8	8.1	0.
US National	1 wk ahead	Bin	percent	8.1	8.2	0.
US National	1 wk ahead	Bin	percent	8.2	8.3	0.
US National	1 wk ahead	Bin	percent	8.3	8.4	0.
US National	1 wk ahead	Bin	percent	8.4	8.5	0.
US National	1 wk ahead	Bin	percent	8.5	8.6	0.
US National	1 wk ahead	Bin	percent	8.6	8.7	0.
US National	1 wk ahead	Bin	percent	8.7	8.8	0.
US National	1 wk ahead	Bin	percent	8.8	8.9	0.
US National	1 wk ahead	Bin	percent	8.9	9	0.
US National	1 wk ahead	Bin	percent	9	9.1	0.
US National	1 wk ahead	Bin	percent	9.1	9.2	0.
US National	1 wk ahead	Bin	percent	9.2	9.3	0.
US National	1 wk ahead	Bin	percent	9.3	9.4	0.
US National	1 wk ahead	Bin	percent	9.4	9.5	0.
US National	1 wk ahead	Bin	percent	9.5	9.6	0.
US National	1 wk ahead	Bin	percent	9.6	9.7	0.
US National	1 wk ahead	Bin	percent	9.7	9.8	0.
US National	1 wk ahead	Bin	percent	9.8	9.9	0.
US National	1 wk ahead	Bin	percent	9.9	10	0.
US National	1 wk ahead	Bin	percent	10	10.1	0.
US National	1 wk ahead	Bin	percent	10.1	10.2	0.
US National	1 wk ahead	Bin	percent	10.2	10.3	0.
US National	1 wk ahead	Bin	percent	10.3	10.4	0.
US National	1 wk ahead	Bin	percent	10.4	10.5	0.
US National	1 wk ahead	Bin	percent	10.5	10.6	0.
US National	1 wk ahead	Bin	percent	10.6	10.7	0.
US National	1 wk ahead	Bin	percent	10.7	10.8	0.
US National	1 wk ahead	Bin	percent	10.8	10.9	0.
US National	1 wk ahead	Bin	percent	10.9	11	0.
US National	1 wk ahead	Bin	percent	11	11.1	0.
US National	1 wk ahead	Bin	percent	11.1	11.2	0.
US National	1 wk ahead	Bin	percent	11.2	11.3	0.
US National	1 wk ahead	Bin	percent	11.3	11.4	0.
US National	1 wk ahead	Bin	percent	11.4	11.5	0.
US National	1 wk ahead	Bin	percent	11.5	11.6	0.
US National	1 wk ahead	Bin	percent	11.6	11.7	0.
US National	1 wk ahead	Bin	percent	11.7	11.8	0.
US National	1 wk ahead	Bin	percent	11.8	11.9	0.
US National	1 wk ahead	Bin	percent	11.9	12	0.
US National	1 wk ahead	Bin	percent	12	12.1	0.
US National	1 wk ahead	Bin	percent	12.1	12.2	0.
US National	1 wk ahead	Bin	percent	12.2	12.3	0.
US National	1 wk ahead	Bin	percent	12.3	12.4	0.
US National	1 wk ahead	Bin	percent	12.4	12.5	0.
US National	1 wk ahead	Bin	percent	12.5	12.6	0.
US National	1 wk ahead	Bin	percent	12.6	12.7	0.
US National	1 wk ahead	Bin	percent	12.7	12.8	0.
US National	1 wk ahead	Bin	percent	12.8	12.9	0.
US National	1 wk ahead	Bin	percent	12.9	13	0.
US National	1 wk ahead	Bin	percent	13	100	0.
US National	2 wk ahead	Point	percent	NA	NA	0.7828
US National	2 wk ahead	Bin	percent	0	0.1	0.041496
US National	2 wk ahead	Bin	percent	0.1	0.2	0.054980999999999995
US National	2 wk ahead	Bin	percent	0.2	0.3	0.06655699999999999
US National	2 wk ahead	Bin	percent	0.3	0.4	0.073989
US National	2 wk ahead	Bin	percent	0.4	0.5	0.076039
US National	2 wk ahead	Bin	percent	0.5	0.6	0.072894
US National	2 wk ahead	Bin	percent	0.6	0.7	0.065973
US National	2 wk ahead	Bin	percent	0.7	0.8	0.057273
US National	2 wk ahead	Bin	percent	0.8	0.9	0.048637
US National	2 wk ahead	Bin	percent	0.9	1	0.041277
US National	2 wk ahead	Bin	percent	1	1.1	0.035663
US National	2 wk ahead	Bin	percent	1.1	1.2	0.031716
US National	2 wk ahead	Bin	percent	1.2	1.3	0.029096999999999998
US National	2 wk ahead	Bin	percent	1.3	1.4	0.027423
US National	2 wk ahead	Bin	percent	1.4	1.5	0.026348999999999997
US National	2 wk ahead	Bin	percent	1.5	1.6	0.025537999999999998
US National	2 wk ahead	Bin	percent	1.6	1.7	0.024651
US National	2 wk ahead	Bin	percent	1.7	1.8	0.023405
US National	2 wk ahead	Bin	percent	1.8	1.9	0.021682999999999997
US National	2 wk ahead	Bin	percent	1.9	2	0.019591
US National	2 wk ahead	Bin	percent	2	2.1	0.017416
US National	2 wk ahead	Bin	percent	2.1	2.2	0.015479
US National	2 wk ahead	Bin	percent	2.2	2.3	0.013968
US National	2 wk ahead	Bin	percent	2.3	2.4	0.012848
US National	2 wk ahead	Bin	percent	2.4	2.5	0.011887
US National	2 wk ahead	Bin	percent	2.5	2.6	0.010798
US National	2 wk ahead	Bin	percent	2.6	2.7	0.009389
US National	2 wk ahead	Bin	percent	2.7	2.8	0.007658
US National	2 wk ahead	Bin	percent	2.8	2.9	0.005781
US National	2 wk ahead	Bin	percent	2.9	3	0.00401
US National	2 wk ahead	Bin	percent	3	3.1	0.0025629999999999997
US National	2 wk ahead	Bin	percent	3.1	3.2	0.001557
US National	2 wk ahead	Bin	percent	3.2	3.3	0.00101
US National	2 wk ahead	Bin	percent	3.3	3.4	0.0008749999999999999
US National	2 wk ahead	Bin	percent	3.4	3.5	0.001075
US National	2 wk ahead	Bin	percent	3.5	3.6	0.0015119999999999999
US National	2 wk ahead	Bin	percent	3.6	3.7	0.002056
US National	2 wk ahead	Bin	percent	3.7	3.8	0.002548
US National	2 wk ahead	Bin	percent	3.8	3.9	0.002832
US National	2 wk ahead	Bin	percent	3.9	4	0.002815
US National	2 wk ahead	Bin	percent	4	4.1	0.002498
US National	2 wk ahead	Bin	percent	4.1	4.2	0.001979
US National	2 wk ahead	Bin	percent	4.2	4.3	0.0014
US National	2 wk ahead	Bin	percent	4.3	4.4	0.0008839999999999999
US National	2 wk ahead	Bin	percent	4.4	4.5	0.000498
US National	2 wk ahead	Bin	percent	4.5	4.6	0.00025
US National	2 wk ahead	Bin	percent	4.6	4.7	0.000112
US National	2 wk ahead	Bin	percent	4.7	4.8	0.000044999999999999996
US National	2 wk ahead	Bin	percent	4.8	4.9	0.000016
US National	2 wk ahead	Bin	percent	4.9	5	4.9999999999999996e-6
US National	2 wk ahead	Bin	percent	5	5.1	1.e-6
US National	2 wk ahead	Bin	percent	5.1	5.2	0.
US National	2 wk ahead	Bin	percent	5.2	5.3	0.
US National	2 wk ahead	Bin	percent	5.3	5.4	0.
US National	2 wk ahead	Bin	percent	5.4	5.5	0.
US National	2 wk ahead	Bin	percent	5.5	5.6	0.
US National	2 wk ahead	Bin	percent	5.6	5.7	0.
US National	2 wk ahead	Bin	percent	5.7	5.8	0.
US National	2 wk ahead	Bin	percent	5.8	5.9	0.
US National	2 wk ahead	Bin	percent	5.9	6	0.
US National	2 wk ahead	Bin	percent	6	6.1	0.
US National	2 wk ahead	Bin	percent	6.1	6.2	0.
US National	2 wk ahead	Bin	percent	6.2	6.3	0.
US National	2 wk ahead	Bin	percent	6.3	6.4	0.
US National	2 wk ahead	Bin	percent	6.4	6.5	0.
US National	2 wk ahead	Bin	percent	6.5	6.6	0.
US National	2 wk ahead	Bin	percent	6.6	6.7	0.
US National	2 wk ahead	Bin	percent	6.7	6.8	0.
US National	2 wk ahead	Bin	percent	6.8	6.9	0.
US National	2 wk ahead	Bin	percent	6.9	7	0.
US National	2 wk ahead	Bin	percent	7	7.1	0.
US National	2 wk ahead	Bin	percent	7.1	7.2	0.
US National	2 wk ahead	Bin	percent	7.2	7.3	0.
US National	2 wk ahead	Bin	percent	7.3	7.4	0.
US National	2 wk ahead	Bin	percent	7.4	7.5	0.
US National	2 wk ahead	Bin	percent	7.5	7.6	0.
US National	2 wk ahead	Bin	percent	7.6	7.7	0.
US National	2 wk ahead	Bin	percent	7.7	7.8	0.
US National	2 wk ahead	Bin	percent	7.8	7.9	0.
US National	2 wk ahead	Bin	percent	7.9	8	0.
US National	2 wk ahead	Bin	percent	8	8.1	0.
US National	2 wk ahead	Bin	percent	8.1	8.2	0.
US National	2 wk ahead	Bin	percent	8.2	8.3	0.
US National	2 wk ahead	Bin	percent	8.3	8.4	0.
US National	2 wk ahead	Bin	percent	8.4	8.5	0.
US National	2 wk ahead	Bin	percent	8.5	8.6	0.
US National	2 wk ahead	Bin	percent	8.6	8.7	0.
US National	2 wk ahead	Bin	percent	8.7	8.8	0.
US National	2 wk ahead	Bin	percent	8.8	8.9	0.
US National	2 wk ahead	Bin	percent	8.9	9	0.
US National	2 wk ahead	Bin	percent	9	9.1	0.
US National	2 wk ahead	Bin	percent	9.1	9.2	0.
US National	2 wk ahead	Bin	percent	9.2	9.3	0.
US National	2 wk ahead	Bin	percent	9.3	9.4	0.
US National	2 wk ahead	Bin	percent	9.4	9.5	0.
US National	2 wk ahead	Bin	percent	9.5	9.6	0.
US National	2 wk ahead	Bin	percent	9.6	9.7	0.
US National	2 wk ahead	Bin	percent	9.7	9.8	0.
US National	2 wk ahead	Bin	percent	9.8	9.9	0.
US National	2 wk ahead	Bin	percent	9.9	10	0.
US National	2 wk ahead	Bin	percent	10	10.1	0.
US National	2 wk ahead	Bin	percent	10.1	10.2	0.
US National	2 wk ahead	Bin	percent	10.2	10.3	0.
US National	2 wk ahead	Bin	percent	10.3	10.4	0.
US National	2 wk ahead	Bin	percent	10.4	10.5	0.
US National	2 wk ahead	Bin	percent	10.5	10.6	0.
US National	2 wk ahead	Bin	percent	10.6	10.7	0.
US National	2 wk ahead	Bin	percent	10.7	10.8	0.
US National	2 wk ahead	Bin	percent	10.8	10.9	0.
US National	2 wk ahead	Bin	percent	10.9	11	0.
US National	2 wk ahead	Bin	percent	11	11.1	0.
US National	2 wk ahead	Bin	percent	11.1	11.2	0.
US National	2 wk ahead	Bin	percent	11.2	11.3	0.
US National	2 wk ahead	Bin	percent	11.3	11.4	0.
US National	2 wk ahead	Bin	percent	11.4	11.5	0.
US National	2 wk ahead	Bin	percent	11.5	11.6	0.
US National	2 wk ahead	Bin	percent	11.6	11.7	0.
US National	2 wk ahead	Bin	percent	11.7	11.8	0.
US National	2 wk ahead	Bin	percent	11.8	11.9	0.
US National	2 wk ahead	Bin	percent	11.9	12	0.
US National	2 wk ahead	Bin	percent	12	12.1	0.
US National	2 wk ahead	Bin	percent	12.1	12.2	0.
US National	2 wk ahead	Bin	percent	12.2	12.3	0.
US National	2 wk ahead	Bin	percent	12.3	12.4	0.
US National	2 wk ahead	Bin	percent	12.4	12.5	0.
US National	2 wk ahead	Bin	percent	12.5	12.6	0.
US National	2 wk ahead	Bin	percent	12.6	12.7	0.
US National	2 wk ahead	Bin	percent	12.7	12.8	0.
US National	2 wk ahead	Bin	percent	12.8	12.9	0.
US National	2 wk ahead	Bin	percent	12.9	13	0.
US National	2 wk ahead	Bin	percent	13	100	0.
US National	3 wk ahead	Point	percent	NA	NA	0.7312000000000001
US National	3 wk ahead	Bin	percent	0	0.1	0.064194
US National	3 wk ahead	Bin	percent	0.1	0.2	0.073071
US National	3 wk ahead	Bin	percent	0.2	0.3	0.07757399999999999
US National	3 wk ahead	Bin	percent	0.3	0.4	0.077168
US National	3 wk ahead	Bin	percent	0.4	0.5	0.072395
US National	3 wk ahead	Bin	percent	0.5	0.6	0.06462
US National	3 wk ahead	Bin	percent	0.6	0.7	0.055536999999999996
US National	3 wk ahead	Bin	percent	0.7	0.8	0.046669999999999996
US National	3 wk ahead	Bin	percent	0.8	0.9	0.039049
US National	3 wk ahead	Bin	percent	0.9	1	0.033135
US National	3 wk ahead	Bin	percent	1	1.1	0.028931
US National	3 wk ahead	Bin	percent	1.1	1.2	0.026164
US National	3 wk ahead	Bin	percent	1.2	1.3	0.024440999999999997
US National	3 wk ahead	Bin	percent	1.3	1.4	0.023363
US National	3 wk ahead	Bin	percent	1.4	1.5	0.02258
US National	3 wk ahead	Bin	percent	1.5	1.6	0.021832999999999998
US National	3 wk ahead	Bin	percent	1.6	1.7	0.020968999999999998
US National	3 wk ahead	Bin	percent	1.7	1.8	0.019926
US National	3 wk ahead	Bin	percent	1.8	1.9	0.018708
US National	3 wk ahead	Bin	percent	1.9	2	0.017339999999999998
US National	3 wk ahead	Bin	percent	2	2.1	0.015851999999999998
US National	3 wk ahead	Bin	percent	2.1	2.2	0.014275
US National	3 wk ahead	Bin	percent	2.2	2.3	0.012667
US National	3 wk ahead	Bin	percent	2.3	2.4	0.01111
US National	3 wk ahead	Bin	percent	2.4	2.5	0.00971
US National	3 wk ahead	Bin	percent	2.5	2.6	0.008565
US National	3 wk ahead	Bin	percent	2.6	2.7	0.007732999999999999
US National	3 wk ahead	Bin	percent	2.7	2.8	0.007221999999999999
US National	3 wk ahead	Bin	percent	2.8	2.9	0.0069819999999999995
US National	3 wk ahead	Bin	percent	2.9	3	0.0069229999999999995
US National	3 wk ahead	Bin	percent	3	3.1	0.006931
US National	3 wk ahead	Bin	percent	3.1	3.2	0.006887
US National	3 wk ahead	Bin	percent	3.2	3.3	0.006686999999999999
US National	3 wk ahead	Bin	percent	3.3	3.4	0.006261999999999999
US National	3 wk ahead	Bin	percent	3.4	3.5	0.005592
US National	3 wk ahead	Bin	percent	3.5	3.6	0.004719999999999999
US National	3 wk ahead	Bin	percent	3.6	3.7	0.003738
US National	3 wk ahead	Bin	percent	3.7	3.8	0.0027619999999999997
US National	3 wk ahead	Bin	percent	3.8	3.9	0.001895
US National	3 wk ahead	Bin	percent	3.9	4	0.001204
US National	3 wk ahead	Bin	percent	4	4.1	0.0007059999999999999
US National	3 wk ahead	Bin	percent	4.1	4.2	0.00038199999999999996
US National	3 wk ahead	Bin	percent	4.2	4.3	0.000192
US National	3 wk ahead	Bin	percent	4.3	4.4	0.00009499999999999999
US National	3 wk ahead	Bin	percent	4.4	4.5	0.000056999999999999996
US National	3 wk ahead	Bin	percent	4.5	4.6	0.000063
US National	3 wk ahead	Bin	percent	4.6	4.7	0.000113
US National	3 wk ahead	Bin	percent	4.7	4.8	0.00022099999999999998
US National	3 wk ahead	Bin	percent	4.8	4.9	0.000406
US National	3 wk ahead	Bin	percent	4.9	5	0.00069
US National	3 wk ahead	Bin	percent	5	5.1	0.001075
US National	3 wk ahead	Bin	percent	5.1	5.2	0.001536
US National	3 wk ahead	Bin	percent	5.2	5.3	0.0020139999999999997
US National	3 wk ahead	Bin	percent	5.3	5.4	0.002423
US National	3 wk ahead	Bin	percent	5.4	5.5	0.002672
US National	3 wk ahead	Bin	percent	5.5	5.6	0.002704
US National	3 wk ahead	Bin	percent	5.6	5.7	0.00251
US National	3 wk ahead	Bin	percent	5.7	5.8	0.002137
US National	3 wk ahead	Bin	percent	5.8	5.9	0.001669
US National	3 wk ahead	Bin	percent	5.9	6	0.0011949999999999999
US National	3 wk ahead	Bin	percent	6	6.1	0.000785
US National	3 wk ahead	Bin	percent	6.1	6.2	0.000473
US National	3 wk ahead	Bin	percent	6.2	6.3	0.00026199999999999997
US National	3 wk ahead	Bin	percent	6.3	6.4	0.000133
US National	3 wk ahead	Bin	percent	6.4	6.5	0.000062
US National	3 wk ahead	Bin	percent	6.5	6.6	0.000026
US National	3 wk ahead	Bin	percent	6.6	6.7	9.999999999999999e-6
US National	3 wk ahead	Bin	percent	6.7	6.8	4.e-6
US National	3 wk ahead	Bin	percent	6.8	6.9	1.e-6
US National	3 wk ahead	Bin	percent	6.9	7	0.
US National	3 wk ahead	Bin	percent	7	7.1	0.
US National	3 wk ahead	Bin	percent	7.1	7.2	0.
US National	3 wk ahead	Bin	percent	7.2	7.3	0.
US National	3 wk ahead	Bin	percent	7.3	7.4	0.
US National	3 wk ahead	Bin	percent	7.4	7.5	0.
US National	3 wk ahead	Bin	percent	7.5	7.6	0.
US National	3 wk ahead	Bin	percent	7.6	7.7	0.
US National	3 wk ahead	Bin	percent	7.7	7.8	0.
US National	3 wk ahead	Bin	percent	7.8	7.9	0.
US National	3 wk ahead	Bin	percent	7.9	8	0.
US National	3 wk ahead	Bin	percent	8	8.1	0.
US National	3 wk ahead	Bin	percent	8.1	8.2	0.
US National	3 wk ahead	Bin	percent	8.2	8.3	0.
US National	3 wk ahead	Bin	percent	8.3	8.4	0.
US National	3 wk ahead	Bin	percent	8.4	8.5	0.
US National	3 wk ahead	Bin	percent	8.5	8.6	0.
US National	3 wk ahead	Bin	percent	8.6	8.7	0.
US National	3 wk ahead	Bin	percent	8.7	8.8	0.
US National	3 wk ahead	Bin	percent	8.8	8.9	0.
US National	3 wk ahead	Bin	percent	8.9	9	0.
US National	3 wk ahead	Bin	percent	9	9.1	0.
US National	3 wk ahead	Bin	percent	9.1	9.2	0.
US National	3 wk ahead	Bin	percent	9.2	9.3	0.
US National	3 wk ahead	Bin	percent	9.3	9.4	0.
US National	3 wk ahead	Bin	percent	9.4	9.5	0.
US National	3 wk ahead	Bin	percent	9.5	9.6	0.
US National	3 wk ahead	Bin	percent	9.6	9.7	0.
US National	3 wk ahead	Bin	percent	9.7	9.8	0.
US National	3 wk ahead	Bin	percent	9.8	9.9	0.
US National	3 wk ahead	Bin	percent	9.9	10	0.
US National	3 wk ahead	Bin	percent	10	10.1	0.
US National	3 wk ahead	Bin	percent	10.1	10.2	0.
US National	3 wk ahead	Bin	percent	10.2	10.3	0.
US National	3 wk ahead	Bin	percent	10.3	10.4	0.
US National	3 wk ahead	Bin	percent	10.4	10.5	0.
US National	3 wk ahead	Bin	percent	10.5	10.6	0.
US National	3 wk ahead	Bin	percent	10.6	10.7	0.
US National	3 wk ahead	Bin	percent	10.7	10.8	0.
US National	3 wk ahead	Bin	percent	10.8	10.9	0.
US National	3 wk ahead	Bin	percent	10.9	11	0.
US National	3 wk ahead	Bin	percent	11	11.1	0.
US National	3 wk ahead	Bin	percent	11.1	11.2	0.
US National	3 wk ahead	Bin	percent	11.2	11.3	0.
US National	3 wk ahead	Bin	percent	11.3	11.4	0.
US National	3 wk ahead	Bin	percent	11.4	11.5	0.
US National	3 wk ahead	Bin	percent	11.5	11.6	0.
US National	3 wk ahead	Bin	percent	11.6	11.7	0.
US National	3 wk ahead	Bin	percent	11.7	11.8	0.
US National	3 wk ahead	Bin	percent	11.8	11.9	0.
US National	3 wk ahead	Bin	percent	11.9	12	0.
US National	3 wk ahead	Bin	percent	12	12.1	0.
US National	3 wk ahead	Bin	percent	12.1	12.2	0.
US National	3 wk ahead	Bin	percent	12.2	12.3	0.
US National	3 wk ahead	Bin	percent	12.3	12.4	0.
US National	3 wk ahead	Bin	percent	12.4	12.5	0.
US National	3 wk ahead	Bin	percent	12.5	12.6	0.
US National	3 wk ahead	Bin	percent	12.6	12.7	0.
US National	3 wk ahead	Bin	percent	12.7	12.8	0.
US National	3 wk ahead	Bin	percent	12.8	12.9	0.
US National	3 wk ahead	Bin	percent	12.9	13	0.
US National	3 wk ahead	Bin	percent	13	100	0.
US National	4 wk ahead	Point	percent	NA	NA	0.6988000000000001
US National	4 wk ahead	Bin	percent	0	0.1	0.07607
US National	4 wk ahead	Bin	percent	0.1	0.2	0.081415
US National	4 wk ahead	Bin	percent	0.2	0.3	0.081951
US National	4 wk ahead	Bin	percent	0.3	0.4	0.077945
US National	4 wk ahead	Bin	percent	0.4	0.5	0.070501
US National	4 wk ahead	Bin	percent	0.5	0.6	0.061172
US National	4 wk ahead	Bin	percent	0.6	0.7	0.051497999999999995
US National	4 wk ahead	Bin	percent	0.7	0.8	0.042668
US National	4 wk ahead	Bin	percent	0.8	0.9	0.035366
US National	4 wk ahead	Bin	percent	0.9	1	0.029810999999999997
US National	4 wk ahead	Bin	percent	1	1.1	0.025889
US National	4 wk ahead	Bin	percent	1.1	1.2	0.023302
US National	4 wk ahead	Bin	percent	1.2	1.3	0.021681
US National	4 wk ahead	Bin	percent	1.3	1.4	0.020661
US National	4 wk ahead	Bin	percent	1.4	1.5	0.019934
US National	4 wk ahead	Bin	percent	1.5	1.6	0.01928
US National	4 wk ahead	Bin	percent	1.6	1.7	0.018581999999999998
US National	4 wk ahead	Bin	percent	1.7	1.8	0.0178
US National	4 wk ahead	Bin	percent	1.8	1.9	0.016943
US National	4 wk ahead	Bin	percent	1.9	2	0.016021
US National	4 wk ahead	Bin	percent	2	2.1	0.015023
US National	4 wk ahead	Bin	percent	2.1	2.2	0.013921999999999999
US National	4 wk ahead	Bin	percent	2.2	2.3	0.01269
US National	4 wk ahead	Bin	percent	2.3	2.4	0.011328
US National	4 wk ahead	Bin	percent	2.4	2.5	0.00988
US National	4 wk ahead	Bin	percent	2.5	2.6	0.008428
US National	4 wk ahead	Bin	percent	2.6	2.7	0.007081
US National	4 wk ahead	Bin	percent	2.7	2.8	0.005946
US National	4 wk ahead	Bin	percent	2.8	2.9	0.005101
US National	4 wk ahead	Bin	percent	2.9	3	0.0045769999999999995
US National	4 wk ahead	Bin	percent	3	3.1	0.004349
US National	4 wk ahead	Bin	percent	3.1	3.2	0.004340999999999999
US National	4 wk ahead	Bin	percent	3.2	3.3	0.004457
US National	4 wk ahead	Bin	percent	3.3	3.4	0.004606
US National	4 wk ahead	Bin	percent	3.4	3.5	0.00473
US National	4 wk ahead	Bin	percent	3.5	3.6	0.004814
US National	4 wk ahead	Bin	percent	3.6	3.7	0.004872
US National	4 wk ahead	Bin	percent	3.7	3.8	0.004922999999999999
US National	4 wk ahead	Bin	percent	3.8	3.9	0.004967
US National	4 wk ahead	Bin	percent	3.9	4	0.004967
US National	4 wk ahead	Bin	percent	4	4.1	0.004862
US National	4 wk ahead	Bin	percent	4.1	4.2	0.0045969999999999995
US National	4 wk ahead	Bin	percent	4.2	4.3	0.004147
US National	4 wk ahead	Bin	percent	4.3	4.4	0.0035359999999999996
US National	4 wk ahead	Bin	percent	4.4	4.5	0.0028309999999999997
US National	4 wk ahead	Bin	percent	4.5	4.6	0.002119
US National	4 wk ahead	Bin	percent	4.6	4.7	0.001478
US National	4 wk ahead	Bin	percent	4.7	4.8	0.0009599999999999999
US National	4 wk ahead	Bin	percent	4.8	4.9	0.000579
US National	4 wk ahead	Bin	percent	4.9	5	0.00032399999999999996
US National	4 wk ahead	Bin	percent	5	5.1	0.000169
US National	4 wk ahead	Bin	percent	5.1	5.2	0.000082
US National	4 wk ahead	Bin	percent	5.2	5.3	0.000037999999999999995
US National	4 wk ahead	Bin	percent	5.3	5.4	0.000019999999999999998
US National	4 wk ahead	Bin	percent	5.4	5.5	0.000018
US National	4 wk ahead	Bin	percent	5.5	5.6	0.000029
US National	4 wk ahead	Bin	percent	5.6	5.7	0.000058
US National	4 wk ahead	Bin	percent	5.7	5.8	0.00011399999999999999
US National	4 wk ahead	Bin	percent	5.8	5.9	0.00020899999999999998
US National	4 wk ahead	Bin	percent	5.9	6	0.000357
US National	4 wk ahead	Bin	percent	6	6.1	0.000569
US National	4 wk ahead	Bin	percent	6.1	6.2	0.000847
US National	4 wk ahead	Bin	percent	6.2	6.3	0.001179
US National	4 wk ahead	Bin	percent	6.3	6.4	0.001537
US National	4 wk ahead	Bin	percent	6.4	6.5	0.001883
US National	4 wk ahead	Bin	percent	6.5	6.6	0.00217
US National	4 wk ahead	Bin	percent	6.6	6.7	0.002359
US National	4 wk ahead	Bin	percent	6.7	6.8	0.002418
US National	4 wk ahead	Bin	percent	6.8	6.9	0.0023409999999999998
US National	4 wk ahead	Bin	percent	6.9	7	0.0021379999999999997
US National	4 wk ahead	Bin	percent	7	7.1	0.0018399999999999998
US National	4 wk ahead	Bin	percent	7.1	7.2	0.001491
US National	4 wk ahead	Bin	percent	7.2	7.3	0.001134
US National	4 wk ahead	Bin	percent	7.3	7.4	0.000808
US National	4 wk ahead	Bin	percent	7.4	7.5	0.000539
US National	4 wk ahead	Bin	percent	7.5	7.6	0.000335
US National	4 wk ahead	Bin	percent	7.6	7.7	0.000194
US National	4 wk ahead	Bin	percent	7.7	7.8	0.00010499999999999999
US National	4 wk ahead	Bin	percent	7.8	7.9	0.000052
US National	4 wk ahead	Bin	percent	7.9	8	0.000024
US National	4 wk ahead	Bin	percent	8	8.1	0.000011
US National	4 wk ahead	Bin	percent	8.1	8.2	4.e-6
US National	4 wk ahead	Bin	percent	8.2	8.3	2.e-6
US National	4 wk ahead	Bin	percent	8.3	8.4	1.e-6
US National	4 wk ahead	Bin	percent	8.4	8.5	0.
US National	4 wk ahead	Bin	percent	8.5	8.6	0.
US National	4 wk ahead	Bin	percent	8.6	8.7	0.
US National	4 wk ahead	Bin	percent	8.7	8.8	0.
US National	4 wk ahead	Bin	percent	8.8	8.9	0.
US National	4 wk ahead	Bin	percent	8.9	9	0.
US National	4 wk ahead	Bin	percent	9	9.1	0.
US National	4 wk ahead	Bin	percent	9.1	9.2	0.
US National	4 wk ahead	Bin	percent	9.2	9.3	0.
US National	4 wk ahead	Bin	percent	9.3	9.4	0.
US National	4 wk ahead	Bin	percent	9.4	9.5	0.
US National	4 wk ahead	Bin	percent	9.5	9.6	0.
US National	4 wk ahead	Bin	percent	9.6	9.7	0.
US National	4 wk ahead	Bin	percent	9.7	9.8	0.
US National	4 wk ahead	Bin	percent	9.8	9.9	0.
US National	4 wk ahead	Bin	percent	9.9	10	0.
US National	4 wk ahead	Bin	percent	10	10.1	0.
US National	4 wk ahead	Bin	percent	10.1	10.2	0.
US National	4 wk ahead	Bin	percent	10.2	10.3	0.
US National	4 wk ahead	Bin	percent	10.3	10.4	0.
US National	4 wk ahead	Bin	percent	10.4	10.5	0.
US National	4 wk ahead	Bin	percent	10.5	10.6	0.
US National	4 wk ahead	Bin	percent	10.6	10.7	0.
US National	4 wk ahead	Bin	percent	10.7	10.8	0.
US National	4 wk ahead	Bin	percent	10.8	10.9	0.
US National	4 wk ahead	Bin	percent	10.9	11	0.
US National	4 wk ahead	Bin	percent	11	11.1	0.
US National	4 wk ahead	Bin	percent	11.1	11.2	0.
US National	4 wk ahead	Bin	percent	11.2	11.3	0.
US National	4 wk ahead	Bin	percent	11.3	11.4	0.
US National	4 wk ahead	Bin	percent	11.4	11.5	0.
US National	4 wk ahead	Bin	percent	11.5	11.6	0.
US National	4 wk ahead	Bin	percent	11.6	11.7	0.
US National	4 wk ahead	Bin	percent	11.7	11.8	0.
US National	4 wk ahead	Bin	percent	11.8	11.9	0.
US National	4 wk ahead	Bin	percent	11.9	12	0.
US National	4 wk ahead	Bin	percent	12	12.1	0.
US National	4 wk ahead	Bin	percent	12.1	12.2	0.
US National	4 wk ahead	Bin	percent	12.2	12.3	0.
US National	4 wk ahead	Bin	percent	12.3	12.4	0.
US National	4 wk ahead	Bin	percent	12.4	12.5	0.
US National	4 wk ahead	Bin	percent	12.5	12.6	0.
US National	4 wk ahead	Bin	percent	12.6	12.7	0.
US National	4 wk ahead	Bin	percent	12.7	12.8	0.
US National	4 wk ahead	Bin	percent	12.8	12.9	0.
US National	4 wk ahead	Bin	percent	12.9	13	0.
US National	4 wk ahead	Bin	percent	13	100	0.
