# Supplementary material for: Use of daily Internet search query data improves real-time projections of influenza epidemics
Source: J R Soc Interface. 2018 Oct 10;15(147):20180220. doi: 10.1098/rsif.2018.0220 (PMC6228485; doi:10.1098/rsif.2018.0220)
Supplement: Prediction results in FluChallenge format [file rsif20180220supp2.gz › Forecast-files/mss-15-wikiWEEKnoNOW/7-27_paramrep.txt]

{"LL"	{18.383154231560468	59.17799320249792	185.98701851403177	261.482015008829}}
{"DD"	{3.529688142565544	4.8131670987269555	5.992736414078103	6.639899592320238}}
{"R0max"	{2.250013699057676	2.7134378392128724	3.5583208466986176	3.8765747844358405}}
{"R0min"	{0.8276384053807777	0.908283692712764	1.0072212512954444	1.1201100540619655}}
{"Inf"	{1019.7660556054584	1402.2420195477835	1782.3376452259545	2057.354454808309}}
{"Sus"	{36906.44114211255	44096.61295684081	72790.62194591318	90182.8045743253}}
{"R0(t)"	{1.3334125586104997	1.5121898391032949	1.7946669133727888	1.9406135968406097}}
{"Reff"	{0.5315256026856668	0.733312516354017	1.1712459593827942	1.4599519379263017}}
