# Supplementary material for: Use of daily Internet search query data improves real-time projections of influenza epidemics
Source: J R Soc Interface. 2018 Oct 10;15(147):20180220. doi: 10.1098/rsif.2018.0220 (PMC6228485; doi:10.1098/rsif.2018.0220)
Supplement: Prediction results in FluChallenge format [file rsif20180220supp2.gz › Forecast-files/mss-15-wikiWEEKnoNOW/2015-EW12.csv]

Location	Target	Type	Unit	Bin_start_incl	Bin_end_notincl	Value
US National	1 wk ahead	Point	percent	NA	NA	2.0176000000000003
US National	1 wk ahead	Bin	percent	0	0.1	0.0009379999999999999
US National	1 wk ahead	Bin	percent	0.1	0.2	0.001593
US National	1 wk ahead	Bin	percent	0.2	0.3	0.0025429999999999997
US National	1 wk ahead	Bin	percent	0.3	0.4	0.0038399999999999997
US National	1 wk ahead	Bin	percent	0.4	0.5	0.005523999999999999
US National	1 wk ahead	Bin	percent	0.5	0.6	0.007639999999999999
US National	1 wk ahead	Bin	percent	0.6	0.7	0.010251999999999999
US National	1 wk ahead	Bin	percent	0.7	0.8	0.013443
US National	1 wk ahead	Bin	percent	0.8	0.9	0.017301
US National	1 wk ahead	Bin	percent	0.9	1	0.021852999999999997
US National	1 wk ahead	Bin	percent	1	1.1	0.02699
US National	1 wk ahead	Bin	percent	1.1	1.2	0.032416
US National	1 wk ahead	Bin	percent	1.2	1.3	0.037653
US National	1 wk ahead	Bin	percent	1.3	1.4	0.04213
US National	1 wk ahead	Bin	percent	1.4	1.5	0.045330999999999996
US National	1 wk ahead	Bin	percent	1.5	1.6	0.046942
US National	1 wk ahead	Bin	percent	1.6	1.7	0.046943
US National	1 wk ahead	Bin	percent	1.7	1.8	0.045602
US National	1 wk ahead	Bin	percent	1.8	1.9	0.043379
US National	1 wk ahead	Bin	percent	1.9	2	0.040781
US National	1 wk ahead	Bin	percent	2	2.1	0.038225999999999996
US National	1 wk ahead	Bin	percent	2.1	2.2	0.035948
US National	1 wk ahead	Bin	percent	2.2	2.3	0.033992
US National	1 wk ahead	Bin	percent	2.3	2.4	0.032258
US National	1 wk ahead	Bin	percent	2.4	2.5	0.030588999999999998
US National	1 wk ahead	Bin	percent	2.5	2.6	0.028849999999999997
US National	1 wk ahead	Bin	percent	2.6	2.7	0.026986
US National	1 wk ahead	Bin	percent	2.7	2.8	0.025027999999999998
US National	1 wk ahead	Bin	percent	2.8	2.9	0.023076
US National	1 wk ahead	Bin	percent	2.9	3	0.021241
US National	1 wk ahead	Bin	percent	3	3.1	0.019601
US National	1 wk ahead	Bin	percent	3.1	3.2	0.018158
US National	1 wk ahead	Bin	percent	3.2	3.3	0.01684
US National	1 wk ahead	Bin	percent	3.3	3.4	0.015538
US National	1 wk ahead	Bin	percent	3.4	3.5	0.014157
US National	1 wk ahead	Bin	percent	3.5	3.6	0.012662999999999999
US National	1 wk ahead	Bin	percent	3.6	3.7	0.011099
US National	1 wk ahead	Bin	percent	3.7	3.8	0.009564999999999999
US National	1 wk ahead	Bin	percent	3.8	3.9	0.008173
US National	1 wk ahead	Bin	percent	3.9	4	0.007009
US National	1 wk ahead	Bin	percent	4	4.1	0.006107
US National	1 wk ahead	Bin	percent	4.1	4.2	0.005447
US National	1 wk ahead	Bin	percent	4.2	4.3	0.004977
US National	1 wk ahead	Bin	percent	4.3	4.4	0.0046359999999999995
US National	1 wk ahead	Bin	percent	4.4	4.5	0.0043679999999999995
US National	1 wk ahead	Bin	percent	4.5	4.6	0.0041329999999999995
US National	1 wk ahead	Bin	percent	4.6	4.7	0.003903
US National	1 wk ahead	Bin	percent	4.7	4.8	0.0036609999999999998
US National	1 wk ahead	Bin	percent	4.8	4.9	0.0034
US National	1 wk ahead	Bin	percent	4.9	5	0.003124
US National	1 wk ahead	Bin	percent	5	5.1	0.0028469999999999997
US National	1 wk ahead	Bin	percent	5.1	5.2	0.002584
US National	1 wk ahead	Bin	percent	5.2	5.3	0.002353
US National	1 wk ahead	Bin	percent	5.3	5.4	0.002165
US National	1 wk ahead	Bin	percent	5.4	5.5	0.002029
US National	1 wk ahead	Bin	percent	5.5	5.6	0.0019459999999999998
US National	1 wk ahead	Bin	percent	5.6	5.7	0.001913
US National	1 wk ahead	Bin	percent	5.7	5.8	0.001919
US National	1 wk ahead	Bin	percent	5.8	5.9	0.0019459999999999998
US National	1 wk ahead	Bin	percent	5.9	6	0.00197
US National	1 wk ahead	Bin	percent	6	6.1	0.001969
US National	1 wk ahead	Bin	percent	6.1	6.2	0.0019219999999999999
US National	1 wk ahead	Bin	percent	6.2	6.3	0.0018169999999999998
US National	1 wk ahead	Bin	percent	6.3	6.4	0.001648
US National	1 wk ahead	Bin	percent	6.4	6.5	0.001424
US National	1 wk ahead	Bin	percent	6.5	6.6	0.0011639999999999999
US National	1 wk ahead	Bin	percent	6.6	6.7	0.0008939999999999999
US National	1 wk ahead	Bin	percent	6.7	6.8	0.000642
US National	1 wk ahead	Bin	percent	6.8	6.9	0.00042899999999999997
US National	1 wk ahead	Bin	percent	6.9	7	0.000266
US National	1 wk ahead	Bin	percent	7	7.1	0.000153
US National	1 wk ahead	Bin	percent	7.1	7.2	0.00008099999999999999
US National	1 wk ahead	Bin	percent	7.2	7.3	0.000039999999999999996
US National	1 wk ahead	Bin	percent	7.3	7.4	0.000018
US National	1 wk ahead	Bin	percent	7.4	7.5	7.e-6
US National	1 wk ahead	Bin	percent	7.5	7.6	3.e-6
US National	1 wk ahead	Bin	percent	7.6	7.7	1.e-6
US National	1 wk ahead	Bin	percent	7.7	7.8	0.
US National	1 wk ahead	Bin	percent	7.8	7.9	0.
US National	1 wk ahead	Bin	percent	7.9	8	0.
US National	1 wk ahead	Bin	percent	8	8.1	0.
US National	1 wk ahead	Bin	percent	8.1	8.2	0.
US National	1 wk ahead	Bin	percent	8.2	8.3	0.
US National	1 wk ahead	Bin	percent	8.3	8.4	0.
US National	1 wk ahead	Bin	percent	8.4	8.5	0.
US National	1 wk ahead	Bin	percent	8.5	8.6	0.
US National	1 wk ahead	Bin	percent	8.6	8.7	0.
US National	1 wk ahead	Bin	percent	8.7	8.8	0.
US National	1 wk ahead	Bin	percent	8.8	8.9	0.
US National	1 wk ahead	Bin	percent	8.9	9	0.
US National	1 wk ahead	Bin	percent	9	9.1	0.
US National	1 wk ahead	Bin	percent	9.1	9.2	0.
US National	1 wk ahead	Bin	percent	9.2	9.3	0.
US National	1 wk ahead	Bin	percent	9.3	9.4	0.
US National	1 wk ahead	Bin	percent	9.4	9.5	0.
US National	1 wk ahead	Bin	percent	9.5	9.6	0.
US National	1 wk ahead	Bin	percent	9.6	9.7	0.
US National	1 wk ahead	Bin	percent	9.7	9.8	0.
US National	1 wk ahead	Bin	percent	9.8	9.9	0.
US National	1 wk ahead	Bin	percent	9.9	10	0.
US National	1 wk ahead	Bin	percent	10	10.1	0.
US National	1 wk ahead	Bin	percent	10.1	10.2	0.
US National	1 wk ahead	Bin	percent	10.2	10.3	0.
US National	1 wk ahead	Bin	percent	10.3	10.4	0.
US National	1 wk ahead	Bin	percent	10.4	10.5	0.
US National	1 wk ahead	Bin	percent	10.5	10.6	0.
US National	1 wk ahead	Bin	percent	10.6	10.7	0.
US National	1 wk ahead	Bin	percent	10.7	10.8	0.
US National	1 wk ahead	Bin	percent	10.8	10.9	0.
US National	1 wk ahead	Bin	percent	10.9	11	0.
US National	1 wk ahead	Bin	percent	11	11.1	0.
US National	1 wk ahead	Bin	percent	11.1	11.2	0.
US National	1 wk ahead	Bin	percent	11.2	11.3	0.
US National	1 wk ahead	Bin	percent	11.3	11.4	0.
US National	1 wk ahead	Bin	percent	11.4	11.5	0.
US National	1 wk ahead	Bin	percent	11.5	11.6	0.
US National	1 wk ahead	Bin	percent	11.6	11.7	0.
US National	1 wk ahead	Bin	percent	11.7	11.8	0.
US National	1 wk ahead	Bin	percent	11.8	11.9	0.
US National	1 wk ahead	Bin	percent	11.9	12	0.
US National	1 wk ahead	Bin	percent	12	12.1	0.
US National	1 wk ahead	Bin	percent	12.1	12.2	0.
US National	1 wk ahead	Bin	percent	12.2	12.3	0.
US National	1 wk ahead	Bin	percent	12.3	12.4	0.
US National	1 wk ahead	Bin	percent	12.4	12.5	0.
US National	1 wk ahead	Bin	percent	12.5	12.6	0.
US National	1 wk ahead	Bin	percent	12.6	12.7	0.
US National	1 wk ahead	Bin	percent	12.7	12.8	0.
US National	1 wk ahead	Bin	percent	12.8	12.9	0.
US National	1 wk ahead	Bin	percent	12.9	13	0.
US National	1 wk ahead	Bin	percent	13	100	0.
US National	2 wk ahead	Point	percent	NA	NA	1.7836
US National	2 wk ahead	Bin	percent	0	0.1	0.010166999999999999
US National	2 wk ahead	Bin	percent	0.1	0.2	0.012834
US National	2 wk ahead	Bin	percent	0.2	0.3	0.015823999999999998
US National	2 wk ahead	Bin	percent	0.3	0.4	0.019058
US National	2 wk ahead	Bin	percent	0.4	0.5	0.022427
US National	2 wk ahead	Bin	percent	0.5	0.6	0.025786999999999997
US National	2 wk ahead	Bin	percent	0.6	0.7	0.028971
US National	2 wk ahead	Bin	percent	0.7	0.8	0.031807
US National	2 wk ahead	Bin	percent	0.8	0.9	0.034128
US National	2 wk ahead	Bin	percent	0.9	1	0.035802
US National	2 wk ahead	Bin	percent	1	1.1	0.036742
US National	2 wk ahead	Bin	percent	1.1	1.2	0.036923
US National	2 wk ahead	Bin	percent	1.2	1.3	0.036386
US National	2 wk ahead	Bin	percent	1.3	1.4	0.035228999999999996
US National	2 wk ahead	Bin	percent	1.4	1.5	0.033594
US National	2 wk ahead	Bin	percent	1.5	1.6	0.031651
US National	2 wk ahead	Bin	percent	1.6	1.7	0.029568999999999998
US National	2 wk ahead	Bin	percent	1.7	1.8	0.027496
US National	2 wk ahead	Bin	percent	1.8	1.9	0.025546
US National	2 wk ahead	Bin	percent	1.9	2	0.023792
US National	2 wk ahead	Bin	percent	2	2.1	0.022262
US National	2 wk ahead	Bin	percent	2.1	2.2	0.020947999999999998
US National	2 wk ahead	Bin	percent	2.2	2.3	0.019818
US National	2 wk ahead	Bin	percent	2.3	2.4	0.018823
US National	2 wk ahead	Bin	percent	2.4	2.5	0.017915
US National	2 wk ahead	Bin	percent	2.5	2.6	0.017047
US National	2 wk ahead	Bin	percent	2.6	2.7	0.016184
US National	2 wk ahead	Bin	percent	2.7	2.8	0.015304
US National	2 wk ahead	Bin	percent	2.8	2.9	0.014398999999999999
US National	2 wk ahead	Bin	percent	2.9	3	0.013474999999999999
US National	2 wk ahead	Bin	percent	3	3.1	0.012546999999999999
US National	2 wk ahead	Bin	percent	3.1	3.2	0.011641
US National	2 wk ahead	Bin	percent	3.2	3.3	0.010785999999999999
US National	2 wk ahead	Bin	percent	3.3	3.4	0.010015
US National	2 wk ahead	Bin	percent	3.4	3.5	0.009353
US National	2 wk ahead	Bin	percent	3.5	3.6	0.008819
US National	2 wk ahead	Bin	percent	3.6	3.7	0.00842
US National	2 wk ahead	Bin	percent	3.7	3.8	0.008149
US National	2 wk ahead	Bin	percent	3.8	3.9	0.007989999999999999
US National	2 wk ahead	Bin	percent	3.9	4	0.007913
US National	2 wk ahead	Bin	percent	4	4.1	0.007885
US National	2 wk ahead	Bin	percent	4.1	4.2	0.00787
US National	2 wk ahead	Bin	percent	4.2	4.3	0.007832
US National	2 wk ahead	Bin	percent	4.3	4.4	0.0077399999999999995
US National	2 wk ahead	Bin	percent	4.4	4.5	0.007571
US National	2 wk ahead	Bin	percent	4.5	4.6	0.00731
US National	2 wk ahead	Bin	percent	4.6	4.7	0.0069489999999999994
US National	2 wk ahead	Bin	percent	4.7	4.8	0.0064919999999999995
US National	2 wk ahead	Bin	percent	4.8	4.9	0.005954
US National	2 wk ahead	Bin	percent	4.9	5	0.005358
US National	2 wk ahead	Bin	percent	5	5.1	0.004732999999999999
US National	2 wk ahead	Bin	percent	5.1	5.2	0.0041129999999999995
US National	2 wk ahead	Bin	percent	5.2	5.3	0.003531
US National	2 wk ahead	Bin	percent	5.3	5.4	0.0030169999999999997
US National	2 wk ahead	Bin	percent	5.4	5.5	0.002593
US National	2 wk ahead	Bin	percent	5.5	5.6	0.0022689999999999997
US National	2 wk ahead	Bin	percent	5.6	5.7	0.002045
US National	2 wk ahead	Bin	percent	5.7	5.8	0.001913
US National	2 wk ahead	Bin	percent	5.8	5.9	0.001854
US National	2 wk ahead	Bin	percent	5.9	6	0.001847
US National	2 wk ahead	Bin	percent	6	6.1	0.001867
US National	2 wk ahead	Bin	percent	6.1	6.2	0.0018939999999999999
US National	2 wk ahead	Bin	percent	6.2	6.3	0.0019099999999999998
US National	2 wk ahead	Bin	percent	6.3	6.4	0.001905
US National	2 wk ahead	Bin	percent	6.4	6.5	0.0018729999999999999
US National	2 wk ahead	Bin	percent	6.5	6.6	0.001816
US National	2 wk ahead	Bin	percent	6.6	6.7	0.001735
US National	2 wk ahead	Bin	percent	6.7	6.8	0.0016359999999999999
US National	2 wk ahead	Bin	percent	6.8	6.9	0.001524
US National	2 wk ahead	Bin	percent	6.9	7	0.001405
US National	2 wk ahead	Bin	percent	7	7.1	0.001284
US National	2 wk ahead	Bin	percent	7.1	7.2	0.001169
US National	2 wk ahead	Bin	percent	7.2	7.3	0.001065
US National	2 wk ahead	Bin	percent	7.3	7.4	0.000982
US National	2 wk ahead	Bin	percent	7.4	7.5	0.000927
US National	2 wk ahead	Bin	percent	7.5	7.6	0.0009069999999999999
US National	2 wk ahead	Bin	percent	7.6	7.7	0.000928
US National	2 wk ahead	Bin	percent	7.7	7.8	0.0009889999999999999
US National	2 wk ahead	Bin	percent	7.8	7.9	0.001085
US National	2 wk ahead	Bin	percent	7.9	8	0.0012079999999999999
US National	2 wk ahead	Bin	percent	8	8.1	0.001341
US National	2 wk ahead	Bin	percent	8.1	8.2	0.001468
US National	2 wk ahead	Bin	percent	8.2	8.3	0.001573
US National	2 wk ahead	Bin	percent	8.3	8.4	0.0016409999999999999
US National	2 wk ahead	Bin	percent	8.4	8.5	0.001663
US National	2 wk ahead	Bin	percent	8.5	8.6	0.0016389999999999998
US National	2 wk ahead	Bin	percent	8.6	8.7	0.0015739999999999999
US National	2 wk ahead	Bin	percent	8.7	8.8	0.0014789999999999998
US National	2 wk ahead	Bin	percent	8.8	8.9	0.00137
US National	2 wk ahead	Bin	percent	8.9	9	0.0012599999999999998
US National	2 wk ahead	Bin	percent	9	9.1	0.001163
US National	2 wk ahead	Bin	percent	9.1	9.2	0.001085
US National	2 wk ahead	Bin	percent	9.2	9.3	0.001029
US National	2 wk ahead	Bin	percent	9.3	9.4	0.000991
US National	2 wk ahead	Bin	percent	9.4	9.5	0.000963
US National	2 wk ahead	Bin	percent	9.5	9.6	0.0009379999999999999
US National	2 wk ahead	Bin	percent	9.6	9.7	0.000908
US National	2 wk ahead	Bin	percent	9.7	9.8	0.0008669999999999999
US National	2 wk ahead	Bin	percent	9.8	9.9	0.0008169999999999999
US National	2 wk ahead	Bin	percent	9.9	10	0.000758
US National	2 wk ahead	Bin	percent	10	10.1	0.000699
US National	2 wk ahead	Bin	percent	10.1	10.2	0.000646
US National	2 wk ahead	Bin	percent	10.2	10.3	0.0006079999999999999
US National	2 wk ahead	Bin	percent	10.3	10.4	0.0005899999999999999
US National	2 wk ahead	Bin	percent	10.4	10.5	0.0005949999999999999
US National	2 wk ahead	Bin	percent	10.5	10.6	0.000621
US National	2 wk ahead	Bin	percent	10.6	10.7	0.000663
US National	2 wk ahead	Bin	percent	10.7	10.8	0.000714
US National	2 wk ahead	Bin	percent	10.8	10.9	0.000762
US National	2 wk ahead	Bin	percent	10.9	11	0.000799
US National	2 wk ahead	Bin	percent	11	11.1	0.000816
US National	2 wk ahead	Bin	percent	11.1	11.2	0.000808
US National	2 wk ahead	Bin	percent	11.2	11.3	0.0007729999999999999
US National	2 wk ahead	Bin	percent	11.3	11.4	0.000714
US National	2 wk ahead	Bin	percent	11.4	11.5	0.000636
US National	2 wk ahead	Bin	percent	11.5	11.6	0.0005459999999999999
US National	2 wk ahead	Bin	percent	11.6	11.7	0.000452
US National	2 wk ahead	Bin	percent	11.7	11.8	0.00036199999999999996
US National	2 wk ahead	Bin	percent	11.8	11.9	0.00028199999999999997
US National	2 wk ahead	Bin	percent	11.9	12	0.000216
US National	2 wk ahead	Bin	percent	12	12.1	0.000168
US National	2 wk ahead	Bin	percent	12.1	12.2	0.000138
US National	2 wk ahead	Bin	percent	12.2	12.3	0.000128
US National	2 wk ahead	Bin	percent	12.3	12.4	0.000138
US National	2 wk ahead	Bin	percent	12.4	12.5	0.000167
US National	2 wk ahead	Bin	percent	12.5	12.6	0.000215
US National	2 wk ahead	Bin	percent	12.6	12.7	0.00028
US National	2 wk ahead	Bin	percent	12.7	12.8	0.00035999999999999997
US National	2 wk ahead	Bin	percent	12.8	12.9	0.00045
US National	2 wk ahead	Bin	percent	12.9	13	0.000543
US National	2 wk ahead	Bin	percent	13	100	0.008058
US National	3 wk ahead	Point	percent	NA	NA	1.6596000000000002
US National	3 wk ahead	Bin	percent	0	0.1	0.020876
US National	3 wk ahead	Bin	percent	0.1	0.2	0.023896
US National	3 wk ahead	Bin	percent	0.2	0.3	0.026796
US National	3 wk ahead	Bin	percent	0.3	0.4	0.029446999999999997
US National	3 wk ahead	Bin	percent	0.4	0.5	0.031726
US National	3 wk ahead	Bin	percent	0.5	0.6	0.033527
US National	3 wk ahead	Bin	percent	0.6	0.7	0.034774
US National	3 wk ahead	Bin	percent	0.7	0.8	0.035426
US National	3 wk ahead	Bin	percent	0.8	0.9	0.035479
US National	3 wk ahead	Bin	percent	0.9	1	0.034969
US National	3 wk ahead	Bin	percent	1	1.1	0.033969
US National	3 wk ahead	Bin	percent	1.1	1.2	0.032572
US National	3 wk ahead	Bin	percent	1.2	1.3	0.030892
US National	3 wk ahead	Bin	percent	1.3	1.4	0.029044999999999998
US National	3 wk ahead	Bin	percent	1.4	1.5	0.027139999999999997
US National	3 wk ahead	Bin	percent	1.5	1.6	0.025272
US National	3 wk ahead	Bin	percent	1.6	1.7	0.023513
US National	3 wk ahead	Bin	percent	1.7	1.8	0.02191
US National	3 wk ahead	Bin	percent	1.8	1.9	0.020488
US National	3 wk ahead	Bin	percent	1.9	2	0.019244999999999998
US National	3 wk ahead	Bin	percent	2	2.1	0.018165
US National	3 wk ahead	Bin	percent	2.1	2.2	0.017218
US National	3 wk ahead	Bin	percent	2.2	2.3	0.016367
US National	3 wk ahead	Bin	percent	2.3	2.4	0.015578
US National	3 wk ahead	Bin	percent	2.4	2.5	0.014818
US National	3 wk ahead	Bin	percent	2.5	2.6	0.014062
US National	3 wk ahead	Bin	percent	2.6	2.7	0.013295999999999999
US National	3 wk ahead	Bin	percent	2.7	2.8	0.012511999999999999
US National	3 wk ahead	Bin	percent	2.8	2.9	0.011715
US National	3 wk ahead	Bin	percent	2.9	3	0.010914
US National	3 wk ahead	Bin	percent	3	3.1	0.010123
US National	3 wk ahead	Bin	percent	3.1	3.2	0.00936
US National	3 wk ahead	Bin	percent	3.2	3.3	0.008642
US National	3 wk ahead	Bin	percent	3.3	3.4	0.007984999999999999
US National	3 wk ahead	Bin	percent	3.4	3.5	0.007402
US National	3 wk ahead	Bin	percent	3.5	3.6	0.006901999999999999
US National	3 wk ahead	Bin	percent	3.6	3.7	0.006489
US National	3 wk ahead	Bin	percent	3.7	3.8	0.006161
US National	3 wk ahead	Bin	percent	3.8	3.9	0.005915
US National	3 wk ahead	Bin	percent	3.9	4	0.005738
US National	3 wk ahead	Bin	percent	4	4.1	0.00562
US National	3 wk ahead	Bin	percent	4.1	4.2	0.0055439999999999994
US National	3 wk ahead	Bin	percent	4.2	4.3	0.005496
US National	3 wk ahead	Bin	percent	4.3	4.4	0.005463
US National	3 wk ahead	Bin	percent	4.4	4.5	0.005431999999999999
US National	3 wk ahead	Bin	percent	4.5	4.6	0.005397
US National	3 wk ahead	Bin	percent	4.6	4.7	0.005353999999999999
US National	3 wk ahead	Bin	percent	4.7	4.8	0.005301999999999999
US National	3 wk ahead	Bin	percent	4.8	4.9	0.005242999999999999
US National	3 wk ahead	Bin	percent	4.9	5	0.005181
US National	3 wk ahead	Bin	percent	5	5.1	0.005118999999999999
US National	3 wk ahead	Bin	percent	5.1	5.2	0.005059
US National	3 wk ahead	Bin	percent	5.2	5.3	0.004998
US National	3 wk ahead	Bin	percent	5.3	5.4	0.004933
US National	3 wk ahead	Bin	percent	5.4	5.5	0.004855
US National	3 wk ahead	Bin	percent	5.5	5.6	0.004755
US National	3 wk ahead	Bin	percent	5.6	5.7	0.004624
US National	3 wk ahead	Bin	percent	5.7	5.8	0.004452
US National	3 wk ahead	Bin	percent	5.8	5.9	0.004234
US National	3 wk ahead	Bin	percent	5.9	6	0.00397
US National	3 wk ahead	Bin	percent	6	6.1	0.003665
US National	3 wk ahead	Bin	percent	6.1	6.2	0.003326
US National	3 wk ahead	Bin	percent	6.2	6.3	0.002969
US National	3 wk ahead	Bin	percent	6.3	6.4	0.0026089999999999998
US National	3 wk ahead	Bin	percent	6.4	6.5	0.002264
US National	3 wk ahead	Bin	percent	6.5	6.6	0.00195
US National	3 wk ahead	Bin	percent	6.6	6.7	0.0016829999999999998
US National	3 wk ahead	Bin	percent	6.7	6.8	0.001472
US National	3 wk ahead	Bin	percent	6.8	6.9	0.001325
US National	3 wk ahead	Bin	percent	6.9	7	0.001246
US National	3 wk ahead	Bin	percent	7	7.1	0.00123
US National	3 wk ahead	Bin	percent	7.1	7.2	0.001273
US National	3 wk ahead	Bin	percent	7.2	7.3	0.0013629999999999998
US National	3 wk ahead	Bin	percent	7.3	7.4	0.001487
US National	3 wk ahead	Bin	percent	7.4	7.5	0.0016309999999999999
US National	3 wk ahead	Bin	percent	7.5	7.6	0.001777
US National	3 wk ahead	Bin	percent	7.6	7.7	0.0019089999999999999
US National	3 wk ahead	Bin	percent	7.7	7.8	0.002013
US National	3 wk ahead	Bin	percent	7.8	7.9	0.002077
US National	3 wk ahead	Bin	percent	7.9	8	0.002094
US National	3 wk ahead	Bin	percent	8	8.1	0.0020599999999999998
US National	3 wk ahead	Bin	percent	8.1	8.2	0.001977
US National	3 wk ahead	Bin	percent	8.2	8.3	0.0018499999999999999
US National	3 wk ahead	Bin	percent	8.3	8.4	0.001687
US National	3 wk ahead	Bin	percent	8.4	8.5	0.001499
US National	3 wk ahead	Bin	percent	8.5	8.6	0.001299
US National	3 wk ahead	Bin	percent	8.6	8.7	0.001096
US National	3 wk ahead	Bin	percent	8.7	8.8	0.0009019999999999999
US National	3 wk ahead	Bin	percent	8.8	8.9	0.000723
US National	3 wk ahead	Bin	percent	8.9	9	0.0005639999999999999
US National	3 wk ahead	Bin	percent	9	9.1	0.00042899999999999997
US National	3 wk ahead	Bin	percent	9.1	9.2	0.000318
US National	3 wk ahead	Bin	percent	9.2	9.3	0.00022999999999999998
US National	3 wk ahead	Bin	percent	9.3	9.4	0.00016199999999999998
US National	3 wk ahead	Bin	percent	9.4	9.5	0.000112
US National	3 wk ahead	Bin	percent	9.5	9.6	0.000075
US National	3 wk ahead	Bin	percent	9.6	9.7	0.000049999999999999996
US National	3 wk ahead	Bin	percent	9.7	9.8	0.000035
US National	3 wk ahead	Bin	percent	9.8	9.9	0.000026
US National	3 wk ahead	Bin	percent	9.9	10	0.000023
US National	3 wk ahead	Bin	percent	10	10.1	0.000026
US National	3 wk ahead	Bin	percent	10.1	10.2	0.000035
US National	3 wk ahead	Bin	percent	10.2	10.3	0.000049999999999999996
US National	3 wk ahead	Bin	percent	10.3	10.4	0.000074
US National	3 wk ahead	Bin	percent	10.4	10.5	0.000108
US National	3 wk ahead	Bin	percent	10.5	10.6	0.000154
US National	3 wk ahead	Bin	percent	10.6	10.7	0.000214
US National	3 wk ahead	Bin	percent	10.7	10.8	0.00029
US National	3 wk ahead	Bin	percent	10.8	10.9	0.000384
US National	3 wk ahead	Bin	percent	10.9	11	0.000494
US National	3 wk ahead	Bin	percent	11	11.1	0.000618
US National	3 wk ahead	Bin	percent	11.1	11.2	0.000754
US National	3 wk ahead	Bin	percent	11.2	11.3	0.000895
US National	3 wk ahead	Bin	percent	11.3	11.4	0.001034
US National	3 wk ahead	Bin	percent	11.4	11.5	0.001162
US National	3 wk ahead	Bin	percent	11.5	11.6	0.001272
US National	3 wk ahead	Bin	percent	11.6	11.7	0.001356
US National	3 wk ahead	Bin	percent	11.7	11.8	0.001406
US National	3 wk ahead	Bin	percent	11.8	11.9	0.00142
US National	3 wk ahead	Bin	percent	11.9	12	0.0013959999999999999
US National	3 wk ahead	Bin	percent	12	12.1	0.001336
US National	3 wk ahead	Bin	percent	12.1	12.2	0.001246
US National	3 wk ahead	Bin	percent	12.2	12.3	0.001132
US National	3 wk ahead	Bin	percent	12.3	12.4	0.001004
US National	3 wk ahead	Bin	percent	12.4	12.5	0.00087
US National	3 wk ahead	Bin	percent	12.5	12.6	0.000739
US National	3 wk ahead	Bin	percent	12.6	12.7	0.00062
US National	3 wk ahead	Bin	percent	12.7	12.8	0.000518
US National	3 wk ahead	Bin	percent	12.8	12.9	0.000437
US National	3 wk ahead	Bin	percent	12.9	13	0.000381
US National	3 wk ahead	Bin	percent	13	100	0.032743
US National	4 wk ahead	Point	percent	NA	NA	1.4956000000000003
US National	4 wk ahead	Bin	percent	0	0.1	0.029793999999999998
US National	4 wk ahead	Bin	percent	0.1	0.2	0.032742
US National	4 wk ahead	Bin	percent	0.2	0.3	0.035219
US National	4 wk ahead	Bin	percent	0.3	0.4	0.037104
US National	4 wk ahead	Bin	percent	0.4	0.5	0.038314
US National	4 wk ahead	Bin	percent	0.5	0.6	0.038814
US National	4 wk ahead	Bin	percent	0.6	0.7	0.03862
US National	4 wk ahead	Bin	percent	0.7	0.8	0.03779
US National	4 wk ahead	Bin	percent	0.8	0.9	0.036427999999999995
US National	4 wk ahead	Bin	percent	0.9	1	0.034658
US National	4 wk ahead	Bin	percent	1	1.1	0.032618
US National	4 wk ahead	Bin	percent	1.1	1.2	0.030438999999999997
US National	4 wk ahead	Bin	percent	1.2	1.3	0.028241
US National	4 wk ahead	Bin	percent	1.3	1.4	0.026116
US National	4 wk ahead	Bin	percent	1.4	1.5	0.02413
US National	4 wk ahead	Bin	percent	1.5	1.6	0.022319
US National	4 wk ahead	Bin	percent	1.6	1.7	0.020694
US National	4 wk ahead	Bin	percent	1.7	1.8	0.019249
US National	4 wk ahead	Bin	percent	1.8	1.9	0.017963
US National	4 wk ahead	Bin	percent	1.9	2	0.016808
US National	4 wk ahead	Bin	percent	2	2.1	0.015759
US National	4 wk ahead	Bin	percent	2.1	2.2	0.014792
US National	4 wk ahead	Bin	percent	2.2	2.3	0.013888
US National	4 wk ahead	Bin	percent	2.3	2.4	0.013035
US National	4 wk ahead	Bin	percent	2.4	2.5	0.012228
US National	4 wk ahead	Bin	percent	2.5	2.6	0.011463
US National	4 wk ahead	Bin	percent	2.6	2.7	0.010740999999999999
US National	4 wk ahead	Bin	percent	2.7	2.8	0.010062999999999999
US National	4 wk ahead	Bin	percent	2.8	2.9	0.009432
US National	4 wk ahead	Bin	percent	2.9	3	0.008851
US National	4 wk ahead	Bin	percent	3	3.1	0.008319
US National	4 wk ahead	Bin	percent	3.1	3.2	0.007838
US National	4 wk ahead	Bin	percent	3.2	3.3	0.0074069999999999995
US National	4 wk ahead	Bin	percent	3.3	3.4	0.007026999999999999
US National	4 wk ahead	Bin	percent	3.4	3.5	0.0066949999999999996
US National	4 wk ahead	Bin	percent	3.5	3.6	0.006409
US National	4 wk ahead	Bin	percent	3.6	3.7	0.0061649999999999995
US National	4 wk ahead	Bin	percent	3.7	3.8	0.00596
US National	4 wk ahead	Bin	percent	3.8	3.9	0.005788
US National	4 wk ahead	Bin	percent	3.9	4	0.005646
US National	4 wk ahead	Bin	percent	4	4.1	0.005527
US National	4 wk ahead	Bin	percent	4.1	4.2	0.005429
US National	4 wk ahead	Bin	percent	4.2	4.3	0.005346
US National	4 wk ahead	Bin	percent	4.3	4.4	0.005274
US National	4 wk ahead	Bin	percent	4.4	4.5	0.0052109999999999995
US National	4 wk ahead	Bin	percent	4.5	4.6	0.005153
US National	4 wk ahead	Bin	percent	4.6	4.7	0.005097
US National	4 wk ahead	Bin	percent	4.7	4.8	0.005039999999999999
US National	4 wk ahead	Bin	percent	4.8	4.9	0.0049819999999999994
US National	4 wk ahead	Bin	percent	4.9	5	0.00492
US National	4 wk ahead	Bin	percent	5	5.1	0.004853
US National	4 wk ahead	Bin	percent	5.1	5.2	0.004781
US National	4 wk ahead	Bin	percent	5.2	5.3	0.004705
US National	4 wk ahead	Bin	percent	5.3	5.4	0.0046229999999999995
US National	4 wk ahead	Bin	percent	5.4	5.5	0.004535
US National	4 wk ahead	Bin	percent	5.5	5.6	0.004441
US National	4 wk ahead	Bin	percent	5.6	5.7	0.004337
US National	4 wk ahead	Bin	percent	5.7	5.8	0.004223
US National	4 wk ahead	Bin	percent	5.8	5.9	0.0040939999999999995
US National	4 wk ahead	Bin	percent	5.9	6	0.003948
US National	4 wk ahead	Bin	percent	6	6.1	0.0037849999999999997
US National	4 wk ahead	Bin	percent	6.1	6.2	0.003604
US National	4 wk ahead	Bin	percent	6.2	6.3	0.003408
US National	4 wk ahead	Bin	percent	6.3	6.4	0.003201
US National	4 wk ahead	Bin	percent	6.4	6.5	0.00299
US National	4 wk ahead	Bin	percent	6.5	6.6	0.00278
US National	4 wk ahead	Bin	percent	6.6	6.7	0.0025789999999999997
US National	4 wk ahead	Bin	percent	6.7	6.8	0.002394
US National	4 wk ahead	Bin	percent	6.8	6.9	0.002227
US National	4 wk ahead	Bin	percent	6.9	7	0.0020829999999999998
US National	4 wk ahead	Bin	percent	7	7.1	0.001961
US National	4 wk ahead	Bin	percent	7.1	7.2	0.0018599999999999999
US National	4 wk ahead	Bin	percent	7.2	7.3	0.001777
US National	4 wk ahead	Bin	percent	7.3	7.4	0.0017079999999999999
US National	4 wk ahead	Bin	percent	7.4	7.5	0.001648
US National	4 wk ahead	Bin	percent	7.5	7.6	0.001594
US National	4 wk ahead	Bin	percent	7.6	7.7	0.0015429999999999999
US National	4 wk ahead	Bin	percent	7.7	7.8	0.0014939999999999999
US National	4 wk ahead	Bin	percent	7.8	7.9	0.001444
US National	4 wk ahead	Bin	percent	7.9	8	0.001395
US National	4 wk ahead	Bin	percent	8	8.1	0.001346
US National	4 wk ahead	Bin	percent	8.1	8.2	0.001299
US National	4 wk ahead	Bin	percent	8.2	8.3	0.0012519999999999999
US National	4 wk ahead	Bin	percent	8.3	8.4	0.001205
US National	4 wk ahead	Bin	percent	8.4	8.5	0.001158
US National	4 wk ahead	Bin	percent	8.5	8.6	0.001107
US National	4 wk ahead	Bin	percent	8.6	8.7	0.001053
US National	4 wk ahead	Bin	percent	8.7	8.8	0.000992
US National	4 wk ahead	Bin	percent	8.8	8.9	0.0009239999999999999
US National	4 wk ahead	Bin	percent	8.9	9	0.0008489999999999999
US National	4 wk ahead	Bin	percent	9	9.1	0.000768
US National	4 wk ahead	Bin	percent	9.1	9.2	0.000682
US National	4 wk ahead	Bin	percent	9.2	9.3	0.000593
US National	4 wk ahead	Bin	percent	9.3	9.4	0.000505
US National	4 wk ahead	Bin	percent	9.4	9.5	0.000421
US National	4 wk ahead	Bin	percent	9.5	9.6	0.000343
US National	4 wk ahead	Bin	percent	9.6	9.7	0.000272
US National	4 wk ahead	Bin	percent	9.7	9.8	0.00021099999999999998
US National	4 wk ahead	Bin	percent	9.8	9.9	0.000159
US National	4 wk ahead	Bin	percent	9.9	10	0.000117
US National	4 wk ahead	Bin	percent	10	10.1	0.000084
US National	4 wk ahead	Bin	percent	10.1	10.2	0.000059
US National	4 wk ahead	Bin	percent	10.2	10.3	0.000041
US National	4 wk ahead	Bin	percent	10.3	10.4	0.000028
US National	4 wk ahead	Bin	percent	10.4	10.5	0.000019999999999999998
US National	4 wk ahead	Bin	percent	10.5	10.6	0.000016
US National	4 wk ahead	Bin	percent	10.6	10.7	0.000014999999999999999
US National	4 wk ahead	Bin	percent	10.7	10.8	0.000018
US National	4 wk ahead	Bin	percent	10.8	10.9	0.000024
US National	4 wk ahead	Bin	percent	10.9	11	0.000035
US National	4 wk ahead	Bin	percent	11	11.1	0.000049999999999999996
US National	4 wk ahead	Bin	percent	11.1	11.2	0.000072
US National	4 wk ahead	Bin	percent	11.2	11.3	0.000101
US National	4 wk ahead	Bin	percent	11.3	11.4	0.000139
US National	4 wk ahead	Bin	percent	11.4	11.5	0.000186
US National	4 wk ahead	Bin	percent	11.5	11.6	0.000242
US National	4 wk ahead	Bin	percent	11.6	11.7	0.000308
US National	4 wk ahead	Bin	percent	11.7	11.8	0.000381
US National	4 wk ahead	Bin	percent	11.8	11.9	0.000461
US National	4 wk ahead	Bin	percent	11.9	12	0.000545
US National	4 wk ahead	Bin	percent	12	12.1	0.000629
US National	4 wk ahead	Bin	percent	12.1	12.2	0.00071
US National	4 wk ahead	Bin	percent	12.2	12.3	0.0007859999999999999
US National	4 wk ahead	Bin	percent	12.3	12.4	0.0008539999999999999
US National	4 wk ahead	Bin	percent	12.4	12.5	0.0009109999999999999
US National	4 wk ahead	Bin	percent	12.5	12.6	0.000958
US National	4 wk ahead	Bin	percent	12.6	12.7	0.000993
US National	4 wk ahead	Bin	percent	12.7	12.8	0.001019
US National	4 wk ahead	Bin	percent	12.8	12.9	0.001035
US National	4 wk ahead	Bin	percent	12.9	13	0.001042
US National	4 wk ahead	Bin	percent	13	100	0.045418
