# Supplementary material for: Use of daily Internet search query data improves real-time projections of influenza epidemics
Source: J R Soc Interface. 2018 Oct 10;15(147):20180220. doi: 10.1098/rsif.2018.0220 (PMC6228485; doi:10.1098/rsif.2018.0220)
Supplement: Prediction results in FluChallenge format [file rsif20180220supp2.gz › Forecast-files/mss-15-wikiWEEKnoNOW/8-28_paramrep.txt]

{"LL"	{36.43330757731036	104.440974827513	249.6741825116519	395.3837556102839}}
{"DD"	{3.096333389767732	4.44493838457282	5.849662609079548	6.6330538665951675}}
{"R0max"	{1.8974482491687847	2.5601551065406736	3.4103564191737417	3.7502970825578195}}
{"R0min"	{0.9042617046383694	0.9854942195015569	1.0921153428090868	1.16836710371148}}
{"Inf"	{901.2889744999785	1336.7684326737376	1814.431726910663	2067.8865947677214}}
{"Sus"	{42529.57696826237	47702.855072356826	64840.49735080215	84075.46516878194}}
{"R0(t)"	{1.3035777463201081	1.4426759329213794	1.674043343289221	1.822311960030448}}
{"Reff"	{0.6181483522932137	0.7551874626425547	0.9991760886661022	1.3010475056801976}}
