# Supplementary material for: Use of daily Internet search query data improves real-time projections of influenza epidemics
Source: J R Soc Interface. 2018 Oct 10;15(147):20180220. doi: 10.1098/rsif.2018.0220 (PMC6228485; doi:10.1098/rsif.2018.0220)
Supplement: Prediction results in FluChallenge format [file rsif20180220supp2.gz › Forecast-files/mss-15-wikiWEEKnoNOW/3-9_paramrep.txt]

{"LL"	{43.344964212476555	178.11714859569173	355.3000240958042	458.245432401993}}
{"DD"	{3.460220419903024	4.061617566776829	5.8497935495714835	6.758425716540702}}
{"R0max"	{1.458554861872675	2.031020133132148	2.746354815044481	3.1086712051978744}}
{"R0min"	{0.845926293066908	0.9037825359455885	1.0446057391806398	1.1159240238946022}}
{"Inf"	{939.9067755674678	1092.2775089767313	1540.2249990567495	1729.7221054179417}}
{"Sus"	{66035.3427061765	69046.16354818438	77235.59845233815	86216.17595232859}}
{"R0(t)"	{1.147162631098377	1.3483871339480147	1.6204412019870982	1.7507806681440283}}
{"Reff"	{0.8592902850420019	0.9715282088334916	1.1628131014486949	1.3650538271689583}}
