# Supplementary material for: Use of daily Internet search query data improves real-time projections of influenza epidemics
Source: J R Soc Interface. 2018 Oct 10;15(147):20180220. doi: 10.1098/rsif.2018.0220 (PMC6228485; doi:10.1098/rsif.2018.0220)
Supplement: Prediction results in FluChallenge format [file rsif20180220supp2.gz › Forecast-files/mss-15-wikiWEEKnoNOW/6-30_paramrep.txt]

{"LL"	{38.118250778781544	87.2335369050398	215.73319661837132	292.6435258754941}}
{"DD"	{2.88190207741368	3.9646685344689425	5.814597075204811	6.5246492568206325}}
{"R0max"	{1.8284707324885459	2.5792947487303737	3.433558473974043	3.8537209529153515}}
{"R0min"	{0.8567499037616199	0.947281477534615	1.1043751567513571	1.1813792601925233}}
{"Inf"	{623.3516175483334	874.3443579875521	1313.8825368381742	1481.2866818228497}}
{"Sus"	{44732.71725376503	50803.38674355953	71571.97732276566	86382.73977864359}}
{"R0(t)"	{1.1880973648169817	1.3875108636346976	1.6091645865028918	1.7551103999581095}}
{"Reff"	{0.6686913622406627	0.7724588370711082	1.0831783409766236	1.2694878800914893}}
