# Supplementary material for: Use of daily Internet search query data improves real-time projections of influenza epidemics
Source: J R Soc Interface. 2018 Oct 10;15(147):20180220. doi: 10.1098/rsif.2018.0220 (PMC6228485; doi:10.1098/rsif.2018.0220)
Supplement: Prediction results in FluChallenge format [file rsif20180220supp2.gz › Forecast-files/mss-15-wikiWEEKnoNOW/2013-EW6.csv]

Location	Target	Type	Unit	Bin_start_incl	Bin_end_notincl	Value
US National	1 wk ahead	Point	percent	NA	NA	4.3042
US National	1 wk ahead	Bin	percent	0	0,1	0.
US National	1 wk ahead	Bin	percent	0,1	0,2	0.
US National	1 wk ahead	Bin	percent	0,2	0,3	1.e-6
US National	1 wk ahead	Bin	percent	0,3	0,4	1.e-6
US National	1 wk ahead	Bin	percent	0,4	0,5	3.e-6
US National	1 wk ahead	Bin	percent	0,5	0,6	7.e-6
US National	1 wk ahead	Bin	percent	0,6	0,7	0.000016
US National	1 wk ahead	Bin	percent	0,7	0,8	0.000032
US National	1 wk ahead	Bin	percent	0,8	0,9	0.000061
US National	1 wk ahead	Bin	percent	0,9	1	0.000113
US National	1 wk ahead	Bin	percent	1	1,1	0.000198
US National	1 wk ahead	Bin	percent	1,1	1,2	0.00033099999999999997
US National	1 wk ahead	Bin	percent	1,2	1,3	0.000529
US National	1 wk ahead	Bin	percent	1,3	1,4	0.000808
US National	1 wk ahead	Bin	percent	1,4	1,5	0.0011819999999999999
US National	1 wk ahead	Bin	percent	1,5	1,6	0.0016589999999999999
US National	1 wk ahead	Bin	percent	1,6	1,7	0.002241
US National	1 wk ahead	Bin	percent	1,7	1,8	0.0029219999999999997
US National	1 wk ahead	Bin	percent	1,8	1,9	0.0036929999999999997
US National	1 wk ahead	Bin	percent	1,9	2	0.0045449999999999996
US National	1 wk ahead	Bin	percent	2	2,1	0.005477
US National	1 wk ahead	Bin	percent	2,1	2,2	0.006495
US National	1 wk ahead	Bin	percent	2,2	2,3	0.007619
US National	1 wk ahead	Bin	percent	2,3	2,4	0.008872999999999999
US National	1 wk ahead	Bin	percent	2,4	2,5	0.010282999999999999
US National	1 wk ahead	Bin	percent	2,5	2,6	0.011869
US National	1 wk ahead	Bin	percent	2,6	2,7	0.013632
US National	1 wk ahead	Bin	percent	2,7	2,8	0.015554
US National	1 wk ahead	Bin	percent	2,8	2,9	0.017595
US National	1 wk ahead	Bin	percent	2,9	3	0.019693
US National	1 wk ahead	Bin	percent	3	3,1	0.021771
US National	1 wk ahead	Bin	percent	3,1	3,2	0.023742
US National	1 wk ahead	Bin	percent	3,2	3,3	0.025519
US National	1 wk ahead	Bin	percent	3,3	3,4	0.027025
US National	1 wk ahead	Bin	percent	3,4	3,5	0.028204999999999997
US National	1 wk ahead	Bin	percent	3,5	3,6	0.029039
US National	1 wk ahead	Bin	percent	3,6	3,7	0.029545
US National	1 wk ahead	Bin	percent	3,7	3,8	0.029779999999999997
US National	1 wk ahead	Bin	percent	3,8	3,9	0.02983
US National	1 wk ahead	Bin	percent	3,9	4	0.029788
US National	1 wk ahead	Bin	percent	4	4,1	0.029727999999999997
US National	1 wk ahead	Bin	percent	4,1	4,2	0.029689
US National	1 wk ahead	Bin	percent	4,2	4,3	0.029658
US National	1 wk ahead	Bin	percent	4,3	4,4	0.029573
US National	1 wk ahead	Bin	percent	4,4	4,5	0.029339999999999998
US National	1 wk ahead	Bin	percent	4,5	4,6	0.028862
US National	1 wk ahead	Bin	percent	4,6	4,7	0.028061
US National	1 wk ahead	Bin	percent	4,7	4,8	0.026898
US National	1 wk ahead	Bin	percent	4,8	4,9	0.025389
US National	1 wk ahead	Bin	percent	4,9	5	0.02359
US National	1 wk ahead	Bin	percent	5	5,1	0.021587
US National	1 wk ahead	Bin	percent	5,1	5,2	0.01948
US National	1 wk ahead	Bin	percent	5,2	5,3	0.017363999999999997
US National	1 wk ahead	Bin	percent	5,3	5,4	0.015318
US National	1 wk ahead	Bin	percent	5,4	5,5	0.013403
US National	1 wk ahead	Bin	percent	5,5	5,6	0.01166
US National	1 wk ahead	Bin	percent	5,6	5,7	0.010118
US National	1 wk ahead	Bin	percent	5,7	5,8	0.008798
US National	1 wk ahead	Bin	percent	5,8	5,9	0.007712999999999999
US National	1 wk ahead	Bin	percent	5,9	6	0.006867
US National	1 wk ahead	Bin	percent	6	6,1	0.006248
US National	1 wk ahead	Bin	percent	6,1	6,2	0.005829
US National	1 wk ahead	Bin	percent	6,2	6,3	0.005559
US National	1 wk ahead	Bin	percent	6,3	6,4	0.005375
US National	1 wk ahead	Bin	percent	6,4	6,5	0.005206
US National	1 wk ahead	Bin	percent	6,5	6,6	0.004992
US National	1 wk ahead	Bin	percent	6,6	6,7	0.004691
US National	1 wk ahead	Bin	percent	6,7	6,8	0.0042899999999999995
US National	1 wk ahead	Bin	percent	6,8	6,9	0.0038069999999999996
US National	1 wk ahead	Bin	percent	6,9	7	0.00328
US National	1 wk ahead	Bin	percent	7	7,1	0.00276
US National	1 wk ahead	Bin	percent	7,1	7,2	0.002297
US National	1 wk ahead	Bin	percent	7,2	7,3	0.001929
US National	1 wk ahead	Bin	percent	7,3	7,4	0.001676
US National	1 wk ahead	Bin	percent	7,4	7,5	0.0015379999999999999
US National	1 wk ahead	Bin	percent	7,5	7,6	0.001504
US National	1 wk ahead	Bin	percent	7,6	7,7	0.001555
US National	1 wk ahead	Bin	percent	7,7	7,8	0.0016669999999999999
US National	1 wk ahead	Bin	percent	7,8	7,9	0.0018219999999999998
US National	1 wk ahead	Bin	percent	7,9	8	0.0020039999999999997
US National	1 wk ahead	Bin	percent	8	8,1	0.002202
US National	1 wk ahead	Bin	percent	8,1	8,2	0.002404
US National	1 wk ahead	Bin	percent	8,2	8,3	0.0025989999999999997
US National	1 wk ahead	Bin	percent	8,3	8,4	0.002777
US National	1 wk ahead	Bin	percent	8,4	8,5	0.0029259999999999998
US National	1 wk ahead	Bin	percent	8,5	8,6	0.003036
US National	1 wk ahead	Bin	percent	8,6	8,7	0.0031019999999999997
US National	1 wk ahead	Bin	percent	8,7	8,8	0.0031209999999999996
US National	1 wk ahead	Bin	percent	8,8	8,9	0.003097
US National	1 wk ahead	Bin	percent	8,9	9	0.003034
US National	1 wk ahead	Bin	percent	9	9,1	0.002943
US National	1 wk ahead	Bin	percent	9,1	9,2	0.002832
US National	1 wk ahead	Bin	percent	9,2	9,3	0.0027129999999999997
US National	1 wk ahead	Bin	percent	9,3	9,4	0.002597
US National	1 wk ahead	Bin	percent	9,4	9,5	0.002493
US National	1 wk ahead	Bin	percent	9,5	9,6	0.002411
US National	1 wk ahead	Bin	percent	9,6	9,7	0.002355
US National	1 wk ahead	Bin	percent	9,7	9,8	0.002323
US National	1 wk ahead	Bin	percent	9,8	9,9	0.0023079999999999997
US National	1 wk ahead	Bin	percent	9,9	10	0.002296
US National	1 wk ahead	Bin	percent	10	10,1	0.002266
US National	1 wk ahead	Bin	percent	10,1	10,2	0.002201
US National	1 wk ahead	Bin	percent	10,2	10,3	0.002085
US National	1 wk ahead	Bin	percent	10,3	10,4	0.001914
US National	1 wk ahead	Bin	percent	10,4	10,5	0.001694
US National	1 wk ahead	Bin	percent	10,5	10,6	0.001439
US National	1 wk ahead	Bin	percent	10,6	10,7	0.00117
US National	1 wk ahead	Bin	percent	10,7	10,8	0.000909
US National	1 wk ahead	Bin	percent	10,8	10,9	0.000673
US National	1 wk ahead	Bin	percent	10,9	11	0.000475
US National	1 wk ahead	Bin	percent	11	11,1	0.000319
US National	1 wk ahead	Bin	percent	11,1	11,2	0.000204
US National	1 wk ahead	Bin	percent	11,2	11,3	0.000124
US National	1 wk ahead	Bin	percent	11,3	11,4	0.000072
US National	1 wk ahead	Bin	percent	11,4	11,5	0.000039999999999999996
US National	1 wk ahead	Bin	percent	11,5	11,6	0.000021
US National	1 wk ahead	Bin	percent	11,6	11,7	9.999999999999999e-6
US National	1 wk ahead	Bin	percent	11,7	11,8	4.9999999999999996e-6
US National	1 wk ahead	Bin	percent	11,8	11,9	2.e-6
US National	1 wk ahead	Bin	percent	11,9	12	2.e-6
US National	1 wk ahead	Bin	percent	12	12,1	2.e-6
US National	1 wk ahead	Bin	percent	12,1	12,2	4.e-6
US National	1 wk ahead	Bin	percent	12,2	12,3	8.e-6
US National	1 wk ahead	Bin	percent	12,3	12,4	0.000014999999999999999
US National	1 wk ahead	Bin	percent	12,4	12,5	0.000029
US National	1 wk ahead	Bin	percent	12,5	12,6	0.000051
US National	1 wk ahead	Bin	percent	12,6	12,7	0.00008499999999999999
US National	1 wk ahead	Bin	percent	12,7	12,8	0.000136
US National	1 wk ahead	Bin	percent	12,8	12,9	0.000207
US National	1 wk ahead	Bin	percent	12,9	13	0.000298
US National	1 wk ahead	Bin	percent	13	100	0.039166
US National	2 wk ahead	Point	percent	NA	NA	4.0112000000000005
US National	2 wk ahead	Bin	percent	0	0,1	0.0010739999999999999
US National	2 wk ahead	Bin	percent	0,1	0,2	0.001334
US National	2 wk ahead	Bin	percent	0,2	0,3	0.001637
US National	2 wk ahead	Bin	percent	0,3	0,4	0.0019879999999999997
US National	2 wk ahead	Bin	percent	0,4	0,5	0.002388
US National	2 wk ahead	Bin	percent	0,5	0,6	0.00284
US National	2 wk ahead	Bin	percent	0,6	0,7	0.003345
US National	2 wk ahead	Bin	percent	0,7	0,8	0.003904
US National	2 wk ahead	Bin	percent	0,8	0,9	0.004516
US National	2 wk ahead	Bin	percent	0,9	1	0.005181
US National	2 wk ahead	Bin	percent	1	1,1	0.005898
US National	2 wk ahead	Bin	percent	1,1	1,2	0.006664
US National	2 wk ahead	Bin	percent	1,2	1,3	0.007476
US National	2 wk ahead	Bin	percent	1,3	1,4	0.008329
US National	2 wk ahead	Bin	percent	1,4	1,5	0.009217999999999999
US National	2 wk ahead	Bin	percent	1,5	1,6	0.010137
US National	2 wk ahead	Bin	percent	1,6	1,7	0.011077
US National	2 wk ahead	Bin	percent	1,7	1,8	0.012027999999999999
US National	2 wk ahead	Bin	percent	1,8	1,9	0.012979
US National	2 wk ahead	Bin	percent	1,9	2	0.013918999999999999
US National	2 wk ahead	Bin	percent	2	2,1	0.014834
US National	2 wk ahead	Bin	percent	2,1	2,2	0.015709
US National	2 wk ahead	Bin	percent	2,2	2,3	0.016531999999999998
US National	2 wk ahead	Bin	percent	2,3	2,4	0.017287
US National	2 wk ahead	Bin	percent	2,4	2,5	0.017963
US National	2 wk ahead	Bin	percent	2,5	2,6	0.01855
US National	2 wk ahead	Bin	percent	2,6	2,7	0.019039999999999998
US National	2 wk ahead	Bin	percent	2,7	2,8	0.019427
US National	2 wk ahead	Bin	percent	2,8	2,9	0.019712
US National	2 wk ahead	Bin	percent	2,9	3	0.019896
US National	2 wk ahead	Bin	percent	3	3,1	0.019985
US National	2 wk ahead	Bin	percent	3,1	3,2	0.019988
US National	2 wk ahead	Bin	percent	3,2	3,3	0.019913999999999998
US National	2 wk ahead	Bin	percent	3,3	3,4	0.019777
US National	2 wk ahead	Bin	percent	3,4	3,5	0.019586
US National	2 wk ahead	Bin	percent	3,5	3,6	0.019353
US National	2 wk ahead	Bin	percent	3,6	3,7	0.019086
US National	2 wk ahead	Bin	percent	3,7	3,8	0.018793
US National	2 wk ahead	Bin	percent	3,8	3,9	0.018477
US National	2 wk ahead	Bin	percent	3,9	4	0.018139
US National	2 wk ahead	Bin	percent	4	4,1	0.017778
US National	2 wk ahead	Bin	percent	4,1	4,2	0.01739
US National	2 wk ahead	Bin	percent	4,2	4,3	0.016971999999999998
US National	2 wk ahead	Bin	percent	4,3	4,4	0.016521
US National	2 wk ahead	Bin	percent	4,4	4,5	0.016031999999999998
US National	2 wk ahead	Bin	percent	4,5	4,6	0.015503999999999999
US National	2 wk ahead	Bin	percent	4,6	4,7	0.014938
US National	2 wk ahead	Bin	percent	4,7	4,8	0.014334999999999999
US National	2 wk ahead	Bin	percent	4,8	4,9	0.013701
US National	2 wk ahead	Bin	percent	4,9	5	0.013042999999999999
US National	2 wk ahead	Bin	percent	5	5,1	0.012369999999999999
US National	2 wk ahead	Bin	percent	5,1	5,2	0.011689999999999999
US National	2 wk ahead	Bin	percent	5,2	5,3	0.011014999999999999
US National	2 wk ahead	Bin	percent	5,3	5,4	0.010355
US National	2 wk ahead	Bin	percent	5,4	5,5	0.009718
US National	2 wk ahead	Bin	percent	5,5	5,6	0.009113
US National	2 wk ahead	Bin	percent	5,6	5,7	0.008546
US National	2 wk ahead	Bin	percent	5,7	5,8	0.008021
US National	2 wk ahead	Bin	percent	5,8	5,9	0.007541999999999999
US National	2 wk ahead	Bin	percent	5,9	6	0.007107
US National	2 wk ahead	Bin	percent	6	6,1	0.006716
US National	2 wk ahead	Bin	percent	6,1	6,2	0.006366999999999999
US National	2 wk ahead	Bin	percent	6,2	6,3	0.006055
US National	2 wk ahead	Bin	percent	6,3	6,4	0.005775
US National	2 wk ahead	Bin	percent	6,4	6,5	0.005523
US National	2 wk ahead	Bin	percent	6,5	6,6	0.005294
US National	2 wk ahead	Bin	percent	6,6	6,7	0.005084
US National	2 wk ahead	Bin	percent	6,7	6,8	0.004889
US National	2 wk ahead	Bin	percent	6,8	6,9	0.004706
US National	2 wk ahead	Bin	percent	6,9	7	0.004532
US National	2 wk ahead	Bin	percent	7	7,1	0.004365
US National	2 wk ahead	Bin	percent	7,1	7,2	0.004206
US National	2 wk ahead	Bin	percent	7,2	7,3	0.004051
US National	2 wk ahead	Bin	percent	7,3	7,4	0.0039019999999999997
US National	2 wk ahead	Bin	percent	7,4	7,5	0.0037579999999999996
US National	2 wk ahead	Bin	percent	7,5	7,6	0.003617
US National	2 wk ahead	Bin	percent	7,6	7,7	0.003479
US National	2 wk ahead	Bin	percent	7,7	7,8	0.003343
US National	2 wk ahead	Bin	percent	7,8	7,9	0.003208
US National	2 wk ahead	Bin	percent	7,9	8	0.003072
US National	2 wk ahead	Bin	percent	8	8,1	0.0029349999999999997
US National	2 wk ahead	Bin	percent	8,1	8,2	0.002796
US National	2 wk ahead	Bin	percent	8,2	8,3	0.0026539999999999997
US National	2 wk ahead	Bin	percent	8,3	8,4	0.00251
US National	2 wk ahead	Bin	percent	8,4	8,5	0.0023639999999999998
US National	2 wk ahead	Bin	percent	8,5	8,6	0.002218
US National	2 wk ahead	Bin	percent	8,6	8,7	0.0020729999999999998
US National	2 wk ahead	Bin	percent	8,7	8,8	0.001931
US National	2 wk ahead	Bin	percent	8,8	8,9	0.001794
US National	2 wk ahead	Bin	percent	8,9	9	0.001664
US National	2 wk ahead	Bin	percent	9	9,1	0.001544
US National	2 wk ahead	Bin	percent	9,1	9,2	0.0014349999999999999
US National	2 wk ahead	Bin	percent	9,2	9,3	0.001338
US National	2 wk ahead	Bin	percent	9,3	9,4	0.001255
US National	2 wk ahead	Bin	percent	9,4	9,5	0.001186
US National	2 wk ahead	Bin	percent	9,5	9,6	0.0011309999999999998
US National	2 wk ahead	Bin	percent	9,6	9,7	0.00109
US National	2 wk ahead	Bin	percent	9,7	9,8	0.001063
US National	2 wk ahead	Bin	percent	9,8	9,9	0.00105
US National	2 wk ahead	Bin	percent	9,9	10	0.001049
US National	2 wk ahead	Bin	percent	10	10,1	0.0010609999999999999
US National	2 wk ahead	Bin	percent	10,1	10,2	0.001083
US National	2 wk ahead	Bin	percent	10,2	10,3	0.001116
US National	2 wk ahead	Bin	percent	10,3	10,4	0.001157
US National	2 wk ahead	Bin	percent	10,4	10,5	0.001204
US National	2 wk ahead	Bin	percent	10,5	10,6	0.001256
US National	2 wk ahead	Bin	percent	10,6	10,7	0.00131
US National	2 wk ahead	Bin	percent	10,7	10,8	0.001362
US National	2 wk ahead	Bin	percent	10,8	10,9	0.001411
US National	2 wk ahead	Bin	percent	10,9	11	0.001452
US National	2 wk ahead	Bin	percent	11	11,1	0.001485
US National	2 wk ahead	Bin	percent	11,1	11,2	0.0015049999999999998
US National	2 wk ahead	Bin	percent	11,2	11,3	0.001511
US National	2 wk ahead	Bin	percent	11,3	11,4	0.001503
US National	2 wk ahead	Bin	percent	11,4	11,5	0.0014789999999999998
US National	2 wk ahead	Bin	percent	11,5	11,6	0.001441
US National	2 wk ahead	Bin	percent	11,6	11,7	0.00139
US National	2 wk ahead	Bin	percent	11,7	11,8	0.0013269999999999998
US National	2 wk ahead	Bin	percent	11,8	11,9	0.001256
US National	2 wk ahead	Bin	percent	11,9	12	0.001178
US National	2 wk ahead	Bin	percent	12	12,1	0.001098
US National	2 wk ahead	Bin	percent	12,1	12,2	0.001018
US National	2 wk ahead	Bin	percent	12,2	12,3	0.0009419999999999999
US National	2 wk ahead	Bin	percent	12,3	12,4	0.0008719999999999999
US National	2 wk ahead	Bin	percent	12,4	12,5	0.0008089999999999999
US National	2 wk ahead	Bin	percent	12,5	12,6	0.0007559999999999999
US National	2 wk ahead	Bin	percent	12,6	12,7	0.000712
US National	2 wk ahead	Bin	percent	12,7	12,8	0.000678
US National	2 wk ahead	Bin	percent	12,8	12,9	0.000652
US National	2 wk ahead	Bin	percent	12,9	13	0.000634
US National	2 wk ahead	Bin	percent	13	100	0.08864699999999999
US National	3 wk ahead	Point	percent	NA	NA	3.3810000000000002
US National	3 wk ahead	Bin	percent	0	0,1	0.004092999999999999
US National	3 wk ahead	Bin	percent	0,1	0,2	0.004748
US National	3 wk ahead	Bin	percent	0,2	0,3	0.005464999999999999
US National	3 wk ahead	Bin	percent	0,3	0,4	0.00624
US National	3 wk ahead	Bin	percent	0,4	0,5	0.007069
US National	3 wk ahead	Bin	percent	0,5	0,6	0.007947
US National	3 wk ahead	Bin	percent	0,6	0,7	0.008867
US National	3 wk ahead	Bin	percent	0,7	0,8	0.009819
US National	3 wk ahead	Bin	percent	0,8	0,9	0.010792999999999999
US National	3 wk ahead	Bin	percent	0,9	1	0.011777
US National	3 wk ahead	Bin	percent	1	1,1	0.012758
US National	3 wk ahead	Bin	percent	1,1	1,2	0.013720999999999999
US National	3 wk ahead	Bin	percent	1,2	1,3	0.014653
US National	3 wk ahead	Bin	percent	1,3	1,4	0.015538999999999999
US National	3 wk ahead	Bin	percent	1,4	1,5	0.016364
US National	3 wk ahead	Bin	percent	1,5	1,6	0.017119
US National	3 wk ahead	Bin	percent	1,6	1,7	0.017789
US National	3 wk ahead	Bin	percent	1,7	1,8	0.018366
US National	3 wk ahead	Bin	percent	1,8	1,9	0.018845999999999998
US National	3 wk ahead	Bin	percent	1,9	2	0.019223999999999998
US National	3 wk ahead	Bin	percent	2	2,1	0.019497
US National	3 wk ahead	Bin	percent	2,1	2,2	0.01967
US National	3 wk ahead	Bin	percent	2,2	2,3	0.019746
US National	3 wk ahead	Bin	percent	2,3	2,4	0.019732
US National	3 wk ahead	Bin	percent	2,4	2,5	0.019634
US National	3 wk ahead	Bin	percent	2,5	2,6	0.019465
US National	3 wk ahead	Bin	percent	2,6	2,7	0.019233999999999998
US National	3 wk ahead	Bin	percent	2,7	2,8	0.018951
US National	3 wk ahead	Bin	percent	2,8	2,9	0.018625
US National	3 wk ahead	Bin	percent	2,9	3	0.018268
US National	3 wk ahead	Bin	percent	3	3,1	0.017887
US National	3 wk ahead	Bin	percent	3,1	3,2	0.017488
US National	3 wk ahead	Bin	percent	3,2	3,3	0.017077
US National	3 wk ahead	Bin	percent	3,3	3,4	0.016656999999999998
US National	3 wk ahead	Bin	percent	3,4	3,5	0.016232
US National	3 wk ahead	Bin	percent	3,5	3,6	0.015802999999999998
US National	3 wk ahead	Bin	percent	3,6	3,7	0.015371
US National	3 wk ahead	Bin	percent	3,7	3,8	0.014934999999999999
US National	3 wk ahead	Bin	percent	3,8	3,9	0.014494
US National	3 wk ahead	Bin	percent	3,9	4	0.014048999999999999
US National	3 wk ahead	Bin	percent	4	4,1	0.013599
US National	3 wk ahead	Bin	percent	4,1	4,2	0.013143
US National	3 wk ahead	Bin	percent	4,2	4,3	0.012683
US National	3 wk ahead	Bin	percent	4,3	4,4	0.012216999999999999
US National	3 wk ahead	Bin	percent	4,4	4,5	0.011748999999999999
US National	3 wk ahead	Bin	percent	4,5	4,6	0.011278999999999999
US National	3 wk ahead	Bin	percent	4,6	4,7	0.01081
US National	3 wk ahead	Bin	percent	4,7	4,8	0.010343
US National	3 wk ahead	Bin	percent	4,8	4,9	0.009881
US National	3 wk ahead	Bin	percent	4,9	5	0.009427999999999999
US National	3 wk ahead	Bin	percent	5	5,1	0.008985
US National	3 wk ahead	Bin	percent	5,1	5,2	0.008553999999999999
US National	3 wk ahead	Bin	percent	5,2	5,3	0.008138
US National	3 wk ahead	Bin	percent	5,3	5,4	0.007738999999999999
US National	3 wk ahead	Bin	percent	5,4	5,5	0.007356
US National	3 wk ahead	Bin	percent	5,5	5,6	0.006992
US National	3 wk ahead	Bin	percent	5,6	5,7	0.006646
US National	3 wk ahead	Bin	percent	5,7	5,8	0.006318
US National	3 wk ahead	Bin	percent	5,8	5,9	0.0060079999999999995
US National	3 wk ahead	Bin	percent	5,9	6	0.0057139999999999995
US National	3 wk ahead	Bin	percent	6	6,1	0.005437
US National	3 wk ahead	Bin	percent	6,1	6,2	0.005175
US National	3 wk ahead	Bin	percent	6,2	6,3	0.004927
US National	3 wk ahead	Bin	percent	6,3	6,4	0.004693
US National	3 wk ahead	Bin	percent	6,4	6,5	0.004471999999999999
US National	3 wk ahead	Bin	percent	6,5	6,6	0.004265
US National	3 wk ahead	Bin	percent	6,6	6,7	0.00407
US National	3 wk ahead	Bin	percent	6,7	6,8	0.003888
US National	3 wk ahead	Bin	percent	6,8	6,9	0.0037189999999999996
US National	3 wk ahead	Bin	percent	6,9	7	0.0035629999999999998
US National	3 wk ahead	Bin	percent	7	7,1	0.0034189999999999997
US National	3 wk ahead	Bin	percent	7,1	7,2	0.003287
US National	3 wk ahead	Bin	percent	7,2	7,3	0.0031669999999999997
US National	3 wk ahead	Bin	percent	7,3	7,4	0.003058
US National	3 wk ahead	Bin	percent	7,4	7,5	0.0029579999999999997
US National	3 wk ahead	Bin	percent	7,5	7,6	0.0028669999999999998
US National	3 wk ahead	Bin	percent	7,6	7,7	0.0027819999999999998
US National	3 wk ahead	Bin	percent	7,7	7,8	0.0027029999999999997
US National	3 wk ahead	Bin	percent	7,8	7,9	0.002626
US National	3 wk ahead	Bin	percent	7,9	8	0.002552
US National	3 wk ahead	Bin	percent	8	8,1	0.002476
US National	3 wk ahead	Bin	percent	8,1	8,2	0.002399
US National	3 wk ahead	Bin	percent	8,2	8,3	0.002319
US National	3 wk ahead	Bin	percent	8,3	8,4	0.002235
US National	3 wk ahead	Bin	percent	8,4	8,5	0.0021449999999999998
US National	3 wk ahead	Bin	percent	8,5	8,6	0.0020499999999999997
US National	3 wk ahead	Bin	percent	8,6	8,7	0.001949
US National	3 wk ahead	Bin	percent	8,7	8,8	0.0018419999999999999
US National	3 wk ahead	Bin	percent	8,8	8,9	0.00173
US National	3 wk ahead	Bin	percent	8,9	9	0.001614
US National	3 wk ahead	Bin	percent	9	9,1	0.001495
US National	3 wk ahead	Bin	percent	9,1	9,2	0.001375
US National	3 wk ahead	Bin	percent	9,2	9,3	0.001254
US National	3 wk ahead	Bin	percent	9,3	9,4	0.001134
US National	3 wk ahead	Bin	percent	9,4	9,5	0.001017
US National	3 wk ahead	Bin	percent	9,5	9,6	0.000905
US National	3 wk ahead	Bin	percent	9,6	9,7	0.000799
US National	3 wk ahead	Bin	percent	9,7	9,8	0.0007
US National	3 wk ahead	Bin	percent	9,8	9,9	0.000609
US National	3 wk ahead	Bin	percent	9,9	10	0.0005279999999999999
US National	3 wk ahead	Bin	percent	10	10,1	0.000457
US National	3 wk ahead	Bin	percent	10,1	10,2	0.000397
US National	3 wk ahead	Bin	percent	10,2	10,3	0.000348
US National	3 wk ahead	Bin	percent	10,3	10,4	0.00031
US National	3 wk ahead	Bin	percent	10,4	10,5	0.00028399999999999996
US National	3 wk ahead	Bin	percent	10,5	10,6	0.000269
US National	3 wk ahead	Bin	percent	10,6	10,7	0.000266
US National	3 wk ahead	Bin	percent	10,7	10,8	0.000274
US National	3 wk ahead	Bin	percent	10,8	10,9	0.000294
US National	3 wk ahead	Bin	percent	10,9	11	0.000323
US National	3 wk ahead	Bin	percent	11	11,1	0.000363
US National	3 wk ahead	Bin	percent	11,1	11,2	0.00041299999999999996
US National	3 wk ahead	Bin	percent	11,2	11,3	0.00047099999999999996
US National	3 wk ahead	Bin	percent	11,3	11,4	0.0005369999999999999
US National	3 wk ahead	Bin	percent	11,4	11,5	0.000609
US National	3 wk ahead	Bin	percent	11,5	11,6	0.000686
US National	3 wk ahead	Bin	percent	11,6	11,7	0.000767
US National	3 wk ahead	Bin	percent	11,7	11,8	0.0008489999999999999
US National	3 wk ahead	Bin	percent	11,8	11,9	0.0009299999999999999
US National	3 wk ahead	Bin	percent	11,9	12	0.001009
US National	3 wk ahead	Bin	percent	12	12,1	0.001083
US National	3 wk ahead	Bin	percent	12,1	12,2	0.0011489999999999998
US National	3 wk ahead	Bin	percent	12,2	12,3	0.001207
US National	3 wk ahead	Bin	percent	12,3	12,4	0.001253
US National	3 wk ahead	Bin	percent	12,4	12,5	0.001287
US National	3 wk ahead	Bin	percent	12,5	12,6	0.001308
US National	3 wk ahead	Bin	percent	12,6	12,7	0.0013139999999999998
US National	3 wk ahead	Bin	percent	12,7	12,8	0.0013059999999999999
US National	3 wk ahead	Bin	percent	12,8	12,9	0.0012829999999999999
US National	3 wk ahead	Bin	percent	12,9	13	0.001248
US National	3 wk ahead	Bin	percent	13	100	0.091915
US National	4 wk ahead	Point	percent	NA	NA	2.5908
US National	4 wk ahead	Bin	percent	0	0,1	0.008385
US National	4 wk ahead	Bin	percent	0,1	0,2	0.009578
US National	4 wk ahead	Bin	percent	0,2	0,3	0.010832999999999999
US National	4 wk ahead	Bin	percent	0,3	0,4	0.012136
US National	4 wk ahead	Bin	percent	0,4	0,5	0.013467999999999999
US National	4 wk ahead	Bin	percent	0,5	0,6	0.014806
US National	4 wk ahead	Bin	percent	0,6	0,7	0.016129
US National	4 wk ahead	Bin	percent	0,7	0,8	0.017411
US National	4 wk ahead	Bin	percent	0,8	0,9	0.018630999999999998
US National	4 wk ahead	Bin	percent	0,9	1	0.019764
US National	4 wk ahead	Bin	percent	1	1,1	0.020789
US National	4 wk ahead	Bin	percent	1,1	1,2	0.021691
US National	4 wk ahead	Bin	percent	1,2	1,3	0.022452999999999997
US National	4 wk ahead	Bin	percent	1,3	1,4	0.023063999999999998
US National	4 wk ahead	Bin	percent	1,4	1,5	0.023521999999999998
US National	4 wk ahead	Bin	percent	1,5	1,6	0.023822
US National	4 wk ahead	Bin	percent	1,6	1,7	0.023967
US National	4 wk ahead	Bin	percent	1,7	1,8	0.023962999999999998
US National	4 wk ahead	Bin	percent	1,8	1,9	0.023819
US National	4 wk ahead	Bin	percent	1,9	2	0.023545
US National	4 wk ahead	Bin	percent	2	2,1	0.023155
US National	4 wk ahead	Bin	percent	2,1	2,2	0.022663
US National	4 wk ahead	Bin	percent	2,2	2,3	0.022083
US National	4 wk ahead	Bin	percent	2,3	2,4	0.021429999999999998
US National	4 wk ahead	Bin	percent	2,4	2,5	0.02072
US National	4 wk ahead	Bin	percent	2,5	2,6	0.019965999999999998
US National	4 wk ahead	Bin	percent	2,6	2,7	0.019183
US National	4 wk ahead	Bin	percent	2,7	2,8	0.018383
US National	4 wk ahead	Bin	percent	2,8	2,9	0.01758
US National	4 wk ahead	Bin	percent	2,9	3	0.016784999999999998
US National	4 wk ahead	Bin	percent	3	3,1	0.016009
US National	4 wk ahead	Bin	percent	3,1	3,2	0.015260999999999999
US National	4 wk ahead	Bin	percent	3,2	3,3	0.014549
US National	4 wk ahead	Bin	percent	3,3	3,4	0.013878999999999999
US National	4 wk ahead	Bin	percent	3,4	3,5	0.013255999999999999
US National	4 wk ahead	Bin	percent	3,5	3,6	0.012681999999999999
US National	4 wk ahead	Bin	percent	3,6	3,7	0.012156
US National	4 wk ahead	Bin	percent	3,7	3,8	0.011678
US National	4 wk ahead	Bin	percent	3,8	3,9	0.011243
US National	4 wk ahead	Bin	percent	3,9	4	0.010844999999999999
US National	4 wk ahead	Bin	percent	4	4,1	0.010478
US National	4 wk ahead	Bin	percent	4,1	4,2	0.010133
US National	4 wk ahead	Bin	percent	4,2	4,3	0.009803
US National	4 wk ahead	Bin	percent	4,3	4,4	0.009479
US National	4 wk ahead	Bin	percent	4,4	4,5	0.009153999999999999
US National	4 wk ahead	Bin	percent	4,5	4,6	0.008822
US National	4 wk ahead	Bin	percent	4,6	4,7	0.008479
US National	4 wk ahead	Bin	percent	4,7	4,8	0.00812
US National	4 wk ahead	Bin	percent	4,8	4,9	0.007745999999999999
US National	4 wk ahead	Bin	percent	4,9	5	0.0073549999999999996
US National	4 wk ahead	Bin	percent	5	5,1	0.006951
US National	4 wk ahead	Bin	percent	5,1	5,2	0.006536999999999999
US National	4 wk ahead	Bin	percent	5,2	5,3	0.006117
US National	4 wk ahead	Bin	percent	5,3	5,4	0.005696
US National	4 wk ahead	Bin	percent	5,4	5,5	0.005279
US National	4 wk ahead	Bin	percent	5,5	5,6	0.004872
US National	4 wk ahead	Bin	percent	5,6	5,7	0.0044789999999999995
US National	4 wk ahead	Bin	percent	5,7	5,8	0.004104
US National	4 wk ahead	Bin	percent	5,8	5,9	0.00375
US National	4 wk ahead	Bin	percent	5,9	6	0.003418
US National	4 wk ahead	Bin	percent	6	6,1	0.003111
US National	4 wk ahead	Bin	percent	6,1	6,2	0.002829
US National	4 wk ahead	Bin	percent	6,2	6,3	0.002571
US National	4 wk ahead	Bin	percent	6,3	6,4	0.002336
US National	4 wk ahead	Bin	percent	6,4	6,5	0.002124
US National	4 wk ahead	Bin	percent	6,5	6,6	0.0019329999999999998
US National	4 wk ahead	Bin	percent	6,6	6,7	0.001761
US National	4 wk ahead	Bin	percent	6,7	6,8	0.0016079999999999998
US National	4 wk ahead	Bin	percent	6,8	6,9	0.001472
US National	4 wk ahead	Bin	percent	6,9	7	0.001352
US National	4 wk ahead	Bin	percent	7	7,1	0.001249
US National	4 wk ahead	Bin	percent	7,1	7,2	0.00116
US National	4 wk ahead	Bin	percent	7,2	7,3	0.001088
US National	4 wk ahead	Bin	percent	7,3	7,4	0.001031
US National	4 wk ahead	Bin	percent	7,4	7,5	0.0009889999999999999
US National	4 wk ahead	Bin	percent	7,5	7,6	0.0009639999999999999
US National	4 wk ahead	Bin	percent	7,6	7,7	0.0009549999999999999
US National	4 wk ahead	Bin	percent	7,7	7,8	0.0009609999999999999
US National	4 wk ahead	Bin	percent	7,8	7,9	0.000983
US National	4 wk ahead	Bin	percent	7,9	8	0.001019
US National	4 wk ahead	Bin	percent	8	8,1	0.001068
US National	4 wk ahead	Bin	percent	8,1	8,2	0.001127
US National	4 wk ahead	Bin	percent	8,2	8,3	0.0011949999999999999
US National	4 wk ahead	Bin	percent	8,3	8,4	0.001269
US National	4 wk ahead	Bin	percent	8,4	8,5	0.001346
US National	4 wk ahead	Bin	percent	8,5	8,6	0.001423
US National	4 wk ahead	Bin	percent	8,6	8,7	0.001498
US National	4 wk ahead	Bin	percent	8,7	8,8	0.001567
US National	4 wk ahead	Bin	percent	8,8	8,9	0.001629
US National	4 wk ahead	Bin	percent	8,9	9	0.001682
US National	4 wk ahead	Bin	percent	9	9,1	0.0017239999999999998
US National	4 wk ahead	Bin	percent	9,1	9,2	0.001754
US National	4 wk ahead	Bin	percent	9,2	9,3	0.0017729999999999998
US National	4 wk ahead	Bin	percent	9,3	9,4	0.0017809999999999998
US National	4 wk ahead	Bin	percent	9,4	9,5	0.001779
US National	4 wk ahead	Bin	percent	9,5	9,6	0.001766
US National	4 wk ahead	Bin	percent	9,6	9,7	0.001745
US National	4 wk ahead	Bin	percent	9,7	9,8	0.0017159999999999999
US National	4 wk ahead	Bin	percent	9,8	9,9	0.0016799999999999999
US National	4 wk ahead	Bin	percent	9,9	10	0.001638
US National	4 wk ahead	Bin	percent	10	10,1	0.0015919999999999999
US National	4 wk ahead	Bin	percent	10,1	10,2	0.00154
US National	4 wk ahead	Bin	percent	10,2	10,3	0.001485
US National	4 wk ahead	Bin	percent	10,3	10,4	0.001426
US National	4 wk ahead	Bin	percent	10,4	10,5	0.001364
US National	4 wk ahead	Bin	percent	10,5	10,6	0.0013
US National	4 wk ahead	Bin	percent	10,6	10,7	0.0012339999999999999
US National	4 wk ahead	Bin	percent	10,7	10,8	0.001168
US National	4 wk ahead	Bin	percent	10,8	10,9	0.001104
US National	4 wk ahead	Bin	percent	10,9	11	0.001041
US National	4 wk ahead	Bin	percent	11	11,1	0.000983
US National	4 wk ahead	Bin	percent	11,1	11,2	0.0009299999999999999
US National	4 wk ahead	Bin	percent	11,2	11,3	0.0008849999999999999
US National	4 wk ahead	Bin	percent	11,3	11,4	0.000847
US National	4 wk ahead	Bin	percent	11,4	11,5	0.000819
US National	4 wk ahead	Bin	percent	11,5	11,6	0.000801
US National	4 wk ahead	Bin	percent	11,6	11,7	0.000792
US National	4 wk ahead	Bin	percent	11,7	11,8	0.000793
US National	4 wk ahead	Bin	percent	11,8	11,9	0.000802
US National	4 wk ahead	Bin	percent	11,9	12	0.0008179999999999999
US National	4 wk ahead	Bin	percent	12	12,1	0.000839
US National	4 wk ahead	Bin	percent	12,1	12,2	0.0008629999999999999
US National	4 wk ahead	Bin	percent	12,2	12,3	0.000888
US National	4 wk ahead	Bin	percent	12,3	12,4	0.0009119999999999999
US National	4 wk ahead	Bin	percent	12,4	12,5	0.000932
US National	4 wk ahead	Bin	percent	12,5	12,6	0.0009469999999999999
US National	4 wk ahead	Bin	percent	12,6	12,7	0.0009549999999999999
US National	4 wk ahead	Bin	percent	12,7	12,8	0.000954
US National	4 wk ahead	Bin	percent	12,8	12,9	0.000945
US National	4 wk ahead	Bin	percent	12,9	13	0.000926
US National	4 wk ahead	Bin	percent	13	100	0.060405999999999994
