# Supplementary material for: Use of daily Internet search query data improves real-time projections of influenza epidemics
Source: J R Soc Interface. 2018 Oct 10;15(147):20180220. doi: 10.1098/rsif.2018.0220 (PMC6228485; doi:10.1098/rsif.2018.0220)
Supplement: Prediction results in FluChallenge format [file rsif20180220supp2.gz › Forecast-files/mss-15-wikiWEEKnoNOW/2010-EW51.csv]

Location	Target	Type	Unit	Bin_start_incl	Bin_end_notincl	Value
US National	1 wk ahead	Point	percent	NA	NA	3.7192000000000003
US National	1 wk ahead	Bin	percent	0	0,1	0.
US National	1 wk ahead	Bin	percent	0,1	0,2	0.
US National	1 wk ahead	Bin	percent	0,2	0,3	0.
US National	1 wk ahead	Bin	percent	0,3	0,4	0.
US National	1 wk ahead	Bin	percent	0,4	0,5	1.e-6
US National	1 wk ahead	Bin	percent	0,5	0,6	2.e-6
US National	1 wk ahead	Bin	percent	0,6	0,7	4.e-6
US National	1 wk ahead	Bin	percent	0,7	0,8	0.000011
US National	1 wk ahead	Bin	percent	0,8	0,9	0.000024
US National	1 wk ahead	Bin	percent	0,9	1	0.000049999999999999996
US National	1 wk ahead	Bin	percent	1	1,1	0.00009999999999999999
US National	1 wk ahead	Bin	percent	1,1	1,2	0.00018899999999999999
US National	1 wk ahead	Bin	percent	1,2	1,3	0.000337
US National	1 wk ahead	Bin	percent	1,3	1,4	0.0005729999999999999
US National	1 wk ahead	Bin	percent	1,4	1,5	0.000932
US National	1 wk ahead	Bin	percent	1,5	1,6	0.001455
US National	1 wk ahead	Bin	percent	1,6	1,7	0.002193
US National	1 wk ahead	Bin	percent	1,7	1,8	0.003198
US National	1 wk ahead	Bin	percent	1,8	1,9	0.004523
US National	1 wk ahead	Bin	percent	1,9	2	0.0062109999999999995
US National	1 wk ahead	Bin	percent	2	2,1	0.008284
US National	1 wk ahead	Bin	percent	2,1	2,2	0.010733
US National	1 wk ahead	Bin	percent	2,2	2,3	0.01351
US National	1 wk ahead	Bin	percent	2,3	2,4	0.016523
US National	1 wk ahead	Bin	percent	2,4	2,5	0.019646
US National	1 wk ahead	Bin	percent	2,5	2,6	0.022735
US National	1 wk ahead	Bin	percent	2,6	2,7	0.025648999999999998
US National	1 wk ahead	Bin	percent	2,7	2,8	0.028283
US National	1 wk ahead	Bin	percent	2,8	2,9	0.030587
US National	1 wk ahead	Bin	percent	2,9	3	0.032579
US National	1 wk ahead	Bin	percent	3	3,1	0.034323
US National	1 wk ahead	Bin	percent	3,1	3,2	0.035885
US National	1 wk ahead	Bin	percent	3,2	3,3	0.037286
US National	1 wk ahead	Bin	percent	3,3	3,4	0.038465
US National	1 wk ahead	Bin	percent	3,4	3,5	0.039292
US National	1 wk ahead	Bin	percent	3,5	3,6	0.039615
US National	1 wk ahead	Bin	percent	3,6	3,7	0.039334
US National	1 wk ahead	Bin	percent	3,7	3,8	0.038453999999999995
US National	1 wk ahead	Bin	percent	3,8	3,9	0.037096
US National	1 wk ahead	Bin	percent	3,9	4	0.035457999999999996
US National	1 wk ahead	Bin	percent	4	4,1	0.03374
US National	1 wk ahead	Bin	percent	4,1	4,2	0.032077
US National	1 wk ahead	Bin	percent	4,2	4,3	0.030501
US National	1 wk ahead	Bin	percent	4,3	4,4	0.02896
US National	1 wk ahead	Bin	percent	4,4	4,5	0.027356
US National	1 wk ahead	Bin	percent	4,5	4,6	0.025609
US National	1 wk ahead	Bin	percent	4,6	4,7	0.023686
US National	1 wk ahead	Bin	percent	4,7	4,8	0.021615
US National	1 wk ahead	Bin	percent	4,8	4,9	0.019469
US National	1 wk ahead	Bin	percent	4,9	5	0.017341
US National	1 wk ahead	Bin	percent	5	5,1	0.015321
US National	1 wk ahead	Bin	percent	5,1	5,2	0.013482
US National	1 wk ahead	Bin	percent	5,2	5,3	0.01188
US National	1 wk ahead	Bin	percent	5,3	5,4	0.010546
US National	1 wk ahead	Bin	percent	5,4	5,5	0.009485
US National	1 wk ahead	Bin	percent	5,5	5,6	0.008669
US National	1 wk ahead	Bin	percent	5,6	5,7	0.00804
US National	1 wk ahead	Bin	percent	5,7	5,8	0.0075179999999999995
US National	1 wk ahead	Bin	percent	5,8	5,9	0.007019
US National	1 wk ahead	Bin	percent	5,9	6	0.006475
US National	1 wk ahead	Bin	percent	6	6,1	0.005848
US National	1 wk ahead	Bin	percent	6,1	6,2	0.005131999999999999
US National	1 wk ahead	Bin	percent	6,2	6,3	0.004353
US National	1 wk ahead	Bin	percent	6,3	6,4	0.003552
US National	1 wk ahead	Bin	percent	6,4	6,5	0.002778
US National	1 wk ahead	Bin	percent	6,5	6,6	0.002075
US National	1 wk ahead	Bin	percent	6,6	6,7	0.0014759999999999999
US National	1 wk ahead	Bin	percent	6,7	6,8	0.000997
US National	1 wk ahead	Bin	percent	6,8	6,9	0.000637
US National	1 wk ahead	Bin	percent	6,9	7	0.000384
US National	1 wk ahead	Bin	percent	7	7,1	0.00021799999999999999
US National	1 wk ahead	Bin	percent	7,1	7,2	0.000117
US National	1 wk ahead	Bin	percent	7,2	7,3	0.000059999999999999995
US National	1 wk ahead	Bin	percent	7,3	7,4	0.000032
US National	1 wk ahead	Bin	percent	7,4	7,5	0.000022
US National	1 wk ahead	Bin	percent	7,5	7,6	0.000026
US National	1 wk ahead	Bin	percent	7,6	7,7	0.000046
US National	1 wk ahead	Bin	percent	7,7	7,8	0.000084
US National	1 wk ahead	Bin	percent	7,8	7,9	0.000147
US National	1 wk ahead	Bin	percent	7,9	8	0.00024099999999999998
US National	1 wk ahead	Bin	percent	8	8,1	0.00036899999999999997
US National	1 wk ahead	Bin	percent	8,1	8,2	0.000526
US National	1 wk ahead	Bin	percent	8,2	8,3	0.0006979999999999999
US National	1 wk ahead	Bin	percent	8,3	8,4	0.0008619999999999999
US National	1 wk ahead	Bin	percent	8,4	8,5	0.000991
US National	1 wk ahead	Bin	percent	8,5	8,6	0.0010609999999999999
US National	1 wk ahead	Bin	percent	8,6	8,7	0.0010559999999999999
US National	1 wk ahead	Bin	percent	8,7	8,8	0.000979
US National	1 wk ahead	Bin	percent	8,8	8,9	0.0008449999999999999
US National	1 wk ahead	Bin	percent	8,9	9	0.0006789999999999999
US National	1 wk ahead	Bin	percent	9	9,1	0.000508
US National	1 wk ahead	Bin	percent	9,1	9,2	0.00035299999999999996
US National	1 wk ahead	Bin	percent	9,2	9,3	0.00022899999999999998
US National	1 wk ahead	Bin	percent	9,3	9,4	0.000138
US National	1 wk ahead	Bin	percent	9,4	9,5	0.000078
US National	1 wk ahead	Bin	percent	9,5	9,6	0.000041
US National	1 wk ahead	Bin	percent	9,6	9,7	0.000019999999999999998
US National	1 wk ahead	Bin	percent	9,7	9,8	9.e-6
US National	1 wk ahead	Bin	percent	9,8	9,9	4.e-6
US National	1 wk ahead	Bin	percent	9,9	10	1.e-6
US National	1 wk ahead	Bin	percent	10	10,1	1.e-6
US National	1 wk ahead	Bin	percent	10,1	10,2	0.
US National	1 wk ahead	Bin	percent	10,2	10,3	0.
US National	1 wk ahead	Bin	percent	10,3	10,4	0.
US National	1 wk ahead	Bin	percent	10,4	10,5	0.
US National	1 wk ahead	Bin	percent	10,5	10,6	0.
US National	1 wk ahead	Bin	percent	10,6	10,7	0.
US National	1 wk ahead	Bin	percent	10,7	10,8	0.
US National	1 wk ahead	Bin	percent	10,8	10,9	0.
US National	1 wk ahead	Bin	percent	10,9	11	0.
US National	1 wk ahead	Bin	percent	11	11,1	0.
US National	1 wk ahead	Bin	percent	11,1	11,2	0.
US National	1 wk ahead	Bin	percent	11,2	11,3	0.
US National	1 wk ahead	Bin	percent	11,3	11,4	0.
US National	1 wk ahead	Bin	percent	11,4	11,5	0.
US National	1 wk ahead	Bin	percent	11,5	11,6	0.
US National	1 wk ahead	Bin	percent	11,6	11,7	0.
US National	1 wk ahead	Bin	percent	11,7	11,8	0.
US National	1 wk ahead	Bin	percent	11,8	11,9	0.
US National	1 wk ahead	Bin	percent	11,9	12	0.
US National	1 wk ahead	Bin	percent	12	12,1	0.
US National	1 wk ahead	Bin	percent	12,1	12,2	0.
US National	1 wk ahead	Bin	percent	12,2	12,3	0.
US National	1 wk ahead	Bin	percent	12,3	12,4	0.
US National	1 wk ahead	Bin	percent	12,4	12,5	0.
US National	1 wk ahead	Bin	percent	12,5	12,6	0.
US National	1 wk ahead	Bin	percent	12,6	12,7	0.
US National	1 wk ahead	Bin	percent	12,7	12,8	0.
US National	1 wk ahead	Bin	percent	12,8	12,9	0.
US National	1 wk ahead	Bin	percent	12,9	13	0.
US National	1 wk ahead	Bin	percent	13	100	0.
US National	2 wk ahead	Point	percent	NA	NA	5.313
US National	2 wk ahead	Bin	percent	0	0,1	0.000318
US National	2 wk ahead	Bin	percent	0,1	0,2	0.000394
US National	2 wk ahead	Bin	percent	0,2	0,3	0.000484
US National	2 wk ahead	Bin	percent	0,3	0,4	0.0005909999999999999
US National	2 wk ahead	Bin	percent	0,4	0,5	0.000717
US National	2 wk ahead	Bin	percent	0,5	0,6	0.000864
US National	2 wk ahead	Bin	percent	0,6	0,7	0.001035
US National	2 wk ahead	Bin	percent	0,7	0,8	0.0012309999999999999
US National	2 wk ahead	Bin	percent	0,8	0,9	0.001455
US National	2 wk ahead	Bin	percent	0,9	1	0.001709
US National	2 wk ahead	Bin	percent	1	1,1	0.001995
US National	2 wk ahead	Bin	percent	1,1	1,2	0.002314
US National	2 wk ahead	Bin	percent	1,2	1,3	0.002669
US National	2 wk ahead	Bin	percent	1,3	1,4	0.003058
US National	2 wk ahead	Bin	percent	1,4	1,5	0.003483
US National	2 wk ahead	Bin	percent	1,5	1,6	0.003944
US National	2 wk ahead	Bin	percent	1,6	1,7	0.004438
US National	2 wk ahead	Bin	percent	1,7	1,8	0.004964
US National	2 wk ahead	Bin	percent	1,8	1,9	0.00552
US National	2 wk ahead	Bin	percent	1,9	2	0.006102
US National	2 wk ahead	Bin	percent	2	2,1	0.006705
US National	2 wk ahead	Bin	percent	2,1	2,2	0.007326
US National	2 wk ahead	Bin	percent	2,2	2,3	0.007958999999999999
US National	2 wk ahead	Bin	percent	2,3	2,4	0.008597
US National	2 wk ahead	Bin	percent	2,4	2,5	0.009236
US National	2 wk ahead	Bin	percent	2,5	2,6	0.009869
US National	2 wk ahead	Bin	percent	2,6	2,7	0.010489
US National	2 wk ahead	Bin	percent	2,7	2,8	0.011092
US National	2 wk ahead	Bin	percent	2,8	2,9	0.011673
US National	2 wk ahead	Bin	percent	2,9	3	0.012225999999999999
US National	2 wk ahead	Bin	percent	3	3,1	0.012747999999999999
US National	2 wk ahead	Bin	percent	3,1	3,2	0.013236
US National	2 wk ahead	Bin	percent	3,2	3,3	0.013687999999999999
US National	2 wk ahead	Bin	percent	3,3	3,4	0.014103
US National	2 wk ahead	Bin	percent	3,4	3,5	0.014480999999999999
US National	2 wk ahead	Bin	percent	3,5	3,6	0.014822
US National	2 wk ahead	Bin	percent	3,6	3,7	0.015125999999999999
US National	2 wk ahead	Bin	percent	3,7	3,8	0.015394999999999999
US National	2 wk ahead	Bin	percent	3,8	3,9	0.015631
US National	2 wk ahead	Bin	percent	3,9	4	0.015834
US National	2 wk ahead	Bin	percent	4	4,1	0.016006
US National	2 wk ahead	Bin	percent	4,1	4,2	0.016146999999999998
US National	2 wk ahead	Bin	percent	4,2	4,3	0.016259
US National	2 wk ahead	Bin	percent	4,3	4,4	0.016342
US National	2 wk ahead	Bin	percent	4,4	4,5	0.016394
US National	2 wk ahead	Bin	percent	4,5	4,6	0.016416999999999998
US National	2 wk ahead	Bin	percent	4,6	4,7	0.016408
US National	2 wk ahead	Bin	percent	4,7	4,8	0.016368
US National	2 wk ahead	Bin	percent	4,8	4,9	0.016295999999999998
US National	2 wk ahead	Bin	percent	4,9	5	0.016191
US National	2 wk ahead	Bin	percent	5	5,1	0.016055
US National	2 wk ahead	Bin	percent	5,1	5,2	0.015887
US National	2 wk ahead	Bin	percent	5,2	5,3	0.015688
US National	2 wk ahead	Bin	percent	5,3	5,4	0.015462
US National	2 wk ahead	Bin	percent	5,4	5,5	0.01521
US National	2 wk ahead	Bin	percent	5,5	5,6	0.014934999999999999
US National	2 wk ahead	Bin	percent	5,6	5,7	0.014641
US National	2 wk ahead	Bin	percent	5,7	5,8	0.014331
US National	2 wk ahead	Bin	percent	5,8	5,9	0.01401
US National	2 wk ahead	Bin	percent	5,9	6	0.01368
US National	2 wk ahead	Bin	percent	6	6,1	0.013345
US National	2 wk ahead	Bin	percent	6,1	6,2	0.013009
US National	2 wk ahead	Bin	percent	6,2	6,3	0.012672
US National	2 wk ahead	Bin	percent	6,3	6,4	0.012338
US National	2 wk ahead	Bin	percent	6,4	6,5	0.012007
US National	2 wk ahead	Bin	percent	6,5	6,6	0.01168
US National	2 wk ahead	Bin	percent	6,6	6,7	0.011356
US National	2 wk ahead	Bin	percent	6,7	6,8	0.011035
US National	2 wk ahead	Bin	percent	6,8	6,9	0.010716999999999999
US National	2 wk ahead	Bin	percent	6,9	7	0.0104
US National	2 wk ahead	Bin	percent	7	7,1	0.010083
US National	2 wk ahead	Bin	percent	7,1	7,2	0.009765
US National	2 wk ahead	Bin	percent	7,2	7,3	0.009446
US National	2 wk ahead	Bin	percent	7,3	7,4	0.009125
US National	2 wk ahead	Bin	percent	7,4	7,5	0.008801999999999999
US National	2 wk ahead	Bin	percent	7,5	7,6	0.008478
US National	2 wk ahead	Bin	percent	7,6	7,7	0.008154999999999999
US National	2 wk ahead	Bin	percent	7,7	7,8	0.007833999999999999
US National	2 wk ahead	Bin	percent	7,8	7,9	0.007516999999999999
US National	2 wk ahead	Bin	percent	7,9	8	0.007206
US National	2 wk ahead	Bin	percent	8	8,1	0.006905
US National	2 wk ahead	Bin	percent	8,1	8,2	0.006614999999999999
US National	2 wk ahead	Bin	percent	8,2	8,3	0.006339999999999999
US National	2 wk ahead	Bin	percent	8,3	8,4	0.0060799999999999995
US National	2 wk ahead	Bin	percent	8,4	8,5	0.005839
US National	2 wk ahead	Bin	percent	8,5	8,6	0.005618
US National	2 wk ahead	Bin	percent	8,6	8,7	0.005416
US National	2 wk ahead	Bin	percent	8,7	8,8	0.005235999999999999
US National	2 wk ahead	Bin	percent	8,8	8,9	0.005075
US National	2 wk ahead	Bin	percent	8,9	9	0.004935
US National	2 wk ahead	Bin	percent	9	9,1	0.004813
US National	2 wk ahead	Bin	percent	9,1	9,2	0.004706999999999999
US National	2 wk ahead	Bin	percent	9,2	9,3	0.0046159999999999994
US National	2 wk ahead	Bin	percent	9,3	9,4	0.0045379999999999995
US National	2 wk ahead	Bin	percent	9,4	9,5	0.00447
US National	2 wk ahead	Bin	percent	9,5	9,6	0.004409
US National	2 wk ahead	Bin	percent	9,6	9,7	0.004354
US National	2 wk ahead	Bin	percent	9,7	9,8	0.004301
US National	2 wk ahead	Bin	percent	9,8	9,9	0.004249
US National	2 wk ahead	Bin	percent	9,9	10	0.004195
US National	2 wk ahead	Bin	percent	10	10,1	0.0041389999999999995
US National	2 wk ahead	Bin	percent	10,1	10,2	0.004077
US National	2 wk ahead	Bin	percent	10,2	10,3	0.00401
US National	2 wk ahead	Bin	percent	10,3	10,4	0.003935
US National	2 wk ahead	Bin	percent	10,4	10,5	0.0038529999999999997
US National	2 wk ahead	Bin	percent	10,5	10,6	0.003763
US National	2 wk ahead	Bin	percent	10,6	10,7	0.003665
US National	2 wk ahead	Bin	percent	10,7	10,8	0.003558
US National	2 wk ahead	Bin	percent	10,8	10,9	0.003444
US National	2 wk ahead	Bin	percent	10,9	11	0.003322
US National	2 wk ahead	Bin	percent	11	11,1	0.003194
US National	2 wk ahead	Bin	percent	11,1	11,2	0.003061
US National	2 wk ahead	Bin	percent	11,2	11,3	0.0029219999999999997
US National	2 wk ahead	Bin	percent	11,3	11,4	0.002781
US National	2 wk ahead	Bin	percent	11,4	11,5	0.002637
US National	2 wk ahead	Bin	percent	11,5	11,6	0.002492
US National	2 wk ahead	Bin	percent	11,6	11,7	0.0023469999999999997
US National	2 wk ahead	Bin	percent	11,7	11,8	0.002203
US National	2 wk ahead	Bin	percent	11,8	11,9	0.002061
US National	2 wk ahead	Bin	percent	11,9	12	0.001923
US National	2 wk ahead	Bin	percent	12	12,1	0.001789
US National	2 wk ahead	Bin	percent	12,1	12,2	0.00166
US National	2 wk ahead	Bin	percent	12,2	12,3	0.001535
US National	2 wk ahead	Bin	percent	12,3	12,4	0.0014169999999999999
US National	2 wk ahead	Bin	percent	12,4	12,5	0.001304
US National	2 wk ahead	Bin	percent	12,5	12,6	0.001197
US National	2 wk ahead	Bin	percent	12,6	12,7	0.001096
US National	2 wk ahead	Bin	percent	12,7	12,8	0.001001
US National	2 wk ahead	Bin	percent	12,8	12,9	0.0009109999999999999
US National	2 wk ahead	Bin	percent	12,9	13	0.0008269999999999999
US National	2 wk ahead	Bin	percent	13	100	0.015944
US National	3 wk ahead	Point	percent	NA	NA	6.7308
US National	3 wk ahead	Bin	percent	0	0,1	0.000957
US National	3 wk ahead	Bin	percent	0,1	0,2	0.001076
US National	3 wk ahead	Bin	percent	0,2	0,3	0.001207
US National	3 wk ahead	Bin	percent	0,3	0,4	0.001349
US National	3 wk ahead	Bin	percent	0,4	0,5	0.0015019999999999999
US National	3 wk ahead	Bin	percent	0,5	0,6	0.0016669999999999999
US National	3 wk ahead	Bin	percent	0,6	0,7	0.001844
US National	3 wk ahead	Bin	percent	0,7	0,8	0.002033
US National	3 wk ahead	Bin	percent	0,8	0,9	0.002234
US National	3 wk ahead	Bin	percent	0,9	1	0.002447
US National	3 wk ahead	Bin	percent	1	1,1	0.002672
US National	3 wk ahead	Bin	percent	1,1	1,2	0.002907
US National	3 wk ahead	Bin	percent	1,2	1,3	0.0031539999999999997
US National	3 wk ahead	Bin	percent	1,3	1,4	0.00341
US National	3 wk ahead	Bin	percent	1,4	1,5	0.003676
US National	3 wk ahead	Bin	percent	1,5	1,6	0.003949
US National	3 wk ahead	Bin	percent	1,6	1,7	0.004229999999999999
US National	3 wk ahead	Bin	percent	1,7	1,8	0.004517
US National	3 wk ahead	Bin	percent	1,8	1,9	0.004809
US National	3 wk ahead	Bin	percent	1,9	2	0.005104
US National	3 wk ahead	Bin	percent	2	2,1	0.005402
US National	3 wk ahead	Bin	percent	2,1	2,2	0.005699999999999999
US National	3 wk ahead	Bin	percent	2,2	2,3	0.005997
US National	3 wk ahead	Bin	percent	2,3	2,4	0.006292
US National	3 wk ahead	Bin	percent	2,4	2,5	0.0065829999999999994
US National	3 wk ahead	Bin	percent	2,5	2,6	0.006868
US National	3 wk ahead	Bin	percent	2,6	2,7	0.007147
US National	3 wk ahead	Bin	percent	2,7	2,8	0.007417999999999999
US National	3 wk ahead	Bin	percent	2,8	2,9	0.007679999999999999
US National	3 wk ahead	Bin	percent	2,9	3	0.007932
US National	3 wk ahead	Bin	percent	3	3,1	0.008173
US National	3 wk ahead	Bin	percent	3,1	3,2	0.008402
US National	3 wk ahead	Bin	percent	3,2	3,3	0.008619
US National	3 wk ahead	Bin	percent	3,3	3,4	0.008823
US National	3 wk ahead	Bin	percent	3,4	3,5	0.009014
US National	3 wk ahead	Bin	percent	3,5	3,6	0.009191999999999999
US National	3 wk ahead	Bin	percent	3,6	3,7	0.009358
US National	3 wk ahead	Bin	percent	3,7	3,8	0.009511
US National	3 wk ahead	Bin	percent	3,8	3,9	0.009651
US National	3 wk ahead	Bin	percent	3,9	4	0.009779999999999999
US National	3 wk ahead	Bin	percent	4	4,1	0.009899
US National	3 wk ahead	Bin	percent	4,1	4,2	0.010007
US National	3 wk ahead	Bin	percent	4,2	4,3	0.010105
US National	3 wk ahead	Bin	percent	4,3	4,4	0.010195
US National	3 wk ahead	Bin	percent	4,4	4,5	0.010277
US National	3 wk ahead	Bin	percent	4,5	4,6	0.010350999999999999
US National	3 wk ahead	Bin	percent	4,6	4,7	0.010419
US National	3 wk ahead	Bin	percent	4,7	4,8	0.010480999999999999
US National	3 wk ahead	Bin	percent	4,8	4,9	0.010536
US National	3 wk ahead	Bin	percent	4,9	5	0.010586
US National	3 wk ahead	Bin	percent	5	5,1	0.010631
US National	3 wk ahead	Bin	percent	5,1	5,2	0.010671
US National	3 wk ahead	Bin	percent	5,2	5,3	0.010705
US National	3 wk ahead	Bin	percent	5,3	5,4	0.010733
US National	3 wk ahead	Bin	percent	5,4	5,5	0.010756
US National	3 wk ahead	Bin	percent	5,5	5,6	0.010773
US National	3 wk ahead	Bin	percent	5,6	5,7	0.010783
US National	3 wk ahead	Bin	percent	5,7	5,8	0.010785
US National	3 wk ahead	Bin	percent	5,8	5,9	0.010780999999999999
US National	3 wk ahead	Bin	percent	5,9	6	0.010768
US National	3 wk ahead	Bin	percent	6	6,1	0.010747
US National	3 wk ahead	Bin	percent	6,1	6,2	0.010716999999999999
US National	3 wk ahead	Bin	percent	6,2	6,3	0.010678
US National	3 wk ahead	Bin	percent	6,3	6,4	0.010629
US National	3 wk ahead	Bin	percent	6,4	6,5	0.010572
US National	3 wk ahead	Bin	percent	6,5	6,6	0.010504999999999999
US National	3 wk ahead	Bin	percent	6,6	6,7	0.010428999999999999
US National	3 wk ahead	Bin	percent	6,7	6,8	0.010343999999999999
US National	3 wk ahead	Bin	percent	6,8	6,9	0.010251
US National	3 wk ahead	Bin	percent	6,9	7	0.01015
US National	3 wk ahead	Bin	percent	7	7,1	0.010041999999999999
US National	3 wk ahead	Bin	percent	7,1	7,2	0.009927
US National	3 wk ahead	Bin	percent	7,2	7,3	0.009805999999999999
US National	3 wk ahead	Bin	percent	7,3	7,4	0.00968
US National	3 wk ahead	Bin	percent	7,4	7,5	0.009549
US National	3 wk ahead	Bin	percent	7,5	7,6	0.009415
US National	3 wk ahead	Bin	percent	7,6	7,7	0.009276999999999999
US National	3 wk ahead	Bin	percent	7,7	7,8	0.009138
US National	3 wk ahead	Bin	percent	7,8	7,9	0.008995999999999999
US National	3 wk ahead	Bin	percent	7,9	8	0.008853999999999999
US National	3 wk ahead	Bin	percent	8	8,1	0.008709999999999999
US National	3 wk ahead	Bin	percent	8,1	8,2	0.008567
US National	3 wk ahead	Bin	percent	8,2	8,3	0.008423
US National	3 wk ahead	Bin	percent	8,3	8,4	0.008279
US National	3 wk ahead	Bin	percent	8,4	8,5	0.008135
US National	3 wk ahead	Bin	percent	8,5	8,6	0.007991
US National	3 wk ahead	Bin	percent	8,6	8,7	0.007847
US National	3 wk ahead	Bin	percent	8,7	8,8	0.007703
US National	3 wk ahead	Bin	percent	8,8	8,9	0.007559
US National	3 wk ahead	Bin	percent	8,9	9	0.007415
US National	3 wk ahead	Bin	percent	9	9,1	0.0072699999999999996
US National	3 wk ahead	Bin	percent	9,1	9,2	0.007124999999999999
US National	3 wk ahead	Bin	percent	9,2	9,3	0.006979
US National	3 wk ahead	Bin	percent	9,3	9,4	0.0068319999999999995
US National	3 wk ahead	Bin	percent	9,4	9,5	0.006685
US National	3 wk ahead	Bin	percent	9,5	9,6	0.006536999999999999
US National	3 wk ahead	Bin	percent	9,6	9,7	0.006389
US National	3 wk ahead	Bin	percent	9,7	9,8	0.006241
US National	3 wk ahead	Bin	percent	9,8	9,9	0.0060929999999999995
US National	3 wk ahead	Bin	percent	9,9	10	0.005946
US National	3 wk ahead	Bin	percent	10	10,1	0.0058
US National	3 wk ahead	Bin	percent	10,1	10,2	0.005657
US National	3 wk ahead	Bin	percent	10,2	10,3	0.005516
US National	3 wk ahead	Bin	percent	10,3	10,4	0.005378
US National	3 wk ahead	Bin	percent	10,4	10,5	0.0052439999999999995
US National	3 wk ahead	Bin	percent	10,5	10,6	0.005116
US National	3 wk ahead	Bin	percent	10,6	10,7	0.004992
US National	3 wk ahead	Bin	percent	10,7	10,8	0.004875
US National	3 wk ahead	Bin	percent	10,8	10,9	0.004765
US National	3 wk ahead	Bin	percent	10,9	11	0.0046619999999999995
US National	3 wk ahead	Bin	percent	11	11,1	0.004567
US National	3 wk ahead	Bin	percent	11,1	11,2	0.00448
US National	3 wk ahead	Bin	percent	11,2	11,3	0.0044009999999999995
US National	3 wk ahead	Bin	percent	11,3	11,4	0.004331
US National	3 wk ahead	Bin	percent	11,4	11,5	0.004268
US National	3 wk ahead	Bin	percent	11,5	11,6	0.004214
US National	3 wk ahead	Bin	percent	11,6	11,7	0.004168
US National	3 wk ahead	Bin	percent	11,7	11,8	0.004129
US National	3 wk ahead	Bin	percent	11,8	11,9	0.004096
US National	3 wk ahead	Bin	percent	11,9	12	0.004068
US National	3 wk ahead	Bin	percent	12	12,1	0.004046
US National	3 wk ahead	Bin	percent	12,1	12,2	0.0040279999999999995
US National	3 wk ahead	Bin	percent	12,2	12,3	0.004012
US National	3 wk ahead	Bin	percent	12,3	12,4	0.003998
US National	3 wk ahead	Bin	percent	12,4	12,5	0.003984
US National	3 wk ahead	Bin	percent	12,5	12,6	0.00397
US National	3 wk ahead	Bin	percent	12,6	12,7	0.003955
US National	3 wk ahead	Bin	percent	12,7	12,8	0.003935999999999999
US National	3 wk ahead	Bin	percent	12,8	12,9	0.003914
US National	3 wk ahead	Bin	percent	12,9	13	0.003888
US National	3 wk ahead	Bin	percent	13	100	0.096581
US National	4 wk ahead	Point	percent	NA	NA	7.085800000000001
US National	4 wk ahead	Bin	percent	0	0,1	0.000899
US National	4 wk ahead	Bin	percent	0,1	0,2	0.00101
US National	4 wk ahead	Bin	percent	0,2	0,3	0.001132
US National	4 wk ahead	Bin	percent	0,3	0,4	0.001263
US National	4 wk ahead	Bin	percent	0,4	0,5	0.001405
US National	4 wk ahead	Bin	percent	0,5	0,6	0.001558
US National	4 wk ahead	Bin	percent	0,6	0,7	0.001722
US National	4 wk ahead	Bin	percent	0,7	0,8	0.001896
US National	4 wk ahead	Bin	percent	0,8	0,9	0.002081
US National	4 wk ahead	Bin	percent	0,9	1	0.002277
US National	4 wk ahead	Bin	percent	1	1,1	0.002484
US National	4 wk ahead	Bin	percent	1,1	1,2	0.0026999999999999997
US National	4 wk ahead	Bin	percent	1,2	1,3	0.0029259999999999998
US National	4 wk ahead	Bin	percent	1,3	1,4	0.0031609999999999997
US National	4 wk ahead	Bin	percent	1,4	1,5	0.003404
US National	4 wk ahead	Bin	percent	1,5	1,6	0.003655
US National	4 wk ahead	Bin	percent	1,6	1,7	0.003912
US National	4 wk ahead	Bin	percent	1,7	1,8	0.004174
US National	4 wk ahead	Bin	percent	1,8	1,9	0.004441
US National	4 wk ahead	Bin	percent	1,9	2	0.00471
US National	4 wk ahead	Bin	percent	2	2,1	0.004981
US National	4 wk ahead	Bin	percent	2,1	2,2	0.005252
US National	4 wk ahead	Bin	percent	2,2	2,3	0.005521
US National	4 wk ahead	Bin	percent	2,3	2,4	0.005787
US National	4 wk ahead	Bin	percent	2,4	2,5	0.006049
US National	4 wk ahead	Bin	percent	2,5	2,6	0.006305
US National	4 wk ahead	Bin	percent	2,6	2,7	0.006553
US National	4 wk ahead	Bin	percent	2,7	2,8	0.006791999999999999
US National	4 wk ahead	Bin	percent	2,8	2,9	0.0070209999999999995
US National	4 wk ahead	Bin	percent	2,9	3	0.007238
US National	4 wk ahead	Bin	percent	3	3,1	0.007444
US National	4 wk ahead	Bin	percent	3,1	3,2	0.0076359999999999996
US National	4 wk ahead	Bin	percent	3,2	3,3	0.007814999999999999
US National	4 wk ahead	Bin	percent	3,3	3,4	0.00798
US National	4 wk ahead	Bin	percent	3,4	3,5	0.008131
US National	4 wk ahead	Bin	percent	3,5	3,6	0.008269
US National	4 wk ahead	Bin	percent	3,6	3,7	0.008393
US National	4 wk ahead	Bin	percent	3,7	3,8	0.008505
US National	4 wk ahead	Bin	percent	3,8	3,9	0.008605
US National	4 wk ahead	Bin	percent	3,9	4	0.008695
US National	4 wk ahead	Bin	percent	4	4,1	0.008775
US National	4 wk ahead	Bin	percent	4,1	4,2	0.008848
US National	4 wk ahead	Bin	percent	4,2	4,3	0.008914
US National	4 wk ahead	Bin	percent	4,3	4,4	0.008976
US National	4 wk ahead	Bin	percent	4,4	4,5	0.009035
US National	4 wk ahead	Bin	percent	4,5	4,6	0.009093
US National	4 wk ahead	Bin	percent	4,6	4,7	0.009151
US National	4 wk ahead	Bin	percent	4,7	4,8	0.00921
US National	4 wk ahead	Bin	percent	4,8	4,9	0.009271999999999999
US National	4 wk ahead	Bin	percent	4,9	5	0.009337999999999999
US National	4 wk ahead	Bin	percent	5	5,1	0.009408999999999999
US National	4 wk ahead	Bin	percent	5,1	5,2	0.009485
US National	4 wk ahead	Bin	percent	5,2	5,3	0.009566999999999999
US National	4 wk ahead	Bin	percent	5,3	5,4	0.009654
US National	4 wk ahead	Bin	percent	5,4	5,5	0.009746999999999999
US National	4 wk ahead	Bin	percent	5,5	5,6	0.009845
US National	4 wk ahead	Bin	percent	5,6	5,7	0.009948
US National	4 wk ahead	Bin	percent	5,7	5,8	0.010053999999999999
US National	4 wk ahead	Bin	percent	5,8	5,9	0.010162
US National	4 wk ahead	Bin	percent	5,9	6	0.010270999999999999
US National	4 wk ahead	Bin	percent	6	6,1	0.01038
US National	4 wk ahead	Bin	percent	6,1	6,2	0.010487
US National	4 wk ahead	Bin	percent	6,2	6,3	0.010591
US National	4 wk ahead	Bin	percent	6,3	6,4	0.01069
US National	4 wk ahead	Bin	percent	6,4	6,5	0.010782
US National	4 wk ahead	Bin	percent	6,5	6,6	0.010867
US National	4 wk ahead	Bin	percent	6,6	6,7	0.010942
US National	4 wk ahead	Bin	percent	6,7	6,8	0.011007999999999999
US National	4 wk ahead	Bin	percent	6,8	6,9	0.011063
US National	4 wk ahead	Bin	percent	6,9	7	0.011106
US National	4 wk ahead	Bin	percent	7	7,1	0.011137
US National	4 wk ahead	Bin	percent	7,1	7,2	0.011156
US National	4 wk ahead	Bin	percent	7,2	7,3	0.011162
US National	4 wk ahead	Bin	percent	7,3	7,4	0.011155
US National	4 wk ahead	Bin	percent	7,4	7,5	0.011136
US National	4 wk ahead	Bin	percent	7,5	7,6	0.011105
US National	4 wk ahead	Bin	percent	7,6	7,7	0.011063
US National	4 wk ahead	Bin	percent	7,7	7,8	0.011009
US National	4 wk ahead	Bin	percent	7,8	7,9	0.010946
US National	4 wk ahead	Bin	percent	7,9	8	0.010872999999999999
US National	4 wk ahead	Bin	percent	8	8,1	0.010791
US National	4 wk ahead	Bin	percent	8,1	8,2	0.0107
US National	4 wk ahead	Bin	percent	8,2	8,3	0.010602
US National	4 wk ahead	Bin	percent	8,3	8,4	0.010497
US National	4 wk ahead	Bin	percent	8,4	8,5	0.010385
US National	4 wk ahead	Bin	percent	8,5	8,6	0.010267
US National	4 wk ahead	Bin	percent	8,6	8,7	0.010142
US National	4 wk ahead	Bin	percent	8,7	8,8	0.010012
US National	4 wk ahead	Bin	percent	8,8	8,9	0.009876
US National	4 wk ahead	Bin	percent	8,9	9	0.009734999999999999
US National	4 wk ahead	Bin	percent	9	9,1	0.009588
US National	4 wk ahead	Bin	percent	9,1	9,2	0.009434999999999999
US National	4 wk ahead	Bin	percent	9,2	9,3	0.009276
US National	4 wk ahead	Bin	percent	9,3	9,4	0.009112
US National	4 wk ahead	Bin	percent	9,4	9,5	0.008943
US National	4 wk ahead	Bin	percent	9,5	9,6	0.008766999999999999
US National	4 wk ahead	Bin	percent	9,6	9,7	0.008587
US National	4 wk ahead	Bin	percent	9,7	9,8	0.0084
US National	4 wk ahead	Bin	percent	9,8	9,9	0.008209
US National	4 wk ahead	Bin	percent	9,9	10	0.008013
US National	4 wk ahead	Bin	percent	10	10,1	0.007813
US National	4 wk ahead	Bin	percent	10,1	10,2	0.0076089999999999994
US National	4 wk ahead	Bin	percent	10,2	10,3	0.007402
US National	4 wk ahead	Bin	percent	10,3	10,4	0.007193
US National	4 wk ahead	Bin	percent	10,4	10,5	0.006980999999999999
US National	4 wk ahead	Bin	percent	10,5	10,6	0.006769
US National	4 wk ahead	Bin	percent	10,6	10,7	0.006555999999999999
US National	4 wk ahead	Bin	percent	10,7	10,8	0.006344
US National	4 wk ahead	Bin	percent	10,8	10,9	0.0061329999999999996
US National	4 wk ahead	Bin	percent	10,9	11	0.005925
US National	4 wk ahead	Bin	percent	11	11,1	0.005718
US National	4 wk ahead	Bin	percent	11,1	11,2	0.005516
US National	4 wk ahead	Bin	percent	11,2	11,3	0.005317
US National	4 wk ahead	Bin	percent	11,3	11,4	0.005123
US National	4 wk ahead	Bin	percent	11,4	11,5	0.004933
US National	4 wk ahead	Bin	percent	11,5	11,6	0.004749
US National	4 wk ahead	Bin	percent	11,6	11,7	0.0045709999999999995
US National	4 wk ahead	Bin	percent	11,7	11,8	0.004397
US National	4 wk ahead	Bin	percent	11,8	11,9	0.004229
US National	4 wk ahead	Bin	percent	11,9	12	0.0040669999999999994
US National	4 wk ahead	Bin	percent	12	12,1	0.003909999999999999
US National	4 wk ahead	Bin	percent	12,1	12,2	0.0037579999999999996
US National	4 wk ahead	Bin	percent	12,2	12,3	0.0036109999999999996
US National	4 wk ahead	Bin	percent	12,3	12,4	0.003469
US National	4 wk ahead	Bin	percent	12,4	12,5	0.0033309999999999998
US National	4 wk ahead	Bin	percent	12,5	12,6	0.0031969999999999998
US National	4 wk ahead	Bin	percent	12,6	12,7	0.0030659999999999997
US National	4 wk ahead	Bin	percent	12,7	12,8	0.0029389999999999998
US National	4 wk ahead	Bin	percent	12,8	12,9	0.0028139999999999997
US National	4 wk ahead	Bin	percent	12,9	13	0.002693
US National	4 wk ahead	Bin	percent	13	100	0.057331
