# Supplementary material for: Use of daily Internet search query data improves real-time projections of influenza epidemics
Source: J R Soc Interface. 2018 Oct 10;15(147):20180220. doi: 10.1098/rsif.2018.0220 (PMC6228485; doi:10.1098/rsif.2018.0220)
Supplement: Prediction results in FluChallenge format [file rsif20180220supp2.gz › Forecast-files/mss-15-wikiWEEKnoNOW/2014-EW18.csv]

Location	Target	Type	Unit	Bin_start_incl	Bin_end_notincl	Value
US National	1 wk ahead	Point	percent	NA	NA	1.3444
US National	1 wk ahead	Bin	percent	0	0,1	0.000018999999999999998
US National	1 wk ahead	Bin	percent	0,1	0,2	0.00011899999999999999
US National	1 wk ahead	Bin	percent	0,2	0,3	0.000536
US National	1 wk ahead	Bin	percent	0,3	0,4	0.0018009999999999999
US National	1 wk ahead	Bin	percent	0,4	0,5	0.004765
US National	1 wk ahead	Bin	percent	0,5	0,6	0.01052
US National	1 wk ahead	Bin	percent	0,6	0,7	0.019981
US National	1 wk ahead	Bin	percent	0,7	0,8	0.03291
US National	1 wk ahead	Bin	percent	0,8	0,9	0.047945999999999996
US National	1 wk ahead	Bin	percent	0,9	1	0.064275
US National	1 wk ahead	Bin	percent	1	1,1	0.081082
US National	1 wk ahead	Bin	percent	1,1	1,2	0.0945
US National	1 wk ahead	Bin	percent	1,2	1,3	0.09895799999999999
US National	1 wk ahead	Bin	percent	1,3	1,4	0.09304899999999999
US National	1 wk ahead	Bin	percent	1,4	1,5	0.08069699999999999
US National	1 wk ahead	Bin	percent	1,5	1,6	0.067179
US National	1 wk ahead	Bin	percent	1,6	1,7	0.056181999999999996
US National	1 wk ahead	Bin	percent	1,7	1,8	0.047952999999999996
US National	1 wk ahead	Bin	percent	1,8	1,9	0.040285999999999995
US National	1 wk ahead	Bin	percent	1,9	2	0.032595
US National	1 wk ahead	Bin	percent	2	2,1	0.026143999999999997
US National	1 wk ahead	Bin	percent	2,1	2,2	0.02119
US National	1 wk ahead	Bin	percent	2,2	2,3	0.017015
US National	1 wk ahead	Bin	percent	2,3	2,4	0.013163
US National	1 wk ahead	Bin	percent	2,4	2,5	0.009555
US National	1 wk ahead	Bin	percent	2,5	2,6	0.006881
US National	1 wk ahead	Bin	percent	2,6	2,7	0.006193
US National	1 wk ahead	Bin	percent	2,7	2,8	0.007019999999999999
US National	1 wk ahead	Bin	percent	2,8	2,9	0.00724
US National	1 wk ahead	Bin	percent	2,9	3	0.0056029999999999995
US National	1 wk ahead	Bin	percent	3	3,1	0.0030789999999999997
US National	1 wk ahead	Bin	percent	3,1	3,2	0.001181
US National	1 wk ahead	Bin	percent	3,2	3,3	0.000314
US National	1 wk ahead	Bin	percent	3,3	3,4	0.000058
US National	1 wk ahead	Bin	percent	3,4	3,5	7.e-6
US National	1 wk ahead	Bin	percent	3,5	3,6	1.e-6
US National	1 wk ahead	Bin	percent	3,6	3,7	0.
US National	1 wk ahead	Bin	percent	3,7	3,8	0.
US National	1 wk ahead	Bin	percent	3,8	3,9	0.
US National	1 wk ahead	Bin	percent	3,9	4	0.
US National	1 wk ahead	Bin	percent	4	4,1	0.
US National	1 wk ahead	Bin	percent	4,1	4,2	0.
US National	1 wk ahead	Bin	percent	4,2	4,3	0.
US National	1 wk ahead	Bin	percent	4,3	4,4	0.
US National	1 wk ahead	Bin	percent	4,4	4,5	0.
US National	1 wk ahead	Bin	percent	4,5	4,6	0.
US National	1 wk ahead	Bin	percent	4,6	4,7	0.
US National	1 wk ahead	Bin	percent	4,7	4,8	0.
US National	1 wk ahead	Bin	percent	4,8	4,9	0.
US National	1 wk ahead	Bin	percent	4,9	5	0.
US National	1 wk ahead	Bin	percent	5	5,1	0.
US National	1 wk ahead	Bin	percent	5,1	5,2	0.
US National	1 wk ahead	Bin	percent	5,2	5,3	0.
US National	1 wk ahead	Bin	percent	5,3	5,4	0.
US National	1 wk ahead	Bin	percent	5,4	5,5	0.
US National	1 wk ahead	Bin	percent	5,5	5,6	0.
US National	1 wk ahead	Bin	percent	5,6	5,7	0.
US National	1 wk ahead	Bin	percent	5,7	5,8	0.
US National	1 wk ahead	Bin	percent	5,8	5,9	0.
US National	1 wk ahead	Bin	percent	5,9	6	0.
US National	1 wk ahead	Bin	percent	6	6,1	0.
US National	1 wk ahead	Bin	percent	6,1	6,2	0.
US National	1 wk ahead	Bin	percent	6,2	6,3	0.
US National	1 wk ahead	Bin	percent	6,3	6,4	0.
US National	1 wk ahead	Bin	percent	6,4	6,5	0.
US National	1 wk ahead	Bin	percent	6,5	6,6	0.
US National	1 wk ahead	Bin	percent	6,6	6,7	0.
US National	1 wk ahead	Bin	percent	6,7	6,8	0.
US National	1 wk ahead	Bin	percent	6,8	6,9	0.
US National	1 wk ahead	Bin	percent	6,9	7	0.
US National	1 wk ahead	Bin	percent	7	7,1	0.
US National	1 wk ahead	Bin	percent	7,1	7,2	0.
US National	1 wk ahead	Bin	percent	7,2	7,3	0.
US National	1 wk ahead	Bin	percent	7,3	7,4	0.
US National	1 wk ahead	Bin	percent	7,4	7,5	0.
US National	1 wk ahead	Bin	percent	7,5	7,6	0.
US National	1 wk ahead	Bin	percent	7,6	7,7	0.
US National	1 wk ahead	Bin	percent	7,7	7,8	0.
US National	1 wk ahead	Bin	percent	7,8	7,9	0.
US National	1 wk ahead	Bin	percent	7,9	8	0.
US National	1 wk ahead	Bin	percent	8	8,1	0.
US National	1 wk ahead	Bin	percent	8,1	8,2	0.
US National	1 wk ahead	Bin	percent	8,2	8,3	0.
US National	1 wk ahead	Bin	percent	8,3	8,4	0.
US National	1 wk ahead	Bin	percent	8,4	8,5	0.
US National	1 wk ahead	Bin	percent	8,5	8,6	0.
US National	1 wk ahead	Bin	percent	8,6	8,7	0.
US National	1 wk ahead	Bin	percent	8,7	8,8	0.
US National	1 wk ahead	Bin	percent	8,8	8,9	0.
US National	1 wk ahead	Bin	percent	8,9	9	0.
US National	1 wk ahead	Bin	percent	9	9,1	0.
US National	1 wk ahead	Bin	percent	9,1	9,2	0.
US National	1 wk ahead	Bin	percent	9,2	9,3	0.
US National	1 wk ahead	Bin	percent	9,3	9,4	0.
US National	1 wk ahead	Bin	percent	9,4	9,5	0.
US National	1 wk ahead	Bin	percent	9,5	9,6	0.
US National	1 wk ahead	Bin	percent	9,6	9,7	0.
US National	1 wk ahead	Bin	percent	9,7	9,8	0.
US National	1 wk ahead	Bin	percent	9,8	9,9	0.
US National	1 wk ahead	Bin	percent	9,9	10	0.
US National	1 wk ahead	Bin	percent	10	10,1	0.
US National	1 wk ahead	Bin	percent	10,1	10,2	0.
US National	1 wk ahead	Bin	percent	10,2	10,3	0.
US National	1 wk ahead	Bin	percent	10,3	10,4	0.
US National	1 wk ahead	Bin	percent	10,4	10,5	0.
US National	1 wk ahead	Bin	percent	10,5	10,6	0.
US National	1 wk ahead	Bin	percent	10,6	10,7	0.
US National	1 wk ahead	Bin	percent	10,7	10,8	0.
US National	1 wk ahead	Bin	percent	10,8	10,9	0.
US National	1 wk ahead	Bin	percent	10,9	11	0.
US National	1 wk ahead	Bin	percent	11	11,1	0.
US National	1 wk ahead	Bin	percent	11,1	11,2	0.
US National	1 wk ahead	Bin	percent	11,2	11,3	0.
US National	1 wk ahead	Bin	percent	11,3	11,4	0.
US National	1 wk ahead	Bin	percent	11,4	11,5	0.
US National	1 wk ahead	Bin	percent	11,5	11,6	0.
US National	1 wk ahead	Bin	percent	11,6	11,7	0.
US National	1 wk ahead	Bin	percent	11,7	11,8	0.
US National	1 wk ahead	Bin	percent	11,8	11,9	0.
US National	1 wk ahead	Bin	percent	11,9	12	0.
US National	1 wk ahead	Bin	percent	12	12,1	0.
US National	1 wk ahead	Bin	percent	12,1	12,2	0.
US National	1 wk ahead	Bin	percent	12,2	12,3	0.
US National	1 wk ahead	Bin	percent	12,3	12,4	0.
US National	1 wk ahead	Bin	percent	12,4	12,5	0.
US National	1 wk ahead	Bin	percent	12,5	12,6	0.
US National	1 wk ahead	Bin	percent	12,6	12,7	0.
US National	1 wk ahead	Bin	percent	12,7	12,8	0.
US National	1 wk ahead	Bin	percent	12,8	12,9	0.
US National	1 wk ahead	Bin	percent	12,9	13	0.
US National	1 wk ahead	Bin	percent	13	100	0.
US National	2 wk ahead	Point	percent	NA	NA	1.2122000000000002
US National	2 wk ahead	Bin	percent	0	0,1	0.004437
US National	2 wk ahead	Bin	percent	0,1	0,2	0.008473
US National	2 wk ahead	Bin	percent	0,2	0,3	0.014391999999999999
US National	2 wk ahead	Bin	percent	0,3	0,4	0.022064999999999998
US National	2 wk ahead	Bin	percent	0,4	0,5	0.031045999999999997
US National	2 wk ahead	Bin	percent	0,5	0,6	0.040704
US National	2 wk ahead	Bin	percent	0,6	0,7	0.050246
US National	2 wk ahead	Bin	percent	0,7	0,8	0.058633
US National	2 wk ahead	Bin	percent	0,8	0,9	0.064691
US National	2 wk ahead	Bin	percent	0,9	1	0.067517
US National	2 wk ahead	Bin	percent	1	1,1	0.066914
US National	2 wk ahead	Bin	percent	1,1	1,2	0.063433
US National	2 wk ahead	Bin	percent	1,2	1,3	0.058002
US National	2 wk ahead	Bin	percent	1,3	1,4	0.051538
US National	2 wk ahead	Bin	percent	1,4	1,5	0.044804
US National	2 wk ahead	Bin	percent	1,5	1,6	0.038474999999999995
US National	2 wk ahead	Bin	percent	1,6	1,7	0.033166
US National	2 wk ahead	Bin	percent	1,7	1,8	0.0293
US National	2 wk ahead	Bin	percent	1,8	1,9	0.026864
US National	2 wk ahead	Bin	percent	1,9	2	0.025259
US National	2 wk ahead	Bin	percent	2	2,1	0.023511
US National	2 wk ahead	Bin	percent	2,1	2,2	0.020821
US National	2 wk ahead	Bin	percent	2,2	2,3	0.017088
US National	2 wk ahead	Bin	percent	2,3	2,4	0.012969
US National	2 wk ahead	Bin	percent	2,4	2,5	0.00945
US National	2 wk ahead	Bin	percent	2,5	2,6	0.007277
US National	2 wk ahead	Bin	percent	2,6	2,7	0.0066229999999999995
US National	2 wk ahead	Bin	percent	2,7	2,8	0.00712
US National	2 wk ahead	Bin	percent	2,8	2,9	0.008126999999999999
US National	2 wk ahead	Bin	percent	2,9	3	0.00903
US National	2 wk ahead	Bin	percent	3	3,1	0.00943
US National	2 wk ahead	Bin	percent	3,1	3,2	0.009189
US National	2 wk ahead	Bin	percent	3,2	3,3	0.008359
US National	2 wk ahead	Bin	percent	3,3	3,4	0.007072999999999999
US National	2 wk ahead	Bin	percent	3,4	3,5	0.0054989999999999995
US National	2 wk ahead	Bin	percent	3,5	3,6	0.0038559999999999996
US National	2 wk ahead	Bin	percent	3,6	3,7	0.002408
US National	2 wk ahead	Bin	percent	3,7	3,8	0.001374
US National	2 wk ahead	Bin	percent	3,8	3,9	0.0008489999999999999
US National	2 wk ahead	Bin	percent	3,9	4	0.000793
US National	2 wk ahead	Bin	percent	4	4,1	0.0010739999999999999
US National	2 wk ahead	Bin	percent	4,1	4,2	0.001509
US National	2 wk ahead	Bin	percent	4,2	4,3	0.001918
US National	2 wk ahead	Bin	percent	4,3	4,4	0.002201
US National	2 wk ahead	Bin	percent	4,4	4,5	0.002387
US National	2 wk ahead	Bin	percent	4,5	4,6	0.002574
US National	2 wk ahead	Bin	percent	4,6	4,7	0.0028049999999999998
US National	2 wk ahead	Bin	percent	4,7	4,8	0.003005
US National	2 wk ahead	Bin	percent	4,8	4,9	0.003034
US National	2 wk ahead	Bin	percent	4,9	5	0.002793
US National	2 wk ahead	Bin	percent	5	5,1	0.002293
US National	2 wk ahead	Bin	percent	5,1	5,2	0.00165
US National	2 wk ahead	Bin	percent	5,2	5,3	0.001026
US National	2 wk ahead	Bin	percent	5,3	5,4	0.0005459999999999999
US National	2 wk ahead	Bin	percent	5,4	5,5	0.00024599999999999996
US National	2 wk ahead	Bin	percent	5,5	5,6	0.000093
US National	2 wk ahead	Bin	percent	5,6	5,7	0.000029999999999999997
US National	2 wk ahead	Bin	percent	5,7	5,8	8.e-6
US National	2 wk ahead	Bin	percent	5,8	5,9	2.e-6
US National	2 wk ahead	Bin	percent	5,9	6	0.
US National	2 wk ahead	Bin	percent	6	6,1	0.
US National	2 wk ahead	Bin	percent	6,1	6,2	0.
US National	2 wk ahead	Bin	percent	6,2	6,3	0.
US National	2 wk ahead	Bin	percent	6,3	6,4	0.
US National	2 wk ahead	Bin	percent	6,4	6,5	0.
US National	2 wk ahead	Bin	percent	6,5	6,6	0.
US National	2 wk ahead	Bin	percent	6,6	6,7	0.
US National	2 wk ahead	Bin	percent	6,7	6,8	0.
US National	2 wk ahead	Bin	percent	6,8	6,9	0.
US National	2 wk ahead	Bin	percent	6,9	7	0.
US National	2 wk ahead	Bin	percent	7	7,1	0.
US National	2 wk ahead	Bin	percent	7,1	7,2	0.
US National	2 wk ahead	Bin	percent	7,2	7,3	0.
US National	2 wk ahead	Bin	percent	7,3	7,4	0.
US National	2 wk ahead	Bin	percent	7,4	7,5	0.
US National	2 wk ahead	Bin	percent	7,5	7,6	0.
US National	2 wk ahead	Bin	percent	7,6	7,7	0.
US National	2 wk ahead	Bin	percent	7,7	7,8	0.
US National	2 wk ahead	Bin	percent	7,8	7,9	0.
US National	2 wk ahead	Bin	percent	7,9	8	0.
US National	2 wk ahead	Bin	percent	8	8,1	0.
US National	2 wk ahead	Bin	percent	8,1	8,2	0.
US National	2 wk ahead	Bin	percent	8,2	8,3	0.
US National	2 wk ahead	Bin	percent	8,3	8,4	0.
US National	2 wk ahead	Bin	percent	8,4	8,5	0.
US National	2 wk ahead	Bin	percent	8,5	8,6	0.
US National	2 wk ahead	Bin	percent	8,6	8,7	0.
US National	2 wk ahead	Bin	percent	8,7	8,8	0.
US National	2 wk ahead	Bin	percent	8,8	8,9	0.
US National	2 wk ahead	Bin	percent	8,9	9	0.
US National	2 wk ahead	Bin	percent	9	9,1	0.
US National	2 wk ahead	Bin	percent	9,1	9,2	0.
US National	2 wk ahead	Bin	percent	9,2	9,3	0.
US National	2 wk ahead	Bin	percent	9,3	9,4	0.
US National	2 wk ahead	Bin	percent	9,4	9,5	0.
US National	2 wk ahead	Bin	percent	9,5	9,6	0.
US National	2 wk ahead	Bin	percent	9,6	9,7	0.
US National	2 wk ahead	Bin	percent	9,7	9,8	0.
US National	2 wk ahead	Bin	percent	9,8	9,9	0.
US National	2 wk ahead	Bin	percent	9,9	10	0.
US National	2 wk ahead	Bin	percent	10	10,1	0.
US National	2 wk ahead	Bin	percent	10,1	10,2	0.
US National	2 wk ahead	Bin	percent	10,2	10,3	0.
US National	2 wk ahead	Bin	percent	10,3	10,4	0.
US National	2 wk ahead	Bin	percent	10,4	10,5	0.
US National	2 wk ahead	Bin	percent	10,5	10,6	0.
US National	2 wk ahead	Bin	percent	10,6	10,7	0.
US National	2 wk ahead	Bin	percent	10,7	10,8	0.
US National	2 wk ahead	Bin	percent	10,8	10,9	0.
US National	2 wk ahead	Bin	percent	10,9	11	0.
US National	2 wk ahead	Bin	percent	11	11,1	0.
US National	2 wk ahead	Bin	percent	11,1	11,2	0.
US National	2 wk ahead	Bin	percent	11,2	11,3	0.
US National	2 wk ahead	Bin	percent	11,3	11,4	0.
US National	2 wk ahead	Bin	percent	11,4	11,5	0.
US National	2 wk ahead	Bin	percent	11,5	11,6	0.
US National	2 wk ahead	Bin	percent	11,6	11,7	0.
US National	2 wk ahead	Bin	percent	11,7	11,8	0.
US National	2 wk ahead	Bin	percent	11,8	11,9	0.
US National	2 wk ahead	Bin	percent	11,9	12	0.
US National	2 wk ahead	Bin	percent	12	12,1	0.
US National	2 wk ahead	Bin	percent	12,1	12,2	0.
US National	2 wk ahead	Bin	percent	12,2	12,3	0.
US National	2 wk ahead	Bin	percent	12,3	12,4	0.
US National	2 wk ahead	Bin	percent	12,4	12,5	0.
US National	2 wk ahead	Bin	percent	12,5	12,6	0.
US National	2 wk ahead	Bin	percent	12,6	12,7	0.
US National	2 wk ahead	Bin	percent	12,7	12,8	0.
US National	2 wk ahead	Bin	percent	12,8	12,9	0.
US National	2 wk ahead	Bin	percent	12,9	13	0.
US National	2 wk ahead	Bin	percent	13	100	0.
US National	3 wk ahead	Point	percent	NA	NA	1.1088
US National	3 wk ahead	Bin	percent	0	0,1	0.017200999999999998
US National	3 wk ahead	Bin	percent	0,1	0,2	0.025044999999999998
US National	3 wk ahead	Bin	percent	0,2	0,3	0.033693
US National	3 wk ahead	Bin	percent	0,3	0,4	0.042158999999999995
US National	3 wk ahead	Bin	percent	0,4	0,5	0.049396999999999996
US National	3 wk ahead	Bin	percent	0,5	0,6	0.054556999999999994
US National	3 wk ahead	Bin	percent	0,6	0,7	0.057206
US National	3 wk ahead	Bin	percent	0,7	0,8	0.057427
US National	3 wk ahead	Bin	percent	0,8	0,9	0.055785999999999995
US National	3 wk ahead	Bin	percent	0,9	1	0.053106
US National	3 wk ahead	Bin	percent	1	1,1	0.050117999999999996
US National	3 wk ahead	Bin	percent	1,1	1,2	0.047163
US National	3 wk ahead	Bin	percent	1,2	1,3	0.044139
US National	3 wk ahead	Bin	percent	1,3	1,4	0.040732
US National	3 wk ahead	Bin	percent	1,4	1,5	0.036742
US National	3 wk ahead	Bin	percent	1,5	1,6	0.03229
US National	3 wk ahead	Bin	percent	1,6	1,7	0.027787
US National	3 wk ahead	Bin	percent	1,7	1,8	0.023729
US National	3 wk ahead	Bin	percent	1,8	1,9	0.020477
US National	3 wk ahead	Bin	percent	1,9	2	0.018116
US National	3 wk ahead	Bin	percent	2	2,1	0.016448
US National	3 wk ahead	Bin	percent	2,1	2,2	0.015111
US National	3 wk ahead	Bin	percent	2,2	2,3	0.013758999999999999
US National	3 wk ahead	Bin	percent	2,3	2,4	0.012208
US National	3 wk ahead	Bin	percent	2,4	2,5	0.010478
US National	3 wk ahead	Bin	percent	2,5	2,6	0.008714999999999999
US National	3 wk ahead	Bin	percent	2,6	2,7	0.007085999999999999
US National	3 wk ahead	Bin	percent	2,7	2,8	0.005706
US National	3 wk ahead	Bin	percent	2,8	2,9	0.004631
US National	3 wk ahead	Bin	percent	2,9	3	0.0038859999999999997
US National	3 wk ahead	Bin	percent	3	3,1	0.003479
US National	3 wk ahead	Bin	percent	3,1	3,2	0.003392
US National	3 wk ahead	Bin	percent	3,2	3,3	0.003581
US National	3 wk ahead	Bin	percent	3,3	3,4	0.0039829999999999996
US National	3 wk ahead	Bin	percent	3,4	3,5	0.0045379999999999995
US National	3 wk ahead	Bin	percent	3,5	3,6	0.005194
US National	3 wk ahead	Bin	percent	3,6	3,7	0.005885
US National	3 wk ahead	Bin	percent	3,7	3,8	0.006507
US National	3 wk ahead	Bin	percent	3,8	3,9	0.006918
US National	3 wk ahead	Bin	percent	3,9	4	0.006977
US National	3 wk ahead	Bin	percent	4	4,1	0.006613
US National	3 wk ahead	Bin	percent	4,1	4,2	0.0058709999999999995
US National	3 wk ahead	Bin	percent	4,2	4,3	0.004915
US National	3 wk ahead	Bin	percent	4,3	4,4	0.003951
US National	3 wk ahead	Bin	percent	4,4	4,5	0.0031379999999999997
US National	3 wk ahead	Bin	percent	4,5	4,6	0.002523
US National	3 wk ahead	Bin	percent	4,6	4,7	0.0020529999999999997
US National	3 wk ahead	Bin	percent	4,7	4,8	0.001646
US National	3 wk ahead	Bin	percent	4,8	4,9	0.0012519999999999999
US National	3 wk ahead	Bin	percent	4,9	5	0.0008759999999999999
US National	3 wk ahead	Bin	percent	5	5,1	0.000554
US National	3 wk ahead	Bin	percent	5,1	5,2	0.000317
US National	3 wk ahead	Bin	percent	5,2	5,3	0.000176
US National	3 wk ahead	Bin	percent	5,3	5,4	0.000126
US National	3 wk ahead	Bin	percent	5,4	5,5	0.00015999999999999999
US National	3 wk ahead	Bin	percent	5,5	5,6	0.00028199999999999997
US National	3 wk ahead	Bin	percent	5,6	5,7	0.000495
US National	3 wk ahead	Bin	percent	5,7	5,8	0.000783
US National	3 wk ahead	Bin	percent	5,8	5,9	0.001099
US National	3 wk ahead	Bin	percent	5,9	6	0.001371
US National	3 wk ahead	Bin	percent	6	6,1	0.0015329999999999999
US National	3 wk ahead	Bin	percent	6,1	6,2	0.0015689999999999999
US National	3 wk ahead	Bin	percent	6,2	6,3	0.001532
US National	3 wk ahead	Bin	percent	6,3	6,4	0.0015149999999999999
US National	3 wk ahead	Bin	percent	6,4	6,5	0.001598
US National	3 wk ahead	Bin	percent	6,5	6,6	0.0018009999999999999
US National	3 wk ahead	Bin	percent	6,6	6,7	0.0020729999999999998
US National	3 wk ahead	Bin	percent	6,7	6,8	0.002322
US National	3 wk ahead	Bin	percent	6,8	6,9	0.0024579999999999997
US National	3 wk ahead	Bin	percent	6,9	7	0.002423
US National	3 wk ahead	Bin	percent	7	7,1	0.002206
US National	3 wk ahead	Bin	percent	7,1	7,2	0.001844
US National	3 wk ahead	Bin	percent	7,2	7,3	0.001403
US National	3 wk ahead	Bin	percent	7,3	7,4	0.000966
US National	3 wk ahead	Bin	percent	7,4	7,5	0.000598
US National	3 wk ahead	Bin	percent	7,5	7,6	0.00033099999999999997
US National	3 wk ahead	Bin	percent	7,6	7,7	0.000163
US National	3 wk ahead	Bin	percent	7,7	7,8	0.00007099999999999999
US National	3 wk ahead	Bin	percent	7,8	7,9	0.000027
US National	3 wk ahead	Bin	percent	7,9	8	9.e-6
US National	3 wk ahead	Bin	percent	8	8,1	3.e-6
US National	3 wk ahead	Bin	percent	8,1	8,2	1.e-6
US National	3 wk ahead	Bin	percent	8,2	8,3	0.
US National	3 wk ahead	Bin	percent	8,3	8,4	0.
US National	3 wk ahead	Bin	percent	8,4	8,5	0.
US National	3 wk ahead	Bin	percent	8,5	8,6	0.
US National	3 wk ahead	Bin	percent	8,6	8,7	0.
US National	3 wk ahead	Bin	percent	8,7	8,8	0.
US National	3 wk ahead	Bin	percent	8,8	8,9	0.
US National	3 wk ahead	Bin	percent	8,9	9	0.
US National	3 wk ahead	Bin	percent	9	9,1	0.
US National	3 wk ahead	Bin	percent	9,1	9,2	0.
US National	3 wk ahead	Bin	percent	9,2	9,3	0.
US National	3 wk ahead	Bin	percent	9,3	9,4	0.
US National	3 wk ahead	Bin	percent	9,4	9,5	0.
US National	3 wk ahead	Bin	percent	9,5	9,6	0.
US National	3 wk ahead	Bin	percent	9,6	9,7	0.
US National	3 wk ahead	Bin	percent	9,7	9,8	0.
US National	3 wk ahead	Bin	percent	9,8	9,9	0.
US National	3 wk ahead	Bin	percent	9,9	10	0.
US National	3 wk ahead	Bin	percent	10	10,1	0.
US National	3 wk ahead	Bin	percent	10,1	10,2	0.
US National	3 wk ahead	Bin	percent	10,2	10,3	0.
US National	3 wk ahead	Bin	percent	10,3	10,4	0.
US National	3 wk ahead	Bin	percent	10,4	10,5	0.
US National	3 wk ahead	Bin	percent	10,5	10,6	0.
US National	3 wk ahead	Bin	percent	10,6	10,7	0.
US National	3 wk ahead	Bin	percent	10,7	10,8	0.
US National	3 wk ahead	Bin	percent	10,8	10,9	0.
US National	3 wk ahead	Bin	percent	10,9	11	0.
US National	3 wk ahead	Bin	percent	11	11,1	0.
US National	3 wk ahead	Bin	percent	11,1	11,2	0.
US National	3 wk ahead	Bin	percent	11,2	11,3	0.
US National	3 wk ahead	Bin	percent	11,3	11,4	0.
US National	3 wk ahead	Bin	percent	11,4	11,5	0.
US National	3 wk ahead	Bin	percent	11,5	11,6	0.
US National	3 wk ahead	Bin	percent	11,6	11,7	0.
US National	3 wk ahead	Bin	percent	11,7	11,8	0.
US National	3 wk ahead	Bin	percent	11,8	11,9	0.
US National	3 wk ahead	Bin	percent	11,9	12	0.
US National	3 wk ahead	Bin	percent	12	12,1	0.
US National	3 wk ahead	Bin	percent	12,1	12,2	0.
US National	3 wk ahead	Bin	percent	12,2	12,3	0.
US National	3 wk ahead	Bin	percent	12,3	12,4	0.
US National	3 wk ahead	Bin	percent	12,4	12,5	0.
US National	3 wk ahead	Bin	percent	12,5	12,6	0.
US National	3 wk ahead	Bin	percent	12,6	12,7	0.
US National	3 wk ahead	Bin	percent	12,7	12,8	0.
US National	3 wk ahead	Bin	percent	12,8	12,9	0.
US National	3 wk ahead	Bin	percent	12,9	13	0.
US National	3 wk ahead	Bin	percent	13	100	0.
US National	4 wk ahead	Point	percent	NA	NA	1.0022
US National	4 wk ahead	Bin	percent	0	0,1	0.029481
US National	4 wk ahead	Bin	percent	0,1	0,2	0.038798
US National	4 wk ahead	Bin	percent	0,2	0,3	0.047399
US National	4 wk ahead	Bin	percent	0,3	0,4	0.054102
US National	4 wk ahead	Bin	percent	0,4	0,5	0.058095
US National	4 wk ahead	Bin	percent	0,5	0,6	0.059176
US National	4 wk ahead	Bin	percent	0,6	0,7	0.057787
US National	4 wk ahead	Bin	percent	0,7	0,8	0.054835999999999996
US National	4 wk ahead	Bin	percent	0,8	0,9	0.05133
US National	4 wk ahead	Bin	percent	0,9	1	0.047984
US National	4 wk ahead	Bin	percent	1	1,1	0.045009
US National	4 wk ahead	Bin	percent	1,1	1,2	0.042177
US National	4 wk ahead	Bin	percent	1,2	1,3	0.039078
US National	4 wk ahead	Bin	percent	1,3	1,4	0.0354
US National	4 wk ahead	Bin	percent	1,4	1,5	0.031096
US National	4 wk ahead	Bin	percent	1,5	1,6	0.026417
US National	4 wk ahead	Bin	percent	1,6	1,7	0.021814999999999998
US National	4 wk ahead	Bin	percent	1,7	1,8	0.01778
US National	4 wk ahead	Bin	percent	1,8	1,9	0.01465
US National	4 wk ahead	Bin	percent	1,9	2	0.012501
US National	4 wk ahead	Bin	percent	2	2,1	0.011177999999999999
US National	4 wk ahead	Bin	percent	2,1	2,2	0.010405
US National	4 wk ahead	Bin	percent	2,2	2,3	0.009915
US National	4 wk ahead	Bin	percent	2,3	2,4	0.009512
US National	4 wk ahead	Bin	percent	2,4	2,5	0.009066
US National	4 wk ahead	Bin	percent	2,5	2,6	0.008499999999999999
US National	4 wk ahead	Bin	percent	2,6	2,7	0.007787
US National	4 wk ahead	Bin	percent	2,7	2,8	0.00696
US National	4 wk ahead	Bin	percent	2,8	2,9	0.00609
US National	4 wk ahead	Bin	percent	2,9	3	0.005255
US National	4 wk ahead	Bin	percent	3	3,1	0.00451
US National	4 wk ahead	Bin	percent	3,1	3,2	0.003888
US National	4 wk ahead	Bin	percent	3,2	3,3	0.003417
US National	4 wk ahead	Bin	percent	3,3	3,4	0.003129
US National	4 wk ahead	Bin	percent	3,4	3,5	0.003055
US National	4 wk ahead	Bin	percent	3,5	3,6	0.0032099999999999997
US National	4 wk ahead	Bin	percent	3,6	3,7	0.0035759999999999998
US National	4 wk ahead	Bin	percent	3,7	3,8	0.0040999999999999995
US National	4 wk ahead	Bin	percent	3,8	3,9	0.004689
US National	4 wk ahead	Bin	percent	3,9	4	0.0052239999999999995
US National	4 wk ahead	Bin	percent	4	4,1	0.005595999999999999
US National	4 wk ahead	Bin	percent	4,1	4,2	0.005741
US National	4 wk ahead	Bin	percent	4,2	4,3	0.0056549999999999994
US National	4 wk ahead	Bin	percent	4,3	4,4	0.005373
US National	4 wk ahead	Bin	percent	4,4	4,5	0.004946
US National	4 wk ahead	Bin	percent	4,5	4,6	0.004422
US National	4 wk ahead	Bin	percent	4,6	4,7	0.003855
US National	4 wk ahead	Bin	percent	4,7	4,8	0.0033009999999999997
US National	4 wk ahead	Bin	percent	4,8	4,9	0.0027919999999999998
US National	4 wk ahead	Bin	percent	4,9	5	0.00233
US National	4 wk ahead	Bin	percent	5	5,1	0.001901
US National	4 wk ahead	Bin	percent	5,1	5,2	0.001508
US National	4 wk ahead	Bin	percent	5,2	5,3	0.001188
US National	4 wk ahead	Bin	percent	5,3	5,4	0.000998
US National	4 wk ahead	Bin	percent	5,4	5,5	0.000972
US National	4 wk ahead	Bin	percent	5,5	5,6	0.001094
US National	4 wk ahead	Bin	percent	5,6	5,7	0.0012879999999999999
US National	4 wk ahead	Bin	percent	5,7	5,8	0.001447
US National	4 wk ahead	Bin	percent	5,8	5,9	0.001481
US National	4 wk ahead	Bin	percent	5,9	6	0.001353
US National	4 wk ahead	Bin	percent	6	6,1	0.0010969999999999999
US National	4 wk ahead	Bin	percent	6,1	6,2	0.000789
US National	4 wk ahead	Bin	percent	6,2	6,3	0.000504
US National	4 wk ahead	Bin	percent	6,3	6,4	0.00029499999999999996
US National	4 wk ahead	Bin	percent	6,4	6,5	0.00017999999999999998
US National	4 wk ahead	Bin	percent	6,5	6,6	0.000159
US National	4 wk ahead	Bin	percent	6,6	6,7	0.000233
US National	4 wk ahead	Bin	percent	6,7	6,8	0.00040199999999999996
US National	4 wk ahead	Bin	percent	6,8	6,9	0.0006569999999999999
US National	4 wk ahead	Bin	percent	6,9	7	0.000963
US National	4 wk ahead	Bin	percent	7	7,1	0.001251
US National	4 wk ahead	Bin	percent	7,1	7,2	0.001437
US National	4 wk ahead	Bin	percent	7,2	7,3	0.0014579999999999999
US National	4 wk ahead	Bin	percent	7,3	7,4	0.001308
US National	4 wk ahead	Bin	percent	7,4	7,5	0.0010379999999999999
US National	4 wk ahead	Bin	percent	7,5	7,6	0.00073
US National	4 wk ahead	Bin	percent	7,6	7,7	0.000461
US National	4 wk ahead	Bin	percent	7,7	7,8	0.000277
US National	4 wk ahead	Bin	percent	7,8	7,9	0.00019999999999999998
US National	4 wk ahead	Bin	percent	7,9	8	0.00023799999999999998
US National	4 wk ahead	Bin	percent	8	8,1	0.00040699999999999997
US National	4 wk ahead	Bin	percent	8,1	8,2	0.000723
US National	4 wk ahead	Bin	percent	8,2	8,3	0.0011819999999999999
US National	4 wk ahead	Bin	percent	8,3	8,4	0.001736
US National	4 wk ahead	Bin	percent	8,4	8,5	0.0022789999999999998
US National	4 wk ahead	Bin	percent	8,5	8,6	0.0026739999999999997
US National	4 wk ahead	Bin	percent	8,6	8,7	0.0028049999999999998
US National	4 wk ahead	Bin	percent	8,7	8,8	0.002632
US National	4 wk ahead	Bin	percent	8,8	8,9	0.002208
US National	4 wk ahead	Bin	percent	8,9	9	0.001655
US National	4 wk ahead	Bin	percent	9	9,1	0.001108
US National	4 wk ahead	Bin	percent	9,1	9,2	0.0006619999999999999
US National	4 wk ahead	Bin	percent	9,2	9,3	0.00035299999999999996
US National	4 wk ahead	Bin	percent	9,3	9,4	0.000167
US National	4 wk ahead	Bin	percent	9,4	9,5	0.00007099999999999999
US National	4 wk ahead	Bin	percent	9,5	9,6	0.000027
US National	4 wk ahead	Bin	percent	9,6	9,7	9.e-6
US National	4 wk ahead	Bin	percent	9,7	9,8	3.e-6
US National	4 wk ahead	Bin	percent	9,8	9,9	1.e-6
US National	4 wk ahead	Bin	percent	9,9	10	0.
US National	4 wk ahead	Bin	percent	10	10,1	0.
US National	4 wk ahead	Bin	percent	10,1	10,2	0.
US National	4 wk ahead	Bin	percent	10,2	10,3	0.
US National	4 wk ahead	Bin	percent	10,3	10,4	0.
US National	4 wk ahead	Bin	percent	10,4	10,5	0.
US National	4 wk ahead	Bin	percent	10,5	10,6	0.
US National	4 wk ahead	Bin	percent	10,6	10,7	0.
US National	4 wk ahead	Bin	percent	10,7	10,8	0.
US National	4 wk ahead	Bin	percent	10,8	10,9	0.
US National	4 wk ahead	Bin	percent	10,9	11	0.
US National	4 wk ahead	Bin	percent	11	11,1	0.
US National	4 wk ahead	Bin	percent	11,1	11,2	0.
US National	4 wk ahead	Bin	percent	11,2	11,3	0.
US National	4 wk ahead	Bin	percent	11,3	11,4	0.
US National	4 wk ahead	Bin	percent	11,4	11,5	0.
US National	4 wk ahead	Bin	percent	11,5	11,6	0.
US National	4 wk ahead	Bin	percent	11,6	11,7	0.
US National	4 wk ahead	Bin	percent	11,7	11,8	0.
US National	4 wk ahead	Bin	percent	11,8	11,9	0.
US National	4 wk ahead	Bin	percent	11,9	12	0.
US National	4 wk ahead	Bin	percent	12	12,1	0.
US National	4 wk ahead	Bin	percent	12,1	12,2	0.
US National	4 wk ahead	Bin	percent	12,2	12,3	0.
US National	4 wk ahead	Bin	percent	12,3	12,4	0.
US National	4 wk ahead	Bin	percent	12,4	12,5	0.
US National	4 wk ahead	Bin	percent	12,5	12,6	0.
US National	4 wk ahead	Bin	percent	12,6	12,7	0.
US National	4 wk ahead	Bin	percent	12,7	12,8	0.
US National	4 wk ahead	Bin	percent	12,8	12,9	0.
US National	4 wk ahead	Bin	percent	12,9	13	0.
US National	4 wk ahead	Bin	percent	13	100	0.
