# Supplementary material for: Use of daily Internet search query data improves real-time projections of influenza epidemics
Source: J R Soc Interface. 2018 Oct 10;15(147):20180220. doi: 10.1098/rsif.2018.0220 (PMC6228485; doi:10.1098/rsif.2018.0220)
Supplement: Prediction results in FluChallenge format [file rsif20180220supp2.gz › Forecast-files/mss-15-wikiWEEKnoNOW/2015-EW18.csv]

Location	Target	Type	Unit	Bin_start_incl	Bin_end_notincl	Value
US National	1 wk ahead	Point	percent	NA	NA	1.2712
US National	1 wk ahead	Bin	percent	0	0.1	0.001483
US National	1 wk ahead	Bin	percent	0.1	0.2	0.003529
US National	1 wk ahead	Bin	percent	0.2	0.3	0.007326
US National	1 wk ahead	Bin	percent	0.3	0.4	0.013396
US National	1 wk ahead	Bin	percent	0.4	0.5	0.021813
US National	1 wk ahead	Bin	percent	0.5	0.6	0.032039
US National	1 wk ahead	Bin	percent	0.6	0.7	0.043026999999999996
US National	1 wk ahead	Bin	percent	0.7	0.8	0.053505
US National	1 wk ahead	Bin	percent	0.8	0.9	0.062256
US National	1 wk ahead	Bin	percent	0.9	1	0.068385
US National	1 wk ahead	Bin	percent	1	1.1	0.07152599999999999
US National	1 wk ahead	Bin	percent	1.1	1.2	0.07181499999999999
US National	1 wk ahead	Bin	percent	1.2	1.3	0.06958
US National	1 wk ahead	Bin	percent	1.3	1.4	0.06512
US National	1 wk ahead	Bin	percent	1.4	1.5	0.05892
US National	1 wk ahead	Bin	percent	1.5	1.6	0.051913
US National	1 wk ahead	Bin	percent	1.6	1.7	0.045197999999999995
US National	1 wk ahead	Bin	percent	1.7	1.8	0.039375
US National	1 wk ahead	Bin	percent	1.8	1.9	0.034367999999999996
US National	1 wk ahead	Bin	percent	1.9	2	0.029965
US National	1 wk ahead	Bin	percent	2	2.1	0.026213
US National	1 wk ahead	Bin	percent	2.1	2.2	0.023103
US National	1 wk ahead	Bin	percent	2.2	2.3	0.020162
US National	1 wk ahead	Bin	percent	2.3	2.4	0.016738
US National	1 wk ahead	Bin	percent	2.4	2.5	0.01269
US National	1 wk ahead	Bin	percent	2.5	2.6	0.008619
US National	1 wk ahead	Bin	percent	2.6	2.7	0.005383
US National	1 wk ahead	Bin	percent	2.7	2.8	0.0034509999999999996
US National	1 wk ahead	Bin	percent	2.8	2.9	0.0026869999999999997
US National	1 wk ahead	Bin	percent	2.9	3	0.002614
US National	1 wk ahead	Bin	percent	3	3.1	0.002803
US National	1 wk ahead	Bin	percent	3.1	3.2	0.003045
US National	1 wk ahead	Bin	percent	3.2	3.3	0.003274
US National	1 wk ahead	Bin	percent	3.3	3.4	0.0034149999999999996
US National	1 wk ahead	Bin	percent	3.4	3.5	0.0033699999999999997
US National	1 wk ahead	Bin	percent	3.5	3.6	0.003107
US National	1 wk ahead	Bin	percent	3.6	3.7	0.002732
US National	1 wk ahead	Bin	percent	3.7	3.8	0.0024159999999999997
US National	1 wk ahead	Bin	percent	3.8	3.9	0.002245
US National	1 wk ahead	Bin	percent	3.9	4	0.002128
US National	1 wk ahead	Bin	percent	4	4.1	0.001898
US National	1 wk ahead	Bin	percent	4.1	4.2	0.001485
US National	1 wk ahead	Bin	percent	4.2	4.3	0.00098
US National	1 wk ahead	Bin	percent	4.3	4.4	0.0005369999999999999
US National	1 wk ahead	Bin	percent	4.4	4.5	0.000242
US National	1 wk ahead	Bin	percent	4.5	4.6	0.000089
US National	1 wk ahead	Bin	percent	4.6	4.7	0.000027
US National	1 wk ahead	Bin	percent	4.7	4.8	7.e-6
US National	1 wk ahead	Bin	percent	4.8	4.9	1.e-6
US National	1 wk ahead	Bin	percent	4.9	5	0.
US National	1 wk ahead	Bin	percent	5	5.1	0.
US National	1 wk ahead	Bin	percent	5.1	5.2	0.
US National	1 wk ahead	Bin	percent	5.2	5.3	0.
US National	1 wk ahead	Bin	percent	5.3	5.4	0.
US National	1 wk ahead	Bin	percent	5.4	5.5	0.
US National	1 wk ahead	Bin	percent	5.5	5.6	0.
US National	1 wk ahead	Bin	percent	5.6	5.7	0.
US National	1 wk ahead	Bin	percent	5.7	5.8	0.
US National	1 wk ahead	Bin	percent	5.8	5.9	0.
US National	1 wk ahead	Bin	percent	5.9	6	0.
US National	1 wk ahead	Bin	percent	6	6.1	0.
US National	1 wk ahead	Bin	percent	6.1	6.2	0.
US National	1 wk ahead	Bin	percent	6.2	6.3	0.
US National	1 wk ahead	Bin	percent	6.3	6.4	0.
US National	1 wk ahead	Bin	percent	6.4	6.5	0.
US National	1 wk ahead	Bin	percent	6.5	6.6	0.
US National	1 wk ahead	Bin	percent	6.6	6.7	0.
US National	1 wk ahead	Bin	percent	6.7	6.8	0.
US National	1 wk ahead	Bin	percent	6.8	6.9	0.
US National	1 wk ahead	Bin	percent	6.9	7	0.
US National	1 wk ahead	Bin	percent	7	7.1	0.
US National	1 wk ahead	Bin	percent	7.1	7.2	0.
US National	1 wk ahead	Bin	percent	7.2	7.3	0.
US National	1 wk ahead	Bin	percent	7.3	7.4	0.
US National	1 wk ahead	Bin	percent	7.4	7.5	0.
US National	1 wk ahead	Bin	percent	7.5	7.6	0.
US National	1 wk ahead	Bin	percent	7.6	7.7	0.
US National	1 wk ahead	Bin	percent	7.7	7.8	0.
US National	1 wk ahead	Bin	percent	7.8	7.9	0.
US National	1 wk ahead	Bin	percent	7.9	8	0.
US National	1 wk ahead	Bin	percent	8	8.1	0.
US National	1 wk ahead	Bin	percent	8.1	8.2	0.
US National	1 wk ahead	Bin	percent	8.2	8.3	0.
US National	1 wk ahead	Bin	percent	8.3	8.4	0.
US National	1 wk ahead	Bin	percent	8.4	8.5	0.
US National	1 wk ahead	Bin	percent	8.5	8.6	0.
US National	1 wk ahead	Bin	percent	8.6	8.7	0.
US National	1 wk ahead	Bin	percent	8.7	8.8	0.
US National	1 wk ahead	Bin	percent	8.8	8.9	0.
US National	1 wk ahead	Bin	percent	8.9	9	0.
US National	1 wk ahead	Bin	percent	9	9.1	0.
US National	1 wk ahead	Bin	percent	9.1	9.2	0.
US National	1 wk ahead	Bin	percent	9.2	9.3	0.
US National	1 wk ahead	Bin	percent	9.3	9.4	0.
US National	1 wk ahead	Bin	percent	9.4	9.5	0.
US National	1 wk ahead	Bin	percent	9.5	9.6	0.
US National	1 wk ahead	Bin	percent	9.6	9.7	0.
US National	1 wk ahead	Bin	percent	9.7	9.8	0.
US National	1 wk ahead	Bin	percent	9.8	9.9	0.
US National	1 wk ahead	Bin	percent	9.9	10	0.
US National	1 wk ahead	Bin	percent	10	10.1	0.
US National	1 wk ahead	Bin	percent	10.1	10.2	0.
US National	1 wk ahead	Bin	percent	10.2	10.3	0.
US National	1 wk ahead	Bin	percent	10.3	10.4	0.
US National	1 wk ahead	Bin	percent	10.4	10.5	0.
US National	1 wk ahead	Bin	percent	10.5	10.6	0.
US National	1 wk ahead	Bin	percent	10.6	10.7	0.
US National	1 wk ahead	Bin	percent	10.7	10.8	0.
US National	1 wk ahead	Bin	percent	10.8	10.9	0.
US National	1 wk ahead	Bin	percent	10.9	11	0.
US National	1 wk ahead	Bin	percent	11	11.1	0.
US National	1 wk ahead	Bin	percent	11.1	11.2	0.
US National	1 wk ahead	Bin	percent	11.2	11.3	0.
US National	1 wk ahead	Bin	percent	11.3	11.4	0.
US National	1 wk ahead	Bin	percent	11.4	11.5	0.
US National	1 wk ahead	Bin	percent	11.5	11.6	0.
US National	1 wk ahead	Bin	percent	11.6	11.7	0.
US National	1 wk ahead	Bin	percent	11.7	11.8	0.
US National	1 wk ahead	Bin	percent	11.8	11.9	0.
US National	1 wk ahead	Bin	percent	11.9	12	0.
US National	1 wk ahead	Bin	percent	12	12.1	0.
US National	1 wk ahead	Bin	percent	12.1	12.2	0.
US National	1 wk ahead	Bin	percent	12.2	12.3	0.
US National	1 wk ahead	Bin	percent	12.3	12.4	0.
US National	1 wk ahead	Bin	percent	12.4	12.5	0.
US National	1 wk ahead	Bin	percent	12.5	12.6	0.
US National	1 wk ahead	Bin	percent	12.6	12.7	0.
US National	1 wk ahead	Bin	percent	12.7	12.8	0.
US National	1 wk ahead	Bin	percent	12.8	12.9	0.
US National	1 wk ahead	Bin	percent	12.9	13	0.
US National	1 wk ahead	Bin	percent	13	100	0.
US National	2 wk ahead	Point	percent	NA	NA	1.1266000000000003
US National	2 wk ahead	Bin	percent	0	0.1	0.016954
US National	2 wk ahead	Bin	percent	0.1	0.2	0.024211999999999997
US National	2 wk ahead	Bin	percent	0.2	0.3	0.03215
US National	2 wk ahead	Bin	percent	0.3	0.4	0.039948
US National	2 wk ahead	Bin	percent	0.4	0.5	0.046775
US National	2 wk ahead	Bin	percent	0.5	0.6	0.051996
US National	2 wk ahead	Bin	percent	0.6	0.7	0.055286999999999996
US National	2 wk ahead	Bin	percent	0.7	0.8	0.056652999999999995
US National	2 wk ahead	Bin	percent	0.8	0.9	0.056324
US National	2 wk ahead	Bin	percent	0.9	1	0.054632
US National	2 wk ahead	Bin	percent	1	1.1	0.051878
US National	2 wk ahead	Bin	percent	1.1	1.2	0.048284999999999995
US National	2 wk ahead	Bin	percent	1.2	1.3	0.044036
US National	2 wk ahead	Bin	percent	1.3	1.4	0.039355999999999995
US National	2 wk ahead	Bin	percent	1.4	1.5	0.034553
US National	2 wk ahead	Bin	percent	1.5	1.6	0.029979
US National	2 wk ahead	Bin	percent	1.6	1.7	0.025932
US National	2 wk ahead	Bin	percent	1.7	1.8	0.022573
US National	2 wk ahead	Bin	percent	1.8	1.9	0.019910999999999998
US National	2 wk ahead	Bin	percent	1.9	2	0.01786
US National	2 wk ahead	Bin	percent	2	2.1	0.016292
US National	2 wk ahead	Bin	percent	2.1	2.2	0.015077
US National	2 wk ahead	Bin	percent	2.2	2.3	0.014107
US National	2 wk ahead	Bin	percent	2.3	2.4	0.013302999999999999
US National	2 wk ahead	Bin	percent	2.4	2.5	0.012627
US National	2 wk ahead	Bin	percent	2.5	2.6	0.012071
US National	2 wk ahead	Bin	percent	2.6	2.7	0.011623999999999999
US National	2 wk ahead	Bin	percent	2.7	2.8	0.01124
US National	2 wk ahead	Bin	percent	2.8	2.9	0.010843
US National	2 wk ahead	Bin	percent	2.9	3	0.010347
US National	2 wk ahead	Bin	percent	3	3.1	0.009696
US National	2 wk ahead	Bin	percent	3.1	3.2	0.008879
US National	2 wk ahead	Bin	percent	3.2	3.3	0.007923
US National	2 wk ahead	Bin	percent	3.3	3.4	0.006876999999999999
US National	2 wk ahead	Bin	percent	3.4	3.5	0.005802
US National	2 wk ahead	Bin	percent	3.5	3.6	0.004771
US National	2 wk ahead	Bin	percent	3.6	3.7	0.003858
US National	2 wk ahead	Bin	percent	3.7	3.8	0.0031179999999999997
US National	2 wk ahead	Bin	percent	3.8	3.9	0.002562
US National	2 wk ahead	Bin	percent	3.9	4	0.002152
US National	2 wk ahead	Bin	percent	4	4.1	0.0018189999999999999
US National	2 wk ahead	Bin	percent	4.1	4.2	0.0015019999999999999
US National	2 wk ahead	Bin	percent	4.2	4.3	0.001179
US National	2 wk ahead	Bin	percent	4.3	4.4	0.000865
US National	2 wk ahead	Bin	percent	4.4	4.5	0.000601
US National	2 wk ahead	Bin	percent	4.5	4.6	0.000426
US National	2 wk ahead	Bin	percent	4.6	4.7	0.000367
US National	2 wk ahead	Bin	percent	4.7	4.8	0.00043599999999999997
US National	2 wk ahead	Bin	percent	4.8	4.9	0.0006259999999999999
US National	2 wk ahead	Bin	percent	4.9	5	0.000917
US National	2 wk ahead	Bin	percent	5	5.1	0.001266
US National	2 wk ahead	Bin	percent	5.1	5.2	0.001619
US National	2 wk ahead	Bin	percent	5.2	5.3	0.001919
US National	2 wk ahead	Bin	percent	5.3	5.4	0.002119
US National	2 wk ahead	Bin	percent	5.4	5.5	0.002192
US National	2 wk ahead	Bin	percent	5.5	5.6	0.002129
US National	2 wk ahead	Bin	percent	5.6	5.7	0.0019399999999999999
US National	2 wk ahead	Bin	percent	5.7	5.8	0.001655
US National	2 wk ahead	Bin	percent	5.8	5.9	0.0013289999999999999
US National	2 wk ahead	Bin	percent	5.9	6	0.001027
US National	2 wk ahead	Bin	percent	6	6.1	0.0008169999999999999
US National	2 wk ahead	Bin	percent	6.1	6.2	0.0007419999999999999
US National	2 wk ahead	Bin	percent	6.2	6.3	0.000807
US National	2 wk ahead	Bin	percent	6.3	6.4	0.000976
US National	2 wk ahead	Bin	percent	6.4	6.5	0.001176
US National	2 wk ahead	Bin	percent	6.5	6.6	0.001325
US National	2 wk ahead	Bin	percent	6.6	6.7	0.001357
US National	2 wk ahead	Bin	percent	6.7	6.8	0.001251
US National	2 wk ahead	Bin	percent	6.8	6.9	0.001036
US National	2 wk ahead	Bin	percent	6.9	7	0.0007689999999999999
US National	2 wk ahead	Bin	percent	7	7.1	0.000511
US National	2 wk ahead	Bin	percent	7.1	7.2	0.000305
US National	2 wk ahead	Bin	percent	7.2	7.3	0.000163
US National	2 wk ahead	Bin	percent	7.3	7.4	0.000078
US National	2 wk ahead	Bin	percent	7.4	7.5	0.000034
US National	2 wk ahead	Bin	percent	7.5	7.6	0.000014999999999999999
US National	2 wk ahead	Bin	percent	7.6	7.7	9.999999999999999e-6
US National	2 wk ahead	Bin	percent	7.7	7.8	0.000018
US National	2 wk ahead	Bin	percent	7.8	7.9	0.000042999999999999995
US National	2 wk ahead	Bin	percent	7.9	8	0.000097
US National	2 wk ahead	Bin	percent	8	8.1	0.000197
US National	2 wk ahead	Bin	percent	8.1	8.2	0.000357
US National	2 wk ahead	Bin	percent	8.2	8.3	0.000581
US National	2 wk ahead	Bin	percent	8.3	8.4	0.000846
US National	2 wk ahead	Bin	percent	8.4	8.5	0.0011049999999999999
US National	2 wk ahead	Bin	percent	8.5	8.6	0.001292
US National	2 wk ahead	Bin	percent	8.6	8.7	0.001354
US National	2 wk ahead	Bin	percent	8.7	8.8	0.001271
US National	2 wk ahead	Bin	percent	8.8	8.9	0.0010689999999999999
US National	2 wk ahead	Bin	percent	8.9	9	0.000806
US National	2 wk ahead	Bin	percent	9	9.1	0.000544
US National	2 wk ahead	Bin	percent	9.1	9.2	0.000329
US National	2 wk ahead	Bin	percent	9.2	9.3	0.000178
US National	2 wk ahead	Bin	percent	9.3	9.4	0.000087
US National	2 wk ahead	Bin	percent	9.4	9.5	0.000037999999999999995
US National	2 wk ahead	Bin	percent	9.5	9.6	0.000014999999999999999
US National	2 wk ahead	Bin	percent	9.6	9.7	4.9999999999999996e-6
US National	2 wk ahead	Bin	percent	9.7	9.8	2.e-6
US National	2 wk ahead	Bin	percent	9.8	9.9	0.
US National	2 wk ahead	Bin	percent	9.9	10	0.
US National	2 wk ahead	Bin	percent	10	10.1	0.
US National	2 wk ahead	Bin	percent	10.1	10.2	0.
US National	2 wk ahead	Bin	percent	10.2	10.3	0.
US National	2 wk ahead	Bin	percent	10.3	10.4	0.
US National	2 wk ahead	Bin	percent	10.4	10.5	0.
US National	2 wk ahead	Bin	percent	10.5	10.6	0.
US National	2 wk ahead	Bin	percent	10.6	10.7	0.
US National	2 wk ahead	Bin	percent	10.7	10.8	0.
US National	2 wk ahead	Bin	percent	10.8	10.9	0.
US National	2 wk ahead	Bin	percent	10.9	11	0.
US National	2 wk ahead	Bin	percent	11	11.1	0.
US National	2 wk ahead	Bin	percent	11.1	11.2	0.
US National	2 wk ahead	Bin	percent	11.2	11.3	0.
US National	2 wk ahead	Bin	percent	11.3	11.4	0.
US National	2 wk ahead	Bin	percent	11.4	11.5	0.
US National	2 wk ahead	Bin	percent	11.5	11.6	0.
US National	2 wk ahead	Bin	percent	11.6	11.7	0.
US National	2 wk ahead	Bin	percent	11.7	11.8	0.
US National	2 wk ahead	Bin	percent	11.8	11.9	0.
US National	2 wk ahead	Bin	percent	11.9	12	0.
US National	2 wk ahead	Bin	percent	12	12.1	0.
US National	2 wk ahead	Bin	percent	12.1	12.2	0.
US National	2 wk ahead	Bin	percent	12.2	12.3	0.
US National	2 wk ahead	Bin	percent	12.3	12.4	0.
US National	2 wk ahead	Bin	percent	12.4	12.5	0.
US National	2 wk ahead	Bin	percent	12.5	12.6	0.
US National	2 wk ahead	Bin	percent	12.6	12.7	0.
US National	2 wk ahead	Bin	percent	12.7	12.8	0.
US National	2 wk ahead	Bin	percent	12.8	12.9	0.
US National	2 wk ahead	Bin	percent	12.9	13	0.
US National	2 wk ahead	Bin	percent	13	100	0.
US National	3 wk ahead	Point	percent	NA	NA	1.0788
US National	3 wk ahead	Bin	percent	0	0.1	0.032493
US National	3 wk ahead	Bin	percent	0.1	0.2	0.03905
US National	3 wk ahead	Bin	percent	0.2	0.3	0.044789999999999996
US National	3 wk ahead	Bin	percent	0.3	0.4	0.049214
US National	3 wk ahead	Bin	percent	0.4	0.5	0.052015
US National	3 wk ahead	Bin	percent	0.5	0.6	0.05312
US National	3 wk ahead	Bin	percent	0.6	0.7	0.052659
US National	3 wk ahead	Bin	percent	0.7	0.8	0.050906
US National	3 wk ahead	Bin	percent	0.8	0.9	0.048192
US National	3 wk ahead	Bin	percent	0.9	1	0.044843
US National	3 wk ahead	Bin	percent	1	1.1	0.041137
US National	3 wk ahead	Bin	percent	1.1	1.2	0.037299
US National	3 wk ahead	Bin	percent	1.2	1.3	0.033516
US National	3 wk ahead	Bin	percent	1.3	1.4	0.029942
US National	3 wk ahead	Bin	percent	1.4	1.5	0.026702999999999998
US National	3 wk ahead	Bin	percent	1.5	1.6	0.023885
US National	3 wk ahead	Bin	percent	1.6	1.7	0.021521
US National	3 wk ahead	Bin	percent	1.7	1.8	0.019589
US National	3 wk ahead	Bin	percent	1.8	1.9	0.018022
US National	3 wk ahead	Bin	percent	1.9	2	0.016725
US National	3 wk ahead	Bin	percent	2	2.1	0.0156
US National	3 wk ahead	Bin	percent	2.1	2.2	0.014558999999999999
US National	3 wk ahead	Bin	percent	2.2	2.3	0.013536999999999999
US National	3 wk ahead	Bin	percent	2.3	2.4	0.012503
US National	3 wk ahead	Bin	percent	2.4	2.5	0.011458
US National	3 wk ahead	Bin	percent	2.5	2.6	0.010438
US National	3 wk ahead	Bin	percent	2.6	2.7	0.009500999999999999
US National	3 wk ahead	Bin	percent	2.7	2.8	0.008714
US National	3 wk ahead	Bin	percent	2.8	2.9	0.008126
US National	3 wk ahead	Bin	percent	2.9	3	0.007749
US National	3 wk ahead	Bin	percent	3	3.1	0.007552
US National	3 wk ahead	Bin	percent	3.1	3.2	0.0074659999999999995
US National	3 wk ahead	Bin	percent	3.2	3.3	0.007401
US National	3 wk ahead	Bin	percent	3.3	3.4	0.007273
US National	3 wk ahead	Bin	percent	3.4	3.5	0.007022
US National	3 wk ahead	Bin	percent	3.5	3.6	0.006627
US National	3 wk ahead	Bin	percent	3.6	3.7	0.006104999999999999
US National	3 wk ahead	Bin	percent	3.7	3.8	0.005507
US National	3 wk ahead	Bin	percent	3.8	3.9	0.004894
US National	3 wk ahead	Bin	percent	3.9	4	0.004331
US National	3 wk ahead	Bin	percent	4	4.1	0.003864
US National	3 wk ahead	Bin	percent	4.1	4.2	0.003519
US National	3 wk ahead	Bin	percent	4.2	4.3	0.0032949999999999998
US National	3 wk ahead	Bin	percent	4.3	4.4	0.0031669999999999997
US National	3 wk ahead	Bin	percent	4.4	4.5	0.0030919999999999997
US National	3 wk ahead	Bin	percent	4.5	4.6	0.003021
US National	3 wk ahead	Bin	percent	4.6	4.7	0.002911
US National	3 wk ahead	Bin	percent	4.7	4.8	0.0027389999999999997
US National	3 wk ahead	Bin	percent	4.8	4.9	0.00251
US National	3 wk ahead	Bin	percent	4.9	5	0.00225
US National	3 wk ahead	Bin	percent	5	5.1	0.0019979999999999998
US National	3 wk ahead	Bin	percent	5.1	5.2	0.001785
US National	3 wk ahead	Bin	percent	5.2	5.3	0.0016259999999999998
US National	3 wk ahead	Bin	percent	5.3	5.4	0.0015099999999999998
US National	3 wk ahead	Bin	percent	5.4	5.5	0.001414
US National	3 wk ahead	Bin	percent	5.5	5.6	0.0013089999999999998
US National	3 wk ahead	Bin	percent	5.6	5.7	0.001175
US National	3 wk ahead	Bin	percent	5.7	5.8	0.0010069999999999999
US National	3 wk ahead	Bin	percent	5.8	5.9	0.0008169999999999999
US National	3 wk ahead	Bin	percent	5.9	6	0.0006219999999999999
US National	3 wk ahead	Bin	percent	6	6.1	0.000444
US National	3 wk ahead	Bin	percent	6.1	6.2	0.000296
US National	3 wk ahead	Bin	percent	6.2	6.3	0.000184
US National	3 wk ahead	Bin	percent	6.3	6.4	0.000107
US National	3 wk ahead	Bin	percent	6.4	6.5	0.000059999999999999995
US National	3 wk ahead	Bin	percent	6.5	6.6	0.000034
US National	3 wk ahead	Bin	percent	6.6	6.7	0.000024999999999999998
US National	3 wk ahead	Bin	percent	6.7	6.8	0.000029999999999999997
US National	3 wk ahead	Bin	percent	6.8	6.9	0.000052
US National	3 wk ahead	Bin	percent	6.9	7	0.00009499999999999999
US National	3 wk ahead	Bin	percent	7	7.1	0.000167
US National	3 wk ahead	Bin	percent	7.1	7.2	0.000278
US National	3 wk ahead	Bin	percent	7.2	7.3	0.00043299999999999995
US National	3 wk ahead	Bin	percent	7.3	7.4	0.000634
US National	3 wk ahead	Bin	percent	7.4	7.5	0.000873
US National	3 wk ahead	Bin	percent	7.5	7.6	0.001134
US National	3 wk ahead	Bin	percent	7.6	7.7	0.001393
US National	3 wk ahead	Bin	percent	7.7	7.8	0.001624
US National	3 wk ahead	Bin	percent	7.8	7.9	0.0018
US National	3 wk ahead	Bin	percent	7.9	8	0.001903
US National	3 wk ahead	Bin	percent	8	8.1	0.001921
US National	3 wk ahead	Bin	percent	8.1	8.2	0.001851
US National	3 wk ahead	Bin	percent	8.2	8.3	0.001702
US National	3 wk ahead	Bin	percent	8.3	8.4	0.00149
US National	3 wk ahead	Bin	percent	8.4	8.5	0.0012389999999999999
US National	3 wk ahead	Bin	percent	8.5	8.6	0.000976
US National	3 wk ahead	Bin	percent	8.6	8.7	0.000726
US National	3 wk ahead	Bin	percent	8.7	8.8	0.0005099999999999999
US National	3 wk ahead	Bin	percent	8.8	8.9	0.000339
US National	3 wk ahead	Bin	percent	8.9	9	0.000216
US National	3 wk ahead	Bin	percent	9	9.1	0.00014199999999999998
US National	3 wk ahead	Bin	percent	9.1	9.2	0.00010999999999999999
US National	3 wk ahead	Bin	percent	9.2	9.3	0.00011999999999999999
US National	3 wk ahead	Bin	percent	9.3	9.4	0.000169
US National	3 wk ahead	Bin	percent	9.4	9.5	0.00026
US National	3 wk ahead	Bin	percent	9.5	9.6	0.00039099999999999996
US National	3 wk ahead	Bin	percent	9.6	9.7	0.0005549999999999999
US National	3 wk ahead	Bin	percent	9.7	9.8	0.000736
US National	3 wk ahead	Bin	percent	9.8	9.9	0.0009119999999999999
US National	3 wk ahead	Bin	percent	9.9	10	0.001054
US National	3 wk ahead	Bin	percent	10	10.1	0.001134
US National	3 wk ahead	Bin	percent	10.1	10.2	0.001137
US National	3 wk ahead	Bin	percent	10.2	10.3	0.001063
US National	3 wk ahead	Bin	percent	10.3	10.4	0.000926
US National	3 wk ahead	Bin	percent	10.4	10.5	0.0007509999999999999
US National	3 wk ahead	Bin	percent	10.5	10.6	0.0005679999999999999
US National	3 wk ahead	Bin	percent	10.6	10.7	0.00039999999999999996
US National	3 wk ahead	Bin	percent	10.7	10.8	0.000263
US National	3 wk ahead	Bin	percent	10.8	10.9	0.00016099999999999998
US National	3 wk ahead	Bin	percent	10.9	11	0.000092
US National	3 wk ahead	Bin	percent	11	11.1	0.000049
US National	3 wk ahead	Bin	percent	11.1	11.2	0.000024
US National	3 wk ahead	Bin	percent	11.2	11.3	0.000011
US National	3 wk ahead	Bin	percent	11.3	11.4	4.9999999999999996e-6
US National	3 wk ahead	Bin	percent	11.4	11.5	2.e-6
US National	3 wk ahead	Bin	percent	11.5	11.6	1.e-6
US National	3 wk ahead	Bin	percent	11.6	11.7	0.
US National	3 wk ahead	Bin	percent	11.7	11.8	0.
US National	3 wk ahead	Bin	percent	11.8	11.9	0.
US National	3 wk ahead	Bin	percent	11.9	12	1.e-6
US National	3 wk ahead	Bin	percent	12	12.1	2.e-6
US National	3 wk ahead	Bin	percent	12.1	12.2	4.9999999999999996e-6
US National	3 wk ahead	Bin	percent	12.2	12.3	0.000012
US National	3 wk ahead	Bin	percent	12.3	12.4	0.000027
US National	3 wk ahead	Bin	percent	12.4	12.5	0.000053
US National	3 wk ahead	Bin	percent	12.5	12.6	0.000099
US National	3 wk ahead	Bin	percent	12.6	12.7	0.00017199999999999998
US National	3 wk ahead	Bin	percent	12.7	12.8	0.000279
US National	3 wk ahead	Bin	percent	12.8	12.9	0.000421
US National	3 wk ahead	Bin	percent	12.9	13	0.000592
US National	3 wk ahead	Bin	percent	13	100	0.009146999999999999
US National	4 wk ahead	Point	percent	NA	NA	1.028
US National	4 wk ahead	Bin	percent	0	0.1	0.041506999999999995
US National	4 wk ahead	Bin	percent	0.1	0.2	0.046923
US National	4 wk ahead	Bin	percent	0.2	0.3	0.051074999999999995
US National	4 wk ahead	Bin	percent	0.3	0.4	0.053672
US National	4 wk ahead	Bin	percent	0.4	0.5	0.054612999999999995
US National	4 wk ahead	Bin	percent	0.5	0.6	0.053980999999999994
US National	4 wk ahead	Bin	percent	0.6	0.7	0.052004999999999996
US National	4 wk ahead	Bin	percent	0.7	0.8	0.048995
US National	4 wk ahead	Bin	percent	0.8	0.9	0.045285
US National	4 wk ahead	Bin	percent	0.9	1	0.041184
US National	4 wk ahead	Bin	percent	1	1.1	0.036955999999999996
US National	4 wk ahead	Bin	percent	1.1	1.2	0.032811
US National	4 wk ahead	Bin	percent	1.2	1.3	0.028909999999999998
US National	4 wk ahead	Bin	percent	1.3	1.4	0.025370999999999998
US National	4 wk ahead	Bin	percent	1.4	1.5	0.022275
US National	4 wk ahead	Bin	percent	1.5	1.6	0.019669
US National	4 wk ahead	Bin	percent	1.6	1.7	0.017561
US National	4 wk ahead	Bin	percent	1.7	1.8	0.015924
US National	4 wk ahead	Bin	percent	1.8	1.9	0.014698
US National	4 wk ahead	Bin	percent	1.9	2	0.013802
US National	4 wk ahead	Bin	percent	2	2.1	0.013141
US National	4 wk ahead	Bin	percent	2.1	2.2	0.012622999999999999
US National	4 wk ahead	Bin	percent	2.2	2.3	0.012161
US National	4 wk ahead	Bin	percent	2.3	2.4	0.011685
US National	4 wk ahead	Bin	percent	2.4	2.5	0.011146999999999999
US National	4 wk ahead	Bin	percent	2.5	2.6	0.010522
US National	4 wk ahead	Bin	percent	2.6	2.7	0.009809
US National	4 wk ahead	Bin	percent	2.7	2.8	0.009033
US National	4 wk ahead	Bin	percent	2.8	2.9	0.008236
US National	4 wk ahead	Bin	percent	2.9	3	0.00747
US National	4 wk ahead	Bin	percent	3	3.1	0.006789
US National	4 wk ahead	Bin	percent	3.1	3.2	0.006239
US National	4 wk ahead	Bin	percent	3.2	3.3	0.0058449999999999995
US National	4 wk ahead	Bin	percent	3.3	3.4	0.005612
US National	4 wk ahead	Bin	percent	3.4	3.5	0.0055179999999999995
US National	4 wk ahead	Bin	percent	3.5	3.6	0.005522
US National	4 wk ahead	Bin	percent	3.6	3.7	0.005569
US National	4 wk ahead	Bin	percent	3.7	3.8	0.005601
US National	4 wk ahead	Bin	percent	3.8	3.9	0.005567
US National	4 wk ahead	Bin	percent	3.9	4	0.005428
US National	4 wk ahead	Bin	percent	4	4.1	0.005166
US National	4 wk ahead	Bin	percent	4.1	4.2	0.004788
US National	4 wk ahead	Bin	percent	4.2	4.3	0.004318
US National	4 wk ahead	Bin	percent	4.3	4.4	0.003802
US National	4 wk ahead	Bin	percent	4.4	4.5	0.003293
US National	4 wk ahead	Bin	percent	4.5	4.6	0.0028439999999999997
US National	4 wk ahead	Bin	percent	4.6	4.7	0.002499
US National	4 wk ahead	Bin	percent	4.7	4.8	0.0022849999999999997
US National	4 wk ahead	Bin	percent	4.8	4.9	0.0022099999999999997
US National	4 wk ahead	Bin	percent	4.9	5	0.002258
US National	4 wk ahead	Bin	percent	5	5.1	0.0023959999999999997
US National	4 wk ahead	Bin	percent	5.1	5.2	0.0025789999999999997
US National	4 wk ahead	Bin	percent	5.2	5.3	0.0027619999999999997
US National	4 wk ahead	Bin	percent	5.3	5.4	0.002902
US National	4 wk ahead	Bin	percent	5.4	5.5	0.002969
US National	4 wk ahead	Bin	percent	5.5	5.6	0.002951
US National	4 wk ahead	Bin	percent	5.6	5.7	0.002851
US National	4 wk ahead	Bin	percent	5.7	5.8	0.0026869999999999997
US National	4 wk ahead	Bin	percent	5.8	5.9	0.002484
US National	4 wk ahead	Bin	percent	5.9	6	0.002268
US National	4 wk ahead	Bin	percent	6	6.1	0.002058
US National	4 wk ahead	Bin	percent	6.1	6.2	0.0018659999999999998
US National	4 wk ahead	Bin	percent	6.2	6.3	0.0016899999999999999
US National	4 wk ahead	Bin	percent	6.3	6.4	0.001524
US National	4 wk ahead	Bin	percent	6.4	6.5	0.001357
US National	4 wk ahead	Bin	percent	6.5	6.6	0.001184
US National	4 wk ahead	Bin	percent	6.6	6.7	0.001003
US National	4 wk ahead	Bin	percent	6.7	6.8	0.000819
US National	4 wk ahead	Bin	percent	6.8	6.9	0.000642
US National	4 wk ahead	Bin	percent	6.9	7	0.00047999999999999996
US National	4 wk ahead	Bin	percent	7	7.1	0.00034199999999999996
US National	4 wk ahead	Bin	percent	7.1	7.2	0.000232
US National	4 wk ahead	Bin	percent	7.2	7.3	0.000149
US National	4 wk ahead	Bin	percent	7.3	7.4	0.00009099999999999999
US National	4 wk ahead	Bin	percent	7.4	7.5	0.000053
US National	4 wk ahead	Bin	percent	7.5	7.6	0.000029
US National	4 wk ahead	Bin	percent	7.6	7.7	0.000014999999999999999
US National	4 wk ahead	Bin	percent	7.7	7.8	7.e-6
US National	4 wk ahead	Bin	percent	7.8	7.9	3.e-6
US National	4 wk ahead	Bin	percent	7.9	8	2.e-6
US National	4 wk ahead	Bin	percent	8	8.1	1.e-6
US National	4 wk ahead	Bin	percent	8.1	8.2	0.
US National	4 wk ahead	Bin	percent	8.2	8.3	0.
US National	4 wk ahead	Bin	percent	8.3	8.4	0.
US National	4 wk ahead	Bin	percent	8.4	8.5	0.
US National	4 wk ahead	Bin	percent	8.5	8.6	0.
US National	4 wk ahead	Bin	percent	8.6	8.7	0.
US National	4 wk ahead	Bin	percent	8.7	8.8	0.
US National	4 wk ahead	Bin	percent	8.8	8.9	1.e-6
US National	4 wk ahead	Bin	percent	8.9	9	1.e-6
US National	4 wk ahead	Bin	percent	9	9.1	3.e-6
US National	4 wk ahead	Bin	percent	9.1	9.2	7.e-6
US National	4 wk ahead	Bin	percent	9.2	9.3	0.000014
US National	4 wk ahead	Bin	percent	9.3	9.4	0.000028
US National	4 wk ahead	Bin	percent	9.4	9.5	0.000051
US National	4 wk ahead	Bin	percent	9.5	9.6	0.00008999999999999999
US National	4 wk ahead	Bin	percent	9.6	9.7	0.00015099999999999998
US National	4 wk ahead	Bin	percent	9.7	9.8	0.00023999999999999998
US National	4 wk ahead	Bin	percent	9.8	9.9	0.00036399999999999996
US National	4 wk ahead	Bin	percent	9.9	10	0.000523
US National	4 wk ahead	Bin	percent	10	10.1	0.000718
US National	4 wk ahead	Bin	percent	10.1	10.2	0.00094
US National	4 wk ahead	Bin	percent	10.2	10.3	0.001176
US National	4 wk ahead	Bin	percent	10.3	10.4	0.001406
US National	4 wk ahead	Bin	percent	10.4	10.5	0.0016099999999999999
US National	4 wk ahead	Bin	percent	10.5	10.6	0.001766
US National	4 wk ahead	Bin	percent	10.6	10.7	0.0018579999999999998
US National	4 wk ahead	Bin	percent	10.7	10.8	0.001874
US National	4 wk ahead	Bin	percent	10.8	10.9	0.001815
US National	4 wk ahead	Bin	percent	10.9	11	0.0016849999999999999
US National	4 wk ahead	Bin	percent	11	11.1	0.0015019999999999999
US National	4 wk ahead	Bin	percent	11.1	11.2	0.0012829999999999999
US National	4 wk ahead	Bin	percent	11.2	11.3	0.001054
US National	4 wk ahead	Bin	percent	11.3	11.4	0.000837
US National	4 wk ahead	Bin	percent	11.4	11.5	0.000651
US National	4 wk ahead	Bin	percent	11.5	11.6	0.0005099999999999999
US National	4 wk ahead	Bin	percent	11.6	11.7	0.000425
US National	4 wk ahead	Bin	percent	11.7	11.8	0.00039799999999999997
US National	4 wk ahead	Bin	percent	11.8	11.9	0.000428
US National	4 wk ahead	Bin	percent	11.9	12	0.0005059999999999999
US National	4 wk ahead	Bin	percent	12	12.1	0.00062
US National	4 wk ahead	Bin	percent	12.1	12.2	0.000753
US National	4 wk ahead	Bin	percent	12.2	12.3	0.000883
US National	4 wk ahead	Bin	percent	12.3	12.4	0.0009889999999999999
US National	4 wk ahead	Bin	percent	12.4	12.5	0.001055
US National	4 wk ahead	Bin	percent	12.5	12.6	0.001071
US National	4 wk ahead	Bin	percent	12.6	12.7	0.001037
US National	4 wk ahead	Bin	percent	12.7	12.8	0.000963
US National	4 wk ahead	Bin	percent	12.8	12.9	0.00087
US National	4 wk ahead	Bin	percent	12.9	13	0.0007779999999999999
US National	4 wk ahead	Bin	percent	13	100	0.012477
