# Supplementary material for: Use of daily Internet search query data improves real-time projections of influenza epidemics
Source: J R Soc Interface. 2018 Oct 10;15(147):20180220. doi: 10.1098/rsif.2018.0220 (PMC6228485; doi:10.1098/rsif.2018.0220)
Supplement: Prediction results in FluChallenge format [file rsif20180220supp2.gz › Forecast-files/mss-15-wikiWEEKnoNOW/8-7_paramrep.txt]

{"LL"	{56.387918434682035	163.28269397341523	345.910534669242	452.01551692159}}
{"DD"	{3.243443068299065	4.347621742761628	5.935744968006325	6.595664146046177}}
{"R0max"	{1.4101697843685392	1.6577343037374002	2.493343458032867	3.0984889149584243}}
{"R0min"	{0.8478050345901823	0.9126107664806045	1.106859570985045	1.1831523732783178}}
{"Inf"	{714.7869484783449	953.4705791228095	1293.4511765283264	1433.186470219177}}
{"Sus"	{69649.3132798869	72537.08688085024	83159.75011241717	87514.71565418203}}
{"R0(t)"	{1.121098984510607	1.2229853884945145	1.4842087972941835	1.6417071309133369}}
{"Reff"	{0.8524683701351923	0.9617639252614296	1.132154618878962	1.2464646246183073}}
