# Supplementary material for: Use of daily Internet search query data improves real-time projections of influenza epidemics
Source: J R Soc Interface. 2018 Oct 10;15(147):20180220. doi: 10.1098/rsif.2018.0220 (PMC6228485; doi:10.1098/rsif.2018.0220)
Supplement: Prediction results in FluChallenge format [file rsif20180220supp2.gz › Forecast-files/mss-15-wikiWEEKnoNOW/2016-EW9.csv]

Location	Target	Type	Unit	Bin_start_incl	Bin_end_notincl	Value
US National	1 wk ahead	Point	percent	NA	NA	3.8522000000000003
US National	1 wk ahead	Bin	percent	0	0,1	0.
US National	1 wk ahead	Bin	percent	0,1	0,2	0.
US National	1 wk ahead	Bin	percent	0,2	0,3	0.
US National	1 wk ahead	Bin	percent	0,3	0,4	0.
US National	1 wk ahead	Bin	percent	0,4	0,5	0.
US National	1 wk ahead	Bin	percent	0,5	0,6	0.
US National	1 wk ahead	Bin	percent	0,6	0,7	0.
US National	1 wk ahead	Bin	percent	0,7	0,8	0.
US National	1 wk ahead	Bin	percent	0,8	0,9	0.
US National	1 wk ahead	Bin	percent	0,9	1	1.e-6
US National	1 wk ahead	Bin	percent	1	1,1	4.9999999999999996e-6
US National	1 wk ahead	Bin	percent	1,1	1,2	0.000017
US National	1 wk ahead	Bin	percent	1,2	1,3	0.000048
US National	1 wk ahead	Bin	percent	1,3	1,4	0.000128
US National	1 wk ahead	Bin	percent	1,4	1,5	0.000306
US National	1 wk ahead	Bin	percent	1,5	1,6	0.000667
US National	1 wk ahead	Bin	percent	1,6	1,7	0.001323
US National	1 wk ahead	Bin	percent	1,7	1,8	0.002397
US National	1 wk ahead	Bin	percent	1,8	1,9	0.003972
US National	1 wk ahead	Bin	percent	1,9	2	0.006032
US National	1 wk ahead	Bin	percent	2	2,1	0.008416
US National	1 wk ahead	Bin	percent	2,1	2,2	0.010831
US National	1 wk ahead	Bin	percent	2,2	2,3	0.012948
US National	1 wk ahead	Bin	percent	2,3	2,4	0.014542
US National	1 wk ahead	Bin	percent	2,4	2,5	0.015607999999999999
US National	1 wk ahead	Bin	percent	2,5	2,6	0.016377
US National	1 wk ahead	Bin	percent	2,6	2,7	0.017193
US National	1 wk ahead	Bin	percent	2,7	2,8	0.018338
US National	1 wk ahead	Bin	percent	2,8	2,9	0.019915
US National	1 wk ahead	Bin	percent	2,9	3	0.021863999999999998
US National	1 wk ahead	Bin	percent	3	3,1	0.024125
US National	1 wk ahead	Bin	percent	3,1	3,2	0.026796999999999998
US National	1 wk ahead	Bin	percent	3,2	3,3	0.030154999999999998
US National	1 wk ahead	Bin	percent	3,3	3,4	0.03444
US National	1 wk ahead	Bin	percent	3,4	3,5	0.039549999999999995
US National	1 wk ahead	Bin	percent	3,5	3,6	0.044868
US National	1 wk ahead	Bin	percent	3,6	3,7	0.049393
US National	1 wk ahead	Bin	percent	3,7	3,8	0.052147
US National	1 wk ahead	Bin	percent	3,8	3,9	0.052605
US National	1 wk ahead	Bin	percent	3,9	4	0.050891
US National	1 wk ahead	Bin	percent	4	4,1	0.047632999999999995
US National	1 wk ahead	Bin	percent	4,1	4,2	0.043628
US National	1 wk ahead	Bin	percent	4,2	4,3	0.039515999999999996
US National	1 wk ahead	Bin	percent	4,3	4,4	0.035625
US National	1 wk ahead	Bin	percent	4,4	4,5	0.032
US National	1 wk ahead	Bin	percent	4,5	4,6	0.028534999999999998
US National	1 wk ahead	Bin	percent	4,6	4,7	0.025120999999999997
US National	1 wk ahead	Bin	percent	4,7	4,8	0.021738
US National	1 wk ahead	Bin	percent	4,8	4,9	0.018466
US National	1 wk ahead	Bin	percent	4,9	5	0.015448
US National	1 wk ahead	Bin	percent	5	5,1	0.012834
US National	1 wk ahead	Bin	percent	5,1	5,2	0.010745
US National	1 wk ahead	Bin	percent	5,2	5,3	0.009247
US National	1 wk ahead	Bin	percent	5,3	5,4	0.008322999999999999
US National	1 wk ahead	Bin	percent	5,4	5,5	0.007843
US National	1 wk ahead	Bin	percent	5,5	5,6	0.007568999999999999
US National	1 wk ahead	Bin	percent	5,6	5,7	0.007233
US National	1 wk ahead	Bin	percent	5,7	5,8	0.0066489999999999995
US National	1 wk ahead	Bin	percent	5,8	5,9	0.005791
US National	1 wk ahead	Bin	percent	5,9	6	0.004781
US National	1 wk ahead	Bin	percent	6	6,1	0.003802
US National	1 wk ahead	Bin	percent	6,1	6,2	0.002986
US National	1 wk ahead	Bin	percent	6,2	6,3	0.0023639999999999998
US National	1 wk ahead	Bin	percent	6,3	6,4	0.0018839999999999998
US National	1 wk ahead	Bin	percent	6,4	6,5	0.0014759999999999999
US National	1 wk ahead	Bin	percent	6,5	6,6	0.001103
US National	1 wk ahead	Bin	percent	6,6	6,7	0.0007639999999999999
US National	1 wk ahead	Bin	percent	6,7	6,8	0.00048199999999999995
US National	1 wk ahead	Bin	percent	6,8	6,9	0.00027499999999999996
US National	1 wk ahead	Bin	percent	6,9	7	0.000143
US National	1 wk ahead	Bin	percent	7	7,1	0.000075
US National	1 wk ahead	Bin	percent	7,1	7,2	0.000054999999999999995
US National	1 wk ahead	Bin	percent	7,2	7,3	0.00007999999999999999
US National	1 wk ahead	Bin	percent	7,3	7,4	0.000154
US National	1 wk ahead	Bin	percent	7,4	7,5	0.00029099999999999997
US National	1 wk ahead	Bin	percent	7,5	7,6	0.0004969999999999999
US National	1 wk ahead	Bin	percent	7,6	7,7	0.000759
US National	1 wk ahead	Bin	percent	7,7	7,8	0.001032
US National	1 wk ahead	Bin	percent	7,8	7,9	0.00125
US National	1 wk ahead	Bin	percent	7,9	8	0.001351
US National	1 wk ahead	Bin	percent	8	8,1	0.0013009999999999999
US National	1 wk ahead	Bin	percent	8,1	8,2	0.001117
US National	1 wk ahead	Bin	percent	8,2	8,3	0.0008539999999999999
US National	1 wk ahead	Bin	percent	8,3	8,4	0.000583
US National	1 wk ahead	Bin	percent	8,4	8,5	0.000354
US National	1 wk ahead	Bin	percent	8,5	8,6	0.000192
US National	1 wk ahead	Bin	percent	8,6	8,7	0.000093
US National	1 wk ahead	Bin	percent	8,7	8,8	0.000039999999999999996
US National	1 wk ahead	Bin	percent	8,8	8,9	0.000014999999999999999
US National	1 wk ahead	Bin	percent	8,9	9	4.9999999999999996e-6
US National	1 wk ahead	Bin	percent	9	9,1	2.e-6
US National	1 wk ahead	Bin	percent	9,1	9,2	0.
US National	1 wk ahead	Bin	percent	9,2	9,3	0.
US National	1 wk ahead	Bin	percent	9,3	9,4	0.
US National	1 wk ahead	Bin	percent	9,4	9,5	0.
US National	1 wk ahead	Bin	percent	9,5	9,6	0.
US National	1 wk ahead	Bin	percent	9,6	9,7	0.
US National	1 wk ahead	Bin	percent	9,7	9,8	0.
US National	1 wk ahead	Bin	percent	9,8	9,9	0.
US National	1 wk ahead	Bin	percent	9,9	10	0.
US National	1 wk ahead	Bin	percent	10	10,1	0.
US National	1 wk ahead	Bin	percent	10,1	10,2	0.
US National	1 wk ahead	Bin	percent	10,2	10,3	2.e-6
US National	1 wk ahead	Bin	percent	10,3	10,4	4.9999999999999996e-6
US National	1 wk ahead	Bin	percent	10,4	10,5	0.000014999999999999999
US National	1 wk ahead	Bin	percent	10,5	10,6	0.000037999999999999995
US National	1 wk ahead	Bin	percent	10,6	10,7	0.000089
US National	1 wk ahead	Bin	percent	10,7	10,8	0.000186
US National	1 wk ahead	Bin	percent	10,8	10,9	0.000345
US National	1 wk ahead	Bin	percent	10,9	11	0.000571
US National	1 wk ahead	Bin	percent	11	11,1	0.000842
US National	1 wk ahead	Bin	percent	11,1	11,2	0.001106
US National	1 wk ahead	Bin	percent	11,2	11,3	0.001295
US National	1 wk ahead	Bin	percent	11,3	11,4	0.001352
US National	1 wk ahead	Bin	percent	11,4	11,5	0.001258
US National	1 wk ahead	Bin	percent	11,5	11,6	0.0010429999999999999
US National	1 wk ahead	Bin	percent	11,6	11,7	0.000771
US National	1 wk ahead	Bin	percent	11,7	11,8	0.000508
US National	1 wk ahead	Bin	percent	11,8	11,9	0.000298
US National	1 wk ahead	Bin	percent	11,9	12	0.000156
US National	1 wk ahead	Bin	percent	12	12,1	0.000073
US National	1 wk ahead	Bin	percent	12,1	12,2	0.000029999999999999997
US National	1 wk ahead	Bin	percent	12,2	12,3	0.000011
US National	1 wk ahead	Bin	percent	12,3	12,4	4.e-6
US National	1 wk ahead	Bin	percent	12,4	12,5	1.e-6
US National	1 wk ahead	Bin	percent	12,5	12,6	0.
US National	1 wk ahead	Bin	percent	12,6	12,7	0.
US National	1 wk ahead	Bin	percent	12,7	12,8	0.
US National	1 wk ahead	Bin	percent	12,8	12,9	0.
US National	1 wk ahead	Bin	percent	12,9	13	0.
US National	1 wk ahead	Bin	percent	13	100	0.
US National	2 wk ahead	Point	percent	NA	NA	3.8076000000000003
US National	2 wk ahead	Bin	percent	0	0,1	0.000059999999999999995
US National	2 wk ahead	Bin	percent	0,1	0,2	0.000106
US National	2 wk ahead	Bin	percent	0,2	0,3	0.000179
US National	2 wk ahead	Bin	percent	0,3	0,4	0.000292
US National	2 wk ahead	Bin	percent	0,4	0,5	0.000463
US National	2 wk ahead	Bin	percent	0,5	0,6	0.000708
US National	2 wk ahead	Bin	percent	0,6	0,7	0.0010479999999999999
US National	2 wk ahead	Bin	percent	0,7	0,8	0.001501
US National	2 wk ahead	Bin	percent	0,8	0,9	0.002084
US National	2 wk ahead	Bin	percent	0,9	1	0.002802
US National	2 wk ahead	Bin	percent	1	1,1	0.0036539999999999997
US National	2 wk ahead	Bin	percent	1,1	1,2	0.004624
US National	2 wk ahead	Bin	percent	1,2	1,3	0.005685
US National	2 wk ahead	Bin	percent	1,3	1,4	0.006801
US National	2 wk ahead	Bin	percent	1,4	1,5	0.007929
US National	2 wk ahead	Bin	percent	1,5	1,6	0.00903
US National	2 wk ahead	Bin	percent	1,6	1,7	0.010071
US National	2 wk ahead	Bin	percent	1,7	1,8	0.011037
US National	2 wk ahead	Bin	percent	1,8	1,9	0.011925
US National	2 wk ahead	Bin	percent	1,9	2	0.012754
US National	2 wk ahead	Bin	percent	2	2,1	0.013550999999999999
US National	2 wk ahead	Bin	percent	2,1	2,2	0.014355
US National	2 wk ahead	Bin	percent	2,2	2,3	0.015203
US National	2 wk ahead	Bin	percent	2,3	2,4	0.016128
US National	2 wk ahead	Bin	percent	2,4	2,5	0.017154
US National	2 wk ahead	Bin	percent	2,5	2,6	0.018295
US National	2 wk ahead	Bin	percent	2,6	2,7	0.019549
US National	2 wk ahead	Bin	percent	2,7	2,8	0.0209
US National	2 wk ahead	Bin	percent	2,8	2,9	0.02232
US National	2 wk ahead	Bin	percent	2,9	3	0.023763
US National	2 wk ahead	Bin	percent	3	3,1	0.025169
US National	2 wk ahead	Bin	percent	3,1	3,2	0.026470999999999998
US National	2 wk ahead	Bin	percent	3,2	3,3	0.027594999999999998
US National	2 wk ahead	Bin	percent	3,3	3,4	0.028471
US National	2 wk ahead	Bin	percent	3,4	3,5	0.029043
US National	2 wk ahead	Bin	percent	3,5	3,6	0.029275
US National	2 wk ahead	Bin	percent	3,6	3,7	0.029158
US National	2 wk ahead	Bin	percent	3,7	3,8	0.028713
US National	2 wk ahead	Bin	percent	3,8	3,9	0.027985
US National	2 wk ahead	Bin	percent	3,9	4	0.027041
US National	2 wk ahead	Bin	percent	4	4,1	0.025956999999999997
US National	2 wk ahead	Bin	percent	4,1	4,2	0.02481
US National	2 wk ahead	Bin	percent	4,2	4,3	0.023663999999999998
US National	2 wk ahead	Bin	percent	4,3	4,4	0.022566
US National	2 wk ahead	Bin	percent	4,4	4,5	0.021542
US National	2 wk ahead	Bin	percent	4,5	4,6	0.020590999999999998
US National	2 wk ahead	Bin	percent	4,6	4,7	0.019698999999999998
US National	2 wk ahead	Bin	percent	4,7	4,8	0.018834
US National	2 wk ahead	Bin	percent	4,8	4,9	0.017965
US National	2 wk ahead	Bin	percent	4,9	5	0.017064
US National	2 wk ahead	Bin	percent	5	5,1	0.016114
US National	2 wk ahead	Bin	percent	5,1	5,2	0.01511
US National	2 wk ahead	Bin	percent	5,2	5,3	0.014065
US National	2 wk ahead	Bin	percent	5,3	5,4	0.013002999999999999
US National	2 wk ahead	Bin	percent	5,4	5,5	0.011951999999999999
US National	2 wk ahead	Bin	percent	5,5	5,6	0.010945
US National	2 wk ahead	Bin	percent	5,6	5,7	0.010007
US National	2 wk ahead	Bin	percent	5,7	5,8	0.009156
US National	2 wk ahead	Bin	percent	5,8	5,9	0.008398
US National	2 wk ahead	Bin	percent	5,9	6	0.007731
US National	2 wk ahead	Bin	percent	6	6,1	0.007141
US National	2 wk ahead	Bin	percent	6,1	6,2	0.006611
US National	2 wk ahead	Bin	percent	6,2	6,3	0.006124
US National	2 wk ahead	Bin	percent	6,3	6,4	0.005663
US National	2 wk ahead	Bin	percent	6,4	6,5	0.0052179999999999995
US National	2 wk ahead	Bin	percent	6,5	6,6	0.004784
US National	2 wk ahead	Bin	percent	6,6	6,7	0.004364
US National	2 wk ahead	Bin	percent	6,7	6,8	0.0039629999999999995
US National	2 wk ahead	Bin	percent	6,8	6,9	0.003591
US National	2 wk ahead	Bin	percent	6,9	7	0.0032589999999999997
US National	2 wk ahead	Bin	percent	7	7,1	0.0029749999999999998
US National	2 wk ahead	Bin	percent	7,1	7,2	0.002748
US National	2 wk ahead	Bin	percent	7,2	7,3	0.002582
US National	2 wk ahead	Bin	percent	7,3	7,4	0.002479
US National	2 wk ahead	Bin	percent	7,4	7,5	0.002435
US National	2 wk ahead	Bin	percent	7,5	7,6	0.002443
US National	2 wk ahead	Bin	percent	7,6	7,7	0.002492
US National	2 wk ahead	Bin	percent	7,7	7,8	0.0025629999999999997
US National	2 wk ahead	Bin	percent	7,8	7,9	0.002639
US National	2 wk ahead	Bin	percent	7,9	8	0.0026969999999999997
US National	2 wk ahead	Bin	percent	8	8,1	0.002717
US National	2 wk ahead	Bin	percent	8,1	8,2	0.002682
US National	2 wk ahead	Bin	percent	8,2	8,3	0.002583
US National	2 wk ahead	Bin	percent	8,3	8,4	0.0024189999999999997
US National	2 wk ahead	Bin	percent	8,4	8,5	0.002196
US National	2 wk ahead	Bin	percent	8,5	8,6	0.0019299999999999999
US National	2 wk ahead	Bin	percent	8,6	8,7	0.0016389999999999998
US National	2 wk ahead	Bin	percent	8,7	8,8	0.001344
US National	2 wk ahead	Bin	percent	8,8	8,9	0.001063
US National	2 wk ahead	Bin	percent	8,9	9	0.000811
US National	2 wk ahead	Bin	percent	9	9,1	0.000596
US National	2 wk ahead	Bin	percent	9,1	9,2	0.00042199999999999996
US National	2 wk ahead	Bin	percent	9,2	9,3	0.000288
US National	2 wk ahead	Bin	percent	9,3	9,4	0.00018899999999999999
US National	2 wk ahead	Bin	percent	9,4	9,5	0.00011899999999999999
US National	2 wk ahead	Bin	percent	9,5	9,6	0.000073
US National	2 wk ahead	Bin	percent	9,6	9,7	0.000042999999999999995
US National	2 wk ahead	Bin	percent	9,7	9,8	0.000024
US National	2 wk ahead	Bin	percent	9,8	9,9	0.000013
US National	2 wk ahead	Bin	percent	9,9	10	7.e-6
US National	2 wk ahead	Bin	percent	10	10,1	3.e-6
US National	2 wk ahead	Bin	percent	10,1	10,2	2.e-6
US National	2 wk ahead	Bin	percent	10,2	10,3	1.e-6
US National	2 wk ahead	Bin	percent	10,3	10,4	0.
US National	2 wk ahead	Bin	percent	10,4	10,5	0.
US National	2 wk ahead	Bin	percent	10,5	10,6	0.
US National	2 wk ahead	Bin	percent	10,6	10,7	0.
US National	2 wk ahead	Bin	percent	10,7	10,8	0.
US National	2 wk ahead	Bin	percent	10,8	10,9	0.
US National	2 wk ahead	Bin	percent	10,9	11	0.
US National	2 wk ahead	Bin	percent	11	11,1	0.
US National	2 wk ahead	Bin	percent	11,1	11,2	0.
US National	2 wk ahead	Bin	percent	11,2	11,3	1.e-6
US National	2 wk ahead	Bin	percent	11,3	11,4	1.e-6
US National	2 wk ahead	Bin	percent	11,4	11,5	2.e-6
US National	2 wk ahead	Bin	percent	11,5	11,6	4.e-6
US National	2 wk ahead	Bin	percent	11,6	11,7	8.e-6
US National	2 wk ahead	Bin	percent	11,7	11,8	0.000014999999999999999
US National	2 wk ahead	Bin	percent	11,8	11,9	0.000026
US National	2 wk ahead	Bin	percent	11,9	12	0.000042999999999999995
US National	2 wk ahead	Bin	percent	12	12,1	0.000068
US National	2 wk ahead	Bin	percent	12,1	12,2	0.000104
US National	2 wk ahead	Bin	percent	12,2	12,3	0.000153
US National	2 wk ahead	Bin	percent	12,3	12,4	0.000215
US National	2 wk ahead	Bin	percent	12,4	12,5	0.000292
US National	2 wk ahead	Bin	percent	12,5	12,6	0.00037999999999999997
US National	2 wk ahead	Bin	percent	12,6	12,7	0.00047599999999999997
US National	2 wk ahead	Bin	percent	12,7	12,8	0.000572
US National	2 wk ahead	Bin	percent	12,8	12,9	0.00066
US National	2 wk ahead	Bin	percent	12,9	13	0.000732
US National	2 wk ahead	Bin	percent	13	100	0.016248
US National	3 wk ahead	Point	percent	NA	NA	3.3280000000000003
US National	3 wk ahead	Bin	percent	0	0,1	0.001256
US National	3 wk ahead	Bin	percent	0,1	0,2	0.00166
US National	3 wk ahead	Bin	percent	0,2	0,3	0.0021509999999999997
US National	3 wk ahead	Bin	percent	0,3	0,4	0.0027329999999999998
US National	3 wk ahead	Bin	percent	0,4	0,5	0.003407
US National	3 wk ahead	Bin	percent	0,5	0,6	0.004169
US National	3 wk ahead	Bin	percent	0,6	0,7	0.005013
US National	3 wk ahead	Bin	percent	0,7	0,8	0.005928
US National	3 wk ahead	Bin	percent	0,8	0,9	0.006898
US National	3 wk ahead	Bin	percent	0,9	1	0.00791
US National	3 wk ahead	Bin	percent	1	1,1	0.008948
US National	3 wk ahead	Bin	percent	1,1	1,2	0.010001
US National	3 wk ahead	Bin	percent	1,2	1,3	0.011058
US National	3 wk ahead	Bin	percent	1,3	1,4	0.012114999999999999
US National	3 wk ahead	Bin	percent	1,4	1,5	0.013172
US National	3 wk ahead	Bin	percent	1,5	1,6	0.014232
US National	3 wk ahead	Bin	percent	1,6	1,7	0.015299
US National	3 wk ahead	Bin	percent	1,7	1,8	0.016378
US National	3 wk ahead	Bin	percent	1,8	1,9	0.017473
US National	3 wk ahead	Bin	percent	1,9	2	0.018581
US National	3 wk ahead	Bin	percent	2	2,1	0.019695
US National	3 wk ahead	Bin	percent	2,1	2,2	0.020801
US National	3 wk ahead	Bin	percent	2,2	2,3	0.02188
US National	3 wk ahead	Bin	percent	2,3	2,4	0.022906
US National	3 wk ahead	Bin	percent	2,4	2,5	0.023847999999999998
US National	3 wk ahead	Bin	percent	2,5	2,6	0.024675
US National	3 wk ahead	Bin	percent	2,6	2,7	0.025353999999999998
US National	3 wk ahead	Bin	percent	2,7	2,8	0.025859
US National	3 wk ahead	Bin	percent	2,8	2,9	0.026164999999999997
US National	3 wk ahead	Bin	percent	2,9	3	0.026258999999999998
US National	3 wk ahead	Bin	percent	3	3,1	0.026137
US National	3 wk ahead	Bin	percent	3,1	3,2	0.025806
US National	3 wk ahead	Bin	percent	3,2	3,3	0.025282
US National	3 wk ahead	Bin	percent	3,3	3,4	0.024595
US National	3 wk ahead	Bin	percent	3,4	3,5	0.023778
US National	3 wk ahead	Bin	percent	3,5	3,6	0.022874
US National	3 wk ahead	Bin	percent	3,6	3,7	0.021922999999999998
US National	3 wk ahead	Bin	percent	3,7	3,8	0.020967
US National	3 wk ahead	Bin	percent	3,8	3,9	0.020038999999999998
US National	3 wk ahead	Bin	percent	3,9	4	0.019167999999999998
US National	3 wk ahead	Bin	percent	4	4,1	0.018369999999999997
US National	3 wk ahead	Bin	percent	4,1	4,2	0.017651
US National	3 wk ahead	Bin	percent	4,2	4,3	0.017006
US National	3 wk ahead	Bin	percent	4,3	4,4	0.016422
US National	3 wk ahead	Bin	percent	4,4	4,5	0.015878
US National	3 wk ahead	Bin	percent	4,5	4,6	0.015347999999999999
US National	3 wk ahead	Bin	percent	4,6	4,7	0.014809
US National	3 wk ahead	Bin	percent	4,7	4,8	0.014234
US National	3 wk ahead	Bin	percent	4,8	4,9	0.013607
US National	3 wk ahead	Bin	percent	4,9	5	0.012915999999999999
US National	3 wk ahead	Bin	percent	5	5,1	0.012157999999999999
US National	3 wk ahead	Bin	percent	5,1	5,2	0.01134
US National	3 wk ahead	Bin	percent	5,2	5,3	0.010477
US National	3 wk ahead	Bin	percent	5,3	5,4	0.009590999999999999
US National	3 wk ahead	Bin	percent	5,4	5,5	0.008709999999999999
US National	3 wk ahead	Bin	percent	5,5	5,6	0.007864
US National	3 wk ahead	Bin	percent	5,6	5,7	0.0070799999999999995
US National	3 wk ahead	Bin	percent	5,7	5,8	0.006384
US National	3 wk ahead	Bin	percent	5,8	5,9	0.005794
US National	3 wk ahead	Bin	percent	5,9	6	0.0053219999999999995
US National	3 wk ahead	Bin	percent	6	6,1	0.004968
US National	3 wk ahead	Bin	percent	6,1	6,2	0.004726
US National	3 wk ahead	Bin	percent	6,2	6,3	0.00458
US National	3 wk ahead	Bin	percent	6,3	6,4	0.004510999999999999
US National	3 wk ahead	Bin	percent	6,4	6,5	0.004494
US National	3 wk ahead	Bin	percent	6,5	6,6	0.0045049999999999995
US National	3 wk ahead	Bin	percent	6,6	6,7	0.00452
US National	3 wk ahead	Bin	percent	6,7	6,8	0.004519
US National	3 wk ahead	Bin	percent	6,8	6,9	0.004487
US National	3 wk ahead	Bin	percent	6,9	7	0.004412
US National	3 wk ahead	Bin	percent	7	7,1	0.004288
US National	3 wk ahead	Bin	percent	7,1	7,2	0.004115
US National	3 wk ahead	Bin	percent	7,2	7,3	0.003894
US National	3 wk ahead	Bin	percent	7,3	7,4	0.003632
US National	3 wk ahead	Bin	percent	7,4	7,5	0.003336
US National	3 wk ahead	Bin	percent	7,5	7,6	0.0030169999999999997
US National	3 wk ahead	Bin	percent	7,6	7,7	0.002686
US National	3 wk ahead	Bin	percent	7,7	7,8	0.002352
US National	3 wk ahead	Bin	percent	7,8	7,9	0.0020269999999999997
US National	3 wk ahead	Bin	percent	7,9	8	0.0017209999999999999
US National	3 wk ahead	Bin	percent	8	8,1	0.0014429999999999998
US National	3 wk ahead	Bin	percent	8,1	8,2	0.0012
US National	3 wk ahead	Bin	percent	8,2	8,3	0.000996
US National	3 wk ahead	Bin	percent	8,3	8,4	0.000834
US National	3 wk ahead	Bin	percent	8,4	8,5	0.000713
US National	3 wk ahead	Bin	percent	8,5	8,6	0.000633
US National	3 wk ahead	Bin	percent	8,6	8,7	0.000588
US National	3 wk ahead	Bin	percent	8,7	8,8	0.0005729999999999999
US National	3 wk ahead	Bin	percent	8,8	8,9	0.000581
US National	3 wk ahead	Bin	percent	8,9	9	0.000603
US National	3 wk ahead	Bin	percent	9	9,1	0.000632
US National	3 wk ahead	Bin	percent	9,1	9,2	0.00066
US National	3 wk ahead	Bin	percent	9,2	9,3	0.0006799999999999999
US National	3 wk ahead	Bin	percent	9,3	9,4	0.0006879999999999999
US National	3 wk ahead	Bin	percent	9,4	9,5	0.0006799999999999999
US National	3 wk ahead	Bin	percent	9,5	9,6	0.000656
US National	3 wk ahead	Bin	percent	9,6	9,7	0.000616
US National	3 wk ahead	Bin	percent	9,7	9,8	0.000563
US National	3 wk ahead	Bin	percent	9,8	9,9	0.0005009999999999999
US National	3 wk ahead	Bin	percent	9,9	10	0.00043299999999999995
US National	3 wk ahead	Bin	percent	10	10,1	0.00036399999999999996
US National	3 wk ahead	Bin	percent	10,1	10,2	0.000297
US National	3 wk ahead	Bin	percent	10,2	10,3	0.000236
US National	3 wk ahead	Bin	percent	10,3	10,4	0.00018199999999999998
US National	3 wk ahead	Bin	percent	10,4	10,5	0.000137
US National	3 wk ahead	Bin	percent	10,5	10,6	0.00009999999999999999
US National	3 wk ahead	Bin	percent	10,6	10,7	0.00007099999999999999
US National	3 wk ahead	Bin	percent	10,7	10,8	0.000049
US National	3 wk ahead	Bin	percent	10,8	10,9	0.000032999999999999996
US National	3 wk ahead	Bin	percent	10,9	11	0.000021
US National	3 wk ahead	Bin	percent	11	11,1	0.000013
US National	3 wk ahead	Bin	percent	11,1	11,2	8.e-6
US National	3 wk ahead	Bin	percent	11,2	11,3	4.9999999999999996e-6
US National	3 wk ahead	Bin	percent	11,3	11,4	3.e-6
US National	3 wk ahead	Bin	percent	11,4	11,5	2.e-6
US National	3 wk ahead	Bin	percent	11,5	11,6	1.e-6
US National	3 wk ahead	Bin	percent	11,6	11,7	1.e-6
US National	3 wk ahead	Bin	percent	11,7	11,8	0.
US National	3 wk ahead	Bin	percent	11,8	11,9	0.
US National	3 wk ahead	Bin	percent	11,9	12	0.
US National	3 wk ahead	Bin	percent	12	12,1	1.e-6
US National	3 wk ahead	Bin	percent	12,1	12,2	1.e-6
US National	3 wk ahead	Bin	percent	12,2	12,3	2.e-6
US National	3 wk ahead	Bin	percent	12,3	12,4	3.e-6
US National	3 wk ahead	Bin	percent	12,4	12,5	6.e-6
US National	3 wk ahead	Bin	percent	12,5	12,6	9.999999999999999e-6
US National	3 wk ahead	Bin	percent	12,6	12,7	0.000016
US National	3 wk ahead	Bin	percent	12,7	12,8	0.000024999999999999998
US National	3 wk ahead	Bin	percent	12,8	12,9	0.000037999999999999995
US National	3 wk ahead	Bin	percent	12,9	13	0.000056
US National	3 wk ahead	Bin	percent	13	100	0.019903999999999998
US National	4 wk ahead	Point	percent	NA	NA	2.6334
US National	4 wk ahead	Bin	percent	0	0,1	0.003132
US National	4 wk ahead	Bin	percent	0,1	0,2	0.004047
US National	4 wk ahead	Bin	percent	0,2	0,3	0.005105999999999999
US National	4 wk ahead	Bin	percent	0,3	0,4	0.006298
US National	4 wk ahead	Bin	percent	0,4	0,5	0.007607999999999999
US National	4 wk ahead	Bin	percent	0,5	0,6	0.009014
US National	4 wk ahead	Bin	percent	0,6	0,7	0.010494999999999999
US National	4 wk ahead	Bin	percent	0,7	0,8	0.012029999999999999
US National	4 wk ahead	Bin	percent	0,8	0,9	0.013602
US National	4 wk ahead	Bin	percent	0,9	1	0.015198
US National	4 wk ahead	Bin	percent	1	1,1	0.016805
US National	4 wk ahead	Bin	percent	1,1	1,2	0.018413
US National	4 wk ahead	Bin	percent	1,2	1,3	0.020007
US National	4 wk ahead	Bin	percent	1,3	1,4	0.021568
US National	4 wk ahead	Bin	percent	1,4	1,5	0.023073
US National	4 wk ahead	Bin	percent	1,5	1,6	0.024489
US National	4 wk ahead	Bin	percent	1,6	1,7	0.025782
US National	4 wk ahead	Bin	percent	1,7	1,8	0.026914999999999998
US National	4 wk ahead	Bin	percent	1,8	1,9	0.027850999999999997
US National	4 wk ahead	Bin	percent	1,9	2	0.028557
US National	4 wk ahead	Bin	percent	2	2,1	0.029005999999999997
US National	4 wk ahead	Bin	percent	2,1	2,2	0.029178
US National	4 wk ahead	Bin	percent	2,2	2,3	0.029067
US National	4 wk ahead	Bin	percent	2,3	2,4	0.028679
US National	4 wk ahead	Bin	percent	2,4	2,5	0.028034
US National	4 wk ahead	Bin	percent	2,5	2,6	0.027170999999999997
US National	4 wk ahead	Bin	percent	2,6	2,7	0.026136
US National	4 wk ahead	Bin	percent	2,7	2,8	0.024988
US National	4 wk ahead	Bin	percent	2,8	2,9	0.023788999999999998
US National	4 wk ahead	Bin	percent	2,9	3	0.022598
US National	4 wk ahead	Bin	percent	3	3,1	0.021462
US National	4 wk ahead	Bin	percent	3,1	3,2	0.020419
US National	4 wk ahead	Bin	percent	3,2	3,3	0.019488
US National	4 wk ahead	Bin	percent	3,3	3,4	0.018673
US National	4 wk ahead	Bin	percent	3,4	3,5	0.017966
US National	4 wk ahead	Bin	percent	3,5	3,6	0.017348
US National	4 wk ahead	Bin	percent	3,6	3,7	0.016791999999999998
US National	4 wk ahead	Bin	percent	3,7	3,8	0.01627
US National	4 wk ahead	Bin	percent	3,8	3,9	0.015754
US National	4 wk ahead	Bin	percent	3,9	4	0.015217
US National	4 wk ahead	Bin	percent	4	4,1	0.014641
US National	4 wk ahead	Bin	percent	4,1	4,2	0.01401
US National	4 wk ahead	Bin	percent	4,2	4,3	0.013321
US National	4 wk ahead	Bin	percent	4,3	4,4	0.012577
US National	4 wk ahead	Bin	percent	4,4	4,5	0.01179
US National	4 wk ahead	Bin	percent	4,5	4,6	0.01098
US National	4 wk ahead	Bin	percent	4,6	4,7	0.010173
US National	4 wk ahead	Bin	percent	4,7	4,8	0.009394
US National	4 wk ahead	Bin	percent	4,8	4,9	0.008669
US National	4 wk ahead	Bin	percent	4,9	5	0.008017999999999999
US National	4 wk ahead	Bin	percent	5	5,1	0.007451999999999999
US National	4 wk ahead	Bin	percent	5,1	5,2	0.006974999999999999
US National	4 wk ahead	Bin	percent	5,2	5,3	0.006581
US National	4 wk ahead	Bin	percent	5,3	5,4	0.0062569999999999995
US National	4 wk ahead	Bin	percent	5,4	5,5	0.0059819999999999995
US National	4 wk ahead	Bin	percent	5,5	5,6	0.005736
US National	4 wk ahead	Bin	percent	5,6	5,7	0.005494
US National	4 wk ahead	Bin	percent	5,7	5,8	0.005238
US National	4 wk ahead	Bin	percent	5,8	5,9	0.004955
US National	4 wk ahead	Bin	percent	5,9	6	0.004634999999999999
US National	4 wk ahead	Bin	percent	6	6,1	0.004281
US National	4 wk ahead	Bin	percent	6,1	6,2	0.003897
US National	4 wk ahead	Bin	percent	6,2	6,3	0.0034939999999999997
US National	4 wk ahead	Bin	percent	6,3	6,4	0.003085
US National	4 wk ahead	Bin	percent	6,4	6,5	0.002683
US National	4 wk ahead	Bin	percent	6,5	6,6	0.0023
US National	4 wk ahead	Bin	percent	6,6	6,7	0.001945
US National	4 wk ahead	Bin	percent	6,7	6,8	0.001625
US National	4 wk ahead	Bin	percent	6,8	6,9	0.001343
US National	4 wk ahead	Bin	percent	6,9	7	0.001102
US National	4 wk ahead	Bin	percent	7	7,1	0.0009019999999999999
US National	4 wk ahead	Bin	percent	7,1	7,2	0.000745
US National	4 wk ahead	Bin	percent	7,2	7,3	0.000629
US National	4 wk ahead	Bin	percent	7,3	7,4	0.000554
US National	4 wk ahead	Bin	percent	7,4	7,5	0.0005149999999999999
US National	4 wk ahead	Bin	percent	7,5	7,6	0.000509
US National	4 wk ahead	Bin	percent	7,6	7,7	0.00053
US National	4 wk ahead	Bin	percent	7,7	7,8	0.000571
US National	4 wk ahead	Bin	percent	7,8	7,9	0.0006219999999999999
US National	4 wk ahead	Bin	percent	7,9	8	0.0006749999999999999
US National	4 wk ahead	Bin	percent	8	8,1	0.0007199999999999999
US National	4 wk ahead	Bin	percent	8,1	8,2	0.000749
US National	4 wk ahead	Bin	percent	8,2	8,3	0.000757
US National	4 wk ahead	Bin	percent	8,3	8,4	0.0007419999999999999
US National	4 wk ahead	Bin	percent	8,4	8,5	0.000704
US National	4 wk ahead	Bin	percent	8,5	8,6	0.000646
US National	4 wk ahead	Bin	percent	8,6	8,7	0.000572
US National	4 wk ahead	Bin	percent	8,7	8,8	0.00049
US National	4 wk ahead	Bin	percent	8,8	8,9	0.000405
US National	4 wk ahead	Bin	percent	8,9	9	0.00032399999999999996
US National	4 wk ahead	Bin	percent	9	9,1	0.00025
US National	4 wk ahead	Bin	percent	9,1	9,2	0.000187
US National	4 wk ahead	Bin	percent	9,2	9,3	0.000135
US National	4 wk ahead	Bin	percent	9,3	9,4	0.00009499999999999999
US National	4 wk ahead	Bin	percent	9,4	9,5	0.000065
US National	4 wk ahead	Bin	percent	9,5	9,6	0.000044999999999999996
US National	4 wk ahead	Bin	percent	9,6	9,7	0.000034
US National	4 wk ahead	Bin	percent	9,7	9,8	0.000029999999999999997
US National	4 wk ahead	Bin	percent	9,8	9,9	0.000032999999999999996
US National	4 wk ahead	Bin	percent	9,9	10	0.000044
US National	4 wk ahead	Bin	percent	10	10,1	0.000063
US National	4 wk ahead	Bin	percent	10,1	10,2	0.00009099999999999999
US National	4 wk ahead	Bin	percent	10,2	10,3	0.00013
US National	4 wk ahead	Bin	percent	10,3	10,4	0.00018099999999999998
US National	4 wk ahead	Bin	percent	10,4	10,5	0.000243
US National	4 wk ahead	Bin	percent	10,5	10,6	0.000316
US National	4 wk ahead	Bin	percent	10,6	10,7	0.000396
US National	4 wk ahead	Bin	percent	10,7	10,8	0.000481
US National	4 wk ahead	Bin	percent	10,8	10,9	0.000563
US National	4 wk ahead	Bin	percent	10,9	11	0.000637
US National	4 wk ahead	Bin	percent	11	11,1	0.000696
US National	4 wk ahead	Bin	percent	11,1	11,2	0.000735
US National	4 wk ahead	Bin	percent	11,2	11,3	0.000749
US National	4 wk ahead	Bin	percent	11,3	11,4	0.0007379999999999999
US National	4 wk ahead	Bin	percent	11,4	11,5	0.0007019999999999999
US National	4 wk ahead	Bin	percent	11,5	11,6	0.000645
US National	4 wk ahead	Bin	percent	11,6	11,7	0.000572
US National	4 wk ahead	Bin	percent	11,7	11,8	0.00049
US National	4 wk ahead	Bin	percent	11,8	11,9	0.000406
US National	4 wk ahead	Bin	percent	11,9	12	0.00032399999999999996
US National	4 wk ahead	Bin	percent	12	12,1	0.00025
US National	4 wk ahead	Bin	percent	12,1	12,2	0.000187
US National	4 wk ahead	Bin	percent	12,2	12,3	0.000134
US National	4 wk ahead	Bin	percent	12,3	12,4	0.000094
US National	4 wk ahead	Bin	percent	12,4	12,5	0.000063
US National	4 wk ahead	Bin	percent	12,5	12,6	0.000041
US National	4 wk ahead	Bin	percent	12,6	12,7	0.000026
US National	4 wk ahead	Bin	percent	12,7	12,8	0.000016
US National	4 wk ahead	Bin	percent	12,8	12,9	0.000011
US National	4 wk ahead	Bin	percent	12,9	13	8.e-6
US National	4 wk ahead	Bin	percent	13	100	0.010077
