# Supplementary material for: Use of daily Internet search query data improves real-time projections of influenza epidemics
Source: J R Soc Interface. 2018 Oct 10;15(147):20180220. doi: 10.1098/rsif.2018.0220 (PMC6228485; doi:10.1098/rsif.2018.0220)
Supplement: Prediction results in FluChallenge format [file rsif20180220supp2.gz › Forecast-files/mss-15-wikiWEEKnoNOW/8-19_paramrep.txt]

{"LL"	{61.81804677881823	182.46508349099696	336.7728616891201	435.79888275621073}}
{"DD"	{2.4713617586133294	3.799879636450744	5.646337309271153	6.678462178868427}}
{"R0max"	{1.6529180244884312	2.084423250711216	2.7524930233495204	3.307573896129049}}
{"R0min"	{0.8685544609869257	0.9844320476586769	1.0831886825561994	1.1575629736985895}}
{"Inf"	{860.3038807170652	1306.2265640128858	1900.5557468425482	2201.8645127660648}}
{"Sus"	{51794.860044877394	55577.20581444532	64289.722139901525	79954.63653064195}}
{"R0(t)"	{1.3345938349098756	1.5576582622914619	1.862139382249505	2.1045642658287833}}
{"Reff"	{0.7977122489923562	0.9306725225332034	1.1557090990903178	1.3699016087726807}}
