# Supplementary material for: Use of daily Internet search query data improves real-time projections of influenza epidemics
Source: J R Soc Interface. 2018 Oct 10;15(147):20180220. doi: 10.1098/rsif.2018.0220 (PMC6228485; doi:10.1098/rsif.2018.0220)
Supplement: Prediction results in FluChallenge format [file rsif20180220supp2.gz › Forecast-files/mss-15-wikiWEEKnoNOW/2009-EW17.csv]

Location	Target	Type	Unit	Bin_start_incl	Bin_end_notincl	Value
US National	1 wk ahead	Point	percent	NA	NA	1.2414
US National	1 wk ahead	Bin	percent	0	0.1	1.e-6
US National	1 wk ahead	Bin	percent	0.1	0.2	9.999999999999999e-6
US National	1 wk ahead	Bin	percent	0.2	0.3	0.000089
US National	1 wk ahead	Bin	percent	0.3	0.4	0.00058
US National	1 wk ahead	Bin	percent	0.4	0.5	0.0027689999999999998
US National	1 wk ahead	Bin	percent	0.5	0.6	0.009792
US National	1 wk ahead	Bin	percent	0.6	0.7	0.025736
US National	1 wk ahead	Bin	percent	0.7	0.8	0.050511999999999994
US National	1 wk ahead	Bin	percent	0.8	0.9	0.075973
US National	1 wk ahead	Bin	percent	0.9	1	0.092762
US National	1 wk ahead	Bin	percent	1	1.1	0.09979099999999999
US National	1 wk ahead	Bin	percent	1.1	1.2	0.101016
US National	1 wk ahead	Bin	percent	1.2	1.3	0.09682199999999999
US National	1 wk ahead	Bin	percent	1.3	1.4	0.086008
US National	1 wk ahead	Bin	percent	1.4	1.5	0.07249
US National	1 wk ahead	Bin	percent	1.5	1.6	0.061276
US National	1 wk ahead	Bin	percent	1.6	1.7	0.051606
US National	1 wk ahead	Bin	percent	1.7	1.8	0.040728
US National	1 wk ahead	Bin	percent	1.8	1.9	0.029804999999999998
US National	1 wk ahead	Bin	percent	1.9	2	0.021438
US National	1 wk ahead	Bin	percent	2	2.1	0.015474
US National	1 wk ahead	Bin	percent	2.1	2.2	0.010721
US National	1 wk ahead	Bin	percent	2.2	2.3	0.007666999999999999
US National	1 wk ahead	Bin	percent	2.3	2.4	0.007235999999999999
US National	1 wk ahead	Bin	percent	2.4	2.5	0.008860999999999999
US National	1 wk ahead	Bin	percent	2.5	2.6	0.010426999999999999
US National	1 wk ahead	Bin	percent	2.6	2.7	0.009675
US National	1 wk ahead	Bin	percent	2.7	2.8	0.006501
US National	1 wk ahead	Bin	percent	2.8	2.9	0.0030369999999999998
US National	1 wk ahead	Bin	percent	2.9	3	0.000962
US National	1 wk ahead	Bin	percent	3	3.1	0.000203
US National	1 wk ahead	Bin	percent	3.1	3.2	0.000028
US National	1 wk ahead	Bin	percent	3.2	3.3	3.e-6
US National	1 wk ahead	Bin	percent	3.3	3.4	0.
US National	1 wk ahead	Bin	percent	3.4	3.5	0.
US National	1 wk ahead	Bin	percent	3.5	3.6	0.
US National	1 wk ahead	Bin	percent	3.6	3.7	0.
US National	1 wk ahead	Bin	percent	3.7	3.8	0.
US National	1 wk ahead	Bin	percent	3.8	3.9	0.
US National	1 wk ahead	Bin	percent	3.9	4	0.
US National	1 wk ahead	Bin	percent	4	4.1	0.
US National	1 wk ahead	Bin	percent	4.1	4.2	0.
US National	1 wk ahead	Bin	percent	4.2	4.3	0.
US National	1 wk ahead	Bin	percent	4.3	4.4	0.
US National	1 wk ahead	Bin	percent	4.4	4.5	0.
US National	1 wk ahead	Bin	percent	4.5	4.6	0.
US National	1 wk ahead	Bin	percent	4.6	4.7	0.
US National	1 wk ahead	Bin	percent	4.7	4.8	0.
US National	1 wk ahead	Bin	percent	4.8	4.9	0.
US National	1 wk ahead	Bin	percent	4.9	5	0.
US National	1 wk ahead	Bin	percent	5	5.1	0.
US National	1 wk ahead	Bin	percent	5.1	5.2	0.
US National	1 wk ahead	Bin	percent	5.2	5.3	0.
US National	1 wk ahead	Bin	percent	5.3	5.4	0.
US National	1 wk ahead	Bin	percent	5.4	5.5	0.
US National	1 wk ahead	Bin	percent	5.5	5.6	0.
US National	1 wk ahead	Bin	percent	5.6	5.7	0.
US National	1 wk ahead	Bin	percent	5.7	5.8	0.
US National	1 wk ahead	Bin	percent	5.8	5.9	0.
US National	1 wk ahead	Bin	percent	5.9	6	0.
US National	1 wk ahead	Bin	percent	6	6.1	0.
US National	1 wk ahead	Bin	percent	6.1	6.2	0.
US National	1 wk ahead	Bin	percent	6.2	6.3	0.
US National	1 wk ahead	Bin	percent	6.3	6.4	0.
US National	1 wk ahead	Bin	percent	6.4	6.5	0.
US National	1 wk ahead	Bin	percent	6.5	6.6	0.
US National	1 wk ahead	Bin	percent	6.6	6.7	0.
US National	1 wk ahead	Bin	percent	6.7	6.8	0.
US National	1 wk ahead	Bin	percent	6.8	6.9	0.
US National	1 wk ahead	Bin	percent	6.9	7	0.
US National	1 wk ahead	Bin	percent	7	7.1	0.
US National	1 wk ahead	Bin	percent	7.1	7.2	0.
US National	1 wk ahead	Bin	percent	7.2	7.3	0.
US National	1 wk ahead	Bin	percent	7.3	7.4	0.
US National	1 wk ahead	Bin	percent	7.4	7.5	0.
US National	1 wk ahead	Bin	percent	7.5	7.6	0.
US National	1 wk ahead	Bin	percent	7.6	7.7	0.
US National	1 wk ahead	Bin	percent	7.7	7.8	0.
US National	1 wk ahead	Bin	percent	7.8	7.9	0.
US National	1 wk ahead	Bin	percent	7.9	8	0.
US National	1 wk ahead	Bin	percent	8	8.1	0.
US National	1 wk ahead	Bin	percent	8.1	8.2	0.
US National	1 wk ahead	Bin	percent	8.2	8.3	0.
US National	1 wk ahead	Bin	percent	8.3	8.4	0.
US National	1 wk ahead	Bin	percent	8.4	8.5	0.
US National	1 wk ahead	Bin	percent	8.5	8.6	0.
US National	1 wk ahead	Bin	percent	8.6	8.7	0.
US National	1 wk ahead	Bin	percent	8.7	8.8	0.
US National	1 wk ahead	Bin	percent	8.8	8.9	0.
US National	1 wk ahead	Bin	percent	8.9	9	0.
US National	1 wk ahead	Bin	percent	9	9.1	0.
US National	1 wk ahead	Bin	percent	9.1	9.2	0.
US National	1 wk ahead	Bin	percent	9.2	9.3	0.
US National	1 wk ahead	Bin	percent	9.3	9.4	0.
US National	1 wk ahead	Bin	percent	9.4	9.5	0.
US National	1 wk ahead	Bin	percent	9.5	9.6	0.
US National	1 wk ahead	Bin	percent	9.6	9.7	0.
US National	1 wk ahead	Bin	percent	9.7	9.8	0.
US National	1 wk ahead	Bin	percent	9.8	9.9	0.
US National	1 wk ahead	Bin	percent	9.9	10	0.
US National	1 wk ahead	Bin	percent	10	10.1	0.
US National	1 wk ahead	Bin	percent	10.1	10.2	0.
US National	1 wk ahead	Bin	percent	10.2	10.3	0.
US National	1 wk ahead	Bin	percent	10.3	10.4	0.
US National	1 wk ahead	Bin	percent	10.4	10.5	0.
US National	1 wk ahead	Bin	percent	10.5	10.6	0.
US National	1 wk ahead	Bin	percent	10.6	10.7	0.
US National	1 wk ahead	Bin	percent	10.7	10.8	0.
US National	1 wk ahead	Bin	percent	10.8	10.9	0.
US National	1 wk ahead	Bin	percent	10.9	11	0.
US National	1 wk ahead	Bin	percent	11	11.1	0.
US National	1 wk ahead	Bin	percent	11.1	11.2	0.
US National	1 wk ahead	Bin	percent	11.2	11.3	0.
US National	1 wk ahead	Bin	percent	11.3	11.4	0.
US National	1 wk ahead	Bin	percent	11.4	11.5	0.
US National	1 wk ahead	Bin	percent	11.5	11.6	0.
US National	1 wk ahead	Bin	percent	11.6	11.7	0.
US National	1 wk ahead	Bin	percent	11.7	11.8	0.
US National	1 wk ahead	Bin	percent	11.8	11.9	0.
US National	1 wk ahead	Bin	percent	11.9	12	0.
US National	1 wk ahead	Bin	percent	12	12.1	0.
US National	1 wk ahead	Bin	percent	12.1	12.2	0.
US National	1 wk ahead	Bin	percent	12.2	12.3	0.
US National	1 wk ahead	Bin	percent	12.3	12.4	0.
US National	1 wk ahead	Bin	percent	12.4	12.5	0.
US National	1 wk ahead	Bin	percent	12.5	12.6	0.
US National	1 wk ahead	Bin	percent	12.6	12.7	0.
US National	1 wk ahead	Bin	percent	12.7	12.8	0.
US National	1 wk ahead	Bin	percent	12.8	12.9	0.
US National	1 wk ahead	Bin	percent	12.9	13	0.
US National	1 wk ahead	Bin	percent	13	100	0.
US National	2 wk ahead	Point	percent	NA	NA	1.1468
US National	2 wk ahead	Bin	percent	0	0.1	0.004513
US National	2 wk ahead	Bin	percent	0.1	0.2	0.009174
US National	2 wk ahead	Bin	percent	0.2	0.3	0.016579
US National	2 wk ahead	Bin	percent	0.3	0.4	0.026719
US National	2 wk ahead	Bin	percent	0.4	0.5	0.038602
US National	2 wk ahead	Bin	percent	0.5	0.6	0.050373
US National	2 wk ahead	Bin	percent	0.6	0.7	0.059996
US National	2 wk ahead	Bin	percent	0.7	0.8	0.066088
US National	2 wk ahead	Bin	percent	0.8	0.9	0.068345
US National	2 wk ahead	Bin	percent	0.9	1	0.067339
US National	2 wk ahead	Bin	percent	1	1.1	0.06397
US National	2 wk ahead	Bin	percent	1.1	1.2	0.059049
US National	2 wk ahead	Bin	percent	1.2	1.3	0.053203999999999994
US National	2 wk ahead	Bin	percent	1.3	1.4	0.046977
US National	2 wk ahead	Bin	percent	1.4	1.5	0.040923
US National	2 wk ahead	Bin	percent	1.5	1.6	0.035573
US National	2 wk ahead	Bin	percent	1.6	1.7	0.031317
US National	2 wk ahead	Bin	percent	1.7	1.8	0.028256
US National	2 wk ahead	Bin	percent	1.8	1.9	0.026142
US National	2 wk ahead	Bin	percent	1.9	2	0.024451999999999998
US National	2 wk ahead	Bin	percent	2	2.1	0.022612
US National	2 wk ahead	Bin	percent	2.1	2.2	0.020265
US National	2 wk ahead	Bin	percent	2.2	2.3	0.017433
US National	2 wk ahead	Bin	percent	2.3	2.4	0.014443
US National	2 wk ahead	Bin	percent	2.4	2.5	0.011703999999999999
US National	2 wk ahead	Bin	percent	2.5	2.6	0.009465999999999999
US National	2 wk ahead	Bin	percent	2.6	2.7	0.007742
US National	2 wk ahead	Bin	percent	2.7	2.8	0.006396
US National	2 wk ahead	Bin	percent	2.8	2.9	0.005286
US National	2 wk ahead	Bin	percent	2.9	3	0.004344
US National	2 wk ahead	Bin	percent	3	3.1	0.0035629999999999998
US National	2 wk ahead	Bin	percent	3.1	3.2	0.002937
US National	2 wk ahead	Bin	percent	3.2	3.3	0.0024549999999999997
US National	2 wk ahead	Bin	percent	3.3	3.4	0.002124
US National	2 wk ahead	Bin	percent	3.4	3.5	0.001983
US National	2 wk ahead	Bin	percent	3.5	3.6	0.002067
US National	2 wk ahead	Bin	percent	3.6	3.7	0.002363
US National	2 wk ahead	Bin	percent	3.7	3.8	0.0028079999999999997
US National	2 wk ahead	Bin	percent	3.8	3.9	0.003302
US National	2 wk ahead	Bin	percent	3.9	4	0.003731
US National	2 wk ahead	Bin	percent	4	4.1	0.0039829999999999996
US National	2 wk ahead	Bin	percent	4.1	4.2	0.003987
US National	2 wk ahead	Bin	percent	4.2	4.3	0.0037779999999999997
US National	2 wk ahead	Bin	percent	4.3	4.4	0.0034839999999999997
US National	2 wk ahead	Bin	percent	4.4	4.5	0.0032419999999999997
US National	2 wk ahead	Bin	percent	4.5	4.6	0.0031019999999999997
US National	2 wk ahead	Bin	percent	4.6	4.7	0.0030039999999999997
US National	2 wk ahead	Bin	percent	4.7	4.8	0.002835
US National	2 wk ahead	Bin	percent	4.8	4.9	0.002512
US National	2 wk ahead	Bin	percent	4.9	5	0.002035
US National	2 wk ahead	Bin	percent	5	5.1	0.001481
US National	2 wk ahead	Bin	percent	5.1	5.2	0.0009559999999999999
US National	2 wk ahead	Bin	percent	5.2	5.3	0.000542
US National	2 wk ahead	Bin	percent	5.3	5.4	0.000268
US National	2 wk ahead	Bin	percent	5.4	5.5	0.00011499999999999999
US National	2 wk ahead	Bin	percent	5.5	5.6	0.000042999999999999995
US National	2 wk ahead	Bin	percent	5.6	5.7	0.000014
US National	2 wk ahead	Bin	percent	5.7	5.8	4.e-6
US National	2 wk ahead	Bin	percent	5.8	5.9	1.e-6
US National	2 wk ahead	Bin	percent	5.9	6	0.
US National	2 wk ahead	Bin	percent	6	6.1	0.
US National	2 wk ahead	Bin	percent	6.1	6.2	0.
US National	2 wk ahead	Bin	percent	6.2	6.3	0.
US National	2 wk ahead	Bin	percent	6.3	6.4	0.
US National	2 wk ahead	Bin	percent	6.4	6.5	0.
US National	2 wk ahead	Bin	percent	6.5	6.6	0.
US National	2 wk ahead	Bin	percent	6.6	6.7	0.
US National	2 wk ahead	Bin	percent	6.7	6.8	0.
US National	2 wk ahead	Bin	percent	6.8	6.9	0.
US National	2 wk ahead	Bin	percent	6.9	7	0.
US National	2 wk ahead	Bin	percent	7	7.1	0.
US National	2 wk ahead	Bin	percent	7.1	7.2	0.
US National	2 wk ahead	Bin	percent	7.2	7.3	0.
US National	2 wk ahead	Bin	percent	7.3	7.4	0.
US National	2 wk ahead	Bin	percent	7.4	7.5	0.
US National	2 wk ahead	Bin	percent	7.5	7.6	0.
US National	2 wk ahead	Bin	percent	7.6	7.7	0.
US National	2 wk ahead	Bin	percent	7.7	7.8	0.
US National	2 wk ahead	Bin	percent	7.8	7.9	0.
US National	2 wk ahead	Bin	percent	7.9	8	0.
US National	2 wk ahead	Bin	percent	8	8.1	0.
US National	2 wk ahead	Bin	percent	8.1	8.2	0.
US National	2 wk ahead	Bin	percent	8.2	8.3	0.
US National	2 wk ahead	Bin	percent	8.3	8.4	0.
US National	2 wk ahead	Bin	percent	8.4	8.5	0.
US National	2 wk ahead	Bin	percent	8.5	8.6	0.
US National	2 wk ahead	Bin	percent	8.6	8.7	0.
US National	2 wk ahead	Bin	percent	8.7	8.8	0.
US National	2 wk ahead	Bin	percent	8.8	8.9	0.
US National	2 wk ahead	Bin	percent	8.9	9	0.
US National	2 wk ahead	Bin	percent	9	9.1	0.
US National	2 wk ahead	Bin	percent	9.1	9.2	0.
US National	2 wk ahead	Bin	percent	9.2	9.3	0.
US National	2 wk ahead	Bin	percent	9.3	9.4	0.
US National	2 wk ahead	Bin	percent	9.4	9.5	0.
US National	2 wk ahead	Bin	percent	9.5	9.6	0.
US National	2 wk ahead	Bin	percent	9.6	9.7	0.
US National	2 wk ahead	Bin	percent	9.7	9.8	0.
US National	2 wk ahead	Bin	percent	9.8	9.9	0.
US National	2 wk ahead	Bin	percent	9.9	10	0.
US National	2 wk ahead	Bin	percent	10	10.1	0.
US National	2 wk ahead	Bin	percent	10.1	10.2	0.
US National	2 wk ahead	Bin	percent	10.2	10.3	0.
US National	2 wk ahead	Bin	percent	10.3	10.4	0.
US National	2 wk ahead	Bin	percent	10.4	10.5	0.
US National	2 wk ahead	Bin	percent	10.5	10.6	0.
US National	2 wk ahead	Bin	percent	10.6	10.7	0.
US National	2 wk ahead	Bin	percent	10.7	10.8	0.
US National	2 wk ahead	Bin	percent	10.8	10.9	0.
US National	2 wk ahead	Bin	percent	10.9	11	0.
US National	2 wk ahead	Bin	percent	11	11.1	0.
US National	2 wk ahead	Bin	percent	11.1	11.2	0.
US National	2 wk ahead	Bin	percent	11.2	11.3	0.
US National	2 wk ahead	Bin	percent	11.3	11.4	0.
US National	2 wk ahead	Bin	percent	11.4	11.5	0.
US National	2 wk ahead	Bin	percent	11.5	11.6	0.
US National	2 wk ahead	Bin	percent	11.6	11.7	0.
US National	2 wk ahead	Bin	percent	11.7	11.8	0.
US National	2 wk ahead	Bin	percent	11.8	11.9	0.
US National	2 wk ahead	Bin	percent	11.9	12	0.
US National	2 wk ahead	Bin	percent	12	12.1	0.
US National	2 wk ahead	Bin	percent	12.1	12.2	0.
US National	2 wk ahead	Bin	percent	12.2	12.3	0.
US National	2 wk ahead	Bin	percent	12.3	12.4	0.
US National	2 wk ahead	Bin	percent	12.4	12.5	0.
US National	2 wk ahead	Bin	percent	12.5	12.6	0.
US National	2 wk ahead	Bin	percent	12.6	12.7	0.
US National	2 wk ahead	Bin	percent	12.7	12.8	0.
US National	2 wk ahead	Bin	percent	12.8	12.9	0.
US National	2 wk ahead	Bin	percent	12.9	13	0.
US National	2 wk ahead	Bin	percent	13	100	0.
US National	3 wk ahead	Point	percent	NA	NA	1.0658
US National	3 wk ahead	Bin	percent	0	0.1	0.018914
US National	3 wk ahead	Bin	percent	0.1	0.2	0.026934999999999997
US National	3 wk ahead	Bin	percent	0.2	0.3	0.035758
US National	3 wk ahead	Bin	percent	0.3	0.4	0.044405
US National	3 wk ahead	Bin	percent	0.4	0.5	0.051807
US National	3 wk ahead	Bin	percent	0.5	0.6	0.057090999999999996
US National	3 wk ahead	Bin	percent	0.6	0.7	0.059794999999999994
US National	3 wk ahead	Bin	percent	0.7	0.8	0.059933
US National	3 wk ahead	Bin	percent	0.8	0.9	0.057894999999999995
US National	3 wk ahead	Bin	percent	0.9	1	0.054262
US National	3 wk ahead	Bin	percent	1	1.1	0.049637999999999995
US National	3 wk ahead	Bin	percent	1.1	1.2	0.044545999999999995
US National	3 wk ahead	Bin	percent	1.2	1.3	0.039398999999999997
US National	3 wk ahead	Bin	percent	1.3	1.4	0.034511
US National	3 wk ahead	Bin	percent	1.4	1.5	0.030098999999999997
US National	3 wk ahead	Bin	percent	1.5	1.6	0.026288
US National	3 wk ahead	Bin	percent	1.6	1.7	0.023122999999999998
US National	3 wk ahead	Bin	percent	1.7	1.8	0.020583999999999998
US National	3 wk ahead	Bin	percent	1.8	1.9	0.018618
US National	3 wk ahead	Bin	percent	1.9	2	0.017166999999999998
US National	3 wk ahead	Bin	percent	2	2.1	0.016163
US National	3 wk ahead	Bin	percent	2.1	2.2	0.015508
US National	3 wk ahead	Bin	percent	2.2	2.3	0.015047999999999999
US National	3 wk ahead	Bin	percent	2.3	2.4	0.014573
US National	3 wk ahead	Bin	percent	2.4	2.5	0.013871
US National	3 wk ahead	Bin	percent	2.5	2.6	0.012801
US National	3 wk ahead	Bin	percent	2.6	2.7	0.011365
US National	3 wk ahead	Bin	percent	2.7	2.8	0.009718
US National	3 wk ahead	Bin	percent	2.8	2.9	0.008109
US National	3 wk ahead	Bin	percent	2.9	3	0.006782
US National	3 wk ahead	Bin	percent	3	3.1	0.005875
US National	3 wk ahead	Bin	percent	3.1	3.2	0.005375
US National	3 wk ahead	Bin	percent	3.2	3.3	0.005144999999999999
US National	3 wk ahead	Bin	percent	3.3	3.4	0.004993
US National	3 wk ahead	Bin	percent	3.4	3.5	0.004756
US National	3 wk ahead	Bin	percent	3.5	3.6	0.00435
US National	3 wk ahead	Bin	percent	3.6	3.7	0.003783
US National	3 wk ahead	Bin	percent	3.7	3.8	0.003132
US National	3 wk ahead	Bin	percent	3.8	3.9	0.002502
US National	3 wk ahead	Bin	percent	3.9	4	0.001987
US National	3 wk ahead	Bin	percent	4	4.1	0.001642
US National	3 wk ahead	Bin	percent	4.1	4.2	0.001475
US National	3 wk ahead	Bin	percent	4.2	4.3	0.0014479999999999999
US National	3 wk ahead	Bin	percent	4.3	4.4	0.001501
US National	3 wk ahead	Bin	percent	4.4	4.5	0.0015739999999999999
US National	3 wk ahead	Bin	percent	4.5	4.6	0.0016279999999999999
US National	3 wk ahead	Bin	percent	4.6	4.7	0.0016539999999999999
US National	3 wk ahead	Bin	percent	4.7	4.8	0.0016589999999999999
US National	3 wk ahead	Bin	percent	4.8	4.9	0.001648
US National	3 wk ahead	Bin	percent	4.9	5	0.001611
US National	3 wk ahead	Bin	percent	5	5.1	0.001532
US National	3 wk ahead	Bin	percent	5.1	5.2	0.0014039999999999999
US National	3 wk ahead	Bin	percent	5.2	5.3	0.001245
US National	3 wk ahead	Bin	percent	5.3	5.4	0.001107
US National	3 wk ahead	Bin	percent	5.4	5.5	0.00106
US National	3 wk ahead	Bin	percent	5.5	5.6	0.0011669999999999999
US National	3 wk ahead	Bin	percent	5.6	5.7	0.0014609999999999998
US National	3 wk ahead	Bin	percent	5.7	5.8	0.0019279999999999998
US National	3 wk ahead	Bin	percent	5.8	5.9	0.0024939999999999997
US National	3 wk ahead	Bin	percent	5.9	6	0.003049
US National	3 wk ahead	Bin	percent	6	6.1	0.003473
US National	3 wk ahead	Bin	percent	6.1	6.2	0.003682
US National	3 wk ahead	Bin	percent	6.2	6.3	0.00365
US National	3 wk ahead	Bin	percent	6.3	6.4	0.00342
US National	3 wk ahead	Bin	percent	6.4	6.5	0.0030759999999999997
US National	3 wk ahead	Bin	percent	6.5	6.6	0.0027029999999999997
US National	3 wk ahead	Bin	percent	6.6	6.7	0.002356
US National	3 wk ahead	Bin	percent	6.7	6.8	0.002048
US National	3 wk ahead	Bin	percent	6.8	6.9	0.0017599999999999998
US National	3 wk ahead	Bin	percent	6.9	7	0.0014709999999999999
US National	3 wk ahead	Bin	percent	7	7.1	0.00117
US National	3 wk ahead	Bin	percent	7.1	7.2	0.000873
US National	3 wk ahead	Bin	percent	7.2	7.3	0.000603
US National	3 wk ahead	Bin	percent	7.3	7.4	0.000383
US National	3 wk ahead	Bin	percent	7.4	7.5	0.000223
US National	3 wk ahead	Bin	percent	7.5	7.6	0.000118
US National	3 wk ahead	Bin	percent	7.6	7.7	0.000056999999999999996
US National	3 wk ahead	Bin	percent	7.7	7.8	0.000024999999999999998
US National	3 wk ahead	Bin	percent	7.8	7.9	9.999999999999999e-6
US National	3 wk ahead	Bin	percent	7.9	8	4.e-6
US National	3 wk ahead	Bin	percent	8	8.1	1.e-6
US National	3 wk ahead	Bin	percent	8.1	8.2	0.
US National	3 wk ahead	Bin	percent	8.2	8.3	0.
US National	3 wk ahead	Bin	percent	8.3	8.4	0.
US National	3 wk ahead	Bin	percent	8.4	8.5	0.
US National	3 wk ahead	Bin	percent	8.5	8.6	0.
US National	3 wk ahead	Bin	percent	8.6	8.7	0.
US National	3 wk ahead	Bin	percent	8.7	8.8	0.
US National	3 wk ahead	Bin	percent	8.8	8.9	0.
US National	3 wk ahead	Bin	percent	8.9	9	0.
US National	3 wk ahead	Bin	percent	9	9.1	0.
US National	3 wk ahead	Bin	percent	9.1	9.2	0.
US National	3 wk ahead	Bin	percent	9.2	9.3	0.
US National	3 wk ahead	Bin	percent	9.3	9.4	0.
US National	3 wk ahead	Bin	percent	9.4	9.5	0.
US National	3 wk ahead	Bin	percent	9.5	9.6	0.
US National	3 wk ahead	Bin	percent	9.6	9.7	0.
US National	3 wk ahead	Bin	percent	9.7	9.8	0.
US National	3 wk ahead	Bin	percent	9.8	9.9	0.
US National	3 wk ahead	Bin	percent	9.9	10	0.
US National	3 wk ahead	Bin	percent	10	10.1	0.
US National	3 wk ahead	Bin	percent	10.1	10.2	0.
US National	3 wk ahead	Bin	percent	10.2	10.3	0.
US National	3 wk ahead	Bin	percent	10.3	10.4	0.
US National	3 wk ahead	Bin	percent	10.4	10.5	0.
US National	3 wk ahead	Bin	percent	10.5	10.6	0.
US National	3 wk ahead	Bin	percent	10.6	10.7	0.
US National	3 wk ahead	Bin	percent	10.7	10.8	0.
US National	3 wk ahead	Bin	percent	10.8	10.9	0.
US National	3 wk ahead	Bin	percent	10.9	11	0.
US National	3 wk ahead	Bin	percent	11	11.1	0.
US National	3 wk ahead	Bin	percent	11.1	11.2	0.
US National	3 wk ahead	Bin	percent	11.2	11.3	0.
US National	3 wk ahead	Bin	percent	11.3	11.4	0.
US National	3 wk ahead	Bin	percent	11.4	11.5	0.
US National	3 wk ahead	Bin	percent	11.5	11.6	0.
US National	3 wk ahead	Bin	percent	11.6	11.7	0.
US National	3 wk ahead	Bin	percent	11.7	11.8	0.
US National	3 wk ahead	Bin	percent	11.8	11.9	0.
US National	3 wk ahead	Bin	percent	11.9	12	0.
US National	3 wk ahead	Bin	percent	12	12.1	0.
US National	3 wk ahead	Bin	percent	12.1	12.2	0.
US National	3 wk ahead	Bin	percent	12.2	12.3	0.
US National	3 wk ahead	Bin	percent	12.3	12.4	0.
US National	3 wk ahead	Bin	percent	12.4	12.5	0.
US National	3 wk ahead	Bin	percent	12.5	12.6	0.
US National	3 wk ahead	Bin	percent	12.6	12.7	0.
US National	3 wk ahead	Bin	percent	12.7	12.8	0.
US National	3 wk ahead	Bin	percent	12.8	12.9	0.
US National	3 wk ahead	Bin	percent	12.9	13	0.
US National	3 wk ahead	Bin	percent	13	100	0.
US National	4 wk ahead	Point	percent	NA	NA	1.0156
US National	4 wk ahead	Bin	percent	0	0.1	0.032247
US National	4 wk ahead	Bin	percent	0.1	0.2	0.040107
US National	4 wk ahead	Bin	percent	0.2	0.3	0.047215
US National	4 wk ahead	Bin	percent	0.3	0.4	0.052802999999999996
US National	4 wk ahead	Bin	percent	0.4	0.5	0.056334999999999996
US National	4 wk ahead	Bin	percent	0.5	0.6	0.057609
US National	4 wk ahead	Bin	percent	0.6	0.7	0.056756
US National	4 wk ahead	Bin	percent	0.7	0.8	0.054154999999999995
US National	4 wk ahead	Bin	percent	0.8	0.9	0.050315
US National	4 wk ahead	Bin	percent	0.9	1	0.045764
US National	4 wk ahead	Bin	percent	1	1.1	0.040975
US National	4 wk ahead	Bin	percent	1.1	1.2	0.036323999999999995
US National	4 wk ahead	Bin	percent	1.2	1.3	0.032071999999999996
US National	4 wk ahead	Bin	percent	1.3	1.4	0.028353999999999997
US National	4 wk ahead	Bin	percent	1.4	1.5	0.025192
US National	4 wk ahead	Bin	percent	1.5	1.6	0.022514
US National	4 wk ahead	Bin	percent	1.6	1.7	0.020206
US National	4 wk ahead	Bin	percent	1.7	1.8	0.018165
US National	4 wk ahead	Bin	percent	1.8	1.9	0.016335
US National	4 wk ahead	Bin	percent	1.9	2	0.014726
US National	4 wk ahead	Bin	percent	2	2.1	0.013391
US National	4 wk ahead	Bin	percent	2.1	2.2	0.012386
US National	4 wk ahead	Bin	percent	2.2	2.3	0.011729999999999999
US National	4 wk ahead	Bin	percent	2.3	2.4	0.011385
US National	4 wk ahead	Bin	percent	2.4	2.5	0.011257
US National	4 wk ahead	Bin	percent	2.5	2.6	0.011217999999999999
US National	4 wk ahead	Bin	percent	2.6	2.7	0.011137
US National	4 wk ahead	Bin	percent	2.7	2.8	0.01091
US National	4 wk ahead	Bin	percent	2.8	2.9	0.010473999999999999
US National	4 wk ahead	Bin	percent	2.9	3	0.009821
US National	4 wk ahead	Bin	percent	3	3.1	0.008988
US National	4 wk ahead	Bin	percent	3.1	3.2	0.008047
US National	4 wk ahead	Bin	percent	3.2	3.3	0.007091
US National	4 wk ahead	Bin	percent	3.3	3.4	0.006213
US National	4 wk ahead	Bin	percent	3.4	3.5	0.005484
US National	4 wk ahead	Bin	percent	3.5	3.6	0.004938
US National	4 wk ahead	Bin	percent	3.6	3.7	0.004565
US National	4 wk ahead	Bin	percent	3.7	3.8	0.004314999999999999
US National	4 wk ahead	Bin	percent	3.8	3.9	0.0041129999999999995
US National	4 wk ahead	Bin	percent	3.9	4	0.003885
US National	4 wk ahead	Bin	percent	4	4.1	0.003578
US National	4 wk ahead	Bin	percent	4.1	4.2	0.003172
US National	4 wk ahead	Bin	percent	4.2	4.3	0.0026839999999999998
US National	4 wk ahead	Bin	percent	4.3	4.4	0.002155
US National	4 wk ahead	Bin	percent	4.4	4.5	0.001637
US National	4 wk ahead	Bin	percent	4.5	4.6	0.001175
US National	4 wk ahead	Bin	percent	4.6	4.7	0.000802
US National	4 wk ahead	Bin	percent	4.7	4.8	0.000532
US National	4 wk ahead	Bin	percent	4.8	4.9	0.000365
US National	4 wk ahead	Bin	percent	4.9	5	0.00029499999999999996
US National	4 wk ahead	Bin	percent	5	5.1	0.00031099999999999997
US National	4 wk ahead	Bin	percent	5.1	5.2	0.000404
US National	4 wk ahead	Bin	percent	5.2	5.3	0.000558
US National	4 wk ahead	Bin	percent	5.3	5.4	0.0007559999999999999
US National	4 wk ahead	Bin	percent	5.4	5.5	0.000976
US National	4 wk ahead	Bin	percent	5.5	5.6	0.001191
US National	4 wk ahead	Bin	percent	5.6	5.7	0.0013809999999999998
US National	4 wk ahead	Bin	percent	5.7	5.8	0.001537
US National	4 wk ahead	Bin	percent	5.8	5.9	0.001661
US National	4 wk ahead	Bin	percent	5.9	6	0.001767
US National	4 wk ahead	Bin	percent	6	6.1	0.001869
US National	4 wk ahead	Bin	percent	6.1	6.2	0.001973
US National	4 wk ahead	Bin	percent	6.2	6.3	0.0020729999999999998
US National	4 wk ahead	Bin	percent	6.3	6.4	0.002149
US National	4 wk ahead	Bin	percent	6.4	6.5	0.002176
US National	4 wk ahead	Bin	percent	6.5	6.6	0.0021349999999999997
US National	4 wk ahead	Bin	percent	6.6	6.7	0.00202
US National	4 wk ahead	Bin	percent	6.7	6.8	0.0018419999999999999
US National	4 wk ahead	Bin	percent	6.8	6.9	0.0016339999999999998
US National	4 wk ahead	Bin	percent	6.9	7	0.001438
US National	4 wk ahead	Bin	percent	7	7.1	0.001303
US National	4 wk ahead	Bin	percent	7.1	7.2	0.001269
US National	4 wk ahead	Bin	percent	7.2	7.3	0.001354
US National	4 wk ahead	Bin	percent	7.3	7.4	0.001545
US National	4 wk ahead	Bin	percent	7.4	7.5	0.0018009999999999999
US National	4 wk ahead	Bin	percent	7.5	7.6	0.002059
US National	4 wk ahead	Bin	percent	7.6	7.7	0.0022489999999999997
US National	4 wk ahead	Bin	percent	7.7	7.8	0.002315
US National	4 wk ahead	Bin	percent	7.8	7.9	0.0022359999999999997
US National	4 wk ahead	Bin	percent	7.9	8	0.002023
US National	4 wk ahead	Bin	percent	8	8.1	0.0017239999999999998
US National	4 wk ahead	Bin	percent	8.1	8.2	0.001403
US National	4 wk ahead	Bin	percent	8.2	8.3	0.0011229999999999999
US National	4 wk ahead	Bin	percent	8.3	8.4	0.000931
US National	4 wk ahead	Bin	percent	8.4	8.5	0.000847
US National	4 wk ahead	Bin	percent	8.5	8.6	0.000864
US National	4 wk ahead	Bin	percent	8.6	8.7	0.0009509999999999999
US National	4 wk ahead	Bin	percent	8.7	8.8	0.001064
US National	4 wk ahead	Bin	percent	8.8	8.9	0.0011539999999999999
US National	4 wk ahead	Bin	percent	8.9	9	0.0011849999999999999
US National	4 wk ahead	Bin	percent	9	9.1	0.001139
US National	4 wk ahead	Bin	percent	9.1	9.2	0.001019
US National	4 wk ahead	Bin	percent	9.2	9.3	0.000846
US National	4 wk ahead	Bin	percent	9.3	9.4	0.000652
US National	4 wk ahead	Bin	percent	9.4	9.5	0.000466
US National	4 wk ahead	Bin	percent	9.5	9.6	0.000309
US National	4 wk ahead	Bin	percent	9.6	9.7	0.00018999999999999998
US National	4 wk ahead	Bin	percent	9.7	9.8	0.000108
US National	4 wk ahead	Bin	percent	9.8	9.9	0.000056999999999999996
US National	4 wk ahead	Bin	percent	9.9	10	0.000028
US National	4 wk ahead	Bin	percent	10	10.1	0.000013
US National	4 wk ahead	Bin	percent	10.1	10.2	4.9999999999999996e-6
US National	4 wk ahead	Bin	percent	10.2	10.3	2.e-6
US National	4 wk ahead	Bin	percent	10.3	10.4	1.e-6
US National	4 wk ahead	Bin	percent	10.4	10.5	0.
US National	4 wk ahead	Bin	percent	10.5	10.6	0.
US National	4 wk ahead	Bin	percent	10.6	10.7	0.
US National	4 wk ahead	Bin	percent	10.7	10.8	0.
US National	4 wk ahead	Bin	percent	10.8	10.9	0.
US National	4 wk ahead	Bin	percent	10.9	11	0.
US National	4 wk ahead	Bin	percent	11	11.1	0.
US National	4 wk ahead	Bin	percent	11.1	11.2	0.
US National	4 wk ahead	Bin	percent	11.2	11.3	0.
US National	4 wk ahead	Bin	percent	11.3	11.4	0.
US National	4 wk ahead	Bin	percent	11.4	11.5	0.
US National	4 wk ahead	Bin	percent	11.5	11.6	0.
US National	4 wk ahead	Bin	percent	11.6	11.7	0.
US National	4 wk ahead	Bin	percent	11.7	11.8	0.
US National	4 wk ahead	Bin	percent	11.8	11.9	0.
US National	4 wk ahead	Bin	percent	11.9	12	0.
US National	4 wk ahead	Bin	percent	12	12.1	0.
US National	4 wk ahead	Bin	percent	12.1	12.2	0.
US National	4 wk ahead	Bin	percent	12.2	12.3	0.
US National	4 wk ahead	Bin	percent	12.3	12.4	0.
US National	4 wk ahead	Bin	percent	12.4	12.5	0.
US National	4 wk ahead	Bin	percent	12.5	12.6	0.
US National	4 wk ahead	Bin	percent	12.6	12.7	0.
US National	4 wk ahead	Bin	percent	12.7	12.8	0.
US National	4 wk ahead	Bin	percent	12.8	12.9	0.
US National	4 wk ahead	Bin	percent	12.9	13	0.
US National	4 wk ahead	Bin	percent	13	100	0.
