# Supplementary material for: Use of daily Internet search query data improves real-time projections of influenza epidemics
Source: J R Soc Interface. 2018 Oct 10;15(147):20180220. doi: 10.1098/rsif.2018.0220 (PMC6228485; doi:10.1098/rsif.2018.0220)
Supplement: Prediction results in FluChallenge format [file rsif20180220supp2.gz › Forecast-files/mss-15-wikiWEEKnoNOW/2013-EW21.csv]

Location	Target	Type	Unit	Bin_start_incl	Bin_end_notincl	Value
US National	1 wk ahead	Point	percent	NA	NA	0.9154000000000001
US National	1 wk ahead	Bin	percent	0	0,1	0.0020759999999999997
US National	1 wk ahead	Bin	percent	0,1	0,2	0.007659
US National	1 wk ahead	Bin	percent	0,2	0,3	0.020956
US National	1 wk ahead	Bin	percent	0,3	0,4	0.043257
US National	1 wk ahead	Bin	percent	0,4	0,5	0.068039
US National	1 wk ahead	Bin	percent	0,5	0,6	0.084077
US National	1 wk ahead	Bin	percent	0,6	0,7	0.088116
US National	1 wk ahead	Bin	percent	0,7	0,8	0.086949
US National	1 wk ahead	Bin	percent	0,8	0,9	0.08582999999999999
US National	1 wk ahead	Bin	percent	0,9	1	0.083823
US National	1 wk ahead	Bin	percent	1	1,1	0.07775499999999999
US National	1 wk ahead	Bin	percent	1,1	1,2	0.067749
US National	1 wk ahead	Bin	percent	1,2	1,3	0.059087999999999995
US National	1 wk ahead	Bin	percent	1,3	1,4	0.054320999999999994
US National	1 wk ahead	Bin	percent	1,4	1,5	0.048898
US National	1 wk ahead	Bin	percent	1,5	1,6	0.039133
US National	1 wk ahead	Bin	percent	1,6	1,7	0.028048999999999998
US National	1 wk ahead	Bin	percent	1,7	1,8	0.02039
US National	1 wk ahead	Bin	percent	1,8	1,9	0.015685
US National	1 wk ahead	Bin	percent	1,9	2	0.01064
US National	1 wk ahead	Bin	percent	2	2,1	0.005293
US National	1 wk ahead	Bin	percent	2,1	2,2	0.0017699999999999999
US National	1 wk ahead	Bin	percent	2,2	2,3	0.000385
US National	1 wk ahead	Bin	percent	2,3	2,4	0.000054
US National	1 wk ahead	Bin	percent	2,4	2,5	4.9999999999999996e-6
US National	1 wk ahead	Bin	percent	2,5	2,6	0.
US National	1 wk ahead	Bin	percent	2,6	2,7	0.
US National	1 wk ahead	Bin	percent	2,7	2,8	0.
US National	1 wk ahead	Bin	percent	2,8	2,9	0.
US National	1 wk ahead	Bin	percent	2,9	3	0.
US National	1 wk ahead	Bin	percent	3	3,1	0.
US National	1 wk ahead	Bin	percent	3,1	3,2	0.
US National	1 wk ahead	Bin	percent	3,2	3,3	0.
US National	1 wk ahead	Bin	percent	3,3	3,4	0.
US National	1 wk ahead	Bin	percent	3,4	3,5	0.
US National	1 wk ahead	Bin	percent	3,5	3,6	0.
US National	1 wk ahead	Bin	percent	3,6	3,7	0.
US National	1 wk ahead	Bin	percent	3,7	3,8	0.
US National	1 wk ahead	Bin	percent	3,8	3,9	0.
US National	1 wk ahead	Bin	percent	3,9	4	0.
US National	1 wk ahead	Bin	percent	4	4,1	0.
US National	1 wk ahead	Bin	percent	4,1	4,2	0.
US National	1 wk ahead	Bin	percent	4,2	4,3	0.
US National	1 wk ahead	Bin	percent	4,3	4,4	0.
US National	1 wk ahead	Bin	percent	4,4	4,5	0.
US National	1 wk ahead	Bin	percent	4,5	4,6	0.
US National	1 wk ahead	Bin	percent	4,6	4,7	0.
US National	1 wk ahead	Bin	percent	4,7	4,8	0.
US National	1 wk ahead	Bin	percent	4,8	4,9	0.
US National	1 wk ahead	Bin	percent	4,9	5	0.
US National	1 wk ahead	Bin	percent	5	5,1	0.
US National	1 wk ahead	Bin	percent	5,1	5,2	0.
US National	1 wk ahead	Bin	percent	5,2	5,3	0.
US National	1 wk ahead	Bin	percent	5,3	5,4	0.
US National	1 wk ahead	Bin	percent	5,4	5,5	0.
US National	1 wk ahead	Bin	percent	5,5	5,6	0.
US National	1 wk ahead	Bin	percent	5,6	5,7	0.
US National	1 wk ahead	Bin	percent	5,7	5,8	0.
US National	1 wk ahead	Bin	percent	5,8	5,9	0.
US National	1 wk ahead	Bin	percent	5,9	6	0.
US National	1 wk ahead	Bin	percent	6	6,1	0.
US National	1 wk ahead	Bin	percent	6,1	6,2	0.
US National	1 wk ahead	Bin	percent	6,2	6,3	0.
US National	1 wk ahead	Bin	percent	6,3	6,4	0.
US National	1 wk ahead	Bin	percent	6,4	6,5	0.
US National	1 wk ahead	Bin	percent	6,5	6,6	0.
US National	1 wk ahead	Bin	percent	6,6	6,7	0.
US National	1 wk ahead	Bin	percent	6,7	6,8	0.
US National	1 wk ahead	Bin	percent	6,8	6,9	0.
US National	1 wk ahead	Bin	percent	6,9	7	0.
US National	1 wk ahead	Bin	percent	7	7,1	0.
US National	1 wk ahead	Bin	percent	7,1	7,2	0.
US National	1 wk ahead	Bin	percent	7,2	7,3	0.
US National	1 wk ahead	Bin	percent	7,3	7,4	0.
US National	1 wk ahead	Bin	percent	7,4	7,5	0.
US National	1 wk ahead	Bin	percent	7,5	7,6	0.
US National	1 wk ahead	Bin	percent	7,6	7,7	0.
US National	1 wk ahead	Bin	percent	7,7	7,8	0.
US National	1 wk ahead	Bin	percent	7,8	7,9	0.
US National	1 wk ahead	Bin	percent	7,9	8	0.
US National	1 wk ahead	Bin	percent	8	8,1	0.
US National	1 wk ahead	Bin	percent	8,1	8,2	0.
US National	1 wk ahead	Bin	percent	8,2	8,3	0.
US National	1 wk ahead	Bin	percent	8,3	8,4	0.
US National	1 wk ahead	Bin	percent	8,4	8,5	0.
US National	1 wk ahead	Bin	percent	8,5	8,6	0.
US National	1 wk ahead	Bin	percent	8,6	8,7	0.
US National	1 wk ahead	Bin	percent	8,7	8,8	0.
US National	1 wk ahead	Bin	percent	8,8	8,9	0.
US National	1 wk ahead	Bin	percent	8,9	9	0.
US National	1 wk ahead	Bin	percent	9	9,1	0.
US National	1 wk ahead	Bin	percent	9,1	9,2	0.
US National	1 wk ahead	Bin	percent	9,2	9,3	0.
US National	1 wk ahead	Bin	percent	9,3	9,4	0.
US National	1 wk ahead	Bin	percent	9,4	9,5	0.
US National	1 wk ahead	Bin	percent	9,5	9,6	0.
US National	1 wk ahead	Bin	percent	9,6	9,7	0.
US National	1 wk ahead	Bin	percent	9,7	9,8	0.
US National	1 wk ahead	Bin	percent	9,8	9,9	0.
US National	1 wk ahead	Bin	percent	9,9	10	0.
US National	1 wk ahead	Bin	percent	10	10,1	0.
US National	1 wk ahead	Bin	percent	10,1	10,2	0.
US National	1 wk ahead	Bin	percent	10,2	10,3	0.
US National	1 wk ahead	Bin	percent	10,3	10,4	0.
US National	1 wk ahead	Bin	percent	10,4	10,5	0.
US National	1 wk ahead	Bin	percent	10,5	10,6	0.
US National	1 wk ahead	Bin	percent	10,6	10,7	0.
US National	1 wk ahead	Bin	percent	10,7	10,8	0.
US National	1 wk ahead	Bin	percent	10,8	10,9	0.
US National	1 wk ahead	Bin	percent	10,9	11	0.
US National	1 wk ahead	Bin	percent	11	11,1	0.
US National	1 wk ahead	Bin	percent	11,1	11,2	0.
US National	1 wk ahead	Bin	percent	11,2	11,3	0.
US National	1 wk ahead	Bin	percent	11,3	11,4	0.
US National	1 wk ahead	Bin	percent	11,4	11,5	0.
US National	1 wk ahead	Bin	percent	11,5	11,6	0.
US National	1 wk ahead	Bin	percent	11,6	11,7	0.
US National	1 wk ahead	Bin	percent	11,7	11,8	0.
US National	1 wk ahead	Bin	percent	11,8	11,9	0.
US National	1 wk ahead	Bin	percent	11,9	12	0.
US National	1 wk ahead	Bin	percent	12	12,1	0.
US National	1 wk ahead	Bin	percent	12,1	12,2	0.
US National	1 wk ahead	Bin	percent	12,2	12,3	0.
US National	1 wk ahead	Bin	percent	12,3	12,4	0.
US National	1 wk ahead	Bin	percent	12,4	12,5	0.
US National	1 wk ahead	Bin	percent	12,5	12,6	0.
US National	1 wk ahead	Bin	percent	12,6	12,7	0.
US National	1 wk ahead	Bin	percent	12,7	12,8	0.
US National	1 wk ahead	Bin	percent	12,8	12,9	0.
US National	1 wk ahead	Bin	percent	12,9	13	0.
US National	1 wk ahead	Bin	percent	13	100	0.
US National	2 wk ahead	Point	percent	NA	NA	0.8072
US National	2 wk ahead	Bin	percent	0	0,1	0.033271
US National	2 wk ahead	Bin	percent	0,1	0,2	0.049160999999999996
US National	2 wk ahead	Bin	percent	0,2	0,3	0.063473
US National	2 wk ahead	Bin	percent	0,3	0,4	0.07270299999999999
US National	2 wk ahead	Bin	percent	0,4	0,5	0.075455
US National	2 wk ahead	Bin	percent	0,5	0,6	0.072895
US National	2 wk ahead	Bin	percent	0,6	0,7	0.067491
US National	2 wk ahead	Bin	percent	0,7	0,8	0.06136
US National	2 wk ahead	Bin	percent	0,8	0,9	0.055533
US National	2 wk ahead	Bin	percent	0,9	1	0.05028
US National	2 wk ahead	Bin	percent	1	1,1	0.045718999999999996
US National	2 wk ahead	Bin	percent	1,1	1,2	0.041979999999999996
US National	2 wk ahead	Bin	percent	1,2	1,3	0.038932
US National	2 wk ahead	Bin	percent	1,3	1,4	0.036042
US National	2 wk ahead	Bin	percent	1,4	1,5	0.032722999999999995
US National	2 wk ahead	Bin	percent	1,5	1,6	0.028839
US National	2 wk ahead	Bin	percent	1,6	1,7	0.024846
US National	2 wk ahead	Bin	percent	1,7	1,8	0.021426999999999998
US National	2 wk ahead	Bin	percent	1,8	1,9	0.018949999999999998
US National	2 wk ahead	Bin	percent	1,9	2	0.017176
US National	2 wk ahead	Bin	percent	2	2,1	0.015486
US National	2 wk ahead	Bin	percent	2,1	2,2	0.013443
US National	2 wk ahead	Bin	percent	2,2	2,3	0.01121
US National	2 wk ahead	Bin	percent	2,3	2,4	0.009389
US National	2 wk ahead	Bin	percent	2,4	2,5	0.008414
US National	2 wk ahead	Bin	percent	2,5	2,6	0.008081
US National	2 wk ahead	Bin	percent	2,6	2,7	0.007702
US National	2 wk ahead	Bin	percent	2,7	2,8	0.006703
US National	2 wk ahead	Bin	percent	2,8	2,9	0.005069
US National	2 wk ahead	Bin	percent	2,9	3	0.003257
US National	2 wk ahead	Bin	percent	3	3,1	0.001761
US National	2 wk ahead	Bin	percent	3,1	3,2	0.000799
US National	2 wk ahead	Bin	percent	3,2	3,3	0.000303
US National	2 wk ahead	Bin	percent	3,3	3,4	0.000096
US National	2 wk ahead	Bin	percent	3,4	3,5	0.000024999999999999998
US National	2 wk ahead	Bin	percent	3,5	3,6	6.e-6
US National	2 wk ahead	Bin	percent	3,6	3,7	1.e-6
US National	2 wk ahead	Bin	percent	3,7	3,8	0.
US National	2 wk ahead	Bin	percent	3,8	3,9	0.
US National	2 wk ahead	Bin	percent	3,9	4	0.
US National	2 wk ahead	Bin	percent	4	4,1	0.
US National	2 wk ahead	Bin	percent	4,1	4,2	0.
US National	2 wk ahead	Bin	percent	4,2	4,3	0.
US National	2 wk ahead	Bin	percent	4,3	4,4	0.
US National	2 wk ahead	Bin	percent	4,4	4,5	0.
US National	2 wk ahead	Bin	percent	4,5	4,6	0.
US National	2 wk ahead	Bin	percent	4,6	4,7	0.
US National	2 wk ahead	Bin	percent	4,7	4,8	0.
US National	2 wk ahead	Bin	percent	4,8	4,9	0.
US National	2 wk ahead	Bin	percent	4,9	5	0.
US National	2 wk ahead	Bin	percent	5	5,1	0.
US National	2 wk ahead	Bin	percent	5,1	5,2	0.
US National	2 wk ahead	Bin	percent	5,2	5,3	0.
US National	2 wk ahead	Bin	percent	5,3	5,4	0.
US National	2 wk ahead	Bin	percent	5,4	5,5	0.
US National	2 wk ahead	Bin	percent	5,5	5,6	0.
US National	2 wk ahead	Bin	percent	5,6	5,7	0.
US National	2 wk ahead	Bin	percent	5,7	5,8	0.
US National	2 wk ahead	Bin	percent	5,8	5,9	0.
US National	2 wk ahead	Bin	percent	5,9	6	0.
US National	2 wk ahead	Bin	percent	6	6,1	0.
US National	2 wk ahead	Bin	percent	6,1	6,2	0.
US National	2 wk ahead	Bin	percent	6,2	6,3	0.
US National	2 wk ahead	Bin	percent	6,3	6,4	0.
US National	2 wk ahead	Bin	percent	6,4	6,5	0.
US National	2 wk ahead	Bin	percent	6,5	6,6	0.
US National	2 wk ahead	Bin	percent	6,6	6,7	0.
US National	2 wk ahead	Bin	percent	6,7	6,8	0.
US National	2 wk ahead	Bin	percent	6,8	6,9	0.
US National	2 wk ahead	Bin	percent	6,9	7	0.
US National	2 wk ahead	Bin	percent	7	7,1	0.
US National	2 wk ahead	Bin	percent	7,1	7,2	0.
US National	2 wk ahead	Bin	percent	7,2	7,3	0.
US National	2 wk ahead	Bin	percent	7,3	7,4	0.
US National	2 wk ahead	Bin	percent	7,4	7,5	0.
US National	2 wk ahead	Bin	percent	7,5	7,6	0.
US National	2 wk ahead	Bin	percent	7,6	7,7	0.
US National	2 wk ahead	Bin	percent	7,7	7,8	0.
US National	2 wk ahead	Bin	percent	7,8	7,9	0.
US National	2 wk ahead	Bin	percent	7,9	8	0.
US National	2 wk ahead	Bin	percent	8	8,1	0.
US National	2 wk ahead	Bin	percent	8,1	8,2	0.
US National	2 wk ahead	Bin	percent	8,2	8,3	0.
US National	2 wk ahead	Bin	percent	8,3	8,4	0.
US National	2 wk ahead	Bin	percent	8,4	8,5	0.
US National	2 wk ahead	Bin	percent	8,5	8,6	0.
US National	2 wk ahead	Bin	percent	8,6	8,7	0.
US National	2 wk ahead	Bin	percent	8,7	8,8	0.
US National	2 wk ahead	Bin	percent	8,8	8,9	0.
US National	2 wk ahead	Bin	percent	8,9	9	0.
US National	2 wk ahead	Bin	percent	9	9,1	0.
US National	2 wk ahead	Bin	percent	9,1	9,2	0.
US National	2 wk ahead	Bin	percent	9,2	9,3	0.
US National	2 wk ahead	Bin	percent	9,3	9,4	0.
US National	2 wk ahead	Bin	percent	9,4	9,5	0.
US National	2 wk ahead	Bin	percent	9,5	9,6	0.
US National	2 wk ahead	Bin	percent	9,6	9,7	0.
US National	2 wk ahead	Bin	percent	9,7	9,8	0.
US National	2 wk ahead	Bin	percent	9,8	9,9	0.
US National	2 wk ahead	Bin	percent	9,9	10	0.
US National	2 wk ahead	Bin	percent	10	10,1	0.
US National	2 wk ahead	Bin	percent	10,1	10,2	0.
US National	2 wk ahead	Bin	percent	10,2	10,3	0.
US National	2 wk ahead	Bin	percent	10,3	10,4	0.
US National	2 wk ahead	Bin	percent	10,4	10,5	0.
US National	2 wk ahead	Bin	percent	10,5	10,6	0.
US National	2 wk ahead	Bin	percent	10,6	10,7	0.
US National	2 wk ahead	Bin	percent	10,7	10,8	0.
US National	2 wk ahead	Bin	percent	10,8	10,9	0.
US National	2 wk ahead	Bin	percent	10,9	11	0.
US National	2 wk ahead	Bin	percent	11	11,1	0.
US National	2 wk ahead	Bin	percent	11,1	11,2	0.
US National	2 wk ahead	Bin	percent	11,2	11,3	0.
US National	2 wk ahead	Bin	percent	11,3	11,4	0.
US National	2 wk ahead	Bin	percent	11,4	11,5	0.
US National	2 wk ahead	Bin	percent	11,5	11,6	0.
US National	2 wk ahead	Bin	percent	11,6	11,7	0.
US National	2 wk ahead	Bin	percent	11,7	11,8	0.
US National	2 wk ahead	Bin	percent	11,8	11,9	0.
US National	2 wk ahead	Bin	percent	11,9	12	0.
US National	2 wk ahead	Bin	percent	12	12,1	0.
US National	2 wk ahead	Bin	percent	12,1	12,2	0.
US National	2 wk ahead	Bin	percent	12,2	12,3	0.
US National	2 wk ahead	Bin	percent	12,3	12,4	0.
US National	2 wk ahead	Bin	percent	12,4	12,5	0.
US National	2 wk ahead	Bin	percent	12,5	12,6	0.
US National	2 wk ahead	Bin	percent	12,6	12,7	0.
US National	2 wk ahead	Bin	percent	12,7	12,8	0.
US National	2 wk ahead	Bin	percent	12,8	12,9	0.
US National	2 wk ahead	Bin	percent	12,9	13	0.
US National	2 wk ahead	Bin	percent	13	100	0.
US National	3 wk ahead	Point	percent	NA	NA	0.775
US National	3 wk ahead	Bin	percent	0	0,1	0.054705
US National	3 wk ahead	Bin	percent	0,1	0,2	0.064661
US National	3 wk ahead	Bin	percent	0,2	0,3	0.070931
US National	3 wk ahead	Bin	percent	0,3	0,4	0.072874
US National	3 wk ahead	Bin	percent	0,4	0,5	0.07089
US National	3 wk ahead	Bin	percent	0,5	0,6	0.06607
US National	3 wk ahead	Bin	percent	0,6	0,7	0.05968
US National	3 wk ahead	Bin	percent	0,7	0,8	0.052784
US National	3 wk ahead	Bin	percent	0,8	0,9	0.046127
US National	3 wk ahead	Bin	percent	0,9	1	0.0402
US National	3 wk ahead	Bin	percent	1	1,1	0.035316
US National	3 wk ahead	Bin	percent	1,1	1,2	0.031608
US National	3 wk ahead	Bin	percent	1,2	1,3	0.028985
US National	3 wk ahead	Bin	percent	1,3	1,4	0.027134
US National	3 wk ahead	Bin	percent	1,4	1,5	0.025613
US National	3 wk ahead	Bin	percent	1,5	1,6	0.024012
US National	3 wk ahead	Bin	percent	1,6	1,7	0.022087
US National	3 wk ahead	Bin	percent	1,7	1,8	0.019821
US National	3 wk ahead	Bin	percent	1,8	1,9	0.017379
US National	3 wk ahead	Bin	percent	1,9	2	0.015007999999999999
US National	3 wk ahead	Bin	percent	2	2,1	0.012934999999999999
US National	3 wk ahead	Bin	percent	2,1	2,2	0.0113
US National	3 wk ahead	Bin	percent	2,2	2,3	0.010143
US National	3 wk ahead	Bin	percent	2,3	2,4	0.009422999999999999
US National	3 wk ahead	Bin	percent	2,4	2,5	0.009041
US National	3 wk ahead	Bin	percent	2,5	2,6	0.00886
US National	3 wk ahead	Bin	percent	2,6	2,7	0.008727
US National	3 wk ahead	Bin	percent	2,7	2,8	0.008506999999999999
US National	3 wk ahead	Bin	percent	2,8	2,9	0.008123
US National	3 wk ahead	Bin	percent	2,9	3	0.007586
US National	3 wk ahead	Bin	percent	3	3,1	0.006984
US National	3 wk ahead	Bin	percent	3,1	3,2	0.006435
US National	3 wk ahead	Bin	percent	3,2	3,3	0.006016
US National	3 wk ahead	Bin	percent	3,3	3,4	0.005719
US National	3 wk ahead	Bin	percent	3,4	3,5	0.005464999999999999
US National	3 wk ahead	Bin	percent	3,5	3,6	0.005155
US National	3 wk ahead	Bin	percent	3,6	3,7	0.004732
US National	3 wk ahead	Bin	percent	3,7	3,8	0.004201
US National	3 wk ahead	Bin	percent	3,8	3,9	0.0036109999999999996
US National	3 wk ahead	Bin	percent	3,9	4	0.003015
US National	3 wk ahead	Bin	percent	4	4,1	0.002443
US National	3 wk ahead	Bin	percent	4,1	4,2	0.001908
US National	3 wk ahead	Bin	percent	4,2	4,3	0.0014169999999999999
US National	3 wk ahead	Bin	percent	4,3	4,4	0.000987
US National	3 wk ahead	Bin	percent	4,4	4,5	0.000636
US National	3 wk ahead	Bin	percent	4,5	4,6	0.000375
US National	3 wk ahead	Bin	percent	4,6	4,7	0.00020099999999999998
US National	3 wk ahead	Bin	percent	4,7	4,8	0.000098
US National	3 wk ahead	Bin	percent	4,8	4,9	0.000042999999999999995
US National	3 wk ahead	Bin	percent	4,9	5	0.000017
US National	3 wk ahead	Bin	percent	5	5,1	6.e-6
US National	3 wk ahead	Bin	percent	5,1	5,2	2.e-6
US National	3 wk ahead	Bin	percent	5,2	5,3	1.e-6
US National	3 wk ahead	Bin	percent	5,3	5,4	0.
US National	3 wk ahead	Bin	percent	5,4	5,5	0.
US National	3 wk ahead	Bin	percent	5,5	5,6	0.
US National	3 wk ahead	Bin	percent	5,6	5,7	0.
US National	3 wk ahead	Bin	percent	5,7	5,8	0.
US National	3 wk ahead	Bin	percent	5,8	5,9	0.
US National	3 wk ahead	Bin	percent	5,9	6	0.
US National	3 wk ahead	Bin	percent	6	6,1	0.
US National	3 wk ahead	Bin	percent	6,1	6,2	0.
US National	3 wk ahead	Bin	percent	6,2	6,3	0.
US National	3 wk ahead	Bin	percent	6,3	6,4	0.
US National	3 wk ahead	Bin	percent	6,4	6,5	0.
US National	3 wk ahead	Bin	percent	6,5	6,6	0.
US National	3 wk ahead	Bin	percent	6,6	6,7	0.
US National	3 wk ahead	Bin	percent	6,7	6,8	0.
US National	3 wk ahead	Bin	percent	6,8	6,9	0.
US National	3 wk ahead	Bin	percent	6,9	7	0.
US National	3 wk ahead	Bin	percent	7	7,1	0.
US National	3 wk ahead	Bin	percent	7,1	7,2	0.
US National	3 wk ahead	Bin	percent	7,2	7,3	0.
US National	3 wk ahead	Bin	percent	7,3	7,4	0.
US National	3 wk ahead	Bin	percent	7,4	7,5	0.
US National	3 wk ahead	Bin	percent	7,5	7,6	0.
US National	3 wk ahead	Bin	percent	7,6	7,7	0.
US National	3 wk ahead	Bin	percent	7,7	7,8	0.
US National	3 wk ahead	Bin	percent	7,8	7,9	0.
US National	3 wk ahead	Bin	percent	7,9	8	0.
US National	3 wk ahead	Bin	percent	8	8,1	0.
US National	3 wk ahead	Bin	percent	8,1	8,2	0.
US National	3 wk ahead	Bin	percent	8,2	8,3	0.
US National	3 wk ahead	Bin	percent	8,3	8,4	0.
US National	3 wk ahead	Bin	percent	8,4	8,5	0.
US National	3 wk ahead	Bin	percent	8,5	8,6	0.
US National	3 wk ahead	Bin	percent	8,6	8,7	0.
US National	3 wk ahead	Bin	percent	8,7	8,8	0.
US National	3 wk ahead	Bin	percent	8,8	8,9	0.
US National	3 wk ahead	Bin	percent	8,9	9	0.
US National	3 wk ahead	Bin	percent	9	9,1	0.
US National	3 wk ahead	Bin	percent	9,1	9,2	0.
US National	3 wk ahead	Bin	percent	9,2	9,3	0.
US National	3 wk ahead	Bin	percent	9,3	9,4	0.
US National	3 wk ahead	Bin	percent	9,4	9,5	0.
US National	3 wk ahead	Bin	percent	9,5	9,6	0.
US National	3 wk ahead	Bin	percent	9,6	9,7	0.
US National	3 wk ahead	Bin	percent	9,7	9,8	0.
US National	3 wk ahead	Bin	percent	9,8	9,9	0.
US National	3 wk ahead	Bin	percent	9,9	10	0.
US National	3 wk ahead	Bin	percent	10	10,1	0.
US National	3 wk ahead	Bin	percent	10,1	10,2	0.
US National	3 wk ahead	Bin	percent	10,2	10,3	0.
US National	3 wk ahead	Bin	percent	10,3	10,4	0.
US National	3 wk ahead	Bin	percent	10,4	10,5	0.
US National	3 wk ahead	Bin	percent	10,5	10,6	0.
US National	3 wk ahead	Bin	percent	10,6	10,7	0.
US National	3 wk ahead	Bin	percent	10,7	10,8	0.
US National	3 wk ahead	Bin	percent	10,8	10,9	0.
US National	3 wk ahead	Bin	percent	10,9	11	0.
US National	3 wk ahead	Bin	percent	11	11,1	0.
US National	3 wk ahead	Bin	percent	11,1	11,2	0.
US National	3 wk ahead	Bin	percent	11,2	11,3	0.
US National	3 wk ahead	Bin	percent	11,3	11,4	0.
US National	3 wk ahead	Bin	percent	11,4	11,5	0.
US National	3 wk ahead	Bin	percent	11,5	11,6	0.
US National	3 wk ahead	Bin	percent	11,6	11,7	0.
US National	3 wk ahead	Bin	percent	11,7	11,8	0.
US National	3 wk ahead	Bin	percent	11,8	11,9	0.
US National	3 wk ahead	Bin	percent	11,9	12	0.
US National	3 wk ahead	Bin	percent	12	12,1	0.
US National	3 wk ahead	Bin	percent	12,1	12,2	0.
US National	3 wk ahead	Bin	percent	12,2	12,3	0.
US National	3 wk ahead	Bin	percent	12,3	12,4	0.
US National	3 wk ahead	Bin	percent	12,4	12,5	0.
US National	3 wk ahead	Bin	percent	12,5	12,6	0.
US National	3 wk ahead	Bin	percent	12,6	12,7	0.
US National	3 wk ahead	Bin	percent	12,7	12,8	0.
US National	3 wk ahead	Bin	percent	12,8	12,9	0.
US National	3 wk ahead	Bin	percent	12,9	13	0.
US National	3 wk ahead	Bin	percent	13	100	0.
US National	4 wk ahead	Point	percent	NA	NA	0.7466
US National	4 wk ahead	Bin	percent	0	0,1	0.065071
US National	4 wk ahead	Bin	percent	0,1	0,2	0.0727
US National	4 wk ahead	Bin	percent	0,2	0,3	0.075922
US National	4 wk ahead	Bin	percent	0,3	0,4	0.074726
US National	4 wk ahead	Bin	percent	0,4	0,5	0.070004
US National	4 wk ahead	Bin	percent	0,5	0,6	0.06310299999999999
US National	4 wk ahead	Bin	percent	0,6	0,7	0.055339
US National	4 wk ahead	Bin	percent	0,7	0,8	0.047707
US National	4 wk ahead	Bin	percent	0,8	0,9	0.040834999999999996
US National	4 wk ahead	Bin	percent	0,9	1	0.035067
US National	4 wk ahead	Bin	percent	1	1,1	0.030543999999999998
US National	4 wk ahead	Bin	percent	1,1	1,2	0.027229
US National	4 wk ahead	Bin	percent	1,2	1,3	0.024907
US National	4 wk ahead	Bin	percent	1,3	1,4	0.02323
US National	4 wk ahead	Bin	percent	1,4	1,5	0.021823
US National	4 wk ahead	Bin	percent	1,5	1,6	0.020401
US National	4 wk ahead	Bin	percent	1,6	1,7	0.018834
US National	4 wk ahead	Bin	percent	1,7	1,8	0.017143
US National	4 wk ahead	Bin	percent	1,8	1,9	0.015432
US National	4 wk ahead	Bin	percent	1,9	2	0.013812999999999999
US National	4 wk ahead	Bin	percent	2	2,1	0.012352
US National	4 wk ahead	Bin	percent	2,1	2,2	0.011054
US National	4 wk ahead	Bin	percent	2,2	2,3	0.009892999999999999
US National	4 wk ahead	Bin	percent	2,3	2,4	0.008853
US National	4 wk ahead	Bin	percent	2,4	2,5	0.007943
US National	4 wk ahead	Bin	percent	2,5	2,6	0.007189999999999999
US National	4 wk ahead	Bin	percent	2,6	2,7	0.006612
US National	4 wk ahead	Bin	percent	2,7	2,8	0.006192
US National	4 wk ahead	Bin	percent	2,8	2,9	0.005889
US National	4 wk ahead	Bin	percent	2,9	3	0.005657
US National	4 wk ahead	Bin	percent	3	3,1	0.00547
US National	4 wk ahead	Bin	percent	3,1	3,2	0.005327
US National	4 wk ahead	Bin	percent	3,2	3,3	0.005228
US National	4 wk ahead	Bin	percent	3,3	3,4	0.0051589999999999995
US National	4 wk ahead	Bin	percent	3,4	3,5	0.005095
US National	4 wk ahead	Bin	percent	3,5	3,6	0.005020999999999999
US National	4 wk ahead	Bin	percent	3,6	3,7	0.004951
US National	4 wk ahead	Bin	percent	3,7	3,8	0.0049369999999999995
US National	4 wk ahead	Bin	percent	3,8	3,9	0.0050349999999999995
US National	4 wk ahead	Bin	percent	3,9	4	0.005265
US National	4 wk ahead	Bin	percent	4	4,1	0.005575999999999999
US National	4 wk ahead	Bin	percent	4,1	4,2	0.0058519999999999996
US National	4 wk ahead	Bin	percent	4,2	4,3	0.005953
US National	4 wk ahead	Bin	percent	4,3	4,4	0.005778
US National	4 wk ahead	Bin	percent	4,4	4,5	0.005314999999999999
US National	4 wk ahead	Bin	percent	4,5	4,6	0.004647
US National	4 wk ahead	Bin	percent	4,6	4,7	0.003909
US National	4 wk ahead	Bin	percent	4,7	4,8	0.003232
US National	4 wk ahead	Bin	percent	4,8	4,9	0.002689
US National	4 wk ahead	Bin	percent	4,9	5	0.002281
US National	4 wk ahead	Bin	percent	5	5,1	0.001958
US National	4 wk ahead	Bin	percent	5,1	5,2	0.0016619999999999998
US National	4 wk ahead	Bin	percent	5,2	5,3	0.001356
US National	4 wk ahead	Bin	percent	5,3	5,4	0.00104
US National	4 wk ahead	Bin	percent	5,4	5,5	0.000739
US National	4 wk ahead	Bin	percent	5,5	5,6	0.00048199999999999995
US National	4 wk ahead	Bin	percent	5,6	5,7	0.000287
US National	4 wk ahead	Bin	percent	5,7	5,8	0.000156
US National	4 wk ahead	Bin	percent	5,8	5,9	0.000077
US National	4 wk ahead	Bin	percent	5,9	6	0.000035
US National	4 wk ahead	Bin	percent	6	6,1	0.000014
US National	4 wk ahead	Bin	percent	6,1	6,2	4.9999999999999996e-6
US National	4 wk ahead	Bin	percent	6,2	6,3	2.e-6
US National	4 wk ahead	Bin	percent	6,3	6,4	1.e-6
US National	4 wk ahead	Bin	percent	6,4	6,5	0.
US National	4 wk ahead	Bin	percent	6,5	6,6	0.
US National	4 wk ahead	Bin	percent	6,6	6,7	0.
US National	4 wk ahead	Bin	percent	6,7	6,8	0.
US National	4 wk ahead	Bin	percent	6,8	6,9	0.
US National	4 wk ahead	Bin	percent	6,9	7	0.
US National	4 wk ahead	Bin	percent	7	7,1	0.
US National	4 wk ahead	Bin	percent	7,1	7,2	0.
US National	4 wk ahead	Bin	percent	7,2	7,3	0.
US National	4 wk ahead	Bin	percent	7,3	7,4	0.
US National	4 wk ahead	Bin	percent	7,4	7,5	0.
US National	4 wk ahead	Bin	percent	7,5	7,6	0.
US National	4 wk ahead	Bin	percent	7,6	7,7	0.
US National	4 wk ahead	Bin	percent	7,7	7,8	0.
US National	4 wk ahead	Bin	percent	7,8	7,9	0.
US National	4 wk ahead	Bin	percent	7,9	8	0.
US National	4 wk ahead	Bin	percent	8	8,1	0.
US National	4 wk ahead	Bin	percent	8,1	8,2	0.
US National	4 wk ahead	Bin	percent	8,2	8,3	0.
US National	4 wk ahead	Bin	percent	8,3	8,4	0.
US National	4 wk ahead	Bin	percent	8,4	8,5	0.
US National	4 wk ahead	Bin	percent	8,5	8,6	0.
US National	4 wk ahead	Bin	percent	8,6	8,7	0.
US National	4 wk ahead	Bin	percent	8,7	8,8	0.
US National	4 wk ahead	Bin	percent	8,8	8,9	0.
US National	4 wk ahead	Bin	percent	8,9	9	0.
US National	4 wk ahead	Bin	percent	9	9,1	0.
US National	4 wk ahead	Bin	percent	9,1	9,2	0.
US National	4 wk ahead	Bin	percent	9,2	9,3	0.
US National	4 wk ahead	Bin	percent	9,3	9,4	0.
US National	4 wk ahead	Bin	percent	9,4	9,5	0.
US National	4 wk ahead	Bin	percent	9,5	9,6	0.
US National	4 wk ahead	Bin	percent	9,6	9,7	0.
US National	4 wk ahead	Bin	percent	9,7	9,8	0.
US National	4 wk ahead	Bin	percent	9,8	9,9	0.
US National	4 wk ahead	Bin	percent	9,9	10	0.
US National	4 wk ahead	Bin	percent	10	10,1	0.
US National	4 wk ahead	Bin	percent	10,1	10,2	0.
US National	4 wk ahead	Bin	percent	10,2	10,3	0.
US National	4 wk ahead	Bin	percent	10,3	10,4	0.
US National	4 wk ahead	Bin	percent	10,4	10,5	0.
US National	4 wk ahead	Bin	percent	10,5	10,6	0.
US National	4 wk ahead	Bin	percent	10,6	10,7	0.
US National	4 wk ahead	Bin	percent	10,7	10,8	0.
US National	4 wk ahead	Bin	percent	10,8	10,9	0.
US National	4 wk ahead	Bin	percent	10,9	11	0.
US National	4 wk ahead	Bin	percent	11	11,1	0.
US National	4 wk ahead	Bin	percent	11,1	11,2	0.
US National	4 wk ahead	Bin	percent	11,2	11,3	0.
US National	4 wk ahead	Bin	percent	11,3	11,4	0.
US National	4 wk ahead	Bin	percent	11,4	11,5	0.
US National	4 wk ahead	Bin	percent	11,5	11,6	0.
US National	4 wk ahead	Bin	percent	11,6	11,7	0.
US National	4 wk ahead	Bin	percent	11,7	11,8	0.
US National	4 wk ahead	Bin	percent	11,8	11,9	0.
US National	4 wk ahead	Bin	percent	11,9	12	0.
US National	4 wk ahead	Bin	percent	12	12,1	0.
US National	4 wk ahead	Bin	percent	12,1	12,2	0.
US National	4 wk ahead	Bin	percent	12,2	12,3	0.
US National	4 wk ahead	Bin	percent	12,3	12,4	0.
US National	4 wk ahead	Bin	percent	12,4	12,5	0.
US National	4 wk ahead	Bin	percent	12,5	12,6	0.
US National	4 wk ahead	Bin	percent	12,6	12,7	0.
US National	4 wk ahead	Bin	percent	12,7	12,8	0.
US National	4 wk ahead	Bin	percent	12,8	12,9	0.
US National	4 wk ahead	Bin	percent	12,9	13	0.
US National	4 wk ahead	Bin	percent	13	100	0.
