# Supplementary material for: Use of daily Internet search query data improves real-time projections of influenza epidemics
Source: J R Soc Interface. 2018 Oct 10;15(147):20180220. doi: 10.1098/rsif.2018.0220 (PMC6228485; doi:10.1098/rsif.2018.0220)
Supplement: Prediction results in FluChallenge format [file rsif20180220supp2.gz › Forecast-files/mss-15-wikiWEEKnoNOW/2015-EW16.csv]

Location	Target	Type	Unit	Bin_start_incl	Bin_end_notincl	Value
US National	1 wk ahead	Point	percent	NA	NA	1.4356000000000002
US National	1 wk ahead	Bin	percent	0	0.1	0.001021
US National	1 wk ahead	Bin	percent	0.1	0.2	0.002299
US National	1 wk ahead	Bin	percent	0.2	0.3	0.004679
US National	1 wk ahead	Bin	percent	0.3	0.4	0.008634
US National	1 wk ahead	Bin	percent	0.4	0.5	0.014501
US National	1 wk ahead	Bin	percent	0.5	0.6	0.022261
US National	1 wk ahead	Bin	percent	0.6	0.7	0.031396
US National	1 wk ahead	Bin	percent	0.7	0.8	0.040931999999999996
US National	1 wk ahead	Bin	percent	0.8	0.9	0.049686
US National	1 wk ahead	Bin	percent	0.9	1	0.056629
US National	1 wk ahead	Bin	percent	1	1.1	0.061155999999999995
US National	1 wk ahead	Bin	percent	1.1	1.2	0.063136
US National	1 wk ahead	Bin	percent	1.2	1.3	0.062764
US National	1 wk ahead	Bin	percent	1.3	1.4	0.060350999999999995
US National	1 wk ahead	Bin	percent	1.4	1.5	0.056232
US National	1 wk ahead	Bin	percent	1.5	1.6	0.05082
US National	1 wk ahead	Bin	percent	1.6	1.7	0.044712999999999996
US National	1 wk ahead	Bin	percent	1.7	1.8	0.038686
US National	1 wk ahead	Bin	percent	1.8	1.9	0.033503
US National	1 wk ahead	Bin	percent	1.9	2	0.029644999999999998
US National	1 wk ahead	Bin	percent	2	2.1	0.027148
US National	1 wk ahead	Bin	percent	2.1	2.2	0.02565
US National	1 wk ahead	Bin	percent	2.2	2.3	0.024592
US National	1 wk ahead	Bin	percent	2.3	2.4	0.023457
US National	1 wk ahead	Bin	percent	2.4	2.5	0.021932999999999998
US National	1 wk ahead	Bin	percent	2.5	2.6	0.019978
US National	1 wk ahead	Bin	percent	2.6	2.7	0.017766999999999998
US National	1 wk ahead	Bin	percent	2.7	2.8	0.015567
US National	1 wk ahead	Bin	percent	2.8	2.9	0.013588999999999999
US National	1 wk ahead	Bin	percent	2.9	3	0.011921
US National	1 wk ahead	Bin	percent	3	3.1	0.010565999999999999
US National	1 wk ahead	Bin	percent	3.1	3.2	0.0095
US National	1 wk ahead	Bin	percent	3.2	3.3	0.008685
US National	1 wk ahead	Bin	percent	3.3	3.4	0.008017999999999999
US National	1 wk ahead	Bin	percent	3.4	3.5	0.007326
US National	1 wk ahead	Bin	percent	3.5	3.6	0.006431999999999999
US National	1 wk ahead	Bin	percent	3.6	3.7	0.005268
US National	1 wk ahead	Bin	percent	3.7	3.8	0.003933
US National	1 wk ahead	Bin	percent	3.8	3.9	0.002634
US National	1 wk ahead	Bin	percent	3.9	4	0.001566
US National	1 wk ahead	Bin	percent	4	4.1	0.000821
US National	1 wk ahead	Bin	percent	4.1	4.2	0.00037799999999999997
US National	1 wk ahead	Bin	percent	4.2	4.3	0.00015199999999999998
US National	1 wk ahead	Bin	percent	4.3	4.4	0.000054
US National	1 wk ahead	Bin	percent	4.4	4.5	0.000016
US National	1 wk ahead	Bin	percent	4.5	4.6	4.e-6
US National	1 wk ahead	Bin	percent	4.6	4.7	1.e-6
US National	1 wk ahead	Bin	percent	4.7	4.8	0.
US National	1 wk ahead	Bin	percent	4.8	4.9	0.
US National	1 wk ahead	Bin	percent	4.9	5	0.
US National	1 wk ahead	Bin	percent	5	5.1	0.
US National	1 wk ahead	Bin	percent	5.1	5.2	0.
US National	1 wk ahead	Bin	percent	5.2	5.3	0.
US National	1 wk ahead	Bin	percent	5.3	5.4	0.
US National	1 wk ahead	Bin	percent	5.4	5.5	0.
US National	1 wk ahead	Bin	percent	5.5	5.6	0.
US National	1 wk ahead	Bin	percent	5.6	5.7	0.
US National	1 wk ahead	Bin	percent	5.7	5.8	0.
US National	1 wk ahead	Bin	percent	5.8	5.9	0.
US National	1 wk ahead	Bin	percent	5.9	6	0.
US National	1 wk ahead	Bin	percent	6	6.1	0.
US National	1 wk ahead	Bin	percent	6.1	6.2	0.
US National	1 wk ahead	Bin	percent	6.2	6.3	0.
US National	1 wk ahead	Bin	percent	6.3	6.4	0.
US National	1 wk ahead	Bin	percent	6.4	6.5	0.
US National	1 wk ahead	Bin	percent	6.5	6.6	0.
US National	1 wk ahead	Bin	percent	6.6	6.7	0.
US National	1 wk ahead	Bin	percent	6.7	6.8	0.
US National	1 wk ahead	Bin	percent	6.8	6.9	0.
US National	1 wk ahead	Bin	percent	6.9	7	0.
US National	1 wk ahead	Bin	percent	7	7.1	0.
US National	1 wk ahead	Bin	percent	7.1	7.2	0.
US National	1 wk ahead	Bin	percent	7.2	7.3	0.
US National	1 wk ahead	Bin	percent	7.3	7.4	0.
US National	1 wk ahead	Bin	percent	7.4	7.5	0.
US National	1 wk ahead	Bin	percent	7.5	7.6	0.
US National	1 wk ahead	Bin	percent	7.6	7.7	0.
US National	1 wk ahead	Bin	percent	7.7	7.8	0.
US National	1 wk ahead	Bin	percent	7.8	7.9	0.
US National	1 wk ahead	Bin	percent	7.9	8	0.
US National	1 wk ahead	Bin	percent	8	8.1	0.
US National	1 wk ahead	Bin	percent	8.1	8.2	0.
US National	1 wk ahead	Bin	percent	8.2	8.3	0.
US National	1 wk ahead	Bin	percent	8.3	8.4	0.
US National	1 wk ahead	Bin	percent	8.4	8.5	0.
US National	1 wk ahead	Bin	percent	8.5	8.6	0.
US National	1 wk ahead	Bin	percent	8.6	8.7	0.
US National	1 wk ahead	Bin	percent	8.7	8.8	0.
US National	1 wk ahead	Bin	percent	8.8	8.9	0.
US National	1 wk ahead	Bin	percent	8.9	9	0.
US National	1 wk ahead	Bin	percent	9	9.1	0.
US National	1 wk ahead	Bin	percent	9.1	9.2	0.
US National	1 wk ahead	Bin	percent	9.2	9.3	0.
US National	1 wk ahead	Bin	percent	9.3	9.4	0.
US National	1 wk ahead	Bin	percent	9.4	9.5	0.
US National	1 wk ahead	Bin	percent	9.5	9.6	0.
US National	1 wk ahead	Bin	percent	9.6	9.7	0.
US National	1 wk ahead	Bin	percent	9.7	9.8	0.
US National	1 wk ahead	Bin	percent	9.8	9.9	0.
US National	1 wk ahead	Bin	percent	9.9	10	0.
US National	1 wk ahead	Bin	percent	10	10.1	0.
US National	1 wk ahead	Bin	percent	10.1	10.2	0.
US National	1 wk ahead	Bin	percent	10.2	10.3	0.
US National	1 wk ahead	Bin	percent	10.3	10.4	0.
US National	1 wk ahead	Bin	percent	10.4	10.5	0.
US National	1 wk ahead	Bin	percent	10.5	10.6	0.
US National	1 wk ahead	Bin	percent	10.6	10.7	0.
US National	1 wk ahead	Bin	percent	10.7	10.8	0.
US National	1 wk ahead	Bin	percent	10.8	10.9	0.
US National	1 wk ahead	Bin	percent	10.9	11	0.
US National	1 wk ahead	Bin	percent	11	11.1	0.
US National	1 wk ahead	Bin	percent	11.1	11.2	0.
US National	1 wk ahead	Bin	percent	11.2	11.3	0.
US National	1 wk ahead	Bin	percent	11.3	11.4	0.
US National	1 wk ahead	Bin	percent	11.4	11.5	0.
US National	1 wk ahead	Bin	percent	11.5	11.6	0.
US National	1 wk ahead	Bin	percent	11.6	11.7	0.
US National	1 wk ahead	Bin	percent	11.7	11.8	0.
US National	1 wk ahead	Bin	percent	11.8	11.9	0.
US National	1 wk ahead	Bin	percent	11.9	12	0.
US National	1 wk ahead	Bin	percent	12	12.1	0.
US National	1 wk ahead	Bin	percent	12.1	12.2	0.
US National	1 wk ahead	Bin	percent	12.2	12.3	0.
US National	1 wk ahead	Bin	percent	12.3	12.4	0.
US National	1 wk ahead	Bin	percent	12.4	12.5	0.
US National	1 wk ahead	Bin	percent	12.5	12.6	0.
US National	1 wk ahead	Bin	percent	12.6	12.7	0.
US National	1 wk ahead	Bin	percent	12.7	12.8	0.
US National	1 wk ahead	Bin	percent	12.8	12.9	0.
US National	1 wk ahead	Bin	percent	12.9	13	0.
US National	1 wk ahead	Bin	percent	13	100	0.
US National	2 wk ahead	Point	percent	NA	NA	1.3348000000000002
US National	2 wk ahead	Bin	percent	0	0.1	0.016203
US National	2 wk ahead	Bin	percent	0.1	0.2	0.021165999999999997
US National	2 wk ahead	Bin	percent	0.2	0.3	0.026504999999999997
US National	2 wk ahead	Bin	percent	0.3	0.4	0.031872
US National	2 wk ahead	Bin	percent	0.4	0.5	0.036877
US National	2 wk ahead	Bin	percent	0.5	0.6	0.041146999999999996
US National	2 wk ahead	Bin	percent	0.6	0.7	0.044385
US National	2 wk ahead	Bin	percent	0.7	0.8	0.04641
US National	2 wk ahead	Bin	percent	0.8	0.9	0.04717
US National	2 wk ahead	Bin	percent	0.9	1	0.046735
US National	2 wk ahead	Bin	percent	1	1.1	0.045265
US National	2 wk ahead	Bin	percent	1.1	1.2	0.042977
US National	2 wk ahead	Bin	percent	1.2	1.3	0.040104999999999995
US National	2 wk ahead	Bin	percent	1.3	1.4	0.036878999999999995
US National	2 wk ahead	Bin	percent	1.4	1.5	0.033506
US National	2 wk ahead	Bin	percent	1.5	1.6	0.030161
US National	2 wk ahead	Bin	percent	1.6	1.7	0.026986
US National	2 wk ahead	Bin	percent	1.7	1.8	0.024089
US National	2 wk ahead	Bin	percent	1.8	1.9	0.021542
US National	2 wk ahead	Bin	percent	1.9	2	0.019379
US National	2 wk ahead	Bin	percent	2	2.1	0.017596
US National	2 wk ahead	Bin	percent	2.1	2.2	0.016153999999999998
US National	2 wk ahead	Bin	percent	2.2	2.3	0.014986
US National	2 wk ahead	Bin	percent	2.3	2.4	0.014015
US National	2 wk ahead	Bin	percent	2.4	2.5	0.013167
US National	2 wk ahead	Bin	percent	2.5	2.6	0.012386999999999999
US National	2 wk ahead	Bin	percent	2.6	2.7	0.011641
US National	2 wk ahead	Bin	percent	2.7	2.8	0.010922999999999999
US National	2 wk ahead	Bin	percent	2.8	2.9	0.010248
US National	2 wk ahead	Bin	percent	2.9	3	0.009641
US National	2 wk ahead	Bin	percent	3	3.1	0.00913
US National	2 wk ahead	Bin	percent	3.1	3.2	0.008739
US National	2 wk ahead	Bin	percent	3.2	3.3	0.008479
US National	2 wk ahead	Bin	percent	3.3	3.4	0.008341
US National	2 wk ahead	Bin	percent	3.4	3.5	0.0083
US National	2 wk ahead	Bin	percent	3.5	3.6	0.008309
US National	2 wk ahead	Bin	percent	3.6	3.7	0.008313
US National	2 wk ahead	Bin	percent	3.7	3.8	0.008255
US National	2 wk ahead	Bin	percent	3.8	3.9	0.008091
US National	2 wk ahead	Bin	percent	3.9	4	0.007797999999999999
US National	2 wk ahead	Bin	percent	4	4.1	0.007378
US National	2 wk ahead	Bin	percent	4.1	4.2	0.006855
US National	2 wk ahead	Bin	percent	4.2	4.3	0.006265
US National	2 wk ahead	Bin	percent	4.3	4.4	0.0056489999999999995
US National	2 wk ahead	Bin	percent	4.4	4.5	0.005045
US National	2 wk ahead	Bin	percent	4.5	4.6	0.004482
US National	2 wk ahead	Bin	percent	4.6	4.7	0.003977
US National	2 wk ahead	Bin	percent	4.7	4.8	0.003545
US National	2 wk ahead	Bin	percent	4.8	4.9	0.003194
US National	2 wk ahead	Bin	percent	4.9	5	0.002928
US National	2 wk ahead	Bin	percent	5	5.1	0.0027489999999999997
US National	2 wk ahead	Bin	percent	5.1	5.2	0.002652
US National	2 wk ahead	Bin	percent	5.2	5.3	0.002627
US National	2 wk ahead	Bin	percent	5.3	5.4	0.0026539999999999997
US National	2 wk ahead	Bin	percent	5.4	5.5	0.0027069999999999998
US National	2 wk ahead	Bin	percent	5.5	5.6	0.002761
US National	2 wk ahead	Bin	percent	5.6	5.7	0.0027919999999999998
US National	2 wk ahead	Bin	percent	5.7	5.8	0.0027879999999999997
US National	2 wk ahead	Bin	percent	5.8	5.9	0.002747
US National	2 wk ahead	Bin	percent	5.9	6	0.002678
US National	2 wk ahead	Bin	percent	6	6.1	0.0025989999999999997
US National	2 wk ahead	Bin	percent	6.1	6.2	0.002528
US National	2 wk ahead	Bin	percent	6.2	6.3	0.00248
US National	2 wk ahead	Bin	percent	6.3	6.4	0.002457
US National	2 wk ahead	Bin	percent	6.4	6.5	0.00245
US National	2 wk ahead	Bin	percent	6.5	6.6	0.002438
US National	2 wk ahead	Bin	percent	6.6	6.7	0.002395
US National	2 wk ahead	Bin	percent	6.7	6.8	0.002297
US National	2 wk ahead	Bin	percent	6.8	6.9	0.0021319999999999998
US National	2 wk ahead	Bin	percent	6.9	7	0.0019
US National	2 wk ahead	Bin	percent	7	7.1	0.001619
US National	2 wk ahead	Bin	percent	7.1	7.2	0.001313
US National	2 wk ahead	Bin	percent	7.2	7.3	0.001011
US National	2 wk ahead	Bin	percent	7.3	7.4	0.0007379999999999999
US National	2 wk ahead	Bin	percent	7.4	7.5	0.0005099999999999999
US National	2 wk ahead	Bin	percent	7.5	7.6	0.000334
US National	2 wk ahead	Bin	percent	7.6	7.7	0.000206
US National	2 wk ahead	Bin	percent	7.7	7.8	0.000121
US National	2 wk ahead	Bin	percent	7.8	7.9	0.000067
US National	2 wk ahead	Bin	percent	7.9	8	0.000035
US National	2 wk ahead	Bin	percent	8	8.1	0.000017
US National	2 wk ahead	Bin	percent	8.1	8.2	8.e-6
US National	2 wk ahead	Bin	percent	8.2	8.3	4.e-6
US National	2 wk ahead	Bin	percent	8.3	8.4	1.e-6
US National	2 wk ahead	Bin	percent	8.4	8.5	1.e-6
US National	2 wk ahead	Bin	percent	8.5	8.6	0.
US National	2 wk ahead	Bin	percent	8.6	8.7	0.
US National	2 wk ahead	Bin	percent	8.7	8.8	0.
US National	2 wk ahead	Bin	percent	8.8	8.9	0.
US National	2 wk ahead	Bin	percent	8.9	9	0.
US National	2 wk ahead	Bin	percent	9	9.1	0.
US National	2 wk ahead	Bin	percent	9.1	9.2	0.
US National	2 wk ahead	Bin	percent	9.2	9.3	0.
US National	2 wk ahead	Bin	percent	9.3	9.4	0.
US National	2 wk ahead	Bin	percent	9.4	9.5	0.
US National	2 wk ahead	Bin	percent	9.5	9.6	0.
US National	2 wk ahead	Bin	percent	9.6	9.7	0.
US National	2 wk ahead	Bin	percent	9.7	9.8	0.
US National	2 wk ahead	Bin	percent	9.8	9.9	0.
US National	2 wk ahead	Bin	percent	9.9	10	0.
US National	2 wk ahead	Bin	percent	10	10.1	0.
US National	2 wk ahead	Bin	percent	10.1	10.2	0.
US National	2 wk ahead	Bin	percent	10.2	10.3	0.
US National	2 wk ahead	Bin	percent	10.3	10.4	0.
US National	2 wk ahead	Bin	percent	10.4	10.5	0.
US National	2 wk ahead	Bin	percent	10.5	10.6	0.
US National	2 wk ahead	Bin	percent	10.6	10.7	0.
US National	2 wk ahead	Bin	percent	10.7	10.8	0.
US National	2 wk ahead	Bin	percent	10.8	10.9	0.
US National	2 wk ahead	Bin	percent	10.9	11	0.
US National	2 wk ahead	Bin	percent	11	11.1	0.
US National	2 wk ahead	Bin	percent	11.1	11.2	0.
US National	2 wk ahead	Bin	percent	11.2	11.3	0.
US National	2 wk ahead	Bin	percent	11.3	11.4	0.
US National	2 wk ahead	Bin	percent	11.4	11.5	0.
US National	2 wk ahead	Bin	percent	11.5	11.6	0.
US National	2 wk ahead	Bin	percent	11.6	11.7	0.
US National	2 wk ahead	Bin	percent	11.7	11.8	0.
US National	2 wk ahead	Bin	percent	11.8	11.9	0.
US National	2 wk ahead	Bin	percent	11.9	12	0.
US National	2 wk ahead	Bin	percent	12	12.1	0.
US National	2 wk ahead	Bin	percent	12.1	12.2	0.
US National	2 wk ahead	Bin	percent	12.2	12.3	0.
US National	2 wk ahead	Bin	percent	12.3	12.4	0.
US National	2 wk ahead	Bin	percent	12.4	12.5	0.
US National	2 wk ahead	Bin	percent	12.5	12.6	0.
US National	2 wk ahead	Bin	percent	12.6	12.7	0.
US National	2 wk ahead	Bin	percent	12.7	12.8	0.
US National	2 wk ahead	Bin	percent	12.8	12.9	0.
US National	2 wk ahead	Bin	percent	12.9	13	0.
US National	2 wk ahead	Bin	percent	13	100	0.
US National	3 wk ahead	Point	percent	NA	NA	1.3112000000000001
US National	3 wk ahead	Bin	percent	0	0.1	0.028325
US National	3 wk ahead	Bin	percent	0.1	0.2	0.03243
US National	3 wk ahead	Bin	percent	0.2	0.3	0.036145
US National	3 wk ahead	Bin	percent	0.3	0.4	0.039259999999999996
US National	3 wk ahead	Bin	percent	0.4	0.5	0.041609
US National	3 wk ahead	Bin	percent	0.5	0.6	0.043082999999999996
US National	3 wk ahead	Bin	percent	0.6	0.7	0.043644999999999996
US National	3 wk ahead	Bin	percent	0.7	0.8	0.043323
US National	3 wk ahead	Bin	percent	0.8	0.9	0.042203
US National	3 wk ahead	Bin	percent	0.9	1	0.04041
US National	3 wk ahead	Bin	percent	1	1.1	0.038100999999999996
US National	3 wk ahead	Bin	percent	1.1	1.2	0.035438
US National	3 wk ahead	Bin	percent	1.2	1.3	0.032581
US National	3 wk ahead	Bin	percent	1.3	1.4	0.029674
US National	3 wk ahead	Bin	percent	1.4	1.5	0.026837999999999997
US National	3 wk ahead	Bin	percent	1.5	1.6	0.024169
US National	3 wk ahead	Bin	percent	1.6	1.7	0.021734
US National	3 wk ahead	Bin	percent	1.7	1.8	0.019569
US National	3 wk ahead	Bin	percent	1.8	1.9	0.017688
US National	3 wk ahead	Bin	percent	1.9	2	0.016078
US National	3 wk ahead	Bin	percent	2	2.1	0.014714
US National	3 wk ahead	Bin	percent	2.1	2.2	0.013555
US National	3 wk ahead	Bin	percent	2.2	2.3	0.012561
US National	3 wk ahead	Bin	percent	2.3	2.4	0.011691
US National	3 wk ahead	Bin	percent	2.4	2.5	0.010910999999999999
US National	3 wk ahead	Bin	percent	2.5	2.6	0.010197
US National	3 wk ahead	Bin	percent	2.6	2.7	0.009537
US National	3 wk ahead	Bin	percent	2.7	2.8	0.008926
US National	3 wk ahead	Bin	percent	2.8	2.9	0.008366
US National	3 wk ahead	Bin	percent	2.9	3	0.007861
US National	3 wk ahead	Bin	percent	3	3.1	0.007417999999999999
US National	3 wk ahead	Bin	percent	3.1	3.2	0.007037
US National	3 wk ahead	Bin	percent	3.2	3.3	0.006717
US National	3 wk ahead	Bin	percent	3.3	3.4	0.006454
US National	3 wk ahead	Bin	percent	3.4	3.5	0.006239
US National	3 wk ahead	Bin	percent	3.5	3.6	0.006062
US National	3 wk ahead	Bin	percent	3.6	3.7	0.005914
US National	3 wk ahead	Bin	percent	3.7	3.8	0.005787
US National	3 wk ahead	Bin	percent	3.8	3.9	0.005676
US National	3 wk ahead	Bin	percent	3.9	4	0.0055769999999999995
US National	3 wk ahead	Bin	percent	4	4.1	0.005493
US National	3 wk ahead	Bin	percent	4.1	4.2	0.005423
US National	3 wk ahead	Bin	percent	4.2	4.3	0.00537
US National	3 wk ahead	Bin	percent	4.3	4.4	0.0053349999999999995
US National	3 wk ahead	Bin	percent	4.4	4.5	0.0053159999999999995
US National	3 wk ahead	Bin	percent	4.5	4.6	0.005306
US National	3 wk ahead	Bin	percent	4.6	4.7	0.005298
US National	3 wk ahead	Bin	percent	4.7	4.8	0.005281
US National	3 wk ahead	Bin	percent	4.8	4.9	0.0052439999999999995
US National	3 wk ahead	Bin	percent	4.9	5	0.00518
US National	3 wk ahead	Bin	percent	5	5.1	0.005083
US National	3 wk ahead	Bin	percent	5.1	5.2	0.004951
US National	3 wk ahead	Bin	percent	5.2	5.3	0.004789
US National	3 wk ahead	Bin	percent	5.3	5.4	0.004602
US National	3 wk ahead	Bin	percent	5.4	5.5	0.004397
US National	3 wk ahead	Bin	percent	5.5	5.6	0.004182
US National	3 wk ahead	Bin	percent	5.6	5.7	0.003962
US National	3 wk ahead	Bin	percent	5.7	5.8	0.0037419999999999997
US National	3 wk ahead	Bin	percent	5.8	5.9	0.003522
US National	3 wk ahead	Bin	percent	5.9	6	0.003303
US National	3 wk ahead	Bin	percent	6	6.1	0.003087
US National	3 wk ahead	Bin	percent	6.1	6.2	0.002874
US National	3 wk ahead	Bin	percent	6.2	6.3	0.002665
US National	3 wk ahead	Bin	percent	6.3	6.4	0.002463
US National	3 wk ahead	Bin	percent	6.4	6.5	0.0022689999999999997
US National	3 wk ahead	Bin	percent	6.5	6.6	0.0020889999999999997
US National	3 wk ahead	Bin	percent	6.6	6.7	0.0019249999999999998
US National	3 wk ahead	Bin	percent	6.7	6.8	0.001782
US National	3 wk ahead	Bin	percent	6.8	6.9	0.0016669999999999999
US National	3 wk ahead	Bin	percent	6.9	7	0.0015819999999999999
US National	3 wk ahead	Bin	percent	7	7.1	0.001532
US National	3 wk ahead	Bin	percent	7.1	7.2	0.001518
US National	3 wk ahead	Bin	percent	7.2	7.3	0.00154
US National	3 wk ahead	Bin	percent	7.3	7.4	0.001591
US National	3 wk ahead	Bin	percent	7.4	7.5	0.001663
US National	3 wk ahead	Bin	percent	7.5	7.6	0.001743
US National	3 wk ahead	Bin	percent	7.6	7.7	0.0018189999999999999
US National	3 wk ahead	Bin	percent	7.7	7.8	0.001877
US National	3 wk ahead	Bin	percent	7.8	7.9	0.001908
US National	3 wk ahead	Bin	percent	7.9	8	0.0019069999999999998
US National	3 wk ahead	Bin	percent	8	8.1	0.001875
US National	3 wk ahead	Bin	percent	8.1	8.2	0.001816
US National	3 wk ahead	Bin	percent	8.2	8.3	0.0017369999999999998
US National	3 wk ahead	Bin	percent	8.3	8.4	0.001646
US National	3 wk ahead	Bin	percent	8.4	8.5	0.001552
US National	3 wk ahead	Bin	percent	8.5	8.6	0.001459
US National	3 wk ahead	Bin	percent	8.6	8.7	0.001372
US National	3 wk ahead	Bin	percent	8.7	8.8	0.001291
US National	3 wk ahead	Bin	percent	8.8	8.9	0.001217
US National	3 wk ahead	Bin	percent	8.9	9	0.001153
US National	3 wk ahead	Bin	percent	9	9.1	0.001101
US National	3 wk ahead	Bin	percent	9.1	9.2	0.001063
US National	3 wk ahead	Bin	percent	9.2	9.3	0.001045
US National	3 wk ahead	Bin	percent	9.3	9.4	0.0010509999999999999
US National	3 wk ahead	Bin	percent	9.4	9.5	0.0010819999999999998
US National	3 wk ahead	Bin	percent	9.5	9.6	0.001137
US National	3 wk ahead	Bin	percent	9.6	9.7	0.001212
US National	3 wk ahead	Bin	percent	9.7	9.8	0.001298
US National	3 wk ahead	Bin	percent	9.8	9.9	0.0013859999999999999
US National	3 wk ahead	Bin	percent	9.9	10	0.001464
US National	3 wk ahead	Bin	percent	10	10.1	0.0015199999999999999
US National	3 wk ahead	Bin	percent	10.1	10.2	0.001547
US National	3 wk ahead	Bin	percent	10.2	10.3	0.001537
US National	3 wk ahead	Bin	percent	10.3	10.4	0.001488
US National	3 wk ahead	Bin	percent	10.4	10.5	0.001402
US National	3 wk ahead	Bin	percent	10.5	10.6	0.001284
US National	3 wk ahead	Bin	percent	10.6	10.7	0.001143
US National	3 wk ahead	Bin	percent	10.7	10.8	0.000987
US National	3 wk ahead	Bin	percent	10.8	10.9	0.000828
US National	3 wk ahead	Bin	percent	10.9	11	0.000673
US National	3 wk ahead	Bin	percent	11	11.1	0.00053
US National	3 wk ahead	Bin	percent	11.1	11.2	0.000405
US National	3 wk ahead	Bin	percent	11.2	11.3	0.000299
US National	3 wk ahead	Bin	percent	11.3	11.4	0.000214
US National	3 wk ahead	Bin	percent	11.4	11.5	0.000148
US National	3 wk ahead	Bin	percent	11.5	11.6	0.000099
US National	3 wk ahead	Bin	percent	11.6	11.7	0.000064
US National	3 wk ahead	Bin	percent	11.7	11.8	0.000039999999999999996
US National	3 wk ahead	Bin	percent	11.8	11.9	0.000024
US National	3 wk ahead	Bin	percent	11.9	12	0.000014
US National	3 wk ahead	Bin	percent	12	12.1	8.e-6
US National	3 wk ahead	Bin	percent	12.1	12.2	4.e-6
US National	3 wk ahead	Bin	percent	12.2	12.3	2.e-6
US National	3 wk ahead	Bin	percent	12.3	12.4	1.e-6
US National	3 wk ahead	Bin	percent	12.4	12.5	1.e-6
US National	3 wk ahead	Bin	percent	12.5	12.6	0.
US National	3 wk ahead	Bin	percent	12.6	12.7	0.
US National	3 wk ahead	Bin	percent	12.7	12.8	0.
US National	3 wk ahead	Bin	percent	12.8	12.9	0.
US National	3 wk ahead	Bin	percent	12.9	13	0.
US National	3 wk ahead	Bin	percent	13	100	0.
US National	4 wk ahead	Point	percent	NA	NA	1.2582
US National	4 wk ahead	Bin	percent	0	0.1	0.035074999999999995
US National	4 wk ahead	Bin	percent	0.1	0.2	0.038661
US National	4 wk ahead	Bin	percent	0.2	0.3	0.041575
US National	4 wk ahead	Bin	percent	0.3	0.4	0.04366
US National	4 wk ahead	Bin	percent	0.4	0.5	0.044828
US National	4 wk ahead	Bin	percent	0.5	0.6	0.045057
US National	4 wk ahead	Bin	percent	0.6	0.7	0.044392
US National	4 wk ahead	Bin	percent	0.7	0.8	0.042931
US National	4 wk ahead	Bin	percent	0.8	0.9	0.040816
US National	4 wk ahead	Bin	percent	0.9	1	0.038210999999999995
US National	4 wk ahead	Bin	percent	1	1.1	0.035286
US National	4 wk ahead	Bin	percent	1.1	1.2	0.032203999999999997
US National	4 wk ahead	Bin	percent	1.2	1.3	0.029109999999999997
US National	4 wk ahead	Bin	percent	1.3	1.4	0.026123999999999998
US National	4 wk ahead	Bin	percent	1.4	1.5	0.023341
US National	4 wk ahead	Bin	percent	1.5	1.6	0.020822999999999998
US National	4 wk ahead	Bin	percent	1.6	1.7	0.018608
US National	4 wk ahead	Bin	percent	1.7	1.8	0.016704
US National	4 wk ahead	Bin	percent	1.8	1.9	0.015101
US National	4 wk ahead	Bin	percent	1.9	2	0.013765999999999999
US National	4 wk ahead	Bin	percent	2	2.1	0.012657999999999999
US National	4 wk ahead	Bin	percent	2.1	2.2	0.011726
US National	4 wk ahead	Bin	percent	2.2	2.3	0.010922
US National	4 wk ahead	Bin	percent	2.3	2.4	0.010197999999999999
US National	4 wk ahead	Bin	percent	2.4	2.5	0.009519999999999999
US National	4 wk ahead	Bin	percent	2.5	2.6	0.008864
US National	4 wk ahead	Bin	percent	2.6	2.7	0.00822
US National	4 wk ahead	Bin	percent	2.7	2.8	0.0075899999999999995
US National	4 wk ahead	Bin	percent	2.8	2.9	0.006986999999999999
US National	4 wk ahead	Bin	percent	2.9	3	0.006431
US National	4 wk ahead	Bin	percent	3	3.1	0.005941999999999999
US National	4 wk ahead	Bin	percent	3.1	3.2	0.005539
US National	4 wk ahead	Bin	percent	3.2	3.3	0.0052369999999999995
US National	4 wk ahead	Bin	percent	3.3	3.4	0.005038
US National	4 wk ahead	Bin	percent	3.4	3.5	0.004939
US National	4 wk ahead	Bin	percent	3.5	3.6	0.004927
US National	4 wk ahead	Bin	percent	3.6	3.7	0.004979
US National	4 wk ahead	Bin	percent	3.7	3.8	0.005072999999999999
US National	4 wk ahead	Bin	percent	3.8	3.9	0.005181
US National	4 wk ahead	Bin	percent	3.9	4	0.00528
US National	4 wk ahead	Bin	percent	4	4.1	0.00535
US National	4 wk ahead	Bin	percent	4.1	4.2	0.005377
US National	4 wk ahead	Bin	percent	4.2	4.3	0.0053549999999999995
US National	4 wk ahead	Bin	percent	4.3	4.4	0.005281999999999999
US National	4 wk ahead	Bin	percent	4.4	4.5	0.005163
US National	4 wk ahead	Bin	percent	4.5	4.6	0.005007999999999999
US National	4 wk ahead	Bin	percent	4.6	4.7	0.004828
US National	4 wk ahead	Bin	percent	4.7	4.8	0.004637
US National	4 wk ahead	Bin	percent	4.8	4.9	0.004452
US National	4 wk ahead	Bin	percent	4.9	5	0.004284
US National	4 wk ahead	Bin	percent	5	5.1	0.004144
US National	4 wk ahead	Bin	percent	5.1	5.2	0.004039
US National	4 wk ahead	Bin	percent	5.2	5.3	0.0039689999999999994
US National	4 wk ahead	Bin	percent	5.3	5.4	0.003931
US National	4 wk ahead	Bin	percent	5.4	5.5	0.0039169999999999995
US National	4 wk ahead	Bin	percent	5.5	5.6	0.003916
US National	4 wk ahead	Bin	percent	5.6	5.7	0.003918
US National	4 wk ahead	Bin	percent	5.7	5.8	0.003913
US National	4 wk ahead	Bin	percent	5.8	5.9	0.0038919999999999996
US National	4 wk ahead	Bin	percent	5.9	6	0.0038529999999999997
US National	4 wk ahead	Bin	percent	6	6.1	0.0037949999999999998
US National	4 wk ahead	Bin	percent	6.1	6.2	0.003722
US National	4 wk ahead	Bin	percent	6.2	6.3	0.0036379999999999997
US National	4 wk ahead	Bin	percent	6.3	6.4	0.0035489999999999996
US National	4 wk ahead	Bin	percent	6.4	6.5	0.003462
US National	4 wk ahead	Bin	percent	6.5	6.6	0.003378
US National	4 wk ahead	Bin	percent	6.6	6.7	0.0033009999999999997
US National	4 wk ahead	Bin	percent	6.7	6.8	0.00323
US National	4 wk ahead	Bin	percent	6.8	6.9	0.003162
US National	4 wk ahead	Bin	percent	6.9	7	0.003093
US National	4 wk ahead	Bin	percent	7	7.1	0.0030169999999999997
US National	4 wk ahead	Bin	percent	7.1	7.2	0.0029289999999999997
US National	4 wk ahead	Bin	percent	7.2	7.3	0.002822
US National	4 wk ahead	Bin	percent	7.3	7.4	0.002692
US National	4 wk ahead	Bin	percent	7.4	7.5	0.0025369999999999998
US National	4 wk ahead	Bin	percent	7.5	7.6	0.0023599999999999997
US National	4 wk ahead	Bin	percent	7.6	7.7	0.0021639999999999997
US National	4 wk ahead	Bin	percent	7.7	7.8	0.001959
US National	4 wk ahead	Bin	percent	7.8	7.9	0.001754
US National	4 wk ahead	Bin	percent	7.9	8	0.001562
US National	4 wk ahead	Bin	percent	8	8.1	0.001393
US National	4 wk ahead	Bin	percent	8.1	8.2	0.001255
US National	4 wk ahead	Bin	percent	8.2	8.3	0.001152
US National	4 wk ahead	Bin	percent	8.3	8.4	0.0010869999999999999
US National	4 wk ahead	Bin	percent	8.4	8.5	0.001054
US National	4 wk ahead	Bin	percent	8.5	8.6	0.001049
US National	4 wk ahead	Bin	percent	8.6	8.7	0.001062
US National	4 wk ahead	Bin	percent	8.7	8.8	0.001086
US National	4 wk ahead	Bin	percent	8.8	8.9	0.001114
US National	4 wk ahead	Bin	percent	8.9	9	0.00114
US National	4 wk ahead	Bin	percent	9	9.1	0.001163
US National	4 wk ahead	Bin	percent	9.1	9.2	0.001179
US National	4 wk ahead	Bin	percent	9.2	9.3	0.001189
US National	4 wk ahead	Bin	percent	9.3	9.4	0.001193
US National	4 wk ahead	Bin	percent	9.4	9.5	0.001193
US National	4 wk ahead	Bin	percent	9.5	9.6	0.001186
US National	4 wk ahead	Bin	percent	9.6	9.7	0.001174
US National	4 wk ahead	Bin	percent	9.7	9.8	0.001157
US National	4 wk ahead	Bin	percent	9.8	9.9	0.001135
US National	4 wk ahead	Bin	percent	9.9	10	0.001111
US National	4 wk ahead	Bin	percent	10	10.1	0.001086
US National	4 wk ahead	Bin	percent	10.1	10.2	0.001064
US National	4 wk ahead	Bin	percent	10.2	10.3	0.001047
US National	4 wk ahead	Bin	percent	10.3	10.4	0.001036
US National	4 wk ahead	Bin	percent	10.4	10.5	0.001031
US National	4 wk ahead	Bin	percent	10.5	10.6	0.001029
US National	4 wk ahead	Bin	percent	10.6	10.7	0.001027
US National	4 wk ahead	Bin	percent	10.7	10.8	0.001021
US National	4 wk ahead	Bin	percent	10.8	10.9	0.001008
US National	4 wk ahead	Bin	percent	10.9	11	0.000986
US National	4 wk ahead	Bin	percent	11	11.1	0.0009559999999999999
US National	4 wk ahead	Bin	percent	11.1	11.2	0.000922
US National	4 wk ahead	Bin	percent	11.2	11.3	0.000888
US National	4 wk ahead	Bin	percent	11.3	11.4	0.000859
US National	4 wk ahead	Bin	percent	11.4	11.5	0.0008399999999999999
US National	4 wk ahead	Bin	percent	11.5	11.6	0.0008349999999999999
US National	4 wk ahead	Bin	percent	11.6	11.7	0.000843
US National	4 wk ahead	Bin	percent	11.7	11.8	0.000864
US National	4 wk ahead	Bin	percent	11.8	11.9	0.000891
US National	4 wk ahead	Bin	percent	11.9	12	0.0009209999999999999
US National	4 wk ahead	Bin	percent	12	12.1	0.0009469999999999999
US National	4 wk ahead	Bin	percent	12.1	12.2	0.0009649999999999999
US National	4 wk ahead	Bin	percent	12.2	12.3	0.000972
US National	4 wk ahead	Bin	percent	12.3	12.4	0.0009699999999999999
US National	4 wk ahead	Bin	percent	12.4	12.5	0.0009599999999999999
US National	4 wk ahead	Bin	percent	12.5	12.6	0.000948
US National	4 wk ahead	Bin	percent	12.6	12.7	0.000937
US National	4 wk ahead	Bin	percent	12.7	12.8	0.000931
US National	4 wk ahead	Bin	percent	12.8	12.9	0.000931
US National	4 wk ahead	Bin	percent	12.9	13	0.000937
US National	4 wk ahead	Bin	percent	13	100	0.0094
