# Supplementary material for: Use of daily Internet search query data improves real-time projections of influenza epidemics
Source: J R Soc Interface. 2018 Oct 10;15(147):20180220. doi: 10.1098/rsif.2018.0220 (PMC6228485; doi:10.1098/rsif.2018.0220)
Supplement: Prediction results in FluChallenge format [file rsif20180220supp2.gz › Forecast-files/mss-15-wikiWEEKnoNOW/4-19_paramrep.txt]

{"LL"	{58.818457837011806	197.6355276824693	341.33592561273275	469.76894735095004}}
{"DD"	{2.936099138149116	4.172046951880076	5.943907042478067	6.633885343013968}}
{"R0max"	{1.5188031825925503	1.9053745186235957	2.742894188483534	3.1706012024896943}}
{"R0min"	{0.8508230136928612	0.9362086001781842	1.082469748133594	1.1706076365329616}}
{"Inf"	{846.6460810293606	1170.2391146431544	1644.327831578255	1818.3233155564894}}
{"Sus"	{55229.140530100834	60358.152134188	68266.2383355698	81969.80213625758}}
{"R0(t)"	{1.261106667772546	1.4503261130359153	1.8362542632693435	2.156738510813238}}
{"Reff"	{0.795192584501478	0.9696582386409582	1.184625663245992	1.4804180011377988}}
