# Supplementary material for: Use of daily Internet search query data improves real-time projections of influenza epidemics
Source: J R Soc Interface. 2018 Oct 10;15(147):20180220. doi: 10.1098/rsif.2018.0220 (PMC6228485; doi:10.1098/rsif.2018.0220)
Supplement: Prediction results in FluChallenge format [file rsif20180220supp2.gz › Forecast-files/mss-15-wikiWEEKnoNOW/7-6_paramrep.txt]

{"LL"	{87.24781091963216	180.69480364404322	343.3033367950326	452.1545339205864}}
{"DD"	{3.17235610336456	4.530990871852727	5.87953178735429	6.634122295231105}}
{"R0max"	{1.4945832380668607	1.9227065757844324	2.537472407261668	3.1249294373779057}}
{"R0min"	{0.8531691352792425	0.879616309123035	0.9961015829220965	1.133829763254143}}
{"Inf"	{672.8374467724025	967.8507544845799	1248.2627503942074	1430.0614347118508}}
{"Sus"	{69785.98861539715	73028.9653134181	79784.38021493827	87631.01850159952}}
{"R0(t)"	{1.0752470401636274	1.1968776821035878	1.3860835399975842	1.5038212248106524}}
{"Reff"	{0.852952242506945	0.928098707336703	1.0511810200055192	1.1530302683995928}}
