# Supplementary material for: Use of daily Internet search query data improves real-time projections of influenza epidemics
Source: J R Soc Interface. 2018 Oct 10;15(147):20180220. doi: 10.1098/rsif.2018.0220 (PMC6228485; doi:10.1098/rsif.2018.0220)
Supplement: Prediction results in FluChallenge format [file rsif20180220supp2.gz › Forecast-files/mss-15-wikiWEEKnoNOW/2012-EW16.csv]

Location	Target	Type	Unit	Bin_start_incl	Bin_end_notincl	Value
US National	1 wk ahead	Point	percent	NA	NA	1.4626000000000001
US National	1 wk ahead	Bin	percent	0	0,1	0.
US National	1 wk ahead	Bin	percent	0,1	0,2	0.
US National	1 wk ahead	Bin	percent	0,2	0,3	1.e-6
US National	1 wk ahead	Bin	percent	0,3	0,4	0.000018999999999999998
US National	1 wk ahead	Bin	percent	0,4	0,5	0.000178
US National	1 wk ahead	Bin	percent	0,5	0,6	0.001001
US National	1 wk ahead	Bin	percent	0,6	0,7	0.0036929999999999997
US National	1 wk ahead	Bin	percent	0,7	0,8	0.010235
US National	1 wk ahead	Bin	percent	0,8	0,9	0.022944
US National	1 wk ahead	Bin	percent	0,9	1	0.041872
US National	1 wk ahead	Bin	percent	1	1,1	0.064076
US National	1 wk ahead	Bin	percent	1,1	1,2	0.085446
US National	1 wk ahead	Bin	percent	1,2	1,3	0.10059499999999999
US National	1 wk ahead	Bin	percent	1,3	1,4	0.105414
US National	1 wk ahead	Bin	percent	1,4	1,5	0.101897
US National	1 wk ahead	Bin	percent	1,5	1,6	0.09601599999999999
US National	1 wk ahead	Bin	percent	1,6	1,7	0.08719199999999999
US National	1 wk ahead	Bin	percent	1,7	1,8	0.070825
US National	1 wk ahead	Bin	percent	1,8	1,9	0.050914
US National	1 wk ahead	Bin	percent	1,9	2	0.037843999999999996
US National	1 wk ahead	Bin	percent	2	2,1	0.03302
US National	1 wk ahead	Bin	percent	2,1	2,2	0.027617
US National	1 wk ahead	Bin	percent	2,2	2,3	0.017861
US National	1 wk ahead	Bin	percent	2,3	2,4	0.008623
US National	1 wk ahead	Bin	percent	2,4	2,5	0.004589
US National	1 wk ahead	Bin	percent	2,5	2,6	0.006241999999999999
US National	1 wk ahead	Bin	percent	2,6	2,7	0.009097
US National	1 wk ahead	Bin	percent	2,7	2,8	0.007866999999999999
US National	1 wk ahead	Bin	percent	2,8	2,9	0.0037709999999999996
US National	1 wk ahead	Bin	percent	2,9	3	0.0009939999999999999
US National	1 wk ahead	Bin	percent	3	3,1	0.000143
US National	1 wk ahead	Bin	percent	3,1	3,2	0.000011
US National	1 wk ahead	Bin	percent	3,2	3,3	0.
US National	1 wk ahead	Bin	percent	3,3	3,4	0.
US National	1 wk ahead	Bin	percent	3,4	3,5	0.
US National	1 wk ahead	Bin	percent	3,5	3,6	0.
US National	1 wk ahead	Bin	percent	3,6	3,7	0.
US National	1 wk ahead	Bin	percent	3,7	3,8	0.
US National	1 wk ahead	Bin	percent	3,8	3,9	0.
US National	1 wk ahead	Bin	percent	3,9	4	0.
US National	1 wk ahead	Bin	percent	4	4,1	0.
US National	1 wk ahead	Bin	percent	4,1	4,2	0.
US National	1 wk ahead	Bin	percent	4,2	4,3	0.
US National	1 wk ahead	Bin	percent	4,3	4,4	0.
US National	1 wk ahead	Bin	percent	4,4	4,5	0.
US National	1 wk ahead	Bin	percent	4,5	4,6	0.
US National	1 wk ahead	Bin	percent	4,6	4,7	0.
US National	1 wk ahead	Bin	percent	4,7	4,8	0.
US National	1 wk ahead	Bin	percent	4,8	4,9	0.
US National	1 wk ahead	Bin	percent	4,9	5	0.
US National	1 wk ahead	Bin	percent	5	5,1	0.
US National	1 wk ahead	Bin	percent	5,1	5,2	0.
US National	1 wk ahead	Bin	percent	5,2	5,3	0.
US National	1 wk ahead	Bin	percent	5,3	5,4	0.
US National	1 wk ahead	Bin	percent	5,4	5,5	0.
US National	1 wk ahead	Bin	percent	5,5	5,6	0.
US National	1 wk ahead	Bin	percent	5,6	5,7	0.
US National	1 wk ahead	Bin	percent	5,7	5,8	0.
US National	1 wk ahead	Bin	percent	5,8	5,9	0.
US National	1 wk ahead	Bin	percent	5,9	6	0.
US National	1 wk ahead	Bin	percent	6	6,1	0.
US National	1 wk ahead	Bin	percent	6,1	6,2	0.
US National	1 wk ahead	Bin	percent	6,2	6,3	0.
US National	1 wk ahead	Bin	percent	6,3	6,4	0.
US National	1 wk ahead	Bin	percent	6,4	6,5	0.
US National	1 wk ahead	Bin	percent	6,5	6,6	0.
US National	1 wk ahead	Bin	percent	6,6	6,7	0.
US National	1 wk ahead	Bin	percent	6,7	6,8	0.
US National	1 wk ahead	Bin	percent	6,8	6,9	0.
US National	1 wk ahead	Bin	percent	6,9	7	0.
US National	1 wk ahead	Bin	percent	7	7,1	0.
US National	1 wk ahead	Bin	percent	7,1	7,2	0.
US National	1 wk ahead	Bin	percent	7,2	7,3	0.
US National	1 wk ahead	Bin	percent	7,3	7,4	0.
US National	1 wk ahead	Bin	percent	7,4	7,5	0.
US National	1 wk ahead	Bin	percent	7,5	7,6	0.
US National	1 wk ahead	Bin	percent	7,6	7,7	0.
US National	1 wk ahead	Bin	percent	7,7	7,8	0.
US National	1 wk ahead	Bin	percent	7,8	7,9	0.
US National	1 wk ahead	Bin	percent	7,9	8	0.
US National	1 wk ahead	Bin	percent	8	8,1	0.
US National	1 wk ahead	Bin	percent	8,1	8,2	0.
US National	1 wk ahead	Bin	percent	8,2	8,3	0.
US National	1 wk ahead	Bin	percent	8,3	8,4	0.
US National	1 wk ahead	Bin	percent	8,4	8,5	0.
US National	1 wk ahead	Bin	percent	8,5	8,6	0.
US National	1 wk ahead	Bin	percent	8,6	8,7	0.
US National	1 wk ahead	Bin	percent	8,7	8,8	0.
US National	1 wk ahead	Bin	percent	8,8	8,9	0.
US National	1 wk ahead	Bin	percent	8,9	9	0.
US National	1 wk ahead	Bin	percent	9	9,1	0.
US National	1 wk ahead	Bin	percent	9,1	9,2	0.
US National	1 wk ahead	Bin	percent	9,2	9,3	0.
US National	1 wk ahead	Bin	percent	9,3	9,4	0.
US National	1 wk ahead	Bin	percent	9,4	9,5	0.
US National	1 wk ahead	Bin	percent	9,5	9,6	0.
US National	1 wk ahead	Bin	percent	9,6	9,7	0.
US National	1 wk ahead	Bin	percent	9,7	9,8	0.
US National	1 wk ahead	Bin	percent	9,8	9,9	0.
US National	1 wk ahead	Bin	percent	9,9	10	0.
US National	1 wk ahead	Bin	percent	10	10,1	0.
US National	1 wk ahead	Bin	percent	10,1	10,2	0.
US National	1 wk ahead	Bin	percent	10,2	10,3	0.
US National	1 wk ahead	Bin	percent	10,3	10,4	0.
US National	1 wk ahead	Bin	percent	10,4	10,5	0.
US National	1 wk ahead	Bin	percent	10,5	10,6	0.
US National	1 wk ahead	Bin	percent	10,6	10,7	0.
US National	1 wk ahead	Bin	percent	10,7	10,8	0.
US National	1 wk ahead	Bin	percent	10,8	10,9	0.
US National	1 wk ahead	Bin	percent	10,9	11	0.
US National	1 wk ahead	Bin	percent	11	11,1	0.
US National	1 wk ahead	Bin	percent	11,1	11,2	0.
US National	1 wk ahead	Bin	percent	11,2	11,3	0.
US National	1 wk ahead	Bin	percent	11,3	11,4	0.
US National	1 wk ahead	Bin	percent	11,4	11,5	0.
US National	1 wk ahead	Bin	percent	11,5	11,6	0.
US National	1 wk ahead	Bin	percent	11,6	11,7	0.
US National	1 wk ahead	Bin	percent	11,7	11,8	0.
US National	1 wk ahead	Bin	percent	11,8	11,9	0.
US National	1 wk ahead	Bin	percent	11,9	12	0.
US National	1 wk ahead	Bin	percent	12	12,1	0.
US National	1 wk ahead	Bin	percent	12,1	12,2	0.
US National	1 wk ahead	Bin	percent	12,2	12,3	0.
US National	1 wk ahead	Bin	percent	12,3	12,4	0.
US National	1 wk ahead	Bin	percent	12,4	12,5	0.
US National	1 wk ahead	Bin	percent	12,5	12,6	0.
US National	1 wk ahead	Bin	percent	12,6	12,7	0.
US National	1 wk ahead	Bin	percent	12,7	12,8	0.
US National	1 wk ahead	Bin	percent	12,8	12,9	0.
US National	1 wk ahead	Bin	percent	12,9	13	0.
US National	1 wk ahead	Bin	percent	13	100	0.
US National	2 wk ahead	Point	percent	NA	NA	1.254
US National	2 wk ahead	Bin	percent	0	0,1	0.00081
US National	2 wk ahead	Bin	percent	0,1	0,2	0.002309
US National	2 wk ahead	Bin	percent	0,2	0,3	0.005519
US National	2 wk ahead	Bin	percent	0,3	0,4	0.011224
US National	2 wk ahead	Bin	percent	0,4	0,5	0.019745
US National	2 wk ahead	Bin	percent	0,5	0,6	0.030639
US National	2 wk ahead	Bin	percent	0,6	0,7	0.042844
US National	2 wk ahead	Bin	percent	0,7	0,8	0.055067
US National	2 wk ahead	Bin	percent	0,8	0,9	0.065926
US National	2 wk ahead	Bin	percent	0,9	1	0.073868
US National	2 wk ahead	Bin	percent	1	1,1	0.077399
US National	2 wk ahead	Bin	percent	1,1	1,2	0.075859
US National	2 wk ahead	Bin	percent	1,2	1,3	0.070101
US National	2 wk ahead	Bin	percent	1,3	1,4	0.062217999999999996
US National	2 wk ahead	Bin	percent	1,4	1,5	0.054299999999999994
US National	2 wk ahead	Bin	percent	1,5	1,6	0.047428
US National	2 wk ahead	Bin	percent	1,6	1,7	0.041715999999999996
US National	2 wk ahead	Bin	percent	1,7	1,8	0.036878999999999995
US National	2 wk ahead	Bin	percent	1,8	1,9	0.032504
US National	2 wk ahead	Bin	percent	1,9	2	0.028176
US National	2 wk ahead	Bin	percent	2	2,1	0.023746999999999997
US National	2 wk ahead	Bin	percent	2,1	2,2	0.019434999999999997
US National	2 wk ahead	Bin	percent	2,2	2,3	0.015564999999999999
US National	2 wk ahead	Bin	percent	2,3	2,4	0.012386
US National	2 wk ahead	Bin	percent	2,4	2,5	0.010136
US National	2 wk ahead	Bin	percent	2,5	2,6	0.008952
US National	2 wk ahead	Bin	percent	2,6	2,7	0.008532999999999999
US National	2 wk ahead	Bin	percent	2,7	2,8	0.008172
US National	2 wk ahead	Bin	percent	2,8	2,9	0.007339
US National	2 wk ahead	Bin	percent	2,9	3	0.006124
US National	2 wk ahead	Bin	percent	3	3,1	0.005013
US National	2 wk ahead	Bin	percent	3,1	3,2	0.004339
US National	2 wk ahead	Bin	percent	3,2	3,3	0.004051
US National	2 wk ahead	Bin	percent	3,3	3,4	0.0038929999999999998
US National	2 wk ahead	Bin	percent	3,4	3,5	0.003722
US National	2 wk ahead	Bin	percent	3,5	3,6	0.003624
US National	2 wk ahead	Bin	percent	3,6	3,7	0.0037459999999999998
US National	2 wk ahead	Bin	percent	3,7	3,8	0.004001
US National	2 wk ahead	Bin	percent	3,8	3,9	0.004027
US National	2 wk ahead	Bin	percent	3,9	4	0.003519
US National	2 wk ahead	Bin	percent	4	4,1	0.002552
US National	2 wk ahead	Bin	percent	4,1	4,2	0.001504
US National	2 wk ahead	Bin	percent	4,2	4,3	0.000712
US National	2 wk ahead	Bin	percent	4,3	4,4	0.000269
US National	2 wk ahead	Bin	percent	4,4	4,5	0.00008099999999999999
US National	2 wk ahead	Bin	percent	4,5	4,6	0.000018999999999999998
US National	2 wk ahead	Bin	percent	4,6	4,7	4.e-6
US National	2 wk ahead	Bin	percent	4,7	4,8	1.e-6
US National	2 wk ahead	Bin	percent	4,8	4,9	0.
US National	2 wk ahead	Bin	percent	4,9	5	0.
US National	2 wk ahead	Bin	percent	5	5,1	0.
US National	2 wk ahead	Bin	percent	5,1	5,2	0.
US National	2 wk ahead	Bin	percent	5,2	5,3	0.
US National	2 wk ahead	Bin	percent	5,3	5,4	0.
US National	2 wk ahead	Bin	percent	5,4	5,5	0.
US National	2 wk ahead	Bin	percent	5,5	5,6	0.
US National	2 wk ahead	Bin	percent	5,6	5,7	0.
US National	2 wk ahead	Bin	percent	5,7	5,8	0.
US National	2 wk ahead	Bin	percent	5,8	5,9	0.
US National	2 wk ahead	Bin	percent	5,9	6	0.
US National	2 wk ahead	Bin	percent	6	6,1	0.
US National	2 wk ahead	Bin	percent	6,1	6,2	0.
US National	2 wk ahead	Bin	percent	6,2	6,3	0.
US National	2 wk ahead	Bin	percent	6,3	6,4	0.
US National	2 wk ahead	Bin	percent	6,4	6,5	0.
US National	2 wk ahead	Bin	percent	6,5	6,6	0.
US National	2 wk ahead	Bin	percent	6,6	6,7	0.
US National	2 wk ahead	Bin	percent	6,7	6,8	0.
US National	2 wk ahead	Bin	percent	6,8	6,9	0.
US National	2 wk ahead	Bin	percent	6,9	7	0.
US National	2 wk ahead	Bin	percent	7	7,1	0.
US National	2 wk ahead	Bin	percent	7,1	7,2	0.
US National	2 wk ahead	Bin	percent	7,2	7,3	0.
US National	2 wk ahead	Bin	percent	7,3	7,4	0.
US National	2 wk ahead	Bin	percent	7,4	7,5	0.
US National	2 wk ahead	Bin	percent	7,5	7,6	0.
US National	2 wk ahead	Bin	percent	7,6	7,7	0.
US National	2 wk ahead	Bin	percent	7,7	7,8	0.
US National	2 wk ahead	Bin	percent	7,8	7,9	0.
US National	2 wk ahead	Bin	percent	7,9	8	0.
US National	2 wk ahead	Bin	percent	8	8,1	0.
US National	2 wk ahead	Bin	percent	8,1	8,2	0.
US National	2 wk ahead	Bin	percent	8,2	8,3	0.
US National	2 wk ahead	Bin	percent	8,3	8,4	0.
US National	2 wk ahead	Bin	percent	8,4	8,5	0.
US National	2 wk ahead	Bin	percent	8,5	8,6	0.
US National	2 wk ahead	Bin	percent	8,6	8,7	0.
US National	2 wk ahead	Bin	percent	8,7	8,8	0.
US National	2 wk ahead	Bin	percent	8,8	8,9	0.
US National	2 wk ahead	Bin	percent	8,9	9	0.
US National	2 wk ahead	Bin	percent	9	9,1	0.
US National	2 wk ahead	Bin	percent	9,1	9,2	0.
US National	2 wk ahead	Bin	percent	9,2	9,3	0.
US National	2 wk ahead	Bin	percent	9,3	9,4	0.
US National	2 wk ahead	Bin	percent	9,4	9,5	0.
US National	2 wk ahead	Bin	percent	9,5	9,6	0.
US National	2 wk ahead	Bin	percent	9,6	9,7	0.
US National	2 wk ahead	Bin	percent	9,7	9,8	0.
US National	2 wk ahead	Bin	percent	9,8	9,9	0.
US National	2 wk ahead	Bin	percent	9,9	10	0.
US National	2 wk ahead	Bin	percent	10	10,1	0.
US National	2 wk ahead	Bin	percent	10,1	10,2	0.
US National	2 wk ahead	Bin	percent	10,2	10,3	0.
US National	2 wk ahead	Bin	percent	10,3	10,4	0.
US National	2 wk ahead	Bin	percent	10,4	10,5	0.
US National	2 wk ahead	Bin	percent	10,5	10,6	0.
US National	2 wk ahead	Bin	percent	10,6	10,7	0.
US National	2 wk ahead	Bin	percent	10,7	10,8	0.
US National	2 wk ahead	Bin	percent	10,8	10,9	0.
US National	2 wk ahead	Bin	percent	10,9	11	0.
US National	2 wk ahead	Bin	percent	11	11,1	0.
US National	2 wk ahead	Bin	percent	11,1	11,2	0.
US National	2 wk ahead	Bin	percent	11,2	11,3	0.
US National	2 wk ahead	Bin	percent	11,3	11,4	0.
US National	2 wk ahead	Bin	percent	11,4	11,5	0.
US National	2 wk ahead	Bin	percent	11,5	11,6	0.
US National	2 wk ahead	Bin	percent	11,6	11,7	0.
US National	2 wk ahead	Bin	percent	11,7	11,8	0.
US National	2 wk ahead	Bin	percent	11,8	11,9	0.
US National	2 wk ahead	Bin	percent	11,9	12	0.
US National	2 wk ahead	Bin	percent	12	12,1	0.
US National	2 wk ahead	Bin	percent	12,1	12,2	0.
US National	2 wk ahead	Bin	percent	12,2	12,3	0.
US National	2 wk ahead	Bin	percent	12,3	12,4	0.
US National	2 wk ahead	Bin	percent	12,4	12,5	0.
US National	2 wk ahead	Bin	percent	12,5	12,6	0.
US National	2 wk ahead	Bin	percent	12,6	12,7	0.
US National	2 wk ahead	Bin	percent	12,7	12,8	0.
US National	2 wk ahead	Bin	percent	12,8	12,9	0.
US National	2 wk ahead	Bin	percent	12,9	13	0.
US National	2 wk ahead	Bin	percent	13	100	0.
US National	3 wk ahead	Point	percent	NA	NA	1.0418
US National	3 wk ahead	Bin	percent	0	0,1	0.00895
US National	3 wk ahead	Bin	percent	0,1	0,2	0.015785999999999998
US National	3 wk ahead	Bin	percent	0,2	0,3	0.025183999999999998
US National	3 wk ahead	Bin	percent	0,3	0,4	0.036615
US National	3 wk ahead	Bin	percent	0,4	0,5	0.048771999999999996
US National	3 wk ahead	Bin	percent	0,5	0,6	0.059778
US National	3 wk ahead	Bin	percent	0,6	0,7	0.067748
US National	3 wk ahead	Bin	percent	0,7	0,8	0.07152399999999999
US National	3 wk ahead	Bin	percent	0,8	0,9	0.07114999999999999
US National	3 wk ahead	Bin	percent	0,9	1	0.06768199999999999
US National	3 wk ahead	Bin	percent	1	1,1	0.062446999999999996
US National	3 wk ahead	Bin	percent	1,1	1,2	0.056358
US National	3 wk ahead	Bin	percent	1,2	1,3	0.049823
US National	3 wk ahead	Bin	percent	1,3	1,4	0.043123999999999996
US National	3 wk ahead	Bin	percent	1,4	1,5	0.036694
US National	3 wk ahead	Bin	percent	1,5	1,6	0.031039999999999998
US National	3 wk ahead	Bin	percent	1,6	1,7	0.026463
US National	3 wk ahead	Bin	percent	1,7	1,8	0.022921999999999998
US National	3 wk ahead	Bin	percent	1,8	1,9	0.020131
US National	3 wk ahead	Bin	percent	1,9	2	0.017795
US National	3 wk ahead	Bin	percent	2	2,1	0.015753
US National	3 wk ahead	Bin	percent	2,1	2,2	0.013970999999999999
US National	3 wk ahead	Bin	percent	2,2	2,3	0.012419999999999999
US National	3 wk ahead	Bin	percent	2,3	2,4	0.011006
US National	3 wk ahead	Bin	percent	2,4	2,5	0.009599
US National	3 wk ahead	Bin	percent	2,5	2,6	0.008149
US National	3 wk ahead	Bin	percent	2,6	2,7	0.0067599999999999995
US National	3 wk ahead	Bin	percent	2,7	2,8	0.005638
US National	3 wk ahead	Bin	percent	2,8	2,9	0.004932
US National	3 wk ahead	Bin	percent	2,9	3	0.004599
US National	3 wk ahead	Bin	percent	3	3,1	0.004395
US National	3 wk ahead	Bin	percent	3,1	3,2	0.00403
US National	3 wk ahead	Bin	percent	3,2	3,3	0.003379
US National	3 wk ahead	Bin	percent	3,3	3,4	0.0025919999999999997
US National	3 wk ahead	Bin	percent	3,4	3,5	0.002009
US National	3 wk ahead	Bin	percent	3,5	3,6	0.001936
US National	3 wk ahead	Bin	percent	3,6	3,7	0.002461
US National	3 wk ahead	Bin	percent	3,7	3,8	0.0033799999999999998
US National	3 wk ahead	Bin	percent	3,8	3,9	0.004294
US National	3 wk ahead	Bin	percent	3,9	4	0.00482
US National	3 wk ahead	Bin	percent	4	4,1	0.004801
US National	3 wk ahead	Bin	percent	4,1	4,2	0.004358
US National	3 wk ahead	Bin	percent	4,2	4,3	0.00375
US National	3 wk ahead	Bin	percent	4,3	4,4	0.003172
US National	3 wk ahead	Bin	percent	4,4	4,5	0.0026639999999999997
US National	3 wk ahead	Bin	percent	4,5	4,6	0.002204
US National	3 wk ahead	Bin	percent	4,6	4,7	0.001829
US National	3 wk ahead	Bin	percent	4,7	4,8	0.0016359999999999999
US National	3 wk ahead	Bin	percent	4,8	4,9	0.00166
US National	3 wk ahead	Bin	percent	4,9	5	0.001787
US National	3 wk ahead	Bin	percent	5	5,1	0.0018139999999999999
US National	3 wk ahead	Bin	percent	5,1	5,2	0.001609
US National	3 wk ahead	Bin	percent	5,2	5,3	0.001205
US National	3 wk ahead	Bin	percent	5,3	5,4	0.000754
US National	3 wk ahead	Bin	percent	5,4	5,5	0.000392
US National	3 wk ahead	Bin	percent	5,5	5,6	0.000169
US National	3 wk ahead	Bin	percent	5,6	5,7	0.000061
US National	3 wk ahead	Bin	percent	5,7	5,8	0.000018
US National	3 wk ahead	Bin	percent	5,8	5,9	4.e-6
US National	3 wk ahead	Bin	percent	5,9	6	1.e-6
US National	3 wk ahead	Bin	percent	6	6,1	0.
US National	3 wk ahead	Bin	percent	6,1	6,2	0.
US National	3 wk ahead	Bin	percent	6,2	6,3	0.
US National	3 wk ahead	Bin	percent	6,3	6,4	0.
US National	3 wk ahead	Bin	percent	6,4	6,5	0.
US National	3 wk ahead	Bin	percent	6,5	6,6	0.
US National	3 wk ahead	Bin	percent	6,6	6,7	0.
US National	3 wk ahead	Bin	percent	6,7	6,8	0.
US National	3 wk ahead	Bin	percent	6,8	6,9	0.
US National	3 wk ahead	Bin	percent	6,9	7	0.
US National	3 wk ahead	Bin	percent	7	7,1	0.
US National	3 wk ahead	Bin	percent	7,1	7,2	0.
US National	3 wk ahead	Bin	percent	7,2	7,3	0.
US National	3 wk ahead	Bin	percent	7,3	7,4	0.
US National	3 wk ahead	Bin	percent	7,4	7,5	0.
US National	3 wk ahead	Bin	percent	7,5	7,6	0.
US National	3 wk ahead	Bin	percent	7,6	7,7	0.
US National	3 wk ahead	Bin	percent	7,7	7,8	0.
US National	3 wk ahead	Bin	percent	7,8	7,9	0.
US National	3 wk ahead	Bin	percent	7,9	8	0.
US National	3 wk ahead	Bin	percent	8	8,1	0.
US National	3 wk ahead	Bin	percent	8,1	8,2	0.
US National	3 wk ahead	Bin	percent	8,2	8,3	0.
US National	3 wk ahead	Bin	percent	8,3	8,4	0.
US National	3 wk ahead	Bin	percent	8,4	8,5	0.
US National	3 wk ahead	Bin	percent	8,5	8,6	0.
US National	3 wk ahead	Bin	percent	8,6	8,7	0.
US National	3 wk ahead	Bin	percent	8,7	8,8	0.
US National	3 wk ahead	Bin	percent	8,8	8,9	0.
US National	3 wk ahead	Bin	percent	8,9	9	0.
US National	3 wk ahead	Bin	percent	9	9,1	0.
US National	3 wk ahead	Bin	percent	9,1	9,2	0.
US National	3 wk ahead	Bin	percent	9,2	9,3	0.
US National	3 wk ahead	Bin	percent	9,3	9,4	0.
US National	3 wk ahead	Bin	percent	9,4	9,5	0.
US National	3 wk ahead	Bin	percent	9,5	9,6	0.
US National	3 wk ahead	Bin	percent	9,6	9,7	0.
US National	3 wk ahead	Bin	percent	9,7	9,8	0.
US National	3 wk ahead	Bin	percent	9,8	9,9	0.
US National	3 wk ahead	Bin	percent	9,9	10	0.
US National	3 wk ahead	Bin	percent	10	10,1	0.
US National	3 wk ahead	Bin	percent	10,1	10,2	0.
US National	3 wk ahead	Bin	percent	10,2	10,3	0.
US National	3 wk ahead	Bin	percent	10,3	10,4	0.
US National	3 wk ahead	Bin	percent	10,4	10,5	0.
US National	3 wk ahead	Bin	percent	10,5	10,6	0.
US National	3 wk ahead	Bin	percent	10,6	10,7	0.
US National	3 wk ahead	Bin	percent	10,7	10,8	0.
US National	3 wk ahead	Bin	percent	10,8	10,9	0.
US National	3 wk ahead	Bin	percent	10,9	11	0.
US National	3 wk ahead	Bin	percent	11	11,1	0.
US National	3 wk ahead	Bin	percent	11,1	11,2	0.
US National	3 wk ahead	Bin	percent	11,2	11,3	0.
US National	3 wk ahead	Bin	percent	11,3	11,4	0.
US National	3 wk ahead	Bin	percent	11,4	11,5	0.
US National	3 wk ahead	Bin	percent	11,5	11,6	0.
US National	3 wk ahead	Bin	percent	11,6	11,7	0.
US National	3 wk ahead	Bin	percent	11,7	11,8	0.
US National	3 wk ahead	Bin	percent	11,8	11,9	0.
US National	3 wk ahead	Bin	percent	11,9	12	0.
US National	3 wk ahead	Bin	percent	12	12,1	0.
US National	3 wk ahead	Bin	percent	12,1	12,2	0.
US National	3 wk ahead	Bin	percent	12,2	12,3	0.
US National	3 wk ahead	Bin	percent	12,3	12,4	0.
US National	3 wk ahead	Bin	percent	12,4	12,5	0.
US National	3 wk ahead	Bin	percent	12,5	12,6	0.
US National	3 wk ahead	Bin	percent	12,6	12,7	0.
US National	3 wk ahead	Bin	percent	12,7	12,8	0.
US National	3 wk ahead	Bin	percent	12,8	12,9	0.
US National	3 wk ahead	Bin	percent	12,9	13	0.
US National	3 wk ahead	Bin	percent	13	100	0.
US National	4 wk ahead	Point	percent	NA	NA	0.8512000000000001
US National	4 wk ahead	Bin	percent	0	0,1	0.021987
US National	4 wk ahead	Bin	percent	0,1	0,2	0.034247
US National	4 wk ahead	Bin	percent	0,2	0,3	0.048132
US National	4 wk ahead	Bin	percent	0,3	0,4	0.061538999999999996
US National	4 wk ahead	Bin	percent	0,4	0,5	0.07198199999999999
US National	4 wk ahead	Bin	percent	0,5	0,6	0.07746299999999999
US National	4 wk ahead	Bin	percent	0,6	0,7	0.077374
US National	4 wk ahead	Bin	percent	0,7	0,8	0.07273299999999999
US National	4 wk ahead	Bin	percent	0,8	0,9	0.06542099999999999
US National	4 wk ahead	Bin	percent	0,9	1	0.057144999999999994
US National	4 wk ahead	Bin	percent	1	1,1	0.049012
US National	4 wk ahead	Bin	percent	1,1	1,2	0.041663
US National	4 wk ahead	Bin	percent	1,2	1,3	0.03544
US National	4 wk ahead	Bin	percent	1,3	1,4	0.030366999999999998
US National	4 wk ahead	Bin	percent	1,4	1,5	0.026216999999999997
US National	4 wk ahead	Bin	percent	1,5	1,6	0.022666
US National	4 wk ahead	Bin	percent	1,6	1,7	0.01943
US National	4 wk ahead	Bin	percent	1,7	1,8	0.016323999999999998
US National	4 wk ahead	Bin	percent	1,8	1,9	0.013375999999999999
US National	4 wk ahead	Bin	percent	1,9	2	0.010891
US National	4 wk ahead	Bin	percent	2	2,1	0.009295
US National	4 wk ahead	Bin	percent	2,1	2,2	0.008768999999999999
US National	4 wk ahead	Bin	percent	2,2	2,3	0.008990999999999999
US National	4 wk ahead	Bin	percent	2,3	2,4	0.009282
US National	4 wk ahead	Bin	percent	2,4	2,5	0.009079
US National	4 wk ahead	Bin	percent	2,5	2,6	0.008277
US National	4 wk ahead	Bin	percent	2,6	2,7	0.007130999999999999
US National	4 wk ahead	Bin	percent	2,7	2,8	0.005939
US National	4 wk ahead	Bin	percent	2,8	2,9	0.004888
US National	4 wk ahead	Bin	percent	2,9	3	0.004091
US National	4 wk ahead	Bin	percent	3	3,1	0.003594
US National	4 wk ahead	Bin	percent	3,1	3,2	0.0033369999999999997
US National	4 wk ahead	Bin	percent	3,2	3,3	0.003176
US National	4 wk ahead	Bin	percent	3,3	3,4	0.00298
US National	4 wk ahead	Bin	percent	3,4	3,5	0.002719
US National	4 wk ahead	Bin	percent	3,5	3,6	0.002515
US National	4 wk ahead	Bin	percent	3,6	3,7	0.002565
US National	4 wk ahead	Bin	percent	3,7	3,8	0.0029479999999999997
US National	4 wk ahead	Bin	percent	3,8	3,9	0.003463
US National	4 wk ahead	Bin	percent	3,9	4	0.0037159999999999997
US National	4 wk ahead	Bin	percent	4	4,1	0.00342
US National	4 wk ahead	Bin	percent	4,1	4,2	0.00264
US National	4 wk ahead	Bin	percent	4,2	4,3	0.001727
US National	4 wk ahead	Bin	percent	4,3	4,4	0.0010479999999999999
US National	4 wk ahead	Bin	percent	4,4	4,5	0.000793
US National	4 wk ahead	Bin	percent	4,5	4,6	0.0009509999999999999
US National	4 wk ahead	Bin	percent	4,6	4,7	0.0013779999999999999
US National	4 wk ahead	Bin	percent	4,7	4,8	0.00187
US National	4 wk ahead	Bin	percent	4,8	4,9	0.00225
US National	4 wk ahead	Bin	percent	4,9	5	0.00245
US National	4 wk ahead	Bin	percent	5	5,1	0.002497
US National	4 wk ahead	Bin	percent	5,1	5,2	0.002412
US National	4 wk ahead	Bin	percent	5,2	5,3	0.0021739999999999997
US National	4 wk ahead	Bin	percent	5,3	5,4	0.0018
US National	4 wk ahead	Bin	percent	5,4	5,5	0.001423
US National	4 wk ahead	Bin	percent	5,5	5,6	0.001233
US National	4 wk ahead	Bin	percent	5,6	5,7	0.0013239999999999999
US National	4 wk ahead	Bin	percent	5,7	5,8	0.001594
US National	4 wk ahead	Bin	percent	5,8	5,9	0.001807
US National	4 wk ahead	Bin	percent	5,9	6	0.0017599999999999998
US National	4 wk ahead	Bin	percent	6	6,1	0.001429
US National	4 wk ahead	Bin	percent	6,1	6,2	0.000958
US National	4 wk ahead	Bin	percent	6,2	6,3	0.000529
US National	4 wk ahead	Bin	percent	6,3	6,4	0.00024099999999999998
US National	4 wk ahead	Bin	percent	6,4	6,5	0.00008999999999999999
US National	4 wk ahead	Bin	percent	6,5	6,6	0.000028
US National	4 wk ahead	Bin	percent	6,6	6,7	7.e-6
US National	4 wk ahead	Bin	percent	6,7	6,8	1.e-6
US National	4 wk ahead	Bin	percent	6,8	6,9	0.
US National	4 wk ahead	Bin	percent	6,9	7	0.
US National	4 wk ahead	Bin	percent	7	7,1	0.
US National	4 wk ahead	Bin	percent	7,1	7,2	0.
US National	4 wk ahead	Bin	percent	7,2	7,3	0.
US National	4 wk ahead	Bin	percent	7,3	7,4	0.
US National	4 wk ahead	Bin	percent	7,4	7,5	0.
US National	4 wk ahead	Bin	percent	7,5	7,6	0.
US National	4 wk ahead	Bin	percent	7,6	7,7	0.
US National	4 wk ahead	Bin	percent	7,7	7,8	0.
US National	4 wk ahead	Bin	percent	7,8	7,9	0.
US National	4 wk ahead	Bin	percent	7,9	8	0.
US National	4 wk ahead	Bin	percent	8	8,1	0.
US National	4 wk ahead	Bin	percent	8,1	8,2	0.
US National	4 wk ahead	Bin	percent	8,2	8,3	0.
US National	4 wk ahead	Bin	percent	8,3	8,4	0.
US National	4 wk ahead	Bin	percent	8,4	8,5	0.
US National	4 wk ahead	Bin	percent	8,5	8,6	0.
US National	4 wk ahead	Bin	percent	8,6	8,7	0.
US National	4 wk ahead	Bin	percent	8,7	8,8	0.
US National	4 wk ahead	Bin	percent	8,8	8,9	0.
US National	4 wk ahead	Bin	percent	8,9	9	0.
US National	4 wk ahead	Bin	percent	9	9,1	0.
US National	4 wk ahead	Bin	percent	9,1	9,2	0.
US National	4 wk ahead	Bin	percent	9,2	9,3	0.
US National	4 wk ahead	Bin	percent	9,3	9,4	0.
US National	4 wk ahead	Bin	percent	9,4	9,5	0.
US National	4 wk ahead	Bin	percent	9,5	9,6	0.
US National	4 wk ahead	Bin	percent	9,6	9,7	0.
US National	4 wk ahead	Bin	percent	9,7	9,8	0.
US National	4 wk ahead	Bin	percent	9,8	9,9	0.
US National	4 wk ahead	Bin	percent	9,9	10	0.
US National	4 wk ahead	Bin	percent	10	10,1	0.
US National	4 wk ahead	Bin	percent	10,1	10,2	0.
US National	4 wk ahead	Bin	percent	10,2	10,3	0.
US National	4 wk ahead	Bin	percent	10,3	10,4	0.
US National	4 wk ahead	Bin	percent	10,4	10,5	0.
US National	4 wk ahead	Bin	percent	10,5	10,6	0.
US National	4 wk ahead	Bin	percent	10,6	10,7	0.
US National	4 wk ahead	Bin	percent	10,7	10,8	0.
US National	4 wk ahead	Bin	percent	10,8	10,9	0.
US National	4 wk ahead	Bin	percent	10,9	11	0.
US National	4 wk ahead	Bin	percent	11	11,1	0.
US National	4 wk ahead	Bin	percent	11,1	11,2	0.
US National	4 wk ahead	Bin	percent	11,2	11,3	0.
US National	4 wk ahead	Bin	percent	11,3	11,4	0.
US National	4 wk ahead	Bin	percent	11,4	11,5	0.
US National	4 wk ahead	Bin	percent	11,5	11,6	0.
US National	4 wk ahead	Bin	percent	11,6	11,7	0.
US National	4 wk ahead	Bin	percent	11,7	11,8	0.
US National	4 wk ahead	Bin	percent	11,8	11,9	0.
US National	4 wk ahead	Bin	percent	11,9	12	0.
US National	4 wk ahead	Bin	percent	12	12,1	0.
US National	4 wk ahead	Bin	percent	12,1	12,2	0.
US National	4 wk ahead	Bin	percent	12,2	12,3	0.
US National	4 wk ahead	Bin	percent	12,3	12,4	0.
US National	4 wk ahead	Bin	percent	12,4	12,5	0.
US National	4 wk ahead	Bin	percent	12,5	12,6	0.
US National	4 wk ahead	Bin	percent	12,6	12,7	0.
US National	4 wk ahead	Bin	percent	12,7	12,8	0.
US National	4 wk ahead	Bin	percent	12,8	12,9	0.
US National	4 wk ahead	Bin	percent	12,9	13	0.
US National	4 wk ahead	Bin	percent	13	100	0.
