# Supplementary material for: Use of daily Internet search query data improves real-time projections of influenza epidemics
Source: J R Soc Interface. 2018 Oct 10;15(147):20180220. doi: 10.1098/rsif.2018.0220 (PMC6228485; doi:10.1098/rsif.2018.0220)
Supplement: Prediction results in FluChallenge format [file rsif20180220supp2.gz › Forecast-files/mss-15-wikiWEEKnoNOW/1-12_paramrep.txt]

{"LL"	{42.697035597552954	158.52994545959874	371.03482230999913	464.1807096517189}}
{"DD"	{3.0317463348743097	4.754935557425282	5.9055213800347985	6.670676367671578}}
{"R0max"	{1.4265123328081417	1.5884160774210547	2.3127286606511	2.8391868609756212}}
{"R0min"	{0.8565771625684249	0.9129221681531369	1.0603257440093532	1.161260719638202}}
{"Inf"	{572.4578033047005	871.6105767582845	1110.4379368082157	1244.0688469761883}}
{"Sus"	{66131.13941672482	68969.38982799037	76963.0791378635	86448.44268057524}}
{"R0(t)"	{1.1400246694747889	1.2827496642382406	1.5351085126216786	1.7182702120479025}}
{"Reff"	{0.8232223491261721	0.9266056412124416	1.1648325913615296	1.2748979311013768}}
