# Supplementary material for: Use of daily Internet search query data improves real-time projections of influenza epidemics
Source: J R Soc Interface. 2018 Oct 10;15(147):20180220. doi: 10.1098/rsif.2018.0220 (PMC6228485; doi:10.1098/rsif.2018.0220)
Supplement: Prediction results in FluChallenge format [file rsif20180220supp2.gz › Forecast-files/mss-15-wikiWEEKnoNOW/4-12_paramrep.txt]

{"LL"	{73.91010497514945	188.41251864552834	362.30701744924477	460.8729687488901}}
{"DD"	{3.257124607123988	4.552214631598508	5.951791428413824	6.457801690316905}}
{"R0max"	{1.3944295117720946	1.7970165130302687	2.550576795053432	2.9258591042621855}}
{"R0min"	{0.8430038671122124	0.8866964806049763	1.0898675456271427	1.1448121609582436}}
{"Inf"	{770.6919339836484	1052.5778659629898	1374.4108863903589	1496.6069775632843}}
{"Sus"	{63225.73260011012	67079.81298211294	72884.57094437408	77935.92544666569}}
{"R0(t)"	{1.1507677545538433	1.320487774992132	1.6668254161943454	1.8343092890616366}}
{"Reff"	{0.8369203834079383	0.9364821540179633	1.1408311486269616	1.2942744768176564}}
