# Supplementary material for: Use of daily Internet search query data improves real-time projections of influenza epidemics
Source: J R Soc Interface. 2018 Oct 10;15(147):20180220. doi: 10.1098/rsif.2018.0220 (PMC6228485; doi:10.1098/rsif.2018.0220)
Supplement: Prediction results in FluChallenge format [file rsif20180220supp2.gz › Forecast-files/mss-15-wikiWEEKnoNOW/2014-EW51.csv]

Location	Target	Type	Unit	Bin_start_incl	Bin_end_notincl	Value
US National	1 wk ahead	Point	percent	NA	NA	6.1656
US National	1 wk ahead	Bin	percent	0	0.1	0.
US National	1 wk ahead	Bin	percent	0.1	0.2	0.
US National	1 wk ahead	Bin	percent	0.2	0.3	0.
US National	1 wk ahead	Bin	percent	0.3	0.4	0.
US National	1 wk ahead	Bin	percent	0.4	0.5	0.
US National	1 wk ahead	Bin	percent	0.5	0.6	0.
US National	1 wk ahead	Bin	percent	0.6	0.7	1.e-6
US National	1 wk ahead	Bin	percent	0.7	0.8	1.e-6
US National	1 wk ahead	Bin	percent	0.8	0.9	2.e-6
US National	1 wk ahead	Bin	percent	0.9	1	4.e-6
US National	1 wk ahead	Bin	percent	1	1.1	7.e-6
US National	1 wk ahead	Bin	percent	1.1	1.2	0.000012
US National	1 wk ahead	Bin	percent	1.2	1.3	0.000021
US National	1 wk ahead	Bin	percent	1.3	1.4	0.000034
US National	1 wk ahead	Bin	percent	1.4	1.5	0.000054
US National	1 wk ahead	Bin	percent	1.5	1.6	0.000084
US National	1 wk ahead	Bin	percent	1.6	1.7	0.000129
US National	1 wk ahead	Bin	percent	1.7	1.8	0.000192
US National	1 wk ahead	Bin	percent	1.8	1.9	0.000281
US National	1 wk ahead	Bin	percent	1.9	2	0.000401
US National	1 wk ahead	Bin	percent	2	2.1	0.00056
US National	1 wk ahead	Bin	percent	2.1	2.2	0.000766
US National	1 wk ahead	Bin	percent	2.2	2.3	0.0010249999999999999
US National	1 wk ahead	Bin	percent	2.3	2.4	0.001344
US National	1 wk ahead	Bin	percent	2.4	2.5	0.001727
US National	1 wk ahead	Bin	percent	2.5	2.6	0.002176
US National	1 wk ahead	Bin	percent	2.6	2.7	0.0026899999999999997
US National	1 wk ahead	Bin	percent	2.7	2.8	0.0032649999999999997
US National	1 wk ahead	Bin	percent	2.8	2.9	0.003895
US National	1 wk ahead	Bin	percent	2.9	3	0.004569999999999999
US National	1 wk ahead	Bin	percent	3	3.1	0.00528
US National	1 wk ahead	Bin	percent	3.1	3.2	0.0060149999999999995
US National	1 wk ahead	Bin	percent	3.2	3.3	0.006764
US National	1 wk ahead	Bin	percent	3.3	3.4	0.00752
US National	1 wk ahead	Bin	percent	3.4	3.5	0.008275
US National	1 wk ahead	Bin	percent	3.5	3.6	0.009028
US National	1 wk ahead	Bin	percent	3.6	3.7	0.009776
US National	1 wk ahead	Bin	percent	3.7	3.8	0.01052
US National	1 wk ahead	Bin	percent	3.8	3.9	0.011262
US National	1 wk ahead	Bin	percent	3.9	4	0.012003
US National	1 wk ahead	Bin	percent	4	4.1	0.012744
US National	1 wk ahead	Bin	percent	4.1	4.2	0.013484
US National	1 wk ahead	Bin	percent	4.2	4.3	0.014221999999999999
US National	1 wk ahead	Bin	percent	4.3	4.4	0.014950999999999999
US National	1 wk ahead	Bin	percent	4.4	4.5	0.015667
US National	1 wk ahead	Bin	percent	4.5	4.6	0.01636
US National	1 wk ahead	Bin	percent	4.6	4.7	0.017020999999999998
US National	1 wk ahead	Bin	percent	4.7	4.8	0.017638
US National	1 wk ahead	Bin	percent	4.8	4.9	0.018202
US National	1 wk ahead	Bin	percent	4.9	5	0.018701
US National	1 wk ahead	Bin	percent	5	5.1	0.019126999999999998
US National	1 wk ahead	Bin	percent	5.1	5.2	0.019473999999999998
US National	1 wk ahead	Bin	percent	5.2	5.3	0.01974
US National	1 wk ahead	Bin	percent	5.3	5.4	0.019927999999999998
US National	1 wk ahead	Bin	percent	5.4	5.5	0.020043
US National	1 wk ahead	Bin	percent	5.5	5.6	0.020096
US National	1 wk ahead	Bin	percent	5.6	5.7	0.020099
US National	1 wk ahead	Bin	percent	5.7	5.8	0.020065
US National	1 wk ahead	Bin	percent	5.8	5.9	0.020007
US National	1 wk ahead	Bin	percent	5.9	6	0.019933
US National	1 wk ahead	Bin	percent	6	6.1	0.019849
US National	1 wk ahead	Bin	percent	6.1	6.2	0.019754999999999998
US National	1 wk ahead	Bin	percent	6.2	6.3	0.019644
US National	1 wk ahead	Bin	percent	6.3	6.4	0.019507999999999998
US National	1 wk ahead	Bin	percent	6.4	6.5	0.019334
US National	1 wk ahead	Bin	percent	6.5	6.6	0.019108
US National	1 wk ahead	Bin	percent	6.6	6.7	0.018819
US National	1 wk ahead	Bin	percent	6.7	6.8	0.018459
US National	1 wk ahead	Bin	percent	6.8	6.9	0.018023
US National	1 wk ahead	Bin	percent	6.9	7	0.017513
US National	1 wk ahead	Bin	percent	7	7.1	0.016939
US National	1 wk ahead	Bin	percent	7.1	7.2	0.016314
US National	1 wk ahead	Bin	percent	7.2	7.3	0.015656
US National	1 wk ahead	Bin	percent	7.3	7.4	0.014983
US National	1 wk ahead	Bin	percent	7.4	7.5	0.014315999999999999
US National	1 wk ahead	Bin	percent	7.5	7.6	0.013670999999999999
US National	1 wk ahead	Bin	percent	7.6	7.7	0.013061999999999999
US National	1 wk ahead	Bin	percent	7.7	7.8	0.012497
US National	1 wk ahead	Bin	percent	7.8	7.9	0.011977
US National	1 wk ahead	Bin	percent	7.9	8	0.011498
US National	1 wk ahead	Bin	percent	8	8.1	0.011049999999999999
US National	1 wk ahead	Bin	percent	8.1	8.2	0.010622
US National	1 wk ahead	Bin	percent	8.2	8.3	0.010197
US National	1 wk ahead	Bin	percent	8.3	8.4	0.009762999999999999
US National	1 wk ahead	Bin	percent	8.4	8.5	0.009306
US National	1 wk ahead	Bin	percent	8.5	8.6	0.00882
US National	1 wk ahead	Bin	percent	8.6	8.7	0.008298999999999999
US National	1 wk ahead	Bin	percent	8.7	8.8	0.007745999999999999
US National	1 wk ahead	Bin	percent	8.8	8.9	0.007168
US National	1 wk ahead	Bin	percent	8.9	9	0.0065769999999999995
US National	1 wk ahead	Bin	percent	9	9.1	0.005987
US National	1 wk ahead	Bin	percent	9.1	9.2	0.005418
US National	1 wk ahead	Bin	percent	9.2	9.3	0.004885
US National	1 wk ahead	Bin	percent	9.3	9.4	0.004406
US National	1 wk ahead	Bin	percent	9.4	9.5	0.003992
US National	1 wk ahead	Bin	percent	9.5	9.6	0.0036539999999999997
US National	1 wk ahead	Bin	percent	9.6	9.7	0.0033929999999999997
US National	1 wk ahead	Bin	percent	9.7	9.8	0.003208
US National	1 wk ahead	Bin	percent	9.8	9.9	0.003091
US National	1 wk ahead	Bin	percent	9.9	10	0.003031
US National	1 wk ahead	Bin	percent	10	10.1	0.0030099999999999997
US National	1 wk ahead	Bin	percent	10.1	10.2	0.003013
US National	1 wk ahead	Bin	percent	10.2	10.3	0.003023
US National	1 wk ahead	Bin	percent	10.3	10.4	0.003023
US National	1 wk ahead	Bin	percent	10.4	10.5	0.003002
US National	1 wk ahead	Bin	percent	10.5	10.6	0.00295
US National	1 wk ahead	Bin	percent	10.6	10.7	0.002862
US National	1 wk ahead	Bin	percent	10.7	10.8	0.002738
US National	1 wk ahead	Bin	percent	10.8	10.9	0.002582
US National	1 wk ahead	Bin	percent	10.9	11	0.002399
US National	1 wk ahead	Bin	percent	11	11.1	0.002199
US National	1 wk ahead	Bin	percent	11.1	11.2	0.00199
US National	1 wk ahead	Bin	percent	11.2	11.3	0.001782
US National	1 wk ahead	Bin	percent	11.3	11.4	0.0015849999999999998
US National	1 wk ahead	Bin	percent	11.4	11.5	0.001406
US National	1 wk ahead	Bin	percent	11.5	11.6	0.001251
US National	1 wk ahead	Bin	percent	11.6	11.7	0.0011229999999999999
US National	1 wk ahead	Bin	percent	11.7	11.8	0.001024
US National	1 wk ahead	Bin	percent	11.8	11.9	0.000954
US National	1 wk ahead	Bin	percent	11.9	12	0.000909
US National	1 wk ahead	Bin	percent	12	12.1	0.000886
US National	1 wk ahead	Bin	percent	12.1	12.2	0.0008799999999999999
US National	1 wk ahead	Bin	percent	12.2	12.3	0.000887
US National	1 wk ahead	Bin	percent	12.3	12.4	0.0009029999999999999
US National	1 wk ahead	Bin	percent	12.4	12.5	0.0009209999999999999
US National	1 wk ahead	Bin	percent	12.5	12.6	0.00094
US National	1 wk ahead	Bin	percent	12.6	12.7	0.0009559999999999999
US National	1 wk ahead	Bin	percent	12.7	12.8	0.000967
US National	1 wk ahead	Bin	percent	12.8	12.9	0.000971
US National	1 wk ahead	Bin	percent	12.9	13	0.000968
US National	1 wk ahead	Bin	percent	13	100	0.01917
US National	2 wk ahead	Point	percent	NA	NA	8.716
US National	2 wk ahead	Bin	percent	0	0.1	0.000327
US National	2 wk ahead	Bin	percent	0.1	0.2	0.000374
US National	2 wk ahead	Bin	percent	0.2	0.3	0.00042699999999999997
US National	2 wk ahead	Bin	percent	0.3	0.4	0.00048499999999999997
US National	2 wk ahead	Bin	percent	0.4	0.5	0.000549
US National	2 wk ahead	Bin	percent	0.5	0.6	0.000619
US National	2 wk ahead	Bin	percent	0.6	0.7	0.000696
US National	2 wk ahead	Bin	percent	0.7	0.8	0.000779
US National	2 wk ahead	Bin	percent	0.8	0.9	0.000869
US National	2 wk ahead	Bin	percent	0.9	1	0.000967
US National	2 wk ahead	Bin	percent	1	1.1	0.001071
US National	2 wk ahead	Bin	percent	1.1	1.2	0.001183
US National	2 wk ahead	Bin	percent	1.2	1.3	0.001302
US National	2 wk ahead	Bin	percent	1.3	1.4	0.001428
US National	2 wk ahead	Bin	percent	1.4	1.5	0.001562
US National	2 wk ahead	Bin	percent	1.5	1.6	0.001702
US National	2 wk ahead	Bin	percent	1.6	1.7	0.001849
US National	2 wk ahead	Bin	percent	1.7	1.8	0.002002
US National	2 wk ahead	Bin	percent	1.8	1.9	0.002162
US National	2 wk ahead	Bin	percent	1.9	2	0.002327
US National	2 wk ahead	Bin	percent	2	2.1	0.002498
US National	2 wk ahead	Bin	percent	2.1	2.2	0.002673
US National	2 wk ahead	Bin	percent	2.2	2.3	0.002853
US National	2 wk ahead	Bin	percent	2.3	2.4	0.003036
US National	2 wk ahead	Bin	percent	2.4	2.5	0.0032229999999999997
US National	2 wk ahead	Bin	percent	2.5	2.6	0.0034119999999999997
US National	2 wk ahead	Bin	percent	2.6	2.7	0.003604
US National	2 wk ahead	Bin	percent	2.7	2.8	0.003796
US National	2 wk ahead	Bin	percent	2.8	2.9	0.00399
US National	2 wk ahead	Bin	percent	2.9	3	0.004184
US National	2 wk ahead	Bin	percent	3	3.1	0.004377
US National	2 wk ahead	Bin	percent	3.1	3.2	0.004569999999999999
US National	2 wk ahead	Bin	percent	3.2	3.3	0.004762
US National	2 wk ahead	Bin	percent	3.3	3.4	0.004952
US National	2 wk ahead	Bin	percent	3.4	3.5	0.00514
US National	2 wk ahead	Bin	percent	3.5	3.6	0.005325
US National	2 wk ahead	Bin	percent	3.6	3.7	0.005507
US National	2 wk ahead	Bin	percent	3.7	3.8	0.005686
US National	2 wk ahead	Bin	percent	3.8	3.9	0.005861
US National	2 wk ahead	Bin	percent	3.9	4	0.006032999999999999
US National	2 wk ahead	Bin	percent	4	4.1	0.006201
US National	2 wk ahead	Bin	percent	4.1	4.2	0.006364
US National	2 wk ahead	Bin	percent	4.2	4.3	0.006522999999999999
US National	2 wk ahead	Bin	percent	4.3	4.4	0.006678
US National	2 wk ahead	Bin	percent	4.4	4.5	0.006828
US National	2 wk ahead	Bin	percent	4.5	4.6	0.006973999999999999
US National	2 wk ahead	Bin	percent	4.6	4.7	0.007114
US National	2 wk ahead	Bin	percent	4.7	4.8	0.0072499999999999995
US National	2 wk ahead	Bin	percent	4.8	4.9	0.0073809999999999995
US National	2 wk ahead	Bin	percent	4.9	5	0.007507
US National	2 wk ahead	Bin	percent	5	5.1	0.0076289999999999995
US National	2 wk ahead	Bin	percent	5.1	5.2	0.007744
US National	2 wk ahead	Bin	percent	5.2	5.3	0.007855
US National	2 wk ahead	Bin	percent	5.3	5.4	0.007961
US National	2 wk ahead	Bin	percent	5.4	5.5	0.008062
US National	2 wk ahead	Bin	percent	5.5	5.6	0.008157
US National	2 wk ahead	Bin	percent	5.6	5.7	0.008246999999999999
US National	2 wk ahead	Bin	percent	5.7	5.8	0.008331
US National	2 wk ahead	Bin	percent	5.8	5.9	0.008411
US National	2 wk ahead	Bin	percent	5.9	6	0.008485
US National	2 wk ahead	Bin	percent	6	6.1	0.008553999999999999
US National	2 wk ahead	Bin	percent	6.1	6.2	0.008617
US National	2 wk ahead	Bin	percent	6.2	6.3	0.008676
US National	2 wk ahead	Bin	percent	6.3	6.4	0.008728999999999999
US National	2 wk ahead	Bin	percent	6.4	6.5	0.008777
US National	2 wk ahead	Bin	percent	6.5	6.6	0.008820999999999999
US National	2 wk ahead	Bin	percent	6.6	6.7	0.00886
US National	2 wk ahead	Bin	percent	6.7	6.8	0.008893999999999999
US National	2 wk ahead	Bin	percent	6.8	6.9	0.008924
US National	2 wk ahead	Bin	percent	6.9	7	0.00895
US National	2 wk ahead	Bin	percent	7	7.1	0.008971
US National	2 wk ahead	Bin	percent	7.1	7.2	0.008988999999999999
US National	2 wk ahead	Bin	percent	7.2	7.3	0.009004
US National	2 wk ahead	Bin	percent	7.3	7.4	0.009015
US National	2 wk ahead	Bin	percent	7.4	7.5	0.009023
US National	2 wk ahead	Bin	percent	7.5	7.6	0.009028999999999999
US National	2 wk ahead	Bin	percent	7.6	7.7	0.009030999999999999
US National	2 wk ahead	Bin	percent	7.7	7.8	0.009030999999999999
US National	2 wk ahead	Bin	percent	7.8	7.9	0.009028
US National	2 wk ahead	Bin	percent	7.9	8	0.009021999999999999
US National	2 wk ahead	Bin	percent	8	8.1	0.009014
US National	2 wk ahead	Bin	percent	8.1	8.2	0.009004
US National	2 wk ahead	Bin	percent	8.2	8.3	0.00899
US National	2 wk ahead	Bin	percent	8.3	8.4	0.008974
US National	2 wk ahead	Bin	percent	8.4	8.5	0.008955
US National	2 wk ahead	Bin	percent	8.5	8.6	0.008931999999999999
US National	2 wk ahead	Bin	percent	8.6	8.7	0.008905999999999999
US National	2 wk ahead	Bin	percent	8.7	8.8	0.008877
US National	2 wk ahead	Bin	percent	8.8	8.9	0.008843
US National	2 wk ahead	Bin	percent	8.9	9	0.008805
US National	2 wk ahead	Bin	percent	9	9.1	0.008763
US National	2 wk ahead	Bin	percent	9.1	9.2	0.008716
US National	2 wk ahead	Bin	percent	9.2	9.3	0.008662999999999999
US National	2 wk ahead	Bin	percent	9.3	9.4	0.008605
US National	2 wk ahead	Bin	percent	9.4	9.5	0.008542
US National	2 wk ahead	Bin	percent	9.5	9.6	0.008473
US National	2 wk ahead	Bin	percent	9.6	9.7	0.008397
US National	2 wk ahead	Bin	percent	9.7	9.8	0.008316
US National	2 wk ahead	Bin	percent	9.8	9.9	0.008229
US National	2 wk ahead	Bin	percent	9.9	10	0.008136
US National	2 wk ahead	Bin	percent	10	10.1	0.008036999999999999
US National	2 wk ahead	Bin	percent	10.1	10.2	0.007932
US National	2 wk ahead	Bin	percent	10.2	10.3	0.007821999999999999
US National	2 wk ahead	Bin	percent	10.3	10.4	0.0077069999999999994
US National	2 wk ahead	Bin	percent	10.4	10.5	0.007587
US National	2 wk ahead	Bin	percent	10.5	10.6	0.007463
US National	2 wk ahead	Bin	percent	10.6	10.7	0.0073349999999999995
US National	2 wk ahead	Bin	percent	10.7	10.8	0.007202999999999999
US National	2 wk ahead	Bin	percent	10.8	10.9	0.007069
US National	2 wk ahead	Bin	percent	10.9	11	0.006933
US National	2 wk ahead	Bin	percent	11	11.1	0.006795
US National	2 wk ahead	Bin	percent	11.1	11.2	0.006656
US National	2 wk ahead	Bin	percent	11.2	11.3	0.006516
US National	2 wk ahead	Bin	percent	11.3	11.4	0.006377
US National	2 wk ahead	Bin	percent	11.4	11.5	0.006239
US National	2 wk ahead	Bin	percent	11.5	11.6	0.006101
US National	2 wk ahead	Bin	percent	11.6	11.7	0.005966
US National	2 wk ahead	Bin	percent	11.7	11.8	0.0058319999999999995
US National	2 wk ahead	Bin	percent	11.8	11.9	0.005702
US National	2 wk ahead	Bin	percent	11.9	12	0.005574
US National	2 wk ahead	Bin	percent	12	12.1	0.00545
US National	2 wk ahead	Bin	percent	12.1	12.2	0.0053289999999999995
US National	2 wk ahead	Bin	percent	12.2	12.3	0.005212
US National	2 wk ahead	Bin	percent	12.3	12.4	0.005098999999999999
US National	2 wk ahead	Bin	percent	12.4	12.5	0.00499
US National	2 wk ahead	Bin	percent	12.5	12.6	0.004886
US National	2 wk ahead	Bin	percent	12.6	12.7	0.004785
US National	2 wk ahead	Bin	percent	12.7	12.8	0.004689
US National	2 wk ahead	Bin	percent	12.8	12.9	0.004595999999999999
US National	2 wk ahead	Bin	percent	12.9	13	0.004508
US National	2 wk ahead	Bin	percent	13	100	0.20365999999999998
US National	3 wk ahead	Point	percent	NA	NA	9.7482
US National	3 wk ahead	Bin	percent	0	0.1	0.000514
US National	3 wk ahead	Bin	percent	0.1	0.2	0.000574
US National	3 wk ahead	Bin	percent	0.2	0.3	0.0006399999999999999
US National	3 wk ahead	Bin	percent	0.3	0.4	0.00071
US National	3 wk ahead	Bin	percent	0.4	0.5	0.000785
US National	3 wk ahead	Bin	percent	0.5	0.6	0.0008659999999999999
US National	3 wk ahead	Bin	percent	0.6	0.7	0.0009509999999999999
US National	3 wk ahead	Bin	percent	0.7	0.8	0.001042
US National	3 wk ahead	Bin	percent	0.8	0.9	0.001137
US National	3 wk ahead	Bin	percent	0.9	1	0.001237
US National	3 wk ahead	Bin	percent	1	1.1	0.001341
US National	3 wk ahead	Bin	percent	1.1	1.2	0.001449
US National	3 wk ahead	Bin	percent	1.2	1.3	0.001562
US National	3 wk ahead	Bin	percent	1.3	1.4	0.001678
US National	3 wk ahead	Bin	percent	1.4	1.5	0.001797
US National	3 wk ahead	Bin	percent	1.5	1.6	0.001919
US National	3 wk ahead	Bin	percent	1.6	1.7	0.002043
US National	3 wk ahead	Bin	percent	1.7	1.8	0.002169
US National	3 wk ahead	Bin	percent	1.8	1.9	0.002297
US National	3 wk ahead	Bin	percent	1.9	2	0.0024259999999999998
US National	3 wk ahead	Bin	percent	2	2.1	0.0025559999999999997
US National	3 wk ahead	Bin	percent	2.1	2.2	0.002686
US National	3 wk ahead	Bin	percent	2.2	2.3	0.002816
US National	3 wk ahead	Bin	percent	2.3	2.4	0.002946
US National	3 wk ahead	Bin	percent	2.4	2.5	0.003075
US National	3 wk ahead	Bin	percent	2.5	2.6	0.0032029999999999997
US National	3 wk ahead	Bin	percent	2.6	2.7	0.003329
US National	3 wk ahead	Bin	percent	2.7	2.8	0.0034549999999999997
US National	3 wk ahead	Bin	percent	2.8	2.9	0.003578
US National	3 wk ahead	Bin	percent	2.9	3	0.0036999999999999997
US National	3 wk ahead	Bin	percent	3	3.1	0.0038199999999999996
US National	3 wk ahead	Bin	percent	3.1	3.2	0.003938
US National	3 wk ahead	Bin	percent	3.2	3.3	0.0040539999999999994
US National	3 wk ahead	Bin	percent	3.3	3.4	0.004168
US National	3 wk ahead	Bin	percent	3.4	3.5	0.00428
US National	3 wk ahead	Bin	percent	3.5	3.6	0.00439
US National	3 wk ahead	Bin	percent	3.6	3.7	0.0044989999999999995
US National	3 wk ahead	Bin	percent	3.7	3.8	0.004606
US National	3 wk ahead	Bin	percent	3.8	3.9	0.004712
US National	3 wk ahead	Bin	percent	3.9	4	0.004816
US National	3 wk ahead	Bin	percent	4	4.1	0.004919
US National	3 wk ahead	Bin	percent	4.1	4.2	0.005020999999999999
US National	3 wk ahead	Bin	percent	4.2	4.3	0.005122
US National	3 wk ahead	Bin	percent	4.3	4.4	0.005221
US National	3 wk ahead	Bin	percent	4.4	4.5	0.00532
US National	3 wk ahead	Bin	percent	4.5	4.6	0.005417
US National	3 wk ahead	Bin	percent	4.6	4.7	0.005514
US National	3 wk ahead	Bin	percent	4.7	4.8	0.0056099999999999995
US National	3 wk ahead	Bin	percent	4.8	4.9	0.005704
US National	3 wk ahead	Bin	percent	4.9	5	0.005797999999999999
US National	3 wk ahead	Bin	percent	5	5.1	0.005889999999999999
US National	3 wk ahead	Bin	percent	5.1	5.2	0.0059819999999999995
US National	3 wk ahead	Bin	percent	5.2	5.3	0.006072
US National	3 wk ahead	Bin	percent	5.3	5.4	0.006161
US National	3 wk ahead	Bin	percent	5.4	5.5	0.006248999999999999
US National	3 wk ahead	Bin	percent	5.5	5.6	0.0063349999999999995
US National	3 wk ahead	Bin	percent	5.6	5.7	0.006418999999999999
US National	3 wk ahead	Bin	percent	5.7	5.8	0.006502
US National	3 wk ahead	Bin	percent	5.8	5.9	0.0065829999999999994
US National	3 wk ahead	Bin	percent	5.9	6	0.0066619999999999995
US National	3 wk ahead	Bin	percent	6	6.1	0.006738
US National	3 wk ahead	Bin	percent	6.1	6.2	0.006813
US National	3 wk ahead	Bin	percent	6.2	6.3	0.006885
US National	3 wk ahead	Bin	percent	6.3	6.4	0.006954999999999999
US National	3 wk ahead	Bin	percent	6.4	6.5	0.007023
US National	3 wk ahead	Bin	percent	6.5	6.6	0.0070869999999999995
US National	3 wk ahead	Bin	percent	6.6	6.7	0.007149
US National	3 wk ahead	Bin	percent	6.7	6.8	0.007207
US National	3 wk ahead	Bin	percent	6.8	6.9	0.0072629999999999995
US National	3 wk ahead	Bin	percent	6.9	7	0.0073149999999999995
US National	3 wk ahead	Bin	percent	7	7.1	0.007364
US National	3 wk ahead	Bin	percent	7.1	7.2	0.00741
US National	3 wk ahead	Bin	percent	7.2	7.3	0.007451999999999999
US National	3 wk ahead	Bin	percent	7.3	7.4	0.007490999999999999
US National	3 wk ahead	Bin	percent	7.4	7.5	0.007526
US National	3 wk ahead	Bin	percent	7.5	7.6	0.007558
US National	3 wk ahead	Bin	percent	7.6	7.7	0.007586
US National	3 wk ahead	Bin	percent	7.7	7.8	0.007612
US National	3 wk ahead	Bin	percent	7.8	7.9	0.007633999999999999
US National	3 wk ahead	Bin	percent	7.9	8	0.007653
US National	3 wk ahead	Bin	percent	8	8.1	0.00767
US National	3 wk ahead	Bin	percent	8.1	8.2	0.007684
US National	3 wk ahead	Bin	percent	8.2	8.3	0.007697
US National	3 wk ahead	Bin	percent	8.3	8.4	0.007708
US National	3 wk ahead	Bin	percent	8.4	8.5	0.007718
US National	3 wk ahead	Bin	percent	8.5	8.6	0.007728
US National	3 wk ahead	Bin	percent	8.6	8.7	0.007737
US National	3 wk ahead	Bin	percent	8.7	8.8	0.0077469999999999995
US National	3 wk ahead	Bin	percent	8.8	8.9	0.007757999999999999
US National	3 wk ahead	Bin	percent	8.9	9	0.007770999999999999
US National	3 wk ahead	Bin	percent	9	9.1	0.007784999999999999
US National	3 wk ahead	Bin	percent	9.1	9.2	0.007802
US National	3 wk ahead	Bin	percent	9.2	9.3	0.007821999999999999
US National	3 wk ahead	Bin	percent	9.3	9.4	0.007845
US National	3 wk ahead	Bin	percent	9.4	9.5	0.007871
US National	3 wk ahead	Bin	percent	9.5	9.6	0.007901
US National	3 wk ahead	Bin	percent	9.6	9.7	0.007934
US National	3 wk ahead	Bin	percent	9.7	9.8	0.007970999999999999
US National	3 wk ahead	Bin	percent	9.8	9.9	0.008012
US National	3 wk ahead	Bin	percent	9.9	10	0.008055999999999999
US National	3 wk ahead	Bin	percent	10	10.1	0.008102999999999999
US National	3 wk ahead	Bin	percent	10.1	10.2	0.008152999999999999
US National	3 wk ahead	Bin	percent	10.2	10.3	0.008204
US National	3 wk ahead	Bin	percent	10.3	10.4	0.008257
US National	3 wk ahead	Bin	percent	10.4	10.5	0.008310999999999999
US National	3 wk ahead	Bin	percent	10.5	10.6	0.008365
US National	3 wk ahead	Bin	percent	10.6	10.7	0.008418
US National	3 wk ahead	Bin	percent	10.7	10.8	0.008468
US National	3 wk ahead	Bin	percent	10.8	10.9	0.008516
US National	3 wk ahead	Bin	percent	10.9	11	0.008561
US National	3 wk ahead	Bin	percent	11	11.1	0.0086
US National	3 wk ahead	Bin	percent	11.1	11.2	0.008633
US National	3 wk ahead	Bin	percent	11.2	11.3	0.00866
US National	3 wk ahead	Bin	percent	11.3	11.4	0.008678
US National	3 wk ahead	Bin	percent	11.4	11.5	0.008688
US National	3 wk ahead	Bin	percent	11.5	11.6	0.008688999999999999
US National	3 wk ahead	Bin	percent	11.6	11.7	0.008679
US National	3 wk ahead	Bin	percent	11.7	11.8	0.008657999999999999
US National	3 wk ahead	Bin	percent	11.8	11.9	0.008626
US National	3 wk ahead	Bin	percent	11.9	12	0.008581
US National	3 wk ahead	Bin	percent	12	12.1	0.008524
US National	3 wk ahead	Bin	percent	12.1	12.2	0.008454999999999999
US National	3 wk ahead	Bin	percent	12.2	12.3	0.008373
US National	3 wk ahead	Bin	percent	12.3	12.4	0.008277999999999999
US National	3 wk ahead	Bin	percent	12.4	12.5	0.008171
US National	3 wk ahead	Bin	percent	12.5	12.6	0.008052
US National	3 wk ahead	Bin	percent	12.6	12.7	0.00792
US National	3 wk ahead	Bin	percent	12.7	12.8	0.007777999999999999
US National	3 wk ahead	Bin	percent	12.8	12.9	0.007624
US National	3 wk ahead	Bin	percent	12.9	13	0.007461
US National	3 wk ahead	Bin	percent	13	100	0.229312
US National	4 wk ahead	Point	percent	NA	NA	7.974
US National	4 wk ahead	Bin	percent	0	0.1	0.000317
US National	4 wk ahead	Bin	percent	0.1	0.2	0.000385
US National	4 wk ahead	Bin	percent	0.2	0.3	0.000463
US National	4 wk ahead	Bin	percent	0.3	0.4	0.000552
US National	4 wk ahead	Bin	percent	0.4	0.5	0.000654
US National	4 wk ahead	Bin	percent	0.5	0.6	0.000767
US National	4 wk ahead	Bin	percent	0.6	0.7	0.000892
US National	4 wk ahead	Bin	percent	0.7	0.8	0.0010299999999999999
US National	4 wk ahead	Bin	percent	0.8	0.9	0.0011799999999999998
US National	4 wk ahead	Bin	percent	0.9	1	0.00134
US National	4 wk ahead	Bin	percent	1	1.1	0.001511
US National	4 wk ahead	Bin	percent	1.1	1.2	0.001691
US National	4 wk ahead	Bin	percent	1.2	1.3	0.001877
US National	4 wk ahead	Bin	percent	1.3	1.4	0.00207
US National	4 wk ahead	Bin	percent	1.4	1.5	0.002265
US National	4 wk ahead	Bin	percent	1.5	1.6	0.0024619999999999998
US National	4 wk ahead	Bin	percent	1.6	1.7	0.0026579999999999998
US National	4 wk ahead	Bin	percent	1.7	1.8	0.002851
US National	4 wk ahead	Bin	percent	1.8	1.9	0.003039
US National	4 wk ahead	Bin	percent	1.9	2	0.0032199999999999998
US National	4 wk ahead	Bin	percent	2	2.1	0.003392
US National	4 wk ahead	Bin	percent	2.1	2.2	0.0035529999999999997
US National	4 wk ahead	Bin	percent	2.2	2.3	0.003704
US National	4 wk ahead	Bin	percent	2.3	2.4	0.0038429999999999996
US National	4 wk ahead	Bin	percent	2.4	2.5	0.0039689999999999994
US National	4 wk ahead	Bin	percent	2.5	2.6	0.004084
US National	4 wk ahead	Bin	percent	2.6	2.7	0.004188
US National	4 wk ahead	Bin	percent	2.7	2.8	0.004282
US National	4 wk ahead	Bin	percent	2.8	2.9	0.004369
US National	4 wk ahead	Bin	percent	2.9	3	0.004449
US National	4 wk ahead	Bin	percent	3	3.1	0.0045249999999999995
US National	4 wk ahead	Bin	percent	3.1	3.2	0.0046
US National	4 wk ahead	Bin	percent	3.2	3.3	0.004676
US National	4 wk ahead	Bin	percent	3.3	3.4	0.004756
US National	4 wk ahead	Bin	percent	3.4	3.5	0.004843
US National	4 wk ahead	Bin	percent	3.5	3.6	0.004939
US National	4 wk ahead	Bin	percent	3.6	3.7	0.0050479999999999995
US National	4 wk ahead	Bin	percent	3.7	3.8	0.00517
US National	4 wk ahead	Bin	percent	3.8	3.9	0.0053089999999999995
US National	4 wk ahead	Bin	percent	3.9	4	0.005464
US National	4 wk ahead	Bin	percent	4	4.1	0.005638
US National	4 wk ahead	Bin	percent	4.1	4.2	0.00583
US National	4 wk ahead	Bin	percent	4.2	4.3	0.006039999999999999
US National	4 wk ahead	Bin	percent	4.3	4.4	0.006268
US National	4 wk ahead	Bin	percent	4.4	4.5	0.006513
US National	4 wk ahead	Bin	percent	4.5	4.6	0.006771
US National	4 wk ahead	Bin	percent	4.6	4.7	0.007042
US National	4 wk ahead	Bin	percent	4.7	4.8	0.0073219999999999995
US National	4 wk ahead	Bin	percent	4.8	4.9	0.007607999999999999
US National	4 wk ahead	Bin	percent	4.9	5	0.007897
US National	4 wk ahead	Bin	percent	5	5.1	0.008185999999999999
US National	4 wk ahead	Bin	percent	5.1	5.2	0.008471
US National	4 wk ahead	Bin	percent	5.2	5.3	0.008749
US National	4 wk ahead	Bin	percent	5.3	5.4	0.009016
US National	4 wk ahead	Bin	percent	5.4	5.5	0.009269999999999999
US National	4 wk ahead	Bin	percent	5.5	5.6	0.009507999999999999
US National	4 wk ahead	Bin	percent	5.6	5.7	0.009727
US National	4 wk ahead	Bin	percent	5.7	5.8	0.009927
US National	4 wk ahead	Bin	percent	5.8	5.9	0.010107
US National	4 wk ahead	Bin	percent	5.9	6	0.010265
US National	4 wk ahead	Bin	percent	6	6.1	0.010402
US National	4 wk ahead	Bin	percent	6.1	6.2	0.010518
US National	4 wk ahead	Bin	percent	6.2	6.3	0.010615999999999999
US National	4 wk ahead	Bin	percent	6.3	6.4	0.010698
US National	4 wk ahead	Bin	percent	6.4	6.5	0.010765
US National	4 wk ahead	Bin	percent	6.5	6.6	0.01082
US National	4 wk ahead	Bin	percent	6.6	6.7	0.010868
US National	4 wk ahead	Bin	percent	6.7	6.8	0.010910999999999999
US National	4 wk ahead	Bin	percent	6.8	6.9	0.010953
US National	4 wk ahead	Bin	percent	6.9	7	0.010997999999999999
US National	4 wk ahead	Bin	percent	7	7.1	0.011049
US National	4 wk ahead	Bin	percent	7.1	7.2	0.01111
US National	4 wk ahead	Bin	percent	7.2	7.3	0.011184
US National	4 wk ahead	Bin	percent	7.3	7.4	0.011273
US National	4 wk ahead	Bin	percent	7.4	7.5	0.011378
US National	4 wk ahead	Bin	percent	7.5	7.6	0.011502
US National	4 wk ahead	Bin	percent	7.6	7.7	0.011644
US National	4 wk ahead	Bin	percent	7.7	7.8	0.011802
US National	4 wk ahead	Bin	percent	7.8	7.9	0.011977
US National	4 wk ahead	Bin	percent	7.9	8	0.012164
US National	4 wk ahead	Bin	percent	8	8.1	0.01236
US National	4 wk ahead	Bin	percent	8.1	8.2	0.012561
US National	4 wk ahead	Bin	percent	8.2	8.3	0.012761
US National	4 wk ahead	Bin	percent	8.3	8.4	0.012954
US National	4 wk ahead	Bin	percent	8.4	8.5	0.013134
US National	4 wk ahead	Bin	percent	8.5	8.6	0.013294
US National	4 wk ahead	Bin	percent	8.6	8.7	0.013427999999999999
US National	4 wk ahead	Bin	percent	8.7	8.8	0.013529999999999999
US National	4 wk ahead	Bin	percent	8.8	8.9	0.013593
US National	4 wk ahead	Bin	percent	8.9	9	0.013614
US National	4 wk ahead	Bin	percent	9	9.1	0.013587
US National	4 wk ahead	Bin	percent	9.1	9.2	0.013509
US National	4 wk ahead	Bin	percent	9.2	9.3	0.01338
US National	4 wk ahead	Bin	percent	9.3	9.4	0.013198999999999999
US National	4 wk ahead	Bin	percent	9.4	9.5	0.012966
US National	4 wk ahead	Bin	percent	9.5	9.6	0.012685
US National	4 wk ahead	Bin	percent	9.6	9.7	0.012358
US National	4 wk ahead	Bin	percent	9.7	9.8	0.011989999999999999
US National	4 wk ahead	Bin	percent	9.8	9.9	0.011585999999999999
US National	4 wk ahead	Bin	percent	9.9	10	0.011153999999999999
US National	4 wk ahead	Bin	percent	10	10.1	0.010699
US National	4 wk ahead	Bin	percent	10.1	10.2	0.010228
US National	4 wk ahead	Bin	percent	10.2	10.3	0.009748999999999999
US National	4 wk ahead	Bin	percent	10.3	10.4	0.009268
US National	4 wk ahead	Bin	percent	10.4	10.5	0.008792
US National	4 wk ahead	Bin	percent	10.5	10.6	0.008324999999999999
US National	4 wk ahead	Bin	percent	10.6	10.7	0.007873999999999999
US National	4 wk ahead	Bin	percent	10.7	10.8	0.007441
US National	4 wk ahead	Bin	percent	10.8	10.9	0.00703
US National	4 wk ahead	Bin	percent	10.9	11	0.006643
US National	4 wk ahead	Bin	percent	11	11.1	0.006281999999999999
US National	4 wk ahead	Bin	percent	11.1	11.2	0.005946
US National	4 wk ahead	Bin	percent	11.2	11.3	0.0056359999999999995
US National	4 wk ahead	Bin	percent	11.3	11.4	0.00535
US National	4 wk ahead	Bin	percent	11.4	11.5	0.005088
US National	4 wk ahead	Bin	percent	11.5	11.6	0.004846
US National	4 wk ahead	Bin	percent	11.6	11.7	0.004625
US National	4 wk ahead	Bin	percent	11.7	11.8	0.004421
US National	4 wk ahead	Bin	percent	11.8	11.9	0.004233
US National	4 wk ahead	Bin	percent	11.9	12	0.004059
US National	4 wk ahead	Bin	percent	12	12.1	0.003897
US National	4 wk ahead	Bin	percent	12.1	12.2	0.003747
US National	4 wk ahead	Bin	percent	12.2	12.3	0.003607
US National	4 wk ahead	Bin	percent	12.3	12.4	0.003477
US National	4 wk ahead	Bin	percent	12.4	12.5	0.003356
US National	4 wk ahead	Bin	percent	12.5	12.6	0.003244
US National	4 wk ahead	Bin	percent	12.6	12.7	0.003139
US National	4 wk ahead	Bin	percent	12.7	12.8	0.003042
US National	4 wk ahead	Bin	percent	12.8	12.9	0.002953
US National	4 wk ahead	Bin	percent	12.9	13	0.002871
US National	4 wk ahead	Bin	percent	13	100	0.06931799999999999
