# Supplementary material for: Use of daily Internet search query data improves real-time projections of influenza epidemics
Source: J R Soc Interface. 2018 Oct 10;15(147):20180220. doi: 10.1098/rsif.2018.0220 (PMC6228485; doi:10.1098/rsif.2018.0220)
Supplement: Prediction results in FluChallenge format [file rsif20180220supp2.gz › Forecast-files/mss-15-wikiWEEKnoNOW/2011-EW49.csv]

Location	Target	Type	Unit	Bin_start_incl	Bin_end_notincl	Value
US National	1 wk ahead	Point	percent	NA	NA	1.5944
US National	1 wk ahead	Bin	percent	0	0,1	0.
US National	1 wk ahead	Bin	percent	0,1	0,2	0.
US National	1 wk ahead	Bin	percent	0,2	0,3	0.
US National	1 wk ahead	Bin	percent	0,3	0,4	0.
US National	1 wk ahead	Bin	percent	0,4	0,5	1.e-6
US National	1 wk ahead	Bin	percent	0,5	0,6	0.000017
US National	1 wk ahead	Bin	percent	0,6	0,7	0.000173
US National	1 wk ahead	Bin	percent	0,7	0,8	0.00107
US National	1 wk ahead	Bin	percent	0,8	0,9	0.004233
US National	1 wk ahead	Bin	percent	0,9	1	0.011701999999999999
US National	1 wk ahead	Bin	percent	1	1,1	0.025547999999999998
US National	1 wk ahead	Bin	percent	1,1	1,2	0.047915
US National	1 wk ahead	Bin	percent	1,2	1,3	0.077071
US National	1 wk ahead	Bin	percent	1,3	1,4	0.103922
US National	1 wk ahead	Bin	percent	1,4	1,5	0.11826099999999999
US National	1 wk ahead	Bin	percent	1,5	1,6	0.116407
US National	1 wk ahead	Bin	percent	1,6	1,7	0.10122099999999999
US National	1 wk ahead	Bin	percent	1,7	1,8	0.078195
US National	1 wk ahead	Bin	percent	1,8	1,9	0.055715999999999995
US National	1 wk ahead	Bin	percent	1,9	2	0.042735999999999996
US National	1 wk ahead	Bin	percent	2	2,1	0.039841999999999995
US National	1 wk ahead	Bin	percent	2,1	2,2	0.039984
US National	1 wk ahead	Bin	percent	2,2	2,3	0.036583
US National	1 wk ahead	Bin	percent	2,3	2,4	0.028085
US National	1 wk ahead	Bin	percent	2,4	2,5	0.018144
US National	1 wk ahead	Bin	percent	2,5	2,6	0.011183
US National	1 wk ahead	Bin	percent	2,6	2,7	0.008652
US National	1 wk ahead	Bin	percent	2,7	2,8	0.008461999999999999
US National	1 wk ahead	Bin	percent	2,8	2,9	0.007474
US National	1 wk ahead	Bin	percent	2,9	3	0.005351
US National	1 wk ahead	Bin	percent	3	3,1	0.003861
US National	1 wk ahead	Bin	percent	3,1	3,2	0.003434
US National	1 wk ahead	Bin	percent	3,2	3,3	0.0027459999999999997
US National	1 wk ahead	Bin	percent	3,3	3,4	0.001452
US National	1 wk ahead	Bin	percent	3,4	3,5	0.000461
US National	1 wk ahead	Bin	percent	3,5	3,6	0.00008599999999999999
US National	1 wk ahead	Bin	percent	3,6	3,7	9.e-6
US National	1 wk ahead	Bin	percent	3,7	3,8	1.e-6
US National	1 wk ahead	Bin	percent	3,8	3,9	0.
US National	1 wk ahead	Bin	percent	3,9	4	0.
US National	1 wk ahead	Bin	percent	4	4,1	0.
US National	1 wk ahead	Bin	percent	4,1	4,2	0.
US National	1 wk ahead	Bin	percent	4,2	4,3	0.
US National	1 wk ahead	Bin	percent	4,3	4,4	0.
US National	1 wk ahead	Bin	percent	4,4	4,5	0.
US National	1 wk ahead	Bin	percent	4,5	4,6	0.
US National	1 wk ahead	Bin	percent	4,6	4,7	0.
US National	1 wk ahead	Bin	percent	4,7	4,8	0.
US National	1 wk ahead	Bin	percent	4,8	4,9	0.
US National	1 wk ahead	Bin	percent	4,9	5	0.
US National	1 wk ahead	Bin	percent	5	5,1	0.
US National	1 wk ahead	Bin	percent	5,1	5,2	0.
US National	1 wk ahead	Bin	percent	5,2	5,3	0.
US National	1 wk ahead	Bin	percent	5,3	5,4	0.
US National	1 wk ahead	Bin	percent	5,4	5,5	0.
US National	1 wk ahead	Bin	percent	5,5	5,6	0.
US National	1 wk ahead	Bin	percent	5,6	5,7	0.
US National	1 wk ahead	Bin	percent	5,7	5,8	0.
US National	1 wk ahead	Bin	percent	5,8	5,9	0.
US National	1 wk ahead	Bin	percent	5,9	6	0.
US National	1 wk ahead	Bin	percent	6	6,1	0.
US National	1 wk ahead	Bin	percent	6,1	6,2	0.
US National	1 wk ahead	Bin	percent	6,2	6,3	0.
US National	1 wk ahead	Bin	percent	6,3	6,4	0.
US National	1 wk ahead	Bin	percent	6,4	6,5	0.
US National	1 wk ahead	Bin	percent	6,5	6,6	0.
US National	1 wk ahead	Bin	percent	6,6	6,7	0.
US National	1 wk ahead	Bin	percent	6,7	6,8	0.
US National	1 wk ahead	Bin	percent	6,8	6,9	0.
US National	1 wk ahead	Bin	percent	6,9	7	0.
US National	1 wk ahead	Bin	percent	7	7,1	0.
US National	1 wk ahead	Bin	percent	7,1	7,2	0.
US National	1 wk ahead	Bin	percent	7,2	7,3	0.
US National	1 wk ahead	Bin	percent	7,3	7,4	0.
US National	1 wk ahead	Bin	percent	7,4	7,5	0.
US National	1 wk ahead	Bin	percent	7,5	7,6	0.
US National	1 wk ahead	Bin	percent	7,6	7,7	0.
US National	1 wk ahead	Bin	percent	7,7	7,8	0.
US National	1 wk ahead	Bin	percent	7,8	7,9	0.
US National	1 wk ahead	Bin	percent	7,9	8	0.
US National	1 wk ahead	Bin	percent	8	8,1	0.
US National	1 wk ahead	Bin	percent	8,1	8,2	0.
US National	1 wk ahead	Bin	percent	8,2	8,3	0.
US National	1 wk ahead	Bin	percent	8,3	8,4	0.
US National	1 wk ahead	Bin	percent	8,4	8,5	0.
US National	1 wk ahead	Bin	percent	8,5	8,6	0.
US National	1 wk ahead	Bin	percent	8,6	8,7	0.
US National	1 wk ahead	Bin	percent	8,7	8,8	0.
US National	1 wk ahead	Bin	percent	8,8	8,9	0.
US National	1 wk ahead	Bin	percent	8,9	9	0.
US National	1 wk ahead	Bin	percent	9	9,1	0.
US National	1 wk ahead	Bin	percent	9,1	9,2	0.
US National	1 wk ahead	Bin	percent	9,2	9,3	0.
US National	1 wk ahead	Bin	percent	9,3	9,4	0.
US National	1 wk ahead	Bin	percent	9,4	9,5	0.
US National	1 wk ahead	Bin	percent	9,5	9,6	0.
US National	1 wk ahead	Bin	percent	9,6	9,7	0.
US National	1 wk ahead	Bin	percent	9,7	9,8	0.
US National	1 wk ahead	Bin	percent	9,8	9,9	0.
US National	1 wk ahead	Bin	percent	9,9	10	0.
US National	1 wk ahead	Bin	percent	10	10,1	0.
US National	1 wk ahead	Bin	percent	10,1	10,2	0.
US National	1 wk ahead	Bin	percent	10,2	10,3	0.
US National	1 wk ahead	Bin	percent	10,3	10,4	0.
US National	1 wk ahead	Bin	percent	10,4	10,5	0.
US National	1 wk ahead	Bin	percent	10,5	10,6	0.
US National	1 wk ahead	Bin	percent	10,6	10,7	0.
US National	1 wk ahead	Bin	percent	10,7	10,8	0.
US National	1 wk ahead	Bin	percent	10,8	10,9	0.
US National	1 wk ahead	Bin	percent	10,9	11	0.
US National	1 wk ahead	Bin	percent	11	11,1	0.
US National	1 wk ahead	Bin	percent	11,1	11,2	0.
US National	1 wk ahead	Bin	percent	11,2	11,3	0.
US National	1 wk ahead	Bin	percent	11,3	11,4	0.
US National	1 wk ahead	Bin	percent	11,4	11,5	0.
US National	1 wk ahead	Bin	percent	11,5	11,6	0.
US National	1 wk ahead	Bin	percent	11,6	11,7	0.
US National	1 wk ahead	Bin	percent	11,7	11,8	0.
US National	1 wk ahead	Bin	percent	11,8	11,9	0.
US National	1 wk ahead	Bin	percent	11,9	12	0.
US National	1 wk ahead	Bin	percent	12	12,1	0.
US National	1 wk ahead	Bin	percent	12,1	12,2	0.
US National	1 wk ahead	Bin	percent	12,2	12,3	0.
US National	1 wk ahead	Bin	percent	12,3	12,4	0.
US National	1 wk ahead	Bin	percent	12,4	12,5	0.
US National	1 wk ahead	Bin	percent	12,5	12,6	0.
US National	1 wk ahead	Bin	percent	12,6	12,7	0.
US National	1 wk ahead	Bin	percent	12,7	12,8	0.
US National	1 wk ahead	Bin	percent	12,8	12,9	0.
US National	1 wk ahead	Bin	percent	12,9	13	0.
US National	1 wk ahead	Bin	percent	13	100	0.
US National	2 wk ahead	Point	percent	NA	NA	1.828
US National	2 wk ahead	Bin	percent	0	0,1	0.000168
US National	2 wk ahead	Bin	percent	0,1	0,2	0.000414
US National	2 wk ahead	Bin	percent	0,2	0,3	0.000926
US National	2 wk ahead	Bin	percent	0,3	0,4	0.0018859999999999999
US National	2 wk ahead	Bin	percent	0,4	0,5	0.003521
US National	2 wk ahead	Bin	percent	0,5	0,6	0.0060669999999999995
US National	2 wk ahead	Bin	percent	0,6	0,7	0.009713
US National	2 wk ahead	Bin	percent	0,7	0,8	0.014551999999999999
US National	2 wk ahead	Bin	percent	0,8	0,9	0.020522
US National	2 wk ahead	Bin	percent	0,9	1	0.027371
US National	2 wk ahead	Bin	percent	1	1,1	0.034644999999999995
US National	2 wk ahead	Bin	percent	1,1	1,2	0.041736999999999996
US National	2 wk ahead	Bin	percent	1,2	1,3	0.048001999999999996
US National	2 wk ahead	Bin	percent	1,3	1,4	0.052878999999999995
US National	2 wk ahead	Bin	percent	1,4	1,5	0.055983
US National	2 wk ahead	Bin	percent	1,5	1,6	0.057125999999999996
US National	2 wk ahead	Bin	percent	1,6	1,7	0.056312999999999995
US National	2 wk ahead	Bin	percent	1,7	1,8	0.053756
US National	2 wk ahead	Bin	percent	1,8	1,9	0.049856
US National	2 wk ahead	Bin	percent	1,9	2	0.045125
US National	2 wk ahead	Bin	percent	2	2,1	0.040054
US National	2 wk ahead	Bin	percent	2,1	2,2	0.035016
US National	2 wk ahead	Bin	percent	2,2	2,3	0.030277
US National	2 wk ahead	Bin	percent	2,3	2,4	0.026066
US National	2 wk ahead	Bin	percent	2,4	2,5	0.022595
US National	2 wk ahead	Bin	percent	2,5	2,6	0.019995
US National	2 wk ahead	Bin	percent	2,6	2,7	0.018215
US National	2 wk ahead	Bin	percent	2,7	2,8	0.017017
US National	2 wk ahead	Bin	percent	2,8	2,9	0.016101999999999998
US National	2 wk ahead	Bin	percent	2,9	3	0.015271999999999999
US National	2 wk ahead	Bin	percent	3	3,1	0.014504
US National	2 wk ahead	Bin	percent	3,1	3,2	0.013876999999999999
US National	2 wk ahead	Bin	percent	3,2	3,3	0.013437999999999999
US National	2 wk ahead	Bin	percent	3,3	3,4	0.013101
US National	2 wk ahead	Bin	percent	3,4	3,5	0.012667999999999999
US National	2 wk ahead	Bin	percent	3,5	3,6	0.011939
US National	2 wk ahead	Bin	percent	3,6	3,7	0.010831
US National	2 wk ahead	Bin	percent	3,7	3,8	0.009415
US National	2 wk ahead	Bin	percent	3,8	3,9	0.007866999999999999
US National	2 wk ahead	Bin	percent	3,9	4	0.00637
US National	2 wk ahead	Bin	percent	4	4,1	0.005053
US National	2 wk ahead	Bin	percent	4,1	4,2	0.003981
US National	2 wk ahead	Bin	percent	4,2	4,3	0.003172
US National	2 wk ahead	Bin	percent	4,3	4,4	0.002616
US National	2 wk ahead	Bin	percent	4,4	4,5	0.0022719999999999997
US National	2 wk ahead	Bin	percent	4,5	4,6	0.0020759999999999997
US National	2 wk ahead	Bin	percent	4,6	4,7	0.001966
US National	2 wk ahead	Bin	percent	4,7	4,8	0.0019199999999999998
US National	2 wk ahead	Bin	percent	4,8	4,9	0.00196
US National	2 wk ahead	Bin	percent	4,9	5	0.002124
US National	2 wk ahead	Bin	percent	5	5,1	0.002421
US National	2 wk ahead	Bin	percent	5,1	5,2	0.002802
US National	2 wk ahead	Bin	percent	5,2	5,3	0.0031739999999999997
US National	2 wk ahead	Bin	percent	5,3	5,4	0.003428
US National	2 wk ahead	Bin	percent	5,4	5,5	0.003475
US National	2 wk ahead	Bin	percent	5,5	5,6	0.003276
US National	2 wk ahead	Bin	percent	5,6	5,7	0.002849
US National	2 wk ahead	Bin	percent	5,7	5,8	0.002271
US National	2 wk ahead	Bin	percent	5,8	5,9	0.001648
US National	2 wk ahead	Bin	percent	5,9	6	0.001083
US National	2 wk ahead	Bin	percent	6	6,1	0.000641
US National	2 wk ahead	Bin	percent	6,1	6,2	0.000341
US National	2 wk ahead	Bin	percent	6,2	6,3	0.000163
US National	2 wk ahead	Bin	percent	6,3	6,4	0.000072
US National	2 wk ahead	Bin	percent	6,4	6,5	0.000037
US National	2 wk ahead	Bin	percent	6,5	6,6	0.000039999999999999996
US National	2 wk ahead	Bin	percent	6,6	6,7	0.00008099999999999999
US National	2 wk ahead	Bin	percent	6,7	6,8	0.00017199999999999998
US National	2 wk ahead	Bin	percent	6,8	6,9	0.000332
US National	2 wk ahead	Bin	percent	6,9	7	0.000567
US National	2 wk ahead	Bin	percent	7	7,1	0.000856
US National	2 wk ahead	Bin	percent	7,1	7,2	0.001142
US National	2 wk ahead	Bin	percent	7,2	7,3	0.001346
US National	2 wk ahead	Bin	percent	7,3	7,4	0.001402
US National	2 wk ahead	Bin	percent	7,4	7,5	0.00129
US National	2 wk ahead	Bin	percent	7,5	7,6	0.0010479999999999999
US National	2 wk ahead	Bin	percent	7,6	7,7	0.000753
US National	2 wk ahead	Bin	percent	7,7	7,8	0.000477
US National	2 wk ahead	Bin	percent	7,8	7,9	0.000267
US National	2 wk ahead	Bin	percent	7,9	8	0.00013199999999999998
US National	2 wk ahead	Bin	percent	8	8,1	0.000058
US National	2 wk ahead	Bin	percent	8,1	8,2	0.000022
US National	2 wk ahead	Bin	percent	8,2	8,3	8.e-6
US National	2 wk ahead	Bin	percent	8,3	8,4	2.e-6
US National	2 wk ahead	Bin	percent	8,4	8,5	1.e-6
US National	2 wk ahead	Bin	percent	8,5	8,6	0.
US National	2 wk ahead	Bin	percent	8,6	8,7	0.
US National	2 wk ahead	Bin	percent	8,7	8,8	0.
US National	2 wk ahead	Bin	percent	8,8	8,9	0.
US National	2 wk ahead	Bin	percent	8,9	9	0.
US National	2 wk ahead	Bin	percent	9	9,1	0.
US National	2 wk ahead	Bin	percent	9,1	9,2	0.
US National	2 wk ahead	Bin	percent	9,2	9,3	0.
US National	2 wk ahead	Bin	percent	9,3	9,4	0.
US National	2 wk ahead	Bin	percent	9,4	9,5	0.
US National	2 wk ahead	Bin	percent	9,5	9,6	0.
US National	2 wk ahead	Bin	percent	9,6	9,7	0.
US National	2 wk ahead	Bin	percent	9,7	9,8	0.
US National	2 wk ahead	Bin	percent	9,8	9,9	0.
US National	2 wk ahead	Bin	percent	9,9	10	0.
US National	2 wk ahead	Bin	percent	10	10,1	0.
US National	2 wk ahead	Bin	percent	10,1	10,2	0.
US National	2 wk ahead	Bin	percent	10,2	10,3	0.
US National	2 wk ahead	Bin	percent	10,3	10,4	0.
US National	2 wk ahead	Bin	percent	10,4	10,5	0.
US National	2 wk ahead	Bin	percent	10,5	10,6	0.
US National	2 wk ahead	Bin	percent	10,6	10,7	0.
US National	2 wk ahead	Bin	percent	10,7	10,8	0.
US National	2 wk ahead	Bin	percent	10,8	10,9	0.
US National	2 wk ahead	Bin	percent	10,9	11	0.
US National	2 wk ahead	Bin	percent	11	11,1	0.
US National	2 wk ahead	Bin	percent	11,1	11,2	0.
US National	2 wk ahead	Bin	percent	11,2	11,3	0.
US National	2 wk ahead	Bin	percent	11,3	11,4	0.
US National	2 wk ahead	Bin	percent	11,4	11,5	0.
US National	2 wk ahead	Bin	percent	11,5	11,6	0.
US National	2 wk ahead	Bin	percent	11,6	11,7	0.
US National	2 wk ahead	Bin	percent	11,7	11,8	0.
US National	2 wk ahead	Bin	percent	11,8	11,9	0.
US National	2 wk ahead	Bin	percent	11,9	12	0.
US National	2 wk ahead	Bin	percent	12	12,1	0.
US National	2 wk ahead	Bin	percent	12,1	12,2	0.
US National	2 wk ahead	Bin	percent	12,2	12,3	0.
US National	2 wk ahead	Bin	percent	12,3	12,4	0.
US National	2 wk ahead	Bin	percent	12,4	12,5	0.
US National	2 wk ahead	Bin	percent	12,5	12,6	0.
US National	2 wk ahead	Bin	percent	12,6	12,7	0.
US National	2 wk ahead	Bin	percent	12,7	12,8	0.
US National	2 wk ahead	Bin	percent	12,8	12,9	0.
US National	2 wk ahead	Bin	percent	12,9	13	0.
US National	2 wk ahead	Bin	percent	13	100	0.
US National	3 wk ahead	Point	percent	NA	NA	2.1324
US National	3 wk ahead	Bin	percent	0	0,1	0.004177
US National	3 wk ahead	Bin	percent	0,1	0,2	0.005558
US National	3 wk ahead	Bin	percent	0,2	0,3	0.007222999999999999
US National	3 wk ahead	Bin	percent	0,3	0,4	0.009174
US National	3 wk ahead	Bin	percent	0,4	0,5	0.011398
US National	3 wk ahead	Bin	percent	0,5	0,6	0.013859
US National	3 wk ahead	Bin	percent	0,6	0,7	0.016503999999999998
US National	3 wk ahead	Bin	percent	0,7	0,8	0.019261
US National	3 wk ahead	Bin	percent	0,8	0,9	0.022045
US National	3 wk ahead	Bin	percent	0,9	1	0.024759999999999997
US National	3 wk ahead	Bin	percent	1	1,1	0.027306999999999998
US National	3 wk ahead	Bin	percent	1,1	1,2	0.029594
US National	3 wk ahead	Bin	percent	1,2	1,3	0.031535
US National	3 wk ahead	Bin	percent	1,3	1,4	0.033061
US National	3 wk ahead	Bin	percent	1,4	1,5	0.034122
US National	3 wk ahead	Bin	percent	1,5	1,6	0.034695
US National	3 wk ahead	Bin	percent	1,6	1,7	0.034776999999999995
US National	3 wk ahead	Bin	percent	1,7	1,8	0.03439
US National	3 wk ahead	Bin	percent	1,8	1,9	0.033576999999999996
US National	3 wk ahead	Bin	percent	1,9	2	0.032397999999999996
US National	3 wk ahead	Bin	percent	2	2,1	0.030924
US National	3 wk ahead	Bin	percent	2,1	2,2	0.029227999999999997
US National	3 wk ahead	Bin	percent	2,2	2,3	0.027386999999999998
US National	3 wk ahead	Bin	percent	2,3	2,4	0.025467999999999998
US National	3 wk ahead	Bin	percent	2,4	2,5	0.023528999999999998
US National	3 wk ahead	Bin	percent	2,5	2,6	0.021619
US National	3 wk ahead	Bin	percent	2,6	2,7	0.019774
US National	3 wk ahead	Bin	percent	2,7	2,8	0.018021
US National	3 wk ahead	Bin	percent	2,8	2,9	0.016382
US National	3 wk ahead	Bin	percent	2,9	3	0.014875
US National	3 wk ahead	Bin	percent	3	3,1	0.013512999999999999
US National	3 wk ahead	Bin	percent	3,1	3,2	0.01231
US National	3 wk ahead	Bin	percent	3,2	3,3	0.011275
US National	3 wk ahead	Bin	percent	3,3	3,4	0.010413
US National	3 wk ahead	Bin	percent	3,4	3,5	0.009725
US National	3 wk ahead	Bin	percent	3,5	3,6	0.009203
US National	3 wk ahead	Bin	percent	3,6	3,7	0.008834999999999999
US National	3 wk ahead	Bin	percent	3,7	3,8	0.008602
US National	3 wk ahead	Bin	percent	3,8	3,9	0.008480999999999999
US National	3 wk ahead	Bin	percent	3,9	4	0.008447999999999999
US National	3 wk ahead	Bin	percent	4	4,1	0.008480999999999999
US National	3 wk ahead	Bin	percent	4,1	4,2	0.008555
US National	3 wk ahead	Bin	percent	4,2	4,3	0.00865
US National	3 wk ahead	Bin	percent	4,3	4,4	0.008746
US National	3 wk ahead	Bin	percent	4,4	4,5	0.008823
US National	3 wk ahead	Bin	percent	4,5	4,6	0.008863
US National	3 wk ahead	Bin	percent	4,6	4,7	0.008851999999999999
US National	3 wk ahead	Bin	percent	4,7	4,8	0.008773
US National	3 wk ahead	Bin	percent	4,8	4,9	0.008617
US National	3 wk ahead	Bin	percent	4,9	5	0.008376999999999999
US National	3 wk ahead	Bin	percent	5	5,1	0.00805
US National	3 wk ahead	Bin	percent	5,1	5,2	0.007640999999999999
US National	3 wk ahead	Bin	percent	5,2	5,3	0.007156999999999999
US National	3 wk ahead	Bin	percent	5,3	5,4	0.006611
US National	3 wk ahead	Bin	percent	5,4	5,5	0.006018
US National	3 wk ahead	Bin	percent	5,5	5,6	0.005398
US National	3 wk ahead	Bin	percent	5,6	5,7	0.00477
US National	3 wk ahead	Bin	percent	5,7	5,8	0.004155
US National	3 wk ahead	Bin	percent	5,8	5,9	0.003571
US National	3 wk ahead	Bin	percent	5,9	6	0.003035
US National	3 wk ahead	Bin	percent	6	6,1	0.002562
US National	3 wk ahead	Bin	percent	6,1	6,2	0.00216
US National	3 wk ahead	Bin	percent	6,2	6,3	0.001834
US National	3 wk ahead	Bin	percent	6,3	6,4	0.001586
US National	3 wk ahead	Bin	percent	6,4	6,5	0.001408
US National	3 wk ahead	Bin	percent	6,5	6,6	0.001295
US National	3 wk ahead	Bin	percent	6,6	6,7	0.0012339999999999999
US National	3 wk ahead	Bin	percent	6,7	6,8	0.0012129999999999999
US National	3 wk ahead	Bin	percent	6,8	6,9	0.00122
US National	3 wk ahead	Bin	percent	6,9	7	0.001243
US National	3 wk ahead	Bin	percent	7	7,1	0.001273
US National	3 wk ahead	Bin	percent	7,1	7,2	0.001303
US National	3 wk ahead	Bin	percent	7,2	7,3	0.0013269999999999998
US National	3 wk ahead	Bin	percent	7,3	7,4	0.001344
US National	3 wk ahead	Bin	percent	7,4	7,5	0.001352
US National	3 wk ahead	Bin	percent	7,5	7,6	0.001352
US National	3 wk ahead	Bin	percent	7,6	7,7	0.001346
US National	3 wk ahead	Bin	percent	7,7	7,8	0.001334
US National	3 wk ahead	Bin	percent	7,8	7,9	0.0013189999999999999
US National	3 wk ahead	Bin	percent	7,9	8	0.001303
US National	3 wk ahead	Bin	percent	8	8,1	0.0012879999999999999
US National	3 wk ahead	Bin	percent	8,1	8,2	0.0012749999999999999
US National	3 wk ahead	Bin	percent	8,2	8,3	0.0012649999999999998
US National	3 wk ahead	Bin	percent	8,3	8,4	0.001261
US National	3 wk ahead	Bin	percent	8,4	8,5	0.0012649999999999998
US National	3 wk ahead	Bin	percent	8,5	8,6	0.001279
US National	3 wk ahead	Bin	percent	8,6	8,7	0.001303
US National	3 wk ahead	Bin	percent	8,7	8,8	0.0013369999999999999
US National	3 wk ahead	Bin	percent	8,8	8,9	0.00138
US National	3 wk ahead	Bin	percent	8,9	9	0.001429
US National	3 wk ahead	Bin	percent	9	9,1	0.001477
US National	3 wk ahead	Bin	percent	9,1	9,2	0.001518
US National	3 wk ahead	Bin	percent	9,2	9,3	0.0015429999999999999
US National	3 wk ahead	Bin	percent	9,3	9,4	0.0015459999999999998
US National	3 wk ahead	Bin	percent	9,4	9,5	0.0015199999999999999
US National	3 wk ahead	Bin	percent	9,5	9,6	0.0014629999999999999
US National	3 wk ahead	Bin	percent	9,6	9,7	0.001375
US National	3 wk ahead	Bin	percent	9,7	9,8	0.0012599999999999998
US National	3 wk ahead	Bin	percent	9,8	9,9	0.001125
US National	3 wk ahead	Bin	percent	9,9	10	0.000976
US National	3 wk ahead	Bin	percent	10	10,1	0.000823
US National	3 wk ahead	Bin	percent	10,1	10,2	0.000674
US National	3 wk ahead	Bin	percent	10,2	10,3	0.000536
US National	3 wk ahead	Bin	percent	10,3	10,4	0.000414
US National	3 wk ahead	Bin	percent	10,4	10,5	0.00031
US National	3 wk ahead	Bin	percent	10,5	10,6	0.000225
US National	3 wk ahead	Bin	percent	10,6	10,7	0.000159
US National	3 wk ahead	Bin	percent	10,7	10,8	0.00010899999999999999
US National	3 wk ahead	Bin	percent	10,8	10,9	0.000072
US National	3 wk ahead	Bin	percent	10,9	11	0.000046
US National	3 wk ahead	Bin	percent	11	11,1	0.000029
US National	3 wk ahead	Bin	percent	11,1	11,2	0.000018
US National	3 wk ahead	Bin	percent	11,2	11,3	9.999999999999999e-6
US National	3 wk ahead	Bin	percent	11,3	11,4	6.e-6
US National	3 wk ahead	Bin	percent	11,4	11,5	4.e-6
US National	3 wk ahead	Bin	percent	11,5	11,6	3.e-6
US National	3 wk ahead	Bin	percent	11,6	11,7	3.e-6
US National	3 wk ahead	Bin	percent	11,7	11,8	4.9999999999999996e-6
US National	3 wk ahead	Bin	percent	11,8	11,9	8.e-6
US National	3 wk ahead	Bin	percent	11,9	12	0.000012
US National	3 wk ahead	Bin	percent	12	12,1	0.000019999999999999998
US National	3 wk ahead	Bin	percent	12,1	12,2	0.000032
US National	3 wk ahead	Bin	percent	12,2	12,3	0.000049999999999999996
US National	3 wk ahead	Bin	percent	12,3	12,4	0.000074
US National	3 wk ahead	Bin	percent	12,4	12,5	0.000107
US National	3 wk ahead	Bin	percent	12,5	12,6	0.00015
US National	3 wk ahead	Bin	percent	12,6	12,7	0.000203
US National	3 wk ahead	Bin	percent	12,7	12,8	0.000265
US National	3 wk ahead	Bin	percent	12,8	12,9	0.000337
US National	3 wk ahead	Bin	percent	12,9	13	0.000414
US National	3 wk ahead	Bin	percent	13	100	0.008416
US National	4 wk ahead	Point	percent	NA	NA	2.5396000000000005
US National	4 wk ahead	Bin	percent	0	0,1	0.007561
US National	4 wk ahead	Bin	percent	0,1	0,2	0.008806
US National	4 wk ahead	Bin	percent	0,2	0,3	0.01014
US National	4 wk ahead	Bin	percent	0,3	0,4	0.011545999999999999
US National	4 wk ahead	Bin	percent	0,4	0,5	0.013004
US National	4 wk ahead	Bin	percent	0,5	0,6	0.01449
US National	4 wk ahead	Bin	percent	0,6	0,7	0.015976999999999998
US National	4 wk ahead	Bin	percent	0,7	0,8	0.017436
US National	4 wk ahead	Bin	percent	0,8	0,9	0.01884
US National	4 wk ahead	Bin	percent	0,9	1	0.020159
US National	4 wk ahead	Bin	percent	1	1,1	0.021366
US National	4 wk ahead	Bin	percent	1,1	1,2	0.022437
US National	4 wk ahead	Bin	percent	1,2	1,3	0.023351999999999998
US National	4 wk ahead	Bin	percent	1,3	1,4	0.024095
US National	4 wk ahead	Bin	percent	1,4	1,5	0.024652999999999998
US National	4 wk ahead	Bin	percent	1,5	1,6	0.02502
US National	4 wk ahead	Bin	percent	1,6	1,7	0.025195
US National	4 wk ahead	Bin	percent	1,7	1,8	0.025181
US National	4 wk ahead	Bin	percent	1,8	1,9	0.024987
US National	4 wk ahead	Bin	percent	1,9	2	0.024624999999999998
US National	4 wk ahead	Bin	percent	2	2,1	0.024111999999999998
US National	4 wk ahead	Bin	percent	2,1	2,2	0.023465999999999997
US National	4 wk ahead	Bin	percent	2,2	2,3	0.022708
US National	4 wk ahead	Bin	percent	2,3	2,4	0.021859999999999997
US National	4 wk ahead	Bin	percent	2,4	2,5	0.020943
US National	4 wk ahead	Bin	percent	2,5	2,6	0.019979
US National	4 wk ahead	Bin	percent	2,6	2,7	0.018989
US National	4 wk ahead	Bin	percent	2,7	2,8	0.01799
US National	4 wk ahead	Bin	percent	2,8	2,9	0.016999
US National	4 wk ahead	Bin	percent	2,9	3	0.016028999999999998
US National	4 wk ahead	Bin	percent	3	3,1	0.015090999999999999
US National	4 wk ahead	Bin	percent	3,1	3,2	0.014192999999999999
US National	4 wk ahead	Bin	percent	3,2	3,3	0.013340999999999999
US National	4 wk ahead	Bin	percent	3,3	3,4	0.012539
US National	4 wk ahead	Bin	percent	3,4	3,5	0.011786999999999999
US National	4 wk ahead	Bin	percent	3,5	3,6	0.011085999999999999
US National	4 wk ahead	Bin	percent	3,6	3,7	0.010435999999999999
US National	4 wk ahead	Bin	percent	3,7	3,8	0.009836
US National	4 wk ahead	Bin	percent	3,8	3,9	0.009283999999999999
US National	4 wk ahead	Bin	percent	3,9	4	0.00878
US National	4 wk ahead	Bin	percent	4	4,1	0.008322999999999999
US National	4 wk ahead	Bin	percent	4,1	4,2	0.007911999999999999
US National	4 wk ahead	Bin	percent	4,2	4,3	0.007547
US National	4 wk ahead	Bin	percent	4,3	4,4	0.007227
US National	4 wk ahead	Bin	percent	4,4	4,5	0.006953
US National	4 wk ahead	Bin	percent	4,5	4,6	0.006725
US National	4 wk ahead	Bin	percent	4,6	4,7	0.00654
US National	4 wk ahead	Bin	percent	4,7	4,8	0.006398
US National	4 wk ahead	Bin	percent	4,8	4,9	0.006298
US National	4 wk ahead	Bin	percent	4,9	5	0.006235
US National	4 wk ahead	Bin	percent	5	5,1	0.006208
US National	4 wk ahead	Bin	percent	5,1	5,2	0.0062109999999999995
US National	4 wk ahead	Bin	percent	5,2	5,3	0.00624
US National	4 wk ahead	Bin	percent	5,3	5,4	0.0062889999999999995
US National	4 wk ahead	Bin	percent	5,4	5,5	0.006352
US National	4 wk ahead	Bin	percent	5,5	5,6	0.006423
US National	4 wk ahead	Bin	percent	5,6	5,7	0.006494
US National	4 wk ahead	Bin	percent	5,7	5,8	0.006558
US National	4 wk ahead	Bin	percent	5,8	5,9	0.0066099999999999996
US National	4 wk ahead	Bin	percent	5,9	6	0.0066419999999999995
US National	4 wk ahead	Bin	percent	6	6,1	0.0066489999999999995
US National	4 wk ahead	Bin	percent	6,1	6,2	0.006626
US National	4 wk ahead	Bin	percent	6,2	6,3	0.006568
US National	4 wk ahead	Bin	percent	6,3	6,4	0.006474
US National	4 wk ahead	Bin	percent	6,4	6,5	0.0063419999999999995
US National	4 wk ahead	Bin	percent	6,5	6,6	0.0061719999999999995
US National	4 wk ahead	Bin	percent	6,6	6,7	0.005965
US National	4 wk ahead	Bin	percent	6,7	6,8	0.005725
US National	4 wk ahead	Bin	percent	6,8	6,9	0.005454
US National	4 wk ahead	Bin	percent	6,9	7	0.0051589999999999995
US National	4 wk ahead	Bin	percent	7	7,1	0.004843999999999999
US National	4 wk ahead	Bin	percent	7,1	7,2	0.004516
US National	4 wk ahead	Bin	percent	7,2	7,3	0.00418
US National	4 wk ahead	Bin	percent	7,3	7,4	0.0038439999999999998
US National	4 wk ahead	Bin	percent	7,4	7,5	0.003512
US National	4 wk ahead	Bin	percent	7,5	7,6	0.003191
US National	4 wk ahead	Bin	percent	7,6	7,7	0.002884
US National	4 wk ahead	Bin	percent	7,7	7,8	0.002596
US National	4 wk ahead	Bin	percent	7,8	7,9	0.002329
US National	4 wk ahead	Bin	percent	7,9	8	0.0020859999999999997
US National	4 wk ahead	Bin	percent	8	8,1	0.00187
US National	4 wk ahead	Bin	percent	8,1	8,2	0.001679
US National	4 wk ahead	Bin	percent	8,2	8,3	0.001516
US National	4 wk ahead	Bin	percent	8,3	8,4	0.0013779999999999999
US National	4 wk ahead	Bin	percent	8,4	8,5	0.001266
US National	4 wk ahead	Bin	percent	8,5	8,6	0.001178
US National	4 wk ahead	Bin	percent	8,6	8,7	0.001112
US National	4 wk ahead	Bin	percent	8,7	8,8	0.0010659999999999999
US National	4 wk ahead	Bin	percent	8,8	8,9	0.001037
US National	4 wk ahead	Bin	percent	8,9	9	0.001022
US National	4 wk ahead	Bin	percent	9	9,1	0.001019
US National	4 wk ahead	Bin	percent	9,1	9,2	0.001024
US National	4 wk ahead	Bin	percent	9,2	9,3	0.001034
US National	4 wk ahead	Bin	percent	9,3	9,4	0.001047
US National	4 wk ahead	Bin	percent	9,4	9,5	0.00106
US National	4 wk ahead	Bin	percent	9,5	9,6	0.001071
US National	4 wk ahead	Bin	percent	9,6	9,7	0.0010789999999999999
US National	4 wk ahead	Bin	percent	9,7	9,8	0.001083
US National	4 wk ahead	Bin	percent	9,8	9,9	0.0010819999999999998
US National	4 wk ahead	Bin	percent	9,9	10	0.001078
US National	4 wk ahead	Bin	percent	10	10,1	0.001071
US National	4 wk ahead	Bin	percent	10,1	10,2	0.001062
US National	4 wk ahead	Bin	percent	10,2	10,3	0.001054
US National	4 wk ahead	Bin	percent	10,3	10,4	0.0010479999999999999
US National	4 wk ahead	Bin	percent	10,4	10,5	0.001046
US National	4 wk ahead	Bin	percent	10,5	10,6	0.00105
US National	4 wk ahead	Bin	percent	10,6	10,7	0.0010609999999999999
US National	4 wk ahead	Bin	percent	10,7	10,8	0.00108
US National	4 wk ahead	Bin	percent	10,8	10,9	0.001108
US National	4 wk ahead	Bin	percent	10,9	11	0.001143
US National	4 wk ahead	Bin	percent	11	11,1	0.0011849999999999999
US National	4 wk ahead	Bin	percent	11,1	11,2	0.001232
US National	4 wk ahead	Bin	percent	11,2	11,3	0.001281
US National	4 wk ahead	Bin	percent	11,3	11,4	0.00133
US National	4 wk ahead	Bin	percent	11,4	11,5	0.001375
US National	4 wk ahead	Bin	percent	11,5	11,6	0.001414
US National	4 wk ahead	Bin	percent	11,6	11,7	0.001444
US National	4 wk ahead	Bin	percent	11,7	11,8	0.0014609999999999998
US National	4 wk ahead	Bin	percent	11,8	11,9	0.001465
US National	4 wk ahead	Bin	percent	11,9	12	0.0014529999999999999
US National	4 wk ahead	Bin	percent	12	12,1	0.0014249999999999998
US National	4 wk ahead	Bin	percent	12,1	12,2	0.001382
US National	4 wk ahead	Bin	percent	12,2	12,3	0.001323
US National	4 wk ahead	Bin	percent	12,3	12,4	0.001251
US National	4 wk ahead	Bin	percent	12,4	12,5	0.001168
US National	4 wk ahead	Bin	percent	12,5	12,6	0.001077
US National	4 wk ahead	Bin	percent	12,6	12,7	0.000979
US National	4 wk ahead	Bin	percent	12,7	12,8	0.000878
US National	4 wk ahead	Bin	percent	12,8	12,9	0.0007769999999999999
US National	4 wk ahead	Bin	percent	12,9	13	0.0006789999999999999
US National	4 wk ahead	Bin	percent	13	100	0.013368999999999999
