# Supplementary material for: Use of daily Internet search query data improves real-time projections of influenza epidemics
Source: J R Soc Interface. 2018 Oct 10;15(147):20180220. doi: 10.1098/rsif.2018.0220 (PMC6228485; doi:10.1098/rsif.2018.0220)
Supplement: Prediction results in FluChallenge format [file rsif20180220supp2.gz › Forecast-files/mss-15-wikiWEEKnoNOW/2011-EW6.csv]

Location	Target	Type	Unit	Bin_start_incl	Bin_end_notincl	Value
US National	1 wk ahead	Point	percent	NA	NA	5.514200000000001
US National	1 wk ahead	Bin	percent	0	0,1	0.
US National	1 wk ahead	Bin	percent	0,1	0,2	0.
US National	1 wk ahead	Bin	percent	0,2	0,3	0.
US National	1 wk ahead	Bin	percent	0,3	0,4	0.
US National	1 wk ahead	Bin	percent	0,4	0,5	0.
US National	1 wk ahead	Bin	percent	0,5	0,6	0.
US National	1 wk ahead	Bin	percent	0,6	0,7	0.
US National	1 wk ahead	Bin	percent	0,7	0,8	1.e-6
US National	1 wk ahead	Bin	percent	0,8	0,9	2.e-6
US National	1 wk ahead	Bin	percent	0,9	1	4.9999999999999996e-6
US National	1 wk ahead	Bin	percent	1	1,1	9.e-6
US National	1 wk ahead	Bin	percent	1,1	1,2	0.000017
US National	1 wk ahead	Bin	percent	1,2	1,3	0.000032
US National	1 wk ahead	Bin	percent	1,3	1,4	0.000056999999999999996
US National	1 wk ahead	Bin	percent	1,4	1,5	0.000098
US National	1 wk ahead	Bin	percent	1,5	1,6	0.000163
US National	1 wk ahead	Bin	percent	1,6	1,7	0.00026
US National	1 wk ahead	Bin	percent	1,7	1,8	0.000401
US National	1 wk ahead	Bin	percent	1,8	1,9	0.000598
US National	1 wk ahead	Bin	percent	1,9	2	0.00086
US National	1 wk ahead	Bin	percent	2	2,1	0.0011949999999999999
US National	1 wk ahead	Bin	percent	2,1	2,2	0.0016079999999999998
US National	1 wk ahead	Bin	percent	2,2	2,3	0.002095
US National	1 wk ahead	Bin	percent	2,3	2,4	0.002649
US National	1 wk ahead	Bin	percent	2,4	2,5	0.003253
US National	1 wk ahead	Bin	percent	2,5	2,6	0.003891
US National	1 wk ahead	Bin	percent	2,6	2,7	0.004543999999999999
US National	1 wk ahead	Bin	percent	2,7	2,8	0.005196999999999999
US National	1 wk ahead	Bin	percent	2,8	2,9	0.005843999999999999
US National	1 wk ahead	Bin	percent	2,9	3	0.006486
US National	1 wk ahead	Bin	percent	3	3,1	0.007136
US National	1 wk ahead	Bin	percent	3,1	3,2	0.007814999999999999
US National	1 wk ahead	Bin	percent	3,2	3,3	0.008548
US National	1 wk ahead	Bin	percent	3,3	3,4	0.009358
US National	1 wk ahead	Bin	percent	3,4	3,5	0.010263
US National	1 wk ahead	Bin	percent	3,5	3,6	0.011269
US National	1 wk ahead	Bin	percent	3,6	3,7	0.012372999999999999
US National	1 wk ahead	Bin	percent	3,7	3,8	0.013555
US National	1 wk ahead	Bin	percent	3,8	3,9	0.014789
US National	1 wk ahead	Bin	percent	3,9	4	0.016042
US National	1 wk ahead	Bin	percent	4	4,1	0.017282
US National	1 wk ahead	Bin	percent	4,1	4,2	0.018480999999999997
US National	1 wk ahead	Bin	percent	4,2	4,3	0.019618999999999998
US National	1 wk ahead	Bin	percent	4,3	4,4	0.020683
US National	1 wk ahead	Bin	percent	4,4	4,5	0.021668
US National	1 wk ahead	Bin	percent	4,5	4,6	0.022573
US National	1 wk ahead	Bin	percent	4,6	4,7	0.023396
US National	1 wk ahead	Bin	percent	4,7	4,8	0.02413
US National	1 wk ahead	Bin	percent	4,8	4,9	0.024761
US National	1 wk ahead	Bin	percent	4,9	5	0.025266999999999998
US National	1 wk ahead	Bin	percent	5	5,1	0.025623999999999997
US National	1 wk ahead	Bin	percent	5,1	5,2	0.02581
US National	1 wk ahead	Bin	percent	5,2	5,3	0.025811999999999998
US National	1 wk ahead	Bin	percent	5,3	5,4	0.025634
US National	1 wk ahead	Bin	percent	5,4	5,5	0.025301999999999998
US National	1 wk ahead	Bin	percent	5,5	5,6	0.024853999999999998
US National	1 wk ahead	Bin	percent	5,6	5,7	0.024340999999999998
US National	1 wk ahead	Bin	percent	5,7	5,8	0.023809
US National	1 wk ahead	Bin	percent	5,8	5,9	0.023289999999999998
US National	1 wk ahead	Bin	percent	5,9	6	0.022791
US National	1 wk ahead	Bin	percent	6	6,1	0.022298
US National	1 wk ahead	Bin	percent	6,1	6,2	0.021772
US National	1 wk ahead	Bin	percent	6,2	6,3	0.021169
US National	1 wk ahead	Bin	percent	6,3	6,4	0.020447999999999997
US National	1 wk ahead	Bin	percent	6,4	6,5	0.019584
US National	1 wk ahead	Bin	percent	6,5	6,6	0.018578
US National	1 wk ahead	Bin	percent	6,6	6,7	0.017450999999999998
US National	1 wk ahead	Bin	percent	6,7	6,8	0.016245
US National	1 wk ahead	Bin	percent	6,8	6,9	0.015005999999999999
US National	1 wk ahead	Bin	percent	6,9	7	0.013777999999999999
US National	1 wk ahead	Bin	percent	7	7,1	0.012591
US National	1 wk ahead	Bin	percent	7,1	7,2	0.01146
US National	1 wk ahead	Bin	percent	7,2	7,3	0.010386999999999999
US National	1 wk ahead	Bin	percent	7,3	7,4	0.009365
US National	1 wk ahead	Bin	percent	7,4	7,5	0.008383
US National	1 wk ahead	Bin	percent	7,5	7,6	0.007441
US National	1 wk ahead	Bin	percent	7,6	7,7	0.006546
US National	1 wk ahead	Bin	percent	7,7	7,8	0.005717
US National	1 wk ahead	Bin	percent	7,8	7,9	0.0049819999999999994
US National	1 wk ahead	Bin	percent	7,9	8	0.004373
US National	1 wk ahead	Bin	percent	8	8,1	0.003916
US National	1 wk ahead	Bin	percent	8,1	8,2	0.0036279999999999997
US National	1 wk ahead	Bin	percent	8,2	8,3	0.0035129999999999996
US National	1 wk ahead	Bin	percent	8,3	8,4	0.003558
US National	1 wk ahead	Bin	percent	8,4	8,5	0.0037329999999999998
US National	1 wk ahead	Bin	percent	8,5	8,6	0.003998
US National	1 wk ahead	Bin	percent	8,6	8,7	0.004308
US National	1 wk ahead	Bin	percent	8,7	8,8	0.004614
US National	1 wk ahead	Bin	percent	8,8	8,9	0.004876
US National	1 wk ahead	Bin	percent	8,9	9	0.0050609999999999995
US National	1 wk ahead	Bin	percent	9	9,1	0.005153
US National	1 wk ahead	Bin	percent	9,1	9,2	0.005148
US National	1 wk ahead	Bin	percent	9,2	9,3	0.005056
US National	1 wk ahead	Bin	percent	9,3	9,4	0.004895
US National	1 wk ahead	Bin	percent	9,4	9,5	0.0046879999999999995
US National	1 wk ahead	Bin	percent	9,5	9,6	0.004455
US National	1 wk ahead	Bin	percent	9,6	9,7	0.004213
US National	1 wk ahead	Bin	percent	9,7	9,8	0.003972
US National	1 wk ahead	Bin	percent	9,8	9,9	0.0037329999999999998
US National	1 wk ahead	Bin	percent	9,9	10	0.003493
US National	1 wk ahead	Bin	percent	10	10,1	0.003245
US National	1 wk ahead	Bin	percent	10,1	10,2	0.002983
US National	1 wk ahead	Bin	percent	10,2	10,3	0.002704
US National	1 wk ahead	Bin	percent	10,3	10,4	0.002408
US National	1 wk ahead	Bin	percent	10,4	10,5	0.002104
US National	1 wk ahead	Bin	percent	10,5	10,6	0.0018
US National	1 wk ahead	Bin	percent	10,6	10,7	0.001511
US National	1 wk ahead	Bin	percent	10,7	10,8	0.00125
US National	1 wk ahead	Bin	percent	10,8	10,9	0.001029
US National	1 wk ahead	Bin	percent	10,9	11	0.000857
US National	1 wk ahead	Bin	percent	11	11,1	0.0007379999999999999
US National	1 wk ahead	Bin	percent	11,1	11,2	0.00067
US National	1 wk ahead	Bin	percent	11,2	11,3	0.000647
US National	1 wk ahead	Bin	percent	11,3	11,4	0.000659
US National	1 wk ahead	Bin	percent	11,4	11,5	0.000694
US National	1 wk ahead	Bin	percent	11,5	11,6	0.0007379999999999999
US National	1 wk ahead	Bin	percent	11,6	11,7	0.0007769999999999999
US National	1 wk ahead	Bin	percent	11,7	11,8	0.000801
US National	1 wk ahead	Bin	percent	11,8	11,9	0.000801
US National	1 wk ahead	Bin	percent	11,9	12	0.000774
US National	1 wk ahead	Bin	percent	12	12,1	0.000721
US National	1 wk ahead	Bin	percent	12,1	12,2	0.0006479999999999999
US National	1 wk ahead	Bin	percent	12,2	12,3	0.0005589999999999999
US National	1 wk ahead	Bin	percent	12,3	12,4	0.00046499999999999997
US National	1 wk ahead	Bin	percent	12,4	12,5	0.00037099999999999996
US National	1 wk ahead	Bin	percent	12,5	12,6	0.000285
US National	1 wk ahead	Bin	percent	12,6	12,7	0.00021099999999999998
US National	1 wk ahead	Bin	percent	12,7	12,8	0.00015
US National	1 wk ahead	Bin	percent	12,8	12,9	0.000102
US National	1 wk ahead	Bin	percent	12,9	13	0.000067
US National	1 wk ahead	Bin	percent	13	100	0.000101
US National	2 wk ahead	Point	percent	NA	NA	5.292800000000001
US National	2 wk ahead	Bin	percent	0	0,1	0.000376
US National	2 wk ahead	Bin	percent	0,1	0,2	0.00047799999999999996
US National	2 wk ahead	Bin	percent	0,2	0,3	0.0006
US National	2 wk ahead	Bin	percent	0,3	0,4	0.000744
US National	2 wk ahead	Bin	percent	0,4	0,5	0.0009119999999999999
US National	2 wk ahead	Bin	percent	0,5	0,6	0.001104
US National	2 wk ahead	Bin	percent	0,6	0,7	0.001322
US National	2 wk ahead	Bin	percent	0,7	0,8	0.001565
US National	2 wk ahead	Bin	percent	0,8	0,9	0.001833
US National	2 wk ahead	Bin	percent	0,9	1	0.0021249999999999997
US National	2 wk ahead	Bin	percent	1	1,1	0.0024389999999999998
US National	2 wk ahead	Bin	percent	1,1	1,2	0.0027749999999999997
US National	2 wk ahead	Bin	percent	1,2	1,3	0.003129
US National	2 wk ahead	Bin	percent	1,3	1,4	0.0035009999999999998
US National	2 wk ahead	Bin	percent	1,4	1,5	0.003887
US National	2 wk ahead	Bin	percent	1,5	1,6	0.004288
US National	2 wk ahead	Bin	percent	1,6	1,7	0.004703
US National	2 wk ahead	Bin	percent	1,7	1,8	0.005131
US National	2 wk ahead	Bin	percent	1,8	1,9	0.005572
US National	2 wk ahead	Bin	percent	1,9	2	0.0060279999999999995
US National	2 wk ahead	Bin	percent	2	2,1	0.0065
US National	2 wk ahead	Bin	percent	2,1	2,2	0.006987999999999999
US National	2 wk ahead	Bin	percent	2,2	2,3	0.007494
US National	2 wk ahead	Bin	percent	2,3	2,4	0.008019
US National	2 wk ahead	Bin	percent	2,4	2,5	0.008561
US National	2 wk ahead	Bin	percent	2,5	2,6	0.009120999999999999
US National	2 wk ahead	Bin	percent	2,6	2,7	0.009694999999999999
US National	2 wk ahead	Bin	percent	2,7	2,8	0.01028
US National	2 wk ahead	Bin	percent	2,8	2,9	0.010872
US National	2 wk ahead	Bin	percent	2,9	3	0.011465999999999999
US National	2 wk ahead	Bin	percent	3	3,1	0.012055999999999999
US National	2 wk ahead	Bin	percent	3,1	3,2	0.012634999999999999
US National	2 wk ahead	Bin	percent	3,2	3,3	0.013196999999999999
US National	2 wk ahead	Bin	percent	3,3	3,4	0.013736
US National	2 wk ahead	Bin	percent	3,4	3,5	0.014247
US National	2 wk ahead	Bin	percent	3,5	3,6	0.014724
US National	2 wk ahead	Bin	percent	3,6	3,7	0.015163
US National	2 wk ahead	Bin	percent	3,7	3,8	0.015560999999999998
US National	2 wk ahead	Bin	percent	3,8	3,9	0.015913999999999998
US National	2 wk ahead	Bin	percent	3,9	4	0.016221
US National	2 wk ahead	Bin	percent	4	4,1	0.016479999999999998
US National	2 wk ahead	Bin	percent	4,1	4,2	0.016687999999999998
US National	2 wk ahead	Bin	percent	4,2	4,3	0.016845
US National	2 wk ahead	Bin	percent	4,3	4,4	0.01695
US National	2 wk ahead	Bin	percent	4,4	4,5	0.017002
US National	2 wk ahead	Bin	percent	4,5	4,6	0.017003
US National	2 wk ahead	Bin	percent	4,6	4,7	0.016952
US National	2 wk ahead	Bin	percent	4,7	4,8	0.016853
US National	2 wk ahead	Bin	percent	4,8	4,9	0.016708999999999998
US National	2 wk ahead	Bin	percent	4,9	5	0.016526
US National	2 wk ahead	Bin	percent	5	5,1	0.016308
US National	2 wk ahead	Bin	percent	5,1	5,2	0.016064
US National	2 wk ahead	Bin	percent	5,2	5,3	0.015801
US National	2 wk ahead	Bin	percent	5,3	5,4	0.015526
US National	2 wk ahead	Bin	percent	5,4	5,5	0.015248
US National	2 wk ahead	Bin	percent	5,5	5,6	0.014972999999999998
US National	2 wk ahead	Bin	percent	5,6	5,7	0.014705999999999999
US National	2 wk ahead	Bin	percent	5,7	5,8	0.01445
US National	2 wk ahead	Bin	percent	5,8	5,9	0.014206
US National	2 wk ahead	Bin	percent	5,9	6	0.013973999999999999
US National	2 wk ahead	Bin	percent	6	6,1	0.01375
US National	2 wk ahead	Bin	percent	6,1	6,2	0.013529
US National	2 wk ahead	Bin	percent	6,2	6,3	0.013304999999999999
US National	2 wk ahead	Bin	percent	6,3	6,4	0.013071999999999999
US National	2 wk ahead	Bin	percent	6,4	6,5	0.012823
US National	2 wk ahead	Bin	percent	6,5	6,6	0.012553
US National	2 wk ahead	Bin	percent	6,6	6,7	0.012256999999999999
US National	2 wk ahead	Bin	percent	6,7	6,8	0.011932
US National	2 wk ahead	Bin	percent	6,8	6,9	0.011578
US National	2 wk ahead	Bin	percent	6,9	7	0.011196
US National	2 wk ahead	Bin	percent	7	7,1	0.010789
US National	2 wk ahead	Bin	percent	7,1	7,2	0.010362
US National	2 wk ahead	Bin	percent	7,2	7,3	0.009921
US National	2 wk ahead	Bin	percent	7,3	7,4	0.009472999999999999
US National	2 wk ahead	Bin	percent	7,4	7,5	0.009023
US National	2 wk ahead	Bin	percent	7,5	7,6	0.008579
US National	2 wk ahead	Bin	percent	7,6	7,7	0.008146
US National	2 wk ahead	Bin	percent	7,7	7,8	0.007729
US National	2 wk ahead	Bin	percent	7,8	7,9	0.00733
US National	2 wk ahead	Bin	percent	7,9	8	0.006952
US National	2 wk ahead	Bin	percent	8	8,1	0.006594
US National	2 wk ahead	Bin	percent	8,1	8,2	0.006255999999999999
US National	2 wk ahead	Bin	percent	8,2	8,3	0.005934999999999999
US National	2 wk ahead	Bin	percent	8,3	8,4	0.00563
US National	2 wk ahead	Bin	percent	8,4	8,5	0.005336
US National	2 wk ahead	Bin	percent	8,5	8,6	0.005052
US National	2 wk ahead	Bin	percent	8,6	8,7	0.004774
US National	2 wk ahead	Bin	percent	8,7	8,8	0.0045
US National	2 wk ahead	Bin	percent	8,8	8,9	0.004228
US National	2 wk ahead	Bin	percent	8,9	9	0.003959
US National	2 wk ahead	Bin	percent	9	9,1	0.003692
US National	2 wk ahead	Bin	percent	9,1	9,2	0.0034289999999999998
US National	2 wk ahead	Bin	percent	9,2	9,3	0.0031709999999999998
US National	2 wk ahead	Bin	percent	9,3	9,4	0.00292
US National	2 wk ahead	Bin	percent	9,4	9,5	0.00268
US National	2 wk ahead	Bin	percent	9,5	9,6	0.002454
US National	2 wk ahead	Bin	percent	9,6	9,7	0.0022429999999999998
US National	2 wk ahead	Bin	percent	9,7	9,8	0.002052
US National	2 wk ahead	Bin	percent	9,8	9,9	0.0018809999999999999
US National	2 wk ahead	Bin	percent	9,9	10	0.001733
US National	2 wk ahead	Bin	percent	10	10,1	0.0016079999999999998
US National	2 wk ahead	Bin	percent	10,1	10,2	0.001508
US National	2 wk ahead	Bin	percent	10,2	10,3	0.001431
US National	2 wk ahead	Bin	percent	10,3	10,4	0.0013779999999999999
US National	2 wk ahead	Bin	percent	10,4	10,5	0.0013469999999999999
US National	2 wk ahead	Bin	percent	10,5	10,6	0.0013369999999999999
US National	2 wk ahead	Bin	percent	10,6	10,7	0.001346
US National	2 wk ahead	Bin	percent	10,7	10,8	0.001371
US National	2 wk ahead	Bin	percent	10,8	10,9	0.00141
US National	2 wk ahead	Bin	percent	10,9	11	0.00146
US National	2 wk ahead	Bin	percent	11	11,1	0.0015199999999999999
US National	2 wk ahead	Bin	percent	11,1	11,2	0.0015849999999999998
US National	2 wk ahead	Bin	percent	11,2	11,3	0.0016519999999999998
US National	2 wk ahead	Bin	percent	11,3	11,4	0.0017189999999999998
US National	2 wk ahead	Bin	percent	11,4	11,5	0.0017829999999999999
US National	2 wk ahead	Bin	percent	11,5	11,6	0.001841
US National	2 wk ahead	Bin	percent	11,6	11,7	0.0018889999999999998
US National	2 wk ahead	Bin	percent	11,7	11,8	0.001927
US National	2 wk ahead	Bin	percent	11,8	11,9	0.001952
US National	2 wk ahead	Bin	percent	11,9	12	0.001964
US National	2 wk ahead	Bin	percent	12	12,1	0.001961
US National	2 wk ahead	Bin	percent	12,1	12,2	0.001944
US National	2 wk ahead	Bin	percent	12,2	12,3	0.0019149999999999998
US National	2 wk ahead	Bin	percent	12,3	12,4	0.001875
US National	2 wk ahead	Bin	percent	12,4	12,5	0.001826
US National	2 wk ahead	Bin	percent	12,5	12,6	0.001772
US National	2 wk ahead	Bin	percent	12,6	12,7	0.001714
US National	2 wk ahead	Bin	percent	12,7	12,8	0.0016569999999999998
US National	2 wk ahead	Bin	percent	12,8	12,9	0.0016029999999999998
US National	2 wk ahead	Bin	percent	12,9	13	0.001555
US National	2 wk ahead	Bin	percent	13	100	0.053107999999999995
US National	3 wk ahead	Point	percent	NA	NA	4.3772
US National	3 wk ahead	Bin	percent	0	0,1	0.001919
US National	3 wk ahead	Bin	percent	0,1	0,2	0.0022429999999999998
US National	3 wk ahead	Bin	percent	0,2	0,3	0.002597
US National	3 wk ahead	Bin	percent	0,3	0,4	0.00298
US National	3 wk ahead	Bin	percent	0,4	0,5	0.003392
US National	3 wk ahead	Bin	percent	0,5	0,6	0.003829
US National	3 wk ahead	Bin	percent	0,6	0,7	0.004291
US National	3 wk ahead	Bin	percent	0,7	0,8	0.0047729999999999995
US National	3 wk ahead	Bin	percent	0,8	0,9	0.005275
US National	3 wk ahead	Bin	percent	0,9	1	0.005794
US National	3 wk ahead	Bin	percent	1	1,1	0.006327999999999999
US National	3 wk ahead	Bin	percent	1,1	1,2	0.006875
US National	3 wk ahead	Bin	percent	1,2	1,3	0.0074329999999999995
US National	3 wk ahead	Bin	percent	1,3	1,4	0.008001
US National	3 wk ahead	Bin	percent	1,4	1,5	0.008577
US National	3 wk ahead	Bin	percent	1,5	1,6	0.009158999999999999
US National	3 wk ahead	Bin	percent	1,6	1,7	0.009746
US National	3 wk ahead	Bin	percent	1,7	1,8	0.010334999999999999
US National	3 wk ahead	Bin	percent	1,8	1,9	0.010924
US National	3 wk ahead	Bin	percent	1,9	2	0.01151
US National	3 wk ahead	Bin	percent	2	2,1	0.012088999999999999
US National	3 wk ahead	Bin	percent	2,1	2,2	0.012657999999999999
US National	3 wk ahead	Bin	percent	2,2	2,3	0.013212
US National	3 wk ahead	Bin	percent	2,3	2,4	0.013748
US National	3 wk ahead	Bin	percent	2,4	2,5	0.014258999999999999
US National	3 wk ahead	Bin	percent	2,5	2,6	0.014743
US National	3 wk ahead	Bin	percent	2,6	2,7	0.015193
US National	3 wk ahead	Bin	percent	2,7	2,8	0.015607
US National	3 wk ahead	Bin	percent	2,8	2,9	0.015979999999999998
US National	3 wk ahead	Bin	percent	2,9	3	0.016307
US National	3 wk ahead	Bin	percent	3	3,1	0.016586999999999998
US National	3 wk ahead	Bin	percent	3,1	3,2	0.016815999999999998
US National	3 wk ahead	Bin	percent	3,2	3,3	0.016991
US National	3 wk ahead	Bin	percent	3,3	3,4	0.017112
US National	3 wk ahead	Bin	percent	3,4	3,5	0.017176
US National	3 wk ahead	Bin	percent	3,5	3,6	0.017185
US National	3 wk ahead	Bin	percent	3,6	3,7	0.017138
US National	3 wk ahead	Bin	percent	3,7	3,8	0.017039
US National	3 wk ahead	Bin	percent	3,8	3,9	0.016888999999999998
US National	3 wk ahead	Bin	percent	3,9	4	0.016693
US National	3 wk ahead	Bin	percent	4	4,1	0.016458
US National	3 wk ahead	Bin	percent	4,1	4,2	0.016189
US National	3 wk ahead	Bin	percent	4,2	4,3	0.015895
US National	3 wk ahead	Bin	percent	4,3	4,4	0.015583999999999999
US National	3 wk ahead	Bin	percent	4,4	4,5	0.015262999999999999
US National	3 wk ahead	Bin	percent	4,5	4,6	0.014941999999999999
US National	3 wk ahead	Bin	percent	4,6	4,7	0.014629
US National	3 wk ahead	Bin	percent	4,7	4,8	0.014329999999999999
US National	3 wk ahead	Bin	percent	4,8	4,9	0.014051
US National	3 wk ahead	Bin	percent	4,9	5	0.013795
US National	3 wk ahead	Bin	percent	5	5,1	0.013562999999999999
US National	3 wk ahead	Bin	percent	5,1	5,2	0.013354
US National	3 wk ahead	Bin	percent	5,2	5,3	0.013165
US National	3 wk ahead	Bin	percent	5,3	5,4	0.012990999999999999
US National	3 wk ahead	Bin	percent	5,4	5,5	0.012825
US National	3 wk ahead	Bin	percent	5,5	5,6	0.012660999999999999
US National	3 wk ahead	Bin	percent	5,6	5,7	0.012487999999999999
US National	3 wk ahead	Bin	percent	5,7	5,8	0.012299
US National	3 wk ahead	Bin	percent	5,8	5,9	0.012086999999999999
US National	3 wk ahead	Bin	percent	5,9	6	0.011845
US National	3 wk ahead	Bin	percent	6	6,1	0.011567
US National	3 wk ahead	Bin	percent	6,1	6,2	0.011250999999999999
US National	3 wk ahead	Bin	percent	6,2	6,3	0.010898
US National	3 wk ahead	Bin	percent	6,3	6,4	0.010506
US National	3 wk ahead	Bin	percent	6,4	6,5	0.010081999999999999
US National	3 wk ahead	Bin	percent	6,5	6,6	0.009629
US National	3 wk ahead	Bin	percent	6,6	6,7	0.009155
US National	3 wk ahead	Bin	percent	6,7	6,8	0.008667
US National	3 wk ahead	Bin	percent	6,8	6,9	0.008173999999999999
US National	3 wk ahead	Bin	percent	6,9	7	0.007684
US National	3 wk ahead	Bin	percent	7	7,1	0.007205
US National	3 wk ahead	Bin	percent	7,1	7,2	0.006745
US National	3 wk ahead	Bin	percent	7,2	7,3	0.0063089999999999995
US National	3 wk ahead	Bin	percent	7,3	7,4	0.005902999999999999
US National	3 wk ahead	Bin	percent	7,4	7,5	0.005529
US National	3 wk ahead	Bin	percent	7,5	7,6	0.00519
US National	3 wk ahead	Bin	percent	7,6	7,7	0.004887
US National	3 wk ahead	Bin	percent	7,7	7,8	0.004619
US National	3 wk ahead	Bin	percent	7,8	7,9	0.004384
US National	3 wk ahead	Bin	percent	7,9	8	0.00418
US National	3 wk ahead	Bin	percent	8	8,1	0.004005
US National	3 wk ahead	Bin	percent	8,1	8,2	0.003855
US National	3 wk ahead	Bin	percent	8,2	8,3	0.003727
US National	3 wk ahead	Bin	percent	8,3	8,4	0.003617
US National	3 wk ahead	Bin	percent	8,4	8,5	0.003522
US National	3 wk ahead	Bin	percent	8,5	8,6	0.0034389999999999998
US National	3 wk ahead	Bin	percent	8,6	8,7	0.003364
US National	3 wk ahead	Bin	percent	8,7	8,8	0.003294
US National	3 wk ahead	Bin	percent	8,8	8,9	0.003227
US National	3 wk ahead	Bin	percent	8,9	9	0.003159
US National	3 wk ahead	Bin	percent	9	9,1	0.00309
US National	3 wk ahead	Bin	percent	9,1	9,2	0.0030169999999999997
US National	3 wk ahead	Bin	percent	9,2	9,3	0.002938
US National	3 wk ahead	Bin	percent	9,3	9,4	0.002852
US National	3 wk ahead	Bin	percent	9,4	9,5	0.0027589999999999997
US National	3 wk ahead	Bin	percent	9,5	9,6	0.0026579999999999998
US National	3 wk ahead	Bin	percent	9,6	9,7	0.0025499999999999997
US National	3 wk ahead	Bin	percent	9,7	9,8	0.002434
US National	3 wk ahead	Bin	percent	9,8	9,9	0.002313
US National	3 wk ahead	Bin	percent	9,9	10	0.002188
US National	3 wk ahead	Bin	percent	10	10,1	0.002059
US National	3 wk ahead	Bin	percent	10,1	10,2	0.0019299999999999999
US National	3 wk ahead	Bin	percent	10,2	10,3	0.0018009999999999999
US National	3 wk ahead	Bin	percent	10,3	10,4	0.0016749999999999998
US National	3 wk ahead	Bin	percent	10,4	10,5	0.0015539999999999998
US National	3 wk ahead	Bin	percent	10,5	10,6	0.001439
US National	3 wk ahead	Bin	percent	10,6	10,7	0.0013319999999999999
US National	3 wk ahead	Bin	percent	10,7	10,8	0.001233
US National	3 wk ahead	Bin	percent	10,8	10,9	0.001142
US National	3 wk ahead	Bin	percent	10,9	11	0.001062
US National	3 wk ahead	Bin	percent	11	11,1	0.00099
US National	3 wk ahead	Bin	percent	11,1	11,2	0.000927
US National	3 wk ahead	Bin	percent	11,2	11,3	0.0008719999999999999
US National	3 wk ahead	Bin	percent	11,3	11,4	0.000824
US National	3 wk ahead	Bin	percent	11,4	11,5	0.000783
US National	3 wk ahead	Bin	percent	11,5	11,6	0.0007459999999999999
US National	3 wk ahead	Bin	percent	11,6	11,7	0.000714
US National	3 wk ahead	Bin	percent	11,7	11,8	0.000685
US National	3 wk ahead	Bin	percent	11,8	11,9	0.000658
US National	3 wk ahead	Bin	percent	11,9	12	0.000634
US National	3 wk ahead	Bin	percent	12	12,1	0.000611
US National	3 wk ahead	Bin	percent	12,1	12,2	0.0005909999999999999
US National	3 wk ahead	Bin	percent	12,2	12,3	0.0005729999999999999
US National	3 wk ahead	Bin	percent	12,3	12,4	0.000556
US National	3 wk ahead	Bin	percent	12,4	12,5	0.000543
US National	3 wk ahead	Bin	percent	12,5	12,6	0.000532
US National	3 wk ahead	Bin	percent	12,6	12,7	0.000523
US National	3 wk ahead	Bin	percent	12,7	12,8	0.000518
US National	3 wk ahead	Bin	percent	12,8	12,9	0.000516
US National	3 wk ahead	Bin	percent	12,9	13	0.000516
US National	3 wk ahead	Bin	percent	13	100	0.039073
US National	4 wk ahead	Point	percent	NA	NA	3.2052000000000005
US National	4 wk ahead	Bin	percent	0	0,1	0.0038109999999999997
US National	4 wk ahead	Bin	percent	0,1	0,2	0.004533
US National	4 wk ahead	Bin	percent	0,2	0,3	0.005317
US National	4 wk ahead	Bin	percent	0,3	0,4	0.006156
US National	4 wk ahead	Bin	percent	0,4	0,5	0.007043
US National	4 wk ahead	Bin	percent	0,5	0,6	0.007969
US National	4 wk ahead	Bin	percent	0,6	0,7	0.008924
US National	4 wk ahead	Bin	percent	0,7	0,8	0.009899999999999999
US National	4 wk ahead	Bin	percent	0,8	0,9	0.01089
US National	4 wk ahead	Bin	percent	0,9	1	0.011885
US National	4 wk ahead	Bin	percent	1	1,1	0.012877999999999999
US National	4 wk ahead	Bin	percent	1,1	1,2	0.013861
US National	4 wk ahead	Bin	percent	1,2	1,3	0.014825999999999999
US National	4 wk ahead	Bin	percent	1,3	1,4	0.015763
US National	4 wk ahead	Bin	percent	1,4	1,5	0.016663999999999998
US National	4 wk ahead	Bin	percent	1,5	1,6	0.017516999999999998
US National	4 wk ahead	Bin	percent	1,6	1,7	0.018312
US National	4 wk ahead	Bin	percent	1,7	1,8	0.019038
US National	4 wk ahead	Bin	percent	1,8	1,9	0.019686
US National	4 wk ahead	Bin	percent	1,9	2	0.02025
US National	4 wk ahead	Bin	percent	2	2,1	0.020723
US National	4 wk ahead	Bin	percent	2,1	2,2	0.021100999999999998
US National	4 wk ahead	Bin	percent	2,2	2,3	0.021383
US National	4 wk ahead	Bin	percent	2,3	2,4	0.02157
US National	4 wk ahead	Bin	percent	2,4	2,5	0.021662
US National	4 wk ahead	Bin	percent	2,5	2,6	0.021664
US National	4 wk ahead	Bin	percent	2,6	2,7	0.02158
US National	4 wk ahead	Bin	percent	2,7	2,8	0.021414
US National	4 wk ahead	Bin	percent	2,8	2,9	0.021175
US National	4 wk ahead	Bin	percent	2,9	3	0.02087
US National	4 wk ahead	Bin	percent	3	3,1	0.020506999999999997
US National	4 wk ahead	Bin	percent	3,1	3,2	0.0201
US National	4 wk ahead	Bin	percent	3,2	3,3	0.01966
US National	4 wk ahead	Bin	percent	3,3	3,4	0.019201
US National	4 wk ahead	Bin	percent	3,4	3,5	0.018737999999999998
US National	4 wk ahead	Bin	percent	3,5	3,6	0.018283999999999998
US National	4 wk ahead	Bin	percent	3,6	3,7	0.017851
US National	4 wk ahead	Bin	percent	3,7	3,8	0.017447999999999998
US National	4 wk ahead	Bin	percent	3,8	3,9	0.017082
US National	4 wk ahead	Bin	percent	3,9	4	0.016753999999999998
US National	4 wk ahead	Bin	percent	4	4,1	0.016461
US National	4 wk ahead	Bin	percent	4,1	4,2	0.016196
US National	4 wk ahead	Bin	percent	4,2	4,3	0.01595
US National	4 wk ahead	Bin	percent	4,3	4,4	0.01571
US National	4 wk ahead	Bin	percent	4,4	4,5	0.015460999999999999
US National	4 wk ahead	Bin	percent	4,5	4,6	0.015188
US National	4 wk ahead	Bin	percent	4,6	4,7	0.014877999999999999
US National	4 wk ahead	Bin	percent	4,7	4,8	0.014516999999999999
US National	4 wk ahead	Bin	percent	4,8	4,9	0.014096
US National	4 wk ahead	Bin	percent	4,9	5	0.013607999999999999
US National	4 wk ahead	Bin	percent	5	5,1	0.013047999999999999
US National	4 wk ahead	Bin	percent	5,1	5,2	0.012418
US National	4 wk ahead	Bin	percent	5,2	5,3	0.011722
US National	4 wk ahead	Bin	percent	5,3	5,4	0.010968
US National	4 wk ahead	Bin	percent	5,4	5,5	0.010169
US National	4 wk ahead	Bin	percent	5,5	5,6	0.00934
US National	4 wk ahead	Bin	percent	5,6	5,7	0.008499
US National	4 wk ahead	Bin	percent	5,7	5,8	0.007663
US National	4 wk ahead	Bin	percent	5,8	5,9	0.006853
US National	4 wk ahead	Bin	percent	5,9	6	0.006085
US National	4 wk ahead	Bin	percent	6	6,1	0.005376
US National	4 wk ahead	Bin	percent	6,1	6,2	0.004736
US National	4 wk ahead	Bin	percent	6,2	6,3	0.004175
US National	4 wk ahead	Bin	percent	6,3	6,4	0.003698
US National	4 wk ahead	Bin	percent	6,4	6,5	0.003302
US National	4 wk ahead	Bin	percent	6,5	6,6	0.002985
US National	4 wk ahead	Bin	percent	6,6	6,7	0.002738
US National	4 wk ahead	Bin	percent	6,7	6,8	0.002551
US National	4 wk ahead	Bin	percent	6,8	6,9	0.002411
US National	4 wk ahead	Bin	percent	6,9	7	0.0023049999999999998
US National	4 wk ahead	Bin	percent	7	7,1	0.0022199999999999998
US National	4 wk ahead	Bin	percent	7,1	7,2	0.002144
US National	4 wk ahead	Bin	percent	7,2	7,3	0.002068
US National	4 wk ahead	Bin	percent	7,3	7,4	0.001983
US National	4 wk ahead	Bin	percent	7,4	7,5	0.001887
US National	4 wk ahead	Bin	percent	7,5	7,6	0.0017779999999999998
US National	4 wk ahead	Bin	percent	7,6	7,7	0.001658
US National	4 wk ahead	Bin	percent	7,7	7,8	0.001529
US National	4 wk ahead	Bin	percent	7,8	7,9	0.0013959999999999999
US National	4 wk ahead	Bin	percent	7,9	8	0.001266
US National	4 wk ahead	Bin	percent	8	8,1	0.001144
US National	4 wk ahead	Bin	percent	8,1	8,2	0.001034
US National	4 wk ahead	Bin	percent	8,2	8,3	0.00094
US National	4 wk ahead	Bin	percent	8,3	8,4	0.000865
US National	4 wk ahead	Bin	percent	8,4	8,5	0.000808
US National	4 wk ahead	Bin	percent	8,5	8,6	0.00077
US National	4 wk ahead	Bin	percent	8,6	8,7	0.0007459999999999999
US National	4 wk ahead	Bin	percent	8,7	8,8	0.000734
US National	4 wk ahead	Bin	percent	8,8	8,9	0.000731
US National	4 wk ahead	Bin	percent	8,9	9	0.0007329999999999999
US National	4 wk ahead	Bin	percent	9	9,1	0.0007369999999999999
US National	4 wk ahead	Bin	percent	9,1	9,2	0.000741
US National	4 wk ahead	Bin	percent	9,2	9,3	0.000743
US National	4 wk ahead	Bin	percent	9,3	9,4	0.000743
US National	4 wk ahead	Bin	percent	9,4	9,5	0.0007419999999999999
US National	4 wk ahead	Bin	percent	9,5	9,6	0.000739
US National	4 wk ahead	Bin	percent	9,6	9,7	0.000736
US National	4 wk ahead	Bin	percent	9,7	9,8	0.000734
US National	4 wk ahead	Bin	percent	9,8	9,9	0.000732
US National	4 wk ahead	Bin	percent	9,9	10	0.000731
US National	4 wk ahead	Bin	percent	10	10,1	0.00073
US National	4 wk ahead	Bin	percent	10,1	10,2	0.000727
US National	4 wk ahead	Bin	percent	10,2	10,3	0.0007199999999999999
US National	4 wk ahead	Bin	percent	10,3	10,4	0.000709
US National	4 wk ahead	Bin	percent	10,4	10,5	0.00069
US National	4 wk ahead	Bin	percent	10,5	10,6	0.000663
US National	4 wk ahead	Bin	percent	10,6	10,7	0.000629
US National	4 wk ahead	Bin	percent	10,7	10,8	0.0005859999999999999
US National	4 wk ahead	Bin	percent	10,8	10,9	0.0005369999999999999
US National	4 wk ahead	Bin	percent	10,9	11	0.00048199999999999995
US National	4 wk ahead	Bin	percent	11	11,1	0.000425
US National	4 wk ahead	Bin	percent	11,1	11,2	0.000367
US National	4 wk ahead	Bin	percent	11,2	11,3	0.00031
US National	4 wk ahead	Bin	percent	11,3	11,4	0.000257
US National	4 wk ahead	Bin	percent	11,4	11,5	0.000208
US National	4 wk ahead	Bin	percent	11,5	11,6	0.000165
US National	4 wk ahead	Bin	percent	11,6	11,7	0.000128
US National	4 wk ahead	Bin	percent	11,7	11,8	0.000097
US National	4 wk ahead	Bin	percent	11,8	11,9	0.000072
US National	4 wk ahead	Bin	percent	11,9	12	0.000052
US National	4 wk ahead	Bin	percent	12	12,1	0.000037
US National	4 wk ahead	Bin	percent	12,1	12,2	0.000026
US National	4 wk ahead	Bin	percent	12,2	12,3	0.000018
US National	4 wk ahead	Bin	percent	12,3	12,4	0.000013
US National	4 wk ahead	Bin	percent	12,4	12,5	0.000011
US National	4 wk ahead	Bin	percent	12,5	12,6	9.999999999999999e-6
US National	4 wk ahead	Bin	percent	12,6	12,7	0.000011
US National	4 wk ahead	Bin	percent	12,7	12,8	0.000014
US National	4 wk ahead	Bin	percent	12,8	12,9	0.000019999999999999998
US National	4 wk ahead	Bin	percent	12,9	13	0.000029999999999999997
US National	4 wk ahead	Bin	percent	13	100	0.030344999999999997
