# Supplementary material for: Use of daily Internet search query data improves real-time projections of influenza epidemics
Source: J R Soc Interface. 2018 Oct 10;15(147):20180220. doi: 10.1098/rsif.2018.0220 (PMC6228485; doi:10.1098/rsif.2018.0220)
Supplement: Prediction results in FluChallenge format [file rsif20180220supp2.gz › Forecast-files/mss-15-wikiWEEKnoNOW/7-29_paramrep.txt]

{"LL"	{29.683878867446538	66.86702216094884	159.86793670543094	228.3100979583332}}
{"DD"	{3.5211730525907905	4.479613261847679	5.964466205408418	6.616641870590379}}
{"R0max"	{1.742304952954258	2.518352970283347	3.4953498962947163	3.750727987615865}}
{"R0min"	{0.8193922090077548	0.9248124156420418	1.03929163369072	1.1295791680434673}}
{"Inf"	{832.6169057985903	1149.9844927621205	1526.1960128583808	1766.3728099316525}}
{"Sus"	{38759.741622166424	47889.345132549046	71982.47751812307	88238.8142853061}}
{"R0(t)"	{1.132067617011743	1.374132807625064	1.6564170611460782	1.7608843064413509}}
{"Reff"	{0.5477105869844282	0.7059595972062722	1.0693467299978534	1.413876749175021}}
