# Supplementary material for: Use of daily Internet search query data improves real-time projections of influenza epidemics
Source: J R Soc Interface. 2018 Oct 10;15(147):20180220. doi: 10.1098/rsif.2018.0220 (PMC6228485; doi:10.1098/rsif.2018.0220)
Supplement: Prediction results in FluChallenge format [file rsif20180220supp2.gz › Forecast-files/mss-15-wikiWEEKnoNOW/2016-EW13.csv]

Location	Target	Type	Unit	Bin_start_incl	Bin_end_notincl	Value
US National	1 wk ahead	Point	percent	NA	NA	2.7118
US National	1 wk ahead	Bin	percent	0	0,1	0.
US National	1 wk ahead	Bin	percent	0,1	0,2	0.
US National	1 wk ahead	Bin	percent	0,2	0,3	1.e-6
US National	1 wk ahead	Bin	percent	0,3	0,4	2.e-6
US National	1 wk ahead	Bin	percent	0,4	0,5	7.e-6
US National	1 wk ahead	Bin	percent	0,5	0,6	0.000024
US National	1 wk ahead	Bin	percent	0,6	0,7	0.00007
US National	1 wk ahead	Bin	percent	0,7	0,8	0.000186
US National	1 wk ahead	Bin	percent	0,8	0,9	0.000448
US National	1 wk ahead	Bin	percent	0,9	1	0.000982
US National	1 wk ahead	Bin	percent	1	1,1	0.001961
US National	1 wk ahead	Bin	percent	1,1	1,2	0.003578
US National	1 wk ahead	Bin	percent	1,2	1,3	0.005985
US National	1 wk ahead	Bin	percent	1,3	1,4	0.009217
US National	1 wk ahead	Bin	percent	1,4	1,5	0.013146
US National	1 wk ahead	Bin	percent	1,5	1,6	0.017504
US National	1 wk ahead	Bin	percent	1,6	1,7	0.021976
US National	1 wk ahead	Bin	percent	1,7	1,8	0.026334999999999997
US National	1 wk ahead	Bin	percent	1,8	1,9	0.03052
US National	1 wk ahead	Bin	percent	1,9	2	0.03461
US National	1 wk ahead	Bin	percent	2	2,1	0.0387
US National	1 wk ahead	Bin	percent	2,1	2,2	0.042735999999999996
US National	1 wk ahead	Bin	percent	2,2	2,3	0.046429
US National	1 wk ahead	Bin	percent	2,3	2,4	0.049296
US National	1 wk ahead	Bin	percent	2,4	2,5	0.050837
US National	1 wk ahead	Bin	percent	2,5	2,6	0.050754
US National	1 wk ahead	Bin	percent	2,6	2,7	0.049075999999999995
US National	1 wk ahead	Bin	percent	2,7	2,8	0.046142999999999997
US National	1 wk ahead	Bin	percent	2,8	2,9	0.042453
US National	1 wk ahead	Bin	percent	2,9	3	0.038482999999999996
US National	1 wk ahead	Bin	percent	3	3,1	0.034582
US National	1 wk ahead	Bin	percent	3,1	3,2	0.030955
US National	1 wk ahead	Bin	percent	3,2	3,3	0.027704
US National	1 wk ahead	Bin	percent	3,3	3,4	0.024864999999999998
US National	1 wk ahead	Bin	percent	3,4	3,5	0.022435
US National	1 wk ahead	Bin	percent	3,5	3,6	0.02038
US National	1 wk ahead	Bin	percent	3,6	3,7	0.018643
US National	1 wk ahead	Bin	percent	3,7	3,8	0.017148
US National	1 wk ahead	Bin	percent	3,8	3,9	0.015816
US National	1 wk ahead	Bin	percent	3,9	4	0.014577999999999999
US National	1 wk ahead	Bin	percent	4	4,1	0.013406
US National	1 wk ahead	Bin	percent	4,1	4,2	0.012313
US National	1 wk ahead	Bin	percent	4,2	4,3	0.011334
US National	1 wk ahead	Bin	percent	4,3	4,4	0.010485
US National	1 wk ahead	Bin	percent	4,4	4,5	0.009741999999999999
US National	1 wk ahead	Bin	percent	4,5	4,6	0.009039
US National	1 wk ahead	Bin	percent	4,6	4,7	0.008296999999999999
US National	1 wk ahead	Bin	percent	4,7	4,8	0.007467
US National	1 wk ahead	Bin	percent	4,8	4,9	0.006549
US National	1 wk ahead	Bin	percent	4,9	5	0.005594
US National	1 wk ahead	Bin	percent	5	5,1	0.004683
US National	1 wk ahead	Bin	percent	5,1	5,2	0.0038959999999999997
US National	1 wk ahead	Bin	percent	5,2	5,3	0.003297
US National	1 wk ahead	Bin	percent	5,3	5,4	0.002928
US National	1 wk ahead	Bin	percent	5,4	5,5	0.002804
US National	1 wk ahead	Bin	percent	5,5	5,6	0.002908
US National	1 wk ahead	Bin	percent	5,6	5,7	0.003175
US National	1 wk ahead	Bin	percent	5,7	5,8	0.0034909999999999997
US National	1 wk ahead	Bin	percent	5,8	5,9	0.003717
US National	1 wk ahead	Bin	percent	5,9	6	0.003728
US National	1 wk ahead	Bin	percent	6	6,1	0.0034649999999999998
US National	1 wk ahead	Bin	percent	6,1	6,2	0.002957
US National	1 wk ahead	Bin	percent	6,2	6,3	0.002304
US National	1 wk ahead	Bin	percent	6,3	6,4	0.0016359999999999999
US National	1 wk ahead	Bin	percent	6,4	6,5	0.001063
US National	1 wk ahead	Bin	percent	6,5	6,6	0.000649
US National	1 wk ahead	Bin	percent	6,6	6,7	0.00041099999999999996
US National	1 wk ahead	Bin	percent	6,7	6,8	0.000336
US National	1 wk ahead	Bin	percent	6,8	6,9	0.00039799999999999997
US National	1 wk ahead	Bin	percent	6,9	7	0.000567
US National	1 wk ahead	Bin	percent	7	7,1	0.000801
US National	1 wk ahead	Bin	percent	7,1	7,2	0.001044
US National	1 wk ahead	Bin	percent	7,2	7,3	0.00123
US National	1 wk ahead	Bin	percent	7,3	7,4	0.001304
US National	1 wk ahead	Bin	percent	7,4	7,5	0.001243
US National	1 wk ahead	Bin	percent	7,5	7,6	0.001065
US National	1 wk ahead	Bin	percent	7,6	7,7	0.00082
US National	1 wk ahead	Bin	percent	7,7	7,8	0.000567
US National	1 wk ahead	Bin	percent	7,8	7,9	0.00035299999999999996
US National	1 wk ahead	Bin	percent	7,9	8	0.000197
US National	1 wk ahead	Bin	percent	8	8,1	0.000099
US National	1 wk ahead	Bin	percent	8,1	8,2	0.000044999999999999996
US National	1 wk ahead	Bin	percent	8,2	8,3	0.000018
US National	1 wk ahead	Bin	percent	8,3	8,4	7.e-6
US National	1 wk ahead	Bin	percent	8,4	8,5	2.e-6
US National	1 wk ahead	Bin	percent	8,5	8,6	1.e-6
US National	1 wk ahead	Bin	percent	8,6	8,7	0.
US National	1 wk ahead	Bin	percent	8,7	8,8	0.
US National	1 wk ahead	Bin	percent	8,8	8,9	0.
US National	1 wk ahead	Bin	percent	8,9	9	0.
US National	1 wk ahead	Bin	percent	9	9,1	0.
US National	1 wk ahead	Bin	percent	9,1	9,2	0.
US National	1 wk ahead	Bin	percent	9,2	9,3	0.
US National	1 wk ahead	Bin	percent	9,3	9,4	0.
US National	1 wk ahead	Bin	percent	9,4	9,5	0.
US National	1 wk ahead	Bin	percent	9,5	9,6	0.
US National	1 wk ahead	Bin	percent	9,6	9,7	0.
US National	1 wk ahead	Bin	percent	9,7	9,8	0.
US National	1 wk ahead	Bin	percent	9,8	9,9	0.
US National	1 wk ahead	Bin	percent	9,9	10	0.
US National	1 wk ahead	Bin	percent	10	10,1	0.
US National	1 wk ahead	Bin	percent	10,1	10,2	0.
US National	1 wk ahead	Bin	percent	10,2	10,3	0.
US National	1 wk ahead	Bin	percent	10,3	10,4	0.
US National	1 wk ahead	Bin	percent	10,4	10,5	0.
US National	1 wk ahead	Bin	percent	10,5	10,6	0.
US National	1 wk ahead	Bin	percent	10,6	10,7	0.
US National	1 wk ahead	Bin	percent	10,7	10,8	0.
US National	1 wk ahead	Bin	percent	10,8	10,9	0.
US National	1 wk ahead	Bin	percent	10,9	11	0.
US National	1 wk ahead	Bin	percent	11	11,1	0.
US National	1 wk ahead	Bin	percent	11,1	11,2	0.
US National	1 wk ahead	Bin	percent	11,2	11,3	0.
US National	1 wk ahead	Bin	percent	11,3	11,4	0.
US National	1 wk ahead	Bin	percent	11,4	11,5	0.
US National	1 wk ahead	Bin	percent	11,5	11,6	0.
US National	1 wk ahead	Bin	percent	11,6	11,7	0.
US National	1 wk ahead	Bin	percent	11,7	11,8	0.
US National	1 wk ahead	Bin	percent	11,8	11,9	0.
US National	1 wk ahead	Bin	percent	11,9	12	0.
US National	1 wk ahead	Bin	percent	12	12,1	0.
US National	1 wk ahead	Bin	percent	12,1	12,2	0.
US National	1 wk ahead	Bin	percent	12,2	12,3	0.
US National	1 wk ahead	Bin	percent	12,3	12,4	0.
US National	1 wk ahead	Bin	percent	12,4	12,5	0.
US National	1 wk ahead	Bin	percent	12,5	12,6	0.
US National	1 wk ahead	Bin	percent	12,6	12,7	0.
US National	1 wk ahead	Bin	percent	12,7	12,8	0.
US National	1 wk ahead	Bin	percent	12,8	12,9	0.
US National	1 wk ahead	Bin	percent	12,9	13	0.
US National	1 wk ahead	Bin	percent	13	100	0.
US National	2 wk ahead	Point	percent	NA	NA	2.3514
US National	2 wk ahead	Bin	percent	0	0,1	0.001359
US National	2 wk ahead	Bin	percent	0,1	0,2	0.002068
US National	2 wk ahead	Bin	percent	0,2	0,3	0.0030369999999999998
US National	2 wk ahead	Bin	percent	0,3	0,4	0.00431
US National	2 wk ahead	Bin	percent	0,4	0,5	0.005915
US National	2 wk ahead	Bin	percent	0,5	0,6	0.007861
US National	2 wk ahead	Bin	percent	0,6	0,7	0.01013
US National	2 wk ahead	Bin	percent	0,7	0,8	0.012676999999999999
US National	2 wk ahead	Bin	percent	0,8	0,9	0.015432
US National	2 wk ahead	Bin	percent	0,9	1	0.018309
US National	2 wk ahead	Bin	percent	1	1,1	0.021211
US National	2 wk ahead	Bin	percent	1,1	1,2	0.024041999999999997
US National	2 wk ahead	Bin	percent	1,2	1,3	0.026709999999999998
US National	2 wk ahead	Bin	percent	1,3	1,4	0.029131999999999998
US National	2 wk ahead	Bin	percent	1,4	1,5	0.031233999999999998
US National	2 wk ahead	Bin	percent	1,5	1,6	0.03295
US National	2 wk ahead	Bin	percent	1,6	1,7	0.034221999999999995
US National	2 wk ahead	Bin	percent	1,7	1,8	0.035003
US National	2 wk ahead	Bin	percent	1,8	1,9	0.035262
US National	2 wk ahead	Bin	percent	1,9	2	0.034992999999999996
US National	2 wk ahead	Bin	percent	2	2,1	0.034221999999999995
US National	2 wk ahead	Bin	percent	2,1	2,2	0.033007999999999996
US National	2 wk ahead	Bin	percent	2,2	2,3	0.031445
US National	2 wk ahead	Bin	percent	2,3	2,4	0.029649
US National	2 wk ahead	Bin	percent	2,4	2,5	0.027742
US National	2 wk ahead	Bin	percent	2,5	2,6	0.025838
US National	2 wk ahead	Bin	percent	2,6	2,7	0.02403
US National	2 wk ahead	Bin	percent	2,7	2,8	0.022373
US National	2 wk ahead	Bin	percent	2,8	2,9	0.020891999999999997
US National	2 wk ahead	Bin	percent	2,9	3	0.019577
US National	2 wk ahead	Bin	percent	3	3,1	0.0184
US National	2 wk ahead	Bin	percent	3,1	3,2	0.017321
US National	2 wk ahead	Bin	percent	3,2	3,3	0.016301
US National	2 wk ahead	Bin	percent	3,3	3,4	0.015307999999999999
US National	2 wk ahead	Bin	percent	3,4	3,5	0.014320999999999999
US National	2 wk ahead	Bin	percent	3,5	3,6	0.013330999999999999
US National	2 wk ahead	Bin	percent	3,6	3,7	0.01234
US National	2 wk ahead	Bin	percent	3,7	3,8	0.011358
US National	2 wk ahead	Bin	percent	3,8	3,9	0.010400999999999999
US National	2 wk ahead	Bin	percent	3,9	4	0.00949
US National	2 wk ahead	Bin	percent	4	4,1	0.008648
US National	2 wk ahead	Bin	percent	4,1	4,2	0.007898
US National	2 wk ahead	Bin	percent	4,2	4,3	0.007261
US National	2 wk ahead	Bin	percent	4,3	4,4	0.006751
US National	2 wk ahead	Bin	percent	4,4	4,5	0.006372999999999999
US National	2 wk ahead	Bin	percent	4,5	4,6	0.006122
US National	2 wk ahead	Bin	percent	4,6	4,7	0.0059819999999999995
US National	2 wk ahead	Bin	percent	4,7	4,8	0.005927
US National	2 wk ahead	Bin	percent	4,8	4,9	0.005921999999999999
US National	2 wk ahead	Bin	percent	4,9	5	0.005932
US National	2 wk ahead	Bin	percent	5	5,1	0.005924
US National	2 wk ahead	Bin	percent	5,1	5,2	0.005873
US National	2 wk ahead	Bin	percent	5,2	5,3	0.005761
US National	2 wk ahead	Bin	percent	5,3	5,4	0.005585
US National	2 wk ahead	Bin	percent	5,4	5,5	0.005349
US National	2 wk ahead	Bin	percent	5,5	5,6	0.005066
US National	2 wk ahead	Bin	percent	5,6	5,7	0.004752999999999999
US National	2 wk ahead	Bin	percent	5,7	5,8	0.004425
US National	2 wk ahead	Bin	percent	5,8	5,9	0.004097
US National	2 wk ahead	Bin	percent	5,9	6	0.0037779999999999997
US National	2 wk ahead	Bin	percent	6	6,1	0.003475
US National	2 wk ahead	Bin	percent	6,1	6,2	0.003191
US National	2 wk ahead	Bin	percent	6,2	6,3	0.002931
US National	2 wk ahead	Bin	percent	6,3	6,4	0.002699
US National	2 wk ahead	Bin	percent	6,4	6,5	0.002502
US National	2 wk ahead	Bin	percent	6,5	6,6	0.002345
US National	2 wk ahead	Bin	percent	6,6	6,7	0.0022359999999999997
US National	2 wk ahead	Bin	percent	6,7	6,8	0.002175
US National	2 wk ahead	Bin	percent	6,8	6,9	0.00216
US National	2 wk ahead	Bin	percent	6,9	7	0.0021809999999999998
US National	2 wk ahead	Bin	percent	7	7,1	0.0022229999999999997
US National	2 wk ahead	Bin	percent	7,1	7,2	0.002268
US National	2 wk ahead	Bin	percent	7,2	7,3	0.0022949999999999997
US National	2 wk ahead	Bin	percent	7,3	7,4	0.002287
US National	2 wk ahead	Bin	percent	7,4	7,5	0.0022299999999999998
US National	2 wk ahead	Bin	percent	7,5	7,6	0.002119
US National	2 wk ahead	Bin	percent	7,6	7,7	0.001954
US National	2 wk ahead	Bin	percent	7,7	7,8	0.001746
US National	2 wk ahead	Bin	percent	7,8	7,9	0.001509
US National	2 wk ahead	Bin	percent	7,9	8	0.001261
US National	2 wk ahead	Bin	percent	8	8,1	0.001021
US National	2 wk ahead	Bin	percent	8,1	8,2	0.000806
US National	2 wk ahead	Bin	percent	8,2	8,3	0.000629
US National	2 wk ahead	Bin	percent	8,3	8,4	0.0005
US National	2 wk ahead	Bin	percent	8,4	8,5	0.000425
US National	2 wk ahead	Bin	percent	8,5	8,6	0.000405
US National	2 wk ahead	Bin	percent	8,6	8,7	0.000441
US National	2 wk ahead	Bin	percent	8,7	8,8	0.000529
US National	2 wk ahead	Bin	percent	8,8	8,9	0.0006619999999999999
US National	2 wk ahead	Bin	percent	8,9	9	0.000832
US National	2 wk ahead	Bin	percent	9	9,1	0.0010249999999999999
US National	2 wk ahead	Bin	percent	9,1	9,2	0.001223
US National	2 wk ahead	Bin	percent	9,2	9,3	0.001408
US National	2 wk ahead	Bin	percent	9,3	9,4	0.001563
US National	2 wk ahead	Bin	percent	9,4	9,5	0.001674
US National	2 wk ahead	Bin	percent	9,5	9,6	0.0017319999999999998
US National	2 wk ahead	Bin	percent	9,6	9,7	0.0017369999999999998
US National	2 wk ahead	Bin	percent	9,7	9,8	0.001696
US National	2 wk ahead	Bin	percent	9,8	9,9	0.0016209999999999998
US National	2 wk ahead	Bin	percent	9,9	10	0.0015279999999999998
US National	2 wk ahead	Bin	percent	10	10,1	0.0014299999999999998
US National	2 wk ahead	Bin	percent	10,1	10,2	0.001336
US National	2 wk ahead	Bin	percent	10,2	10,3	0.001251
US National	2 wk ahead	Bin	percent	10,3	10,4	0.001173
US National	2 wk ahead	Bin	percent	10,4	10,5	0.0010969999999999999
US National	2 wk ahead	Bin	percent	10,5	10,6	0.001017
US National	2 wk ahead	Bin	percent	10,6	10,7	0.000928
US National	2 wk ahead	Bin	percent	10,7	10,8	0.0008269999999999999
US National	2 wk ahead	Bin	percent	10,8	10,9	0.000717
US National	2 wk ahead	Bin	percent	10,9	11	0.000601
US National	2 wk ahead	Bin	percent	11	11,1	0.000486
US National	2 wk ahead	Bin	percent	11,1	11,2	0.000379
US National	2 wk ahead	Bin	percent	11,2	11,3	0.000283
US National	2 wk ahead	Bin	percent	11,3	11,4	0.000204
US National	2 wk ahead	Bin	percent	11,4	11,5	0.00014
US National	2 wk ahead	Bin	percent	11,5	11,6	0.000093
US National	2 wk ahead	Bin	percent	11,6	11,7	0.000059
US National	2 wk ahead	Bin	percent	11,7	11,8	0.000036
US National	2 wk ahead	Bin	percent	11,8	11,9	0.000021
US National	2 wk ahead	Bin	percent	11,9	12	0.000012
US National	2 wk ahead	Bin	percent	12	12,1	7.e-6
US National	2 wk ahead	Bin	percent	12,1	12,2	4.e-6
US National	2 wk ahead	Bin	percent	12,2	12,3	4.e-6
US National	2 wk ahead	Bin	percent	12,3	12,4	6.e-6
US National	2 wk ahead	Bin	percent	12,4	12,5	0.000011
US National	2 wk ahead	Bin	percent	12,5	12,6	0.000018999999999999998
US National	2 wk ahead	Bin	percent	12,6	12,7	0.000032
US National	2 wk ahead	Bin	percent	12,7	12,8	0.000053
US National	2 wk ahead	Bin	percent	12,8	12,9	0.00008499999999999999
US National	2 wk ahead	Bin	percent	12,9	13	0.000129
US National	2 wk ahead	Bin	percent	13	100	0.009681
US National	3 wk ahead	Point	percent	NA	NA	2.0228
US National	3 wk ahead	Bin	percent	0	0,1	0.008938999999999999
US National	3 wk ahead	Bin	percent	0,1	0,2	0.010967
US National	3 wk ahead	Bin	percent	0,2	0,3	0.013188
US National	3 wk ahead	Bin	percent	0,3	0,4	0.015554
US National	3 wk ahead	Bin	percent	0,4	0,5	0.018002999999999998
US National	3 wk ahead	Bin	percent	0,5	0,6	0.020465
US National	3 wk ahead	Bin	percent	0,6	0,7	0.022862
US National	3 wk ahead	Bin	percent	0,7	0,8	0.025115
US National	3 wk ahead	Bin	percent	0,8	0,9	0.027150999999999998
US National	3 wk ahead	Bin	percent	0,9	1	0.028901
US National	3 wk ahead	Bin	percent	1	1,1	0.03031
US National	3 wk ahead	Bin	percent	1,1	1,2	0.031337
US National	3 wk ahead	Bin	percent	1,2	1,3	0.031956
US National	3 wk ahead	Bin	percent	1,3	1,4	0.03216
US National	3 wk ahead	Bin	percent	1,4	1,5	0.031959
US National	3 wk ahead	Bin	percent	1,5	1,6	0.031382
US National	3 wk ahead	Bin	percent	1,6	1,7	0.030470999999999998
US National	3 wk ahead	Bin	percent	1,7	1,8	0.029283
US National	3 wk ahead	Bin	percent	1,8	1,9	0.027882999999999998
US National	3 wk ahead	Bin	percent	1,9	2	0.026341
US National	3 wk ahead	Bin	percent	2	2,1	0.024727
US National	3 wk ahead	Bin	percent	2,1	2,2	0.023105999999999998
US National	3 wk ahead	Bin	percent	2,2	2,3	0.021533
US National	3 wk ahead	Bin	percent	2,3	2,4	0.020055
US National	3 wk ahead	Bin	percent	2,4	2,5	0.018699999999999998
US National	3 wk ahead	Bin	percent	2,5	2,6	0.017487
US National	3 wk ahead	Bin	percent	2,6	2,7	0.016420999999999998
US National	3 wk ahead	Bin	percent	2,7	2,8	0.015493999999999999
US National	3 wk ahead	Bin	percent	2,8	2,9	0.014691
US National	3 wk ahead	Bin	percent	2,9	3	0.013991
US National	3 wk ahead	Bin	percent	3	3,1	0.013368999999999999
US National	3 wk ahead	Bin	percent	3,1	3,2	0.012799
US National	3 wk ahead	Bin	percent	3,2	3,3	0.012255
US National	3 wk ahead	Bin	percent	3,3	3,4	0.011713999999999999
US National	3 wk ahead	Bin	percent	3,4	3,5	0.011157
US National	3 wk ahead	Bin	percent	3,5	3,6	0.010572
US National	3 wk ahead	Bin	percent	3,6	3,7	0.009949999999999999
US National	3 wk ahead	Bin	percent	3,7	3,8	0.009290999999999999
US National	3 wk ahead	Bin	percent	3,8	3,9	0.008603
US National	3 wk ahead	Bin	percent	3,9	4	0.007897
US National	3 wk ahead	Bin	percent	4	4,1	0.007192
US National	3 wk ahead	Bin	percent	4,1	4,2	0.006509
US National	3 wk ahead	Bin	percent	4,2	4,3	0.005869
US National	3 wk ahead	Bin	percent	4,3	4,4	0.005294
US National	3 wk ahead	Bin	percent	4,4	4,5	0.004802
US National	3 wk ahead	Bin	percent	4,5	4,6	0.004404
US National	3 wk ahead	Bin	percent	4,6	4,7	0.004108
US National	3 wk ahead	Bin	percent	4,7	4,8	0.003915
US National	3 wk ahead	Bin	percent	4,8	4,9	0.0038179999999999998
US National	3 wk ahead	Bin	percent	4,9	5	0.0038069999999999996
US National	3 wk ahead	Bin	percent	5	5,1	0.0038659999999999996
US National	3 wk ahead	Bin	percent	5,1	5,2	0.003977
US National	3 wk ahead	Bin	percent	5,2	5,3	0.004121
US National	3 wk ahead	Bin	percent	5,3	5,4	0.004278
US National	3 wk ahead	Bin	percent	5,4	5,5	0.004428
US National	3 wk ahead	Bin	percent	5,5	5,6	0.004556
US National	3 wk ahead	Bin	percent	5,6	5,7	0.004648
US National	3 wk ahead	Bin	percent	5,7	5,8	0.0046949999999999995
US National	3 wk ahead	Bin	percent	5,8	5,9	0.004691
US National	3 wk ahead	Bin	percent	5,9	6	0.0046359999999999995
US National	3 wk ahead	Bin	percent	6	6,1	0.00453
US National	3 wk ahead	Bin	percent	6,1	6,2	0.004379
US National	3 wk ahead	Bin	percent	6,2	6,3	0.004189
US National	3 wk ahead	Bin	percent	6,3	6,4	0.003968
US National	3 wk ahead	Bin	percent	6,4	6,5	0.003724
US National	3 wk ahead	Bin	percent	6,5	6,6	0.003462
US National	3 wk ahead	Bin	percent	6,6	6,7	0.0031899999999999997
US National	3 wk ahead	Bin	percent	6,7	6,8	0.002913
US National	3 wk ahead	Bin	percent	6,8	6,9	0.002637
US National	3 wk ahead	Bin	percent	6,9	7	0.002366
US National	3 wk ahead	Bin	percent	7	7,1	0.002105
US National	3 wk ahead	Bin	percent	7,1	7,2	0.001861
US National	3 wk ahead	Bin	percent	7,2	7,3	0.001638
US National	3 wk ahead	Bin	percent	7,3	7,4	0.001442
US National	3 wk ahead	Bin	percent	7,4	7,5	0.001279
US National	3 wk ahead	Bin	percent	7,5	7,6	0.001153
US National	3 wk ahead	Bin	percent	7,6	7,7	0.0010659999999999999
US National	3 wk ahead	Bin	percent	7,7	7,8	0.0010199999999999999
US National	3 wk ahead	Bin	percent	7,8	7,9	0.001014
US National	3 wk ahead	Bin	percent	7,9	8	0.001044
US National	3 wk ahead	Bin	percent	8	8,1	0.001106
US National	3 wk ahead	Bin	percent	8,1	8,2	0.001194
US National	3 wk ahead	Bin	percent	8,2	8,3	0.001299
US National	3 wk ahead	Bin	percent	8,3	8,4	0.001414
US National	3 wk ahead	Bin	percent	8,4	8,5	0.0015279999999999998
US National	3 wk ahead	Bin	percent	8,5	8,6	0.001632
US National	3 wk ahead	Bin	percent	8,6	8,7	0.0017189999999999998
US National	3 wk ahead	Bin	percent	8,7	8,8	0.00178
US National	3 wk ahead	Bin	percent	8,8	8,9	0.0018089999999999998
US National	3 wk ahead	Bin	percent	8,9	9	0.001803
US National	3 wk ahead	Bin	percent	9	9,1	0.001761
US National	3 wk ahead	Bin	percent	9,1	9,2	0.0016829999999999998
US National	3 wk ahead	Bin	percent	9,2	9,3	0.001575
US National	3 wk ahead	Bin	percent	9,3	9,4	0.001441
US National	3 wk ahead	Bin	percent	9,4	9,5	0.001291
US National	3 wk ahead	Bin	percent	9,5	9,6	0.001133
US National	3 wk ahead	Bin	percent	9,6	9,7	0.000977
US National	3 wk ahead	Bin	percent	9,7	9,8	0.00083
US National	3 wk ahead	Bin	percent	9,8	9,9	0.000701
US National	3 wk ahead	Bin	percent	9,9	10	0.0005949999999999999
US National	3 wk ahead	Bin	percent	10	10,1	0.0005149999999999999
US National	3 wk ahead	Bin	percent	10,1	10,2	0.000463
US National	3 wk ahead	Bin	percent	10,2	10,3	0.000439
US National	3 wk ahead	Bin	percent	10,3	10,4	0.000439
US National	3 wk ahead	Bin	percent	10,4	10,5	0.000459
US National	3 wk ahead	Bin	percent	10,5	10,6	0.000495
US National	3 wk ahead	Bin	percent	10,6	10,7	0.000539
US National	3 wk ahead	Bin	percent	10,7	10,8	0.000587
US National	3 wk ahead	Bin	percent	10,8	10,9	0.0006309999999999999
US National	3 wk ahead	Bin	percent	10,9	11	0.0006659999999999999
US National	3 wk ahead	Bin	percent	11	11,1	0.0006879999999999999
US National	3 wk ahead	Bin	percent	11,1	11,2	0.000696
US National	3 wk ahead	Bin	percent	11,2	11,3	0.000687
US National	3 wk ahead	Bin	percent	11,3	11,4	0.000664
US National	3 wk ahead	Bin	percent	11,4	11,5	0.0006309999999999999
US National	3 wk ahead	Bin	percent	11,5	11,6	0.000592
US National	3 wk ahead	Bin	percent	11,6	11,7	0.000553
US National	3 wk ahead	Bin	percent	11,7	11,8	0.000521
US National	3 wk ahead	Bin	percent	11,8	11,9	0.0005
US National	3 wk ahead	Bin	percent	11,9	12	0.000496
US National	3 wk ahead	Bin	percent	12	12,1	0.000512
US National	3 wk ahead	Bin	percent	12,1	12,2	0.0005499999999999999
US National	3 wk ahead	Bin	percent	12,2	12,3	0.00061
US National	3 wk ahead	Bin	percent	12,3	12,4	0.0006889999999999999
US National	3 wk ahead	Bin	percent	12,4	12,5	0.000783
US National	3 wk ahead	Bin	percent	12,5	12,6	0.000886
US National	3 wk ahead	Bin	percent	12,6	12,7	0.000992
US National	3 wk ahead	Bin	percent	12,7	12,8	0.001091
US National	3 wk ahead	Bin	percent	12,8	12,9	0.0011769999999999999
US National	3 wk ahead	Bin	percent	12,9	13	0.001242
US National	3 wk ahead	Bin	percent	13	100	0.022307
US National	4 wk ahead	Point	percent	NA	NA	1.709
US National	4 wk ahead	Bin	percent	0	0,1	0.017438
US National	4 wk ahead	Bin	percent	0,1	0,2	0.020203
US National	4 wk ahead	Bin	percent	0,2	0,3	0.022966999999999998
US National	4 wk ahead	Bin	percent	0,3	0,4	0.025630999999999998
US National	4 wk ahead	Bin	percent	0,4	0,5	0.028097
US National	4 wk ahead	Bin	percent	0,5	0,6	0.030271
US National	4 wk ahead	Bin	percent	0,6	0,7	0.032071999999999996
US National	4 wk ahead	Bin	percent	0,7	0,8	0.033437
US National	4 wk ahead	Bin	percent	0,8	0,9	0.034323
US National	4 wk ahead	Bin	percent	0,9	1	0.034714
US National	4 wk ahead	Bin	percent	1	1,1	0.034614
US National	4 wk ahead	Bin	percent	1,1	1,2	0.034054
US National	4 wk ahead	Bin	percent	1,2	1,3	0.03308
US National	4 wk ahead	Bin	percent	1,3	1,4	0.031758999999999996
US National	4 wk ahead	Bin	percent	1,4	1,5	0.030167999999999997
US National	4 wk ahead	Bin	percent	1,5	1,6	0.028388
US National	4 wk ahead	Bin	percent	1,6	1,7	0.026503
US National	4 wk ahead	Bin	percent	1,7	1,8	0.024593
US National	4 wk ahead	Bin	percent	1,8	1,9	0.022727999999999998
US National	4 wk ahead	Bin	percent	1,9	2	0.020967
US National	4 wk ahead	Bin	percent	2	2,1	0.019354
US National	4 wk ahead	Bin	percent	2,1	2,2	0.017918
US National	4 wk ahead	Bin	percent	2,2	2,3	0.016671
US National	4 wk ahead	Bin	percent	2,3	2,4	0.015611
US National	4 wk ahead	Bin	percent	2,4	2,5	0.014723
US National	4 wk ahead	Bin	percent	2,5	2,6	0.013982
US National	4 wk ahead	Bin	percent	2,6	2,7	0.013356999999999999
US National	4 wk ahead	Bin	percent	2,7	2,8	0.012813
US National	4 wk ahead	Bin	percent	2,8	2,9	0.012314
US National	4 wk ahead	Bin	percent	2,9	3	0.011826999999999999
US National	4 wk ahead	Bin	percent	3	3,1	0.011327
US National	4 wk ahead	Bin	percent	3,1	3,2	0.010794
US National	4 wk ahead	Bin	percent	3,2	3,3	0.010218
US National	4 wk ahead	Bin	percent	3,3	3,4	0.009594
US National	4 wk ahead	Bin	percent	3,4	3,5	0.00893
US National	4 wk ahead	Bin	percent	3,5	3,6	0.008235
US National	4 wk ahead	Bin	percent	3,6	3,7	0.007526
US National	4 wk ahead	Bin	percent	3,7	3,8	0.006822
US National	4 wk ahead	Bin	percent	3,8	3,9	0.006141
US National	4 wk ahead	Bin	percent	3,9	4	0.005501
US National	4 wk ahead	Bin	percent	4	4,1	0.0049169999999999995
US National	4 wk ahead	Bin	percent	4,1	4,2	0.0044009999999999995
US National	4 wk ahead	Bin	percent	4,2	4,3	0.003961
US National	4 wk ahead	Bin	percent	4,3	4,4	0.003603
US National	4 wk ahead	Bin	percent	4,4	4,5	0.003328
US National	4 wk ahead	Bin	percent	4,5	4,6	0.003134
US National	4 wk ahead	Bin	percent	4,6	4,7	0.003018
US National	4 wk ahead	Bin	percent	4,7	4,8	0.002974
US National	4 wk ahead	Bin	percent	4,8	4,9	0.002995
US National	4 wk ahead	Bin	percent	4,9	5	0.003072
US National	4 wk ahead	Bin	percent	5	5,1	0.003196
US National	4 wk ahead	Bin	percent	5,1	5,2	0.003359
US National	4 wk ahead	Bin	percent	5,2	5,3	0.0035489999999999996
US National	4 wk ahead	Bin	percent	5,3	5,4	0.003756
US National	4 wk ahead	Bin	percent	5,4	5,5	0.00397
US National	4 wk ahead	Bin	percent	5,5	5,6	0.0041789999999999996
US National	4 wk ahead	Bin	percent	5,6	5,7	0.004372
US National	4 wk ahead	Bin	percent	5,7	5,8	0.0045379999999999995
US National	4 wk ahead	Bin	percent	5,8	5,9	0.004666
US National	4 wk ahead	Bin	percent	5,9	6	0.004746
US National	4 wk ahead	Bin	percent	6	6,1	0.00477
US National	4 wk ahead	Bin	percent	6,1	6,2	0.004732999999999999
US National	4 wk ahead	Bin	percent	6,2	6,3	0.004632
US National	4 wk ahead	Bin	percent	6,3	6,4	0.004467
US National	4 wk ahead	Bin	percent	6,4	6,5	0.0042439999999999995
US National	4 wk ahead	Bin	percent	6,5	6,6	0.0039689999999999994
US National	4 wk ahead	Bin	percent	6,6	6,7	0.0036539999999999997
US National	4 wk ahead	Bin	percent	6,7	6,8	0.003312
US National	4 wk ahead	Bin	percent	6,8	6,9	0.0029579999999999997
US National	4 wk ahead	Bin	percent	6,9	7	0.002606
US National	4 wk ahead	Bin	percent	7	7,1	0.00227
US National	4 wk ahead	Bin	percent	7,1	7,2	0.0019649999999999997
US National	4 wk ahead	Bin	percent	7,2	7,3	0.0017
US National	4 wk ahead	Bin	percent	7,3	7,4	0.001485
US National	4 wk ahead	Bin	percent	7,4	7,5	0.001326
US National	4 wk ahead	Bin	percent	7,5	7,6	0.0012259999999999999
US National	4 wk ahead	Bin	percent	7,6	7,7	0.0011849999999999999
US National	4 wk ahead	Bin	percent	7,7	7,8	0.0012
US National	4 wk ahead	Bin	percent	7,8	7,9	0.0012649999999999998
US National	4 wk ahead	Bin	percent	7,9	8	0.001369
US National	4 wk ahead	Bin	percent	8	8,1	0.001501
US National	4 wk ahead	Bin	percent	8,1	8,2	0.001646
US National	4 wk ahead	Bin	percent	8,2	8,3	0.001789
US National	4 wk ahead	Bin	percent	8,3	8,4	0.001916
US National	4 wk ahead	Bin	percent	8,4	8,5	0.002012
US National	4 wk ahead	Bin	percent	8,5	8,6	0.002068
US National	4 wk ahead	Bin	percent	8,6	8,7	0.0020759999999999997
US National	4 wk ahead	Bin	percent	8,7	8,8	0.002035
US National	4 wk ahead	Bin	percent	8,8	8,9	0.0019459999999999998
US National	4 wk ahead	Bin	percent	8,9	9	0.0018169999999999998
US National	4 wk ahead	Bin	percent	9	9,1	0.001656
US National	4 wk ahead	Bin	percent	9,1	9,2	0.0014759999999999999
US National	4 wk ahead	Bin	percent	9,2	9,3	0.001289
US National	4 wk ahead	Bin	percent	9,3	9,4	0.001107
US National	4 wk ahead	Bin	percent	9,4	9,5	0.000941
US National	4 wk ahead	Bin	percent	9,5	9,6	0.000799
US National	4 wk ahead	Bin	percent	9,6	9,7	0.000686
US National	4 wk ahead	Bin	percent	9,7	9,8	0.000606
US National	4 wk ahead	Bin	percent	9,8	9,9	0.000558
US National	4 wk ahead	Bin	percent	9,9	10	0.00054
US National	4 wk ahead	Bin	percent	10	10,1	0.000548
US National	4 wk ahead	Bin	percent	10,1	10,2	0.000578
US National	4 wk ahead	Bin	percent	10,2	10,3	0.000623
US National	4 wk ahead	Bin	percent	10,3	10,4	0.000678
US National	4 wk ahead	Bin	percent	10,4	10,5	0.0007369999999999999
US National	4 wk ahead	Bin	percent	10,5	10,6	0.0007949999999999999
US National	4 wk ahead	Bin	percent	10,6	10,7	0.0008489999999999999
US National	4 wk ahead	Bin	percent	10,7	10,8	0.000896
US National	4 wk ahead	Bin	percent	10,8	10,9	0.000935
US National	4 wk ahead	Bin	percent	10,9	11	0.0009639999999999999
US National	4 wk ahead	Bin	percent	11	11,1	0.0009839999999999998
US National	4 wk ahead	Bin	percent	11,1	11,2	0.0009939999999999999
US National	4 wk ahead	Bin	percent	11,2	11,3	0.000996
US National	4 wk ahead	Bin	percent	11,3	11,4	0.000988
US National	4 wk ahead	Bin	percent	11,4	11,5	0.000971
US National	4 wk ahead	Bin	percent	11,5	11,6	0.000944
US National	4 wk ahead	Bin	percent	11,6	11,7	0.000908
US National	4 wk ahead	Bin	percent	11,7	11,8	0.00086
US National	4 wk ahead	Bin	percent	11,8	11,9	0.000803
US National	4 wk ahead	Bin	percent	11,9	12	0.0007379999999999999
US National	4 wk ahead	Bin	percent	12	12,1	0.000665
US National	4 wk ahead	Bin	percent	12,1	12,2	0.000588
US National	4 wk ahead	Bin	percent	12,2	12,3	0.000509
US National	4 wk ahead	Bin	percent	12,3	12,4	0.000432
US National	4 wk ahead	Bin	percent	12,4	12,5	0.00035999999999999997
US National	4 wk ahead	Bin	percent	12,5	12,6	0.000294
US National	4 wk ahead	Bin	percent	12,6	12,7	0.00023799999999999998
US National	4 wk ahead	Bin	percent	12,7	12,8	0.000192
US National	4 wk ahead	Bin	percent	12,8	12,9	0.000158
US National	4 wk ahead	Bin	percent	12,9	13	0.000137
US National	4 wk ahead	Bin	percent	13	100	0.021433999999999998
