# Supplementary material for: Use of daily Internet search query data improves real-time projections of influenza epidemics
Source: J R Soc Interface. 2018 Oct 10;15(147):20180220. doi: 10.1098/rsif.2018.0220 (PMC6228485; doi:10.1098/rsif.2018.0220)
Supplement: Prediction results in FluChallenge format [file rsif20180220supp2.gz › Forecast-files/mss-15-wikiWEEKnoNOW/1-21_paramrep.txt]

{"LL"	{57.296595087992195	176.587142404728	317.2591499497394	417.4643360962881}}
{"DD"	{3.3343639183007134	4.42200924723147	5.900505950113422	6.686816003551743}}
{"R0max"	{1.5918819384464993	2.3253384271340956	3.1752062083542834	3.6586740225905103}}
{"R0min"	{0.8607727175247152	0.9021947278192481	1.0269865968583094	1.1457689835436655}}
{"Inf"	{1631.8900437647123	2128.9202697775104	2780.8185664663806	3083.783585139642}}
{"Sus"	{53321.8651662343	56805.94589355796	66561.61578371891	81256.13962088822}}
{"R0(t)"	{1.2603903638079184	1.6275031818476116	1.9989828892599564	2.2321331017190333}}
{"Reff"	{0.8385960466514397	0.9738824253203435	1.2457976017286134	1.4744992201127143}}
