# Supplementary material for: Use of daily Internet search query data improves real-time projections of influenza epidemics
Source: J R Soc Interface. 2018 Oct 10;15(147):20180220. doi: 10.1098/rsif.2018.0220 (PMC6228485; doi:10.1098/rsif.2018.0220)
Supplement: Prediction results in FluChallenge format [file rsif20180220supp2.gz › Forecast-files/mss-15-wikiWEEKnoNOW/2015-EW51.csv]

Location	Target	Type	Unit	Bin_start_incl	Bin_end_notincl	Value
US National	1 wk ahead	Point	percent	NA	NA	2.4918
US National	1 wk ahead	Bin	percent	0	0,1	0.
US National	1 wk ahead	Bin	percent	0,1	0,2	0.
US National	1 wk ahead	Bin	percent	0,2	0,3	0.
US National	1 wk ahead	Bin	percent	0,3	0,4	2.e-6
US National	1 wk ahead	Bin	percent	0,4	0,5	0.000011
US National	1 wk ahead	Bin	percent	0,5	0,6	0.000042
US National	1 wk ahead	Bin	percent	0,6	0,7	0.000138
US National	1 wk ahead	Bin	percent	0,7	0,8	0.00038199999999999996
US National	1 wk ahead	Bin	percent	0,8	0,9	0.000896
US National	1 wk ahead	Bin	percent	0,9	1	0.001818
US National	1 wk ahead	Bin	percent	1	1,1	0.0032719999999999997
US National	1 wk ahead	Bin	percent	1,1	1,2	0.005372
US National	1 wk ahead	Bin	percent	1,2	1,3	0.008239
US National	1 wk ahead	Bin	percent	1,3	1,4	0.011948
US National	1 wk ahead	Bin	percent	1,4	1,5	0.016416
US National	1 wk ahead	Bin	percent	1,5	1,6	0.021394999999999997
US National	1 wk ahead	Bin	percent	1,6	1,7	0.026609999999999998
US National	1 wk ahead	Bin	percent	1,7	1,8	0.031904999999999996
US National	1 wk ahead	Bin	percent	1,8	1,9	0.037274
US National	1 wk ahead	Bin	percent	1,9	2	0.042862
US National	1 wk ahead	Bin	percent	2	2,1	0.048909
US National	1 wk ahead	Bin	percent	2,1	2,2	0.055371
US National	1 wk ahead	Bin	percent	2,2	2,3	0.061378999999999996
US National	1 wk ahead	Bin	percent	2,3	2,4	0.06530799999999999
US National	1 wk ahead	Bin	percent	2,4	2,5	0.06575399999999999
US National	1 wk ahead	Bin	percent	2,5	2,6	0.062478
US National	1 wk ahead	Bin	percent	2,6	2,7	0.056343
US National	1 wk ahead	Bin	percent	2,7	2,8	0.048558
US National	1 wk ahead	Bin	percent	2,8	2,9	0.040213
US National	1 wk ahead	Bin	percent	2,9	3	0.032402
US National	1 wk ahead	Bin	percent	3	3,1	0.026385
US National	1 wk ahead	Bin	percent	3,1	3,2	0.023246
US National	1 wk ahead	Bin	percent	3,2	3,3	0.023131
US National	1 wk ahead	Bin	percent	3,3	3,4	0.024773
US National	1 wk ahead	Bin	percent	3,4	3,5	0.025959
US National	1 wk ahead	Bin	percent	3,5	3,6	0.024831
US National	1 wk ahead	Bin	percent	3,6	3,7	0.02103
US National	1 wk ahead	Bin	percent	3,7	3,8	0.015761999999999998
US National	1 wk ahead	Bin	percent	3,8	3,9	0.010843
US National	1 wk ahead	Bin	percent	3,9	4	0.007599
US National	1 wk ahead	Bin	percent	4	4,1	0.006336
US National	1 wk ahead	Bin	percent	4,1	4,2	0.006434
US National	1 wk ahead	Bin	percent	4,2	4,3	0.00684
US National	1 wk ahead	Bin	percent	4,3	4,4	0.006683
US National	1 wk ahead	Bin	percent	4,4	4,5	0.005689
US National	1 wk ahead	Bin	percent	4,5	4,6	0.00416
US National	1 wk ahead	Bin	percent	4,6	4,7	0.002606
US National	1 wk ahead	Bin	percent	4,7	4,8	0.001398
US National	1 wk ahead	Bin	percent	4,8	4,9	0.0006399999999999999
US National	1 wk ahead	Bin	percent	4,9	5	0.000248
US National	1 wk ahead	Bin	percent	5	5,1	0.00008099999999999999
US National	1 wk ahead	Bin	percent	5,1	5,2	0.000022
US National	1 wk ahead	Bin	percent	5,2	5,3	4.9999999999999996e-6
US National	1 wk ahead	Bin	percent	5,3	5,4	1.e-6
US National	1 wk ahead	Bin	percent	5,4	5,5	0.
US National	1 wk ahead	Bin	percent	5,5	5,6	0.
US National	1 wk ahead	Bin	percent	5,6	5,7	0.
US National	1 wk ahead	Bin	percent	5,7	5,8	1.e-6
US National	1 wk ahead	Bin	percent	5,8	5,9	4.e-6
US National	1 wk ahead	Bin	percent	5,9	6	0.000017
US National	1 wk ahead	Bin	percent	6	6,1	0.000061
US National	1 wk ahead	Bin	percent	6,1	6,2	0.000177
US National	1 wk ahead	Bin	percent	6,2	6,3	0.000419
US National	1 wk ahead	Bin	percent	6,3	6,4	0.000811
US National	1 wk ahead	Bin	percent	6,4	6,5	0.001287
US National	1 wk ahead	Bin	percent	6,5	6,6	0.0016719999999999999
US National	1 wk ahead	Bin	percent	6,6	6,7	0.0017779999999999998
US National	1 wk ahead	Bin	percent	6,7	6,8	0.001548
US National	1 wk ahead	Bin	percent	6,8	6,9	0.001103
US National	1 wk ahead	Bin	percent	6,9	7	0.000643
US National	1 wk ahead	Bin	percent	7	7,1	0.000307
US National	1 wk ahead	Bin	percent	7,1	7,2	0.00011999999999999999
US National	1 wk ahead	Bin	percent	7,2	7,3	0.000037999999999999995
US National	1 wk ahead	Bin	percent	7,3	7,4	9.999999999999999e-6
US National	1 wk ahead	Bin	percent	7,4	7,5	2.e-6
US National	1 wk ahead	Bin	percent	7,5	7,6	0.
US National	1 wk ahead	Bin	percent	7,6	7,7	0.
US National	1 wk ahead	Bin	percent	7,7	7,8	0.
US National	1 wk ahead	Bin	percent	7,8	7,9	0.
US National	1 wk ahead	Bin	percent	7,9	8	0.
US National	1 wk ahead	Bin	percent	8	8,1	0.
US National	1 wk ahead	Bin	percent	8,1	8,2	0.
US National	1 wk ahead	Bin	percent	8,2	8,3	0.
US National	1 wk ahead	Bin	percent	8,3	8,4	0.
US National	1 wk ahead	Bin	percent	8,4	8,5	0.
US National	1 wk ahead	Bin	percent	8,5	8,6	0.
US National	1 wk ahead	Bin	percent	8,6	8,7	0.
US National	1 wk ahead	Bin	percent	8,7	8,8	0.
US National	1 wk ahead	Bin	percent	8,8	8,9	0.
US National	1 wk ahead	Bin	percent	8,9	9	0.
US National	1 wk ahead	Bin	percent	9	9,1	0.
US National	1 wk ahead	Bin	percent	9,1	9,2	0.
US National	1 wk ahead	Bin	percent	9,2	9,3	0.
US National	1 wk ahead	Bin	percent	9,3	9,4	0.
US National	1 wk ahead	Bin	percent	9,4	9,5	0.
US National	1 wk ahead	Bin	percent	9,5	9,6	0.
US National	1 wk ahead	Bin	percent	9,6	9,7	0.
US National	1 wk ahead	Bin	percent	9,7	9,8	0.
US National	1 wk ahead	Bin	percent	9,8	9,9	0.
US National	1 wk ahead	Bin	percent	9,9	10	0.
US National	1 wk ahead	Bin	percent	10	10,1	0.
US National	1 wk ahead	Bin	percent	10,1	10,2	0.
US National	1 wk ahead	Bin	percent	10,2	10,3	0.
US National	1 wk ahead	Bin	percent	10,3	10,4	0.
US National	1 wk ahead	Bin	percent	10,4	10,5	0.
US National	1 wk ahead	Bin	percent	10,5	10,6	0.
US National	1 wk ahead	Bin	percent	10,6	10,7	0.
US National	1 wk ahead	Bin	percent	10,7	10,8	0.
US National	1 wk ahead	Bin	percent	10,8	10,9	0.
US National	1 wk ahead	Bin	percent	10,9	11	0.
US National	1 wk ahead	Bin	percent	11	11,1	0.
US National	1 wk ahead	Bin	percent	11,1	11,2	0.
US National	1 wk ahead	Bin	percent	11,2	11,3	0.
US National	1 wk ahead	Bin	percent	11,3	11,4	0.
US National	1 wk ahead	Bin	percent	11,4	11,5	0.
US National	1 wk ahead	Bin	percent	11,5	11,6	0.
US National	1 wk ahead	Bin	percent	11,6	11,7	0.
US National	1 wk ahead	Bin	percent	11,7	11,8	0.
US National	1 wk ahead	Bin	percent	11,8	11,9	0.
US National	1 wk ahead	Bin	percent	11,9	12	0.
US National	1 wk ahead	Bin	percent	12	12,1	0.
US National	1 wk ahead	Bin	percent	12,1	12,2	0.
US National	1 wk ahead	Bin	percent	12,2	12,3	0.
US National	1 wk ahead	Bin	percent	12,3	12,4	0.
US National	1 wk ahead	Bin	percent	12,4	12,5	0.
US National	1 wk ahead	Bin	percent	12,5	12,6	0.
US National	1 wk ahead	Bin	percent	12,6	12,7	0.
US National	1 wk ahead	Bin	percent	12,7	12,8	0.
US National	1 wk ahead	Bin	percent	12,8	12,9	0.
US National	1 wk ahead	Bin	percent	12,9	13	0.
US National	1 wk ahead	Bin	percent	13	100	0.
US National	2 wk ahead	Point	percent	NA	NA	3.157
US National	2 wk ahead	Bin	percent	0	0,1	0.000785
US National	2 wk ahead	Bin	percent	0,1	0,2	0.001089
US National	2 wk ahead	Bin	percent	0,2	0,3	0.001481
US National	2 wk ahead	Bin	percent	0,3	0,4	0.001976
US National	2 wk ahead	Bin	percent	0,4	0,5	0.002587
US National	2 wk ahead	Bin	percent	0,5	0,6	0.003325
US National	2 wk ahead	Bin	percent	0,6	0,7	0.0041979999999999995
US National	2 wk ahead	Bin	percent	0,7	0,8	0.005207
US National	2 wk ahead	Bin	percent	0,8	0,9	0.006349
US National	2 wk ahead	Bin	percent	0,9	1	0.007614999999999999
US National	2 wk ahead	Bin	percent	1	1,1	0.008988
US National	2 wk ahead	Bin	percent	1,1	1,2	0.010447999999999999
US National	2 wk ahead	Bin	percent	1,2	1,3	0.011968
US National	2 wk ahead	Bin	percent	1,3	1,4	0.013521
US National	2 wk ahead	Bin	percent	1,4	1,5	0.015077
US National	2 wk ahead	Bin	percent	1,5	1,6	0.016611
US National	2 wk ahead	Bin	percent	1,6	1,7	0.018099999999999998
US National	2 wk ahead	Bin	percent	1,7	1,8	0.019525999999999998
US National	2 wk ahead	Bin	percent	1,8	1,9	0.020876
US National	2 wk ahead	Bin	percent	1,9	2	0.022140999999999997
US National	2 wk ahead	Bin	percent	2	2,1	0.023313999999999998
US National	2 wk ahead	Bin	percent	2,1	2,2	0.02439
US National	2 wk ahead	Bin	percent	2,2	2,3	0.025359999999999997
US National	2 wk ahead	Bin	percent	2,3	2,4	0.026212
US National	2 wk ahead	Bin	percent	2,4	2,5	0.026931999999999998
US National	2 wk ahead	Bin	percent	2,5	2,6	0.027497999999999998
US National	2 wk ahead	Bin	percent	2,6	2,7	0.027888999999999997
US National	2 wk ahead	Bin	percent	2,7	2,8	0.028082
US National	2 wk ahead	Bin	percent	2,8	2,9	0.028058
US National	2 wk ahead	Bin	percent	2,9	3	0.027805
US National	2 wk ahead	Bin	percent	3	3,1	0.027319999999999997
US National	2 wk ahead	Bin	percent	3,1	3,2	0.026608
US National	2 wk ahead	Bin	percent	3,2	3,3	0.025689
US National	2 wk ahead	Bin	percent	3,3	3,4	0.024589999999999997
US National	2 wk ahead	Bin	percent	3,4	3,5	0.023346
US National	2 wk ahead	Bin	percent	3,5	3,6	0.021997
US National	2 wk ahead	Bin	percent	3,6	3,7	0.020585
US National	2 wk ahead	Bin	percent	3,7	3,8	0.01915
US National	2 wk ahead	Bin	percent	3,8	3,9	0.01773
US National	2 wk ahead	Bin	percent	3,9	4	0.016354999999999998
US National	2 wk ahead	Bin	percent	4	4,1	0.015052
US National	2 wk ahead	Bin	percent	4,1	4,2	0.013842
US National	2 wk ahead	Bin	percent	4,2	4,3	0.012740999999999999
US National	2 wk ahead	Bin	percent	4,3	4,4	0.011758999999999999
US National	2 wk ahead	Bin	percent	4,4	4,5	0.010905999999999999
US National	2 wk ahead	Bin	percent	4,5	4,6	0.010185999999999999
US National	2 wk ahead	Bin	percent	4,6	4,7	0.0096
US National	2 wk ahead	Bin	percent	4,7	4,8	0.009145
US National	2 wk ahead	Bin	percent	4,8	4,9	0.008813
US National	2 wk ahead	Bin	percent	4,9	5	0.008591
US National	2 wk ahead	Bin	percent	5	5,1	0.008461
US National	2 wk ahead	Bin	percent	5,1	5,2	0.008402999999999999
US National	2 wk ahead	Bin	percent	5,2	5,3	0.008393
US National	2 wk ahead	Bin	percent	5,3	5,4	0.008406
US National	2 wk ahead	Bin	percent	5,4	5,5	0.008418
US National	2 wk ahead	Bin	percent	5,5	5,6	0.008407
US National	2 wk ahead	Bin	percent	5,6	5,7	0.008354
US National	2 wk ahead	Bin	percent	5,7	5,8	0.008248
US National	2 wk ahead	Bin	percent	5,8	5,9	0.008078
US National	2 wk ahead	Bin	percent	5,9	6	0.007844
US National	2 wk ahead	Bin	percent	6	6,1	0.007548999999999999
US National	2 wk ahead	Bin	percent	6,1	6,2	0.007199
US National	2 wk ahead	Bin	percent	6,2	6,3	0.0068059999999999996
US National	2 wk ahead	Bin	percent	6,3	6,4	0.006382
US National	2 wk ahead	Bin	percent	6,4	6,5	0.005941
US National	2 wk ahead	Bin	percent	6,5	6,6	0.005497999999999999
US National	2 wk ahead	Bin	percent	6,6	6,7	0.005064
US National	2 wk ahead	Bin	percent	6,7	6,8	0.004651
US National	2 wk ahead	Bin	percent	6,8	6,9	0.004267
US National	2 wk ahead	Bin	percent	6,9	7	0.00392
US National	2 wk ahead	Bin	percent	7	7,1	0.003616
US National	2 wk ahead	Bin	percent	7,1	7,2	0.0033569999999999997
US National	2 wk ahead	Bin	percent	7,2	7,3	0.003147
US National	2 wk ahead	Bin	percent	7,3	7,4	0.002983
US National	2 wk ahead	Bin	percent	7,4	7,5	0.002866
US National	2 wk ahead	Bin	percent	7,5	7,6	0.002789
US National	2 wk ahead	Bin	percent	7,6	7,7	0.002747
US National	2 wk ahead	Bin	percent	7,7	7,8	0.002729
US National	2 wk ahead	Bin	percent	7,8	7,9	0.0027259999999999997
US National	2 wk ahead	Bin	percent	7,9	8	0.002725
US National	2 wk ahead	Bin	percent	8	8,1	0.0027159999999999997
US National	2 wk ahead	Bin	percent	8,1	8,2	0.002688
US National	2 wk ahead	Bin	percent	8,2	8,3	0.002634
US National	2 wk ahead	Bin	percent	8,3	8,4	0.002549
US National	2 wk ahead	Bin	percent	8,4	8,5	0.0024319999999999997
US National	2 wk ahead	Bin	percent	8,5	8,6	0.002284
US National	2 wk ahead	Bin	percent	8,6	8,7	0.0021089999999999998
US National	2 wk ahead	Bin	percent	8,7	8,8	0.001914
US National	2 wk ahead	Bin	percent	8,8	8,9	0.001705
US National	2 wk ahead	Bin	percent	8,9	9	0.0014919999999999998
US National	2 wk ahead	Bin	percent	9	9,1	0.0012799999999999999
US National	2 wk ahead	Bin	percent	9,1	9,2	0.001076
US National	2 wk ahead	Bin	percent	9,2	9,3	0.000887
US National	2 wk ahead	Bin	percent	9,3	9,4	0.000716
US National	2 wk ahead	Bin	percent	9,4	9,5	0.000566
US National	2 wk ahead	Bin	percent	9,5	9,6	0.000437
US National	2 wk ahead	Bin	percent	9,6	9,7	0.00033
US National	2 wk ahead	Bin	percent	9,7	9,8	0.000244
US National	2 wk ahead	Bin	percent	9,8	9,9	0.000175
US National	2 wk ahead	Bin	percent	9,9	10	0.00012299999999999998
US National	2 wk ahead	Bin	percent	10	10,1	0.000084
US National	2 wk ahead	Bin	percent	10,1	10,2	0.000056
US National	2 wk ahead	Bin	percent	10,2	10,3	0.000036
US National	2 wk ahead	Bin	percent	10,3	10,4	0.000023
US National	2 wk ahead	Bin	percent	10,4	10,5	0.000014
US National	2 wk ahead	Bin	percent	10,5	10,6	8.e-6
US National	2 wk ahead	Bin	percent	10,6	10,7	4.9999999999999996e-6
US National	2 wk ahead	Bin	percent	10,7	10,8	3.e-6
US National	2 wk ahead	Bin	percent	10,8	10,9	2.e-6
US National	2 wk ahead	Bin	percent	10,9	11	1.e-6
US National	2 wk ahead	Bin	percent	11	11,1	0.
US National	2 wk ahead	Bin	percent	11,1	11,2	0.
US National	2 wk ahead	Bin	percent	11,2	11,3	0.
US National	2 wk ahead	Bin	percent	11,3	11,4	0.
US National	2 wk ahead	Bin	percent	11,4	11,5	0.
US National	2 wk ahead	Bin	percent	11,5	11,6	0.
US National	2 wk ahead	Bin	percent	11,6	11,7	0.
US National	2 wk ahead	Bin	percent	11,7	11,8	0.
US National	2 wk ahead	Bin	percent	11,8	11,9	0.
US National	2 wk ahead	Bin	percent	11,9	12	0.
US National	2 wk ahead	Bin	percent	12	12,1	0.
US National	2 wk ahead	Bin	percent	12,1	12,2	0.
US National	2 wk ahead	Bin	percent	12,2	12,3	0.
US National	2 wk ahead	Bin	percent	12,3	12,4	0.
US National	2 wk ahead	Bin	percent	12,4	12,5	0.
US National	2 wk ahead	Bin	percent	12,5	12,6	0.
US National	2 wk ahead	Bin	percent	12,6	12,7	0.
US National	2 wk ahead	Bin	percent	12,7	12,8	0.
US National	2 wk ahead	Bin	percent	12,8	12,9	0.
US National	2 wk ahead	Bin	percent	12,9	13	0.
US National	2 wk ahead	Bin	percent	13	100	0.010017
US National	3 wk ahead	Point	percent	NA	NA	3.8636000000000004
US National	3 wk ahead	Bin	percent	0	0,1	0.0028049999999999998
US National	3 wk ahead	Bin	percent	0,1	0,2	0.003266
US National	3 wk ahead	Bin	percent	0,2	0,3	0.003773
US National	3 wk ahead	Bin	percent	0,3	0,4	0.004325
US National	3 wk ahead	Bin	percent	0,4	0,5	0.00492
US National	3 wk ahead	Bin	percent	0,5	0,6	0.005556
US National	3 wk ahead	Bin	percent	0,6	0,7	0.006228
US National	3 wk ahead	Bin	percent	0,7	0,8	0.0069299999999999995
US National	3 wk ahead	Bin	percent	0,8	0,9	0.007658
US National	3 wk ahead	Bin	percent	0,9	1	0.008402999999999999
US National	3 wk ahead	Bin	percent	1	1,1	0.00916
US National	3 wk ahead	Bin	percent	1,1	1,2	0.00992
US National	3 wk ahead	Bin	percent	1,2	1,3	0.010674999999999999
US National	3 wk ahead	Bin	percent	1,3	1,4	0.011417
US National	3 wk ahead	Bin	percent	1,4	1,5	0.012140999999999999
US National	3 wk ahead	Bin	percent	1,5	1,6	0.012837999999999999
US National	3 wk ahead	Bin	percent	1,6	1,7	0.013503999999999999
US National	3 wk ahead	Bin	percent	1,7	1,8	0.014131999999999999
US National	3 wk ahead	Bin	percent	1,8	1,9	0.014719999999999999
US National	3 wk ahead	Bin	percent	1,9	2	0.015264
US National	3 wk ahead	Bin	percent	2	2,1	0.015761
US National	3 wk ahead	Bin	percent	2,1	2,2	0.01621
US National	3 wk ahead	Bin	percent	2,2	2,3	0.01661
US National	3 wk ahead	Bin	percent	2,3	2,4	0.016961
US National	3 wk ahead	Bin	percent	2,4	2,5	0.017261
US National	3 wk ahead	Bin	percent	2,5	2,6	0.017513
US National	3 wk ahead	Bin	percent	2,6	2,7	0.017714
US National	3 wk ahead	Bin	percent	2,7	2,8	0.017865
US National	3 wk ahead	Bin	percent	2,8	2,9	0.017967
US National	3 wk ahead	Bin	percent	2,9	3	0.018018
US National	3 wk ahead	Bin	percent	3	3,1	0.018019999999999998
US National	3 wk ahead	Bin	percent	3,1	3,2	0.017971
US National	3 wk ahead	Bin	percent	3,2	3,3	0.017872
US National	3 wk ahead	Bin	percent	3,3	3,4	0.017724
US National	3 wk ahead	Bin	percent	3,4	3,5	0.017527
US National	3 wk ahead	Bin	percent	3,5	3,6	0.017284
US National	3 wk ahead	Bin	percent	3,6	3,7	0.016996999999999998
US National	3 wk ahead	Bin	percent	3,7	3,8	0.016668
US National	3 wk ahead	Bin	percent	3,8	3,9	0.016301
US National	3 wk ahead	Bin	percent	3,9	4	0.0159
US National	3 wk ahead	Bin	percent	4	4,1	0.015469
US National	3 wk ahead	Bin	percent	4,1	4,2	0.015014
US National	3 wk ahead	Bin	percent	4,2	4,3	0.014537999999999999
US National	3 wk ahead	Bin	percent	4,3	4,4	0.014048
US National	3 wk ahead	Bin	percent	4,4	4,5	0.013547
US National	3 wk ahead	Bin	percent	4,5	4,6	0.013042
US National	3 wk ahead	Bin	percent	4,6	4,7	0.012535
US National	3 wk ahead	Bin	percent	4,7	4,8	0.012033
US National	3 wk ahead	Bin	percent	4,8	4,9	0.011536999999999999
US National	3 wk ahead	Bin	percent	4,9	5	0.011052
US National	3 wk ahead	Bin	percent	5	5,1	0.010579999999999999
US National	3 wk ahead	Bin	percent	5,1	5,2	0.010123
US National	3 wk ahead	Bin	percent	5,2	5,3	0.009684
US National	3 wk ahead	Bin	percent	5,3	5,4	0.009263
US National	3 wk ahead	Bin	percent	5,4	5,5	0.008862
US National	3 wk ahead	Bin	percent	5,5	5,6	0.008480999999999999
US National	3 wk ahead	Bin	percent	5,6	5,7	0.00812
US National	3 wk ahead	Bin	percent	5,7	5,8	0.007781
US National	3 wk ahead	Bin	percent	5,8	5,9	0.007462
US National	3 wk ahead	Bin	percent	5,9	6	0.007163999999999999
US National	3 wk ahead	Bin	percent	6	6,1	0.006886
US National	3 wk ahead	Bin	percent	6,1	6,2	0.006627999999999999
US National	3 wk ahead	Bin	percent	6,2	6,3	0.00639
US National	3 wk ahead	Bin	percent	6,3	6,4	0.006170999999999999
US National	3 wk ahead	Bin	percent	6,4	6,5	0.00597
US National	3 wk ahead	Bin	percent	6,5	6,6	0.005787
US National	3 wk ahead	Bin	percent	6,6	6,7	0.005621999999999999
US National	3 wk ahead	Bin	percent	6,7	6,8	0.005473
US National	3 wk ahead	Bin	percent	6,8	6,9	0.00534
US National	3 wk ahead	Bin	percent	6,9	7	0.005222
US National	3 wk ahead	Bin	percent	7	7,1	0.005118999999999999
US National	3 wk ahead	Bin	percent	7,1	7,2	0.005029
US National	3 wk ahead	Bin	percent	7,2	7,3	0.004951
US National	3 wk ahead	Bin	percent	7,3	7,4	0.0048839999999999995
US National	3 wk ahead	Bin	percent	7,4	7,5	0.004827
US National	3 wk ahead	Bin	percent	7,5	7,6	0.004778
US National	3 wk ahead	Bin	percent	7,6	7,7	0.004735
US National	3 wk ahead	Bin	percent	7,7	7,8	0.004697
US National	3 wk ahead	Bin	percent	7,8	7,9	0.0046619999999999995
US National	3 wk ahead	Bin	percent	7,9	8	0.004628
US National	3 wk ahead	Bin	percent	8	8,1	0.004594
US National	3 wk ahead	Bin	percent	8,1	8,2	0.004556
US National	3 wk ahead	Bin	percent	8,2	8,3	0.004515
US National	3 wk ahead	Bin	percent	8,3	8,4	0.004469
US National	3 wk ahead	Bin	percent	8,4	8,5	0.004416
US National	3 wk ahead	Bin	percent	8,5	8,6	0.004356
US National	3 wk ahead	Bin	percent	8,6	8,7	0.004288999999999999
US National	3 wk ahead	Bin	percent	8,7	8,8	0.004214
US National	3 wk ahead	Bin	percent	8,8	8,9	0.0041329999999999995
US National	3 wk ahead	Bin	percent	8,9	9	0.004044
US National	3 wk ahead	Bin	percent	9	9,1	0.003948
US National	3 wk ahead	Bin	percent	9,1	9,2	0.0038469999999999997
US National	3 wk ahead	Bin	percent	9,2	9,3	0.00374
US National	3 wk ahead	Bin	percent	9,3	9,4	0.003629
US National	3 wk ahead	Bin	percent	9,4	9,5	0.0035129999999999996
US National	3 wk ahead	Bin	percent	9,5	9,6	0.0033929999999999997
US National	3 wk ahead	Bin	percent	9,6	9,7	0.0032689999999999998
US National	3 wk ahead	Bin	percent	9,7	9,8	0.003142
US National	3 wk ahead	Bin	percent	9,8	9,9	0.003012
US National	3 wk ahead	Bin	percent	9,9	10	0.002879
US National	3 wk ahead	Bin	percent	10	10,1	0.002745
US National	3 wk ahead	Bin	percent	10,1	10,2	0.002608
US National	3 wk ahead	Bin	percent	10,2	10,3	0.002472
US National	3 wk ahead	Bin	percent	10,3	10,4	0.002335
US National	3 wk ahead	Bin	percent	10,4	10,5	0.0021999999999999997
US National	3 wk ahead	Bin	percent	10,5	10,6	0.002068
US National	3 wk ahead	Bin	percent	10,6	10,7	0.0019399999999999999
US National	3 wk ahead	Bin	percent	10,7	10,8	0.0018169999999999998
US National	3 wk ahead	Bin	percent	10,8	10,9	0.0017009999999999998
US National	3 wk ahead	Bin	percent	10,9	11	0.001593
US National	3 wk ahead	Bin	percent	11	11,1	0.0014939999999999999
US National	3 wk ahead	Bin	percent	11,1	11,2	0.001406
US National	3 wk ahead	Bin	percent	11,2	11,3	0.0013289999999999999
US National	3 wk ahead	Bin	percent	11,3	11,4	0.001264
US National	3 wk ahead	Bin	percent	11,4	11,5	0.001212
US National	3 wk ahead	Bin	percent	11,5	11,6	0.0011719999999999999
US National	3 wk ahead	Bin	percent	11,6	11,7	0.001143
US National	3 wk ahead	Bin	percent	11,7	11,8	0.001127
US National	3 wk ahead	Bin	percent	11,8	11,9	0.001121
US National	3 wk ahead	Bin	percent	11,9	12	0.001124
US National	3 wk ahead	Bin	percent	12	12,1	0.0011359999999999999
US National	3 wk ahead	Bin	percent	12,1	12,2	0.001153
US National	3 wk ahead	Bin	percent	12,2	12,3	0.001174
US National	3 wk ahead	Bin	percent	12,3	12,4	0.0011979999999999998
US National	3 wk ahead	Bin	percent	12,4	12,5	0.0012209999999999999
US National	3 wk ahead	Bin	percent	12,5	12,6	0.001243
US National	3 wk ahead	Bin	percent	12,6	12,7	0.001261
US National	3 wk ahead	Bin	percent	12,7	12,8	0.001273
US National	3 wk ahead	Bin	percent	12,8	12,9	0.001279
US National	3 wk ahead	Bin	percent	12,9	13	0.001276
US National	3 wk ahead	Bin	percent	13	100	0.026046999999999997
US National	4 wk ahead	Point	percent	NA	NA	4.3911999999999995
US National	4 wk ahead	Bin	percent	0	0,1	0.004031
US National	4 wk ahead	Bin	percent	0,1	0,2	0.004457
US National	4 wk ahead	Bin	percent	0,2	0,3	0.004902999999999999
US National	4 wk ahead	Bin	percent	0,3	0,4	0.0053679999999999995
US National	4 wk ahead	Bin	percent	0,4	0,5	0.005847
US National	4 wk ahead	Bin	percent	0,5	0,6	0.006339
US National	4 wk ahead	Bin	percent	0,6	0,7	0.00684
US National	4 wk ahead	Bin	percent	0,7	0,8	0.007346999999999999
US National	4 wk ahead	Bin	percent	0,8	0,9	0.007856
US National	4 wk ahead	Bin	percent	0,9	1	0.008362999999999999
US National	4 wk ahead	Bin	percent	1	1,1	0.008865
US National	4 wk ahead	Bin	percent	1,1	1,2	0.009359
US National	4 wk ahead	Bin	percent	1,2	1,3	0.00984
US National	4 wk ahead	Bin	percent	1,3	1,4	0.010307
US National	4 wk ahead	Bin	percent	1,4	1,5	0.010754999999999999
US National	4 wk ahead	Bin	percent	1,5	1,6	0.011183
US National	4 wk ahead	Bin	percent	1,6	1,7	0.011589
US National	4 wk ahead	Bin	percent	1,7	1,8	0.01197
US National	4 wk ahead	Bin	percent	1,8	1,9	0.012325
US National	4 wk ahead	Bin	percent	1,9	2	0.012652
US National	4 wk ahead	Bin	percent	2	2,1	0.012952
US National	4 wk ahead	Bin	percent	2,1	2,2	0.013222999999999999
US National	4 wk ahead	Bin	percent	2,2	2,3	0.013465999999999999
US National	4 wk ahead	Bin	percent	2,3	2,4	0.013679
US National	4 wk ahead	Bin	percent	2,4	2,5	0.013864
US National	4 wk ahead	Bin	percent	2,5	2,6	0.01402
US National	4 wk ahead	Bin	percent	2,6	2,7	0.014149
US National	4 wk ahead	Bin	percent	2,7	2,8	0.014249
US National	4 wk ahead	Bin	percent	2,8	2,9	0.014322
US National	4 wk ahead	Bin	percent	2,9	3	0.014367999999999999
US National	4 wk ahead	Bin	percent	3	3,1	0.014388
US National	4 wk ahead	Bin	percent	3,1	3,2	0.014381
US National	4 wk ahead	Bin	percent	3,2	3,3	0.01435
US National	4 wk ahead	Bin	percent	3,3	3,4	0.014294
US National	4 wk ahead	Bin	percent	3,4	3,5	0.014214
US National	4 wk ahead	Bin	percent	3,5	3,6	0.014110999999999999
US National	4 wk ahead	Bin	percent	3,6	3,7	0.013987
US National	4 wk ahead	Bin	percent	3,7	3,8	0.013841
US National	4 wk ahead	Bin	percent	3,8	3,9	0.013677
US National	4 wk ahead	Bin	percent	3,9	4	0.013495
US National	4 wk ahead	Bin	percent	4	4,1	0.013297999999999999
US National	4 wk ahead	Bin	percent	4,1	4,2	0.013087
US National	4 wk ahead	Bin	percent	4,2	4,3	0.012865
US National	4 wk ahead	Bin	percent	4,3	4,4	0.012633
US National	4 wk ahead	Bin	percent	4,4	4,5	0.012395
US National	4 wk ahead	Bin	percent	4,5	4,6	0.012152
US National	4 wk ahead	Bin	percent	4,6	4,7	0.011907
US National	4 wk ahead	Bin	percent	4,7	4,8	0.011661
US National	4 wk ahead	Bin	percent	4,8	4,9	0.011417
US National	4 wk ahead	Bin	percent	4,9	5	0.011177
US National	4 wk ahead	Bin	percent	5	5,1	0.010942
US National	4 wk ahead	Bin	percent	5,1	5,2	0.010712
US National	4 wk ahead	Bin	percent	5,2	5,3	0.01049
US National	4 wk ahead	Bin	percent	5,3	5,4	0.010275
US National	4 wk ahead	Bin	percent	5,4	5,5	0.010067
US National	4 wk ahead	Bin	percent	5,5	5,6	0.009866999999999999
US National	4 wk ahead	Bin	percent	5,6	5,7	0.009673
US National	4 wk ahead	Bin	percent	5,7	5,8	0.009485
US National	4 wk ahead	Bin	percent	5,8	5,9	0.009302999999999999
US National	4 wk ahead	Bin	percent	5,9	6	0.009124
US National	4 wk ahead	Bin	percent	6	6,1	0.008948
US National	4 wk ahead	Bin	percent	6,1	6,2	0.008773
US National	4 wk ahead	Bin	percent	6,2	6,3	0.008598
US National	4 wk ahead	Bin	percent	6,3	6,4	0.008421999999999999
US National	4 wk ahead	Bin	percent	6,4	6,5	0.008244
US National	4 wk ahead	Bin	percent	6,5	6,6	0.008064
US National	4 wk ahead	Bin	percent	6,6	6,7	0.007880999999999999
US National	4 wk ahead	Bin	percent	6,7	6,8	0.007695
US National	4 wk ahead	Bin	percent	6,8	6,9	0.007506
US National	4 wk ahead	Bin	percent	6,9	7	0.007313999999999999
US National	4 wk ahead	Bin	percent	7	7,1	0.007121
US National	4 wk ahead	Bin	percent	7,1	7,2	0.006927999999999999
US National	4 wk ahead	Bin	percent	7,2	7,3	0.006735
US National	4 wk ahead	Bin	percent	7,3	7,4	0.0065439999999999995
US National	4 wk ahead	Bin	percent	7,4	7,5	0.006357
US National	4 wk ahead	Bin	percent	7,5	7,6	0.006176
US National	4 wk ahead	Bin	percent	7,6	7,7	0.0060019999999999995
US National	4 wk ahead	Bin	percent	7,7	7,8	0.005835
US National	4 wk ahead	Bin	percent	7,8	7,9	0.005679
US National	4 wk ahead	Bin	percent	7,9	8	0.005533
US National	4 wk ahead	Bin	percent	8	8,1	0.005399
US National	4 wk ahead	Bin	percent	8,1	8,2	0.0052759999999999994
US National	4 wk ahead	Bin	percent	8,2	8,3	0.0051649999999999995
US National	4 wk ahead	Bin	percent	8,3	8,4	0.005066
US National	4 wk ahead	Bin	percent	8,4	8,5	0.004978
US National	4 wk ahead	Bin	percent	8,5	8,6	0.004901
US National	4 wk ahead	Bin	percent	8,6	8,7	0.004830999999999999
US National	4 wk ahead	Bin	percent	8,7	8,8	0.00477
US National	4 wk ahead	Bin	percent	8,8	8,9	0.004713
US National	4 wk ahead	Bin	percent	8,9	9	0.004661
US National	4 wk ahead	Bin	percent	9	9,1	0.004608999999999999
US National	4 wk ahead	Bin	percent	9,1	9,2	0.0045579999999999996
US National	4 wk ahead	Bin	percent	9,2	9,3	0.004504
US National	4 wk ahead	Bin	percent	9,3	9,4	0.004445999999999999
US National	4 wk ahead	Bin	percent	9,4	9,5	0.0043809999999999995
US National	4 wk ahead	Bin	percent	9,5	9,6	0.0043089999999999995
US National	4 wk ahead	Bin	percent	9,6	9,7	0.004229
US National	4 wk ahead	Bin	percent	9,7	9,8	0.004138
US National	4 wk ahead	Bin	percent	9,8	9,9	0.004038
US National	4 wk ahead	Bin	percent	9,9	10	0.003926
US National	4 wk ahead	Bin	percent	10	10,1	0.0038039999999999997
US National	4 wk ahead	Bin	percent	10,1	10,2	0.003672
US National	4 wk ahead	Bin	percent	10,2	10,3	0.0035299999999999997
US National	4 wk ahead	Bin	percent	10,3	10,4	0.0033799999999999998
US National	4 wk ahead	Bin	percent	10,4	10,5	0.003222
US National	4 wk ahead	Bin	percent	10,5	10,6	0.003058
US National	4 wk ahead	Bin	percent	10,6	10,7	0.0028899999999999998
US National	4 wk ahead	Bin	percent	10,7	10,8	0.002719
US National	4 wk ahead	Bin	percent	10,8	10,9	0.002547
US National	4 wk ahead	Bin	percent	10,9	11	0.002376
US National	4 wk ahead	Bin	percent	11	11,1	0.0022069999999999998
US National	4 wk ahead	Bin	percent	11,1	11,2	0.002043
US National	4 wk ahead	Bin	percent	11,2	11,3	0.001885
US National	4 wk ahead	Bin	percent	11,3	11,4	0.001735
US National	4 wk ahead	Bin	percent	11,4	11,5	0.001593
US National	4 wk ahead	Bin	percent	11,5	11,6	0.001462
US National	4 wk ahead	Bin	percent	11,6	11,7	0.001341
US National	4 wk ahead	Bin	percent	11,7	11,8	0.001232
US National	4 wk ahead	Bin	percent	11,8	11,9	0.001135
US National	4 wk ahead	Bin	percent	11,9	12	0.00105
US National	4 wk ahead	Bin	percent	12	12,1	0.000977
US National	4 wk ahead	Bin	percent	12,1	12,2	0.000917
US National	4 wk ahead	Bin	percent	12,2	12,3	0.000868
US National	4 wk ahead	Bin	percent	12,3	12,4	0.00083
US National	4 wk ahead	Bin	percent	12,4	12,5	0.000803
US National	4 wk ahead	Bin	percent	12,5	12,6	0.000785
US National	4 wk ahead	Bin	percent	12,6	12,7	0.000775
US National	4 wk ahead	Bin	percent	12,7	12,8	0.0007729999999999999
US National	4 wk ahead	Bin	percent	12,8	12,9	0.0007769999999999999
US National	4 wk ahead	Bin	percent	12,9	13	0.0007859999999999999
US National	4 wk ahead	Bin	percent	13	100	0.035819
