# Supplementary material for: Use of daily Internet search query data improves real-time projections of influenza epidemics
Source: J R Soc Interface. 2018 Oct 10;15(147):20180220. doi: 10.1098/rsif.2018.0220 (PMC6228485; doi:10.1098/rsif.2018.0220)
Supplement: Prediction results in FluChallenge format [file rsif20180220supp2.gz › Forecast-files/mss-15-wikiWEEKnoNOW/2015-EW48.csv]

Location	Target	Type	Unit	Bin_start_incl	Bin_end_notincl	Value
US National	1 wk ahead	Point	percent	NA	NA	2.6938000000000004
US National	1 wk ahead	Bin	percent	0	0,1	0.
US National	1 wk ahead	Bin	percent	0,1	0,2	0.
US National	1 wk ahead	Bin	percent	0,2	0,3	0.
US National	1 wk ahead	Bin	percent	0,3	0,4	0.
US National	1 wk ahead	Bin	percent	0,4	0,5	0.
US National	1 wk ahead	Bin	percent	0,5	0,6	2.e-6
US National	1 wk ahead	Bin	percent	0,6	0,7	7.e-6
US National	1 wk ahead	Bin	percent	0,7	0,8	0.000028
US National	1 wk ahead	Bin	percent	0,8	0,9	0.000096
US National	1 wk ahead	Bin	percent	0,9	1	0.00028399999999999996
US National	1 wk ahead	Bin	percent	1	1,1	0.0007289999999999999
US National	1 wk ahead	Bin	percent	1,1	1,2	0.001646
US National	1 wk ahead	Bin	percent	1,2	1,3	0.003292
US National	1 wk ahead	Bin	percent	1,3	1,4	0.005869
US National	1 wk ahead	Bin	percent	1,4	1,5	0.009363
US National	1 wk ahead	Bin	percent	1,5	1,6	0.013439999999999999
US National	1 wk ahead	Bin	percent	1,6	1,7	0.017557
US National	1 wk ahead	Bin	percent	1,7	1,8	0.021337
US National	1 wk ahead	Bin	percent	1,8	1,9	0.024991
US National	1 wk ahead	Bin	percent	1,9	2	0.029323
US National	1 wk ahead	Bin	percent	2	2,1	0.035172
US National	1 wk ahead	Bin	percent	2,1	2,2	0.042637
US National	1 wk ahead	Bin	percent	2,2	2,3	0.050751
US National	1 wk ahead	Bin	percent	2,3	2,4	0.057894999999999995
US National	1 wk ahead	Bin	percent	2,4	2,5	0.062619
US National	1 wk ahead	Bin	percent	2,5	2,6	0.064189
US National	1 wk ahead	Bin	percent	2,6	2,7	0.06261599999999999
US National	1 wk ahead	Bin	percent	2,7	2,8	0.058462999999999994
US National	1 wk ahead	Bin	percent	2,8	2,9	0.05271
US National	1 wk ahead	Bin	percent	2,9	3	0.046574
US National	1 wk ahead	Bin	percent	3	3,1	0.041075
US National	1 wk ahead	Bin	percent	3,1	3,2	0.036580999999999995
US National	1 wk ahead	Bin	percent	3,2	3,3	0.03276
US National	1 wk ahead	Bin	percent	3,3	3,4	0.029033
US National	1 wk ahead	Bin	percent	3,4	3,5	0.02513
US National	1 wk ahead	Bin	percent	3,5	3,6	0.021318
US National	1 wk ahead	Bin	percent	3,6	3,7	0.018125
US National	1 wk ahead	Bin	percent	3,7	3,8	0.015861999999999998
US National	1 wk ahead	Bin	percent	3,8	3,9	0.014365999999999999
US National	1 wk ahead	Bin	percent	3,9	4	0.013151999999999999
US National	1 wk ahead	Bin	percent	4	4,1	0.011798
US National	1 wk ahead	Bin	percent	4,1	4,2	0.010195
US National	1 wk ahead	Bin	percent	4,2	4,3	0.008517
US National	1 wk ahead	Bin	percent	4,3	4,4	0.007016
US National	1 wk ahead	Bin	percent	4,4	4,5	0.005834
US National	1 wk ahead	Bin	percent	4,5	4,6	0.0049239999999999996
US National	1 wk ahead	Bin	percent	4,6	4,7	0.004118
US National	1 wk ahead	Bin	percent	4,7	4,8	0.0032719999999999997
US National	1 wk ahead	Bin	percent	4,8	4,9	0.002378
US National	1 wk ahead	Bin	percent	4,9	5	0.001565
US National	1 wk ahead	Bin	percent	5	5,1	0.000992
US National	1 wk ahead	Bin	percent	5,1	5,2	0.000765
US National	1 wk ahead	Bin	percent	5,2	5,3	0.0008939999999999999
US National	1 wk ahead	Bin	percent	5,3	5,4	0.001302
US National	1 wk ahead	Bin	percent	5,4	5,5	0.001847
US National	1 wk ahead	Bin	percent	5,5	5,6	0.0023569999999999997
US National	1 wk ahead	Bin	percent	5,6	5,7	0.0026839999999999998
US National	1 wk ahead	Bin	percent	5,7	5,8	0.002741
US National	1 wk ahead	Bin	percent	5,8	5,9	0.002513
US National	1 wk ahead	Bin	percent	5,9	6	0.002054
US National	1 wk ahead	Bin	percent	6	6,1	0.001477
US National	1 wk ahead	Bin	percent	6,1	6,2	0.000922
US National	1 wk ahead	Bin	percent	6,2	6,3	0.000494
US National	1 wk ahead	Bin	percent	6,3	6,4	0.00022799999999999999
US National	1 wk ahead	Bin	percent	6,4	6,5	0.00009999999999999999
US National	1 wk ahead	Bin	percent	6,5	6,6	0.000073
US National	1 wk ahead	Bin	percent	6,6	6,7	0.000135
US National	1 wk ahead	Bin	percent	6,7	6,8	0.000305
US National	1 wk ahead	Bin	percent	6,8	6,9	0.000605
US National	1 wk ahead	Bin	percent	6,9	7	0.001011
US National	1 wk ahead	Bin	percent	7	7,1	0.001414
US National	1 wk ahead	Bin	percent	7,1	7,2	0.0016569999999999998
US National	1 wk ahead	Bin	percent	7,2	7,3	0.0016259999999999998
US National	1 wk ahead	Bin	percent	7,3	7,4	0.0013369999999999999
US National	1 wk ahead	Bin	percent	7,4	7,5	0.0009199999999999999
US National	1 wk ahead	Bin	percent	7,5	7,6	0.00053
US National	1 wk ahead	Bin	percent	7,6	7,7	0.000256
US National	1 wk ahead	Bin	percent	7,7	7,8	0.000103
US National	1 wk ahead	Bin	percent	7,8	7,9	0.000035
US National	1 wk ahead	Bin	percent	7,9	8	9.999999999999999e-6
US National	1 wk ahead	Bin	percent	8	8,1	2.e-6
US National	1 wk ahead	Bin	percent	8,1	8,2	0.
US National	1 wk ahead	Bin	percent	8,2	8,3	0.
US National	1 wk ahead	Bin	percent	8,3	8,4	0.
US National	1 wk ahead	Bin	percent	8,4	8,5	0.
US National	1 wk ahead	Bin	percent	8,5	8,6	0.
US National	1 wk ahead	Bin	percent	8,6	8,7	0.
US National	1 wk ahead	Bin	percent	8,7	8,8	0.
US National	1 wk ahead	Bin	percent	8,8	8,9	0.
US National	1 wk ahead	Bin	percent	8,9	9	0.
US National	1 wk ahead	Bin	percent	9	9,1	0.
US National	1 wk ahead	Bin	percent	9,1	9,2	0.
US National	1 wk ahead	Bin	percent	9,2	9,3	0.
US National	1 wk ahead	Bin	percent	9,3	9,4	0.
US National	1 wk ahead	Bin	percent	9,4	9,5	0.
US National	1 wk ahead	Bin	percent	9,5	9,6	0.
US National	1 wk ahead	Bin	percent	9,6	9,7	0.
US National	1 wk ahead	Bin	percent	9,7	9,8	0.
US National	1 wk ahead	Bin	percent	9,8	9,9	0.
US National	1 wk ahead	Bin	percent	9,9	10	0.
US National	1 wk ahead	Bin	percent	10	10,1	0.
US National	1 wk ahead	Bin	percent	10,1	10,2	0.
US National	1 wk ahead	Bin	percent	10,2	10,3	0.
US National	1 wk ahead	Bin	percent	10,3	10,4	0.
US National	1 wk ahead	Bin	percent	10,4	10,5	0.
US National	1 wk ahead	Bin	percent	10,5	10,6	0.
US National	1 wk ahead	Bin	percent	10,6	10,7	0.
US National	1 wk ahead	Bin	percent	10,7	10,8	0.
US National	1 wk ahead	Bin	percent	10,8	10,9	0.
US National	1 wk ahead	Bin	percent	10,9	11	0.
US National	1 wk ahead	Bin	percent	11	11,1	0.
US National	1 wk ahead	Bin	percent	11,1	11,2	0.
US National	1 wk ahead	Bin	percent	11,2	11,3	0.
US National	1 wk ahead	Bin	percent	11,3	11,4	0.
US National	1 wk ahead	Bin	percent	11,4	11,5	0.
US National	1 wk ahead	Bin	percent	11,5	11,6	0.
US National	1 wk ahead	Bin	percent	11,6	11,7	0.
US National	1 wk ahead	Bin	percent	11,7	11,8	0.
US National	1 wk ahead	Bin	percent	11,8	11,9	0.
US National	1 wk ahead	Bin	percent	11,9	12	0.
US National	1 wk ahead	Bin	percent	12	12,1	0.
US National	1 wk ahead	Bin	percent	12,1	12,2	0.
US National	1 wk ahead	Bin	percent	12,2	12,3	0.
US National	1 wk ahead	Bin	percent	12,3	12,4	0.
US National	1 wk ahead	Bin	percent	12,4	12,5	0.
US National	1 wk ahead	Bin	percent	12,5	12,6	0.
US National	1 wk ahead	Bin	percent	12,6	12,7	0.
US National	1 wk ahead	Bin	percent	12,7	12,8	0.
US National	1 wk ahead	Bin	percent	12,8	12,9	0.
US National	1 wk ahead	Bin	percent	12,9	13	0.
US National	1 wk ahead	Bin	percent	13	100	0.
US National	2 wk ahead	Point	percent	NA	NA	3.7234000000000003
US National	2 wk ahead	Bin	percent	0	0,1	0.000274
US National	2 wk ahead	Bin	percent	0,1	0,2	0.000408
US National	2 wk ahead	Bin	percent	0,2	0,3	0.000592
US National	2 wk ahead	Bin	percent	0,3	0,4	0.000838
US National	2 wk ahead	Bin	percent	0,4	0,5	0.001158
US National	2 wk ahead	Bin	percent	0,5	0,6	0.00156
US National	2 wk ahead	Bin	percent	0,6	0,7	0.0020529999999999997
US National	2 wk ahead	Bin	percent	0,7	0,8	0.002639
US National	2 wk ahead	Bin	percent	0,8	0,9	0.003316
US National	2 wk ahead	Bin	percent	0,9	1	0.004078
US National	2 wk ahead	Bin	percent	1	1,1	0.004913
US National	2 wk ahead	Bin	percent	1,1	1,2	0.005804999999999999
US National	2 wk ahead	Bin	percent	1,2	1,3	0.006738
US National	2 wk ahead	Bin	percent	1,3	1,4	0.007697
US National	2 wk ahead	Bin	percent	1,4	1,5	0.008669
US National	2 wk ahead	Bin	percent	1,5	1,6	0.009649
US National	2 wk ahead	Bin	percent	1,6	1,7	0.010636999999999999
US National	2 wk ahead	Bin	percent	1,7	1,8	0.011641
US National	2 wk ahead	Bin	percent	1,8	1,9	0.012671
US National	2 wk ahead	Bin	percent	1,9	2	0.013741999999999999
US National	2 wk ahead	Bin	percent	2	2,1	0.014863999999999999
US National	2 wk ahead	Bin	percent	2,1	2,2	0.016042
US National	2 wk ahead	Bin	percent	2,2	2,3	0.017273999999999998
US National	2 wk ahead	Bin	percent	2,3	2,4	0.018545
US National	2 wk ahead	Bin	percent	2,4	2,5	0.019830999999999998
US National	2 wk ahead	Bin	percent	2,5	2,6	0.0211
US National	2 wk ahead	Bin	percent	2,6	2,7	0.022314
US National	2 wk ahead	Bin	percent	2,7	2,8	0.023433
US National	2 wk ahead	Bin	percent	2,8	2,9	0.024419
US National	2 wk ahead	Bin	percent	2,9	3	0.025237
US National	2 wk ahead	Bin	percent	3	3,1	0.025862999999999997
US National	2 wk ahead	Bin	percent	3,1	3,2	0.026277
US National	2 wk ahead	Bin	percent	3,2	3,3	0.02647
US National	2 wk ahead	Bin	percent	3,3	3,4	0.026438999999999997
US National	2 wk ahead	Bin	percent	3,4	3,5	0.026189999999999998
US National	2 wk ahead	Bin	percent	3,5	3,6	0.025738
US National	2 wk ahead	Bin	percent	3,6	3,7	0.025103999999999998
US National	2 wk ahead	Bin	percent	3,7	3,8	0.024315
US National	2 wk ahead	Bin	percent	3,8	3,9	0.023405
US National	2 wk ahead	Bin	percent	3,9	4	0.022411
US National	2 wk ahead	Bin	percent	4	4,1	0.02137
US National	2 wk ahead	Bin	percent	4,1	4,2	0.020319
US National	2 wk ahead	Bin	percent	4,2	4,3	0.019289
US National	2 wk ahead	Bin	percent	4,3	4,4	0.018300999999999998
US National	2 wk ahead	Bin	percent	4,4	4,5	0.017370999999999998
US National	2 wk ahead	Bin	percent	4,5	4,6	0.0165
US National	2 wk ahead	Bin	percent	4,6	4,7	0.015685
US National	2 wk ahead	Bin	percent	4,7	4,8	0.014914
US National	2 wk ahead	Bin	percent	4,8	4,9	0.014169999999999999
US National	2 wk ahead	Bin	percent	4,9	5	0.013439
US National	2 wk ahead	Bin	percent	5	5,1	0.012706
US National	2 wk ahead	Bin	percent	5,1	5,2	0.011961
US National	2 wk ahead	Bin	percent	5,2	5,3	0.011202
US National	2 wk ahead	Bin	percent	5,3	5,4	0.010428999999999999
US National	2 wk ahead	Bin	percent	5,4	5,5	0.009651
US National	2 wk ahead	Bin	percent	5,5	5,6	0.008877
US National	2 wk ahead	Bin	percent	5,6	5,7	0.008123
US National	2 wk ahead	Bin	percent	5,7	5,8	0.007404999999999999
US National	2 wk ahead	Bin	percent	5,8	5,9	0.006738
US National	2 wk ahead	Bin	percent	5,9	6	0.006137
US National	2 wk ahead	Bin	percent	6	6,1	0.0056159999999999995
US National	2 wk ahead	Bin	percent	6,1	6,2	0.0051849999999999995
US National	2 wk ahead	Bin	percent	6,2	6,3	0.004849
US National	2 wk ahead	Bin	percent	6,3	6,4	0.004611
US National	2 wk ahead	Bin	percent	6,4	6,5	0.004467
US National	2 wk ahead	Bin	percent	6,5	6,6	0.004409
US National	2 wk ahead	Bin	percent	6,6	6,7	0.004422
US National	2 wk ahead	Bin	percent	6,7	6,8	0.00449
US National	2 wk ahead	Bin	percent	6,8	6,9	0.0045899999999999995
US National	2 wk ahead	Bin	percent	6,9	7	0.0047009999999999994
US National	2 wk ahead	Bin	percent	7	7,1	0.004803
US National	2 wk ahead	Bin	percent	7,1	7,2	0.004875
US National	2 wk ahead	Bin	percent	7,2	7,3	0.0049039999999999995
US National	2 wk ahead	Bin	percent	7,3	7,4	0.00488
US National	2 wk ahead	Bin	percent	7,4	7,5	0.0048
US National	2 wk ahead	Bin	percent	7,5	7,6	0.004665
US National	2 wk ahead	Bin	percent	7,6	7,7	0.004481
US National	2 wk ahead	Bin	percent	7,7	7,8	0.004258
US National	2 wk ahead	Bin	percent	7,8	7,9	0.004007999999999999
US National	2 wk ahead	Bin	percent	7,9	8	0.0037419999999999997
US National	2 wk ahead	Bin	percent	8	8,1	0.0034709999999999997
US National	2 wk ahead	Bin	percent	8,1	8,2	0.0032059999999999996
US National	2 wk ahead	Bin	percent	8,2	8,3	0.002954
US National	2 wk ahead	Bin	percent	8,3	8,4	0.0027199999999999998
US National	2 wk ahead	Bin	percent	8,4	8,5	0.0025069999999999997
US National	2 wk ahead	Bin	percent	8,5	8,6	0.002316
US National	2 wk ahead	Bin	percent	8,6	8,7	0.002147
US National	2 wk ahead	Bin	percent	8,7	8,8	0.001999
US National	2 wk ahead	Bin	percent	8,8	8,9	0.00187
US National	2 wk ahead	Bin	percent	8,9	9	0.0017569999999999999
US National	2 wk ahead	Bin	percent	9	9,1	0.0016589999999999999
US National	2 wk ahead	Bin	percent	9,1	9,2	0.001573
US National	2 wk ahead	Bin	percent	9,2	9,3	0.0014969999999999998
US National	2 wk ahead	Bin	percent	9,3	9,4	0.001431
US National	2 wk ahead	Bin	percent	9,4	9,5	0.001372
US National	2 wk ahead	Bin	percent	9,5	9,6	0.0013189999999999999
US National	2 wk ahead	Bin	percent	9,6	9,7	0.001271
US National	2 wk ahead	Bin	percent	9,7	9,8	0.001227
US National	2 wk ahead	Bin	percent	9,8	9,9	0.0011849999999999999
US National	2 wk ahead	Bin	percent	9,9	10	0.001144
US National	2 wk ahead	Bin	percent	10	10,1	0.001102
US National	2 wk ahead	Bin	percent	10,1	10,2	0.0010559999999999999
US National	2 wk ahead	Bin	percent	10,2	10,3	0.001004
US National	2 wk ahead	Bin	percent	10,3	10,4	0.000946
US National	2 wk ahead	Bin	percent	10,4	10,5	0.000879
US National	2 wk ahead	Bin	percent	10,5	10,6	0.0008039999999999999
US National	2 wk ahead	Bin	percent	10,6	10,7	0.000722
US National	2 wk ahead	Bin	percent	10,7	10,8	0.000636
US National	2 wk ahead	Bin	percent	10,8	10,9	0.000548
US National	2 wk ahead	Bin	percent	10,9	11	0.00046199999999999995
US National	2 wk ahead	Bin	percent	11	11,1	0.00037999999999999997
US National	2 wk ahead	Bin	percent	11,1	11,2	0.000305
US National	2 wk ahead	Bin	percent	11,2	11,3	0.00023999999999999998
US National	2 wk ahead	Bin	percent	11,3	11,4	0.000186
US National	2 wk ahead	Bin	percent	11,4	11,5	0.000143
US National	2 wk ahead	Bin	percent	11,5	11,6	0.000112
US National	2 wk ahead	Bin	percent	11,6	11,7	0.000093
US National	2 wk ahead	Bin	percent	11,7	11,8	0.00008599999999999999
US National	2 wk ahead	Bin	percent	11,8	11,9	0.00009099999999999999
US National	2 wk ahead	Bin	percent	11,9	12	0.000107
US National	2 wk ahead	Bin	percent	12	12,1	0.000134
US National	2 wk ahead	Bin	percent	12,1	12,2	0.000173
US National	2 wk ahead	Bin	percent	12,2	12,3	0.000222
US National	2 wk ahead	Bin	percent	12,3	12,4	0.000281
US National	2 wk ahead	Bin	percent	12,4	12,5	0.000347
US National	2 wk ahead	Bin	percent	12,5	12,6	0.000417
US National	2 wk ahead	Bin	percent	12,6	12,7	0.00048699999999999997
US National	2 wk ahead	Bin	percent	12,7	12,8	0.000552
US National	2 wk ahead	Bin	percent	12,8	12,9	0.000609
US National	2 wk ahead	Bin	percent	12,9	13	0.0006529999999999999
US National	2 wk ahead	Bin	percent	13	100	0.025908
US National	3 wk ahead	Point	percent	NA	NA	5.006200000000001
US National	3 wk ahead	Bin	percent	0	0,1	0.001764
US National	3 wk ahead	Bin	percent	0,1	0,2	0.002009
US National	3 wk ahead	Bin	percent	0,2	0,3	0.002274
US National	3 wk ahead	Bin	percent	0,3	0,4	0.002559
US National	3 wk ahead	Bin	percent	0,4	0,5	0.002861
US National	3 wk ahead	Bin	percent	0,5	0,6	0.003181
US National	3 wk ahead	Bin	percent	0,6	0,7	0.003516
US National	3 wk ahead	Bin	percent	0,7	0,8	0.0038659999999999996
US National	3 wk ahead	Bin	percent	0,8	0,9	0.004229
US National	3 wk ahead	Bin	percent	0,9	1	0.0046029999999999995
US National	3 wk ahead	Bin	percent	1	1,1	0.004986
US National	3 wk ahead	Bin	percent	1,1	1,2	0.005377
US National	3 wk ahead	Bin	percent	1,2	1,3	0.005775
US National	3 wk ahead	Bin	percent	1,3	1,4	0.0061779999999999995
US National	3 wk ahead	Bin	percent	1,4	1,5	0.006586
US National	3 wk ahead	Bin	percent	1,5	1,6	0.006996
US National	3 wk ahead	Bin	percent	1,6	1,7	0.00741
US National	3 wk ahead	Bin	percent	1,7	1,8	0.007825
US National	3 wk ahead	Bin	percent	1,8	1,9	0.008241
US National	3 wk ahead	Bin	percent	1,9	2	0.008659
US National	3 wk ahead	Bin	percent	2	2,1	0.009077
US National	3 wk ahead	Bin	percent	2,1	2,2	0.009495
US National	3 wk ahead	Bin	percent	2,2	2,3	0.009911999999999999
US National	3 wk ahead	Bin	percent	2,3	2,4	0.010328
US National	3 wk ahead	Bin	percent	2,4	2,5	0.010742
US National	3 wk ahead	Bin	percent	2,5	2,6	0.011151999999999999
US National	3 wk ahead	Bin	percent	2,6	2,7	0.011556
US National	3 wk ahead	Bin	percent	2,7	2,8	0.011953
US National	3 wk ahead	Bin	percent	2,8	2,9	0.012339
US National	3 wk ahead	Bin	percent	2,9	3	0.012714
US National	3 wk ahead	Bin	percent	3	3,1	0.013073
US National	3 wk ahead	Bin	percent	3,1	3,2	0.013413999999999999
US National	3 wk ahead	Bin	percent	3,2	3,3	0.013734
US National	3 wk ahead	Bin	percent	3,3	3,4	0.014029999999999999
US National	3 wk ahead	Bin	percent	3,4	3,5	0.014299
US National	3 wk ahead	Bin	percent	3,5	3,6	0.014539
US National	3 wk ahead	Bin	percent	3,6	3,7	0.014745
US National	3 wk ahead	Bin	percent	3,7	3,8	0.014915999999999999
US National	3 wk ahead	Bin	percent	3,8	3,9	0.01505
US National	3 wk ahead	Bin	percent	3,9	4	0.015146
US National	3 wk ahead	Bin	percent	4	4,1	0.015203
US National	3 wk ahead	Bin	percent	4,1	4,2	0.015217999999999999
US National	3 wk ahead	Bin	percent	4,2	4,3	0.015191999999999999
US National	3 wk ahead	Bin	percent	4,3	4,4	0.015125999999999999
US National	3 wk ahead	Bin	percent	4,4	4,5	0.015021
US National	3 wk ahead	Bin	percent	4,5	4,6	0.014877
US National	3 wk ahead	Bin	percent	4,6	4,7	0.014697
US National	3 wk ahead	Bin	percent	4,7	4,8	0.014483
US National	3 wk ahead	Bin	percent	4,8	4,9	0.014237999999999999
US National	3 wk ahead	Bin	percent	4,9	5	0.013965
US National	3 wk ahead	Bin	percent	5	5,1	0.013668
US National	3 wk ahead	Bin	percent	5,1	5,2	0.013349999999999999
US National	3 wk ahead	Bin	percent	5,2	5,3	0.013016999999999999
US National	3 wk ahead	Bin	percent	5,3	5,4	0.012672
US National	3 wk ahead	Bin	percent	5,4	5,5	0.01232
US National	3 wk ahead	Bin	percent	5,5	5,6	0.011965
US National	3 wk ahead	Bin	percent	5,6	5,7	0.011611
US National	3 wk ahead	Bin	percent	5,7	5,8	0.011261
US National	3 wk ahead	Bin	percent	5,8	5,9	0.01092
US National	3 wk ahead	Bin	percent	5,9	6	0.010589
US National	3 wk ahead	Bin	percent	6	6,1	0.010272
US National	3 wk ahead	Bin	percent	6,1	6,2	0.009968999999999999
US National	3 wk ahead	Bin	percent	6,2	6,3	0.009682999999999999
US National	3 wk ahead	Bin	percent	6,3	6,4	0.009412
US National	3 wk ahead	Bin	percent	6,4	6,5	0.009157
US National	3 wk ahead	Bin	percent	6,5	6,6	0.008917
US National	3 wk ahead	Bin	percent	6,6	6,7	0.00869
US National	3 wk ahead	Bin	percent	6,7	6,8	0.008473999999999999
US National	3 wk ahead	Bin	percent	6,8	6,9	0.008267
US National	3 wk ahead	Bin	percent	6,9	7	0.008067
US National	3 wk ahead	Bin	percent	7	7,1	0.00787
US National	3 wk ahead	Bin	percent	7,1	7,2	0.0076749999999999995
US National	3 wk ahead	Bin	percent	7,2	7,3	0.0074789999999999995
US National	3 wk ahead	Bin	percent	7,3	7,4	0.00728
US National	3 wk ahead	Bin	percent	7,4	7,5	0.007076
US National	3 wk ahead	Bin	percent	7,5	7,6	0.006867
US National	3 wk ahead	Bin	percent	7,6	7,7	0.006651
US National	3 wk ahead	Bin	percent	7,7	7,8	0.006428
US National	3 wk ahead	Bin	percent	7,8	7,9	0.0062
US National	3 wk ahead	Bin	percent	7,9	8	0.005966
US National	3 wk ahead	Bin	percent	8	8,1	0.005729
US National	3 wk ahead	Bin	percent	8,1	8,2	0.00549
US National	3 wk ahead	Bin	percent	8,2	8,3	0.005251
US National	3 wk ahead	Bin	percent	8,3	8,4	0.005016
US National	3 wk ahead	Bin	percent	8,4	8,5	0.0047859999999999995
US National	3 wk ahead	Bin	percent	8,5	8,6	0.004565
US National	3 wk ahead	Bin	percent	8,6	8,7	0.004354
US National	3 wk ahead	Bin	percent	8,7	8,8	0.004156
US National	3 wk ahead	Bin	percent	8,8	8,9	0.003974
US National	3 wk ahead	Bin	percent	8,9	9	0.0038079999999999998
US National	3 wk ahead	Bin	percent	9	9,1	0.0036599999999999996
US National	3 wk ahead	Bin	percent	9,1	9,2	0.0035299999999999997
US National	3 wk ahead	Bin	percent	9,2	9,3	0.0034189999999999997
US National	3 wk ahead	Bin	percent	9,3	9,4	0.003326
US National	3 wk ahead	Bin	percent	9,4	9,5	0.003251
US National	3 wk ahead	Bin	percent	9,5	9,6	0.003191
US National	3 wk ahead	Bin	percent	9,6	9,7	0.003146
US National	3 wk ahead	Bin	percent	9,7	9,8	0.0031119999999999997
US National	3 wk ahead	Bin	percent	9,8	9,9	0.0030889999999999997
US National	3 wk ahead	Bin	percent	9,9	10	0.003071
US National	3 wk ahead	Bin	percent	10	10,1	0.003058
US National	3 wk ahead	Bin	percent	10,1	10,2	0.0030459999999999997
US National	3 wk ahead	Bin	percent	10,2	10,3	0.003032
US National	3 wk ahead	Bin	percent	10,3	10,4	0.0030139999999999998
US National	3 wk ahead	Bin	percent	10,4	10,5	0.002989
US National	3 wk ahead	Bin	percent	10,5	10,6	0.002956
US National	3 wk ahead	Bin	percent	10,6	10,7	0.002913
US National	3 wk ahead	Bin	percent	10,7	10,8	0.002859
US National	3 wk ahead	Bin	percent	10,8	10,9	0.002794
US National	3 wk ahead	Bin	percent	10,9	11	0.002717
US National	3 wk ahead	Bin	percent	11	11,1	0.002629
US National	3 wk ahead	Bin	percent	11,1	11,2	0.002531
US National	3 wk ahead	Bin	percent	11,2	11,3	0.002423
US National	3 wk ahead	Bin	percent	11,3	11,4	0.0023079999999999997
US National	3 wk ahead	Bin	percent	11,4	11,5	0.0021869999999999997
US National	3 wk ahead	Bin	percent	11,5	11,6	0.0020629999999999997
US National	3 wk ahead	Bin	percent	11,6	11,7	0.0019379999999999998
US National	3 wk ahead	Bin	percent	11,7	11,8	0.0018139999999999999
US National	3 wk ahead	Bin	percent	11,8	11,9	0.0016929999999999998
US National	3 wk ahead	Bin	percent	11,9	12	0.0015769999999999998
US National	3 wk ahead	Bin	percent	12	12,1	0.001468
US National	3 wk ahead	Bin	percent	12,1	12,2	0.001367
US National	3 wk ahead	Bin	percent	12,2	12,3	0.001277
US National	3 wk ahead	Bin	percent	12,3	12,4	0.001199
US National	3 wk ahead	Bin	percent	12,4	12,5	0.001132
US National	3 wk ahead	Bin	percent	12,5	12,6	0.001077
US National	3 wk ahead	Bin	percent	12,6	12,7	0.001035
US National	3 wk ahead	Bin	percent	12,7	12,8	0.001006
US National	3 wk ahead	Bin	percent	12,8	12,9	0.000988
US National	3 wk ahead	Bin	percent	12,9	13	0.000982
US National	3 wk ahead	Bin	percent	13	100	0.07710399999999999
US National	4 wk ahead	Point	percent	NA	NA	6.199400000000001
US National	4 wk ahead	Bin	percent	0	0,1	0.002209
US National	4 wk ahead	Bin	percent	0,1	0,2	0.002407
US National	4 wk ahead	Bin	percent	0,2	0,3	0.002611
US National	4 wk ahead	Bin	percent	0,3	0,4	0.002822
US National	4 wk ahead	Bin	percent	0,4	0,5	0.003038
US National	4 wk ahead	Bin	percent	0,5	0,6	0.0032589999999999997
US National	4 wk ahead	Bin	percent	0,6	0,7	0.003482
US National	4 wk ahead	Bin	percent	0,7	0,8	0.0037089999999999996
US National	4 wk ahead	Bin	percent	0,8	0,9	0.0039369999999999995
US National	4 wk ahead	Bin	percent	0,9	1	0.004164999999999999
US National	4 wk ahead	Bin	percent	1	1,1	0.0043939999999999995
US National	4 wk ahead	Bin	percent	1,1	1,2	0.004621999999999999
US National	4 wk ahead	Bin	percent	1,2	1,3	0.004848
US National	4 wk ahead	Bin	percent	1,3	1,4	0.005072999999999999
US National	4 wk ahead	Bin	percent	1,4	1,5	0.0052959999999999995
US National	4 wk ahead	Bin	percent	1,5	1,6	0.005516999999999999
US National	4 wk ahead	Bin	percent	1,6	1,7	0.005736
US National	4 wk ahead	Bin	percent	1,7	1,8	0.005953
US National	4 wk ahead	Bin	percent	1,8	1,9	0.006168
US National	4 wk ahead	Bin	percent	1,9	2	0.0063809999999999995
US National	4 wk ahead	Bin	percent	2	2,1	0.006592
US National	4 wk ahead	Bin	percent	2,1	2,2	0.006803
US National	4 wk ahead	Bin	percent	2,2	2,3	0.007012999999999999
US National	4 wk ahead	Bin	percent	2,3	2,4	0.007221999999999999
US National	4 wk ahead	Bin	percent	2,4	2,5	0.007430999999999999
US National	4 wk ahead	Bin	percent	2,5	2,6	0.007639999999999999
US National	4 wk ahead	Bin	percent	2,6	2,7	0.007849
US National	4 wk ahead	Bin	percent	2,7	2,8	0.008058
US National	4 wk ahead	Bin	percent	2,8	2,9	0.008267
US National	4 wk ahead	Bin	percent	2,9	3	0.008475
US National	4 wk ahead	Bin	percent	3	3,1	0.008683
US National	4 wk ahead	Bin	percent	3,1	3,2	0.008889
US National	4 wk ahead	Bin	percent	3,2	3,3	0.009094
US National	4 wk ahead	Bin	percent	3,3	3,4	0.009295
US National	4 wk ahead	Bin	percent	3,4	3,5	0.009493
US National	4 wk ahead	Bin	percent	3,5	3,6	0.009686
US National	4 wk ahead	Bin	percent	3,6	3,7	0.009873999999999999
US National	4 wk ahead	Bin	percent	3,7	3,8	0.010055
US National	4 wk ahead	Bin	percent	3,8	3,9	0.010228
US National	4 wk ahead	Bin	percent	3,9	4	0.010393
US National	4 wk ahead	Bin	percent	4	4,1	0.010546999999999999
US National	4 wk ahead	Bin	percent	4,1	4,2	0.010690999999999999
US National	4 wk ahead	Bin	percent	4,2	4,3	0.010823
US National	4 wk ahead	Bin	percent	4,3	4,4	0.010942
US National	4 wk ahead	Bin	percent	4,4	4,5	0.011047
US National	4 wk ahead	Bin	percent	4,5	4,6	0.011139
US National	4 wk ahead	Bin	percent	4,6	4,7	0.011215
US National	4 wk ahead	Bin	percent	4,7	4,8	0.011276
US National	4 wk ahead	Bin	percent	4,8	4,9	0.011321999999999999
US National	4 wk ahead	Bin	percent	4,9	5	0.011351
US National	4 wk ahead	Bin	percent	5	5,1	0.011365
US National	4 wk ahead	Bin	percent	5,1	5,2	0.011363
US National	4 wk ahead	Bin	percent	5,2	5,3	0.011345
US National	4 wk ahead	Bin	percent	5,3	5,4	0.011312
US National	4 wk ahead	Bin	percent	5,4	5,5	0.011262999999999999
US National	4 wk ahead	Bin	percent	5,5	5,6	0.011201
US National	4 wk ahead	Bin	percent	5,6	5,7	0.011124
US National	4 wk ahead	Bin	percent	5,7	5,8	0.011035
US National	4 wk ahead	Bin	percent	5,8	5,9	0.010934
US National	4 wk ahead	Bin	percent	5,9	6	0.010822
US National	4 wk ahead	Bin	percent	6	6,1	0.0107
US National	4 wk ahead	Bin	percent	6,1	6,2	0.01057
US National	4 wk ahead	Bin	percent	6,2	6,3	0.010432
US National	4 wk ahead	Bin	percent	6,3	6,4	0.010288
US National	4 wk ahead	Bin	percent	6,4	6,5	0.010138999999999999
US National	4 wk ahead	Bin	percent	6,5	6,6	0.009987
US National	4 wk ahead	Bin	percent	6,6	6,7	0.009831999999999999
US National	4 wk ahead	Bin	percent	6,7	6,8	0.009675999999999999
US National	4 wk ahead	Bin	percent	6,8	6,9	0.009519999999999999
US National	4 wk ahead	Bin	percent	6,9	7	0.009365
US National	4 wk ahead	Bin	percent	7	7,1	0.009212
US National	4 wk ahead	Bin	percent	7,1	7,2	0.009061999999999999
US National	4 wk ahead	Bin	percent	7,2	7,3	0.008915
US National	4 wk ahead	Bin	percent	7,3	7,4	0.008772
US National	4 wk ahead	Bin	percent	7,4	7,5	0.008633
US National	4 wk ahead	Bin	percent	7,5	7,6	0.008498
US National	4 wk ahead	Bin	percent	7,6	7,7	0.008369
US National	4 wk ahead	Bin	percent	7,7	7,8	0.008244
US National	4 wk ahead	Bin	percent	7,8	7,9	0.008123
US National	4 wk ahead	Bin	percent	7,9	8	0.008007
US National	4 wk ahead	Bin	percent	8	8,1	0.007894
US National	4 wk ahead	Bin	percent	8,1	8,2	0.007783999999999999
US National	4 wk ahead	Bin	percent	8,2	8,3	0.007678
US National	4 wk ahead	Bin	percent	8,3	8,4	0.007574
US National	4 wk ahead	Bin	percent	8,4	8,5	0.007470999999999999
US National	4 wk ahead	Bin	percent	8,5	8,6	0.007369
US National	4 wk ahead	Bin	percent	8,6	8,7	0.007267999999999999
US National	4 wk ahead	Bin	percent	8,7	8,8	0.007166
US National	4 wk ahead	Bin	percent	8,8	8,9	0.007064
US National	4 wk ahead	Bin	percent	8,9	9	0.00696
US National	4 wk ahead	Bin	percent	9	9,1	0.006854
US National	4 wk ahead	Bin	percent	9,1	9,2	0.006745999999999999
US National	4 wk ahead	Bin	percent	9,2	9,3	0.006634999999999999
US National	4 wk ahead	Bin	percent	9,3	9,4	0.006521
US National	4 wk ahead	Bin	percent	9,4	9,5	0.006404
US National	4 wk ahead	Bin	percent	9,5	9,6	0.006284
US National	4 wk ahead	Bin	percent	9,6	9,7	0.00616
US National	4 wk ahead	Bin	percent	9,7	9,8	0.006032999999999999
US National	4 wk ahead	Bin	percent	9,8	9,9	0.005902999999999999
US National	4 wk ahead	Bin	percent	9,9	10	0.005771
US National	4 wk ahead	Bin	percent	10	10,1	0.005634999999999999
US National	4 wk ahead	Bin	percent	10,1	10,2	0.005497
US National	4 wk ahead	Bin	percent	10,2	10,3	0.005358
US National	4 wk ahead	Bin	percent	10,3	10,4	0.005216999999999999
US National	4 wk ahead	Bin	percent	10,4	10,5	0.0050739999999999995
US National	4 wk ahead	Bin	percent	10,5	10,6	0.004932
US National	4 wk ahead	Bin	percent	10,6	10,7	0.004789
US National	4 wk ahead	Bin	percent	10,7	10,8	0.004647
US National	4 wk ahead	Bin	percent	10,8	10,9	0.0045049999999999995
US National	4 wk ahead	Bin	percent	10,9	11	0.004366
US National	4 wk ahead	Bin	percent	11	11,1	0.004228
US National	4 wk ahead	Bin	percent	11,1	11,2	0.004092
US National	4 wk ahead	Bin	percent	11,2	11,3	0.003959
US National	4 wk ahead	Bin	percent	11,3	11,4	0.003829
US National	4 wk ahead	Bin	percent	11,4	11,5	0.0037029999999999997
US National	4 wk ahead	Bin	percent	11,5	11,6	0.00358
US National	4 wk ahead	Bin	percent	11,6	11,7	0.0034609999999999997
US National	4 wk ahead	Bin	percent	11,7	11,8	0.003345
US National	4 wk ahead	Bin	percent	11,8	11,9	0.003234
US National	4 wk ahead	Bin	percent	11,9	12	0.003126
US National	4 wk ahead	Bin	percent	12	12,1	0.003023
US National	4 wk ahead	Bin	percent	12,1	12,2	0.002924
US National	4 wk ahead	Bin	percent	12,2	12,3	0.002828
US National	4 wk ahead	Bin	percent	12,3	12,4	0.0027359999999999997
US National	4 wk ahead	Bin	percent	12,4	12,5	0.0026479999999999997
US National	4 wk ahead	Bin	percent	12,5	12,6	0.0025629999999999997
US National	4 wk ahead	Bin	percent	12,6	12,7	0.0024809999999999997
US National	4 wk ahead	Bin	percent	12,7	12,8	0.0024029999999999998
US National	4 wk ahead	Bin	percent	12,8	12,9	0.002327
US National	4 wk ahead	Bin	percent	12,9	13	0.002254
US National	4 wk ahead	Bin	percent	13	100	0.084574
