# Supplementary material for: Use of daily Internet search query data improves real-time projections of influenza epidemics
Source: J R Soc Interface. 2018 Oct 10;15(147):20180220. doi: 10.1098/rsif.2018.0220 (PMC6228485; doi:10.1098/rsif.2018.0220)
Supplement: Prediction results in FluChallenge format [file rsif20180220supp2.gz › Forecast-files/mss-15-wikiWEEKnoNOW/4-5_paramrep.txt]

{"LL"	{113.3627065924363	198.5481455621498	357.9708518001963	434.840255872156}}
{"DD"	{2.4857829354599956	4.491846336703141	6.070956957543171	6.732298051600303}}
{"R0max"	{1.5023792361169488	1.8223336399121302	2.8444183734673185	3.322460612215298}}
{"R0min"	{0.8471144117065244	0.893539920542602	1.091771309473715	1.1717287688425282}}
{"Inf"	{482.9746465456655	871.4128184268111	1169.1089556924564	1281.4023086674827}}
{"Sus"	{70125.81375872748	72674.8280638519	76817.84906071665	87008.74805305689}}
{"R0(t)"	{1.1144197266132536	1.2490969547405795	1.4268169654227891	1.5646330247339908}}
{"Reff"	{0.8528283633150345	0.9444178927350872	1.077492950085852	1.1431950492029268}}
