# Supplementary material for: Use of daily Internet search query data improves real-time projections of influenza epidemics
Source: J R Soc Interface. 2018 Oct 10;15(147):20180220. doi: 10.1098/rsif.2018.0220 (PMC6228485; doi:10.1098/rsif.2018.0220)
Supplement: Prediction results in FluChallenge format [file rsif20180220supp2.gz › Forecast-files/mss-15-wikiWEEKnoNOW/3-27_paramrep.txt]

{"LL"	{30.134190127818528	113.74471759308935	237.60381735400114	332.8944011049266}}
{"DD"	{3.366482410376682	4.578562039017652	5.935660221993394	6.896323920104988}}
{"R0max"	{2.247898342083208	2.8604429794932944	3.635212281375927	3.9333157686088556}}
{"R0min"	{0.9151157327207138	0.993357762977345	1.1065592957596886	1.1480680247524078}}
{"Inf"	{921.0276413068838	1238.1832845308716	1699.8196963218604	1990.526411953185}}
{"Sus"	{38087.44351503185	43072.017501433256	58330.83948775143	85153.0194665322}}
{"R0(t)"	{1.3663921858892416	1.5972672917643185	1.8351272459304444	1.9123985080395451}}
{"Reff"	{0.6021085731542876	0.7338728578098945	0.9632102763946131	1.5163771452907806}}
