# Supplementary material for: Use of daily Internet search query data improves real-time projections of influenza epidemics
Source: J R Soc Interface. 2018 Oct 10;15(147):20180220. doi: 10.1098/rsif.2018.0220 (PMC6228485; doi:10.1098/rsif.2018.0220)
Supplement: Prediction results in FluChallenge format [file rsif20180220supp2.gz › Forecast-files/mss-15-wikiWEEKnoNOW/4-4_paramrep.txt]

{"LL"	{55.34550973587983	186.41189684272717	363.71406441662265	464.27405917739753}}
{"DD"	{2.755866898755211	4.23623292759919	5.7579514708986546	6.319600556957814}}
{"R0max"	{1.7882596056464473	2.101083275998786	2.9600723557008934	3.3765761587088803}}
{"R0min"	{0.8535274247718637	0.8998844674302707	1.0969532159032085	1.146824532620753}}
{"Inf"	{535.5381369069449	812.0584677579864	1082.2958426576736	1170.3601026598635}}
{"Sus"	{71662.98697192069	74240.7163890744	80125.90019239824	87149.57140436611}}
{"R0(t)"	{1.149372595713207	1.262778191204262	1.4276815641636482	1.5288925779926281}}
{"Reff"	{0.8913913214682332	0.9859659498464655	1.1108899156713585	1.181785617856716}}
