# Supplementary material for: Use of daily Internet search query data improves real-time projections of influenza epidemics
Source: J R Soc Interface. 2018 Oct 10;15(147):20180220. doi: 10.1098/rsif.2018.0220 (PMC6228485; doi:10.1098/rsif.2018.0220)
Supplement: Prediction results in FluChallenge format [file rsif20180220supp2.gz › Forecast-files/mss-15-wikiWEEKnoNOW/7-1_paramrep.txt]

{"LL"	{42.39598682886553	139.40524506255105	380.98425149670794	481.28581026149794}}
{"DD"	{2.8813758174458473	3.8461890905665115	6.174141828147672	6.684480742338159}}
{"R0max"	{1.4887735239261435	1.8484215807832733	2.877172825544181	3.89598294238691}}
{"R0min"	{0.811971867065943	0.8826926201028475	1.0688565289263914	1.1348577659665808}}
{"Inf"	{455.1397745935266	685.0914861835778	1067.2142752557647	1308.379561454232}}
{"Sus"	{70377.96623172016	74499.0755964933	86694.26656280953	91612.14775338306}}
{"R0(t)"	{0.9679651363471693	1.094258041539067	1.3529607777162183	1.503686376826973}}
{"Reff"	{0.7770590823438148	0.8607619233677838	1.1145239112191174	1.2486869906904003}}
