# Supplementary material for: Use of daily Internet search query data improves real-time projections of influenza epidemics
Source: J R Soc Interface. 2018 Oct 10;15(147):20180220. doi: 10.1098/rsif.2018.0220 (PMC6228485; doi:10.1098/rsif.2018.0220)
Supplement: Prediction results in FluChallenge format [file rsif20180220supp2.gz › Forecast-files/mss-15-wikiWEEKnoNOW/2015-EW47.csv]

Location	Target	Type	Unit	Bin_start_incl	Bin_end_notincl	Value
US National	1 wk ahead	Point	percent	NA	NA	2.0424
US National	1 wk ahead	Bin	percent	0	0,1	0.
US National	1 wk ahead	Bin	percent	0,1	0,2	0.
US National	1 wk ahead	Bin	percent	0,2	0,3	0.
US National	1 wk ahead	Bin	percent	0,3	0,4	1.e-6
US National	1 wk ahead	Bin	percent	0,4	0,5	7.e-6
US National	1 wk ahead	Bin	percent	0,5	0,6	0.000035
US National	1 wk ahead	Bin	percent	0,6	0,7	0.000148
US National	1 wk ahead	Bin	percent	0,7	0,8	0.000517
US National	1 wk ahead	Bin	percent	0,8	0,9	0.0015069999999999999
US National	1 wk ahead	Bin	percent	0,9	1	0.0037199999999999998
US National	1 wk ahead	Bin	percent	1	1,1	0.007894
US National	1 wk ahead	Bin	percent	1,1	1,2	0.014669999999999999
US National	1 wk ahead	Bin	percent	1,2	1,3	0.024311
US National	1 wk ahead	Bin	percent	1,3	1,4	0.03642
US National	1 wk ahead	Bin	percent	1,4	1,5	0.049596999999999995
US National	1 wk ahead	Bin	percent	1,5	1,6	0.061350999999999996
US National	1 wk ahead	Bin	percent	1,6	1,7	0.068911
US National	1 wk ahead	Bin	percent	1,7	1,8	0.070924
US National	1 wk ahead	Bin	percent	1,8	1,9	0.068608
US National	1 wk ahead	Bin	percent	1,9	2	0.06483699999999999
US National	1 wk ahead	Bin	percent	2	2,1	0.061721
US National	1 wk ahead	Bin	percent	2,1	2,2	0.059148
US National	1 wk ahead	Bin	percent	2,2	2,3	0.055750999999999995
US National	1 wk ahead	Bin	percent	2,3	2,4	0.0509
US National	1 wk ahead	Bin	percent	2,4	2,5	0.045319
US National	1 wk ahead	Bin	percent	2,5	2,6	0.040008999999999996
US National	1 wk ahead	Bin	percent	2,6	2,7	0.035153
US National	1 wk ahead	Bin	percent	2,7	2,8	0.030296999999999998
US National	1 wk ahead	Bin	percent	2,8	2,9	0.025280999999999998
US National	1 wk ahead	Bin	percent	2,9	3	0.020649
US National	1 wk ahead	Bin	percent	3	3,1	0.017079
US National	1 wk ahead	Bin	percent	3,1	3,2	0.014627999999999999
US National	1 wk ahead	Bin	percent	3,2	3,3	0.012766999999999999
US National	1 wk ahead	Bin	percent	3,3	3,4	0.011066
US National	1 wk ahead	Bin	percent	3,4	3,5	0.009528
US National	1 wk ahead	Bin	percent	3,5	3,6	0.008218
US National	1 wk ahead	Bin	percent	3,6	3,7	0.006926
US National	1 wk ahead	Bin	percent	3,7	3,8	0.005428
US National	1 wk ahead	Bin	percent	3,8	3,9	0.003877
US National	1 wk ahead	Bin	percent	3,9	4	0.002696
US National	1 wk ahead	Bin	percent	4	4,1	0.002126
US National	1 wk ahead	Bin	percent	4,1	4,2	0.0020009999999999997
US National	1 wk ahead	Bin	percent	4,2	4,3	0.001934
US National	1 wk ahead	Bin	percent	4,3	4,4	0.0016589999999999999
US National	1 wk ahead	Bin	percent	4,4	4,5	0.0011849999999999999
US National	1 wk ahead	Bin	percent	4,5	4,6	0.000691
US National	1 wk ahead	Bin	percent	4,6	4,7	0.000327
US National	1 wk ahead	Bin	percent	4,7	4,8	0.000126
US National	1 wk ahead	Bin	percent	4,8	4,9	0.000039
US National	1 wk ahead	Bin	percent	4,9	5	9.999999999999999e-6
US National	1 wk ahead	Bin	percent	5	5,1	2.e-6
US National	1 wk ahead	Bin	percent	5,1	5,2	0.
US National	1 wk ahead	Bin	percent	5,2	5,3	0.
US National	1 wk ahead	Bin	percent	5,3	5,4	0.
US National	1 wk ahead	Bin	percent	5,4	5,5	0.
US National	1 wk ahead	Bin	percent	5,5	5,6	0.
US National	1 wk ahead	Bin	percent	5,6	5,7	0.
US National	1 wk ahead	Bin	percent	5,7	5,8	0.
US National	1 wk ahead	Bin	percent	5,8	5,9	0.
US National	1 wk ahead	Bin	percent	5,9	6	0.
US National	1 wk ahead	Bin	percent	6	6,1	0.
US National	1 wk ahead	Bin	percent	6,1	6,2	0.
US National	1 wk ahead	Bin	percent	6,2	6,3	0.
US National	1 wk ahead	Bin	percent	6,3	6,4	0.
US National	1 wk ahead	Bin	percent	6,4	6,5	0.
US National	1 wk ahead	Bin	percent	6,5	6,6	0.
US National	1 wk ahead	Bin	percent	6,6	6,7	0.
US National	1 wk ahead	Bin	percent	6,7	6,8	0.
US National	1 wk ahead	Bin	percent	6,8	6,9	0.
US National	1 wk ahead	Bin	percent	6,9	7	0.
US National	1 wk ahead	Bin	percent	7	7,1	0.
US National	1 wk ahead	Bin	percent	7,1	7,2	0.
US National	1 wk ahead	Bin	percent	7,2	7,3	0.
US National	1 wk ahead	Bin	percent	7,3	7,4	0.
US National	1 wk ahead	Bin	percent	7,4	7,5	0.
US National	1 wk ahead	Bin	percent	7,5	7,6	0.
US National	1 wk ahead	Bin	percent	7,6	7,7	0.
US National	1 wk ahead	Bin	percent	7,7	7,8	0.
US National	1 wk ahead	Bin	percent	7,8	7,9	0.
US National	1 wk ahead	Bin	percent	7,9	8	0.
US National	1 wk ahead	Bin	percent	8	8,1	0.
US National	1 wk ahead	Bin	percent	8,1	8,2	0.
US National	1 wk ahead	Bin	percent	8,2	8,3	0.
US National	1 wk ahead	Bin	percent	8,3	8,4	0.
US National	1 wk ahead	Bin	percent	8,4	8,5	0.
US National	1 wk ahead	Bin	percent	8,5	8,6	0.
US National	1 wk ahead	Bin	percent	8,6	8,7	0.
US National	1 wk ahead	Bin	percent	8,7	8,8	0.
US National	1 wk ahead	Bin	percent	8,8	8,9	0.
US National	1 wk ahead	Bin	percent	8,9	9	0.
US National	1 wk ahead	Bin	percent	9	9,1	0.
US National	1 wk ahead	Bin	percent	9,1	9,2	0.
US National	1 wk ahead	Bin	percent	9,2	9,3	0.
US National	1 wk ahead	Bin	percent	9,3	9,4	0.
US National	1 wk ahead	Bin	percent	9,4	9,5	0.
US National	1 wk ahead	Bin	percent	9,5	9,6	0.
US National	1 wk ahead	Bin	percent	9,6	9,7	0.
US National	1 wk ahead	Bin	percent	9,7	9,8	0.
US National	1 wk ahead	Bin	percent	9,8	9,9	0.
US National	1 wk ahead	Bin	percent	9,9	10	0.
US National	1 wk ahead	Bin	percent	10	10,1	0.
US National	1 wk ahead	Bin	percent	10,1	10,2	0.
US National	1 wk ahead	Bin	percent	10,2	10,3	0.
US National	1 wk ahead	Bin	percent	10,3	10,4	0.
US National	1 wk ahead	Bin	percent	10,4	10,5	0.
US National	1 wk ahead	Bin	percent	10,5	10,6	0.
US National	1 wk ahead	Bin	percent	10,6	10,7	0.
US National	1 wk ahead	Bin	percent	10,7	10,8	0.
US National	1 wk ahead	Bin	percent	10,8	10,9	0.
US National	1 wk ahead	Bin	percent	10,9	11	0.
US National	1 wk ahead	Bin	percent	11	11,1	0.
US National	1 wk ahead	Bin	percent	11,1	11,2	0.
US National	1 wk ahead	Bin	percent	11,2	11,3	0.
US National	1 wk ahead	Bin	percent	11,3	11,4	0.
US National	1 wk ahead	Bin	percent	11,4	11,5	0.
US National	1 wk ahead	Bin	percent	11,5	11,6	0.
US National	1 wk ahead	Bin	percent	11,6	11,7	0.
US National	1 wk ahead	Bin	percent	11,7	11,8	0.
US National	1 wk ahead	Bin	percent	11,8	11,9	0.
US National	1 wk ahead	Bin	percent	11,9	12	0.
US National	1 wk ahead	Bin	percent	12	12,1	0.
US National	1 wk ahead	Bin	percent	12,1	12,2	0.
US National	1 wk ahead	Bin	percent	12,2	12,3	0.
US National	1 wk ahead	Bin	percent	12,3	12,4	0.
US National	1 wk ahead	Bin	percent	12,4	12,5	0.
US National	1 wk ahead	Bin	percent	12,5	12,6	0.
US National	1 wk ahead	Bin	percent	12,6	12,7	0.
US National	1 wk ahead	Bin	percent	12,7	12,8	0.
US National	1 wk ahead	Bin	percent	12,8	12,9	0.
US National	1 wk ahead	Bin	percent	12,9	13	0.
US National	1 wk ahead	Bin	percent	13	100	0.
US National	2 wk ahead	Point	percent	NA	NA	2.6134
US National	2 wk ahead	Bin	percent	0	0,1	0.000896
US National	2 wk ahead	Bin	percent	0,1	0,2	0.00134
US National	2 wk ahead	Bin	percent	0,2	0,3	0.001952
US National	2 wk ahead	Bin	percent	0,3	0,4	0.002771
US National	2 wk ahead	Bin	percent	0,4	0,5	0.003832
US National	2 wk ahead	Bin	percent	0,5	0,6	0.0051719999999999995
US National	2 wk ahead	Bin	percent	0,6	0,7	0.0068119999999999995
US National	2 wk ahead	Bin	percent	0,7	0,8	0.008761999999999999
US National	2 wk ahead	Bin	percent	0,8	0,9	0.011013
US National	2 wk ahead	Bin	percent	0,9	1	0.013529
US National	2 wk ahead	Bin	percent	1	1,1	0.016249
US National	2 wk ahead	Bin	percent	1,1	1,2	0.019084
US National	2 wk ahead	Bin	percent	1,2	1,3	0.021924
US National	2 wk ahead	Bin	percent	1,3	1,4	0.024638999999999998
US National	2 wk ahead	Bin	percent	1,4	1,5	0.027097
US National	2 wk ahead	Bin	percent	1,5	1,6	0.029172
US National	2 wk ahead	Bin	percent	1,6	1,7	0.030765999999999998
US National	2 wk ahead	Bin	percent	1,7	1,8	0.031812
US National	2 wk ahead	Bin	percent	1,8	1,9	0.032295
US National	2 wk ahead	Bin	percent	1,9	2	0.032248
US National	2 wk ahead	Bin	percent	2	2,1	0.031745999999999996
US National	2 wk ahead	Bin	percent	2,1	2,2	0.030900999999999998
US National	2 wk ahead	Bin	percent	2,2	2,3	0.029838999999999997
US National	2 wk ahead	Bin	percent	2,3	2,4	0.028679999999999997
US National	2 wk ahead	Bin	percent	2,4	2,5	0.027528
US National	2 wk ahead	Bin	percent	2,5	2,6	0.026449999999999998
US National	2 wk ahead	Bin	percent	2,6	2,7	0.025477999999999997
US National	2 wk ahead	Bin	percent	2,7	2,8	0.024607999999999998
US National	2 wk ahead	Bin	percent	2,8	2,9	0.023812
US National	2 wk ahead	Bin	percent	2,9	3	0.023051
US National	2 wk ahead	Bin	percent	3	3,1	0.022285
US National	2 wk ahead	Bin	percent	3,1	3,2	0.021487
US National	2 wk ahead	Bin	percent	3,2	3,3	0.020645
US National	2 wk ahead	Bin	percent	3,3	3,4	0.019763
US National	2 wk ahead	Bin	percent	3,4	3,5	0.018855999999999998
US National	2 wk ahead	Bin	percent	3,5	3,6	0.017946
US National	2 wk ahead	Bin	percent	3,6	3,7	0.017051999999999998
US National	2 wk ahead	Bin	percent	3,7	3,8	0.016189
US National	2 wk ahead	Bin	percent	3,8	3,9	0.015361
US National	2 wk ahead	Bin	percent	3,9	4	0.014565
US National	2 wk ahead	Bin	percent	4	4,1	0.013793999999999999
US National	2 wk ahead	Bin	percent	4,1	4,2	0.013035999999999999
US National	2 wk ahead	Bin	percent	4,2	4,3	0.012282
US National	2 wk ahead	Bin	percent	4,3	4,4	0.011524
US National	2 wk ahead	Bin	percent	4,4	4,5	0.010761
US National	2 wk ahead	Bin	percent	4,5	4,6	0.009996
US National	2 wk ahead	Bin	percent	4,6	4,7	0.009236
US National	2 wk ahead	Bin	percent	4,7	4,8	0.008494
US National	2 wk ahead	Bin	percent	4,8	4,9	0.007781
US National	2 wk ahead	Bin	percent	4,9	5	0.007111999999999999
US National	2 wk ahead	Bin	percent	5	5,1	0.006496
US National	2 wk ahead	Bin	percent	5,1	5,2	0.0059429999999999995
US National	2 wk ahead	Bin	percent	5,2	5,3	0.005454
US National	2 wk ahead	Bin	percent	5,3	5,4	0.0050279999999999995
US National	2 wk ahead	Bin	percent	5,4	5,5	0.004663
US National	2 wk ahead	Bin	percent	5,5	5,6	0.004352
US National	2 wk ahead	Bin	percent	5,6	5,7	0.0040869999999999995
US National	2 wk ahead	Bin	percent	5,7	5,8	0.003864
US National	2 wk ahead	Bin	percent	5,8	5,9	0.0036769999999999997
US National	2 wk ahead	Bin	percent	5,9	6	0.003521
US National	2 wk ahead	Bin	percent	6	6,1	0.003391
US National	2 wk ahead	Bin	percent	6,1	6,2	0.0032819999999999998
US National	2 wk ahead	Bin	percent	6,2	6,3	0.0031899999999999997
US National	2 wk ahead	Bin	percent	6,3	6,4	0.0031079999999999997
US National	2 wk ahead	Bin	percent	6,4	6,5	0.003031
US National	2 wk ahead	Bin	percent	6,5	6,6	0.0029549999999999997
US National	2 wk ahead	Bin	percent	6,6	6,7	0.002876
US National	2 wk ahead	Bin	percent	6,7	6,8	0.002793
US National	2 wk ahead	Bin	percent	6,8	6,9	0.0027069999999999998
US National	2 wk ahead	Bin	percent	6,9	7	0.002616
US National	2 wk ahead	Bin	percent	7	7,1	0.002519
US National	2 wk ahead	Bin	percent	7,1	7,2	0.002415
US National	2 wk ahead	Bin	percent	7,2	7,3	0.002299
US National	2 wk ahead	Bin	percent	7,3	7,4	0.002168
US National	2 wk ahead	Bin	percent	7,4	7,5	0.002021
US National	2 wk ahead	Bin	percent	7,5	7,6	0.001856
US National	2 wk ahead	Bin	percent	7,6	7,7	0.0016799999999999999
US National	2 wk ahead	Bin	percent	7,7	7,8	0.0014969999999999998
US National	2 wk ahead	Bin	percent	7,8	7,9	0.0013189999999999999
US National	2 wk ahead	Bin	percent	7,9	8	0.001156
US National	2 wk ahead	Bin	percent	8	8,1	0.001018
US National	2 wk ahead	Bin	percent	8,1	8,2	0.0009109999999999999
US National	2 wk ahead	Bin	percent	8,2	8,3	0.000839
US National	2 wk ahead	Bin	percent	8,3	8,4	0.000799
US National	2 wk ahead	Bin	percent	8,4	8,5	0.0007859999999999999
US National	2 wk ahead	Bin	percent	8,5	8,6	0.00079
US National	2 wk ahead	Bin	percent	8,6	8,7	0.000801
US National	2 wk ahead	Bin	percent	8,7	8,8	0.000808
US National	2 wk ahead	Bin	percent	8,8	8,9	0.000803
US National	2 wk ahead	Bin	percent	8,9	9	0.000781
US National	2 wk ahead	Bin	percent	9	9,1	0.00074
US National	2 wk ahead	Bin	percent	9,1	9,2	0.000682
US National	2 wk ahead	Bin	percent	9,2	9,3	0.000612
US National	2 wk ahead	Bin	percent	9,3	9,4	0.000538
US National	2 wk ahead	Bin	percent	9,4	9,5	0.00046899999999999996
US National	2 wk ahead	Bin	percent	9,5	9,6	0.00041099999999999996
US National	2 wk ahead	Bin	percent	9,6	9,7	0.000372
US National	2 wk ahead	Bin	percent	9,7	9,8	0.000356
US National	2 wk ahead	Bin	percent	9,8	9,9	0.00036399999999999996
US National	2 wk ahead	Bin	percent	9,9	10	0.000396
US National	2 wk ahead	Bin	percent	10	10,1	0.000448
US National	2 wk ahead	Bin	percent	10,1	10,2	0.000513
US National	2 wk ahead	Bin	percent	10,2	10,3	0.000585
US National	2 wk ahead	Bin	percent	10,3	10,4	0.000654
US National	2 wk ahead	Bin	percent	10,4	10,5	0.0007109999999999999
US National	2 wk ahead	Bin	percent	10,5	10,6	0.00075
US National	2 wk ahead	Bin	percent	10,6	10,7	0.000765
US National	2 wk ahead	Bin	percent	10,7	10,8	0.000753
US National	2 wk ahead	Bin	percent	10,8	10,9	0.0007149999999999999
US National	2 wk ahead	Bin	percent	10,9	11	0.000655
US National	2 wk ahead	Bin	percent	11	11,1	0.000579
US National	2 wk ahead	Bin	percent	11,1	11,2	0.000493
US National	2 wk ahead	Bin	percent	11,2	11,3	0.000405
US National	2 wk ahead	Bin	percent	11,3	11,4	0.000321
US National	2 wk ahead	Bin	percent	11,4	11,5	0.000245
US National	2 wk ahead	Bin	percent	11,5	11,6	0.00018099999999999998
US National	2 wk ahead	Bin	percent	11,6	11,7	0.000128
US National	2 wk ahead	Bin	percent	11,7	11,8	0.000088
US National	2 wk ahead	Bin	percent	11,8	11,9	0.000058
US National	2 wk ahead	Bin	percent	11,9	12	0.000037
US National	2 wk ahead	Bin	percent	12	12,1	0.000023
US National	2 wk ahead	Bin	percent	12,1	12,2	0.000013
US National	2 wk ahead	Bin	percent	12,2	12,3	8.e-6
US National	2 wk ahead	Bin	percent	12,3	12,4	4.e-6
US National	2 wk ahead	Bin	percent	12,4	12,5	2.e-6
US National	2 wk ahead	Bin	percent	12,5	12,6	1.e-6
US National	2 wk ahead	Bin	percent	12,6	12,7	1.e-6
US National	2 wk ahead	Bin	percent	12,7	12,8	0.
US National	2 wk ahead	Bin	percent	12,8	12,9	0.
US National	2 wk ahead	Bin	percent	12,9	13	0.
US National	2 wk ahead	Bin	percent	13	100	0.
US National	3 wk ahead	Point	percent	NA	NA	3.4242000000000004
US National	3 wk ahead	Bin	percent	0	0,1	0.0048119999999999994
US National	3 wk ahead	Bin	percent	0,1	0,2	0.005521
US National	3 wk ahead	Bin	percent	0,2	0,3	0.006286
US National	3 wk ahead	Bin	percent	0,3	0,4	0.007103
US National	3 wk ahead	Bin	percent	0,4	0,5	0.007965999999999999
US National	3 wk ahead	Bin	percent	0,5	0,6	0.008865999999999999
US National	3 wk ahead	Bin	percent	0,6	0,7	0.009795
US National	3 wk ahead	Bin	percent	0,7	0,8	0.010740999999999999
US National	3 wk ahead	Bin	percent	0,8	0,9	0.011692
US National	3 wk ahead	Bin	percent	0,9	1	0.012634999999999999
US National	3 wk ahead	Bin	percent	1	1,1	0.013555999999999999
US National	3 wk ahead	Bin	percent	1,1	1,2	0.014440999999999999
US National	3 wk ahead	Bin	percent	1,2	1,3	0.015276
US National	3 wk ahead	Bin	percent	1,3	1,4	0.016049
US National	3 wk ahead	Bin	percent	1,4	1,5	0.016746999999999998
US National	3 wk ahead	Bin	percent	1,5	1,6	0.01736
US National	3 wk ahead	Bin	percent	1,6	1,7	0.017880999999999998
US National	3 wk ahead	Bin	percent	1,7	1,8	0.018302
US National	3 wk ahead	Bin	percent	1,8	1,9	0.018622
US National	3 wk ahead	Bin	percent	1,9	2	0.018838
US National	3 wk ahead	Bin	percent	2	2,1	0.018952999999999998
US National	3 wk ahead	Bin	percent	2,1	2,2	0.018971
US National	3 wk ahead	Bin	percent	2,2	2,3	0.018899
US National	3 wk ahead	Bin	percent	2,3	2,4	0.018744
US National	3 wk ahead	Bin	percent	2,4	2,5	0.018517
US National	3 wk ahead	Bin	percent	2,5	2,6	0.018227999999999998
US National	3 wk ahead	Bin	percent	2,6	2,7	0.017889
US National	3 wk ahead	Bin	percent	2,7	2,8	0.017511
US National	3 wk ahead	Bin	percent	2,8	2,9	0.017105
US National	3 wk ahead	Bin	percent	2,9	3	0.016680999999999998
US National	3 wk ahead	Bin	percent	3	3,1	0.016249
US National	3 wk ahead	Bin	percent	3,1	3,2	0.015816999999999998
US National	3 wk ahead	Bin	percent	3,2	3,3	0.015391
US National	3 wk ahead	Bin	percent	3,3	3,4	0.014976999999999999
US National	3 wk ahead	Bin	percent	3,4	3,5	0.014577999999999999
US National	3 wk ahead	Bin	percent	3,5	3,6	0.014195999999999999
US National	3 wk ahead	Bin	percent	3,6	3,7	0.013833
US National	3 wk ahead	Bin	percent	3,7	3,8	0.013489
US National	3 wk ahead	Bin	percent	3,8	3,9	0.013162
US National	3 wk ahead	Bin	percent	3,9	4	0.012851
US National	3 wk ahead	Bin	percent	4	4,1	0.012554
US National	3 wk ahead	Bin	percent	4,1	4,2	0.01227
US National	3 wk ahead	Bin	percent	4,2	4,3	0.011994999999999999
US National	3 wk ahead	Bin	percent	4,3	4,4	0.011729
US National	3 wk ahead	Bin	percent	4,4	4,5	0.011469
US National	3 wk ahead	Bin	percent	4,5	4,6	0.011212999999999999
US National	3 wk ahead	Bin	percent	4,6	4,7	0.01096
US National	3 wk ahead	Bin	percent	4,7	4,8	0.010707999999999999
US National	3 wk ahead	Bin	percent	4,8	4,9	0.010457
US National	3 wk ahead	Bin	percent	4,9	5	0.010206
US National	3 wk ahead	Bin	percent	5	5,1	0.009954
US National	3 wk ahead	Bin	percent	5,1	5,2	0.009701
US National	3 wk ahead	Bin	percent	5,2	5,3	0.009446999999999999
US National	3 wk ahead	Bin	percent	5,3	5,4	0.00919
US National	3 wk ahead	Bin	percent	5,4	5,5	0.008931999999999999
US National	3 wk ahead	Bin	percent	5,5	5,6	0.008673
US National	3 wk ahead	Bin	percent	5,6	5,7	0.008412
US National	3 wk ahead	Bin	percent	5,7	5,8	0.00815
US National	3 wk ahead	Bin	percent	5,8	5,9	0.007888
US National	3 wk ahead	Bin	percent	5,9	6	0.007626
US National	3 wk ahead	Bin	percent	6	6,1	0.007365
US National	3 wk ahead	Bin	percent	6,1	6,2	0.007107
US National	3 wk ahead	Bin	percent	6,2	6,3	0.0068509999999999995
US National	3 wk ahead	Bin	percent	6,3	6,4	0.0066
US National	3 wk ahead	Bin	percent	6,4	6,5	0.0063549999999999995
US National	3 wk ahead	Bin	percent	6,5	6,6	0.006117
US National	3 wk ahead	Bin	percent	6,6	6,7	0.005886
US National	3 wk ahead	Bin	percent	6,7	6,8	0.005664
US National	3 wk ahead	Bin	percent	6,8	6,9	0.00545
US National	3 wk ahead	Bin	percent	6,9	7	0.005246
US National	3 wk ahead	Bin	percent	7	7,1	0.005052
US National	3 wk ahead	Bin	percent	7,1	7,2	0.004866
US National	3 wk ahead	Bin	percent	7,2	7,3	0.004689
US National	3 wk ahead	Bin	percent	7,3	7,4	0.00452
US National	3 wk ahead	Bin	percent	7,4	7,5	0.004357
US National	3 wk ahead	Bin	percent	7,5	7,6	0.0042
US National	3 wk ahead	Bin	percent	7,6	7,7	0.004046
US National	3 wk ahead	Bin	percent	7,7	7,8	0.0038959999999999997
US National	3 wk ahead	Bin	percent	7,8	7,9	0.003747
US National	3 wk ahead	Bin	percent	7,9	8	0.0036
US National	3 wk ahead	Bin	percent	8	8,1	0.0034519999999999998
US National	3 wk ahead	Bin	percent	8,1	8,2	0.003303
US National	3 wk ahead	Bin	percent	8,2	8,3	0.0031539999999999997
US National	3 wk ahead	Bin	percent	8,3	8,4	0.003005
US National	3 wk ahead	Bin	percent	8,4	8,5	0.002855
US National	3 wk ahead	Bin	percent	8,5	8,6	0.002706
US National	3 wk ahead	Bin	percent	8,6	8,7	0.002558
US National	3 wk ahead	Bin	percent	8,7	8,8	0.002414
US National	3 wk ahead	Bin	percent	8,8	8,9	0.002273
US National	3 wk ahead	Bin	percent	8,9	9	0.0021379999999999997
US National	3 wk ahead	Bin	percent	9	9,1	0.00201
US National	3 wk ahead	Bin	percent	9,1	9,2	0.0018909999999999999
US National	3 wk ahead	Bin	percent	9,2	9,3	0.001782
US National	3 wk ahead	Bin	percent	9,3	9,4	0.0016829999999999998
US National	3 wk ahead	Bin	percent	9,4	9,5	0.001596
US National	3 wk ahead	Bin	percent	9,5	9,6	0.001522
US National	3 wk ahead	Bin	percent	9,6	9,7	0.0014609999999999998
US National	3 wk ahead	Bin	percent	9,7	9,8	0.001414
US National	3 wk ahead	Bin	percent	9,8	9,9	0.001379
US National	3 wk ahead	Bin	percent	9,9	10	0.0013579999999999998
US National	3 wk ahead	Bin	percent	10	10,1	0.0013499999999999999
US National	3 wk ahead	Bin	percent	10,1	10,2	0.001352
US National	3 wk ahead	Bin	percent	10,2	10,3	0.001366
US National	3 wk ahead	Bin	percent	10,3	10,4	0.001389
US National	3 wk ahead	Bin	percent	10,4	10,5	0.00142
US National	3 wk ahead	Bin	percent	10,5	10,6	0.001457
US National	3 wk ahead	Bin	percent	10,6	10,7	0.001498
US National	3 wk ahead	Bin	percent	10,7	10,8	0.0015429999999999999
US National	3 wk ahead	Bin	percent	10,8	10,9	0.001588
US National	3 wk ahead	Bin	percent	10,9	11	0.001633
US National	3 wk ahead	Bin	percent	11	11,1	0.0016749999999999998
US National	3 wk ahead	Bin	percent	11,1	11,2	0.001713
US National	3 wk ahead	Bin	percent	11,2	11,3	0.0017439999999999999
US National	3 wk ahead	Bin	percent	11,3	11,4	0.0017679999999999998
US National	3 wk ahead	Bin	percent	11,4	11,5	0.0017829999999999999
US National	3 wk ahead	Bin	percent	11,5	11,6	0.001789
US National	3 wk ahead	Bin	percent	11,6	11,7	0.0017829999999999999
US National	3 wk ahead	Bin	percent	11,7	11,8	0.001766
US National	3 wk ahead	Bin	percent	11,8	11,9	0.001738
US National	3 wk ahead	Bin	percent	11,9	12	0.001699
US National	3 wk ahead	Bin	percent	12	12,1	0.001648
US National	3 wk ahead	Bin	percent	12,1	12,2	0.001588
US National	3 wk ahead	Bin	percent	12,2	12,3	0.001519
US National	3 wk ahead	Bin	percent	12,3	12,4	0.001442
US National	3 wk ahead	Bin	percent	12,4	12,5	0.0013599999999999999
US National	3 wk ahead	Bin	percent	12,5	12,6	0.001273
US National	3 wk ahead	Bin	percent	12,6	12,7	0.001184
US National	3 wk ahead	Bin	percent	12,7	12,8	0.001094
US National	3 wk ahead	Bin	percent	12,8	12,9	0.001005
US National	3 wk ahead	Bin	percent	12,9	13	0.0009199999999999999
US National	3 wk ahead	Bin	percent	13	100	0.025275
US National	4 wk ahead	Point	percent	NA	NA	4.2932
US National	4 wk ahead	Bin	percent	0	0,1	0.005863999999999999
US National	4 wk ahead	Bin	percent	0,1	0,2	0.0063609999999999995
US National	4 wk ahead	Bin	percent	0,2	0,3	0.0068709999999999995
US National	4 wk ahead	Bin	percent	0,3	0,4	0.007391999999999999
US National	4 wk ahead	Bin	percent	0,4	0,5	0.007918999999999999
US National	4 wk ahead	Bin	percent	0,5	0,6	0.008449
US National	4 wk ahead	Bin	percent	0,6	0,7	0.008978
US National	4 wk ahead	Bin	percent	0,7	0,8	0.009502
US National	4 wk ahead	Bin	percent	0,8	0,9	0.010015999999999999
US National	4 wk ahead	Bin	percent	0,9	1	0.010517
US National	4 wk ahead	Bin	percent	1	1,1	0.010999
US National	4 wk ahead	Bin	percent	1,1	1,2	0.011458999999999999
US National	4 wk ahead	Bin	percent	1,2	1,3	0.011892
US National	4 wk ahead	Bin	percent	1,3	1,4	0.012294999999999999
US National	4 wk ahead	Bin	percent	1,4	1,5	0.012665
US National	4 wk ahead	Bin	percent	1,5	1,6	0.012998
US National	4 wk ahead	Bin	percent	1,6	1,7	0.013292
US National	4 wk ahead	Bin	percent	1,7	1,8	0.013545
US National	4 wk ahead	Bin	percent	1,8	1,9	0.013755999999999999
US National	4 wk ahead	Bin	percent	1,9	2	0.013923999999999999
US National	4 wk ahead	Bin	percent	2	2,1	0.014048
US National	4 wk ahead	Bin	percent	2,1	2,2	0.014129
US National	4 wk ahead	Bin	percent	2,2	2,3	0.014168
US National	4 wk ahead	Bin	percent	2,3	2,4	0.014166
US National	4 wk ahead	Bin	percent	2,4	2,5	0.014124999999999999
US National	4 wk ahead	Bin	percent	2,5	2,6	0.014048
US National	4 wk ahead	Bin	percent	2,6	2,7	0.013937
US National	4 wk ahead	Bin	percent	2,7	2,8	0.013797
US National	4 wk ahead	Bin	percent	2,8	2,9	0.013628
US National	4 wk ahead	Bin	percent	2,9	3	0.013437
US National	4 wk ahead	Bin	percent	3	3,1	0.013224999999999999
US National	4 wk ahead	Bin	percent	3,1	3,2	0.012997
US National	4 wk ahead	Bin	percent	3,2	3,3	0.012756
US National	4 wk ahead	Bin	percent	3,3	3,4	0.012506
US National	4 wk ahead	Bin	percent	3,4	3,5	0.012249
US National	4 wk ahead	Bin	percent	3,5	3,6	0.011987999999999999
US National	4 wk ahead	Bin	percent	3,6	3,7	0.011727
US National	4 wk ahead	Bin	percent	3,7	3,8	0.011467
US National	4 wk ahead	Bin	percent	3,8	3,9	0.01121
US National	4 wk ahead	Bin	percent	3,9	4	0.010959
US National	4 wk ahead	Bin	percent	4	4,1	0.010713
US National	4 wk ahead	Bin	percent	4,1	4,2	0.010476
US National	4 wk ahead	Bin	percent	4,2	4,3	0.010246
US National	4 wk ahead	Bin	percent	4,3	4,4	0.010024
US National	4 wk ahead	Bin	percent	4,4	4,5	0.009812
US National	4 wk ahead	Bin	percent	4,5	4,6	0.009608
US National	4 wk ahead	Bin	percent	4,6	4,7	0.009412
US National	4 wk ahead	Bin	percent	4,7	4,8	0.009224
US National	4 wk ahead	Bin	percent	4,8	4,9	0.009044
US National	4 wk ahead	Bin	percent	4,9	5	0.008872
US National	4 wk ahead	Bin	percent	5	5,1	0.008706
US National	4 wk ahead	Bin	percent	5,1	5,2	0.008546
US National	4 wk ahead	Bin	percent	5,2	5,3	0.008392
US National	4 wk ahead	Bin	percent	5,3	5,4	0.008243
US National	4 wk ahead	Bin	percent	5,4	5,5	0.0081
US National	4 wk ahead	Bin	percent	5,5	5,6	0.007961
US National	4 wk ahead	Bin	percent	5,6	5,7	0.007826999999999999
US National	4 wk ahead	Bin	percent	5,7	5,8	0.007696
US National	4 wk ahead	Bin	percent	5,8	5,9	0.0075699999999999995
US National	4 wk ahead	Bin	percent	5,9	6	0.007449
US National	4 wk ahead	Bin	percent	6	6,1	0.007331
US National	4 wk ahead	Bin	percent	6,1	6,2	0.007215999999999999
US National	4 wk ahead	Bin	percent	6,2	6,3	0.0071059999999999995
US National	4 wk ahead	Bin	percent	6,3	6,4	0.006999999999999999
US National	4 wk ahead	Bin	percent	6,4	6,5	0.006895999999999999
US National	4 wk ahead	Bin	percent	6,5	6,6	0.006797
US National	4 wk ahead	Bin	percent	6,6	6,7	0.006699999999999999
US National	4 wk ahead	Bin	percent	6,7	6,8	0.006606
US National	4 wk ahead	Bin	percent	6,8	6,9	0.006515
US National	4 wk ahead	Bin	percent	6,9	7	0.006425999999999999
US National	4 wk ahead	Bin	percent	7	7,1	0.006339
US National	4 wk ahead	Bin	percent	7,1	7,2	0.006253
US National	4 wk ahead	Bin	percent	7,2	7,3	0.006168
US National	4 wk ahead	Bin	percent	7,3	7,4	0.006084
US National	4 wk ahead	Bin	percent	7,4	7,5	0.005999
US National	4 wk ahead	Bin	percent	7,5	7,6	0.005914
US National	4 wk ahead	Bin	percent	7,6	7,7	0.005828
US National	4 wk ahead	Bin	percent	7,7	7,8	0.005741
US National	4 wk ahead	Bin	percent	7,8	7,9	0.005652
US National	4 wk ahead	Bin	percent	7,9	8	0.005561
US National	4 wk ahead	Bin	percent	8	8,1	0.005468
US National	4 wk ahead	Bin	percent	8,1	8,2	0.005373
US National	4 wk ahead	Bin	percent	8,2	8,3	0.005275
US National	4 wk ahead	Bin	percent	8,3	8,4	0.005176
US National	4 wk ahead	Bin	percent	8,4	8,5	0.0050739999999999995
US National	4 wk ahead	Bin	percent	8,5	8,6	0.00497
US National	4 wk ahead	Bin	percent	8,6	8,7	0.0048649999999999995
US National	4 wk ahead	Bin	percent	8,7	8,8	0.004758
US National	4 wk ahead	Bin	percent	8,8	8,9	0.00465
US National	4 wk ahead	Bin	percent	8,9	9	0.004541
US National	4 wk ahead	Bin	percent	9	9,1	0.004432
US National	4 wk ahead	Bin	percent	9,1	9,2	0.004323
US National	4 wk ahead	Bin	percent	9,2	9,3	0.004214
US National	4 wk ahead	Bin	percent	9,3	9,4	0.004105999999999999
US National	4 wk ahead	Bin	percent	9,4	9,5	0.004
US National	4 wk ahead	Bin	percent	9,5	9,6	0.003894
US National	4 wk ahead	Bin	percent	9,6	9,7	0.0037909999999999997
US National	4 wk ahead	Bin	percent	9,7	9,8	0.0036899999999999997
US National	4 wk ahead	Bin	percent	9,8	9,9	0.003591
US National	4 wk ahead	Bin	percent	9,9	10	0.003495
US National	4 wk ahead	Bin	percent	10	10,1	0.0034019999999999996
US National	4 wk ahead	Bin	percent	10,1	10,2	0.003312
US National	4 wk ahead	Bin	percent	10,2	10,3	0.003225
US National	4 wk ahead	Bin	percent	10,3	10,4	0.003142
US National	4 wk ahead	Bin	percent	10,4	10,5	0.003062
US National	4 wk ahead	Bin	percent	10,5	10,6	0.002985
US National	4 wk ahead	Bin	percent	10,6	10,7	0.002913
US National	4 wk ahead	Bin	percent	10,7	10,8	0.0028439999999999997
US National	4 wk ahead	Bin	percent	10,8	10,9	0.002779
US National	4 wk ahead	Bin	percent	10,9	11	0.002718
US National	4 wk ahead	Bin	percent	11	11,1	0.0026609999999999997
US National	4 wk ahead	Bin	percent	11,1	11,2	0.002607
US National	4 wk ahead	Bin	percent	11,2	11,3	0.002557
US National	4 wk ahead	Bin	percent	11,3	11,4	0.0025109999999999998
US National	4 wk ahead	Bin	percent	11,4	11,5	0.0024679999999999997
US National	4 wk ahead	Bin	percent	11,5	11,6	0.002428
US National	4 wk ahead	Bin	percent	11,6	11,7	0.002392
US National	4 wk ahead	Bin	percent	11,7	11,8	0.002359
US National	4 wk ahead	Bin	percent	11,8	11,9	0.0023279999999999998
US National	4 wk ahead	Bin	percent	11,9	12	0.0023
US National	4 wk ahead	Bin	percent	12	12,1	0.002274
US National	4 wk ahead	Bin	percent	12,1	12,2	0.0022489999999999997
US National	4 wk ahead	Bin	percent	12,2	12,3	0.002227
US National	4 wk ahead	Bin	percent	12,3	12,4	0.002205
US National	4 wk ahead	Bin	percent	12,4	12,5	0.002185
US National	4 wk ahead	Bin	percent	12,5	12,6	0.002165
US National	4 wk ahead	Bin	percent	12,6	12,7	0.0021449999999999998
US National	4 wk ahead	Bin	percent	12,7	12,8	0.002126
US National	4 wk ahead	Bin	percent	12,8	12,9	0.002106
US National	4 wk ahead	Bin	percent	12,9	13	0.002085
US National	4 wk ahead	Bin	percent	13	100	0.05824
