# Supplementary material for: Use of daily Internet search query data improves real-time projections of influenza epidemics
Source: J R Soc Interface. 2018 Oct 10;15(147):20180220. doi: 10.1098/rsif.2018.0220 (PMC6228485; doi:10.1098/rsif.2018.0220)
Supplement: Prediction results in FluChallenge format [file rsif20180220supp2.gz › Forecast-files/mss-15-wikiWEEKnoNOW/5-5_paramrep.txt]

{"LL"	{74.29158113177348	174.88902660664772	359.64891574077336	458.41860650235014}}
{"DD"	{2.5161802051856506	3.9964886617838085	5.59669773896033	6.557603404032064}}
{"R0max"	{1.595563570465508	1.8498390989828353	2.8619159881335094	3.5425409045377707}}
{"R0min"	{0.8400865516913084	0.8793226737766892	1.033270287514507	1.0981826137120834}}
{"Inf"	{519.0553822959744	817.3080489497459	1148.4310134799584	1314.0776042058887}}
{"Sus"	{70102.34130225152	71874.51017751957	82059.36064164096	87145.53549226814}}
{"R0(t)"	{1.0573983691009639	1.1878657578308323	1.442597316181524	1.5764028257150113}}
{"Reff"	{0.8144914594859147	0.9406778133212704	1.0744617898915618	1.2024827914671838}}
