# Supplementary material for: Use of daily Internet search query data improves real-time projections of influenza epidemics
Source: J R Soc Interface. 2018 Oct 10;15(147):20180220. doi: 10.1098/rsif.2018.0220 (PMC6228485; doi:10.1098/rsif.2018.0220)
Supplement: Prediction results in FluChallenge format [file rsif20180220supp2.gz › Forecast-files/mss-15-wikiWEEKnoNOW/1-32_paramrep.txt]

{"LL"	{18.24959719722528	42.36862559686132	150.48562482399691	214.76264412482772}}
{"DD"	{2.3523522572211037	3.2414834238154016	4.630992785328269	5.256292845429514}}
{"R0max"	{2.392058049633321	3.0582273898754595	3.6639941099268563	3.8691113931428145}}
{"R0min"	{0.9912546132039229	1.0353543702799857	1.1265968939315465	1.1798674103630102}}
{"Inf"	{978.1875698642457	1250.114034708675	1645.9719501859868	1817.8779283355348}}
{"Sus"	{54090.103215580304	61804.89262185329	85639.62870917025	93959.36201706297}}
{"R0(t)"	{1.3076360304840393	1.4740104989757659	1.6152495938707232	1.669859402348259}}
{"Reff"	{0.7908893583539149	0.9452500396829335	1.3431480383070646	1.491280614530685}}
