# Supplementary material for: Use of daily Internet search query data improves real-time projections of influenza epidemics
Source: J R Soc Interface. 2018 Oct 10;15(147):20180220. doi: 10.1098/rsif.2018.0220 (PMC6228485; doi:10.1098/rsif.2018.0220)
Supplement: Prediction results in FluChallenge format [file rsif20180220supp2.gz › Forecast-files/mss-15-wikiWEEKnoNOW/6-1_paramrep.txt]

{"LL"	{42.595021709630785	192.86660639985772	382.9109217650014	479.5075841869408}}
{"DD"	{2.882577529865883	4.005362581859686	5.826110984427858	6.789704815307725}}
{"R0max"	{1.3585533482298153	1.8498000502303902	3.19955464800971	3.612130568903825}}
{"R0min"	{0.8051029396165631	0.8397389074154998	1.0448848803401245	1.124374224911653}}
{"Inf"	{474.03881551119383	728.3573909636985	1098.5728483665914	1336.1508958331644}}
{"Sus"	{70728.36778386332	75497.9484760775	86689.75217488644	91100.12496766684}}
{"R0(t)"	{0.9465355068397083	1.0815168254279324	1.3112291614041875	1.47557288165837}}
{"Reff"	{0.7758640224806576	0.8526425724622108	1.1027233310279763	1.2414652747786221}}
