# Supplementary material for: Use of daily Internet search query data improves real-time projections of influenza epidemics
Source: J R Soc Interface. 2018 Oct 10;15(147):20180220. doi: 10.1098/rsif.2018.0220 (PMC6228485; doi:10.1098/rsif.2018.0220)
Supplement: Prediction results in FluChallenge format [file rsif20180220supp2.gz › Forecast-files/mss-15-wikiWEEKnoNOW/8-11_paramrep.txt]

{"LL"	{63.65513050348092	198.48061228471846	391.29861525234935	482.41895854169}}
{"DD"	{2.9207680625060584	4.214712484632537	5.741428798204614	6.532772685232786}}
{"R0max"	{1.4167646682056716	1.727933307406823	2.394058908756373	2.9420601023847146}}
{"R0min"	{0.8416579762213962	0.9473614638566498	1.0955425218630093	1.146362352819004}}
{"Inf"	{747.200858780691	1059.1628085271782	1437.3923649347348	1654.3354420257062}}
{"Sus"	{62898.59517726088	64601.693121611424	74828.48823412955	82047.10692566118}}
{"R0(t)"	{1.1387818970615706	1.3328892275142767	1.5957281078648513	1.7940974315157359}}
{"Reff"	{0.818177007760015	0.911816202055404	1.105253756253931	1.2466084995053703}}
