# Supplementary material for: Use of daily Internet search query data improves real-time projections of influenza epidemics
Source: J R Soc Interface. 2018 Oct 10;15(147):20180220. doi: 10.1098/rsif.2018.0220 (PMC6228485; doi:10.1098/rsif.2018.0220)
Supplement: Prediction results in FluChallenge format [file rsif20180220supp2.gz › Forecast-files/mss-15-wikiWEEKnoNOW/6-13_paramrep.txt]

{"LL"	{57.751242446601175	156.15004707573178	336.7821578336089	413.17772856448846}}
{"DD"	{3.3646391583915105	4.819025801362062	5.963460565224603	6.697579797139145}}
{"R0max"	{1.7479597542850045	2.4019184035052894	3.155442431080759	3.561937225642556}}
{"R0min"	{0.8273229525765096	0.8787071461689258	1.0187940595376903	1.1431969640610553}}
{"Inf"	{1580.8136798247083	2165.584477362361	2582.994881875218	2885.7396142874713}}
{"Sus"	{57677.157050135385	62063.59326536449	69670.93618332558	81052.67683775633}}
{"R0(t)"	{1.3249902051760185	1.5670162487555115	1.947535772097162	2.139513779460649}}
{"Reff"	{0.9126646198899776	1.067729358995726	1.2988241854002864	1.4654353331569987}}
