# Supplementary material for: Use of daily Internet search query data improves real-time projections of influenza epidemics
Source: J R Soc Interface. 2018 Oct 10;15(147):20180220. doi: 10.1098/rsif.2018.0220 (PMC6228485; doi:10.1098/rsif.2018.0220)
Supplement: Prediction results in FluChallenge format [file rsif20180220supp2.gz › Forecast-files/mss-15-wikiWEEKnoNOW/1-30_paramrep.txt]

{"LL"	{37.99865828746296	128.0003153286895	299.6621366862629	405.6154913105749}}
{"DD"	{3.785948757916634	4.7402740985923675	6.064555797792247	6.770546106378538}}
{"R0max"	{1.7850601316623802	2.5595336821382713	3.5479012532658616	3.8700802886174603}}
{"R0min"	{0.9064063183075802	0.972998622384757	1.1197291490306986	1.1698628512933475}}
{"Inf"	{702.5200869562556	886.3845559185692	1202.0233297006287	1355.6428968080502}}
{"Sus"	{45781.07972047572	52419.16325342241	66653.81336924333	87172.42185421621}}
{"R0(t)"	{1.1963653911735477	1.4372889871627637	1.6634354427344324	1.744741549483817}}
{"Reff"	{0.6865455362959019	0.7849591883981831	1.0081572004782267	1.2719394997212754}}
