# Supplementary material for: Use of daily Internet search query data improves real-time projections of influenza epidemics
Source: J R Soc Interface. 2018 Oct 10;15(147):20180220. doi: 10.1098/rsif.2018.0220 (PMC6228485; doi:10.1098/rsif.2018.0220)
Supplement: Prediction results in FluChallenge format [file rsif20180220supp2.gz › Forecast-files/mss-15-wikiWEEKnoNOW/4-34_paramrep.txt]

{"LL"	{48.94000936206865	82.71218080736328	212.04120139900579	327.0826590341312}}
{"DD"	{3.4182525580378704	4.445841715748162	6.018359053293244	6.815517110910036}}
{"R0max"	{1.6795804918661175	2.443463060955201	3.4779207201235547	3.789359254304836}}
{"R0min"	{0.8803297106161282	1.0352767703112207	1.1285466790699352	1.1668002937863777}}
{"Inf"	{614.1905047297756	809.076835234494	1118.4841094033877	1267.5699228796027}}
{"Sus"	{50350.16812874268	60488.72577432539	77851.87763541257	87480.7825779733}}
{"R0(t)"	{1.140395624935858	1.274388246408847	1.4827280913543976	1.5420068688495443}}
{"Reff"	{0.6860557481218623	0.8001283360789585	1.0366503289646194	1.2262096625529733}}
