# Supplementary material for: Use of daily Internet search query data improves real-time projections of influenza epidemics
Source: J R Soc Interface. 2018 Oct 10;15(147):20180220. doi: 10.1098/rsif.2018.0220 (PMC6228485; doi:10.1098/rsif.2018.0220)
Supplement: Prediction results in FluChallenge format [file rsif20180220supp2.gz › Forecast-files/mss-15-wikiWEEKnoNOW/6-9_paramrep.txt]

{"LL"	{50.046468983624095	177.84958263002937	355.58526013295767	470.17958388499187}}
{"DD"	{3.1120089766261083	4.775684884133225	6.136829163580349	6.7479348718963985}}
{"R0max"	{1.4749895530399564	1.7586953233055165	2.514675461151158	2.9393936388911426}}
{"R0min"	{0.8487455182609099	0.8922515308883079	1.0430721626749042	1.1435084175682995}}
{"Inf"	{770.3681899462644	1154.9711380968647	1472.4990653193368	1642.3367332284383}}
{"Sus"	{65955.10875403967	69903.80639473317	79304.36166967277	86990.77790751327}}
{"R0(t)"	{1.1153758641989326	1.2431735825900416	1.4892810154797778	1.627719636031371}}
{"Reff"	{0.8432044237563232	0.9183116775092779	1.0979138942318465	1.2218631334770054}}
