# Supplementary material for: Use of daily Internet search query data improves real-time projections of influenza epidemics
Source: J R Soc Interface. 2018 Oct 10;15(147):20180220. doi: 10.1098/rsif.2018.0220 (PMC6228485; doi:10.1098/rsif.2018.0220)
Supplement: Prediction results in FluChallenge format [file rsif20180220supp2.gz › Forecast-files/mss-15-wikiWEEKnoNOW/7-28_paramrep.txt]

{"LL"	{24.335617117411203	70.0624214669125	181.43226051839014	228.19491340669424}}
{"DD"	{2.986278608637686	4.322232020151722	5.971337861352031	6.4893327596687}}
{"R0max"	{1.5602604576462118	2.2832857555524035	3.4333406858631412	3.749519365797615}}
{"R0min"	{0.8530601229806475	0.929729918425099	1.0556095893195514	1.1535078204506497}}
{"Inf"	{816.4809923606032	1218.2248480477003	1725.259637909462	1890.5749652661395}}
{"Sus"	{37243.7241516653	44801.16478857462	68680.4747817581	89597.24692736252}}
{"R0(t)"	{1.138433854747482	1.3974234859510724	1.6996512593788657	1.8719495036698195}}
{"Reff"	{0.529669641994286	0.7084361414078946	1.0072570539927204	1.383638358267818}}
