# Supplementary material for: Use of daily Internet search query data improves real-time projections of influenza epidemics
Source: J R Soc Interface. 2018 Oct 10;15(147):20180220. doi: 10.1098/rsif.2018.0220 (PMC6228485; doi:10.1098/rsif.2018.0220)
Supplement: Prediction results in FluChallenge format [file rsif20180220supp2.gz › Forecast-files/mss-15-wikiWEEKnoNOW/2016-EW21.csv]

Location	Target	Type	Unit	Bin_start_incl	Bin_end_notincl	Value
US National	1 wk ahead	Point	percent	NA	NA	1.0464000000000002
US National	1 wk ahead	Bin	percent	0	0,1	0.000024999999999999998
US National	1 wk ahead	Bin	percent	0,1	0,2	0.00024599999999999996
US National	1 wk ahead	Bin	percent	0,2	0,3	0.00155
US National	1 wk ahead	Bin	percent	0,3	0,4	0.006474
US National	1 wk ahead	Bin	percent	0,4	0,5	0.018959999999999998
US National	1 wk ahead	Bin	percent	0,5	0,6	0.041552
US National	1 wk ahead	Bin	percent	0,6	0,7	0.07152
US National	1 wk ahead	Bin	percent	0,7	0,8	0.098395
US National	1 wk ahead	Bin	percent	0,8	0,9	0.110119
US National	1 wk ahead	Bin	percent	0,9	1	0.10581099999999999
US National	1 wk ahead	Bin	percent	1	1,1	0.094757
US National	1 wk ahead	Bin	percent	1,1	1,2	0.084696
US National	1 wk ahead	Bin	percent	1,2	1,3	0.075963
US National	1 wk ahead	Bin	percent	1,3	1,4	0.064397
US National	1 wk ahead	Bin	percent	1,4	1,5	0.050679999999999996
US National	1 wk ahead	Bin	percent	1,5	1,6	0.039599999999999996
US National	1 wk ahead	Bin	percent	1,6	1,7	0.031335
US National	1 wk ahead	Bin	percent	1,7	1,8	0.023739
US National	1 wk ahead	Bin	percent	1,8	1,9	0.01761
US National	1 wk ahead	Bin	percent	1,9	2	0.013817
US National	1 wk ahead	Bin	percent	2	2,1	0.012104
US National	1 wk ahead	Bin	percent	2,1	2,2	0.012244999999999999
US National	1 wk ahead	Bin	percent	2,2	2,3	0.01164
US National	1 wk ahead	Bin	percent	2,3	2,4	0.008017
US National	1 wk ahead	Bin	percent	2,4	2,5	0.0035689999999999997
US National	1 wk ahead	Bin	percent	2,5	2,6	0.000991
US National	1 wk ahead	Bin	percent	2,6	2,7	0.00016999999999999999
US National	1 wk ahead	Bin	percent	2,7	2,8	0.000018
US National	1 wk ahead	Bin	percent	2,8	2,9	1.e-6
US National	1 wk ahead	Bin	percent	2,9	3	0.
US National	1 wk ahead	Bin	percent	3	3,1	0.
US National	1 wk ahead	Bin	percent	3,1	3,2	0.
US National	1 wk ahead	Bin	percent	3,2	3,3	0.
US National	1 wk ahead	Bin	percent	3,3	3,4	0.
US National	1 wk ahead	Bin	percent	3,4	3,5	0.
US National	1 wk ahead	Bin	percent	3,5	3,6	0.
US National	1 wk ahead	Bin	percent	3,6	3,7	0.
US National	1 wk ahead	Bin	percent	3,7	3,8	0.
US National	1 wk ahead	Bin	percent	3,8	3,9	0.
US National	1 wk ahead	Bin	percent	3,9	4	0.
US National	1 wk ahead	Bin	percent	4	4,1	0.
US National	1 wk ahead	Bin	percent	4,1	4,2	0.
US National	1 wk ahead	Bin	percent	4,2	4,3	0.
US National	1 wk ahead	Bin	percent	4,3	4,4	0.
US National	1 wk ahead	Bin	percent	4,4	4,5	0.
US National	1 wk ahead	Bin	percent	4,5	4,6	0.
US National	1 wk ahead	Bin	percent	4,6	4,7	0.
US National	1 wk ahead	Bin	percent	4,7	4,8	0.
US National	1 wk ahead	Bin	percent	4,8	4,9	0.
US National	1 wk ahead	Bin	percent	4,9	5	0.
US National	1 wk ahead	Bin	percent	5	5,1	0.
US National	1 wk ahead	Bin	percent	5,1	5,2	0.
US National	1 wk ahead	Bin	percent	5,2	5,3	0.
US National	1 wk ahead	Bin	percent	5,3	5,4	0.
US National	1 wk ahead	Bin	percent	5,4	5,5	0.
US National	1 wk ahead	Bin	percent	5,5	5,6	0.
US National	1 wk ahead	Bin	percent	5,6	5,7	0.
US National	1 wk ahead	Bin	percent	5,7	5,8	0.
US National	1 wk ahead	Bin	percent	5,8	5,9	0.
US National	1 wk ahead	Bin	percent	5,9	6	0.
US National	1 wk ahead	Bin	percent	6	6,1	0.
US National	1 wk ahead	Bin	percent	6,1	6,2	0.
US National	1 wk ahead	Bin	percent	6,2	6,3	0.
US National	1 wk ahead	Bin	percent	6,3	6,4	0.
US National	1 wk ahead	Bin	percent	6,4	6,5	0.
US National	1 wk ahead	Bin	percent	6,5	6,6	0.
US National	1 wk ahead	Bin	percent	6,6	6,7	0.
US National	1 wk ahead	Bin	percent	6,7	6,8	0.
US National	1 wk ahead	Bin	percent	6,8	6,9	0.
US National	1 wk ahead	Bin	percent	6,9	7	0.
US National	1 wk ahead	Bin	percent	7	7,1	0.
US National	1 wk ahead	Bin	percent	7,1	7,2	0.
US National	1 wk ahead	Bin	percent	7,2	7,3	0.
US National	1 wk ahead	Bin	percent	7,3	7,4	0.
US National	1 wk ahead	Bin	percent	7,4	7,5	0.
US National	1 wk ahead	Bin	percent	7,5	7,6	0.
US National	1 wk ahead	Bin	percent	7,6	7,7	0.
US National	1 wk ahead	Bin	percent	7,7	7,8	0.
US National	1 wk ahead	Bin	percent	7,8	7,9	0.
US National	1 wk ahead	Bin	percent	7,9	8	0.
US National	1 wk ahead	Bin	percent	8	8,1	0.
US National	1 wk ahead	Bin	percent	8,1	8,2	0.
US National	1 wk ahead	Bin	percent	8,2	8,3	0.
US National	1 wk ahead	Bin	percent	8,3	8,4	0.
US National	1 wk ahead	Bin	percent	8,4	8,5	0.
US National	1 wk ahead	Bin	percent	8,5	8,6	0.
US National	1 wk ahead	Bin	percent	8,6	8,7	0.
US National	1 wk ahead	Bin	percent	8,7	8,8	0.
US National	1 wk ahead	Bin	percent	8,8	8,9	0.
US National	1 wk ahead	Bin	percent	8,9	9	0.
US National	1 wk ahead	Bin	percent	9	9,1	0.
US National	1 wk ahead	Bin	percent	9,1	9,2	0.
US National	1 wk ahead	Bin	percent	9,2	9,3	0.
US National	1 wk ahead	Bin	percent	9,3	9,4	0.
US National	1 wk ahead	Bin	percent	9,4	9,5	0.
US National	1 wk ahead	Bin	percent	9,5	9,6	0.
US National	1 wk ahead	Bin	percent	9,6	9,7	0.
US National	1 wk ahead	Bin	percent	9,7	9,8	0.
US National	1 wk ahead	Bin	percent	9,8	9,9	0.
US National	1 wk ahead	Bin	percent	9,9	10	0.
US National	1 wk ahead	Bin	percent	10	10,1	0.
US National	1 wk ahead	Bin	percent	10,1	10,2	0.
US National	1 wk ahead	Bin	percent	10,2	10,3	0.
US National	1 wk ahead	Bin	percent	10,3	10,4	0.
US National	1 wk ahead	Bin	percent	10,4	10,5	0.
US National	1 wk ahead	Bin	percent	10,5	10,6	0.
US National	1 wk ahead	Bin	percent	10,6	10,7	0.
US National	1 wk ahead	Bin	percent	10,7	10,8	0.
US National	1 wk ahead	Bin	percent	10,8	10,9	0.
US National	1 wk ahead	Bin	percent	10,9	11	0.
US National	1 wk ahead	Bin	percent	11	11,1	0.
US National	1 wk ahead	Bin	percent	11,1	11,2	0.
US National	1 wk ahead	Bin	percent	11,2	11,3	0.
US National	1 wk ahead	Bin	percent	11,3	11,4	0.
US National	1 wk ahead	Bin	percent	11,4	11,5	0.
US National	1 wk ahead	Bin	percent	11,5	11,6	0.
US National	1 wk ahead	Bin	percent	11,6	11,7	0.
US National	1 wk ahead	Bin	percent	11,7	11,8	0.
US National	1 wk ahead	Bin	percent	11,8	11,9	0.
US National	1 wk ahead	Bin	percent	11,9	12	0.
US National	1 wk ahead	Bin	percent	12	12,1	0.
US National	1 wk ahead	Bin	percent	12,1	12,2	0.
US National	1 wk ahead	Bin	percent	12,2	12,3	0.
US National	1 wk ahead	Bin	percent	12,3	12,4	0.
US National	1 wk ahead	Bin	percent	12,4	12,5	0.
US National	1 wk ahead	Bin	percent	12,5	12,6	0.
US National	1 wk ahead	Bin	percent	12,6	12,7	0.
US National	1 wk ahead	Bin	percent	12,7	12,8	0.
US National	1 wk ahead	Bin	percent	12,8	12,9	0.
US National	1 wk ahead	Bin	percent	12,9	13	0.
US National	1 wk ahead	Bin	percent	13	100	0.
US National	2 wk ahead	Point	percent	NA	NA	0.8812000000000001
US National	2 wk ahead	Bin	percent	0	0,1	0.009495
US National	2 wk ahead	Bin	percent	0,1	0,2	0.020203
US National	2 wk ahead	Bin	percent	0,2	0,3	0.036361
US National	2 wk ahead	Bin	percent	0,3	0,4	0.055904999999999996
US National	2 wk ahead	Bin	percent	0,4	0,5	0.073906
US National	2 wk ahead	Bin	percent	0,5	0,6	0.08462399999999999
US National	2 wk ahead	Bin	percent	0,6	0,7	0.085268
US National	2 wk ahead	Bin	percent	0,7	0,8	0.078083
US National	2 wk ahead	Bin	percent	0,8	0,9	0.068357
US National	2 wk ahead	Bin	percent	0,9	1	0.060432
US National	2 wk ahead	Bin	percent	1	1,1	0.055378
US National	2 wk ahead	Bin	percent	1,1	1,2	0.051518999999999995
US National	2 wk ahead	Bin	percent	1,2	1,3	0.046694
US National	2 wk ahead	Bin	percent	1,3	1,4	0.040250999999999995
US National	2 wk ahead	Bin	percent	1,4	1,5	0.033139999999999996
US National	2 wk ahead	Bin	percent	1,5	1,6	0.026643999999999998
US National	2 wk ahead	Bin	percent	1,6	1,7	0.02154
US National	2 wk ahead	Bin	percent	1,7	1,8	0.018064
US National	2 wk ahead	Bin	percent	1,8	1,9	0.015913
US National	2 wk ahead	Bin	percent	1,9	2	0.014338
US National	2 wk ahead	Bin	percent	2	2,1	0.012671
US National	2 wk ahead	Bin	percent	2,1	2,2	0.010773999999999999
US National	2 wk ahead	Bin	percent	2,2	2,3	0.008877999999999999
US National	2 wk ahead	Bin	percent	2,3	2,4	0.007215
US National	2 wk ahead	Bin	percent	2,4	2,5	0.005914
US National	2 wk ahead	Bin	percent	2,5	2,6	0.004991
US National	2 wk ahead	Bin	percent	2,6	2,7	0.004299
US National	2 wk ahead	Bin	percent	2,7	2,8	0.0036339999999999996
US National	2 wk ahead	Bin	percent	2,8	2,9	0.003002
US National	2 wk ahead	Bin	percent	2,9	3	0.002724
US National	2 wk ahead	Bin	percent	3	3,1	0.003143
US National	2 wk ahead	Bin	percent	3,1	3,2	0.004154
US National	2 wk ahead	Bin	percent	3,2	3,3	0.005137
US National	2 wk ahead	Bin	percent	3,3	3,4	0.005455
US National	2 wk ahead	Bin	percent	3,4	3,5	0.004991
US National	2 wk ahead	Bin	percent	3,5	3,6	0.004149
US National	2 wk ahead	Bin	percent	3,6	3,7	0.003411
US National	2 wk ahead	Bin	percent	3,7	3,8	0.0029219999999999997
US National	2 wk ahead	Bin	percent	3,8	3,9	0.00248
US National	2 wk ahead	Bin	percent	3,9	4	0.001877
US National	2 wk ahead	Bin	percent	4	4,1	0.0011719999999999999
US National	2 wk ahead	Bin	percent	4,1	4,2	0.00058
US National	2 wk ahead	Bin	percent	4,2	4,3	0.000224
US National	2 wk ahead	Bin	percent	4,3	4,4	0.000067
US National	2 wk ahead	Bin	percent	4,4	4,5	0.000014999999999999999
US National	2 wk ahead	Bin	percent	4,5	4,6	3.e-6
US National	2 wk ahead	Bin	percent	4,6	4,7	0.
US National	2 wk ahead	Bin	percent	4,7	4,8	0.
US National	2 wk ahead	Bin	percent	4,8	4,9	0.
US National	2 wk ahead	Bin	percent	4,9	5	0.
US National	2 wk ahead	Bin	percent	5	5,1	0.
US National	2 wk ahead	Bin	percent	5,1	5,2	0.
US National	2 wk ahead	Bin	percent	5,2	5,3	0.
US National	2 wk ahead	Bin	percent	5,3	5,4	0.
US National	2 wk ahead	Bin	percent	5,4	5,5	0.
US National	2 wk ahead	Bin	percent	5,5	5,6	0.
US National	2 wk ahead	Bin	percent	5,6	5,7	0.
US National	2 wk ahead	Bin	percent	5,7	5,8	0.
US National	2 wk ahead	Bin	percent	5,8	5,9	0.
US National	2 wk ahead	Bin	percent	5,9	6	0.
US National	2 wk ahead	Bin	percent	6	6,1	0.
US National	2 wk ahead	Bin	percent	6,1	6,2	0.
US National	2 wk ahead	Bin	percent	6,2	6,3	0.
US National	2 wk ahead	Bin	percent	6,3	6,4	0.
US National	2 wk ahead	Bin	percent	6,4	6,5	0.
US National	2 wk ahead	Bin	percent	6,5	6,6	0.
US National	2 wk ahead	Bin	percent	6,6	6,7	0.
US National	2 wk ahead	Bin	percent	6,7	6,8	0.
US National	2 wk ahead	Bin	percent	6,8	6,9	0.
US National	2 wk ahead	Bin	percent	6,9	7	0.
US National	2 wk ahead	Bin	percent	7	7,1	0.
US National	2 wk ahead	Bin	percent	7,1	7,2	0.
US National	2 wk ahead	Bin	percent	7,2	7,3	0.
US National	2 wk ahead	Bin	percent	7,3	7,4	0.
US National	2 wk ahead	Bin	percent	7,4	7,5	0.
US National	2 wk ahead	Bin	percent	7,5	7,6	0.
US National	2 wk ahead	Bin	percent	7,6	7,7	0.
US National	2 wk ahead	Bin	percent	7,7	7,8	0.
US National	2 wk ahead	Bin	percent	7,8	7,9	0.
US National	2 wk ahead	Bin	percent	7,9	8	0.
US National	2 wk ahead	Bin	percent	8	8,1	0.
US National	2 wk ahead	Bin	percent	8,1	8,2	0.
US National	2 wk ahead	Bin	percent	8,2	8,3	0.
US National	2 wk ahead	Bin	percent	8,3	8,4	0.
US National	2 wk ahead	Bin	percent	8,4	8,5	0.
US National	2 wk ahead	Bin	percent	8,5	8,6	0.
US National	2 wk ahead	Bin	percent	8,6	8,7	0.
US National	2 wk ahead	Bin	percent	8,7	8,8	0.
US National	2 wk ahead	Bin	percent	8,8	8,9	0.
US National	2 wk ahead	Bin	percent	8,9	9	0.
US National	2 wk ahead	Bin	percent	9	9,1	0.
US National	2 wk ahead	Bin	percent	9,1	9,2	0.
US National	2 wk ahead	Bin	percent	9,2	9,3	0.
US National	2 wk ahead	Bin	percent	9,3	9,4	0.
US National	2 wk ahead	Bin	percent	9,4	9,5	0.
US National	2 wk ahead	Bin	percent	9,5	9,6	0.
US National	2 wk ahead	Bin	percent	9,6	9,7	0.
US National	2 wk ahead	Bin	percent	9,7	9,8	0.
US National	2 wk ahead	Bin	percent	9,8	9,9	0.
US National	2 wk ahead	Bin	percent	9,9	10	0.
US National	2 wk ahead	Bin	percent	10	10,1	0.
US National	2 wk ahead	Bin	percent	10,1	10,2	0.
US National	2 wk ahead	Bin	percent	10,2	10,3	0.
US National	2 wk ahead	Bin	percent	10,3	10,4	0.
US National	2 wk ahead	Bin	percent	10,4	10,5	0.
US National	2 wk ahead	Bin	percent	10,5	10,6	0.
US National	2 wk ahead	Bin	percent	10,6	10,7	0.
US National	2 wk ahead	Bin	percent	10,7	10,8	0.
US National	2 wk ahead	Bin	percent	10,8	10,9	0.
US National	2 wk ahead	Bin	percent	10,9	11	0.
US National	2 wk ahead	Bin	percent	11	11,1	0.
US National	2 wk ahead	Bin	percent	11,1	11,2	0.
US National	2 wk ahead	Bin	percent	11,2	11,3	0.
US National	2 wk ahead	Bin	percent	11,3	11,4	0.
US National	2 wk ahead	Bin	percent	11,4	11,5	0.
US National	2 wk ahead	Bin	percent	11,5	11,6	0.
US National	2 wk ahead	Bin	percent	11,6	11,7	0.
US National	2 wk ahead	Bin	percent	11,7	11,8	0.
US National	2 wk ahead	Bin	percent	11,8	11,9	0.
US National	2 wk ahead	Bin	percent	11,9	12	0.
US National	2 wk ahead	Bin	percent	12	12,1	0.
US National	2 wk ahead	Bin	percent	12,1	12,2	0.
US National	2 wk ahead	Bin	percent	12,2	12,3	0.
US National	2 wk ahead	Bin	percent	12,3	12,4	0.
US National	2 wk ahead	Bin	percent	12,4	12,5	0.
US National	2 wk ahead	Bin	percent	12,5	12,6	0.
US National	2 wk ahead	Bin	percent	12,6	12,7	0.
US National	2 wk ahead	Bin	percent	12,7	12,8	0.
US National	2 wk ahead	Bin	percent	12,8	12,9	0.
US National	2 wk ahead	Bin	percent	12,9	13	0.
US National	2 wk ahead	Bin	percent	13	100	0.
US National	3 wk ahead	Point	percent	NA	NA	0.7784000000000001
US National	3 wk ahead	Bin	percent	0	0,1	0.034365
US National	3 wk ahead	Bin	percent	0,1	0,2	0.052017
US National	3 wk ahead	Bin	percent	0,2	0,3	0.068325
US National	3 wk ahead	Bin	percent	0,3	0,4	0.078582
US National	3 wk ahead	Bin	percent	0,4	0,5	0.080343
US National	3 wk ahead	Bin	percent	0,5	0,6	0.074845
US National	3 wk ahead	Bin	percent	0,6	0,7	0.065899
US National	3 wk ahead	Bin	percent	0,7	0,8	0.057347999999999996
US National	3 wk ahead	Bin	percent	0,8	0,9	0.051172999999999996
US National	3 wk ahead	Bin	percent	0,9	1	0.047242
US National	3 wk ahead	Bin	percent	1	1,1	0.044246999999999995
US National	3 wk ahead	Bin	percent	1,1	1,2	0.04086
US National	3 wk ahead	Bin	percent	1,2	1,3	0.036486
US National	3 wk ahead	Bin	percent	1,3	1,4	0.031369
US National	3 wk ahead	Bin	percent	1,4	1,5	0.026163
US National	3 wk ahead	Bin	percent	1,5	1,6	0.021391
US National	3 wk ahead	Bin	percent	1,6	1,7	0.017249999999999998
US National	3 wk ahead	Bin	percent	1,7	1,8	0.013793999999999999
US National	3 wk ahead	Bin	percent	1,8	1,9	0.011156
US National	3 wk ahead	Bin	percent	1,9	2	0.009523
US National	3 wk ahead	Bin	percent	2	2,1	0.008863
US National	3 wk ahead	Bin	percent	2,1	2,2	0.008771
US National	3 wk ahead	Bin	percent	2,2	2,3	0.008649
US National	3 wk ahead	Bin	percent	2,3	2,4	0.008133
US National	3 wk ahead	Bin	percent	2,4	2,5	0.007332
US National	3 wk ahead	Bin	percent	2,5	2,6	0.006653
US National	3 wk ahead	Bin	percent	2,6	2,7	0.006359999999999999
US National	3 wk ahead	Bin	percent	2,7	2,8	0.006343
US National	3 wk ahead	Bin	percent	2,8	2,9	0.006239
US National	3 wk ahead	Bin	percent	2,9	3	0.005738
US National	3 wk ahead	Bin	percent	3	3,1	0.004784
US National	3 wk ahead	Bin	percent	3,1	3,2	0.003583
US National	3 wk ahead	Bin	percent	3,2	3,3	0.002466
US National	3 wk ahead	Bin	percent	3,3	3,4	0.0017209999999999999
US National	3 wk ahead	Bin	percent	3,4	3,5	0.0014609999999999998
US National	3 wk ahead	Bin	percent	3,5	3,6	0.0015719999999999998
US National	3 wk ahead	Bin	percent	3,6	3,7	0.001784
US National	3 wk ahead	Bin	percent	3,7	3,8	0.0018299999999999998
US National	3 wk ahead	Bin	percent	3,8	3,9	0.001606
US National	3 wk ahead	Bin	percent	3,9	4	0.001224
US National	3 wk ahead	Bin	percent	4	4,1	0.000909
US National	3 wk ahead	Bin	percent	4,1	4,2	0.00085
US National	3 wk ahead	Bin	percent	4,2	4,3	0.001109
US National	3 wk ahead	Bin	percent	4,3	4,4	0.0016079999999999998
US National	3 wk ahead	Bin	percent	4,4	4,5	0.002204
US National	3 wk ahead	Bin	percent	4,5	4,6	0.0027819999999999998
US National	3 wk ahead	Bin	percent	4,6	4,7	0.003306
US National	3 wk ahead	Bin	percent	4,7	4,8	0.003741
US National	3 wk ahead	Bin	percent	4,8	4,9	0.003961
US National	3 wk ahead	Bin	percent	4,9	5	0.0037849999999999997
US National	3 wk ahead	Bin	percent	5	5,1	0.00316
US National	3 wk ahead	Bin	percent	5,1	5,2	0.002257
US National	3 wk ahead	Bin	percent	5,2	5,3	0.001361
US National	3 wk ahead	Bin	percent	5,3	5,4	0.0006889999999999999
US National	3 wk ahead	Bin	percent	5,4	5,5	0.00029099999999999997
US National	3 wk ahead	Bin	percent	5,5	5,6	0.000103
US National	3 wk ahead	Bin	percent	5,6	5,7	0.000031
US National	3 wk ahead	Bin	percent	5,7	5,8	0.000013
US National	3 wk ahead	Bin	percent	5,8	5,9	0.000024999999999999998
US National	3 wk ahead	Bin	percent	5,9	6	0.000077
US National	3 wk ahead	Bin	percent	6	6,1	0.00020899999999999998
US National	3 wk ahead	Bin	percent	6,1	6,2	0.00047
US National	3 wk ahead	Bin	percent	6,2	6,3	0.0008749999999999999
US National	3 wk ahead	Bin	percent	6,3	6,4	0.001346
US National	3 wk ahead	Bin	percent	6,4	6,5	0.001709
US National	3 wk ahead	Bin	percent	6,5	6,6	0.001794
US National	3 wk ahead	Bin	percent	6,6	6,7	0.0015559999999999999
US National	3 wk ahead	Bin	percent	6,7	6,8	0.0011149999999999999
US National	3 wk ahead	Bin	percent	6,8	6,9	0.00066
US National	3 wk ahead	Bin	percent	6,9	7	0.000323
US National	3 wk ahead	Bin	percent	7	7,1	0.00013
US National	3 wk ahead	Bin	percent	7,1	7,2	0.000044
US National	3 wk ahead	Bin	percent	7,2	7,3	0.000012
US National	3 wk ahead	Bin	percent	7,3	7,4	3.e-6
US National	3 wk ahead	Bin	percent	7,4	7,5	1.e-6
US National	3 wk ahead	Bin	percent	7,5	7,6	0.
US National	3 wk ahead	Bin	percent	7,6	7,7	0.
US National	3 wk ahead	Bin	percent	7,7	7,8	0.
US National	3 wk ahead	Bin	percent	7,8	7,9	0.
US National	3 wk ahead	Bin	percent	7,9	8	0.
US National	3 wk ahead	Bin	percent	8	8,1	0.
US National	3 wk ahead	Bin	percent	8,1	8,2	0.
US National	3 wk ahead	Bin	percent	8,2	8,3	0.
US National	3 wk ahead	Bin	percent	8,3	8,4	0.
US National	3 wk ahead	Bin	percent	8,4	8,5	0.
US National	3 wk ahead	Bin	percent	8,5	8,6	0.
US National	3 wk ahead	Bin	percent	8,6	8,7	0.
US National	3 wk ahead	Bin	percent	8,7	8,8	0.
US National	3 wk ahead	Bin	percent	8,8	8,9	0.
US National	3 wk ahead	Bin	percent	8,9	9	0.
US National	3 wk ahead	Bin	percent	9	9,1	0.
US National	3 wk ahead	Bin	percent	9,1	9,2	0.
US National	3 wk ahead	Bin	percent	9,2	9,3	0.
US National	3 wk ahead	Bin	percent	9,3	9,4	0.
US National	3 wk ahead	Bin	percent	9,4	9,5	0.
US National	3 wk ahead	Bin	percent	9,5	9,6	0.
US National	3 wk ahead	Bin	percent	9,6	9,7	0.
US National	3 wk ahead	Bin	percent	9,7	9,8	0.
US National	3 wk ahead	Bin	percent	9,8	9,9	0.
US National	3 wk ahead	Bin	percent	9,9	10	0.
US National	3 wk ahead	Bin	percent	10	10,1	0.
US National	3 wk ahead	Bin	percent	10,1	10,2	0.
US National	3 wk ahead	Bin	percent	10,2	10,3	0.
US National	3 wk ahead	Bin	percent	10,3	10,4	0.
US National	3 wk ahead	Bin	percent	10,4	10,5	0.
US National	3 wk ahead	Bin	percent	10,5	10,6	0.
US National	3 wk ahead	Bin	percent	10,6	10,7	0.
US National	3 wk ahead	Bin	percent	10,7	10,8	0.
US National	3 wk ahead	Bin	percent	10,8	10,9	0.
US National	3 wk ahead	Bin	percent	10,9	11	0.
US National	3 wk ahead	Bin	percent	11	11,1	0.
US National	3 wk ahead	Bin	percent	11,1	11,2	0.
US National	3 wk ahead	Bin	percent	11,2	11,3	0.
US National	3 wk ahead	Bin	percent	11,3	11,4	0.
US National	3 wk ahead	Bin	percent	11,4	11,5	0.
US National	3 wk ahead	Bin	percent	11,5	11,6	0.
US National	3 wk ahead	Bin	percent	11,6	11,7	0.
US National	3 wk ahead	Bin	percent	11,7	11,8	0.
US National	3 wk ahead	Bin	percent	11,8	11,9	0.
US National	3 wk ahead	Bin	percent	11,9	12	0.
US National	3 wk ahead	Bin	percent	12	12,1	0.
US National	3 wk ahead	Bin	percent	12,1	12,2	0.
US National	3 wk ahead	Bin	percent	12,2	12,3	0.
US National	3 wk ahead	Bin	percent	12,3	12,4	0.
US National	3 wk ahead	Bin	percent	12,4	12,5	0.
US National	3 wk ahead	Bin	percent	12,5	12,6	0.
US National	3 wk ahead	Bin	percent	12,6	12,7	0.
US National	3 wk ahead	Bin	percent	12,7	12,8	0.
US National	3 wk ahead	Bin	percent	12,8	12,9	0.
US National	3 wk ahead	Bin	percent	12,9	13	0.
US National	3 wk ahead	Bin	percent	13	100	0.
US National	4 wk ahead	Point	percent	NA	NA	0.7316
US National	4 wk ahead	Bin	percent	0	0,1	0.054979999999999994
US National	4 wk ahead	Bin	percent	0,1	0,2	0.069677
US National	4 wk ahead	Bin	percent	0,2	0,3	0.078636
US National	4 wk ahead	Bin	percent	0,3	0,4	0.08008499999999999
US National	4 wk ahead	Bin	percent	0,4	0,5	0.07509199999999999
US National	4 wk ahead	Bin	percent	0,5	0,6	0.06669
US National	4 wk ahead	Bin	percent	0,6	0,7	0.058054999999999995
US National	4 wk ahead	Bin	percent	0,7	0,8	0.051060999999999995
US National	4 wk ahead	Bin	percent	0,8	0,9	0.045967999999999995
US National	4 wk ahead	Bin	percent	0,9	1	0.04201
US National	4 wk ahead	Bin	percent	1	1,1	0.038251
US National	4 wk ahead	Bin	percent	1,1	1,2	0.03419
US National	4 wk ahead	Bin	percent	1,2	1,3	0.029887
US National	4 wk ahead	Bin	percent	1,3	1,4	0.025698
US National	4 wk ahead	Bin	percent	1,4	1,5	0.021911
US National	4 wk ahead	Bin	percent	1,5	1,6	0.018567999999999998
US National	4 wk ahead	Bin	percent	1,6	1,7	0.015559
US National	4 wk ahead	Bin	percent	1,7	1,8	0.012832999999999999
US National	4 wk ahead	Bin	percent	1,8	1,9	0.010516
US National	4 wk ahead	Bin	percent	1,9	2	0.008825
US National	4 wk ahead	Bin	percent	2	2,1	0.007887
US National	4 wk ahead	Bin	percent	2,1	2,2	0.007613
US National	4 wk ahead	Bin	percent	2,2	2,3	0.007718999999999999
US National	4 wk ahead	Bin	percent	2,3	2,4	0.007865
US National	4 wk ahead	Bin	percent	2,4	2,5	0.0077989999999999995
US National	4 wk ahead	Bin	percent	2,5	2,6	0.007431999999999999
US National	4 wk ahead	Bin	percent	2,6	2,7	0.00682
US National	4 wk ahead	Bin	percent	2,7	2,8	0.006071
US National	4 wk ahead	Bin	percent	2,8	2,9	0.005285
US National	4 wk ahead	Bin	percent	2,9	3	0.004556999999999999
US National	4 wk ahead	Bin	percent	3	3,1	0.003998
US National	4 wk ahead	Bin	percent	3,1	3,2	0.003702
US National	4 wk ahead	Bin	percent	3,2	3,3	0.003669
US National	4 wk ahead	Bin	percent	3,3	3,4	0.003777
US National	4 wk ahead	Bin	percent	3,4	3,5	0.003852
US National	4 wk ahead	Bin	percent	3,5	3,6	0.003776
US National	4 wk ahead	Bin	percent	3,6	3,7	0.0035329999999999997
US National	4 wk ahead	Bin	percent	3,7	3,8	0.0031669999999999997
US National	4 wk ahead	Bin	percent	3,8	3,9	0.002714
US National	4 wk ahead	Bin	percent	3,9	4	0.00219
US National	4 wk ahead	Bin	percent	4	4,1	0.001625
US National	4 wk ahead	Bin	percent	4,1	4,2	0.001084
US National	4 wk ahead	Bin	percent	4,2	4,3	0.0006439999999999999
US National	4 wk ahead	Bin	percent	4,3	4,4	0.00035299999999999996
US National	4 wk ahead	Bin	percent	4,4	4,5	0.000224
US National	4 wk ahead	Bin	percent	4,5	4,6	0.000251
US National	4 wk ahead	Bin	percent	4,6	4,7	0.00043
US National	4 wk ahead	Bin	percent	4,7	4,8	0.0007459999999999999
US National	4 wk ahead	Bin	percent	4,8	4,9	0.001142
US National	4 wk ahead	Bin	percent	4,9	5	0.001508
US National	4 wk ahead	Bin	percent	5	5,1	0.0017159999999999999
US National	4 wk ahead	Bin	percent	5,1	5,2	0.0017029999999999999
US National	4 wk ahead	Bin	percent	5,2	5,3	0.0015229999999999998
US National	4 wk ahead	Bin	percent	5,3	5,4	0.0013239999999999999
US National	4 wk ahead	Bin	percent	5,4	5,5	0.0012569999999999999
US National	4 wk ahead	Bin	percent	5,5	5,6	0.00137
US National	4 wk ahead	Bin	percent	5,6	5,7	0.001581
US National	4 wk ahead	Bin	percent	5,7	5,8	0.00173
US National	4 wk ahead	Bin	percent	5,8	5,9	0.001689
US National	4 wk ahead	Bin	percent	5,9	6	0.001449
US National	4 wk ahead	Bin	percent	6	6,1	0.001124
US National	4 wk ahead	Bin	percent	6,1	6,2	0.00089
US National	4 wk ahead	Bin	percent	6,2	6,3	0.000906
US National	4 wk ahead	Bin	percent	6,3	6,4	0.001253
US National	4 wk ahead	Bin	percent	6,4	6,5	0.00189
US National	4 wk ahead	Bin	percent	6,5	6,6	0.002637
US National	4 wk ahead	Bin	percent	6,6	6,7	0.003217
US National	4 wk ahead	Bin	percent	6,7	6,8	0.003381
US National	4 wk ahead	Bin	percent	6,8	6,9	0.003052
US National	4 wk ahead	Bin	percent	6,9	7	0.0023639999999999998
US National	4 wk ahead	Bin	percent	7	7,1	0.001571
US National	4 wk ahead	Bin	percent	7,1	7,2	0.000895
US National	4 wk ahead	Bin	percent	7,2	7,3	0.000437
US National	4 wk ahead	Bin	percent	7,3	7,4	0.000183
US National	4 wk ahead	Bin	percent	7,4	7,5	0.00006599999999999999
US National	4 wk ahead	Bin	percent	7,5	7,6	0.000019999999999999998
US National	4 wk ahead	Bin	percent	7,6	7,7	4.9999999999999996e-6
US National	4 wk ahead	Bin	percent	7,7	7,8	1.e-6
US National	4 wk ahead	Bin	percent	7,8	7,9	0.
US National	4 wk ahead	Bin	percent	7,9	8	0.
US National	4 wk ahead	Bin	percent	8	8,1	0.
US National	4 wk ahead	Bin	percent	8,1	8,2	0.
US National	4 wk ahead	Bin	percent	8,2	8,3	1.e-6
US National	4 wk ahead	Bin	percent	8,3	8,4	4.9999999999999996e-6
US National	4 wk ahead	Bin	percent	8,4	8,5	0.000018999999999999998
US National	4 wk ahead	Bin	percent	8,5	8,6	0.000058
US National	4 wk ahead	Bin	percent	8,6	8,7	0.00015
US National	4 wk ahead	Bin	percent	8,7	8,8	0.00033099999999999997
US National	4 wk ahead	Bin	percent	8,8	8,9	0.000625
US National	4 wk ahead	Bin	percent	8,9	9	0.001011
US National	4 wk ahead	Bin	percent	9	9,1	0.0014
US National	4 wk ahead	Bin	percent	9,1	9,2	0.0016589999999999999
US National	4 wk ahead	Bin	percent	9,2	9,3	0.0016829999999999998
US National	4 wk ahead	Bin	percent	9,3	9,4	0.0014609999999999998
US National	4 wk ahead	Bin	percent	9,4	9,5	0.001086
US National	4 wk ahead	Bin	percent	9,5	9,6	0.000691
US National	4 wk ahead	Bin	percent	9,6	9,7	0.000377
US National	4 wk ahead	Bin	percent	9,7	9,8	0.000176
US National	4 wk ahead	Bin	percent	9,8	9,9	0.00007
US National	4 wk ahead	Bin	percent	9,9	10	0.000024
US National	4 wk ahead	Bin	percent	10	10,1	7.e-6
US National	4 wk ahead	Bin	percent	10,1	10,2	2.e-6
US National	4 wk ahead	Bin	percent	10,2	10,3	0.
US National	4 wk ahead	Bin	percent	10,3	10,4	0.
US National	4 wk ahead	Bin	percent	10,4	10,5	0.
US National	4 wk ahead	Bin	percent	10,5	10,6	0.
US National	4 wk ahead	Bin	percent	10,6	10,7	0.
US National	4 wk ahead	Bin	percent	10,7	10,8	0.
US National	4 wk ahead	Bin	percent	10,8	10,9	0.
US National	4 wk ahead	Bin	percent	10,9	11	0.
US National	4 wk ahead	Bin	percent	11	11,1	0.
US National	4 wk ahead	Bin	percent	11,1	11,2	0.
US National	4 wk ahead	Bin	percent	11,2	11,3	0.
US National	4 wk ahead	Bin	percent	11,3	11,4	0.
US National	4 wk ahead	Bin	percent	11,4	11,5	0.
US National	4 wk ahead	Bin	percent	11,5	11,6	0.
US National	4 wk ahead	Bin	percent	11,6	11,7	0.
US National	4 wk ahead	Bin	percent	11,7	11,8	0.
US National	4 wk ahead	Bin	percent	11,8	11,9	0.
US National	4 wk ahead	Bin	percent	11,9	12	0.
US National	4 wk ahead	Bin	percent	12	12,1	0.
US National	4 wk ahead	Bin	percent	12,1	12,2	0.
US National	4 wk ahead	Bin	percent	12,2	12,3	0.
US National	4 wk ahead	Bin	percent	12,3	12,4	0.
US National	4 wk ahead	Bin	percent	12,4	12,5	0.
US National	4 wk ahead	Bin	percent	12,5	12,6	0.
US National	4 wk ahead	Bin	percent	12,6	12,7	0.
US National	4 wk ahead	Bin	percent	12,7	12,8	0.
US National	4 wk ahead	Bin	percent	12,8	12,9	0.
US National	4 wk ahead	Bin	percent	12,9	13	0.
US National	4 wk ahead	Bin	percent	13	100	0.
