# Supplementary material for: Use of daily Internet search query data improves real-time projections of influenza epidemics
Source: J R Soc Interface. 2018 Oct 10;15(147):20180220. doi: 10.1098/rsif.2018.0220 (PMC6228485; doi:10.1098/rsif.2018.0220)
Supplement: Prediction results in FluChallenge format [file rsif20180220supp2.gz › Forecast-files/mss-15-wikiWEEKnoNOW/2014-EW48.csv]

Location	Target	Type	Unit	Bin_start_incl	Bin_end_notincl	Value
US National	1 wk ahead	Point	percent	NA	NA	2.9712000000000005
US National	1 wk ahead	Bin	percent	0	0.1	2.e-6
US National	1 wk ahead	Bin	percent	0.1	0.2	4.9999999999999996e-6
US National	1 wk ahead	Bin	percent	0.2	0.3	0.000013
US National	1 wk ahead	Bin	percent	0.3	0.4	0.000032999999999999996
US National	1 wk ahead	Bin	percent	0.4	0.5	0.000079
US National	1 wk ahead	Bin	percent	0.5	0.6	0.000178
US National	1 wk ahead	Bin	percent	0.6	0.7	0.00037299999999999996
US National	1 wk ahead	Bin	percent	0.7	0.8	0.00073
US National	1 wk ahead	Bin	percent	0.8	0.9	0.001334
US National	1 wk ahead	Bin	percent	0.9	1	0.002281
US National	1 wk ahead	Bin	percent	1	1.1	0.003658
US National	1 wk ahead	Bin	percent	1.1	1.2	0.005510999999999999
US National	1 wk ahead	Bin	percent	1.2	1.3	0.007826999999999999
US National	1 wk ahead	Bin	percent	1.3	1.4	0.010515
US National	1 wk ahead	Bin	percent	1.4	1.5	0.013425
US National	1 wk ahead	Bin	percent	1.5	1.6	0.016382999999999998
US National	1 wk ahead	Bin	percent	1.6	1.7	0.019237999999999998
US National	1 wk ahead	Bin	percent	1.7	1.8	0.021899
US National	1 wk ahead	Bin	percent	1.8	1.9	0.024346
US National	1 wk ahead	Bin	percent	1.9	2	0.026607
US National	1 wk ahead	Bin	percent	2	2.1	0.028731
US National	1 wk ahead	Bin	percent	2.1	2.2	0.030749
US National	1 wk ahead	Bin	percent	2.2	2.3	0.032660999999999996
US National	1 wk ahead	Bin	percent	2.3	2.4	0.034434
US National	1 wk ahead	Bin	percent	2.4	2.5	0.036017
US National	1 wk ahead	Bin	percent	2.5	2.6	0.03736
US National	1 wk ahead	Bin	percent	2.6	2.7	0.038426999999999996
US National	1 wk ahead	Bin	percent	2.7	2.8	0.039199
US National	1 wk ahead	Bin	percent	2.8	2.9	0.039667
US National	1 wk ahead	Bin	percent	2.9	3	0.039813
US National	1 wk ahead	Bin	percent	3	3.1	0.039598
US National	1 wk ahead	Bin	percent	3.1	3.2	0.038967
US National	1 wk ahead	Bin	percent	3.2	3.3	0.037878999999999996
US National	1 wk ahead	Bin	percent	3.3	3.4	0.036324999999999996
US National	1 wk ahead	Bin	percent	3.4	3.5	0.034340999999999997
US National	1 wk ahead	Bin	percent	3.5	3.6	0.032005
US National	1 wk ahead	Bin	percent	3.6	3.7	0.029422999999999998
US National	1 wk ahead	Bin	percent	3.7	3.8	0.026712999999999997
US National	1 wk ahead	Bin	percent	3.8	3.9	0.024003999999999998
US National	1 wk ahead	Bin	percent	3.9	4	0.021429999999999998
US National	1 wk ahead	Bin	percent	4	4.1	0.019115
US National	1 wk ahead	Bin	percent	4.1	4.2	0.017141
US National	1 wk ahead	Bin	percent	4.2	4.3	0.015529
US National	1 wk ahead	Bin	percent	4.3	4.4	0.01422
US National	1 wk ahead	Bin	percent	4.4	4.5	0.013087999999999999
US National	1 wk ahead	Bin	percent	4.5	4.6	0.011977999999999999
US National	1 wk ahead	Bin	percent	4.6	4.7	0.010756
US National	1 wk ahead	Bin	percent	4.7	4.8	0.009356
US National	1 wk ahead	Bin	percent	4.8	4.9	0.0078
US National	1 wk ahead	Bin	percent	4.9	5	0.006183999999999999
US National	1 wk ahead	Bin	percent	5	5.1	0.004648
US National	1 wk ahead	Bin	percent	5.1	5.2	0.003326
US National	1 wk ahead	Bin	percent	5.2	5.3	0.002313
US National	1 wk ahead	Bin	percent	5.3	5.4	0.001651
US National	1 wk ahead	Bin	percent	5.4	5.5	0.0013289999999999999
US National	1 wk ahead	Bin	percent	5.5	5.6	0.001294
US National	1 wk ahead	Bin	percent	5.6	5.7	0.001464
US National	1 wk ahead	Bin	percent	5.7	5.8	0.001741
US National	1 wk ahead	Bin	percent	5.8	5.9	0.002021
US National	1 wk ahead	Bin	percent	5.9	6	0.0022129999999999997
US National	1 wk ahead	Bin	percent	6	6.1	0.002254
US National	1 wk ahead	Bin	percent	6.1	6.2	0.002126
US National	1 wk ahead	Bin	percent	6.2	6.3	0.0018529999999999998
US National	1 wk ahead	Bin	percent	6.3	6.4	0.0014919999999999998
US National	1 wk ahead	Bin	percent	6.4	6.5	0.0011099999999999999
US National	1 wk ahead	Bin	percent	6.5	6.6	0.000762
US National	1 wk ahead	Bin	percent	6.6	6.7	0.000483
US National	1 wk ahead	Bin	percent	6.7	6.8	0.000283
US National	1 wk ahead	Bin	percent	6.8	6.9	0.000154
US National	1 wk ahead	Bin	percent	6.9	7	0.00007999999999999999
US National	1 wk ahead	Bin	percent	7	7.1	0.000044
US National	1 wk ahead	Bin	percent	7.1	7.2	0.000036
US National	1 wk ahead	Bin	percent	7.2	7.3	0.000051
US National	1 wk ahead	Bin	percent	7.3	7.4	0.000092
US National	1 wk ahead	Bin	percent	7.4	7.5	0.000164
US National	1 wk ahead	Bin	percent	7.5	7.6	0.00027499999999999996
US National	1 wk ahead	Bin	percent	7.6	7.7	0.000426
US National	1 wk ahead	Bin	percent	7.7	7.8	0.000609
US National	1 wk ahead	Bin	percent	7.8	7.9	0.000803
US National	1 wk ahead	Bin	percent	7.9	8	0.000976
US National	1 wk ahead	Bin	percent	8	8.1	0.001096
US National	1 wk ahead	Bin	percent	8.1	8.2	0.001134
US National	1 wk ahead	Bin	percent	8.2	8.3	0.0010819999999999998
US National	1 wk ahead	Bin	percent	8.3	8.4	0.000953
US National	1 wk ahead	Bin	percent	8.4	8.5	0.000774
US National	1 wk ahead	Bin	percent	8.5	8.6	0.00058
US National	1 wk ahead	Bin	percent	8.6	8.7	0.00039999999999999996
US National	1 wk ahead	Bin	percent	8.7	8.8	0.00025499999999999996
US National	1 wk ahead	Bin	percent	8.8	8.9	0.00015
US National	1 wk ahead	Bin	percent	8.9	9	0.00008099999999999999
US National	1 wk ahead	Bin	percent	9	9.1	0.000041
US National	1 wk ahead	Bin	percent	9.1	9.2	0.000018999999999999998
US National	1 wk ahead	Bin	percent	9.2	9.3	8.e-6
US National	1 wk ahead	Bin	percent	9.3	9.4	3.e-6
US National	1 wk ahead	Bin	percent	9.4	9.5	1.e-6
US National	1 wk ahead	Bin	percent	9.5	9.6	0.
US National	1 wk ahead	Bin	percent	9.6	9.7	0.
US National	1 wk ahead	Bin	percent	9.7	9.8	0.
US National	1 wk ahead	Bin	percent	9.8	9.9	0.
US National	1 wk ahead	Bin	percent	9.9	10	0.
US National	1 wk ahead	Bin	percent	10	10.1	0.
US National	1 wk ahead	Bin	percent	10.1	10.2	0.
US National	1 wk ahead	Bin	percent	10.2	10.3	0.
US National	1 wk ahead	Bin	percent	10.3	10.4	0.
US National	1 wk ahead	Bin	percent	10.4	10.5	0.
US National	1 wk ahead	Bin	percent	10.5	10.6	0.
US National	1 wk ahead	Bin	percent	10.6	10.7	0.
US National	1 wk ahead	Bin	percent	10.7	10.8	0.
US National	1 wk ahead	Bin	percent	10.8	10.9	0.
US National	1 wk ahead	Bin	percent	10.9	11	0.
US National	1 wk ahead	Bin	percent	11	11.1	0.
US National	1 wk ahead	Bin	percent	11.1	11.2	0.
US National	1 wk ahead	Bin	percent	11.2	11.3	0.
US National	1 wk ahead	Bin	percent	11.3	11.4	0.
US National	1 wk ahead	Bin	percent	11.4	11.5	0.
US National	1 wk ahead	Bin	percent	11.5	11.6	0.
US National	1 wk ahead	Bin	percent	11.6	11.7	0.
US National	1 wk ahead	Bin	percent	11.7	11.8	0.
US National	1 wk ahead	Bin	percent	11.8	11.9	0.
US National	1 wk ahead	Bin	percent	11.9	12	0.
US National	1 wk ahead	Bin	percent	12	12.1	0.
US National	1 wk ahead	Bin	percent	12.1	12.2	0.
US National	1 wk ahead	Bin	percent	12.2	12.3	0.
US National	1 wk ahead	Bin	percent	12.3	12.4	0.
US National	1 wk ahead	Bin	percent	12.4	12.5	0.
US National	1 wk ahead	Bin	percent	12.5	12.6	0.
US National	1 wk ahead	Bin	percent	12.6	12.7	0.
US National	1 wk ahead	Bin	percent	12.7	12.8	0.
US National	1 wk ahead	Bin	percent	12.8	12.9	0.
US National	1 wk ahead	Bin	percent	12.9	13	0.
US National	1 wk ahead	Bin	percent	13	100	0.
US National	2 wk ahead	Point	percent	NA	NA	4.1242
US National	2 wk ahead	Bin	percent	0	0.1	0.001906
US National	2 wk ahead	Bin	percent	0.1	0.2	0.002289
US National	2 wk ahead	Bin	percent	0.2	0.3	0.0027199999999999998
US National	2 wk ahead	Bin	percent	0.3	0.4	0.0031999999999999997
US National	2 wk ahead	Bin	percent	0.4	0.5	0.0037259999999999997
US National	2 wk ahead	Bin	percent	0.5	0.6	0.004297
US National	2 wk ahead	Bin	percent	0.6	0.7	0.0049099999999999994
US National	2 wk ahead	Bin	percent	0.7	0.8	0.00556
US National	2 wk ahead	Bin	percent	0.8	0.9	0.006241
US National	2 wk ahead	Bin	percent	0.9	1	0.006946
US National	2 wk ahead	Bin	percent	1	1.1	0.007669
US National	2 wk ahead	Bin	percent	1.1	1.2	0.008402999999999999
US National	2 wk ahead	Bin	percent	1.2	1.3	0.009139999999999999
US National	2 wk ahead	Bin	percent	1.3	1.4	0.009871999999999999
US National	2 wk ahead	Bin	percent	1.4	1.5	0.010594
US National	2 wk ahead	Bin	percent	1.5	1.6	0.011297
US National	2 wk ahead	Bin	percent	1.6	1.7	0.011977
US National	2 wk ahead	Bin	percent	1.7	1.8	0.012627
US National	2 wk ahead	Bin	percent	1.8	1.9	0.013243999999999999
US National	2 wk ahead	Bin	percent	1.9	2	0.013822
US National	2 wk ahead	Bin	percent	2	2.1	0.01436
US National	2 wk ahead	Bin	percent	2.1	2.2	0.014854
US National	2 wk ahead	Bin	percent	2.2	2.3	0.015302
US National	2 wk ahead	Bin	percent	2.3	2.4	0.015702999999999998
US National	2 wk ahead	Bin	percent	2.4	2.5	0.016057
US National	2 wk ahead	Bin	percent	2.5	2.6	0.016364
US National	2 wk ahead	Bin	percent	2.6	2.7	0.016623
US National	2 wk ahead	Bin	percent	2.7	2.8	0.016836
US National	2 wk ahead	Bin	percent	2.8	2.9	0.017002
US National	2 wk ahead	Bin	percent	2.9	3	0.017124999999999998
US National	2 wk ahead	Bin	percent	3	3.1	0.017204999999999998
US National	2 wk ahead	Bin	percent	3.1	3.2	0.017245
US National	2 wk ahead	Bin	percent	3.2	3.3	0.017244
US National	2 wk ahead	Bin	percent	3.3	3.4	0.017206
US National	2 wk ahead	Bin	percent	3.4	3.5	0.017131999999999998
US National	2 wk ahead	Bin	percent	3.5	3.6	0.017024
US National	2 wk ahead	Bin	percent	3.6	3.7	0.016883
US National	2 wk ahead	Bin	percent	3.7	3.8	0.016713
US National	2 wk ahead	Bin	percent	3.8	3.9	0.016514
US National	2 wk ahead	Bin	percent	3.9	4	0.016291
US National	2 wk ahead	Bin	percent	4	4.1	0.016044
US National	2 wk ahead	Bin	percent	4.1	4.2	0.015778
US National	2 wk ahead	Bin	percent	4.2	4.3	0.015496
US National	2 wk ahead	Bin	percent	4.3	4.4	0.015201
US National	2 wk ahead	Bin	percent	4.4	4.5	0.014894999999999999
US National	2 wk ahead	Bin	percent	4.5	4.6	0.014582999999999999
US National	2 wk ahead	Bin	percent	4.6	4.7	0.014266
US National	2 wk ahead	Bin	percent	4.7	4.8	0.013947
US National	2 wk ahead	Bin	percent	4.8	4.9	0.013628
US National	2 wk ahead	Bin	percent	4.9	5	0.013309999999999999
US National	2 wk ahead	Bin	percent	5	5.1	0.012992
US National	2 wk ahead	Bin	percent	5.1	5.2	0.012674999999999999
US National	2 wk ahead	Bin	percent	5.2	5.3	0.012358
US National	2 wk ahead	Bin	percent	5.3	5.4	0.012039
US National	2 wk ahead	Bin	percent	5.4	5.5	0.011718
US National	2 wk ahead	Bin	percent	5.5	5.6	0.011392
US National	2 wk ahead	Bin	percent	5.6	5.7	0.011061
US National	2 wk ahead	Bin	percent	5.7	5.8	0.010725
US National	2 wk ahead	Bin	percent	5.8	5.9	0.010381999999999999
US National	2 wk ahead	Bin	percent	5.9	6	0.010034
US National	2 wk ahead	Bin	percent	6	6.1	0.009681
US National	2 wk ahead	Bin	percent	6.1	6.2	0.009326
US National	2 wk ahead	Bin	percent	6.2	6.3	0.008969999999999999
US National	2 wk ahead	Bin	percent	6.3	6.4	0.008615
US National	2 wk ahead	Bin	percent	6.4	6.5	0.008263999999999999
US National	2 wk ahead	Bin	percent	6.5	6.6	0.00792
US National	2 wk ahead	Bin	percent	6.6	6.7	0.0075829999999999995
US National	2 wk ahead	Bin	percent	6.7	6.8	0.0072569999999999996
US National	2 wk ahead	Bin	percent	6.8	6.9	0.006940999999999999
US National	2 wk ahead	Bin	percent	6.9	7	0.006637
US National	2 wk ahead	Bin	percent	7	7.1	0.006345
US National	2 wk ahead	Bin	percent	7.1	7.2	0.006063
US National	2 wk ahead	Bin	percent	7.2	7.3	0.0057929999999999995
US National	2 wk ahead	Bin	percent	7.3	7.4	0.005533
US National	2 wk ahead	Bin	percent	7.4	7.5	0.005281999999999999
US National	2 wk ahead	Bin	percent	7.5	7.6	0.005042
US National	2 wk ahead	Bin	percent	7.6	7.7	0.004813
US National	2 wk ahead	Bin	percent	7.7	7.8	0.004595
US National	2 wk ahead	Bin	percent	7.8	7.9	0.00439
US National	2 wk ahead	Bin	percent	7.9	8	0.0042
US National	2 wk ahead	Bin	percent	8	8.1	0.004026
US National	2 wk ahead	Bin	percent	8.1	8.2	0.003871
US National	2 wk ahead	Bin	percent	8.2	8.3	0.0037359999999999997
US National	2 wk ahead	Bin	percent	8.3	8.4	0.003622
US National	2 wk ahead	Bin	percent	8.4	8.5	0.0035299999999999997
US National	2 wk ahead	Bin	percent	8.5	8.6	0.00346
US National	2 wk ahead	Bin	percent	8.6	8.7	0.0034089999999999997
US National	2 wk ahead	Bin	percent	8.7	8.8	0.0033759999999999997
US National	2 wk ahead	Bin	percent	8.8	8.9	0.0033569999999999997
US National	2 wk ahead	Bin	percent	8.9	9	0.003349
US National	2 wk ahead	Bin	percent	9	9.1	0.0033469999999999997
US National	2 wk ahead	Bin	percent	9.1	9.2	0.003345
US National	2 wk ahead	Bin	percent	9.2	9.3	0.003339
US National	2 wk ahead	Bin	percent	9.3	9.4	0.0033239999999999997
US National	2 wk ahead	Bin	percent	9.4	9.5	0.003296
US National	2 wk ahead	Bin	percent	9.5	9.6	0.0032519999999999997
US National	2 wk ahead	Bin	percent	9.6	9.7	0.003188
US National	2 wk ahead	Bin	percent	9.7	9.8	0.0031049999999999997
US National	2 wk ahead	Bin	percent	9.8	9.9	0.003002
US National	2 wk ahead	Bin	percent	9.9	10	0.002879
US National	2 wk ahead	Bin	percent	10	10.1	0.002738
US National	2 wk ahead	Bin	percent	10.1	10.2	0.002583
US National	2 wk ahead	Bin	percent	10.2	10.3	0.0024159999999999997
US National	2 wk ahead	Bin	percent	10.3	10.4	0.00224
US National	2 wk ahead	Bin	percent	10.4	10.5	0.002059
US National	2 wk ahead	Bin	percent	10.5	10.6	0.001877
US National	2 wk ahead	Bin	percent	10.6	10.7	0.001696
US National	2 wk ahead	Bin	percent	10.7	10.8	0.0015199999999999999
US National	2 wk ahead	Bin	percent	10.8	10.9	0.001352
US National	2 wk ahead	Bin	percent	10.9	11	0.001192
US National	2 wk ahead	Bin	percent	11	11.1	0.0010429999999999999
US National	2 wk ahead	Bin	percent	11.1	11.2	0.000905
US National	2 wk ahead	Bin	percent	11.2	11.3	0.000779
US National	2 wk ahead	Bin	percent	11.3	11.4	0.000665
US National	2 wk ahead	Bin	percent	11.4	11.5	0.0005639999999999999
US National	2 wk ahead	Bin	percent	11.5	11.6	0.000474
US National	2 wk ahead	Bin	percent	11.6	11.7	0.000395
US National	2 wk ahead	Bin	percent	11.7	11.8	0.000327
US National	2 wk ahead	Bin	percent	11.8	11.9	0.000269
US National	2 wk ahead	Bin	percent	11.9	12	0.00021899999999999998
US National	2 wk ahead	Bin	percent	12	12.1	0.000178
US National	2 wk ahead	Bin	percent	12.1	12.2	0.000144
US National	2 wk ahead	Bin	percent	12.2	12.3	0.000117
US National	2 wk ahead	Bin	percent	12.3	12.4	0.000096
US National	2 wk ahead	Bin	percent	12.4	12.5	0.00008099999999999999
US National	2 wk ahead	Bin	percent	12.5	12.6	0.00007
US National	2 wk ahead	Bin	percent	12.6	12.7	0.000064
US National	2 wk ahead	Bin	percent	12.7	12.8	0.000063
US National	2 wk ahead	Bin	percent	12.8	12.9	0.000065
US National	2 wk ahead	Bin	percent	12.9	13	0.000072
US National	2 wk ahead	Bin	percent	13	100	0.030025
US National	3 wk ahead	Point	percent	NA	NA	5.552200000000001
US National	3 wk ahead	Bin	percent	0	0.1	0.003526
US National	3 wk ahead	Bin	percent	0.1	0.2	0.003816
US National	3 wk ahead	Bin	percent	0.2	0.3	0.004115
US National	3 wk ahead	Bin	percent	0.3	0.4	0.004422
US National	3 wk ahead	Bin	percent	0.4	0.5	0.004735
US National	3 wk ahead	Bin	percent	0.5	0.6	0.0050539999999999995
US National	3 wk ahead	Bin	percent	0.6	0.7	0.005376
US National	3 wk ahead	Bin	percent	0.7	0.8	0.0057009999999999995
US National	3 wk ahead	Bin	percent	0.8	0.9	0.006026
US National	3 wk ahead	Bin	percent	0.9	1	0.00635
US National	3 wk ahead	Bin	percent	1	1.1	0.006672
US National	3 wk ahead	Bin	percent	1.1	1.2	0.00699
US National	3 wk ahead	Bin	percent	1.2	1.3	0.007303
US National	3 wk ahead	Bin	percent	1.3	1.4	0.007607999999999999
US National	3 wk ahead	Bin	percent	1.4	1.5	0.007904999999999999
US National	3 wk ahead	Bin	percent	1.5	1.6	0.008192
US National	3 wk ahead	Bin	percent	1.6	1.7	0.008468
US National	3 wk ahead	Bin	percent	1.7	1.8	0.008733
US National	3 wk ahead	Bin	percent	1.8	1.9	0.008983999999999999
US National	3 wk ahead	Bin	percent	1.9	2	0.009223
US National	3 wk ahead	Bin	percent	2	2.1	0.009446
US National	3 wk ahead	Bin	percent	2.1	2.2	0.009656
US National	3 wk ahead	Bin	percent	2.2	2.3	0.009849
US National	3 wk ahead	Bin	percent	2.3	2.4	0.010027999999999999
US National	3 wk ahead	Bin	percent	2.4	2.5	0.010191
US National	3 wk ahead	Bin	percent	2.5	2.6	0.010338
US National	3 wk ahead	Bin	percent	2.6	2.7	0.01047
US National	3 wk ahead	Bin	percent	2.7	2.8	0.010586
US National	3 wk ahead	Bin	percent	2.8	2.9	0.010688
US National	3 wk ahead	Bin	percent	2.9	3	0.010773999999999999
US National	3 wk ahead	Bin	percent	3	3.1	0.010846
US National	3 wk ahead	Bin	percent	3.1	3.2	0.010903999999999999
US National	3 wk ahead	Bin	percent	3.2	3.3	0.010948999999999999
US National	3 wk ahead	Bin	percent	3.3	3.4	0.01098
US National	3 wk ahead	Bin	percent	3.4	3.5	0.010999
US National	3 wk ahead	Bin	percent	3.5	3.6	0.011006
US National	3 wk ahead	Bin	percent	3.6	3.7	0.011002
US National	3 wk ahead	Bin	percent	3.7	3.8	0.010986
US National	3 wk ahead	Bin	percent	3.8	3.9	0.01096
US National	3 wk ahead	Bin	percent	3.9	4	0.010924
US National	3 wk ahead	Bin	percent	4	4.1	0.010879
US National	3 wk ahead	Bin	percent	4.1	4.2	0.010825
US National	3 wk ahead	Bin	percent	4.2	4.3	0.010761999999999999
US National	3 wk ahead	Bin	percent	4.3	4.4	0.010690999999999999
US National	3 wk ahead	Bin	percent	4.4	4.5	0.010613
US National	3 wk ahead	Bin	percent	4.5	4.6	0.010528
US National	3 wk ahead	Bin	percent	4.6	4.7	0.010437
US National	3 wk ahead	Bin	percent	4.7	4.8	0.010339
US National	3 wk ahead	Bin	percent	4.8	4.9	0.010236
US National	3 wk ahead	Bin	percent	4.9	5	0.010126999999999999
US National	3 wk ahead	Bin	percent	5	5.1	0.010014
US National	3 wk ahead	Bin	percent	5.1	5.2	0.009897
US National	3 wk ahead	Bin	percent	5.2	5.3	0.009776
US National	3 wk ahead	Bin	percent	5.3	5.4	0.009651
US National	3 wk ahead	Bin	percent	5.4	5.5	0.009524
US National	3 wk ahead	Bin	percent	5.5	5.6	0.009394999999999999
US National	3 wk ahead	Bin	percent	5.6	5.7	0.009264
US National	3 wk ahead	Bin	percent	5.7	5.8	0.009131
US National	3 wk ahead	Bin	percent	5.8	5.9	0.008997999999999999
US National	3 wk ahead	Bin	percent	5.9	6	0.008864
US National	3 wk ahead	Bin	percent	6	6.1	0.00873
US National	3 wk ahead	Bin	percent	6.1	6.2	0.008596
US National	3 wk ahead	Bin	percent	6.2	6.3	0.008463
US National	3 wk ahead	Bin	percent	6.3	6.4	0.008329999999999999
US National	3 wk ahead	Bin	percent	6.4	6.5	0.008199
US National	3 wk ahead	Bin	percent	6.5	6.6	0.008067999999999999
US National	3 wk ahead	Bin	percent	6.6	6.7	0.007939
US National	3 wk ahead	Bin	percent	6.7	6.8	0.0078119999999999995
US National	3 wk ahead	Bin	percent	6.8	6.9	0.007685999999999999
US National	3 wk ahead	Bin	percent	6.9	7	0.007561999999999999
US National	3 wk ahead	Bin	percent	7	7.1	0.007438999999999999
US National	3 wk ahead	Bin	percent	7.1	7.2	0.007318
US National	3 wk ahead	Bin	percent	7.2	7.3	0.0071979999999999995
US National	3 wk ahead	Bin	percent	7.3	7.4	0.0070799999999999995
US National	3 wk ahead	Bin	percent	7.4	7.5	0.006963
US National	3 wk ahead	Bin	percent	7.5	7.6	0.006847
US National	3 wk ahead	Bin	percent	7.6	7.7	0.006731999999999999
US National	3 wk ahead	Bin	percent	7.7	7.8	0.006618
US National	3 wk ahead	Bin	percent	7.8	7.9	0.0065049999999999995
US National	3 wk ahead	Bin	percent	7.9	8	0.006392
US National	3 wk ahead	Bin	percent	8	8.1	0.006281
US National	3 wk ahead	Bin	percent	8.1	8.2	0.00617
US National	3 wk ahead	Bin	percent	8.2	8.3	0.006059
US National	3 wk ahead	Bin	percent	8.3	8.4	0.0059499999999999996
US National	3 wk ahead	Bin	percent	8.4	8.5	0.005841
US National	3 wk ahead	Bin	percent	8.5	8.6	0.005732999999999999
US National	3 wk ahead	Bin	percent	8.6	8.7	0.005627
US National	3 wk ahead	Bin	percent	8.7	8.8	0.005521
US National	3 wk ahead	Bin	percent	8.8	8.9	0.005417
US National	3 wk ahead	Bin	percent	8.9	9	0.005314
US National	3 wk ahead	Bin	percent	9	9.1	0.005212
US National	3 wk ahead	Bin	percent	9.1	9.2	0.0051129999999999995
US National	3 wk ahead	Bin	percent	9.2	9.3	0.0050149999999999995
US National	3 wk ahead	Bin	percent	9.3	9.4	0.004919
US National	3 wk ahead	Bin	percent	9.4	9.5	0.0048259999999999996
US National	3 wk ahead	Bin	percent	9.5	9.6	0.0047339999999999995
US National	3 wk ahead	Bin	percent	9.6	9.7	0.004644
US National	3 wk ahead	Bin	percent	9.7	9.8	0.004556
US National	3 wk ahead	Bin	percent	9.8	9.9	0.004471
US National	3 wk ahead	Bin	percent	9.9	10	0.004386999999999999
US National	3 wk ahead	Bin	percent	10	10.1	0.004305
US National	3 wk ahead	Bin	percent	10.1	10.2	0.0042239999999999995
US National	3 wk ahead	Bin	percent	10.2	10.3	0.004144
US National	3 wk ahead	Bin	percent	10.3	10.4	0.004066
US National	3 wk ahead	Bin	percent	10.4	10.5	0.003988
US National	3 wk ahead	Bin	percent	10.5	10.6	0.0039109999999999995
US National	3 wk ahead	Bin	percent	10.6	10.7	0.0038339999999999997
US National	3 wk ahead	Bin	percent	10.7	10.8	0.003756
US National	3 wk ahead	Bin	percent	10.8	10.9	0.003679
US National	3 wk ahead	Bin	percent	10.9	11	0.003601
US National	3 wk ahead	Bin	percent	11	11.1	0.003521
US National	3 wk ahead	Bin	percent	11.1	11.2	0.003441
US National	3 wk ahead	Bin	percent	11.2	11.3	0.0033599999999999997
US National	3 wk ahead	Bin	percent	11.3	11.4	0.0032779999999999997
US National	3 wk ahead	Bin	percent	11.4	11.5	0.003194
US National	3 wk ahead	Bin	percent	11.5	11.6	0.003109
US National	3 wk ahead	Bin	percent	11.6	11.7	0.003023
US National	3 wk ahead	Bin	percent	11.7	11.8	0.002936
US National	3 wk ahead	Bin	percent	11.8	11.9	0.0028469999999999997
US National	3 wk ahead	Bin	percent	11.9	12	0.002758
US National	3 wk ahead	Bin	percent	12	12.1	0.002668
US National	3 wk ahead	Bin	percent	12.1	12.2	0.002578
US National	3 wk ahead	Bin	percent	12.2	12.3	0.0024879999999999998
US National	3 wk ahead	Bin	percent	12.3	12.4	0.002398
US National	3 wk ahead	Bin	percent	12.4	12.5	0.0023079999999999997
US National	3 wk ahead	Bin	percent	12.5	12.6	0.0022199999999999998
US National	3 wk ahead	Bin	percent	12.6	12.7	0.002133
US National	3 wk ahead	Bin	percent	12.7	12.8	0.002048
US National	3 wk ahead	Bin	percent	12.8	12.9	0.0019649999999999997
US National	3 wk ahead	Bin	percent	12.9	13	0.0018839999999999998
US National	3 wk ahead	Bin	percent	13	100	0.109335
US National	4 wk ahead	Point	percent	NA	NA	6.694200000000001
US National	4 wk ahead	Bin	percent	0	0.1	0.003766
US National	4 wk ahead	Bin	percent	0.1	0.2	0.00396
US National	4 wk ahead	Bin	percent	0.2	0.3	0.004156
US National	4 wk ahead	Bin	percent	0.3	0.4	0.004353
US National	4 wk ahead	Bin	percent	0.4	0.5	0.00455
US National	4 wk ahead	Bin	percent	0.5	0.6	0.004748
US National	4 wk ahead	Bin	percent	0.6	0.7	0.004945
US National	4 wk ahead	Bin	percent	0.7	0.8	0.005141
US National	4 wk ahead	Bin	percent	0.8	0.9	0.0053349999999999995
US National	4 wk ahead	Bin	percent	0.9	1	0.005527
US National	4 wk ahead	Bin	percent	1	1.1	0.005715
US National	4 wk ahead	Bin	percent	1.1	1.2	0.005901
US National	4 wk ahead	Bin	percent	1.2	1.3	0.006083
US National	4 wk ahead	Bin	percent	1.3	1.4	0.00626
US National	4 wk ahead	Bin	percent	1.4	1.5	0.006431999999999999
US National	4 wk ahead	Bin	percent	1.5	1.6	0.006599
US National	4 wk ahead	Bin	percent	1.6	1.7	0.006761
US National	4 wk ahead	Bin	percent	1.7	1.8	0.006915999999999999
US National	4 wk ahead	Bin	percent	1.8	1.9	0.007065
US National	4 wk ahead	Bin	percent	1.9	2	0.007208
US National	4 wk ahead	Bin	percent	2	2.1	0.007344
US National	4 wk ahead	Bin	percent	2.1	2.2	0.007473
US National	4 wk ahead	Bin	percent	2.2	2.3	0.007594
US National	4 wk ahead	Bin	percent	2.3	2.4	0.007709
US National	4 wk ahead	Bin	percent	2.4	2.5	0.007817
US National	4 wk ahead	Bin	percent	2.5	2.6	0.007917
US National	4 wk ahead	Bin	percent	2.6	2.7	0.00801
US National	4 wk ahead	Bin	percent	2.7	2.8	0.008095999999999999
US National	4 wk ahead	Bin	percent	2.8	2.9	0.008176
US National	4 wk ahead	Bin	percent	2.9	3	0.008248
US National	4 wk ahead	Bin	percent	3	3.1	0.008314
US National	4 wk ahead	Bin	percent	3.1	3.2	0.008373
US National	4 wk ahead	Bin	percent	3.2	3.3	0.008426
US National	4 wk ahead	Bin	percent	3.3	3.4	0.008473
US National	4 wk ahead	Bin	percent	3.4	3.5	0.008513
US National	4 wk ahead	Bin	percent	3.5	3.6	0.008548
US National	4 wk ahead	Bin	percent	3.6	3.7	0.008577999999999999
US National	4 wk ahead	Bin	percent	3.7	3.8	0.008603
US National	4 wk ahead	Bin	percent	3.8	3.9	0.008622
US National	4 wk ahead	Bin	percent	3.9	4	0.008636999999999999
US National	4 wk ahead	Bin	percent	4	4.1	0.008647
US National	4 wk ahead	Bin	percent	4.1	4.2	0.008653
US National	4 wk ahead	Bin	percent	4.2	4.3	0.008654
US National	4 wk ahead	Bin	percent	4.3	4.4	0.008652
US National	4 wk ahead	Bin	percent	4.4	4.5	0.008645
US National	4 wk ahead	Bin	percent	4.5	4.6	0.008636
US National	4 wk ahead	Bin	percent	4.6	4.7	0.008622
US National	4 wk ahead	Bin	percent	4.7	4.8	0.008605
US National	4 wk ahead	Bin	percent	4.8	4.9	0.008584999999999999
US National	4 wk ahead	Bin	percent	4.9	5	0.008561
US National	4 wk ahead	Bin	percent	5	5.1	0.008535
US National	4 wk ahead	Bin	percent	5.1	5.2	0.008505
US National	4 wk ahead	Bin	percent	5.2	5.3	0.008473
US National	4 wk ahead	Bin	percent	5.3	5.4	0.008438
US National	4 wk ahead	Bin	percent	5.4	5.5	0.0084
US National	4 wk ahead	Bin	percent	5.5	5.6	0.008359
US National	4 wk ahead	Bin	percent	5.6	5.7	0.008316
US National	4 wk ahead	Bin	percent	5.7	5.8	0.00827
US National	4 wk ahead	Bin	percent	5.8	5.9	0.008222
US National	4 wk ahead	Bin	percent	5.9	6	0.008172
US National	4 wk ahead	Bin	percent	6	6.1	0.008119
US National	4 wk ahead	Bin	percent	6.1	6.2	0.008064
US National	4 wk ahead	Bin	percent	6.2	6.3	0.008007
US National	4 wk ahead	Bin	percent	6.3	6.4	0.007948
US National	4 wk ahead	Bin	percent	6.4	6.5	0.007888
US National	4 wk ahead	Bin	percent	6.5	6.6	0.007825
US National	4 wk ahead	Bin	percent	6.6	6.7	0.007762
US National	4 wk ahead	Bin	percent	6.7	6.8	0.007697
US National	4 wk ahead	Bin	percent	6.8	6.9	0.00763
US National	4 wk ahead	Bin	percent	6.9	7	0.007562999999999999
US National	4 wk ahead	Bin	percent	7	7.1	0.007494
US National	4 wk ahead	Bin	percent	7.1	7.2	0.007424999999999999
US National	4 wk ahead	Bin	percent	7.2	7.3	0.007356
US National	4 wk ahead	Bin	percent	7.3	7.4	0.007285
US National	4 wk ahead	Bin	percent	7.4	7.5	0.007215
US National	4 wk ahead	Bin	percent	7.5	7.6	0.007143999999999999
US National	4 wk ahead	Bin	percent	7.6	7.7	0.007072999999999999
US National	4 wk ahead	Bin	percent	7.7	7.8	0.007003
US National	4 wk ahead	Bin	percent	7.8	7.9	0.006932
US National	4 wk ahead	Bin	percent	7.9	8	0.006862
US National	4 wk ahead	Bin	percent	8	8.1	0.006791999999999999
US National	4 wk ahead	Bin	percent	8.1	8.2	0.006723
US National	4 wk ahead	Bin	percent	8.2	8.3	0.006653999999999999
US National	4 wk ahead	Bin	percent	8.3	8.4	0.006586
US National	4 wk ahead	Bin	percent	8.4	8.5	0.0065179999999999995
US National	4 wk ahead	Bin	percent	8.5	8.6	0.006451
US National	4 wk ahead	Bin	percent	8.6	8.7	0.006385
US National	4 wk ahead	Bin	percent	8.7	8.8	0.006319
US National	4 wk ahead	Bin	percent	8.8	8.9	0.006254
US National	4 wk ahead	Bin	percent	8.9	9	0.006189
US National	4 wk ahead	Bin	percent	9	9.1	0.0061259999999999995
US National	4 wk ahead	Bin	percent	9.1	9.2	0.006062
US National	4 wk ahead	Bin	percent	9.2	9.3	0.005999
US National	4 wk ahead	Bin	percent	9.3	9.4	0.005937
US National	4 wk ahead	Bin	percent	9.4	9.5	0.005875
US National	4 wk ahead	Bin	percent	9.5	9.6	0.005813
US National	4 wk ahead	Bin	percent	9.6	9.7	0.005752
US National	4 wk ahead	Bin	percent	9.7	9.8	0.005691
US National	4 wk ahead	Bin	percent	9.8	9.9	0.0056289999999999995
US National	4 wk ahead	Bin	percent	9.9	10	0.005568
US National	4 wk ahead	Bin	percent	10	10.1	0.005507
US National	4 wk ahead	Bin	percent	10.1	10.2	0.0054459999999999995
US National	4 wk ahead	Bin	percent	10.2	10.3	0.005384
US National	4 wk ahead	Bin	percent	10.3	10.4	0.0053219999999999995
US National	4 wk ahead	Bin	percent	10.4	10.5	0.00526
US National	4 wk ahead	Bin	percent	10.5	10.6	0.0051979999999999995
US National	4 wk ahead	Bin	percent	10.6	10.7	0.005135
US National	4 wk ahead	Bin	percent	10.7	10.8	0.005071
US National	4 wk ahead	Bin	percent	10.8	10.9	0.005007999999999999
US National	4 wk ahead	Bin	percent	10.9	11	0.0049429999999999995
US National	4 wk ahead	Bin	percent	11	11.1	0.0048779999999999995
US National	4 wk ahead	Bin	percent	11.1	11.2	0.004813
US National	4 wk ahead	Bin	percent	11.2	11.3	0.004746
US National	4 wk ahead	Bin	percent	11.3	11.4	0.004679
US National	4 wk ahead	Bin	percent	11.4	11.5	0.004612
US National	4 wk ahead	Bin	percent	11.5	11.6	0.004543999999999999
US National	4 wk ahead	Bin	percent	11.6	11.7	0.004475
US National	4 wk ahead	Bin	percent	11.7	11.8	0.004405
US National	4 wk ahead	Bin	percent	11.8	11.9	0.004334
US National	4 wk ahead	Bin	percent	11.9	12	0.004262999999999999
US National	4 wk ahead	Bin	percent	12	12.1	0.00419
US National	4 wk ahead	Bin	percent	12.1	12.2	0.004117
US National	4 wk ahead	Bin	percent	12.2	12.3	0.004043
US National	4 wk ahead	Bin	percent	12.3	12.4	0.003968
US National	4 wk ahead	Bin	percent	12.4	12.5	0.0038929999999999998
US National	4 wk ahead	Bin	percent	12.5	12.6	0.003816
US National	4 wk ahead	Bin	percent	12.6	12.7	0.0037389999999999997
US National	4 wk ahead	Bin	percent	12.7	12.8	0.0036599999999999996
US National	4 wk ahead	Bin	percent	12.8	12.9	0.003581
US National	4 wk ahead	Bin	percent	12.9	13	0.0035009999999999998
US National	4 wk ahead	Bin	percent	13	100	0.145014
