# Supplementary material for: Use of daily Internet search query data improves real-time projections of influenza epidemics
Source: J R Soc Interface. 2018 Oct 10;15(147):20180220. doi: 10.1098/rsif.2018.0220 (PMC6228485; doi:10.1098/rsif.2018.0220)
Supplement: Prediction results in FluChallenge format [file rsif20180220supp2.gz › Forecast-files/mss-15-wikiWEEKnoNOW/7-15_paramrep.txt]

{"LL"	{48.141497452653596	189.56682766266303	367.9656021494186	454.8159290270961}}
{"DD"	{2.7018800637437037	4.02211551419877	5.829901076538441	6.60197087906832}}
{"R0max"	{1.5520953889917513	2.062840285115797	2.9934462702588407	3.61148052723828}}
{"R0min"	{0.8199848287489847	0.8712050668508509	0.9787132568543497	1.0566004431359504}}
{"Inf"	{2064.2171881934723	3219.3681206096626	4529.1372858983805	5269.805264925692}}
{"Sus"	{44470.05131258981	48644.76836996245	58729.29331577589	74735.58859012452}}
{"R0(t)"	{1.2357984024050195	1.492267289761334	1.9248135793912118	2.2052521502209816}}
{"Reff"	{0.7452343030777628	0.8125106503432862	1.0168797281037476	1.142033929645525}}
