# Supplementary material for: Use of daily Internet search query data improves real-time projections of influenza epidemics
Source: J R Soc Interface. 2018 Oct 10;15(147):20180220. doi: 10.1098/rsif.2018.0220 (PMC6228485; doi:10.1098/rsif.2018.0220)
Supplement: Prediction results in FluChallenge format [file rsif20180220supp2.gz › Forecast-files/mss-15-wikiWEEKnoNOW/2012-EW12.csv]

Location	Target	Type	Unit	Bin_start_incl	Bin_end_notincl	Value
US National	1 wk ahead	Point	percent	NA	NA	2.9288000000000003
US National	1 wk ahead	Bin	percent	0	0,1	0.
US National	1 wk ahead	Bin	percent	0,1	0,2	0.
US National	1 wk ahead	Bin	percent	0,2	0,3	0.
US National	1 wk ahead	Bin	percent	0,3	0,4	0.
US National	1 wk ahead	Bin	percent	0,4	0,5	1.e-6
US National	1 wk ahead	Bin	percent	0,5	0,6	3.e-6
US National	1 wk ahead	Bin	percent	0,6	0,7	0.000011
US National	1 wk ahead	Bin	percent	0,7	0,8	0.000036
US National	1 wk ahead	Bin	percent	0,8	0,9	0.000099
US National	1 wk ahead	Bin	percent	0,9	1	0.000243
US National	1 wk ahead	Bin	percent	1	1,1	0.000534
US National	1 wk ahead	Bin	percent	1,1	1,2	0.001057
US National	1 wk ahead	Bin	percent	1,2	1,3	0.0018939999999999999
US National	1 wk ahead	Bin	percent	1,3	1,4	0.0031179999999999997
US National	1 wk ahead	Bin	percent	1,4	1,5	0.004782
US National	1 wk ahead	Bin	percent	1,5	1,6	0.006952
US National	1 wk ahead	Bin	percent	1,6	1,7	0.009718
US National	1 wk ahead	Bin	percent	1,7	1,8	0.013177
US National	1 wk ahead	Bin	percent	1,8	1,9	0.017360999999999998
US National	1 wk ahead	Bin	percent	1,9	2	0.02216
US National	1 wk ahead	Bin	percent	2	2,1	0.027327999999999998
US National	1 wk ahead	Bin	percent	2,1	2,2	0.032572
US National	1 wk ahead	Bin	percent	2,2	2,3	0.037681
US National	1 wk ahead	Bin	percent	2,3	2,4	0.042559
US National	1 wk ahead	Bin	percent	2,4	2,5	0.047126999999999995
US National	1 wk ahead	Bin	percent	2,5	2,6	0.051164
US National	1 wk ahead	Bin	percent	2,6	2,7	0.054215
US National	1 wk ahead	Bin	percent	2,7	2,8	0.055687
US National	1 wk ahead	Bin	percent	2,8	2,9	0.055078999999999996
US National	1 wk ahead	Bin	percent	2,9	3	0.052238
US National	1 wk ahead	Bin	percent	3	3,1	0.047525
US National	1 wk ahead	Bin	percent	3,1	3,2	0.041736999999999996
US National	1 wk ahead	Bin	percent	3,2	3,3	0.035847
US National	1 wk ahead	Bin	percent	3,3	3,4	0.030633999999999998
US National	1 wk ahead	Bin	percent	3,4	3,5	0.026470999999999998
US National	1 wk ahead	Bin	percent	3,5	3,6	0.02333
US National	1 wk ahead	Bin	percent	3,6	3,7	0.020981
US National	1 wk ahead	Bin	percent	3,7	3,8	0.019173
US National	1 wk ahead	Bin	percent	3,8	3,9	0.017710999999999998
US National	1 wk ahead	Bin	percent	3,9	4	0.01644
US National	1 wk ahead	Bin	percent	4	4,1	0.015215999999999999
US National	1 wk ahead	Bin	percent	4,1	4,2	0.013923
US National	1 wk ahead	Bin	percent	4,2	4,3	0.012516
US National	1 wk ahead	Bin	percent	4,3	4,4	0.011042
US National	1 wk ahead	Bin	percent	4,4	4,5	0.009627
US National	1 wk ahead	Bin	percent	4,5	4,6	0.008425
US National	1 wk ahead	Bin	percent	4,6	4,7	0.007555999999999999
US National	1 wk ahead	Bin	percent	4,7	4,8	0.007069
US National	1 wk ahead	Bin	percent	4,8	4,9	0.006927999999999999
US National	1 wk ahead	Bin	percent	4,9	5	0.007017
US National	1 wk ahead	Bin	percent	5	5,1	0.007167
US National	1 wk ahead	Bin	percent	5,1	5,2	0.007215
US National	1 wk ahead	Bin	percent	5,2	5,3	0.007072999999999999
US National	1 wk ahead	Bin	percent	5,3	5,4	0.006771
US National	1 wk ahead	Bin	percent	5,4	5,5	0.006403
US National	1 wk ahead	Bin	percent	5,5	5,6	0.006029
US National	1 wk ahead	Bin	percent	5,6	5,7	0.0056099999999999995
US National	1 wk ahead	Bin	percent	5,7	5,8	0.005039999999999999
US National	1 wk ahead	Bin	percent	5,8	5,9	0.004251
US National	1 wk ahead	Bin	percent	5,9	6	0.0032879999999999997
US National	1 wk ahead	Bin	percent	6	6,1	0.002296
US National	1 wk ahead	Bin	percent	6,1	6,2	0.001434
US National	1 wk ahead	Bin	percent	6,2	6,3	0.000797
US National	1 wk ahead	Bin	percent	6,3	6,4	0.00039299999999999996
US National	1 wk ahead	Bin	percent	6,4	6,5	0.00017099999999999998
US National	1 wk ahead	Bin	percent	6,5	6,6	0.00006599999999999999
US National	1 wk ahead	Bin	percent	6,6	6,7	0.000023
US National	1 wk ahead	Bin	percent	6,7	6,8	7.e-6
US National	1 wk ahead	Bin	percent	6,8	6,9	2.e-6
US National	1 wk ahead	Bin	percent	6,9	7	0.
US National	1 wk ahead	Bin	percent	7	7,1	0.
US National	1 wk ahead	Bin	percent	7,1	7,2	0.
US National	1 wk ahead	Bin	percent	7,2	7,3	0.
US National	1 wk ahead	Bin	percent	7,3	7,4	0.
US National	1 wk ahead	Bin	percent	7,4	7,5	0.
US National	1 wk ahead	Bin	percent	7,5	7,6	0.
US National	1 wk ahead	Bin	percent	7,6	7,7	0.
US National	1 wk ahead	Bin	percent	7,7	7,8	0.
US National	1 wk ahead	Bin	percent	7,8	7,9	0.
US National	1 wk ahead	Bin	percent	7,9	8	0.
US National	1 wk ahead	Bin	percent	8	8,1	0.
US National	1 wk ahead	Bin	percent	8,1	8,2	0.
US National	1 wk ahead	Bin	percent	8,2	8,3	0.
US National	1 wk ahead	Bin	percent	8,3	8,4	0.
US National	1 wk ahead	Bin	percent	8,4	8,5	0.
US National	1 wk ahead	Bin	percent	8,5	8,6	0.
US National	1 wk ahead	Bin	percent	8,6	8,7	1.e-6
US National	1 wk ahead	Bin	percent	8,7	8,8	3.e-6
US National	1 wk ahead	Bin	percent	8,8	8,9	9.e-6
US National	1 wk ahead	Bin	percent	8,9	9	0.000024999999999999998
US National	1 wk ahead	Bin	percent	9	9,1	0.00006599999999999999
US National	1 wk ahead	Bin	percent	9,1	9,2	0.00015099999999999998
US National	1 wk ahead	Bin	percent	9,2	9,3	0.00030199999999999997
US National	1 wk ahead	Bin	percent	9,3	9,4	0.000534
US National	1 wk ahead	Bin	percent	9,4	9,5	0.000828
US National	1 wk ahead	Bin	percent	9,5	9,6	0.00113
US National	1 wk ahead	Bin	percent	9,6	9,7	0.001356
US National	1 wk ahead	Bin	percent	9,7	9,8	0.0014299999999999998
US National	1 wk ahead	Bin	percent	9,8	9,9	0.0013269999999999998
US National	1 wk ahead	Bin	percent	9,9	10	0.0010819999999999998
US National	1 wk ahead	Bin	percent	10	10,1	0.000776
US National	1 wk ahead	Bin	percent	10,1	10,2	0.000489
US National	1 wk ahead	Bin	percent	10,2	10,3	0.000271
US National	1 wk ahead	Bin	percent	10,3	10,4	0.00013199999999999998
US National	1 wk ahead	Bin	percent	10,4	10,5	0.000056999999999999996
US National	1 wk ahead	Bin	percent	10,5	10,6	0.000021
US National	1 wk ahead	Bin	percent	10,6	10,7	7.e-6
US National	1 wk ahead	Bin	percent	10,7	10,8	2.e-6
US National	1 wk ahead	Bin	percent	10,8	10,9	1.e-6
US National	1 wk ahead	Bin	percent	10,9	11	0.
US National	1 wk ahead	Bin	percent	11	11,1	0.
US National	1 wk ahead	Bin	percent	11,1	11,2	0.
US National	1 wk ahead	Bin	percent	11,2	11,3	0.
US National	1 wk ahead	Bin	percent	11,3	11,4	0.
US National	1 wk ahead	Bin	percent	11,4	11,5	0.
US National	1 wk ahead	Bin	percent	11,5	11,6	0.
US National	1 wk ahead	Bin	percent	11,6	11,7	0.
US National	1 wk ahead	Bin	percent	11,7	11,8	0.
US National	1 wk ahead	Bin	percent	11,8	11,9	2.e-6
US National	1 wk ahead	Bin	percent	11,9	12	7.e-6
US National	1 wk ahead	Bin	percent	12	12,1	0.000021
US National	1 wk ahead	Bin	percent	12,1	12,2	0.000054999999999999995
US National	1 wk ahead	Bin	percent	12,2	12,3	0.000128
US National	1 wk ahead	Bin	percent	12,3	12,4	0.000265
US National	1 wk ahead	Bin	percent	12,4	12,5	0.00047999999999999996
US National	1 wk ahead	Bin	percent	12,5	12,6	0.000765
US National	1 wk ahead	Bin	percent	12,6	12,7	0.001072
US National	1 wk ahead	Bin	percent	12,7	12,8	0.00132
US National	1 wk ahead	Bin	percent	12,8	12,9	0.0014299999999999998
US National	1 wk ahead	Bin	percent	12,9	13	0.001362
US National	1 wk ahead	Bin	percent	13	100	0.003093
US National	2 wk ahead	Point	percent	NA	NA	2.958
US National	2 wk ahead	Bin	percent	0	0,1	0.00039299999999999996
US National	2 wk ahead	Bin	percent	0,1	0,2	0.0006
US National	2 wk ahead	Bin	percent	0,2	0,3	0.000891
US National	2 wk ahead	Bin	percent	0,3	0,4	0.001286
US National	2 wk ahead	Bin	percent	0,4	0,5	0.00181
US National	2 wk ahead	Bin	percent	0,5	0,6	0.002482
US National	2 wk ahead	Bin	percent	0,6	0,7	0.0033239999999999997
US National	2 wk ahead	Bin	percent	0,7	0,8	0.004346
US National	2 wk ahead	Bin	percent	0,8	0,9	0.005559
US National	2 wk ahead	Bin	percent	0,9	1	0.0069619999999999994
US National	2 wk ahead	Bin	percent	1	1,1	0.008546
US National	2 wk ahead	Bin	percent	1,1	1,2	0.010294
US National	2 wk ahead	Bin	percent	1,2	1,3	0.012178
US National	2 wk ahead	Bin	percent	1,3	1,4	0.014171
US National	2 wk ahead	Bin	percent	1,4	1,5	0.016234
US National	2 wk ahead	Bin	percent	1,5	1,6	0.018331
US National	2 wk ahead	Bin	percent	1,6	1,7	0.020426
US National	2 wk ahead	Bin	percent	1,7	1,8	0.02248
US National	2 wk ahead	Bin	percent	1,8	1,9	0.02446
US National	2 wk ahead	Bin	percent	1,9	2	0.026327999999999997
US National	2 wk ahead	Bin	percent	2	2,1	0.028044999999999997
US National	2 wk ahead	Bin	percent	2,1	2,2	0.029573
US National	2 wk ahead	Bin	percent	2,2	2,3	0.030858999999999998
US National	2 wk ahead	Bin	percent	2,3	2,4	0.031861
US National	2 wk ahead	Bin	percent	2,4	2,5	0.032518
US National	2 wk ahead	Bin	percent	2,5	2,6	0.032796
US National	2 wk ahead	Bin	percent	2,6	2,7	0.032652
US National	2 wk ahead	Bin	percent	2,7	2,8	0.032078999999999996
US National	2 wk ahead	Bin	percent	2,8	2,9	0.031084999999999998
US National	2 wk ahead	Bin	percent	2,9	3	0.029712
US National	2 wk ahead	Bin	percent	3	3,1	0.02803
US National	2 wk ahead	Bin	percent	3,1	3,2	0.026123999999999998
US National	2 wk ahead	Bin	percent	3,2	3,3	0.0241
US National	2 wk ahead	Bin	percent	3,3	3,4	0.022060999999999997
US National	2 wk ahead	Bin	percent	3,4	3,5	0.020099
US National	2 wk ahead	Bin	percent	3,5	3,6	0.018289
US National	2 wk ahead	Bin	percent	3,6	3,7	0.016672
US National	2 wk ahead	Bin	percent	3,7	3,8	0.015267999999999999
US National	2 wk ahead	Bin	percent	3,8	3,9	0.014069
US National	2 wk ahead	Bin	percent	3,9	4	0.013045
US National	2 wk ahead	Bin	percent	4	4,1	0.012164999999999999
US National	2 wk ahead	Bin	percent	4,1	4,2	0.011387999999999999
US National	2 wk ahead	Bin	percent	4,2	4,3	0.010687
US National	2 wk ahead	Bin	percent	4,3	4,4	0.010043
US National	2 wk ahead	Bin	percent	4,4	4,5	0.009451
US National	2 wk ahead	Bin	percent	4,5	4,6	0.008912
US National	2 wk ahead	Bin	percent	4,6	4,7	0.008435999999999999
US National	2 wk ahead	Bin	percent	4,7	4,8	0.008029
US National	2 wk ahead	Bin	percent	4,8	4,9	0.007692999999999999
US National	2 wk ahead	Bin	percent	4,9	5	0.007424
US National	2 wk ahead	Bin	percent	5	5,1	0.007208
US National	2 wk ahead	Bin	percent	5,1	5,2	0.007026999999999999
US National	2 wk ahead	Bin	percent	5,2	5,3	0.006856999999999999
US National	2 wk ahead	Bin	percent	5,3	5,4	0.006677
US National	2 wk ahead	Bin	percent	5,4	5,5	0.006467
US National	2 wk ahead	Bin	percent	5,5	5,6	0.006214
US National	2 wk ahead	Bin	percent	5,6	5,7	0.005913
US National	2 wk ahead	Bin	percent	5,7	5,8	0.005562999999999999
US National	2 wk ahead	Bin	percent	5,8	5,9	0.005170999999999999
US National	2 wk ahead	Bin	percent	5,9	6	0.004749
US National	2 wk ahead	Bin	percent	6	6,1	0.004312
US National	2 wk ahead	Bin	percent	6,1	6,2	0.0038759999999999997
US National	2 wk ahead	Bin	percent	6,2	6,3	0.003462
US National	2 wk ahead	Bin	percent	6,3	6,4	0.003088
US National	2 wk ahead	Bin	percent	6,4	6,5	0.002773
US National	2 wk ahead	Bin	percent	6,5	6,6	0.002529
US National	2 wk ahead	Bin	percent	6,6	6,7	0.002368
US National	2 wk ahead	Bin	percent	6,7	6,8	0.002294
US National	2 wk ahead	Bin	percent	6,8	6,9	0.0023
US National	2 wk ahead	Bin	percent	6,9	7	0.002378
US National	2 wk ahead	Bin	percent	7	7,1	0.002508
US National	2 wk ahead	Bin	percent	7,1	7,2	0.00267
US National	2 wk ahead	Bin	percent	7,2	7,3	0.002839
US National	2 wk ahead	Bin	percent	7,3	7,4	0.002995
US National	2 wk ahead	Bin	percent	7,4	7,5	0.00312
US National	2 wk ahead	Bin	percent	7,5	7,6	0.003202
US National	2 wk ahead	Bin	percent	7,6	7,7	0.0032359999999999997
US National	2 wk ahead	Bin	percent	7,7	7,8	0.003225
US National	2 wk ahead	Bin	percent	7,8	7,9	0.003176
US National	2 wk ahead	Bin	percent	7,9	8	0.0031019999999999997
US National	2 wk ahead	Bin	percent	8	8,1	0.0030169999999999997
US National	2 wk ahead	Bin	percent	8,1	8,2	0.0029319999999999997
US National	2 wk ahead	Bin	percent	8,2	8,3	0.0028599999999999997
US National	2 wk ahead	Bin	percent	8,3	8,4	0.002809
US National	2 wk ahead	Bin	percent	8,4	8,5	0.00278
US National	2 wk ahead	Bin	percent	8,5	8,6	0.00277
US National	2 wk ahead	Bin	percent	8,6	8,7	0.002774
US National	2 wk ahead	Bin	percent	8,7	8,8	0.002778
US National	2 wk ahead	Bin	percent	8,8	8,9	0.002771
US National	2 wk ahead	Bin	percent	8,9	9	0.002742
US National	2 wk ahead	Bin	percent	9	9,1	0.002683
US National	2 wk ahead	Bin	percent	9,1	9,2	0.00259
US National	2 wk ahead	Bin	percent	9,2	9,3	0.002464
US National	2 wk ahead	Bin	percent	9,3	9,4	0.0023109999999999997
US National	2 wk ahead	Bin	percent	9,4	9,5	0.002141
US National	2 wk ahead	Bin	percent	9,5	9,6	0.001961
US National	2 wk ahead	Bin	percent	9,6	9,7	0.00178
US National	2 wk ahead	Bin	percent	9,7	9,8	0.001604
US National	2 wk ahead	Bin	percent	9,8	9,9	0.0014349999999999999
US National	2 wk ahead	Bin	percent	9,9	10	0.0012749999999999999
US National	2 wk ahead	Bin	percent	10	10,1	0.0011229999999999999
US National	2 wk ahead	Bin	percent	10,1	10,2	0.000977
US National	2 wk ahead	Bin	percent	10,2	10,3	0.000838
US National	2 wk ahead	Bin	percent	10,3	10,4	0.000705
US National	2 wk ahead	Bin	percent	10,4	10,5	0.00058
US National	2 wk ahead	Bin	percent	10,5	10,6	0.000466
US National	2 wk ahead	Bin	percent	10,6	10,7	0.00036399999999999996
US National	2 wk ahead	Bin	percent	10,7	10,8	0.000276
US National	2 wk ahead	Bin	percent	10,8	10,9	0.000203
US National	2 wk ahead	Bin	percent	10,9	11	0.000144
US National	2 wk ahead	Bin	percent	11	11,1	0.000099
US National	2 wk ahead	Bin	percent	11,1	11,2	0.00006599999999999999
US National	2 wk ahead	Bin	percent	11,2	11,3	0.000042
US National	2 wk ahead	Bin	percent	11,3	11,4	0.000026
US National	2 wk ahead	Bin	percent	11,4	11,5	0.000016
US National	2 wk ahead	Bin	percent	11,5	11,6	9.e-6
US National	2 wk ahead	Bin	percent	11,6	11,7	4.9999999999999996e-6
US National	2 wk ahead	Bin	percent	11,7	11,8	3.e-6
US National	2 wk ahead	Bin	percent	11,8	11,9	1.e-6
US National	2 wk ahead	Bin	percent	11,9	12	1.e-6
US National	2 wk ahead	Bin	percent	12	12,1	0.
US National	2 wk ahead	Bin	percent	12,1	12,2	0.
US National	2 wk ahead	Bin	percent	12,2	12,3	0.
US National	2 wk ahead	Bin	percent	12,3	12,4	0.
US National	2 wk ahead	Bin	percent	12,4	12,5	0.
US National	2 wk ahead	Bin	percent	12,5	12,6	0.
US National	2 wk ahead	Bin	percent	12,6	12,7	0.
US National	2 wk ahead	Bin	percent	12,7	12,8	0.
US National	2 wk ahead	Bin	percent	12,8	12,9	0.
US National	2 wk ahead	Bin	percent	12,9	13	0.
US National	2 wk ahead	Bin	percent	13	100	0.020012
US National	3 wk ahead	Point	percent	NA	NA	2.6928
US National	3 wk ahead	Bin	percent	0	0,1	0.002604
US National	3 wk ahead	Bin	percent	0,1	0,2	0.003375
US National	3 wk ahead	Bin	percent	0,2	0,3	0.004292
US National	3 wk ahead	Bin	percent	0,3	0,4	0.005362
US National	3 wk ahead	Bin	percent	0,4	0,5	0.006584
US National	3 wk ahead	Bin	percent	0,5	0,6	0.007948
US National	3 wk ahead	Bin	percent	0,6	0,7	0.009439999999999999
US National	3 wk ahead	Bin	percent	0,7	0,8	0.011042
US National	3 wk ahead	Bin	percent	0,8	0,9	0.012726999999999999
US National	3 wk ahead	Bin	percent	0,9	1	0.014464
US National	3 wk ahead	Bin	percent	1	1,1	0.016224
US National	3 wk ahead	Bin	percent	1,1	1,2	0.017974
US National	3 wk ahead	Bin	percent	1,2	1,3	0.019681
US National	3 wk ahead	Bin	percent	1,3	1,4	0.021317
US National	3 wk ahead	Bin	percent	1,4	1,5	0.022851
US National	3 wk ahead	Bin	percent	1,5	1,6	0.024258
US National	3 wk ahead	Bin	percent	1,6	1,7	0.025514
US National	3 wk ahead	Bin	percent	1,7	1,8	0.026593
US National	3 wk ahead	Bin	percent	1,8	1,9	0.027472999999999997
US National	3 wk ahead	Bin	percent	1,9	2	0.028134
US National	3 wk ahead	Bin	percent	2	2,1	0.028553
US National	3 wk ahead	Bin	percent	2,1	2,2	0.028714
US National	3 wk ahead	Bin	percent	2,2	2,3	0.028609
US National	3 wk ahead	Bin	percent	2,3	2,4	0.028228999999999997
US National	3 wk ahead	Bin	percent	2,4	2,5	0.02758
US National	3 wk ahead	Bin	percent	2,5	2,6	0.02668
US National	3 wk ahead	Bin	percent	2,6	2,7	0.025554
US National	3 wk ahead	Bin	percent	2,7	2,8	0.024236999999999998
US National	3 wk ahead	Bin	percent	2,8	2,9	0.022777
US National	3 wk ahead	Bin	percent	2,9	3	0.021224999999999997
US National	3 wk ahead	Bin	percent	3	3,1	0.019632999999999998
US National	3 wk ahead	Bin	percent	3,1	3,2	0.018054
US National	3 wk ahead	Bin	percent	3,2	3,3	0.016533
US National	3 wk ahead	Bin	percent	3,3	3,4	0.015106999999999999
US National	3 wk ahead	Bin	percent	3,4	3,5	0.013803
US National	3 wk ahead	Bin	percent	3,5	3,6	0.012634999999999999
US National	3 wk ahead	Bin	percent	3,6	3,7	0.011609
US National	3 wk ahead	Bin	percent	3,7	3,8	0.010721
US National	3 wk ahead	Bin	percent	3,8	3,9	0.009961
US National	3 wk ahead	Bin	percent	3,9	4	0.009313
US National	3 wk ahead	Bin	percent	4	4,1	0.008765
US National	3 wk ahead	Bin	percent	4,1	4,2	0.008298999999999999
US National	3 wk ahead	Bin	percent	4,2	4,3	0.007903
US National	3 wk ahead	Bin	percent	4,3	4,4	0.007566
US National	3 wk ahead	Bin	percent	4,4	4,5	0.007279
US National	3 wk ahead	Bin	percent	4,5	4,6	0.007032
US National	3 wk ahead	Bin	percent	4,6	4,7	0.00682
US National	3 wk ahead	Bin	percent	4,7	4,8	0.006634999999999999
US National	3 wk ahead	Bin	percent	4,8	4,9	0.00647
US National	3 wk ahead	Bin	percent	4,9	5	0.00632
US National	3 wk ahead	Bin	percent	5	5,1	0.006179
US National	3 wk ahead	Bin	percent	5,1	5,2	0.006042
US National	3 wk ahead	Bin	percent	5,2	5,3	0.005908
US National	3 wk ahead	Bin	percent	5,3	5,4	0.005774
US National	3 wk ahead	Bin	percent	5,4	5,5	0.0056419999999999994
US National	3 wk ahead	Bin	percent	5,5	5,6	0.005513
US National	3 wk ahead	Bin	percent	5,6	5,7	0.005389
US National	3 wk ahead	Bin	percent	5,7	5,8	0.005268999999999999
US National	3 wk ahead	Bin	percent	5,8	5,9	0.005154
US National	3 wk ahead	Bin	percent	5,9	6	0.005042
US National	3 wk ahead	Bin	percent	6	6,1	0.0049299999999999995
US National	3 wk ahead	Bin	percent	6,1	6,2	0.004813
US National	3 wk ahead	Bin	percent	6,2	6,3	0.004686
US National	3 wk ahead	Bin	percent	6,3	6,4	0.004543999999999999
US National	3 wk ahead	Bin	percent	6,4	6,5	0.004385
US National	3 wk ahead	Bin	percent	6,5	6,6	0.004208
US National	3 wk ahead	Bin	percent	6,6	6,7	0.004013
US National	3 wk ahead	Bin	percent	6,7	6,8	0.003802
US National	3 wk ahead	Bin	percent	6,8	6,9	0.00358
US National	3 wk ahead	Bin	percent	6,9	7	0.003352
US National	3 wk ahead	Bin	percent	7	7,1	0.0031249999999999997
US National	3 wk ahead	Bin	percent	7,1	7,2	0.0029029999999999998
US National	3 wk ahead	Bin	percent	7,2	7,3	0.002693
US National	3 wk ahead	Bin	percent	7,3	7,4	0.002499
US National	3 wk ahead	Bin	percent	7,4	7,5	0.002325
US National	3 wk ahead	Bin	percent	7,5	7,6	0.002172
US National	3 wk ahead	Bin	percent	7,6	7,7	0.002044
US National	3 wk ahead	Bin	percent	7,7	7,8	0.001939
US National	3 wk ahead	Bin	percent	7,8	7,9	0.001859
US National	3 wk ahead	Bin	percent	7,9	8	0.001802
US National	3 wk ahead	Bin	percent	8	8,1	0.001766
US National	3 wk ahead	Bin	percent	8,1	8,2	0.001748
US National	3 wk ahead	Bin	percent	8,2	8,3	0.001748
US National	3 wk ahead	Bin	percent	8,3	8,4	0.001761
US National	3 wk ahead	Bin	percent	8,4	8,5	0.0017879999999999999
US National	3 wk ahead	Bin	percent	8,5	8,6	0.001826
US National	3 wk ahead	Bin	percent	8,6	8,7	0.001875
US National	3 wk ahead	Bin	percent	8,7	8,8	0.0019349999999999999
US National	3 wk ahead	Bin	percent	8,8	8,9	0.002005
US National	3 wk ahead	Bin	percent	8,9	9	0.002085
US National	3 wk ahead	Bin	percent	9	9,1	0.002173
US National	3 wk ahead	Bin	percent	9,1	9,2	0.002268
US National	3 wk ahead	Bin	percent	9,2	9,3	0.002366
US National	3 wk ahead	Bin	percent	9,3	9,4	0.002464
US National	3 wk ahead	Bin	percent	9,4	9,5	0.0025559999999999997
US National	3 wk ahead	Bin	percent	9,5	9,6	0.0026379999999999997
US National	3 wk ahead	Bin	percent	9,6	9,7	0.0027029999999999997
US National	3 wk ahead	Bin	percent	9,7	9,8	0.0027459999999999997
US National	3 wk ahead	Bin	percent	9,8	9,9	0.0027619999999999997
US National	3 wk ahead	Bin	percent	9,9	10	0.002747
US National	3 wk ahead	Bin	percent	10	10,1	0.002698
US National	3 wk ahead	Bin	percent	10,1	10,2	0.0026149999999999997
US National	3 wk ahead	Bin	percent	10,2	10,3	0.002497
US National	3 wk ahead	Bin	percent	10,3	10,4	0.002349
US National	3 wk ahead	Bin	percent	10,4	10,5	0.0021739999999999997
US National	3 wk ahead	Bin	percent	10,5	10,6	0.001979
US National	3 wk ahead	Bin	percent	10,6	10,7	0.001771
US National	3 wk ahead	Bin	percent	10,7	10,8	0.0015589999999999998
US National	3 wk ahead	Bin	percent	10,8	10,9	0.001352
US National	3 wk ahead	Bin	percent	10,9	11	0.001157
US National	3 wk ahead	Bin	percent	11	11,1	0.000982
US National	3 wk ahead	Bin	percent	11,1	11,2	0.000832
US National	3 wk ahead	Bin	percent	11,2	11,3	0.00071
US National	3 wk ahead	Bin	percent	11,3	11,4	0.00062
US National	3 wk ahead	Bin	percent	11,4	11,5	0.0005589999999999999
US National	3 wk ahead	Bin	percent	11,5	11,6	0.000526
US National	3 wk ahead	Bin	percent	11,6	11,7	0.000518
US National	3 wk ahead	Bin	percent	11,7	11,8	0.0005279999999999999
US National	3 wk ahead	Bin	percent	11,8	11,9	0.000551
US National	3 wk ahead	Bin	percent	11,9	12	0.000581
US National	3 wk ahead	Bin	percent	12	12,1	0.000612
US National	3 wk ahead	Bin	percent	12,1	12,2	0.000637
US National	3 wk ahead	Bin	percent	12,2	12,3	0.0006529999999999999
US National	3 wk ahead	Bin	percent	12,3	12,4	0.000655
US National	3 wk ahead	Bin	percent	12,4	12,5	0.0006439999999999999
US National	3 wk ahead	Bin	percent	12,5	12,6	0.0006169999999999999
US National	3 wk ahead	Bin	percent	12,6	12,7	0.000578
US National	3 wk ahead	Bin	percent	12,7	12,8	0.000527
US National	3 wk ahead	Bin	percent	12,8	12,9	0.00046899999999999996
US National	3 wk ahead	Bin	percent	12,9	13	0.000406
US National	3 wk ahead	Bin	percent	13	100	0.021623
US National	4 wk ahead	Point	percent	NA	NA	2.3144
US National	4 wk ahead	Bin	percent	0	0,1	0.00695
US National	4 wk ahead	Bin	percent	0,1	0,2	0.008336
US National	4 wk ahead	Bin	percent	0,2	0,3	0.009855
US National	4 wk ahead	Bin	percent	0,3	0,4	0.011486999999999999
US National	4 wk ahead	Bin	percent	0,4	0,5	0.013208
US National	4 wk ahead	Bin	percent	0,5	0,6	0.014988999999999999
US National	4 wk ahead	Bin	percent	0,6	0,7	0.016796
US National	4 wk ahead	Bin	percent	0,7	0,8	0.018595
US National	4 wk ahead	Bin	percent	0,8	0,9	0.020347999999999998
US National	4 wk ahead	Bin	percent	0,9	1	0.022019999999999998
US National	4 wk ahead	Bin	percent	1	1,1	0.023575
US National	4 wk ahead	Bin	percent	1,1	1,2	0.024981999999999997
US National	4 wk ahead	Bin	percent	1,2	1,3	0.026210999999999998
US National	4 wk ahead	Bin	percent	1,3	1,4	0.027236999999999997
US National	4 wk ahead	Bin	percent	1,4	1,5	0.02804
US National	4 wk ahead	Bin	percent	1,5	1,6	0.028603
US National	4 wk ahead	Bin	percent	1,6	1,7	0.028915999999999997
US National	4 wk ahead	Bin	percent	1,7	1,8	0.028974999999999997
US National	4 wk ahead	Bin	percent	1,8	1,9	0.02878
US National	4 wk ahead	Bin	percent	1,9	2	0.028338
US National	4 wk ahead	Bin	percent	2	2,1	0.027663999999999998
US National	4 wk ahead	Bin	percent	2,1	2,2	0.026775999999999998
US National	4 wk ahead	Bin	percent	2,2	2,3	0.025700999999999998
US National	4 wk ahead	Bin	percent	2,3	2,4	0.024468
US National	4 wk ahead	Bin	percent	2,4	2,5	0.023114
US National	4 wk ahead	Bin	percent	2,5	2,6	0.021675999999999997
US National	4 wk ahead	Bin	percent	2,6	2,7	0.020193
US National	4 wk ahead	Bin	percent	2,7	2,8	0.018704
US National	4 wk ahead	Bin	percent	2,8	2,9	0.017245
US National	4 wk ahead	Bin	percent	2,9	3	0.01585
US National	4 wk ahead	Bin	percent	3	3,1	0.014546
US National	4 wk ahead	Bin	percent	3,1	3,2	0.013352
US National	4 wk ahead	Bin	percent	3,2	3,3	0.012284
US National	4 wk ahead	Bin	percent	3,3	3,4	0.011347
US National	4 wk ahead	Bin	percent	3,4	3,5	0.010539999999999999
US National	4 wk ahead	Bin	percent	3,5	3,6	0.009857999999999999
US National	4 wk ahead	Bin	percent	3,6	3,7	0.009288
US National	4 wk ahead	Bin	percent	3,7	3,8	0.008817
US National	4 wk ahead	Bin	percent	3,8	3,9	0.008428999999999999
US National	4 wk ahead	Bin	percent	3,9	4	0.008107999999999999
US National	4 wk ahead	Bin	percent	4	4,1	0.00784
US National	4 wk ahead	Bin	percent	4,1	4,2	0.007611
US National	4 wk ahead	Bin	percent	4,2	4,3	0.007411999999999999
US National	4 wk ahead	Bin	percent	4,3	4,4	0.007234999999999999
US National	4 wk ahead	Bin	percent	4,4	4,5	0.0070739999999999996
US National	4 wk ahead	Bin	percent	4,5	4,6	0.006925
US National	4 wk ahead	Bin	percent	4,6	4,7	0.006784999999999999
US National	4 wk ahead	Bin	percent	4,7	4,8	0.006652
US National	4 wk ahead	Bin	percent	4,8	4,9	0.006522999999999999
US National	4 wk ahead	Bin	percent	4,9	5	0.006396
US National	4 wk ahead	Bin	percent	5	5,1	0.006268
US National	4 wk ahead	Bin	percent	5,1	5,2	0.006137
US National	4 wk ahead	Bin	percent	5,2	5,3	0.005998
US National	4 wk ahead	Bin	percent	5,3	5,4	0.005850999999999999
US National	4 wk ahead	Bin	percent	5,4	5,5	0.005693999999999999
US National	4 wk ahead	Bin	percent	5,5	5,6	0.005527
US National	4 wk ahead	Bin	percent	5,6	5,7	0.00535
US National	4 wk ahead	Bin	percent	5,7	5,8	0.005164
US National	4 wk ahead	Bin	percent	5,8	5,9	0.00497
US National	4 wk ahead	Bin	percent	5,9	6	0.004771
US National	4 wk ahead	Bin	percent	6	6,1	0.004569
US National	4 wk ahead	Bin	percent	6,1	6,2	0.004363
US National	4 wk ahead	Bin	percent	6,2	6,3	0.004156
US National	4 wk ahead	Bin	percent	6,3	6,4	0.003948
US National	4 wk ahead	Bin	percent	6,4	6,5	0.00374
US National	4 wk ahead	Bin	percent	6,5	6,6	0.003534
US National	4 wk ahead	Bin	percent	6,6	6,7	0.003329
US National	4 wk ahead	Bin	percent	6,7	6,8	0.0031279999999999997
US National	4 wk ahead	Bin	percent	6,8	6,9	0.002934
US National	4 wk ahead	Bin	percent	6,9	7	0.002748
US National	4 wk ahead	Bin	percent	7	7,1	0.002575
US National	4 wk ahead	Bin	percent	7,1	7,2	0.002417
US National	4 wk ahead	Bin	percent	7,2	7,3	0.002277
US National	4 wk ahead	Bin	percent	7,3	7,4	0.0021579999999999998
US National	4 wk ahead	Bin	percent	7,4	7,5	0.0020629999999999997
US National	4 wk ahead	Bin	percent	7,5	7,6	0.0019909999999999997
US National	4 wk ahead	Bin	percent	7,6	7,7	0.0019429999999999998
US National	4 wk ahead	Bin	percent	7,7	7,8	0.0019169999999999999
US National	4 wk ahead	Bin	percent	7,8	7,9	0.001913
US National	4 wk ahead	Bin	percent	7,9	8	0.001927
US National	4 wk ahead	Bin	percent	8	8,1	0.001957
US National	4 wk ahead	Bin	percent	8,1	8,2	0.0019979999999999998
US National	4 wk ahead	Bin	percent	8,2	8,3	0.002048
US National	4 wk ahead	Bin	percent	8,3	8,4	0.0021019999999999997
US National	4 wk ahead	Bin	percent	8,4	8,5	0.002157
US National	4 wk ahead	Bin	percent	8,5	8,6	0.0022099999999999997
US National	4 wk ahead	Bin	percent	8,6	8,7	0.002257
US National	4 wk ahead	Bin	percent	8,7	8,8	0.0022949999999999997
US National	4 wk ahead	Bin	percent	8,8	8,9	0.002322
US National	4 wk ahead	Bin	percent	8,9	9	0.0023339999999999997
US National	4 wk ahead	Bin	percent	9	9,1	0.002329
US National	4 wk ahead	Bin	percent	9,1	9,2	0.0023079999999999997
US National	4 wk ahead	Bin	percent	9,2	9,3	0.0022689999999999997
US National	4 wk ahead	Bin	percent	9,3	9,4	0.002212
US National	4 wk ahead	Bin	percent	9,4	9,5	0.00214
US National	4 wk ahead	Bin	percent	9,5	9,6	0.002054
US National	4 wk ahead	Bin	percent	9,6	9,7	0.001957
US National	4 wk ahead	Bin	percent	9,7	9,8	0.001852
US National	4 wk ahead	Bin	percent	9,8	9,9	0.001743
US National	4 wk ahead	Bin	percent	9,9	10	0.001632
US National	4 wk ahead	Bin	percent	10	10,1	0.001524
US National	4 wk ahead	Bin	percent	10,1	10,2	0.00142
US National	4 wk ahead	Bin	percent	10,2	10,3	0.0013239999999999999
US National	4 wk ahead	Bin	percent	10,3	10,4	0.001237
US National	4 wk ahead	Bin	percent	10,4	10,5	0.00116
US National	4 wk ahead	Bin	percent	10,5	10,6	0.001093
US National	4 wk ahead	Bin	percent	10,6	10,7	0.001035
US National	4 wk ahead	Bin	percent	10,7	10,8	0.000986
US National	4 wk ahead	Bin	percent	10,8	10,9	0.0009429999999999999
US National	4 wk ahead	Bin	percent	10,9	11	0.000904
US National	4 wk ahead	Bin	percent	11	11,1	0.0008659999999999999
US National	4 wk ahead	Bin	percent	11,1	11,2	0.000828
US National	4 wk ahead	Bin	percent	11,2	11,3	0.0007869999999999999
US National	4 wk ahead	Bin	percent	11,3	11,4	0.0007419999999999999
US National	4 wk ahead	Bin	percent	11,4	11,5	0.000692
US National	4 wk ahead	Bin	percent	11,5	11,6	0.000636
US National	4 wk ahead	Bin	percent	11,6	11,7	0.000576
US National	4 wk ahead	Bin	percent	11,7	11,8	0.000514
US National	4 wk ahead	Bin	percent	11,8	11,9	0.00045
US National	4 wk ahead	Bin	percent	11,9	12	0.000386
US National	4 wk ahead	Bin	percent	12	12,1	0.000325
US National	4 wk ahead	Bin	percent	12,1	12,2	0.000268
US National	4 wk ahead	Bin	percent	12,2	12,3	0.000217
US National	4 wk ahead	Bin	percent	12,3	12,4	0.00017199999999999998
US National	4 wk ahead	Bin	percent	12,4	12,5	0.000133
US National	4 wk ahead	Bin	percent	12,5	12,6	0.000101
US National	4 wk ahead	Bin	percent	12,6	12,7	0.000075
US National	4 wk ahead	Bin	percent	12,7	12,8	0.000054
US National	4 wk ahead	Bin	percent	12,8	12,9	0.000037999999999999995
US National	4 wk ahead	Bin	percent	12,9	13	0.000027
US National	4 wk ahead	Bin	percent	13	100	0.0103
