# Supplementary material for: Use of daily Internet search query data improves real-time projections of influenza epidemics
Source: J R Soc Interface. 2018 Oct 10;15(147):20180220. doi: 10.1098/rsif.2018.0220 (PMC6228485; doi:10.1098/rsif.2018.0220)
Supplement: Prediction results in FluChallenge format [file rsif20180220supp2.gz › Forecast-files/mss-15-wikiWEEKnoNOW/2008-EW47.csv]

Location	Target	Type	Unit	Bin_start_incl	Bin_end_notincl	Value
US National	1 wk ahead	Point	percent	NA	NA	1.4484000000000001
US National	1 wk ahead	Bin	percent	0	0.1	0.
US National	1 wk ahead	Bin	percent	0.1	0.2	0.
US National	1 wk ahead	Bin	percent	0.2	0.3	0.
US National	1 wk ahead	Bin	percent	0.3	0.4	0.
US National	1 wk ahead	Bin	percent	0.4	0.5	4.9999999999999996e-6
US National	1 wk ahead	Bin	percent	0.5	0.6	0.00009499999999999999
US National	1 wk ahead	Bin	percent	0.6	0.7	0.000992
US National	1 wk ahead	Bin	percent	0.7	0.8	0.006031
US National	1 wk ahead	Bin	percent	0.8	0.9	0.022028
US National	1 wk ahead	Bin	percent	0.9	1	0.050829
US National	1 wk ahead	Bin	percent	1	1.1	0.080126
US National	1 wk ahead	Bin	percent	1.1	1.2	0.095552
US National	1 wk ahead	Bin	percent	1.2	1.3	0.09736399999999999
US National	1 wk ahead	Bin	percent	1.3	1.4	0.097979
US National	1 wk ahead	Bin	percent	1.4	1.5	0.101878
US National	1 wk ahead	Bin	percent	1.5	1.6	0.10039999999999999
US National	1 wk ahead	Bin	percent	1.6	1.7	0.089734
US National	1 wk ahead	Bin	percent	1.7	1.8	0.074766
US National	1 wk ahead	Bin	percent	1.8	1.9	0.058962
US National	1 wk ahead	Bin	percent	1.9	2	0.04149
US National	1 wk ahead	Bin	percent	2	2.1	0.026400999999999997
US National	1 wk ahead	Bin	percent	2.1	2.2	0.018005999999999998
US National	1 wk ahead	Bin	percent	2.2	2.3	0.013300999999999999
US National	1 wk ahead	Bin	percent	2.3	2.4	0.008657
US National	1 wk ahead	Bin	percent	2.4	2.5	0.004038
US National	1 wk ahead	Bin	percent	2.5	2.6	0.00116
US National	1 wk ahead	Bin	percent	2.6	2.7	0.00018999999999999998
US National	1 wk ahead	Bin	percent	2.7	2.8	0.000037999999999999995
US National	1 wk ahead	Bin	percent	2.8	2.9	0.000193
US National	1 wk ahead	Bin	percent	2.9	3	0.000914
US National	1 wk ahead	Bin	percent	3	3.1	0.002322
US National	1 wk ahead	Bin	percent	3.1	3.2	0.003155
US National	1 wk ahead	Bin	percent	3.2	3.3	0.002294
US National	1 wk ahead	Bin	percent	3.3	3.4	0.000892
US National	1 wk ahead	Bin	percent	3.4	3.5	0.000185
US National	1 wk ahead	Bin	percent	3.5	3.6	0.000019999999999999998
US National	1 wk ahead	Bin	percent	3.6	3.7	1.e-6
US National	1 wk ahead	Bin	percent	3.7	3.8	0.
US National	1 wk ahead	Bin	percent	3.8	3.9	0.
US National	1 wk ahead	Bin	percent	3.9	4	0.
US National	1 wk ahead	Bin	percent	4	4.1	0.
US National	1 wk ahead	Bin	percent	4.1	4.2	0.
US National	1 wk ahead	Bin	percent	4.2	4.3	0.
US National	1 wk ahead	Bin	percent	4.3	4.4	0.
US National	1 wk ahead	Bin	percent	4.4	4.5	0.
US National	1 wk ahead	Bin	percent	4.5	4.6	0.
US National	1 wk ahead	Bin	percent	4.6	4.7	0.
US National	1 wk ahead	Bin	percent	4.7	4.8	0.
US National	1 wk ahead	Bin	percent	4.8	4.9	0.
US National	1 wk ahead	Bin	percent	4.9	5	0.
US National	1 wk ahead	Bin	percent	5	5.1	0.
US National	1 wk ahead	Bin	percent	5.1	5.2	0.
US National	1 wk ahead	Bin	percent	5.2	5.3	0.
US National	1 wk ahead	Bin	percent	5.3	5.4	0.
US National	1 wk ahead	Bin	percent	5.4	5.5	0.
US National	1 wk ahead	Bin	percent	5.5	5.6	0.
US National	1 wk ahead	Bin	percent	5.6	5.7	0.
US National	1 wk ahead	Bin	percent	5.7	5.8	0.
US National	1 wk ahead	Bin	percent	5.8	5.9	0.
US National	1 wk ahead	Bin	percent	5.9	6	0.
US National	1 wk ahead	Bin	percent	6	6.1	0.
US National	1 wk ahead	Bin	percent	6.1	6.2	0.
US National	1 wk ahead	Bin	percent	6.2	6.3	0.
US National	1 wk ahead	Bin	percent	6.3	6.4	0.
US National	1 wk ahead	Bin	percent	6.4	6.5	0.
US National	1 wk ahead	Bin	percent	6.5	6.6	0.
US National	1 wk ahead	Bin	percent	6.6	6.7	0.
US National	1 wk ahead	Bin	percent	6.7	6.8	0.
US National	1 wk ahead	Bin	percent	6.8	6.9	0.
US National	1 wk ahead	Bin	percent	6.9	7	0.
US National	1 wk ahead	Bin	percent	7	7.1	0.
US National	1 wk ahead	Bin	percent	7.1	7.2	0.
US National	1 wk ahead	Bin	percent	7.2	7.3	0.
US National	1 wk ahead	Bin	percent	7.3	7.4	0.
US National	1 wk ahead	Bin	percent	7.4	7.5	0.
US National	1 wk ahead	Bin	percent	7.5	7.6	0.
US National	1 wk ahead	Bin	percent	7.6	7.7	0.
US National	1 wk ahead	Bin	percent	7.7	7.8	0.
US National	1 wk ahead	Bin	percent	7.8	7.9	0.
US National	1 wk ahead	Bin	percent	7.9	8	0.
US National	1 wk ahead	Bin	percent	8	8.1	0.
US National	1 wk ahead	Bin	percent	8.1	8.2	0.
US National	1 wk ahead	Bin	percent	8.2	8.3	0.
US National	1 wk ahead	Bin	percent	8.3	8.4	0.
US National	1 wk ahead	Bin	percent	8.4	8.5	0.
US National	1 wk ahead	Bin	percent	8.5	8.6	0.
US National	1 wk ahead	Bin	percent	8.6	8.7	0.
US National	1 wk ahead	Bin	percent	8.7	8.8	0.
US National	1 wk ahead	Bin	percent	8.8	8.9	0.
US National	1 wk ahead	Bin	percent	8.9	9	0.
US National	1 wk ahead	Bin	percent	9	9.1	0.
US National	1 wk ahead	Bin	percent	9.1	9.2	0.
US National	1 wk ahead	Bin	percent	9.2	9.3	0.
US National	1 wk ahead	Bin	percent	9.3	9.4	0.
US National	1 wk ahead	Bin	percent	9.4	9.5	0.
US National	1 wk ahead	Bin	percent	9.5	9.6	0.
US National	1 wk ahead	Bin	percent	9.6	9.7	0.
US National	1 wk ahead	Bin	percent	9.7	9.8	0.
US National	1 wk ahead	Bin	percent	9.8	9.9	0.
US National	1 wk ahead	Bin	percent	9.9	10	0.
US National	1 wk ahead	Bin	percent	10	10.1	0.
US National	1 wk ahead	Bin	percent	10.1	10.2	0.
US National	1 wk ahead	Bin	percent	10.2	10.3	0.
US National	1 wk ahead	Bin	percent	10.3	10.4	0.
US National	1 wk ahead	Bin	percent	10.4	10.5	0.
US National	1 wk ahead	Bin	percent	10.5	10.6	0.
US National	1 wk ahead	Bin	percent	10.6	10.7	0.
US National	1 wk ahead	Bin	percent	10.7	10.8	0.
US National	1 wk ahead	Bin	percent	10.8	10.9	0.
US National	1 wk ahead	Bin	percent	10.9	11	0.
US National	1 wk ahead	Bin	percent	11	11.1	0.
US National	1 wk ahead	Bin	percent	11.1	11.2	0.
US National	1 wk ahead	Bin	percent	11.2	11.3	0.
US National	1 wk ahead	Bin	percent	11.3	11.4	0.
US National	1 wk ahead	Bin	percent	11.4	11.5	0.
US National	1 wk ahead	Bin	percent	11.5	11.6	0.
US National	1 wk ahead	Bin	percent	11.6	11.7	0.
US National	1 wk ahead	Bin	percent	11.7	11.8	0.
US National	1 wk ahead	Bin	percent	11.8	11.9	0.
US National	1 wk ahead	Bin	percent	11.9	12	0.
US National	1 wk ahead	Bin	percent	12	12.1	0.
US National	1 wk ahead	Bin	percent	12.1	12.2	0.
US National	1 wk ahead	Bin	percent	12.2	12.3	0.
US National	1 wk ahead	Bin	percent	12.3	12.4	0.
US National	1 wk ahead	Bin	percent	12.4	12.5	0.
US National	1 wk ahead	Bin	percent	12.5	12.6	0.
US National	1 wk ahead	Bin	percent	12.6	12.7	0.
US National	1 wk ahead	Bin	percent	12.7	12.8	0.
US National	1 wk ahead	Bin	percent	12.8	12.9	0.
US National	1 wk ahead	Bin	percent	12.9	13	0.
US National	1 wk ahead	Bin	percent	13	100	0.
US National	2 wk ahead	Point	percent	NA	NA	1.82
US National	2 wk ahead	Bin	percent	0	0.1	0.000529
US National	2 wk ahead	Bin	percent	0.1	0.2	0.0011589999999999999
US National	2 wk ahead	Bin	percent	0.2	0.3	0.002337
US National	2 wk ahead	Bin	percent	0.3	0.4	0.004345
US National	2 wk ahead	Bin	percent	0.4	0.5	0.007463999999999999
US National	2 wk ahead	Bin	percent	0.5	0.6	0.011873
US National	2 wk ahead	Bin	percent	0.6	0.7	0.017526
US National	2 wk ahead	Bin	percent	0.7	0.8	0.024066
US National	2 wk ahead	Bin	percent	0.8	0.9	0.030832
US National	2 wk ahead	Bin	percent	0.9	1	0.036990999999999996
US National	2 wk ahead	Bin	percent	1	1.1	0.041776
US National	2 wk ahead	Bin	percent	1.1	1.2	0.044739
US National	2 wk ahead	Bin	percent	1.2	1.3	0.045901
US National	2 wk ahead	Bin	percent	1.3	1.4	0.045722
US National	2 wk ahead	Bin	percent	1.4	1.5	0.044899
US National	2 wk ahead	Bin	percent	1.5	1.6	0.044074999999999996
US National	2 wk ahead	Bin	percent	1.6	1.7	0.043606
US National	2 wk ahead	Bin	percent	1.7	1.8	0.043477999999999996
US National	2 wk ahead	Bin	percent	1.8	1.9	0.043389
US National	2 wk ahead	Bin	percent	1.9	2	0.042927
US National	2 wk ahead	Bin	percent	2	2.1	0.041759
US National	2 wk ahead	Bin	percent	2.1	2.2	0.039747
US National	2 wk ahead	Bin	percent	2.2	2.3	0.036971
US National	2 wk ahead	Bin	percent	2.3	2.4	0.033666999999999996
US National	2 wk ahead	Bin	percent	2.4	2.5	0.030130999999999998
US National	2 wk ahead	Bin	percent	2.5	2.6	0.026632
US National	2 wk ahead	Bin	percent	2.6	2.7	0.023361999999999997
US National	2 wk ahead	Bin	percent	2.7	2.8	0.020436
US National	2 wk ahead	Bin	percent	2.8	2.9	0.017907
US National	2 wk ahead	Bin	percent	2.9	3	0.015802
US National	2 wk ahead	Bin	percent	3	3.1	0.014133
US National	2 wk ahead	Bin	percent	3.1	3.2	0.012891999999999999
US National	2 wk ahead	Bin	percent	3.2	3.3	0.012025
US National	2 wk ahead	Bin	percent	3.3	3.4	0.01141
US National	2 wk ahead	Bin	percent	3.4	3.5	0.010855
US National	2 wk ahead	Bin	percent	3.5	3.6	0.010147999999999999
US National	2 wk ahead	Bin	percent	3.6	3.7	0.009127999999999999
US National	2 wk ahead	Bin	percent	3.7	3.8	0.007763
US National	2 wk ahead	Bin	percent	3.8	3.9	0.0061589999999999995
US National	2 wk ahead	Bin	percent	3.9	4	0.004515
US National	2 wk ahead	Bin	percent	4	4.1	0.0030399999999999997
US National	2 wk ahead	Bin	percent	4.1	4.2	0.001872
US National	2 wk ahead	Bin	percent	4.2	4.3	0.0010509999999999999
US National	2 wk ahead	Bin	percent	4.3	4.4	0.00054
US National	2 wk ahead	Bin	percent	4.4	4.5	0.000258
US National	2 wk ahead	Bin	percent	4.5	4.6	0.000129
US National	2 wk ahead	Bin	percent	4.6	4.7	0.000096
US National	2 wk ahead	Bin	percent	4.7	4.8	0.000133
US National	2 wk ahead	Bin	percent	4.8	4.9	0.000233
US National	2 wk ahead	Bin	percent	4.9	5	0.00039999999999999996
US National	2 wk ahead	Bin	percent	5	5.1	0.000632
US National	2 wk ahead	Bin	percent	5.1	5.2	0.000913
US National	2 wk ahead	Bin	percent	5.2	5.3	0.001209
US National	2 wk ahead	Bin	percent	5.3	5.4	0.001481
US National	2 wk ahead	Bin	percent	5.4	5.5	0.001695
US National	2 wk ahead	Bin	percent	5.5	5.6	0.0018319999999999999
US National	2 wk ahead	Bin	percent	5.6	5.7	0.00189
US National	2 wk ahead	Bin	percent	5.7	5.8	0.00187
US National	2 wk ahead	Bin	percent	5.8	5.9	0.001771
US National	2 wk ahead	Bin	percent	5.9	6	0.001594
US National	2 wk ahead	Bin	percent	6	6.1	0.0013469999999999999
US National	2 wk ahead	Bin	percent	6.1	6.2	0.001057
US National	2 wk ahead	Bin	percent	6.2	6.3	0.000763
US National	2 wk ahead	Bin	percent	6.3	6.4	0.000504
US National	2 wk ahead	Bin	percent	6.4	6.5	0.000303
US National	2 wk ahead	Bin	percent	6.5	6.6	0.000165
US National	2 wk ahead	Bin	percent	6.6	6.7	0.000082
US National	2 wk ahead	Bin	percent	6.7	6.8	0.000037
US National	2 wk ahead	Bin	percent	6.8	6.9	0.000016
US National	2 wk ahead	Bin	percent	6.9	7	9.999999999999999e-6
US National	2 wk ahead	Bin	percent	7	7.1	0.000014999999999999999
US National	2 wk ahead	Bin	percent	7.1	7.2	0.000034
US National	2 wk ahead	Bin	percent	7.2	7.3	0.000075
US National	2 wk ahead	Bin	percent	7.3	7.4	0.000153
US National	2 wk ahead	Bin	percent	7.4	7.5	0.000281
US National	2 wk ahead	Bin	percent	7.5	7.6	0.000466
US National	2 wk ahead	Bin	percent	7.6	7.7	0.0006969999999999999
US National	2 wk ahead	Bin	percent	7.7	7.8	0.0009419999999999999
US National	2 wk ahead	Bin	percent	7.8	7.9	0.00115
US National	2 wk ahead	Bin	percent	7.9	8	0.001266
US National	2 wk ahead	Bin	percent	8	8.1	0.0012569999999999999
US National	2 wk ahead	Bin	percent	8.1	8.2	0.0011279999999999999
US National	2 wk ahead	Bin	percent	8.2	8.3	0.000913
US National	2 wk ahead	Bin	percent	8.3	8.4	0.000667
US National	2 wk ahead	Bin	percent	8.4	8.5	0.00043999999999999996
US National	2 wk ahead	Bin	percent	8.5	8.6	0.00026199999999999997
US National	2 wk ahead	Bin	percent	8.6	8.7	0.00014
US National	2 wk ahead	Bin	percent	8.7	8.8	0.000068
US National	2 wk ahead	Bin	percent	8.8	8.9	0.000029999999999999997
US National	2 wk ahead	Bin	percent	8.9	9	0.000012
US National	2 wk ahead	Bin	percent	9	9.1	4.e-6
US National	2 wk ahead	Bin	percent	9.1	9.2	1.e-6
US National	2 wk ahead	Bin	percent	9.2	9.3	0.
US National	2 wk ahead	Bin	percent	9.3	9.4	0.
US National	2 wk ahead	Bin	percent	9.4	9.5	0.
US National	2 wk ahead	Bin	percent	9.5	9.6	0.
US National	2 wk ahead	Bin	percent	9.6	9.7	0.
US National	2 wk ahead	Bin	percent	9.7	9.8	0.
US National	2 wk ahead	Bin	percent	9.8	9.9	0.
US National	2 wk ahead	Bin	percent	9.9	10	0.
US National	2 wk ahead	Bin	percent	10	10.1	0.
US National	2 wk ahead	Bin	percent	10.1	10.2	0.
US National	2 wk ahead	Bin	percent	10.2	10.3	0.
US National	2 wk ahead	Bin	percent	10.3	10.4	0.
US National	2 wk ahead	Bin	percent	10.4	10.5	0.
US National	2 wk ahead	Bin	percent	10.5	10.6	0.
US National	2 wk ahead	Bin	percent	10.6	10.7	0.
US National	2 wk ahead	Bin	percent	10.7	10.8	0.
US National	2 wk ahead	Bin	percent	10.8	10.9	0.
US National	2 wk ahead	Bin	percent	10.9	11	0.
US National	2 wk ahead	Bin	percent	11	11.1	0.
US National	2 wk ahead	Bin	percent	11.1	11.2	0.
US National	2 wk ahead	Bin	percent	11.2	11.3	0.
US National	2 wk ahead	Bin	percent	11.3	11.4	0.
US National	2 wk ahead	Bin	percent	11.4	11.5	0.
US National	2 wk ahead	Bin	percent	11.5	11.6	0.
US National	2 wk ahead	Bin	percent	11.6	11.7	0.
US National	2 wk ahead	Bin	percent	11.7	11.8	0.
US National	2 wk ahead	Bin	percent	11.8	11.9	0.
US National	2 wk ahead	Bin	percent	11.9	12	0.
US National	2 wk ahead	Bin	percent	12	12.1	0.
US National	2 wk ahead	Bin	percent	12.1	12.2	0.
US National	2 wk ahead	Bin	percent	12.2	12.3	0.
US National	2 wk ahead	Bin	percent	12.3	12.4	0.
US National	2 wk ahead	Bin	percent	12.4	12.5	0.
US National	2 wk ahead	Bin	percent	12.5	12.6	0.
US National	2 wk ahead	Bin	percent	12.6	12.7	0.
US National	2 wk ahead	Bin	percent	12.7	12.8	0.
US National	2 wk ahead	Bin	percent	12.8	12.9	0.
US National	2 wk ahead	Bin	percent	12.9	13	0.
US National	2 wk ahead	Bin	percent	13	100	0.
US National	3 wk ahead	Point	percent	NA	NA	2.3890000000000002
US National	3 wk ahead	Bin	percent	0	0.1	0.005954
US National	3 wk ahead	Bin	percent	0.1	0.2	0.007532
US National	3 wk ahead	Bin	percent	0.2	0.3	0.009319
US National	3 wk ahead	Bin	percent	0.3	0.4	0.011283
US National	3 wk ahead	Bin	percent	0.4	0.5	0.013372
US National	3 wk ahead	Bin	percent	0.5	0.6	0.015519999999999999
US National	3 wk ahead	Bin	percent	0.6	0.7	0.017651
US National	3 wk ahead	Bin	percent	0.7	0.8	0.019683
US National	3 wk ahead	Bin	percent	0.8	0.9	0.02154
US National	3 wk ahead	Bin	percent	0.9	1	0.023156
US National	3 wk ahead	Bin	percent	1	1.1	0.024478999999999997
US National	3 wk ahead	Bin	percent	1.1	1.2	0.025485999999999998
US National	3 wk ahead	Bin	percent	1.2	1.3	0.026171
US National	3 wk ahead	Bin	percent	1.3	1.4	0.026558
US National	3 wk ahead	Bin	percent	1.4	1.5	0.026685999999999998
US National	3 wk ahead	Bin	percent	1.5	1.6	0.026608999999999997
US National	3 wk ahead	Bin	percent	1.6	1.7	0.026385
US National	3 wk ahead	Bin	percent	1.7	1.8	0.026071
US National	3 wk ahead	Bin	percent	1.8	1.9	0.025716
US National	3 wk ahead	Bin	percent	1.9	2	0.025356
US National	3 wk ahead	Bin	percent	2	2.1	0.025011
US National	3 wk ahead	Bin	percent	2.1	2.2	0.024686
US National	3 wk ahead	Bin	percent	2.2	2.3	0.024371999999999998
US National	3 wk ahead	Bin	percent	2.3	2.4	0.024052999999999998
US National	3 wk ahead	Bin	percent	2.4	2.5	0.023705999999999998
US National	3 wk ahead	Bin	percent	2.5	2.6	0.023306
US National	3 wk ahead	Bin	percent	2.6	2.7	0.022834999999999998
US National	3 wk ahead	Bin	percent	2.7	2.8	0.022275
US National	3 wk ahead	Bin	percent	2.8	2.9	0.021620999999999998
US National	3 wk ahead	Bin	percent	2.9	3	0.020871999999999998
US National	3 wk ahead	Bin	percent	3	3.1	0.020037
US National	3 wk ahead	Bin	percent	3.1	3.2	0.019129999999999998
US National	3 wk ahead	Bin	percent	3.2	3.3	0.01817
US National	3 wk ahead	Bin	percent	3.3	3.4	0.017179
US National	3 wk ahead	Bin	percent	3.4	3.5	0.016177999999999998
US National	3 wk ahead	Bin	percent	3.5	3.6	0.015186
US National	3 wk ahead	Bin	percent	3.6	3.7	0.01422
US National	3 wk ahead	Bin	percent	3.7	3.8	0.013295
US National	3 wk ahead	Bin	percent	3.8	3.9	0.012419999999999999
US National	3 wk ahead	Bin	percent	3.9	4	0.011604999999999999
US National	3 wk ahead	Bin	percent	4	4.1	0.010855
US National	3 wk ahead	Bin	percent	4.1	4.2	0.010173999999999999
US National	3 wk ahead	Bin	percent	4.2	4.3	0.009564999999999999
US National	3 wk ahead	Bin	percent	4.3	4.4	0.009027
US National	3 wk ahead	Bin	percent	4.4	4.5	0.008558
US National	3 wk ahead	Bin	percent	4.5	4.6	0.008152
US National	3 wk ahead	Bin	percent	4.6	4.7	0.0078
US National	3 wk ahead	Bin	percent	4.7	4.8	0.007489999999999999
US National	3 wk ahead	Bin	percent	4.8	4.9	0.007208
US National	3 wk ahead	Bin	percent	4.9	5	0.006940999999999999
US National	3 wk ahead	Bin	percent	5	5.1	0.006676
US National	3 wk ahead	Bin	percent	5.1	5.2	0.006404
US National	3 wk ahead	Bin	percent	5.2	5.3	0.006121
US National	3 wk ahead	Bin	percent	5.3	5.4	0.005827
US National	3 wk ahead	Bin	percent	5.4	5.5	0.005527
US National	3 wk ahead	Bin	percent	5.5	5.6	0.005228
US National	3 wk ahead	Bin	percent	5.6	5.7	0.004939
US National	3 wk ahead	Bin	percent	5.7	5.8	0.004665
US National	3 wk ahead	Bin	percent	5.8	5.9	0.004411
US National	3 wk ahead	Bin	percent	5.9	6	0.004177
US National	3 wk ahead	Bin	percent	6	6.1	0.003958
US National	3 wk ahead	Bin	percent	6.1	6.2	0.003748
US National	3 wk ahead	Bin	percent	6.2	6.3	0.003538
US National	3 wk ahead	Bin	percent	6.3	6.4	0.003319
US National	3 wk ahead	Bin	percent	6.4	6.5	0.003085
US National	3 wk ahead	Bin	percent	6.5	6.6	0.002832
US National	3 wk ahead	Bin	percent	6.6	6.7	0.002561
US National	3 wk ahead	Bin	percent	6.7	6.8	0.002277
US National	3 wk ahead	Bin	percent	6.8	6.9	0.001986
US National	3 wk ahead	Bin	percent	6.9	7	0.001696
US National	3 wk ahead	Bin	percent	7	7.1	0.001418
US National	3 wk ahead	Bin	percent	7.1	7.2	0.001158
US National	3 wk ahead	Bin	percent	7.2	7.3	0.0009239999999999999
US National	3 wk ahead	Bin	percent	7.3	7.4	0.0007199999999999999
US National	3 wk ahead	Bin	percent	7.4	7.5	0.000548
US National	3 wk ahead	Bin	percent	7.5	7.6	0.00040699999999999997
US National	3 wk ahead	Bin	percent	7.6	7.7	0.000294
US National	3 wk ahead	Bin	percent	7.7	7.8	0.000208
US National	3 wk ahead	Bin	percent	7.8	7.9	0.000143
US National	3 wk ahead	Bin	percent	7.9	8	0.000096
US National	3 wk ahead	Bin	percent	8	8.1	0.000063
US National	3 wk ahead	Bin	percent	8.1	8.2	0.000039999999999999996
US National	3 wk ahead	Bin	percent	8.2	8.3	0.000024999999999999998
US National	3 wk ahead	Bin	percent	8.3	8.4	0.000016
US National	3 wk ahead	Bin	percent	8.4	8.5	9.999999999999999e-6
US National	3 wk ahead	Bin	percent	8.5	8.6	8.e-6
US National	3 wk ahead	Bin	percent	8.6	8.7	7.e-6
US National	3 wk ahead	Bin	percent	8.7	8.8	9.e-6
US National	3 wk ahead	Bin	percent	8.8	8.9	0.000013
US National	3 wk ahead	Bin	percent	8.9	9	0.000019999999999999998
US National	3 wk ahead	Bin	percent	9	9.1	0.000031
US National	3 wk ahead	Bin	percent	9.1	9.2	0.000047
US National	3 wk ahead	Bin	percent	9.2	9.3	0.00007
US National	3 wk ahead	Bin	percent	9.3	9.4	0.000101
US National	3 wk ahead	Bin	percent	9.4	9.5	0.00014099999999999998
US National	3 wk ahead	Bin	percent	9.5	9.6	0.000194
US National	3 wk ahead	Bin	percent	9.6	9.7	0.000259
US National	3 wk ahead	Bin	percent	9.7	9.8	0.000337
US National	3 wk ahead	Bin	percent	9.8	9.9	0.000428
US National	3 wk ahead	Bin	percent	9.9	10	0.00053
US National	3 wk ahead	Bin	percent	10	10.1	0.000641
US National	3 wk ahead	Bin	percent	10.1	10.2	0.000757
US National	3 wk ahead	Bin	percent	10.2	10.3	0.000873
US National	3 wk ahead	Bin	percent	10.3	10.4	0.000982
US National	3 wk ahead	Bin	percent	10.4	10.5	0.0010789999999999999
US National	3 wk ahead	Bin	percent	10.5	10.6	0.001158
US National	3 wk ahead	Bin	percent	10.6	10.7	0.001214
US National	3 wk ahead	Bin	percent	10.7	10.8	0.0012439999999999999
US National	3 wk ahead	Bin	percent	10.8	10.9	0.0012439999999999999
US National	3 wk ahead	Bin	percent	10.9	11	0.0012159999999999999
US National	3 wk ahead	Bin	percent	11	11.1	0.001161
US National	3 wk ahead	Bin	percent	11.1	11.2	0.001083
US National	3 wk ahead	Bin	percent	11.2	11.3	0.000987
US National	3 wk ahead	Bin	percent	11.3	11.4	0.000878
US National	3 wk ahead	Bin	percent	11.4	11.5	0.000762
US National	3 wk ahead	Bin	percent	11.5	11.6	0.000646
US National	3 wk ahead	Bin	percent	11.6	11.7	0.000535
US National	3 wk ahead	Bin	percent	11.7	11.8	0.000432
US National	3 wk ahead	Bin	percent	11.8	11.9	0.00033999999999999997
US National	3 wk ahead	Bin	percent	11.9	12	0.000261
US National	3 wk ahead	Bin	percent	12	12.1	0.000196
US National	3 wk ahead	Bin	percent	12.1	12.2	0.000143
US National	3 wk ahead	Bin	percent	12.2	12.3	0.000102
US National	3 wk ahead	Bin	percent	12.3	12.4	0.00007099999999999999
US National	3 wk ahead	Bin	percent	12.4	12.5	0.000048
US National	3 wk ahead	Bin	percent	12.5	12.6	0.000032
US National	3 wk ahead	Bin	percent	12.6	12.7	0.000019999999999999998
US National	3 wk ahead	Bin	percent	12.7	12.8	0.000013
US National	3 wk ahead	Bin	percent	12.8	12.9	8.e-6
US National	3 wk ahead	Bin	percent	12.9	13	4.9999999999999996e-6
US National	3 wk ahead	Bin	percent	13	100	0.010169
US National	4 wk ahead	Point	percent	NA	NA	3.2058000000000004
US National	4 wk ahead	Bin	percent	0	0.1	0.008052
US National	4 wk ahead	Bin	percent	0.1	0.2	0.009014
US National	4 wk ahead	Bin	percent	0.2	0.3	0.009995
US National	4 wk ahead	Bin	percent	0.3	0.4	0.010981
US National	4 wk ahead	Bin	percent	0.4	0.5	0.011954999999999999
US National	4 wk ahead	Bin	percent	0.5	0.6	0.012901
US National	4 wk ahead	Bin	percent	0.6	0.7	0.013800999999999999
US National	4 wk ahead	Bin	percent	0.7	0.8	0.014639999999999999
US National	4 wk ahead	Bin	percent	0.8	0.9	0.015404
US National	4 wk ahead	Bin	percent	0.9	1	0.016082
US National	4 wk ahead	Bin	percent	1	1.1	0.016665
US National	4 wk ahead	Bin	percent	1.1	1.2	0.017148
US National	4 wk ahead	Bin	percent	1.2	1.3	0.01753
US National	4 wk ahead	Bin	percent	1.3	1.4	0.017811999999999998
US National	4 wk ahead	Bin	percent	1.4	1.5	0.017998
US National	4 wk ahead	Bin	percent	1.5	1.6	0.018095999999999998
US National	4 wk ahead	Bin	percent	1.6	1.7	0.018116
US National	4 wk ahead	Bin	percent	1.7	1.8	0.018068999999999998
US National	4 wk ahead	Bin	percent	1.8	1.9	0.017967999999999998
US National	4 wk ahead	Bin	percent	1.9	2	0.017824
US National	4 wk ahead	Bin	percent	2	2.1	0.01765
US National	4 wk ahead	Bin	percent	2.1	2.2	0.017457
US National	4 wk ahead	Bin	percent	2.2	2.3	0.017254
US National	4 wk ahead	Bin	percent	2.3	2.4	0.017048
US National	4 wk ahead	Bin	percent	2.4	2.5	0.016846
US National	4 wk ahead	Bin	percent	2.5	2.6	0.016649999999999998
US National	4 wk ahead	Bin	percent	2.6	2.7	0.016462
US National	4 wk ahead	Bin	percent	2.7	2.8	0.016281999999999998
US National	4 wk ahead	Bin	percent	2.8	2.9	0.016107
US National	4 wk ahead	Bin	percent	2.9	3	0.015936
US National	4 wk ahead	Bin	percent	3	3.1	0.015764
US National	4 wk ahead	Bin	percent	3.1	3.2	0.015588
US National	4 wk ahead	Bin	percent	3.2	3.3	0.015403
US National	4 wk ahead	Bin	percent	3.3	3.4	0.015205999999999999
US National	4 wk ahead	Bin	percent	3.4	3.5	0.014993
US National	4 wk ahead	Bin	percent	3.5	3.6	0.014761999999999999
US National	4 wk ahead	Bin	percent	3.6	3.7	0.014511999999999999
US National	4 wk ahead	Bin	percent	3.7	3.8	0.014241
US National	4 wk ahead	Bin	percent	3.8	3.9	0.013947999999999999
US National	4 wk ahead	Bin	percent	3.9	4	0.013635
US National	4 wk ahead	Bin	percent	4	4.1	0.013302
US National	4 wk ahead	Bin	percent	4.1	4.2	0.012950999999999999
US National	4 wk ahead	Bin	percent	4.2	4.3	0.012584
US National	4 wk ahead	Bin	percent	4.3	4.4	0.012203
US National	4 wk ahead	Bin	percent	4.4	4.5	0.01181
US National	4 wk ahead	Bin	percent	4.5	4.6	0.011408999999999999
US National	4 wk ahead	Bin	percent	4.6	4.7	0.011001
US National	4 wk ahead	Bin	percent	4.7	4.8	0.010589999999999999
US National	4 wk ahead	Bin	percent	4.8	4.9	0.010177
US National	4 wk ahead	Bin	percent	4.9	5	0.009765
US National	4 wk ahead	Bin	percent	5	5.1	0.009356
US National	4 wk ahead	Bin	percent	5.1	5.2	0.008952
US National	4 wk ahead	Bin	percent	5.2	5.3	0.008553999999999999
US National	4 wk ahead	Bin	percent	5.3	5.4	0.008164
US National	4 wk ahead	Bin	percent	5.4	5.5	0.007783999999999999
US National	4 wk ahead	Bin	percent	5.5	5.6	0.007415
US National	4 wk ahead	Bin	percent	5.6	5.7	0.007058
US National	4 wk ahead	Bin	percent	5.7	5.8	0.006715
US National	4 wk ahead	Bin	percent	5.8	5.9	0.006388
US National	4 wk ahead	Bin	percent	5.9	6	0.006077
US National	4 wk ahead	Bin	percent	6	6.1	0.005784
US National	4 wk ahead	Bin	percent	6.1	6.2	0.005510999999999999
US National	4 wk ahead	Bin	percent	6.2	6.3	0.00526
US National	4 wk ahead	Bin	percent	6.3	6.4	0.005031
US National	4 wk ahead	Bin	percent	6.4	6.5	0.0048259999999999996
US National	4 wk ahead	Bin	percent	6.5	6.6	0.004646
US National	4 wk ahead	Bin	percent	6.6	6.7	0.004491
US National	4 wk ahead	Bin	percent	6.7	6.8	0.004360999999999999
US National	4 wk ahead	Bin	percent	6.8	6.9	0.004255
US National	4 wk ahead	Bin	percent	6.9	7	0.004171
US National	4 wk ahead	Bin	percent	7	7.1	0.004108
US National	4 wk ahead	Bin	percent	7.1	7.2	0.004063
US National	4 wk ahead	Bin	percent	7.2	7.3	0.004033
US National	4 wk ahead	Bin	percent	7.3	7.4	0.004014
US National	4 wk ahead	Bin	percent	7.4	7.5	0.004003
US National	4 wk ahead	Bin	percent	7.5	7.6	0.0039959999999999996
US National	4 wk ahead	Bin	percent	7.6	7.7	0.00399
US National	4 wk ahead	Bin	percent	7.7	7.8	0.00398
US National	4 wk ahead	Bin	percent	7.8	7.9	0.003964
US National	4 wk ahead	Bin	percent	7.9	8	0.003939
US National	4 wk ahead	Bin	percent	8	8.1	0.003904
US National	4 wk ahead	Bin	percent	8.1	8.2	0.0038559999999999996
US National	4 wk ahead	Bin	percent	8.2	8.3	0.003797
US National	4 wk ahead	Bin	percent	8.3	8.4	0.003725
US National	4 wk ahead	Bin	percent	8.4	8.5	0.0036409999999999997
US National	4 wk ahead	Bin	percent	8.5	8.6	0.003545
US National	4 wk ahead	Bin	percent	8.6	8.7	0.00344
US National	4 wk ahead	Bin	percent	8.7	8.8	0.003325
US National	4 wk ahead	Bin	percent	8.8	8.9	0.003204
US National	4 wk ahead	Bin	percent	8.9	9	0.003077
US National	4 wk ahead	Bin	percent	9	9.1	0.002946
US National	4 wk ahead	Bin	percent	9.1	9.2	0.0028109999999999997
US National	4 wk ahead	Bin	percent	9.2	9.3	0.002675
US National	4 wk ahead	Bin	percent	9.3	9.4	0.002538
US National	4 wk ahead	Bin	percent	9.4	9.5	0.0024
US National	4 wk ahead	Bin	percent	9.5	9.6	0.002264
US National	4 wk ahead	Bin	percent	9.6	9.7	0.002128
US National	4 wk ahead	Bin	percent	9.7	9.8	0.001994
US National	4 wk ahead	Bin	percent	9.8	9.9	0.001862
US National	4 wk ahead	Bin	percent	9.9	10	0.0017319999999999998
US National	4 wk ahead	Bin	percent	10	10.1	0.001606
US National	4 wk ahead	Bin	percent	10.1	10.2	0.001485
US National	4 wk ahead	Bin	percent	10.2	10.3	0.0013679999999999999
US National	4 wk ahead	Bin	percent	10.3	10.4	0.0012569999999999999
US National	4 wk ahead	Bin	percent	10.4	10.5	0.001152
US National	4 wk ahead	Bin	percent	10.5	10.6	0.0010559999999999999
US National	4 wk ahead	Bin	percent	10.6	10.7	0.000967
US National	4 wk ahead	Bin	percent	10.7	10.8	0.0008889999999999999
US National	4 wk ahead	Bin	percent	10.8	10.9	0.00082
US National	4 wk ahead	Bin	percent	10.9	11	0.000762
US National	4 wk ahead	Bin	percent	11	11.1	0.0007149999999999999
US National	4 wk ahead	Bin	percent	11.1	11.2	0.0006789999999999999
US National	4 wk ahead	Bin	percent	11.2	11.3	0.000654
US National	4 wk ahead	Bin	percent	11.3	11.4	0.0006399999999999999
US National	4 wk ahead	Bin	percent	11.4	11.5	0.0006349999999999999
US National	4 wk ahead	Bin	percent	11.5	11.6	0.0006389999999999999
US National	4 wk ahead	Bin	percent	11.6	11.7	0.000651
US National	4 wk ahead	Bin	percent	11.7	11.8	0.000669
US National	4 wk ahead	Bin	percent	11.8	11.9	0.000691
US National	4 wk ahead	Bin	percent	11.9	12	0.000717
US National	4 wk ahead	Bin	percent	12	12.1	0.000744
US National	4 wk ahead	Bin	percent	12.1	12.2	0.00077
US National	4 wk ahead	Bin	percent	12.2	12.3	0.0007949999999999999
US National	4 wk ahead	Bin	percent	12.3	12.4	0.000816
US National	4 wk ahead	Bin	percent	12.4	12.5	0.000833
US National	4 wk ahead	Bin	percent	12.5	12.6	0.000843
US National	4 wk ahead	Bin	percent	12.6	12.7	0.000847
US National	4 wk ahead	Bin	percent	12.7	12.8	0.0008439999999999999
US National	4 wk ahead	Bin	percent	12.8	12.9	0.000834
US National	4 wk ahead	Bin	percent	12.9	13	0.000816
US National	4 wk ahead	Bin	percent	13	100	0.018466
