# Supplementary material for: Use of daily Internet search query data improves real-time projections of influenza epidemics
Source: J R Soc Interface. 2018 Oct 10;15(147):20180220. doi: 10.1098/rsif.2018.0220 (PMC6228485; doi:10.1098/rsif.2018.0220)
Supplement: Prediction results in FluChallenge format [file rsif20180220supp2.gz › Forecast-files/mss-15-wikiWEEKnoNOW/3-19_paramrep.txt]

{"LL"	{59.56327920685459	179.09398533302073	373.6549290143056	439.57195030969024}}
{"DD"	{2.769635620471568	4.084488544293983	5.798410362247198	6.522995039028651}}
{"R0max"	{1.8665060996201108	2.3751007839643723	3.2562896861189716	3.7330205339699005}}
{"R0min"	{0.8289981410238467	0.923500325276491	1.059573538576712	1.1455891194300543}}
{"Inf"	{1816.4538810024076	2710.0816607141696	3688.5241799653963	4150.828177517028}}
{"Sus"	{43439.057159008866	48334.00331155083	57125.06278113628	68133.4063789186}}
{"R0(t)"	{1.4550908280546222	1.7140905089653717	2.0886338755062956	2.3105424396246903}}
{"Reff"	{0.7337844299391523	0.8904470390949814	1.107377207237169	1.3063988967057698}}
