# Supplementary material for: Use of daily Internet search query data improves real-time projections of influenza epidemics
Source: J R Soc Interface. 2018 Oct 10;15(147):20180220. doi: 10.1098/rsif.2018.0220 (PMC6228485; doi:10.1098/rsif.2018.0220)
Supplement: Prediction results in FluChallenge format [file rsif20180220supp2.gz › Forecast-files/mss-15-wikiWEEKnoNOW/8-29_paramrep.txt]

{"LL"	{15.848134311724593	83.9483237467733	193.04142877393457	272.92745744172277}}
{"DD"	{3.1809788891439963	4.255668003570645	5.919132199081622	6.771396256124751}}
{"R0max"	{1.9792563743865745	2.536584061663069	3.5515597382265875	3.8701356091211814}}
{"R0min"	{0.8394991195113236	0.9925505690847183	1.1041264142118763	1.152328058046538}}
{"Inf"	{918.0987791067604	1253.0673727165627	1757.5561992287526	1995.4351595613234}}
{"Sus"	{43292.898893782636	52419.113937974544	69315.59173452378	91612.13586229086}}
{"R0(t)"	{1.2198295561162955	1.4342280018046583	1.6486817206987059	1.756833327231754}}
{"Reff"	{0.6461271100622332	0.7826412916999776	1.065365887568043	1.427058048730026}}
