# Supplementary material for: Use of daily Internet search query data improves real-time projections of influenza epidemics
Source: J R Soc Interface. 2018 Oct 10;15(147):20180220. doi: 10.1098/rsif.2018.0220 (PMC6228485; doi:10.1098/rsif.2018.0220)
Supplement: Computer code and results [file rsif20180220supp3.gz]

Archive with 3,602 entries (3,586 files):
- Code-and-results
- Code-and-results/Readme.txt~
- Code-and-results/wiki_weekly_15.m
- Code-and-results/mss-15-wikiWEEK
- Code-and-results/mss-15-wikiWEEK/2011-EW48.csv
- Code-and-results/mss-15-wikiWEEK/7-19_paramrep.txt
- Code-and-results/mss-15-wikiWEEK/2012-EW44.csv
- Code-and-results/mss-15-wikiWEEK/2013-EW17.csv
- Code-and-results/mss-15-wikiWEEK/5-25_paramrep.txt
- Code-and-results/mss-15-wikiWEEK/1-27_paramrep.txt
- Code-and-results/mss-15-wikiWEEK/2012-EW22.csv
- Code-and-results/mss-15-wikiWEEK/2008-EW51.csv
- Code-and-results/mss-15-wikiWEEK/2012-EW45.csv
- Code-and-results/mss-15-wikiWEEK/2014-EW43.csv
- Code-and-results/mss-15-wikiWEEK/7-12_paramrep.txt
- Code-and-results/mss-15-wikiWEEK/2015-EW46.csv
- Code-and-results/mss-15-wikiWEEK/4-15_paramrep.txt
- Code-and-results/mss-15-wikiWEEK/3-11_paramrep.txt
- Code-and-results/mss-15-wikiWEEK/1-19_paramrep.txt
- Code-and-results/mss-15-wikiWEEK/2011-EW14.csv
- Code-and-results/mss-15-wikiWEEK/4-10_paramrep.txt
- Code-and-results/mss-15-wikiWEEK/2013-EW51.csv
- Code-and-results/mss-15-wikiWEEK/1-5_paramrep.txt
- Code-and-results/mss-15-wikiWEEK/2014-EW13.csv
- Code-and-results/mss-15-wikiWEEK/2015-EW42.csv
- Code-and-results/mss-15-wikiWEEK/8-18_paramrep.txt
- Code-and-results/mss-15-wikiWEEK/2011-EW45.csv
- Code-and-results/mss-15-wikiWEEK/5-21_paramrep.txt
- Code-and-results/mss-15-wikiWEEK/8-29_paramrep.txt
- Code-and-results/mss-15-wikiWEEK/2013-EW20.csv
- Code-and-results/mss-15-wikiWEEK/2015-EW4.csv
- Code-and-results/mss-15-wikiWEEK/8-13_paramrep.txt
- Code-and-results/mss-15-wikiWEEK/2013-EW19.csv
- Code-and-results/mss-15-wikiWEEK/2011-EW44.csv
- Code-and-results/mss-15-wikiWEEK/7-13_paramrep.txt
- Code-and-results/mss-15-wikiWEEK/3-14_paramrep.txt
- Code-and-results/mss-15-wikiWEEK/2015-EW41.csv
- Code-and-results/mss-15-wikiWEEK/2009-EW18.csv
- Code-and-results/mss-15-wikiWEEK/1-12_paramrep.txt
- Code-and-results/mss-15-wikiWEEK/8-33_paramrep.txt
- Code-and-results/mss-15-wikiWEEK/2012-EW21.csv
- Code-and-results/mss-15-wikiWEEK/2013-EW10.csv
- Code-and-results/mss-15-wikiWEEK/2012-EW40.csv
- Code-and-results/mss-15-wikiWEEK/8-24_paramrep.txt
- Code-and-results/mss-15-wikiWEEK/2009-EW14.csv
- Code-and-results/mss-15-wikiWEEK/2011-EW12.csv
- Code-and-results/mss-15-wikiWEEK/4-18_paramrep.txt
- Code-and-results/mss-15-wikiWEEK/3-6_paramrep.txt
- Code-and-results/mss-15-wikiWEEK/1-18_paramrep.txt
- Code-and-results/mss-15-wikiWEEK/6-6_paramrep.txt
- Code-and-results/mss-15-wikiWEEK/2012-EW17.csv
- Code-and-results/mss-15-wikiWEEK/2014-EW1.csv
- Code-and-results/mss-15-wikiWEEK/7-28_paramrep.txt
- Code-and-results/mss-15-wikiWEEK/2011-EW3.csv
- Code-and-results/mss-15-wikiWEEK/2016-EW1.csv
- Code-and-results/mss-15-wikiWEEK/2015-EW6.csv
- Code-and-results/mss-15-wikiWEEK/1-33_paramrep.txt
- Code-and-results/mss-15-wikiWEEK/7-6_paramrep.txt
- Code-and-results/mss-15-wikiWEEK/5-4_paramrep.txt
- Code-and-results/mss-15-wikiWEEK/2014-EW44.csv
- Code-and-results/mss-15-wikiWEEK/4-29_paramrep.txt
- Code-and-results/mss-15-wikiWEEK/2014-EW50.csv
- Code-and-results/mss-15-wikiWEEK/8-22_paramrep.txt
- Code-and-results/mss-15-wikiWEEK/2015-EW50.csv
- Code-and-results/mss-15-wikiWEEK/2009-EW20.csv
- Code-and-results/mss-15-wikiWEEK/2016-EW11.csv
- Code-and-results/mss-15-wikiWEEK/2008-EW40.csv
- Code-and-results/mss-15-wikiWEEK/5-27_paramrep.txt
- Code-and-results/mss-15-wikiWEEK/2013-EW5.csv
- Code-and-results/mss-15-wikiWEEK/2014-EW3.csv
- Code-and-results/mss-15-wikiWEEK/4-32_paramrep.txt
- Code-and-results/mss-15-wikiWEEK/2010-EW50.csv
- Code-and-results/mss-15-wikiWEEK/2015-EW47.csv
- Code-and-results/mss-15-wikiWEEK/7-7_paramrep.txt
- Code-and-results/mss-15-wikiWEEK/2013-EW43.csv
- Code-and-results/mss-15-wikiWEEK/2015-EW13.csv
- Code-and-results/mss-15-wikiWEEK/2010-EW52.csv
- Code-and-results/mss-15-wikiWEEK/2012-EW41.csv
- Code-and-results/mss-15-wikiWEEK/7-4_paramrep.txt
- Code-and-results/mss-15-wikiWEEK/2012-EW4.csv
- Code-and-results/mss-15-wikiWEEK/4-23_paramrep.txt
- Code-and-results/mss-15-wikiWEEK/5-9_paramrep.txt
- Code-and-results/mss-15-wikiWEEK/8-34_paramrep.txt
- Code-and-results/mss-15-wikiWEEK/7-8_paramrep.txt
- Code-and-results/mss-15-wikiWEEK/2012-EW19.csv
- Code-and-results/mss-15-wikiWEEK/2012-EW12.csv
- Code-and-results/mss-15-wikiWEEK/6-29_paramrep.txt
- Code-and-results/mss-15-wikiWEEK/2015-EW52.csv
- Code-and-results/mss-15-wikiWEEK/2015-EW49.csv
- Code-and-results/mss-15-wikiWEEK/4-3_paramrep.txt
- Code-and-results/mss-15-wikiWEEK/2009-EW13.csv
- Code-and-results/mss-15-wikiWEEK/2012-EW51.csv
- Code-and-results/mss-15-wikiWEEK/2008-EW53.csv
- Code-and-results/mss-15-wikiWEEK/5-24_paramrep.txt
- Code-and-results/mss-15-wikiWEEK/2015-EW21.csv
- Code-and-results/mss-15-wikiWEEK/2010-EW45.csv
- Code-and-results/mss-15-wikiWEEK/2015-EW8.csv
- Code-and-results/mss-15-wikiWEEK/2015-EW9.csv
- Code-and-results/mss-15-wikiWEEK/2011-EW8.csv
- Code-and-results/mss-15-wikiWEEK/2014-EW9.csv
- Code-and-results/mss-15-wikiWEEK/1-22_paramrep.txt
- Code-and-results/mss-15-wikiWEEK/7-14_paramrep.txt
- Code-and-results/mss-15-wikiWEEK/6-35_paramrep.txt
- Code-and-results/mss-15-wikiWEEK/2012-EW18.csv
- Code-and-results/mss-15-wikiWEEK/8-19_paramrep.txt
- Code-and-results/mss-15-wikiWEEK/2011-EW10.csv
- Code-and-results/mss-15-wikiWEEK/7-29_paramrep.txt
- Code-and-results/mss-15-wikiWEEK/7-16_paramrep.txt
- Code-and-results/mss-15-wikiWEEK/1-32_paramrep.txt
- Code-and-results/mss-15-wikiWEEK/2016-EW21.csv
- Code-and-results/mss-15-wikiWEEK/4-26_paramrep.txt
- Code-and-results/mss-15-wikiWEEK/3-24_paramrep.txt
- Code-and-results/mss-15-wikiWEEK/5-6_paramrep.txt
- Code-and-results/mss-15-wikiWEEK/2011-EW52.csv
- Code-and-results/mss-15-wikiWEEK/7-23_paramrep.txt
- Code-and-results/mss-15-wikiWEEK/5-23_paramrep.txt
- Code-and-results/mss-15-wikiWEEK/2014-EW40.csv
- Code-and-results/mss-15-wikiWEEK/3-35_paramrep.txt
- Code-and-results/mss-15-wikiWEEK/2015-EW43.csv
- Code-and-results/mss-15-wikiWEEK/4-11_paramrep.txt
- Code-and-results/mss-15-wikiWEEK/8-31_paramrep.txt
- Code-and-results/mss-15-wikiWEEK/3-27_paramrep.txt
- Code-and-results/mss-15-wikiWEEK/2014-EW22.csv
- Code-and-results/mss-15-wikiWEEK/1-28_paramrep.txt
- Code-and-results/mss-15-wikiWEEK/2013-EW14.csv
- Code-and-results/mss-15-wikiWEEK/6-8_paramrep.txt
- Code-and-results/mss-15-wikiWEEK/2011-EW13.csv
- Code-and-results/mss-15-wikiWEEK/2013-EW40.csv
- Code-and-results/mss-15-wikiWEEK/2016-EW17.csv
- Code-and-results/mss-15-wikiWEEK/4-25_paramrep.txt
- Code-and-results/mss-15-wikiWEEK/5-30_paramrep.txt
- Code-and-results/mss-15-wikiWEEK/8-20_paramrep.txt
- Code-and-results/mss-15-wikiWEEK/2008-EW41.csv
- Code-and-results/mss-15-wikiWEEK/2014-EW11.csv
- Code-and-results/mss-15-wikiWEEK/8-7_paramrep.txt
- Code-and-results/mss-15-wikiWEEK/2008-EW49.csv
- Code-and-results/mss-15-wikiWEEK/2011-EW5.csv
- Code-and-results/mss-15-wikiWEEK/1-26_paramrep.txt
- Code-and-results/mss-15-wikiWEEK/2016-EW18.csv
- Code-and-results/mss-15-wikiWEEK/4-14_paramrep.txt
- Code-and-results/mss-15-wikiWEEK/2014-EW21.csv
- Code-and-results/mss-15-wikiWEEK/2012-EW47.csv
- Code-and-results/mss-15-wikiWEEK/8-12_paramrep.txt
- Code-and-results/mss-15-wikiWEEK/1-34_paramrep.txt
- Code-and-results/mss-15-wikiWEEK/2010-EW42.csv
- Code-and-results/mss-15-wikiWEEK/2012-EW8.csv
- Code-and-results/mss-15-wikiWEEK/2013-EW18.csv
- Code-and-results/mss-15-wikiWEEK/2013-EW16.csv
- Code-and-results/mss-15-wikiWEEK/7-26_paramrep.txt
- Code-and-results/mss-15-wikiWEEK/6-28_paramrep.txt
- Code-and-results/mss-15-wikiWEEK/1-11_paramrep.txt
- Code-and-results/mss-15-wikiWEEK/2011-EW2.csv
- Code-and-results/mss-15-wikiWEEK/5-35_paramrep.txt
- Code-and-results/mss-15-wikiWEEK/2009-EW4.csv
- Code-and-results/mss-15-wikiWEEK/2014-EW4.csv
- Code-and-results/mss-15-wikiWEEK/2015-EW3.csv
- Code-and-results/mss-15-wikiWEEK/2015-EW12.csv
- Code-and-results/mss-15-wikiWEEK/1-3_paramrep.txt
- Code-and-results/mss-15-wikiWEEK/7-22_paramrep.txt
- Code-and-results/mss-15-wikiWEEK/2010-EW51.csv
- Code-and-results/mss-15-wikiWEEK/2013-EW44.csv
- Code-and-results/mss-15-wikiWEEK/7-9_paramrep.txt
- Code-and-results/mss-15-wikiWEEK/3-9_paramrep.txt
- Code-and-results/mss-15-wikiWEEK/settings.txt
- Code-and-results/mss-15-wikiWEEK/5-20_paramrep.txt
- Code-and-results/mss-15-wikiWEEK/3-26_paramrep.txt
- Code-and-results/mss-15-wikiWEEK/2015-EW45.csv
- Code-and-results/mss-15-wikiWEEK/2014-EW17.csv
- Code-and-results/mss-15-wikiWEEK/1-1_paramrep.txt
- Code-and-results/mss-15-wikiWEEK/3-16_paramrep.txt
- Code-and-results/mss-15-wikiWEEK/5-22_paramrep.txt
- Code-and-results/mss-15-wikiWEEK/2011-EW15.csv
- Code-and-results/mss-15-wikiWEEK/2011-EW7.csv
- Code-and-results/mss-15-wikiWEEK/4-35_paramrep.txt
- Code-and-results/mss-15-wikiWEEK/2010-EW46.csv
- Code-and-results/mss-15-wikiWEEK/2011-EW50.csv
- Code-and-results/mss-15-wikiWEEK/2015-EW15.csv
- Code-and-results/mss-15-wikiWEEK/4-5_paramrep.txt
- Code-and-results/mss-15-wikiWEEK/2009-EW7.csv
- Code-and-results/mss-15-wikiWEEK/2014-EW52.csv
- Code-and-results/mss-15-wikiWEEK/2016-EW13.csv
- Code-and-results/mss-15-wikiWEEK/8-32_paramrep.txt
- Code-and-results/mss-15-wikiWEEK/2016-EW12.csv
- Code-and-results/mss-15-wikiWEEK/2012-EW3.csv
- Code-and-results/mss-15-wikiWEEK/2012-EW48.csv
- Code-and-results/mss-15-wikiWEEK/5-8_paramrep.txt
- Code-and-results/mss-15-wikiWEEK/5-13_paramrep.txt
- Code-and-results/mss-15-wikiWEEK/6-2_paramrep.txt
- Code-and-results/mss-15-wikiWEEK/6-7_paramrep.txt
- Code-and-results/mss-15-wikiWEEK/4-24_paramrep.txt
- Code-and-results/mss-15-wikiWEEK/1-13_paramrep.txt
- Code-and-results/mss-15-wikiWEEK/2011-EW42.csv
- Code-and-results/mss-15-wikiWEEK/4-16_paramrep.txt
- Code-and-results/mss-15-wikiWEEK/.directory
- Code-and-results/mss-15-wikiWEEK/2015-EW7.csv
- Code-and-results/mss-15-wikiWEEK/7-35_paramrep.txt
- Code-and-results/mss-15-wikiWEEK/4-9_paramrep.txt
- Code-and-results/mss-15-wikiWEEK/2008-EW52.csv
- Code-and-results/mss-15-wikiWEEK/6-16_paramrep.txt
- Code-and-results/mss-15-wikiWEEK/6-27_paramrep.txt
- Code-and-results/mss-15-wikiWEEK/7-10_paramrep.txt
- Code-and-results/mss-15-wikiWEEK/3-34_paramrep.txt
- Code-and-results/mss-15-wikiWEEK/5-18_paramrep.txt
- Code-and-results/mss-15-wikiWEEK/6-30_paramrep.txt
- Code-and-results/mss-15-wikiWEEK/8-25_paramrep.txt
- Code-and-results/mss-15-wikiWEEK/7-20_paramrep.txt
- Code-and-results/mss-15-wikiWEEK/2015-EW19.csv
- Code-and-results/mss-15-wikiWEEK/6-34_paramrep.txt
- Code-and-results/mss-15-wikiWEEK/2014-EW2.csv
- Code-and-results/mss-15-wikiWEEK/2014-EW14.csv
- Code-and-results/mss-15-wikiWEEK/1-23_paramrep.txt
- Code-and-results/mss-15-wikiWEEK/7-32_paramrep.txt
- Code-and-results/mss-15-wikiWEEK/2012-EW9.csv
- Code-and-results/mss-15-wikiWEEK/6-26_paramrep.txt
- Code-and-results/mss-15-wikiWEEK/2013-EW8.csv
- Code-and-results/mss-15-wikiWEEK/8-1_paramrep.txt
- Code-and-results/mss-15-wikiWEEK/2016-EW16.csv
- Code-and-results/mss-15-wikiWEEK/2015-EW16.csv
- Code-and-results/mss-15-wikiWEEK/2011-EW17.csv
- Code-and-results/mss-15-wikiWEEK/2008-EW44.csv
- Code-and-results/mss-15-wikiWEEK/6-5_paramrep.txt
- Code-and-results/mss-15-wikiWEEK/4-20_paramrep.txt
- Code-and-results/mss-15-wikiWEEK/1-31_paramrep.txt
- Code-and-results/mss-15-wikiWEEK/7-31_paramrep.txt
- Code-and-results/mss-15-wikiWEEK/8-4_paramrep.txt
- Code-and-results/mss-15-wikiWEEK/5-11_paramrep.txt
- Code-and-results/mss-15-wikiWEEK/3-17_paramrep.txt
- Code-and-results/mss-15-wikiWEEK/2010-EW48.csv
- Code-and-results/mss-15-wikiWEEK/2013-EW52.csv
- Code-and-results/mss-15-wikiWEEK/2014-EW47.csv
- Code-and-results/mss-15-wikiWEEK/3-15_paramrep.txt
- Code-and-results/mss-15-wikiWEEK/4-30_paramrep.txt
- Code-and-results/mss-15-wikiWEEK/3-30_paramrep.txt
- Code-and-results/mss-15-wikiWEEK/3-13_paramrep.txt
- Code-and-results/mss-15-wikiWEEK/3-22_paramrep.txt
- Code-and-results/mss-15-wikiWEEK/3-1_paramrep.txt
- Code-and-results/mss-15-wikiWEEK/7-34_paramrep.txt
- Code-and-results/mss-15-wikiWEEK/2014-EW12.csv
- Code-and-results/mss-15-wikiWEEK/2012-EW7.csv
- Code-and-results/mss-15-wikiWEEK/2009-EW15.csv
- Code-and-results/mss-15-wikiWEEK/2014-EW5.csv
- Code-and-results/mss-15-wikiWEEK/3-8_paramrep.txt
- Code-and-results/mss-15-wikiWEEK/2013-EW6.csv
- Code-and-results/mss-15-wikiWEEK/2011-EW11.csv
- Code-and-results/mss-15-wikiWEEK/3-33_paramrep.txt
- Code-and-results/mss-15-wikiWEEK/6-9_paramrep.txt
- Code-and-results/mss-15-wikiWEEK/1-7_paramrep.txt
- Code-and-results/mss-15-wikiWEEK/2013-EW41.csv
- Code-and-results/mss-15-wikiWEEK/2010-EW47.csv
- Code-and-results/mss-15-wikiWEEK/3-23_paramrep.txt
- Code-and-results/mss-15-wikiWEEK/3-7_paramrep.txt
- Code-and-results/mss-15-wikiWEEK/2012-EW13.csv
- Code-and-results/mss-15-wikiWEEK/2016-EW3.csv
- Code-and-results/mss-15-wikiWEEK/7-33_paramrep.txt
- Code-and-results/mss-15-wikiWEEK/2014-EW7.csv
- Code-and-results/mss-15-wikiWEEK/2012-EW6.csv
- Code-and-results/mss-15-wikiWEEK/2009-EW8.csv
- Code-and-results/mss-15-wikiWEEK/3-28_paramrep.txt
- Code-and-results/mss-15-wikiWEEK/4-34_paramrep.txt
- Code-and-results/mss-15-wikiWEEK/2016-EW2.csv
- Code-and-results/mss-15-wikiWEEK/2016-EW7.csv
- Code-and-results/mss-15-wikiWEEK/3-21_paramrep.txt
- Code-and-results/mss-15-wikiWEEK/2011-EW18.csv
- Code-and-results/mss-15-wikiWEEK/2014-EW51.csv
- Code-and-results/mss-15-wikiWEEK/6-13_paramrep.txt
- Code-and-results/mss-15-wikiWEEK/7-11_paramrep.txt
- Code-and-results/mss-15-wikiWEEK/2013-EW7.csv
- Code-and-results/mss-15-wikiWEEK/6-4_paramrep.txt
- Code-and-results/mss-15-wikiWEEK/2015-EW11.csv
- Code-and-results/mss-15-wikiWEEK/2015-EW40.csv
- Code-and-results/mss-15-wikiWEEK/2014-EW42.csv
- Code-and-results/mss-15-wikiWEEK/2009-EW12.csv
- Code-and-results/mss-15-wikiWEEK/2013-EW9.csv
- Code-and-results/mss-15-wikiWEEK/2013-EW47.csv
- Code-and-results/mss-15-wikiWEEK/5-28_paramrep.txt
- Code-and-results/mss-15-wikiWEEK/2013-EW21.csv
- Code-and-results/mss-15-wikiWEEK/2014-EW48.csv
- Code-and-results/mss-15-wikiWEEK/5-3_paramrep.txt
- Code-and-results/mss-15-wikiWEEK/3-19_paramrep.txt
- Code-and-results/mss-15-wikiWEEK/2008-EW47.csv
- Code-and-results/mss-15-wikiWEEK/2011-EW9.csv
- Code-and-results/mss-15-wikiWEEK/2016-EW5.csv
- Code-and-results/mss-15-wikiWEEK/2011-EW21.csv
- Code-and-results/mss-15-wikiWEEK/3-32_paramrep.txt
- Code-and-results/mss-15-wikiWEEK/2014-EW8.csv
- Code-and-results/mss-15-wikiWEEK/6-18_paramrep.txt
- Code-and-results/mss-15-wikiWEEK/1-2_paramrep.txt
- Code-and-results/mss-15-wikiWEEK/1-35_paramrep.txt
- Code-and-results/mss-15-wikiWEEK/2012-EW43.csv
- Code-and-results/mss-15-wikiWEEK/2014-EW49.csv
- Code-and-results/mss-15-wikiWEEK/2010-EW43.csv
- Code-and-results/mss-15-wikiWEEK/6-15_paramrep.txt
- Code-and-results/mss-15-wikiWEEK/1-8_paramrep.txt
- Code-and-results/mss-15-wikiWEEK/2013-EW48.csv
- Code-and-results/mss-15-wikiWEEK/1-21_paramrep.txt
- Code-and-results/mss-15-wikiWEEK/1-16_paramrep.txt
- Code-and-results/mss-15-wikiWEEK/2013-EW22.csv
- Code-and-results/mss-15-wikiWEEK/2016-EW4.csv
- Code-and-results/mss-15-wikiWEEK/5-10_paramrep.txt
- Code-and-results/mss-15-wikiWEEK/5-14_paramrep.txt
[truncated: 3,302 more entries]
