# Supplementary material for: Use of daily Internet search query data improves real-time projections of influenza epidemics
Source: J R Soc Interface. 2018 Oct 10;15(147):20180220. doi: 10.1098/rsif.2018.0220 (PMC6228485; doi:10.1098/rsif.2018.0220)
Supplement: Computer code and results [file rsif20180220supp3.gz › Code-and-results/wiki_weekly_15.m]

(* ::Package:: *)

(* ::Input:: *)
(*(******************************************************************)*)
(*(*******Copyright Christoph Zimmer/Yale University**********)(******************************************************************)*)


(* ::Subsection:: *)
(*All*)


SetDirectory[directory=NotebookDirectory[]  ];


Get[ "MSS-partially_16.m"]


(* ::Subsubsection:: *)
(*LoadDATA *)


SCAN = loadWIKI[ "weekly",{2008,2015},"-halfsmooth11"];
SCANweekly = loadWIKI[ "weekly",{2008,2015},"-halfsmooth11"];
SCANili = loadILI[];


HumidCoeff={{0.005064799074082142`,117.76775606105384`,0.006876605592222039`},{0.0052567354341802675`,117.06399724658701`,0.0071022858562195005`},{0.005561638160663945`,113.84531867451282`,0.00800635363380129`},{0.0053359922944603965`,113.7537197409348`,0.010728017713734963`},{0.005489190101365939`,112.23568744021291`,0.007101359567932681`},{0.005104460324727496`,109.33215623975521`,0.009815677519985676`},{0.005758116252996642`,109.07887062168814`,0.007498017811133906`},{0.0025129907334943305`,109.93523331810319`,0.004883550566247092`},{0.0017990336116624774`,125.81516424751459`,0.006957445470895531`},{0.002378335185423547`,111.54982545404084`,0.006424873908707997`},{0.004387320463901742`,113.75546834897102`,0.008221735952830362`}};


BASELINES=Import[ "baselines2016-17.txt","Table"];


(* ::Subsubsection:: *)
(*Rest*)


TOTALPOP=100000;
NUMBERGRIDPOINTS=1000;
NUMBERPOSTSAMPLES=100;
MAXKERNELS=5;
FOLDER="mss-15-wikiWEEK/";
RESAMPLINGQ="TRUE";
RESAMPCRIT = "Neff";   (* choice: IMIS, Neff,  else *)
RESAMPSTATE="NO";
imisBB=Max[ 50, NUMBERGRIDPOINTS/10];
imisJJ= NUMBERGRIDPOINTS;
imisFAC=2./3;
CUT=1000;
lnaupdate="FALSE";
RANGE= {{10,500},{1.5,7},{1.3,4},{0.8,1.2},{70000,97000},{500,2000},{1,2},{1,2},{1,2},{1,2}};
VARIANZ=10;
MODE="CHALL";
NOWCAST = "YES";
oufc[];


SeedRandom[1];
grid=RandomReal[UniformDistribution[ RANGE ],10000];
grid[[All,7;;8]]=grid[[All,5;;6]];
grid[[All,-1]]= Table[ 1,{i,1,Length[grid]}];


(* ::Subsubsection:: *)
(*Calc*)


CloseKernels[];LaunchKernels[MAXKERNELS];


SetUpRegHumid[ 0+1]


Table[
Print["*************",SCAN[[seas,1]],"************"];
IliWikiresiduals = SCANili[[  NowcastExpierence[seas]+5  ,3,2;;35,3]] - SCANweekly[[  NowcastExpierence[seas]  ,3,2;;35,3]];
skdres = SmoothKernelDistribution[Flatten[ IliWikiresiduals ]];

loop[  Position[ SCAN[[seas,3]], 238.+7][[1,1]]  (*Length[SCAN[[seas,3]]]*) (*imax*) ,seas (*season*) ,10 ] ,
{seas, {1,3,4,5,6,7,8} }
]
 
 
