# Supplementary material for: Use of daily Internet search query data improves real-time projections of influenza epidemics
Source: J R Soc Interface. 2018 Oct 10;15(147):20180220. doi: 10.1098/rsif.2018.0220 (PMC6228485; doi:10.1098/rsif.2018.0220)
Supplement: Computer code and results [file rsif20180220supp3.gz › Code-and-results/mss-15-wikiWEEK/2011-EW48.csv]

Location	Target	Type	Unit	Bin_start_incl	Bin_end_notincl	Value
US National	1 wk ahead	Point	percent	NA	NA	1.5
US National	1 wk ahead	Bin	percent	0	0,1	0.
US National	1 wk ahead	Bin	percent	0,1	0,2	0.
US National	1 wk ahead	Bin	percent	0,2	0,3	0.
US National	1 wk ahead	Bin	percent	0,3	0,4	0.
US National	1 wk ahead	Bin	percent	0,4	0,5	0.
US National	1 wk ahead	Bin	percent	0,5	0,6	0.000017
US National	1 wk ahead	Bin	percent	0,6	0,7	0.000503
US National	1 wk ahead	Bin	percent	0,7	0,8	0.004539
US National	1 wk ahead	Bin	percent	0,8	0,9	0.014438999999999999
US National	1 wk ahead	Bin	percent	0,9	1	0.023719
US National	1 wk ahead	Bin	percent	1	1,1	0.034024
US National	1 wk ahead	Bin	percent	1,1	1,2	0.044447
US National	1 wk ahead	Bin	percent	1,2	1,3	0.050355
US National	1 wk ahead	Bin	percent	1,3	1,4	0.060878999999999996
US National	1 wk ahead	Bin	percent	1,4	1,5	0.102253
US National	1 wk ahead	Bin	percent	1,5	1,6	0.161048
US National	1 wk ahead	Bin	percent	1,6	1,7	0.158858
US National	1 wk ahead	Bin	percent	1,7	1,8	0.108056
US National	1 wk ahead	Bin	percent	1,8	1,9	0.066785
US National	1 wk ahead	Bin	percent	1,9	2	0.050771
US National	1 wk ahead	Bin	percent	2	2,1	0.037742
US National	1 wk ahead	Bin	percent	2,1	2,2	0.029663
US National	1 wk ahead	Bin	percent	2,2	2,3	0.024235
US National	1 wk ahead	Bin	percent	2,3	2,4	0.010863999999999999
US National	1 wk ahead	Bin	percent	2,4	2,5	0.001969
US National	1 wk ahead	Bin	percent	2,5	2,6	0.000124
US National	1 wk ahead	Bin	percent	2,6	2,7	3.e-6
US National	1 wk ahead	Bin	percent	2,7	2,8	0.000017
US National	1 wk ahead	Bin	percent	2,8	2,9	0.00040899999999999997
US National	1 wk ahead	Bin	percent	2,9	3	0.002892
US National	1 wk ahead	Bin	percent	3	3,1	0.006261
US National	1 wk ahead	Bin	percent	3,1	3,2	0.004203
US National	1 wk ahead	Bin	percent	3,2	3,3	0.000869
US National	1 wk ahead	Bin	percent	3,3	3,4	0.000054
US National	1 wk ahead	Bin	percent	3,4	3,5	1.e-6
US National	1 wk ahead	Bin	percent	3,5	3,6	0.
US National	1 wk ahead	Bin	percent	3,6	3,7	0.
US National	1 wk ahead	Bin	percent	3,7	3,8	0.
US National	1 wk ahead	Bin	percent	3,8	3,9	0.
US National	1 wk ahead	Bin	percent	3,9	4	0.
US National	1 wk ahead	Bin	percent	4	4,1	0.
US National	1 wk ahead	Bin	percent	4,1	4,2	0.
US National	1 wk ahead	Bin	percent	4,2	4,3	0.
US National	1 wk ahead	Bin	percent	4,3	4,4	0.
US National	1 wk ahead	Bin	percent	4,4	4,5	0.
US National	1 wk ahead	Bin	percent	4,5	4,6	0.
US National	1 wk ahead	Bin	percent	4,6	4,7	0.
US National	1 wk ahead	Bin	percent	4,7	4,8	0.
US National	1 wk ahead	Bin	percent	4,8	4,9	0.
US National	1 wk ahead	Bin	percent	4,9	5	0.
US National	1 wk ahead	Bin	percent	5	5,1	0.
US National	1 wk ahead	Bin	percent	5,1	5,2	0.
US National	1 wk ahead	Bin	percent	5,2	5,3	0.
US National	1 wk ahead	Bin	percent	5,3	5,4	0.
US National	1 wk ahead	Bin	percent	5,4	5,5	0.
US National	1 wk ahead	Bin	percent	5,5	5,6	0.
US National	1 wk ahead	Bin	percent	5,6	5,7	0.
US National	1 wk ahead	Bin	percent	5,7	5,8	0.
US National	1 wk ahead	Bin	percent	5,8	5,9	0.
US National	1 wk ahead	Bin	percent	5,9	6	0.
US National	1 wk ahead	Bin	percent	6	6,1	0.
US National	1 wk ahead	Bin	percent	6,1	6,2	0.
US National	1 wk ahead	Bin	percent	6,2	6,3	0.
US National	1 wk ahead	Bin	percent	6,3	6,4	0.
US National	1 wk ahead	Bin	percent	6,4	6,5	0.
US National	1 wk ahead	Bin	percent	6,5	6,6	0.
US National	1 wk ahead	Bin	percent	6,6	6,7	0.
US National	1 wk ahead	Bin	percent	6,7	6,8	0.
US National	1 wk ahead	Bin	percent	6,8	6,9	0.
US National	1 wk ahead	Bin	percent	6,9	7	0.
US National	1 wk ahead	Bin	percent	7	7,1	0.
US National	1 wk ahead	Bin	percent	7,1	7,2	0.
US National	1 wk ahead	Bin	percent	7,2	7,3	0.
US National	1 wk ahead	Bin	percent	7,3	7,4	0.
US National	1 wk ahead	Bin	percent	7,4	7,5	0.
US National	1 wk ahead	Bin	percent	7,5	7,6	0.
US National	1 wk ahead	Bin	percent	7,6	7,7	0.
US National	1 wk ahead	Bin	percent	7,7	7,8	0.
US National	1 wk ahead	Bin	percent	7,8	7,9	0.
US National	1 wk ahead	Bin	percent	7,9	8	0.
US National	1 wk ahead	Bin	percent	8	8,1	0.
US National	1 wk ahead	Bin	percent	8,1	8,2	0.
US National	1 wk ahead	Bin	percent	8,2	8,3	0.
US National	1 wk ahead	Bin	percent	8,3	8,4	0.
US National	1 wk ahead	Bin	percent	8,4	8,5	0.
US National	1 wk ahead	Bin	percent	8,5	8,6	0.
US National	1 wk ahead	Bin	percent	8,6	8,7	0.
US National	1 wk ahead	Bin	percent	8,7	8,8	0.
US National	1 wk ahead	Bin	percent	8,8	8,9	0.
US National	1 wk ahead	Bin	percent	8,9	9	0.
US National	1 wk ahead	Bin	percent	9	9,1	0.
US National	1 wk ahead	Bin	percent	9,1	9,2	0.
US National	1 wk ahead	Bin	percent	9,2	9,3	0.
US National	1 wk ahead	Bin	percent	9,3	9,4	0.
US National	1 wk ahead	Bin	percent	9,4	9,5	0.
US National	1 wk ahead	Bin	percent	9,5	9,6	0.
US National	1 wk ahead	Bin	percent	9,6	9,7	0.
US National	1 wk ahead	Bin	percent	9,7	9,8	0.
US National	1 wk ahead	Bin	percent	9,8	9,9	0.
US National	1 wk ahead	Bin	percent	9,9	10	0.
US National	1 wk ahead	Bin	percent	10	10,1	0.
US National	1 wk ahead	Bin	percent	10,1	10,2	0.
US National	1 wk ahead	Bin	percent	10,2	10,3	0.
US National	1 wk ahead	Bin	percent	10,3	10,4	0.
US National	1 wk ahead	Bin	percent	10,4	10,5	0.
US National	1 wk ahead	Bin	percent	10,5	10,6	0.
US National	1 wk ahead	Bin	percent	10,6	10,7	0.
US National	1 wk ahead	Bin	percent	10,7	10,8	0.
US National	1 wk ahead	Bin	percent	10,8	10,9	0.
US National	1 wk ahead	Bin	percent	10,9	11	0.
US National	1 wk ahead	Bin	percent	11	11,1	0.
US National	1 wk ahead	Bin	percent	11,1	11,2	0.
US National	1 wk ahead	Bin	percent	11,2	11,3	0.
US National	1 wk ahead	Bin	percent	11,3	11,4	0.
US National	1 wk ahead	Bin	percent	11,4	11,5	0.
US National	1 wk ahead	Bin	percent	11,5	11,6	0.
US National	1 wk ahead	Bin	percent	11,6	11,7	0.
US National	1 wk ahead	Bin	percent	11,7	11,8	0.
US National	1 wk ahead	Bin	percent	11,8	11,9	0.
US National	1 wk ahead	Bin	percent	11,9	12	0.
US National	1 wk ahead	Bin	percent	12	12,1	0.
US National	1 wk ahead	Bin	percent	12,1	12,2	0.
US National	1 wk ahead	Bin	percent	12,2	12,3	0.
US National	1 wk ahead	Bin	percent	12,3	12,4	0.
US National	1 wk ahead	Bin	percent	12,4	12,5	0.
US National	1 wk ahead	Bin	percent	12,5	12,6	0.
US National	1 wk ahead	Bin	percent	12,6	12,7	0.
US National	1 wk ahead	Bin	percent	12,7	12,8	0.
US National	1 wk ahead	Bin	percent	12,8	12,9	0.
US National	1 wk ahead	Bin	percent	12,9	13	0.
US National	1 wk ahead	Bin	percent	13	100	0.
US National	2 wk ahead	Point	percent	NA	NA	2.1586
US National	2 wk ahead	Bin	percent	0	0,1	0.
US National	2 wk ahead	Bin	percent	0,1	0,2	1.e-6
US National	2 wk ahead	Bin	percent	0,2	0,3	4.e-6
US National	2 wk ahead	Bin	percent	0,3	0,4	0.000016
US National	2 wk ahead	Bin	percent	0,4	0,5	0.000059
US National	2 wk ahead	Bin	percent	0,5	0,6	0.00018899999999999999
US National	2 wk ahead	Bin	percent	0,6	0,7	0.000527
US National	2 wk ahead	Bin	percent	0,7	0,8	0.00129
US National	2 wk ahead	Bin	percent	0,8	0,9	0.002813
US National	2 wk ahead	Bin	percent	0,9	1	0.005513
US National	2 wk ahead	Bin	percent	1	1,1	0.009799
US National	2 wk ahead	Bin	percent	1,1	1,2	0.015906
US National	2 wk ahead	Bin	percent	1,2	1,3	0.023711
US National	2 wk ahead	Bin	percent	1,3	1,4	0.032584
US National	2 wk ahead	Bin	percent	1,4	1,5	0.041374
US National	2 wk ahead	Bin	percent	1,5	1,6	0.0487
US National	2 wk ahead	Bin	percent	1,6	1,7	0.053592999999999995
US National	2 wk ahead	Bin	percent	1,7	1,8	0.056105999999999996
US National	2 wk ahead	Bin	percent	1,8	1,9	0.057213999999999994
US National	2 wk ahead	Bin	percent	1,9	2	0.057916999999999996
US National	2 wk ahead	Bin	percent	2	2,1	0.058422999999999996
US National	2 wk ahead	Bin	percent	2,1	2,2	0.058233
US National	2 wk ahead	Bin	percent	2,2	2,3	0.056836
US National	2 wk ahead	Bin	percent	2,3	2,4	0.054117
US National	2 wk ahead	Bin	percent	2,4	2,5	0.05019
US National	2 wk ahead	Bin	percent	2,5	2,6	0.045175
US National	2 wk ahead	Bin	percent	2,6	2,7	0.039272
US National	2 wk ahead	Bin	percent	2,7	2,8	0.032896
US National	2 wk ahead	Bin	percent	2,8	2,9	0.026631
US National	2 wk ahead	Bin	percent	2,9	3	0.021027999999999998
US National	2 wk ahead	Bin	percent	3	3,1	0.016442
US National	2 wk ahead	Bin	percent	3,1	3,2	0.012947
US National	2 wk ahead	Bin	percent	3,2	3,3	0.010359
US National	2 wk ahead	Bin	percent	3,3	3,4	0.008381
US National	2 wk ahead	Bin	percent	3,4	3,5	0.0067929999999999996
US National	2 wk ahead	Bin	percent	3,5	3,6	0.005559
US National	2 wk ahead	Bin	percent	3,6	3,7	0.004771
US National	2 wk ahead	Bin	percent	3,7	3,8	0.004526
US National	2 wk ahead	Bin	percent	3,8	3,9	0.0048449999999999995
US National	2 wk ahead	Bin	percent	3,9	4	0.005645
US National	2 wk ahead	Bin	percent	4	4,1	0.006722
US National	2 wk ahead	Bin	percent	4,1	4,2	0.0077599999999999995
US National	2 wk ahead	Bin	percent	4,2	4,3	0.008407999999999999
US National	2 wk ahead	Bin	percent	4,3	4,4	0.008444
US National	2 wk ahead	Bin	percent	4,4	4,5	0.007914
US National	2 wk ahead	Bin	percent	4,5	4,6	0.007084
US National	2 wk ahead	Bin	percent	4,6	4,7	0.006205
US National	2 wk ahead	Bin	percent	4,7	4,8	0.005325
US National	2 wk ahead	Bin	percent	4,8	4,9	0.004345
US National	2 wk ahead	Bin	percent	4,9	5	0.00323
US National	2 wk ahead	Bin	percent	5	5,1	0.00211
US National	2 wk ahead	Bin	percent	5,1	5,2	0.0011819999999999999
US National	2 wk ahead	Bin	percent	5,2	5,3	0.000561
US National	2 wk ahead	Bin	percent	5,3	5,4	0.000224
US National	2 wk ahead	Bin	percent	5,4	5,5	0.000075
US National	2 wk ahead	Bin	percent	5,5	5,6	0.000021
US National	2 wk ahead	Bin	percent	5,6	5,7	4.9999999999999996e-6
US National	2 wk ahead	Bin	percent	5,7	5,8	1.e-6
US National	2 wk ahead	Bin	percent	5,8	5,9	0.
US National	2 wk ahead	Bin	percent	5,9	6	0.
US National	2 wk ahead	Bin	percent	6	6,1	0.
US National	2 wk ahead	Bin	percent	6,1	6,2	0.
US National	2 wk ahead	Bin	percent	6,2	6,3	0.
US National	2 wk ahead	Bin	percent	6,3	6,4	0.
US National	2 wk ahead	Bin	percent	6,4	6,5	0.
US National	2 wk ahead	Bin	percent	6,5	6,6	0.
US National	2 wk ahead	Bin	percent	6,6	6,7	0.
US National	2 wk ahead	Bin	percent	6,7	6,8	0.
US National	2 wk ahead	Bin	percent	6,8	6,9	0.
US National	2 wk ahead	Bin	percent	6,9	7	0.
US National	2 wk ahead	Bin	percent	7	7,1	0.
US National	2 wk ahead	Bin	percent	7,1	7,2	0.
US National	2 wk ahead	Bin	percent	7,2	7,3	0.
US National	2 wk ahead	Bin	percent	7,3	7,4	0.
US National	2 wk ahead	Bin	percent	7,4	7,5	0.
US National	2 wk ahead	Bin	percent	7,5	7,6	0.
US National	2 wk ahead	Bin	percent	7,6	7,7	0.
US National	2 wk ahead	Bin	percent	7,7	7,8	0.
US National	2 wk ahead	Bin	percent	7,8	7,9	0.
US National	2 wk ahead	Bin	percent	7,9	8	0.
US National	2 wk ahead	Bin	percent	8	8,1	0.
US National	2 wk ahead	Bin	percent	8,1	8,2	0.
US National	2 wk ahead	Bin	percent	8,2	8,3	0.
US National	2 wk ahead	Bin	percent	8,3	8,4	0.
US National	2 wk ahead	Bin	percent	8,4	8,5	0.
US National	2 wk ahead	Bin	percent	8,5	8,6	0.
US National	2 wk ahead	Bin	percent	8,6	8,7	0.
US National	2 wk ahead	Bin	percent	8,7	8,8	0.
US National	2 wk ahead	Bin	percent	8,8	8,9	0.
US National	2 wk ahead	Bin	percent	8,9	9	0.
US National	2 wk ahead	Bin	percent	9	9,1	0.
US National	2 wk ahead	Bin	percent	9,1	9,2	0.
US National	2 wk ahead	Bin	percent	9,2	9,3	0.
US National	2 wk ahead	Bin	percent	9,3	9,4	0.
US National	2 wk ahead	Bin	percent	9,4	9,5	0.
US National	2 wk ahead	Bin	percent	9,5	9,6	0.
US National	2 wk ahead	Bin	percent	9,6	9,7	0.
US National	2 wk ahead	Bin	percent	9,7	9,8	0.
US National	2 wk ahead	Bin	percent	9,8	9,9	0.
US National	2 wk ahead	Bin	percent	9,9	10	0.
US National	2 wk ahead	Bin	percent	10	10,1	0.
US National	2 wk ahead	Bin	percent	10,1	10,2	0.
US National	2 wk ahead	Bin	percent	10,2	10,3	0.
US National	2 wk ahead	Bin	percent	10,3	10,4	0.
US National	2 wk ahead	Bin	percent	10,4	10,5	0.
US National	2 wk ahead	Bin	percent	10,5	10,6	0.
US National	2 wk ahead	Bin	percent	10,6	10,7	0.
US National	2 wk ahead	Bin	percent	10,7	10,8	0.
US National	2 wk ahead	Bin	percent	10,8	10,9	0.
US National	2 wk ahead	Bin	percent	10,9	11	0.
US National	2 wk ahead	Bin	percent	11	11,1	0.
US National	2 wk ahead	Bin	percent	11,1	11,2	0.
US National	2 wk ahead	Bin	percent	11,2	11,3	0.
US National	2 wk ahead	Bin	percent	11,3	11,4	0.
US National	2 wk ahead	Bin	percent	11,4	11,5	0.
US National	2 wk ahead	Bin	percent	11,5	11,6	0.
US National	2 wk ahead	Bin	percent	11,6	11,7	0.
US National	2 wk ahead	Bin	percent	11,7	11,8	0.
US National	2 wk ahead	Bin	percent	11,8	11,9	0.
US National	2 wk ahead	Bin	percent	11,9	12	0.
US National	2 wk ahead	Bin	percent	12	12,1	0.
US National	2 wk ahead	Bin	percent	12,1	12,2	0.
US National	2 wk ahead	Bin	percent	12,2	12,3	0.
US National	2 wk ahead	Bin	percent	12,3	12,4	0.
US National	2 wk ahead	Bin	percent	12,4	12,5	0.
US National	2 wk ahead	Bin	percent	12,5	12,6	0.
US National	2 wk ahead	Bin	percent	12,6	12,7	0.
US National	2 wk ahead	Bin	percent	12,7	12,8	0.
US National	2 wk ahead	Bin	percent	12,8	12,9	0.
US National	2 wk ahead	Bin	percent	12,9	13	0.
US National	2 wk ahead	Bin	percent	13	100	0.
US National	3 wk ahead	Point	percent	NA	NA	2.9294000000000002
US National	3 wk ahead	Bin	percent	0	0,1	0.001973
US National	3 wk ahead	Bin	percent	0,1	0,2	0.002614
US National	3 wk ahead	Bin	percent	0,2	0,3	0.003398
US National	3 wk ahead	Bin	percent	0,3	0,4	0.004336
US National	3 wk ahead	Bin	percent	0,4	0,5	0.005431999999999999
US National	3 wk ahead	Bin	percent	0,5	0,6	0.006683
US National	3 wk ahead	Bin	percent	0,6	0,7	0.008081
US National	3 wk ahead	Bin	percent	0,7	0,8	0.009604999999999999
US National	3 wk ahead	Bin	percent	0,8	0,9	0.011229
US National	3 wk ahead	Bin	percent	0,9	1	0.012915999999999999
US National	3 wk ahead	Bin	percent	1	1,1	0.014624
US National	3 wk ahead	Bin	percent	1,1	1,2	0.016309
US National	3 wk ahead	Bin	percent	1,2	1,3	0.017924
US National	3 wk ahead	Bin	percent	1,3	1,4	0.019424999999999998
US National	3 wk ahead	Bin	percent	1,4	1,5	0.020773999999999997
US National	3 wk ahead	Bin	percent	1,5	1,6	0.021945
US National	3 wk ahead	Bin	percent	1,6	1,7	0.022919
US National	3 wk ahead	Bin	percent	1,7	1,8	0.023691
US National	3 wk ahead	Bin	percent	1,8	1,9	0.024267
US National	3 wk ahead	Bin	percent	1,9	2	0.024662999999999997
US National	3 wk ahead	Bin	percent	2	2,1	0.0249
US National	3 wk ahead	Bin	percent	2,1	2,2	0.025002
US National	3 wk ahead	Bin	percent	2,2	2,3	0.024994
US National	3 wk ahead	Bin	percent	2,3	2,4	0.024897
US National	3 wk ahead	Bin	percent	2,4	2,5	0.024724
US National	3 wk ahead	Bin	percent	2,5	2,6	0.024485999999999997
US National	3 wk ahead	Bin	percent	2,6	2,7	0.024186
US National	3 wk ahead	Bin	percent	2,7	2,8	0.023825
US National	3 wk ahead	Bin	percent	2,8	2,9	0.023403
US National	3 wk ahead	Bin	percent	2,9	3	0.022921
US National	3 wk ahead	Bin	percent	3	3,1	0.022382
US National	3 wk ahead	Bin	percent	3,1	3,2	0.021793
US National	3 wk ahead	Bin	percent	3,2	3,3	0.021162
US National	3 wk ahead	Bin	percent	3,3	3,4	0.020499
US National	3 wk ahead	Bin	percent	3,4	3,5	0.019816
US National	3 wk ahead	Bin	percent	3,5	3,6	0.019119999999999998
US National	3 wk ahead	Bin	percent	3,6	3,7	0.018415
US National	3 wk ahead	Bin	percent	3,7	3,8	0.017703999999999998
US National	3 wk ahead	Bin	percent	3,8	3,9	0.016985
US National	3 wk ahead	Bin	percent	3,9	4	0.016255
US National	3 wk ahead	Bin	percent	4	4,1	0.015508
US National	3 wk ahead	Bin	percent	4,1	4,2	0.014742
US National	3 wk ahead	Bin	percent	4,2	4,3	0.013956999999999999
US National	3 wk ahead	Bin	percent	4,3	4,4	0.013156
US National	3 wk ahead	Bin	percent	4,4	4,5	0.012346
US National	3 wk ahead	Bin	percent	4,5	4,6	0.011536999999999999
US National	3 wk ahead	Bin	percent	4,6	4,7	0.01074
US National	3 wk ahead	Bin	percent	4,7	4,8	0.009968999999999999
US National	3 wk ahead	Bin	percent	4,8	4,9	0.009233
US National	3 wk ahead	Bin	percent	4,9	5	0.008541
US National	3 wk ahead	Bin	percent	5	5,1	0.007899
US National	3 wk ahead	Bin	percent	5,1	5,2	0.007306999999999999
US National	3 wk ahead	Bin	percent	5,2	5,3	0.006764
US National	3 wk ahead	Bin	percent	5,3	5,4	0.006264
US National	3 wk ahead	Bin	percent	5,4	5,5	0.005801
US National	3 wk ahead	Bin	percent	5,5	5,6	0.005366999999999999
US National	3 wk ahead	Bin	percent	5,6	5,7	0.004957
US National	3 wk ahead	Bin	percent	5,7	5,8	0.004563
US National	3 wk ahead	Bin	percent	5,8	5,9	0.004181
US National	3 wk ahead	Bin	percent	5,9	6	0.00381
US National	3 wk ahead	Bin	percent	6	6,1	0.003449
US National	3 wk ahead	Bin	percent	6,1	6,2	0.003097
US National	3 wk ahead	Bin	percent	6,2	6,3	0.0027589999999999997
US National	3 wk ahead	Bin	percent	6,3	6,4	0.002436
US National	3 wk ahead	Bin	percent	6,4	6,5	0.002133
US National	3 wk ahead	Bin	percent	6,5	6,6	0.0018529999999999998
US National	3 wk ahead	Bin	percent	6,6	6,7	0.001601
US National	3 wk ahead	Bin	percent	6,7	6,8	0.001379
US National	3 wk ahead	Bin	percent	6,8	6,9	0.001192
US National	3 wk ahead	Bin	percent	6,9	7	0.001039
US National	3 wk ahead	Bin	percent	7	7,1	0.000922
US National	3 wk ahead	Bin	percent	7,1	7,2	0.000839
US National	3 wk ahead	Bin	percent	7,2	7,3	0.0007869999999999999
US National	3 wk ahead	Bin	percent	7,3	7,4	0.0007639999999999999
US National	3 wk ahead	Bin	percent	7,4	7,5	0.000763
US National	3 wk ahead	Bin	percent	7,5	7,6	0.000779
US National	3 wk ahead	Bin	percent	7,6	7,7	0.000807
US National	3 wk ahead	Bin	percent	7,7	7,8	0.000843
US National	3 wk ahead	Bin	percent	7,8	7,9	0.000881
US National	3 wk ahead	Bin	percent	7,9	8	0.000918
US National	3 wk ahead	Bin	percent	8	8,1	0.0009519999999999999
US National	3 wk ahead	Bin	percent	8,1	8,2	0.00098
US National	3 wk ahead	Bin	percent	8,2	8,3	0.001003
US National	3 wk ahead	Bin	percent	8,3	8,4	0.001022
US National	3 wk ahead	Bin	percent	8,4	8,5	0.001036
US National	3 wk ahead	Bin	percent	8,5	8,6	0.0010479999999999999
US National	3 wk ahead	Bin	percent	8,6	8,7	0.00106
US National	3 wk ahead	Bin	percent	8,7	8,8	0.001075
US National	3 wk ahead	Bin	percent	8,8	8,9	0.001096
US National	3 wk ahead	Bin	percent	8,9	9	0.001126
US National	3 wk ahead	Bin	percent	9	9,1	0.001168
US National	3 wk ahead	Bin	percent	9,1	9,2	0.001224
US National	3 wk ahead	Bin	percent	9,2	9,3	0.001295
US National	3 wk ahead	Bin	percent	9,3	9,4	0.0013809999999999998
US National	3 wk ahead	Bin	percent	9,4	9,5	0.0014789999999999998
US National	3 wk ahead	Bin	percent	9,5	9,6	0.001584
US National	3 wk ahead	Bin	percent	9,6	9,7	0.001691
US National	3 wk ahead	Bin	percent	9,7	9,8	0.001792
US National	3 wk ahead	Bin	percent	9,8	9,9	0.0018789999999999998
US National	3 wk ahead	Bin	percent	9,9	10	0.001945
US National	3 wk ahead	Bin	percent	10	10,1	0.001986
US National	3 wk ahead	Bin	percent	10,1	10,2	0.001996
US National	3 wk ahead	Bin	percent	10,2	10,3	0.0019779999999999997
US National	3 wk ahead	Bin	percent	10,3	10,4	0.0019329999999999998
US National	3 wk ahead	Bin	percent	10,4	10,5	0.0018679999999999999
US National	3 wk ahead	Bin	percent	10,5	10,6	0.00179
US National	3 wk ahead	Bin	percent	10,6	10,7	0.0017109999999999998
US National	3 wk ahead	Bin	percent	10,7	10,8	0.001638
US National	3 wk ahead	Bin	percent	10,8	10,9	0.001581
US National	3 wk ahead	Bin	percent	10,9	11	0.001545
US National	3 wk ahead	Bin	percent	11	11,1	0.001536
US National	3 wk ahead	Bin	percent	11,1	11,2	0.001552
US National	3 wk ahead	Bin	percent	11,2	11,3	0.001591
US National	3 wk ahead	Bin	percent	11,3	11,4	0.0016489999999999999
US National	3 wk ahead	Bin	percent	11,4	11,5	0.001717
US National	3 wk ahead	Bin	percent	11,5	11,6	0.0017879999999999999
US National	3 wk ahead	Bin	percent	11,6	11,7	0.001852
US National	3 wk ahead	Bin	percent	11,7	11,8	0.0019019999999999998
US National	3 wk ahead	Bin	percent	11,8	11,9	0.0019329999999999998
US National	3 wk ahead	Bin	percent	11,9	12	0.001941
US National	3 wk ahead	Bin	percent	12	12,1	0.001923
US National	3 wk ahead	Bin	percent	12,1	12,2	0.001882
US National	3 wk ahead	Bin	percent	12,2	12,3	0.00182
US National	3 wk ahead	Bin	percent	12,3	12,4	0.001741
US National	3 wk ahead	Bin	percent	12,4	12,5	0.0016489999999999999
US National	3 wk ahead	Bin	percent	12,5	12,6	0.001548
US National	3 wk ahead	Bin	percent	12,6	12,7	0.001444
US National	3 wk ahead	Bin	percent	12,7	12,8	0.001338
US National	3 wk ahead	Bin	percent	12,8	12,9	0.001233
US National	3 wk ahead	Bin	percent	12,9	13	0.001129
US National	3 wk ahead	Bin	percent	13	100	0.006810999999999999
US National	4 wk ahead	Point	percent	NA	NA	4.0054
US National	4 wk ahead	Bin	percent	0	0,1	0.005265
US National	4 wk ahead	Bin	percent	0,1	0,2	0.005797999999999999
US National	4 wk ahead	Bin	percent	0,2	0,3	0.006351
US National	4 wk ahead	Bin	percent	0,3	0,4	0.006921
US National	4 wk ahead	Bin	percent	0,4	0,5	0.007502999999999999
US National	4 wk ahead	Bin	percent	0,5	0,6	0.008092
US National	4 wk ahead	Bin	percent	0,6	0,7	0.008685
US National	4 wk ahead	Bin	percent	0,7	0,8	0.009275
US National	4 wk ahead	Bin	percent	0,8	0,9	0.009857
US National	4 wk ahead	Bin	percent	0,9	1	0.010426999999999999
US National	4 wk ahead	Bin	percent	1	1,1	0.010979
US National	4 wk ahead	Bin	percent	1,1	1,2	0.011509
US National	4 wk ahead	Bin	percent	1,2	1,3	0.012013
US National	4 wk ahead	Bin	percent	1,3	1,4	0.012485999999999999
US National	4 wk ahead	Bin	percent	1,4	1,5	0.012924999999999999
US National	4 wk ahead	Bin	percent	1,5	1,6	0.013326999999999999
US National	4 wk ahead	Bin	percent	1,6	1,7	0.013691
US National	4 wk ahead	Bin	percent	1,7	1,8	0.014015
US National	4 wk ahead	Bin	percent	1,8	1,9	0.014298
US National	4 wk ahead	Bin	percent	1,9	2	0.014539999999999999
US National	4 wk ahead	Bin	percent	2	2,1	0.014740999999999999
US National	4 wk ahead	Bin	percent	2,1	2,2	0.014903999999999999
US National	4 wk ahead	Bin	percent	2,2	2,3	0.015026999999999999
US National	4 wk ahead	Bin	percent	2,3	2,4	0.015113999999999999
US National	4 wk ahead	Bin	percent	2,4	2,5	0.015167
US National	4 wk ahead	Bin	percent	2,5	2,6	0.015186999999999999
US National	4 wk ahead	Bin	percent	2,6	2,7	0.015177
US National	4 wk ahead	Bin	percent	2,7	2,8	0.015137999999999999
US National	4 wk ahead	Bin	percent	2,8	2,9	0.015073999999999999
US National	4 wk ahead	Bin	percent	2,9	3	0.014985
US National	4 wk ahead	Bin	percent	3	3,1	0.014874
US National	4 wk ahead	Bin	percent	3,1	3,2	0.014743
US National	4 wk ahead	Bin	percent	3,2	3,3	0.014593
US National	4 wk ahead	Bin	percent	3,3	3,4	0.014424999999999999
US National	4 wk ahead	Bin	percent	3,4	3,5	0.01424
US National	4 wk ahead	Bin	percent	3,5	3,6	0.014041
US National	4 wk ahead	Bin	percent	3,6	3,7	0.013826999999999999
US National	4 wk ahead	Bin	percent	3,7	3,8	0.0136
US National	4 wk ahead	Bin	percent	3,8	3,9	0.013361999999999999
US National	4 wk ahead	Bin	percent	3,9	4	0.013115
US National	4 wk ahead	Bin	percent	4	4,1	0.012858
US National	4 wk ahead	Bin	percent	4,1	4,2	0.012594
US National	4 wk ahead	Bin	percent	4,2	4,3	0.012325
US National	4 wk ahead	Bin	percent	4,3	4,4	0.012053
US National	4 wk ahead	Bin	percent	4,4	4,5	0.011779
US National	4 wk ahead	Bin	percent	4,5	4,6	0.011505
US National	4 wk ahead	Bin	percent	4,6	4,7	0.011233
US National	4 wk ahead	Bin	percent	4,7	4,8	0.010964999999999999
US National	4 wk ahead	Bin	percent	4,8	4,9	0.010702
US National	4 wk ahead	Bin	percent	4,9	5	0.010445
US National	4 wk ahead	Bin	percent	5	5,1	0.010196
US National	4 wk ahead	Bin	percent	5,1	5,2	0.009955
US National	4 wk ahead	Bin	percent	5,2	5,3	0.009722
US National	4 wk ahead	Bin	percent	5,3	5,4	0.009498
US National	4 wk ahead	Bin	percent	5,4	5,5	0.009282
US National	4 wk ahead	Bin	percent	5,5	5,6	0.009073
US National	4 wk ahead	Bin	percent	5,6	5,7	0.00887
US National	4 wk ahead	Bin	percent	5,7	5,8	0.008672
US National	4 wk ahead	Bin	percent	5,8	5,9	0.008477
US National	4 wk ahead	Bin	percent	5,9	6	0.008284999999999999
US National	4 wk ahead	Bin	percent	6	6,1	0.008092
US National	4 wk ahead	Bin	percent	6,1	6,2	0.007898
US National	4 wk ahead	Bin	percent	6,2	6,3	0.007702
US National	4 wk ahead	Bin	percent	6,3	6,4	0.007502
US National	4 wk ahead	Bin	percent	6,4	6,5	0.007297
US National	4 wk ahead	Bin	percent	6,5	6,6	0.0070869999999999995
US National	4 wk ahead	Bin	percent	6,6	6,7	0.006872
US National	4 wk ahead	Bin	percent	6,7	6,8	0.006653
US National	4 wk ahead	Bin	percent	6,8	6,9	0.006428
US National	4 wk ahead	Bin	percent	6,9	7	0.006201
US National	4 wk ahead	Bin	percent	7	7,1	0.005971
US National	4 wk ahead	Bin	percent	7,1	7,2	0.0057399999999999994
US National	4 wk ahead	Bin	percent	7,2	7,3	0.005510999999999999
US National	4 wk ahead	Bin	percent	7,3	7,4	0.005284
US National	4 wk ahead	Bin	percent	7,4	7,5	0.0050609999999999995
US National	4 wk ahead	Bin	percent	7,5	7,6	0.004843999999999999
US National	4 wk ahead	Bin	percent	7,6	7,7	0.004634
US National	4 wk ahead	Bin	percent	7,7	7,8	0.004434
US National	4 wk ahead	Bin	percent	7,8	7,9	0.004242999999999999
US National	4 wk ahead	Bin	percent	7,9	8	0.004063
US National	4 wk ahead	Bin	percent	8	8,1	0.003894
US National	4 wk ahead	Bin	percent	8,1	8,2	0.0037359999999999997
US National	4 wk ahead	Bin	percent	8,2	8,3	0.0035889999999999997
US National	4 wk ahead	Bin	percent	8,3	8,4	0.003454
US National	4 wk ahead	Bin	percent	8,4	8,5	0.003328
US National	4 wk ahead	Bin	percent	8,5	8,6	0.003211
US National	4 wk ahead	Bin	percent	8,6	8,7	0.003103
US National	4 wk ahead	Bin	percent	8,7	8,8	0.0030009999999999998
US National	4 wk ahead	Bin	percent	8,8	8,9	0.002905
US National	4 wk ahead	Bin	percent	8,9	9	0.002813
US National	4 wk ahead	Bin	percent	9	9,1	0.002725
US National	4 wk ahead	Bin	percent	9,1	9,2	0.0026379999999999997
US National	4 wk ahead	Bin	percent	9,2	9,3	0.0025529999999999997
US National	4 wk ahead	Bin	percent	9,3	9,4	0.002467
US National	4 wk ahead	Bin	percent	9,4	9,5	0.002381
US National	4 wk ahead	Bin	percent	9,5	9,6	0.002293
US National	4 wk ahead	Bin	percent	9,6	9,7	0.002204
US National	4 wk ahead	Bin	percent	9,7	9,8	0.002113
US National	4 wk ahead	Bin	percent	9,8	9,9	0.00202
US National	4 wk ahead	Bin	percent	9,9	10	0.0019249999999999998
US National	4 wk ahead	Bin	percent	10	10,1	0.001829
US National	4 wk ahead	Bin	percent	10,1	10,2	0.001731
US National	4 wk ahead	Bin	percent	10,2	10,3	0.001632
US National	4 wk ahead	Bin	percent	10,3	10,4	0.0015329999999999999
US National	4 wk ahead	Bin	percent	10,4	10,5	0.001434
US National	4 wk ahead	Bin	percent	10,5	10,6	0.001336
US National	4 wk ahead	Bin	percent	10,6	10,7	0.0012389999999999999
US National	4 wk ahead	Bin	percent	10,7	10,8	0.001144
US National	4 wk ahead	Bin	percent	10,8	10,9	0.001052
US National	4 wk ahead	Bin	percent	10,9	11	0.000962
US National	4 wk ahead	Bin	percent	11	11,1	0.0008759999999999999
US National	4 wk ahead	Bin	percent	11,1	11,2	0.000794
US National	4 wk ahead	Bin	percent	11,2	11,3	0.000716
US National	4 wk ahead	Bin	percent	11,3	11,4	0.000642
US National	4 wk ahead	Bin	percent	11,4	11,5	0.0005729999999999999
US National	4 wk ahead	Bin	percent	11,5	11,6	0.000509
US National	4 wk ahead	Bin	percent	11,6	11,7	0.00044899999999999996
US National	4 wk ahead	Bin	percent	11,7	11,8	0.000395
US National	4 wk ahead	Bin	percent	11,8	11,9	0.000345
US National	4 wk ahead	Bin	percent	11,9	12	0.0003
US National	4 wk ahead	Bin	percent	12	12,1	0.000259
US National	4 wk ahead	Bin	percent	12,1	12,2	0.000223
US National	4 wk ahead	Bin	percent	12,2	12,3	0.00019099999999999998
US National	4 wk ahead	Bin	percent	12,3	12,4	0.000163
US National	4 wk ahead	Bin	percent	12,4	12,5	0.000139
US National	4 wk ahead	Bin	percent	12,5	12,6	0.000118
US National	4 wk ahead	Bin	percent	12,6	12,7	0.00009999999999999999
US National	4 wk ahead	Bin	percent	12,7	12,8	0.00008599999999999999
US National	4 wk ahead	Bin	percent	12,8	12,9	0.000074
US National	4 wk ahead	Bin	percent	12,9	13	0.000065
US National	4 wk ahead	Bin	percent	13	100	0.093442
