# Supplementary material for: Use of daily Internet search query data improves real-time projections of influenza epidemics
Source: J R Soc Interface. 2018 Oct 10;15(147):20180220. doi: 10.1098/rsif.2018.0220 (PMC6228485; doi:10.1098/rsif.2018.0220)
Supplement: Computer code and results [file rsif20180220supp3.gz › Code-and-results/mss-15-wikiWEEK/2012-EW44.csv]

Location	Target	Type	Unit	Bin_start_incl	Bin_end_notincl	Value
US National	1 wk ahead	Point	percent	NA	NA	1.4000000000000001
US National	1 wk ahead	Bin	percent	0	0,1	0.
US National	1 wk ahead	Bin	percent	0,1	0,2	0.
US National	1 wk ahead	Bin	percent	0,2	0,3	0.
US National	1 wk ahead	Bin	percent	0,3	0,4	0.
US National	1 wk ahead	Bin	percent	0,4	0,5	0.000037999999999999995
US National	1 wk ahead	Bin	percent	0,5	0,6	0.001444
US National	1 wk ahead	Bin	percent	0,6	0,7	0.009056999999999999
US National	1 wk ahead	Bin	percent	0,7	0,8	0.016309999999999998
US National	1 wk ahead	Bin	percent	0,8	0,9	0.026820999999999998
US National	1 wk ahead	Bin	percent	0,9	1	0.033993999999999996
US National	1 wk ahead	Bin	percent	1	1,1	0.042988
US National	1 wk ahead	Bin	percent	1,1	1,2	0.066311
US National	1 wk ahead	Bin	percent	1,2	1,3	0.11409499999999999
US National	1 wk ahead	Bin	percent	1,3	1,4	0.17374099999999998
US National	1 wk ahead	Bin	percent	1,4	1,5	0.19341899999999998
US National	1 wk ahead	Bin	percent	1,5	1,6	0.135637
US National	1 wk ahead	Bin	percent	1,6	1,7	0.06310099999999999
US National	1 wk ahead	Bin	percent	1,7	1,8	0.040288
US National	1 wk ahead	Bin	percent	1,8	1,9	0.026542999999999997
US National	1 wk ahead	Bin	percent	1,9	2	0.019147
US National	1 wk ahead	Bin	percent	2	2,1	0.018650999999999997
US National	1 wk ahead	Bin	percent	2,1	2,2	0.007789
US National	1 wk ahead	Bin	percent	2,2	2,3	0.000807
US National	1 wk ahead	Bin	percent	2,3	2,4	0.000014
US National	1 wk ahead	Bin	percent	2,4	2,5	0.
US National	1 wk ahead	Bin	percent	2,5	2,6	0.
US National	1 wk ahead	Bin	percent	2,6	2,7	0.000041
US National	1 wk ahead	Bin	percent	2,7	2,8	0.001158
US National	1 wk ahead	Bin	percent	2,8	2,9	0.004886
US National	1 wk ahead	Bin	percent	2,9	3	0.003349
US National	1 wk ahead	Bin	percent	3	3,1	0.00036399999999999996
US National	1 wk ahead	Bin	percent	3,1	3,2	6.e-6
US National	1 wk ahead	Bin	percent	3,2	3,3	0.
US National	1 wk ahead	Bin	percent	3,3	3,4	0.
US National	1 wk ahead	Bin	percent	3,4	3,5	0.
US National	1 wk ahead	Bin	percent	3,5	3,6	0.
US National	1 wk ahead	Bin	percent	3,6	3,7	0.
US National	1 wk ahead	Bin	percent	3,7	3,8	0.
US National	1 wk ahead	Bin	percent	3,8	3,9	0.
US National	1 wk ahead	Bin	percent	3,9	4	0.
US National	1 wk ahead	Bin	percent	4	4,1	0.
US National	1 wk ahead	Bin	percent	4,1	4,2	0.
US National	1 wk ahead	Bin	percent	4,2	4,3	0.
US National	1 wk ahead	Bin	percent	4,3	4,4	0.
US National	1 wk ahead	Bin	percent	4,4	4,5	0.
US National	1 wk ahead	Bin	percent	4,5	4,6	0.
US National	1 wk ahead	Bin	percent	4,6	4,7	0.
US National	1 wk ahead	Bin	percent	4,7	4,8	0.
US National	1 wk ahead	Bin	percent	4,8	4,9	0.
US National	1 wk ahead	Bin	percent	4,9	5	0.
US National	1 wk ahead	Bin	percent	5	5,1	0.
US National	1 wk ahead	Bin	percent	5,1	5,2	0.
US National	1 wk ahead	Bin	percent	5,2	5,3	0.
US National	1 wk ahead	Bin	percent	5,3	5,4	0.
US National	1 wk ahead	Bin	percent	5,4	5,5	0.
US National	1 wk ahead	Bin	percent	5,5	5,6	0.
US National	1 wk ahead	Bin	percent	5,6	5,7	0.
US National	1 wk ahead	Bin	percent	5,7	5,8	0.
US National	1 wk ahead	Bin	percent	5,8	5,9	0.
US National	1 wk ahead	Bin	percent	5,9	6	0.
US National	1 wk ahead	Bin	percent	6	6,1	0.
US National	1 wk ahead	Bin	percent	6,1	6,2	0.
US National	1 wk ahead	Bin	percent	6,2	6,3	0.
US National	1 wk ahead	Bin	percent	6,3	6,4	0.
US National	1 wk ahead	Bin	percent	6,4	6,5	0.
US National	1 wk ahead	Bin	percent	6,5	6,6	0.
US National	1 wk ahead	Bin	percent	6,6	6,7	0.
US National	1 wk ahead	Bin	percent	6,7	6,8	0.
US National	1 wk ahead	Bin	percent	6,8	6,9	0.
US National	1 wk ahead	Bin	percent	6,9	7	0.
US National	1 wk ahead	Bin	percent	7	7,1	0.
US National	1 wk ahead	Bin	percent	7,1	7,2	0.
US National	1 wk ahead	Bin	percent	7,2	7,3	0.
US National	1 wk ahead	Bin	percent	7,3	7,4	0.
US National	1 wk ahead	Bin	percent	7,4	7,5	0.
US National	1 wk ahead	Bin	percent	7,5	7,6	0.
US National	1 wk ahead	Bin	percent	7,6	7,7	0.
US National	1 wk ahead	Bin	percent	7,7	7,8	0.
US National	1 wk ahead	Bin	percent	7,8	7,9	0.
US National	1 wk ahead	Bin	percent	7,9	8	0.
US National	1 wk ahead	Bin	percent	8	8,1	0.
US National	1 wk ahead	Bin	percent	8,1	8,2	0.
US National	1 wk ahead	Bin	percent	8,2	8,3	0.
US National	1 wk ahead	Bin	percent	8,3	8,4	0.
US National	1 wk ahead	Bin	percent	8,4	8,5	0.
US National	1 wk ahead	Bin	percent	8,5	8,6	0.
US National	1 wk ahead	Bin	percent	8,6	8,7	0.
US National	1 wk ahead	Bin	percent	8,7	8,8	0.
US National	1 wk ahead	Bin	percent	8,8	8,9	0.
US National	1 wk ahead	Bin	percent	8,9	9	0.
US National	1 wk ahead	Bin	percent	9	9,1	0.
US National	1 wk ahead	Bin	percent	9,1	9,2	0.
US National	1 wk ahead	Bin	percent	9,2	9,3	0.
US National	1 wk ahead	Bin	percent	9,3	9,4	0.
US National	1 wk ahead	Bin	percent	9,4	9,5	0.
US National	1 wk ahead	Bin	percent	9,5	9,6	0.
US National	1 wk ahead	Bin	percent	9,6	9,7	0.
US National	1 wk ahead	Bin	percent	9,7	9,8	0.
US National	1 wk ahead	Bin	percent	9,8	9,9	0.
US National	1 wk ahead	Bin	percent	9,9	10	0.
US National	1 wk ahead	Bin	percent	10	10,1	0.
US National	1 wk ahead	Bin	percent	10,1	10,2	0.
US National	1 wk ahead	Bin	percent	10,2	10,3	0.
US National	1 wk ahead	Bin	percent	10,3	10,4	0.
US National	1 wk ahead	Bin	percent	10,4	10,5	0.
US National	1 wk ahead	Bin	percent	10,5	10,6	0.
US National	1 wk ahead	Bin	percent	10,6	10,7	0.
US National	1 wk ahead	Bin	percent	10,7	10,8	0.
US National	1 wk ahead	Bin	percent	10,8	10,9	0.
US National	1 wk ahead	Bin	percent	10,9	11	0.
US National	1 wk ahead	Bin	percent	11	11,1	0.
US National	1 wk ahead	Bin	percent	11,1	11,2	0.
US National	1 wk ahead	Bin	percent	11,2	11,3	0.
US National	1 wk ahead	Bin	percent	11,3	11,4	0.
US National	1 wk ahead	Bin	percent	11,4	11,5	0.
US National	1 wk ahead	Bin	percent	11,5	11,6	0.
US National	1 wk ahead	Bin	percent	11,6	11,7	0.
US National	1 wk ahead	Bin	percent	11,7	11,8	0.
US National	1 wk ahead	Bin	percent	11,8	11,9	0.
US National	1 wk ahead	Bin	percent	11,9	12	0.
US National	1 wk ahead	Bin	percent	12	12,1	0.
US National	1 wk ahead	Bin	percent	12,1	12,2	0.
US National	1 wk ahead	Bin	percent	12,2	12,3	0.
US National	1 wk ahead	Bin	percent	12,3	12,4	0.
US National	1 wk ahead	Bin	percent	12,4	12,5	0.
US National	1 wk ahead	Bin	percent	12,5	12,6	0.
US National	1 wk ahead	Bin	percent	12,6	12,7	0.
US National	1 wk ahead	Bin	percent	12,7	12,8	0.
US National	1 wk ahead	Bin	percent	12,8	12,9	0.
US National	1 wk ahead	Bin	percent	12,9	13	0.
US National	1 wk ahead	Bin	percent	13	100	0.
US National	2 wk ahead	Point	percent	NA	NA	1.6992
US National	2 wk ahead	Bin	percent	0	0,1	0.
US National	2 wk ahead	Bin	percent	0,1	0,2	0.
US National	2 wk ahead	Bin	percent	0,2	0,3	0.
US National	2 wk ahead	Bin	percent	0,3	0,4	4.9999999999999996e-6
US National	2 wk ahead	Bin	percent	0,4	0,5	0.000042
US National	2 wk ahead	Bin	percent	0,5	0,6	0.00025
US National	2 wk ahead	Bin	percent	0,6	0,7	0.000967
US National	2 wk ahead	Bin	percent	0,7	0,8	0.00268
US National	2 wk ahead	Bin	percent	0,8	0,9	0.006183999999999999
US National	2 wk ahead	Bin	percent	0,9	1	0.013151999999999999
US National	2 wk ahead	Bin	percent	1	1,1	0.024821
US National	2 wk ahead	Bin	percent	1,1	1,2	0.040241
US National	2 wk ahead	Bin	percent	1,2	1,3	0.058164
US National	2 wk ahead	Bin	percent	1,3	1,4	0.076264
US National	2 wk ahead	Bin	percent	1,4	1,5	0.089276
US National	2 wk ahead	Bin	percent	1,5	1,6	0.09434999999999999
US National	2 wk ahead	Bin	percent	1,6	1,7	0.094377
US National	2 wk ahead	Bin	percent	1,7	1,8	0.092569
US National	2 wk ahead	Bin	percent	1,8	1,9	0.08584599999999999
US National	2 wk ahead	Bin	percent	1,9	2	0.071198
US National	2 wk ahead	Bin	percent	2	2,1	0.054855999999999995
US National	2 wk ahead	Bin	percent	2,1	2,2	0.043755999999999996
US National	2 wk ahead	Bin	percent	2,2	2,3	0.036975
US National	2 wk ahead	Bin	percent	2,3	2,4	0.031117
US National	2 wk ahead	Bin	percent	2,4	2,5	0.025088
US National	2 wk ahead	Bin	percent	2,5	2,6	0.018928999999999998
US National	2 wk ahead	Bin	percent	2,6	2,7	0.013011
US National	2 wk ahead	Bin	percent	2,7	2,8	0.008121
US National	2 wk ahead	Bin	percent	2,8	2,9	0.004598
US National	2 wk ahead	Bin	percent	2,9	3	0.002239
US National	2 wk ahead	Bin	percent	3	3,1	0.001075
US National	2 wk ahead	Bin	percent	3,1	3,2	0.001197
US National	2 wk ahead	Bin	percent	3,2	3,3	0.002134
US National	2 wk ahead	Bin	percent	3,3	3,4	0.002738
US National	2 wk ahead	Bin	percent	3,4	3,5	0.002219
US National	2 wk ahead	Bin	percent	3,5	3,6	0.001125
US National	2 wk ahead	Bin	percent	3,6	3,7	0.000356
US National	2 wk ahead	Bin	percent	3,7	3,8	0.00007
US National	2 wk ahead	Bin	percent	3,8	3,9	9.e-6
US National	2 wk ahead	Bin	percent	3,9	4	1.e-6
US National	2 wk ahead	Bin	percent	4	4,1	0.
US National	2 wk ahead	Bin	percent	4,1	4,2	0.
US National	2 wk ahead	Bin	percent	4,2	4,3	0.
US National	2 wk ahead	Bin	percent	4,3	4,4	0.
US National	2 wk ahead	Bin	percent	4,4	4,5	0.
US National	2 wk ahead	Bin	percent	4,5	4,6	0.
US National	2 wk ahead	Bin	percent	4,6	4,7	0.
US National	2 wk ahead	Bin	percent	4,7	4,8	0.
US National	2 wk ahead	Bin	percent	4,8	4,9	0.
US National	2 wk ahead	Bin	percent	4,9	5	0.
US National	2 wk ahead	Bin	percent	5	5,1	0.
US National	2 wk ahead	Bin	percent	5,1	5,2	0.
US National	2 wk ahead	Bin	percent	5,2	5,3	0.
US National	2 wk ahead	Bin	percent	5,3	5,4	0.
US National	2 wk ahead	Bin	percent	5,4	5,5	0.
US National	2 wk ahead	Bin	percent	5,5	5,6	0.
US National	2 wk ahead	Bin	percent	5,6	5,7	0.
US National	2 wk ahead	Bin	percent	5,7	5,8	0.
US National	2 wk ahead	Bin	percent	5,8	5,9	0.
US National	2 wk ahead	Bin	percent	5,9	6	0.
US National	2 wk ahead	Bin	percent	6	6,1	0.
US National	2 wk ahead	Bin	percent	6,1	6,2	0.
US National	2 wk ahead	Bin	percent	6,2	6,3	0.
US National	2 wk ahead	Bin	percent	6,3	6,4	0.
US National	2 wk ahead	Bin	percent	6,4	6,5	0.
US National	2 wk ahead	Bin	percent	6,5	6,6	0.
US National	2 wk ahead	Bin	percent	6,6	6,7	0.
US National	2 wk ahead	Bin	percent	6,7	6,8	0.
US National	2 wk ahead	Bin	percent	6,8	6,9	0.
US National	2 wk ahead	Bin	percent	6,9	7	0.
US National	2 wk ahead	Bin	percent	7	7,1	0.
US National	2 wk ahead	Bin	percent	7,1	7,2	0.
US National	2 wk ahead	Bin	percent	7,2	7,3	0.
US National	2 wk ahead	Bin	percent	7,3	7,4	0.
US National	2 wk ahead	Bin	percent	7,4	7,5	0.
US National	2 wk ahead	Bin	percent	7,5	7,6	0.
US National	2 wk ahead	Bin	percent	7,6	7,7	0.
US National	2 wk ahead	Bin	percent	7,7	7,8	0.
US National	2 wk ahead	Bin	percent	7,8	7,9	0.
US National	2 wk ahead	Bin	percent	7,9	8	0.
US National	2 wk ahead	Bin	percent	8	8,1	0.
US National	2 wk ahead	Bin	percent	8,1	8,2	0.
US National	2 wk ahead	Bin	percent	8,2	8,3	0.
US National	2 wk ahead	Bin	percent	8,3	8,4	0.
US National	2 wk ahead	Bin	percent	8,4	8,5	0.
US National	2 wk ahead	Bin	percent	8,5	8,6	0.
US National	2 wk ahead	Bin	percent	8,6	8,7	0.
US National	2 wk ahead	Bin	percent	8,7	8,8	0.
US National	2 wk ahead	Bin	percent	8,8	8,9	0.
US National	2 wk ahead	Bin	percent	8,9	9	0.
US National	2 wk ahead	Bin	percent	9	9,1	0.
US National	2 wk ahead	Bin	percent	9,1	9,2	0.
US National	2 wk ahead	Bin	percent	9,2	9,3	0.
US National	2 wk ahead	Bin	percent	9,3	9,4	0.
US National	2 wk ahead	Bin	percent	9,4	9,5	0.
US National	2 wk ahead	Bin	percent	9,5	9,6	0.
US National	2 wk ahead	Bin	percent	9,6	9,7	0.
US National	2 wk ahead	Bin	percent	9,7	9,8	0.
US National	2 wk ahead	Bin	percent	9,8	9,9	0.
US National	2 wk ahead	Bin	percent	9,9	10	0.
US National	2 wk ahead	Bin	percent	10	10,1	0.
US National	2 wk ahead	Bin	percent	10,1	10,2	0.
US National	2 wk ahead	Bin	percent	10,2	10,3	0.
US National	2 wk ahead	Bin	percent	10,3	10,4	0.
US National	2 wk ahead	Bin	percent	10,4	10,5	0.
US National	2 wk ahead	Bin	percent	10,5	10,6	0.
US National	2 wk ahead	Bin	percent	10,6	10,7	0.
US National	2 wk ahead	Bin	percent	10,7	10,8	0.
US National	2 wk ahead	Bin	percent	10,8	10,9	0.
US National	2 wk ahead	Bin	percent	10,9	11	0.
US National	2 wk ahead	Bin	percent	11	11,1	0.
US National	2 wk ahead	Bin	percent	11,1	11,2	0.
US National	2 wk ahead	Bin	percent	11,2	11,3	0.
US National	2 wk ahead	Bin	percent	11,3	11,4	0.
US National	2 wk ahead	Bin	percent	11,4	11,5	0.
US National	2 wk ahead	Bin	percent	11,5	11,6	0.
US National	2 wk ahead	Bin	percent	11,6	11,7	0.
US National	2 wk ahead	Bin	percent	11,7	11,8	0.
US National	2 wk ahead	Bin	percent	11,8	11,9	0.
US National	2 wk ahead	Bin	percent	11,9	12	0.
US National	2 wk ahead	Bin	percent	12	12,1	0.
US National	2 wk ahead	Bin	percent	12,1	12,2	0.
US National	2 wk ahead	Bin	percent	12,2	12,3	0.
US National	2 wk ahead	Bin	percent	12,3	12,4	0.
US National	2 wk ahead	Bin	percent	12,4	12,5	0.
US National	2 wk ahead	Bin	percent	12,5	12,6	0.
US National	2 wk ahead	Bin	percent	12,6	12,7	0.
US National	2 wk ahead	Bin	percent	12,7	12,8	0.
US National	2 wk ahead	Bin	percent	12,8	12,9	0.
US National	2 wk ahead	Bin	percent	12,9	13	0.
US National	2 wk ahead	Bin	percent	13	100	0.
US National	3 wk ahead	Point	percent	NA	NA	2.0532000000000004
US National	3 wk ahead	Bin	percent	0	0,1	0.0005279999999999999
US National	3 wk ahead	Bin	percent	0,1	0,2	0.000967
US National	3 wk ahead	Bin	percent	0,2	0,3	0.0016749999999999998
US National	3 wk ahead	Bin	percent	0,3	0,4	0.002763
US National	3 wk ahead	Bin	percent	0,4	0,5	0.004354
US National	3 wk ahead	Bin	percent	0,5	0,6	0.006567
US National	3 wk ahead	Bin	percent	0,6	0,7	0.009479999999999999
US National	3 wk ahead	Bin	percent	0,7	0,8	0.013092999999999999
US National	3 wk ahead	Bin	percent	0,8	0,9	0.017304
US National	3 wk ahead	Bin	percent	0,9	1	0.021908
US National	3 wk ahead	Bin	percent	1	1,1	0.026636999999999997
US National	3 wk ahead	Bin	percent	1,1	1,2	0.031209999999999998
US National	3 wk ahead	Bin	percent	1,2	1,3	0.035386
US National	3 wk ahead	Bin	percent	1,3	1,4	0.038985
US National	3 wk ahead	Bin	percent	1,4	1,5	0.041887999999999995
US National	3 wk ahead	Bin	percent	1,5	1,6	0.044017999999999995
US National	3 wk ahead	Bin	percent	1,6	1,7	0.045315
US National	3 wk ahead	Bin	percent	1,7	1,8	0.045744
US National	3 wk ahead	Bin	percent	1,8	1,9	0.045311
US National	3 wk ahead	Bin	percent	1,9	2	0.044101999999999995
US National	3 wk ahead	Bin	percent	2	2,1	0.042297
US National	3 wk ahead	Bin	percent	2,1	2,2	0.040138
US National	3 wk ahead	Bin	percent	2,2	2,3	0.03786
US National	3 wk ahead	Bin	percent	2,3	2,4	0.035606
US National	3 wk ahead	Bin	percent	2,4	2,5	0.033392
US National	3 wk ahead	Bin	percent	2,5	2,6	0.031145
US National	3 wk ahead	Bin	percent	2,6	2,7	0.028787999999999998
US National	3 wk ahead	Bin	percent	2,7	2,8	0.026320999999999997
US National	3 wk ahead	Bin	percent	2,8	2,9	0.023846
US National	3 wk ahead	Bin	percent	2,9	3	0.0215
US National	3 wk ahead	Bin	percent	3	3,1	0.019377
US National	3 wk ahead	Bin	percent	3,1	3,2	0.01748
US National	3 wk ahead	Bin	percent	3,2	3,3	0.015742
US National	3 wk ahead	Bin	percent	3,3	3,4	0.014093999999999999
US National	3 wk ahead	Bin	percent	3,4	3,5	0.012525999999999999
US National	3 wk ahead	Bin	percent	3,5	3,6	0.011099999999999999
US National	3 wk ahead	Bin	percent	3,6	3,7	0.009903
US National	3 wk ahead	Bin	percent	3,7	3,8	0.008985
US National	3 wk ahead	Bin	percent	3,8	3,9	0.008324
US National	3 wk ahead	Bin	percent	3,9	4	0.007829
US National	3 wk ahead	Bin	percent	4	4,1	0.007382
US National	3 wk ahead	Bin	percent	4,1	4,2	0.006889999999999999
US National	3 wk ahead	Bin	percent	4,2	4,3	0.006307999999999999
US National	3 wk ahead	Bin	percent	4,3	4,4	0.005639
US National	3 wk ahead	Bin	percent	4,4	4,5	0.004908
US National	3 wk ahead	Bin	percent	4,5	4,6	0.004151
US National	3 wk ahead	Bin	percent	4,6	4,7	0.0034029999999999998
US National	3 wk ahead	Bin	percent	4,7	4,8	0.002706
US National	3 wk ahead	Bin	percent	4,8	4,9	0.002105
US National	3 wk ahead	Bin	percent	4,9	5	0.001646
US National	3 wk ahead	Bin	percent	5	5,1	0.0013549999999999999
US National	3 wk ahead	Bin	percent	5,1	5,2	0.00123
US National	3 wk ahead	Bin	percent	5,2	5,3	0.001227
US National	3 wk ahead	Bin	percent	5,3	5,4	0.001276
US National	3 wk ahead	Bin	percent	5,4	5,5	0.001304
US National	3 wk ahead	Bin	percent	5,5	5,6	0.0012569999999999999
US National	3 wk ahead	Bin	percent	5,6	5,7	0.001121
US National	3 wk ahead	Bin	percent	5,7	5,8	0.0009199999999999999
US National	3 wk ahead	Bin	percent	5,8	5,9	0.0007019999999999999
US National	3 wk ahead	Bin	percent	5,9	6	0.000517
US National	3 wk ahead	Bin	percent	6	6,1	0.000408
US National	3 wk ahead	Bin	percent	6,1	6,2	0.000396
US National	3 wk ahead	Bin	percent	6,2	6,3	0.00048499999999999997
US National	3 wk ahead	Bin	percent	6,3	6,4	0.000659
US National	3 wk ahead	Bin	percent	6,4	6,5	0.000883
US National	3 wk ahead	Bin	percent	6,5	6,6	0.001114
US National	3 wk ahead	Bin	percent	6,6	6,7	0.001305
US National	3 wk ahead	Bin	percent	6,7	6,8	0.001431
US National	3 wk ahead	Bin	percent	6,8	6,9	0.0014889999999999999
US National	3 wk ahead	Bin	percent	6,9	7	0.0015049999999999998
US National	3 wk ahead	Bin	percent	7	7,1	0.001506
US National	3 wk ahead	Bin	percent	7,1	7,2	0.0015049999999999998
US National	3 wk ahead	Bin	percent	7,2	7,3	0.001491
US National	3 wk ahead	Bin	percent	7,3	7,4	0.001434
US National	3 wk ahead	Bin	percent	7,4	7,5	0.00131
US National	3 wk ahead	Bin	percent	7,5	7,6	0.001117
US National	3 wk ahead	Bin	percent	7,6	7,7	0.000879
US National	3 wk ahead	Bin	percent	7,7	7,8	0.000633
US National	3 wk ahead	Bin	percent	7,8	7,9	0.000416
US National	3 wk ahead	Bin	percent	7,9	8	0.000249
US National	3 wk ahead	Bin	percent	8	8,1	0.000135
US National	3 wk ahead	Bin	percent	8,1	8,2	0.000067
US National	3 wk ahead	Bin	percent	8,2	8,3	0.000029999999999999997
US National	3 wk ahead	Bin	percent	8,3	8,4	0.000012
US National	3 wk ahead	Bin	percent	8,4	8,5	4.e-6
US National	3 wk ahead	Bin	percent	8,5	8,6	1.e-6
US National	3 wk ahead	Bin	percent	8,6	8,7	0.
US National	3 wk ahead	Bin	percent	8,7	8,8	0.
US National	3 wk ahead	Bin	percent	8,8	8,9	0.
US National	3 wk ahead	Bin	percent	8,9	9	0.
US National	3 wk ahead	Bin	percent	9	9,1	0.
US National	3 wk ahead	Bin	percent	9,1	9,2	0.
US National	3 wk ahead	Bin	percent	9,2	9,3	0.
US National	3 wk ahead	Bin	percent	9,3	9,4	0.
US National	3 wk ahead	Bin	percent	9,4	9,5	0.
US National	3 wk ahead	Bin	percent	9,5	9,6	0.
US National	3 wk ahead	Bin	percent	9,6	9,7	0.
US National	3 wk ahead	Bin	percent	9,7	9,8	0.
US National	3 wk ahead	Bin	percent	9,8	9,9	0.
US National	3 wk ahead	Bin	percent	9,9	10	0.
US National	3 wk ahead	Bin	percent	10	10,1	0.
US National	3 wk ahead	Bin	percent	10,1	10,2	0.
US National	3 wk ahead	Bin	percent	10,2	10,3	0.
US National	3 wk ahead	Bin	percent	10,3	10,4	0.
US National	3 wk ahead	Bin	percent	10,4	10,5	0.
US National	3 wk ahead	Bin	percent	10,5	10,6	0.
US National	3 wk ahead	Bin	percent	10,6	10,7	0.
US National	3 wk ahead	Bin	percent	10,7	10,8	0.
US National	3 wk ahead	Bin	percent	10,8	10,9	0.
US National	3 wk ahead	Bin	percent	10,9	11	0.
US National	3 wk ahead	Bin	percent	11	11,1	0.
US National	3 wk ahead	Bin	percent	11,1	11,2	0.
US National	3 wk ahead	Bin	percent	11,2	11,3	0.
US National	3 wk ahead	Bin	percent	11,3	11,4	0.
US National	3 wk ahead	Bin	percent	11,4	11,5	0.
US National	3 wk ahead	Bin	percent	11,5	11,6	0.
US National	3 wk ahead	Bin	percent	11,6	11,7	0.
US National	3 wk ahead	Bin	percent	11,7	11,8	0.
US National	3 wk ahead	Bin	percent	11,8	11,9	0.
US National	3 wk ahead	Bin	percent	11,9	12	0.
US National	3 wk ahead	Bin	percent	12	12,1	0.
US National	3 wk ahead	Bin	percent	12,1	12,2	0.
US National	3 wk ahead	Bin	percent	12,2	12,3	0.
US National	3 wk ahead	Bin	percent	12,3	12,4	0.
US National	3 wk ahead	Bin	percent	12,4	12,5	0.
US National	3 wk ahead	Bin	percent	12,5	12,6	0.
US National	3 wk ahead	Bin	percent	12,6	12,7	0.
US National	3 wk ahead	Bin	percent	12,7	12,8	0.
US National	3 wk ahead	Bin	percent	12,8	12,9	0.
US National	3 wk ahead	Bin	percent	12,9	13	0.
US National	3 wk ahead	Bin	percent	13	100	0.
US National	4 wk ahead	Point	percent	NA	NA	2.5854000000000004
US National	4 wk ahead	Bin	percent	0	0,1	0.003624
US National	4 wk ahead	Bin	percent	0,1	0,2	0.0046819999999999995
US National	4 wk ahead	Bin	percent	0,2	0,3	0.005925
US National	4 wk ahead	Bin	percent	0,3	0,4	0.007345
US National	4 wk ahead	Bin	percent	0,4	0,5	0.008927
US National	4 wk ahead	Bin	percent	0,5	0,6	0.010645
US National	4 wk ahead	Bin	percent	0,6	0,7	0.012461999999999999
US National	4 wk ahead	Bin	percent	0,7	0,8	0.014338
US National	4 wk ahead	Bin	percent	0,8	0,9	0.016228
US National	4 wk ahead	Bin	percent	0,9	1	0.018085
US National	4 wk ahead	Bin	percent	1	1,1	0.019865999999999998
US National	4 wk ahead	Bin	percent	1,1	1,2	0.02153
US National	4 wk ahead	Bin	percent	1,2	1,3	0.023039
US National	4 wk ahead	Bin	percent	1,3	1,4	0.024361999999999998
US National	4 wk ahead	Bin	percent	1,4	1,5	0.025470999999999997
US National	4 wk ahead	Bin	percent	1,5	1,6	0.026341999999999997
US National	4 wk ahead	Bin	percent	1,6	1,7	0.026961
US National	4 wk ahead	Bin	percent	1,7	1,8	0.027319
US National	4 wk ahead	Bin	percent	1,8	1,9	0.027419
US National	4 wk ahead	Bin	percent	1,9	2	0.027274999999999997
US National	4 wk ahead	Bin	percent	2	2,1	0.026914
US National	4 wk ahead	Bin	percent	2,1	2,2	0.026376
US National	4 wk ahead	Bin	percent	2,2	2,3	0.025705
US National	4 wk ahead	Bin	percent	2,3	2,4	0.024953
US National	4 wk ahead	Bin	percent	2,4	2,5	0.024169
US National	4 wk ahead	Bin	percent	2,5	2,6	0.023396999999999998
US National	4 wk ahead	Bin	percent	2,6	2,7	0.022667
US National	4 wk ahead	Bin	percent	2,7	2,8	0.021997
US National	4 wk ahead	Bin	percent	2,8	2,9	0.021388
US National	4 wk ahead	Bin	percent	2,9	3	0.020826
US National	4 wk ahead	Bin	percent	3	3,1	0.020284999999999997
US National	4 wk ahead	Bin	percent	3,1	3,2	0.019733
US National	4 wk ahead	Bin	percent	3,2	3,3	0.019133999999999998
US National	4 wk ahead	Bin	percent	3,3	3,4	0.018460999999999998
US National	4 wk ahead	Bin	percent	3,4	3,5	0.017696
US National	4 wk ahead	Bin	percent	3,5	3,6	0.016836999999999998
US National	4 wk ahead	Bin	percent	3,6	3,7	0.015895
US National	4 wk ahead	Bin	percent	3,7	3,8	0.014898999999999999
US National	4 wk ahead	Bin	percent	3,8	3,9	0.013883999999999999
US National	4 wk ahead	Bin	percent	3,9	4	0.012891999999999999
US National	4 wk ahead	Bin	percent	4	4,1	0.01196
US National	4 wk ahead	Bin	percent	4,1	4,2	0.011115
US National	4 wk ahead	Bin	percent	4,2	4,3	0.010374999999999999
US National	4 wk ahead	Bin	percent	4,3	4,4	0.009743
US National	4 wk ahead	Bin	percent	4,4	4,5	0.009208
US National	4 wk ahead	Bin	percent	4,5	4,6	0.008753
US National	4 wk ahead	Bin	percent	4,6	4,7	0.008355999999999999
US National	4 wk ahead	Bin	percent	4,7	4,8	0.007993
US National	4 wk ahead	Bin	percent	4,8	4,9	0.007646
US National	4 wk ahead	Bin	percent	4,9	5	0.0073
US National	4 wk ahead	Bin	percent	5	5,1	0.006947999999999999
US National	4 wk ahead	Bin	percent	5,1	5,2	0.006585
US National	4 wk ahead	Bin	percent	5,2	5,3	0.006215999999999999
US National	4 wk ahead	Bin	percent	5,3	5,4	0.005846
US National	4 wk ahead	Bin	percent	5,4	5,5	0.005482
US National	4 wk ahead	Bin	percent	5,5	5,6	0.005134
US National	4 wk ahead	Bin	percent	5,6	5,7	0.00481
US National	4 wk ahead	Bin	percent	5,7	5,8	0.004514
US National	4 wk ahead	Bin	percent	5,8	5,9	0.004249
US National	4 wk ahead	Bin	percent	5,9	6	0.004014
US National	4 wk ahead	Bin	percent	6	6,1	0.003805
US National	4 wk ahead	Bin	percent	6,1	6,2	0.003614
US National	4 wk ahead	Bin	percent	6,2	6,3	0.003431
US National	4 wk ahead	Bin	percent	6,3	6,4	0.00325
US National	4 wk ahead	Bin	percent	6,4	6,5	0.003065
US National	4 wk ahead	Bin	percent	6,5	6,6	0.002875
US National	4 wk ahead	Bin	percent	6,6	6,7	0.0026839999999999998
US National	4 wk ahead	Bin	percent	6,7	6,8	0.0025009999999999998
US National	4 wk ahead	Bin	percent	6,8	6,9	0.002338
US National	4 wk ahead	Bin	percent	6,9	7	0.002206
US National	4 wk ahead	Bin	percent	7	7,1	0.002116
US National	4 wk ahead	Bin	percent	7,1	7,2	0.0020729999999999998
US National	4 wk ahead	Bin	percent	7,2	7,3	0.002078
US National	4 wk ahead	Bin	percent	7,3	7,4	0.002121
US National	4 wk ahead	Bin	percent	7,4	7,5	0.002189
US National	4 wk ahead	Bin	percent	7,5	7,6	0.0022619999999999997
US National	4 wk ahead	Bin	percent	7,6	7,7	0.002319
US National	4 wk ahead	Bin	percent	7,7	7,8	0.0023409999999999998
US National	4 wk ahead	Bin	percent	7,8	7,9	0.002315
US National	4 wk ahead	Bin	percent	7,9	8	0.002231
US National	4 wk ahead	Bin	percent	8	8,1	0.002092
US National	4 wk ahead	Bin	percent	8,1	8,2	0.001903
US National	4 wk ahead	Bin	percent	8,2	8,3	0.001678
US National	4 wk ahead	Bin	percent	8,3	8,4	0.001434
US National	4 wk ahead	Bin	percent	8,4	8,5	0.001186
US National	4 wk ahead	Bin	percent	8,5	8,6	0.000949
US National	4 wk ahead	Bin	percent	8,6	8,7	0.000736
US National	4 wk ahead	Bin	percent	8,7	8,8	0.000554
US National	4 wk ahead	Bin	percent	8,8	8,9	0.000405
US National	4 wk ahead	Bin	percent	8,9	9	0.00029099999999999997
US National	4 wk ahead	Bin	percent	9	9,1	0.00020999999999999998
US National	4 wk ahead	Bin	percent	9,1	9,2	0.000158
US National	4 wk ahead	Bin	percent	9,2	9,3	0.000133
US National	4 wk ahead	Bin	percent	9,3	9,4	0.00013
US National	4 wk ahead	Bin	percent	9,4	9,5	0.000149
US National	4 wk ahead	Bin	percent	9,5	9,6	0.000188
US National	4 wk ahead	Bin	percent	9,6	9,7	0.000245
US National	4 wk ahead	Bin	percent	9,7	9,8	0.000319
US National	4 wk ahead	Bin	percent	9,8	9,9	0.000408
US National	4 wk ahead	Bin	percent	9,9	10	0.000509
US National	4 wk ahead	Bin	percent	10	10,1	0.000619
US National	4 wk ahead	Bin	percent	10,1	10,2	0.000731
US National	4 wk ahead	Bin	percent	10,2	10,3	0.000842
US National	4 wk ahead	Bin	percent	10,3	10,4	0.000945
US National	4 wk ahead	Bin	percent	10,4	10,5	0.001036
US National	4 wk ahead	Bin	percent	10,5	10,6	0.0011099999999999999
US National	4 wk ahead	Bin	percent	10,6	10,7	0.001165
US National	4 wk ahead	Bin	percent	10,7	10,8	0.001197
US National	4 wk ahead	Bin	percent	10,8	10,9	0.001206
US National	4 wk ahead	Bin	percent	10,9	11	0.001192
US National	4 wk ahead	Bin	percent	11	11,1	0.001155
US National	4 wk ahead	Bin	percent	11,1	11,2	0.001096
US National	4 wk ahead	Bin	percent	11,2	11,3	0.001018
US National	4 wk ahead	Bin	percent	11,3	11,4	0.0009249999999999999
US National	4 wk ahead	Bin	percent	11,4	11,5	0.000821
US National	4 wk ahead	Bin	percent	11,5	11,6	0.000712
US National	4 wk ahead	Bin	percent	11,6	11,7	0.0006039999999999999
US National	4 wk ahead	Bin	percent	11,7	11,8	0.000502
US National	4 wk ahead	Bin	percent	11,8	11,9	0.00041299999999999996
US National	4 wk ahead	Bin	percent	11,9	12	0.000341
US National	4 wk ahead	Bin	percent	12	12,1	0.000289
US National	4 wk ahead	Bin	percent	12,1	12,2	0.000261
US National	4 wk ahead	Bin	percent	12,2	12,3	0.000256
US National	4 wk ahead	Bin	percent	12,3	12,4	0.00027499999999999996
US National	4 wk ahead	Bin	percent	12,4	12,5	0.00031499999999999996
US National	4 wk ahead	Bin	percent	12,5	12,6	0.00037299999999999996
US National	4 wk ahead	Bin	percent	12,6	12,7	0.000443
US National	4 wk ahead	Bin	percent	12,7	12,8	0.00052
US National	4 wk ahead	Bin	percent	12,8	12,9	0.0005949999999999999
US National	4 wk ahead	Bin	percent	12,9	13	0.0006619999999999999
US National	4 wk ahead	Bin	percent	13	100	0.006683
