# Supplementary material for: Use of daily Internet search query data improves real-time projections of influenza epidemics
Source: J R Soc Interface. 2018 Oct 10;15(147):20180220. doi: 10.1098/rsif.2018.0220 (PMC6228485; doi:10.1098/rsif.2018.0220)
Supplement: Computer code and results [file rsif20180220supp3.gz › Code-and-results/mss-15-wikiWEEK/2013-EW17.csv]

Location	Target	Type	Unit	Bin_start_incl	Bin_end_notincl	Value
US National	1 wk ahead	Point	percent	NA	NA	1.3000000000000003
US National	1 wk ahead	Bin	percent	0	0,1	0.
US National	1 wk ahead	Bin	percent	0,1	0,2	0.
US National	1 wk ahead	Bin	percent	0,2	0,3	0.
US National	1 wk ahead	Bin	percent	0,3	0,4	4.e-6
US National	1 wk ahead	Bin	percent	0,4	0,5	0.000348
US National	1 wk ahead	Bin	percent	0,5	0,6	0.0048319999999999995
US National	1 wk ahead	Bin	percent	0,6	0,7	0.013437999999999999
US National	1 wk ahead	Bin	percent	0,7	0,8	0.021435
US National	1 wk ahead	Bin	percent	0,8	0,9	0.031306
US National	1 wk ahead	Bin	percent	0,9	1	0.038446999999999995
US National	1 wk ahead	Bin	percent	1	1,1	0.051995
US National	1 wk ahead	Bin	percent	1,1	1,2	0.090427
US National	1 wk ahead	Bin	percent	1,2	1,3	0.146649
US National	1 wk ahead	Bin	percent	1,3	1,4	0.194261
US National	1 wk ahead	Bin	percent	1,4	1,5	0.169265
US National	1 wk ahead	Bin	percent	1,5	1,6	0.092029
US National	1 wk ahead	Bin	percent	1,6	1,7	0.045086999999999995
US National	1 wk ahead	Bin	percent	1,7	1,8	0.034531
US National	1 wk ahead	Bin	percent	1,8	1,9	0.019798
US National	1 wk ahead	Bin	percent	1,9	2	0.020076
US National	1 wk ahead	Bin	percent	2	2,1	0.013384
US National	1 wk ahead	Bin	percent	2,1	2,2	0.0027689999999999998
US National	1 wk ahead	Bin	percent	2,2	2,3	0.00011399999999999999
US National	1 wk ahead	Bin	percent	2,3	2,4	1.e-6
US National	1 wk ahead	Bin	percent	2,4	2,5	0.
US National	1 wk ahead	Bin	percent	2,5	2,6	4.9999999999999996e-6
US National	1 wk ahead	Bin	percent	2,6	2,7	0.000323
US National	1 wk ahead	Bin	percent	2,7	2,8	0.003188
US National	1 wk ahead	Bin	percent	2,8	2,9	0.004977
US National	1 wk ahead	Bin	percent	2,9	3	0.001263
US National	1 wk ahead	Bin	percent	3	3,1	0.000048
US National	1 wk ahead	Bin	percent	3,1	3,2	0.
US National	1 wk ahead	Bin	percent	3,2	3,3	0.
US National	1 wk ahead	Bin	percent	3,3	3,4	0.
US National	1 wk ahead	Bin	percent	3,4	3,5	0.
US National	1 wk ahead	Bin	percent	3,5	3,6	0.
US National	1 wk ahead	Bin	percent	3,6	3,7	0.
US National	1 wk ahead	Bin	percent	3,7	3,8	0.
US National	1 wk ahead	Bin	percent	3,8	3,9	0.
US National	1 wk ahead	Bin	percent	3,9	4	0.
US National	1 wk ahead	Bin	percent	4	4,1	0.
US National	1 wk ahead	Bin	percent	4,1	4,2	0.
US National	1 wk ahead	Bin	percent	4,2	4,3	0.
US National	1 wk ahead	Bin	percent	4,3	4,4	0.
US National	1 wk ahead	Bin	percent	4,4	4,5	0.
US National	1 wk ahead	Bin	percent	4,5	4,6	0.
US National	1 wk ahead	Bin	percent	4,6	4,7	0.
US National	1 wk ahead	Bin	percent	4,7	4,8	0.
US National	1 wk ahead	Bin	percent	4,8	4,9	0.
US National	1 wk ahead	Bin	percent	4,9	5	0.
US National	1 wk ahead	Bin	percent	5	5,1	0.
US National	1 wk ahead	Bin	percent	5,1	5,2	0.
US National	1 wk ahead	Bin	percent	5,2	5,3	0.
US National	1 wk ahead	Bin	percent	5,3	5,4	0.
US National	1 wk ahead	Bin	percent	5,4	5,5	0.
US National	1 wk ahead	Bin	percent	5,5	5,6	0.
US National	1 wk ahead	Bin	percent	5,6	5,7	0.
US National	1 wk ahead	Bin	percent	5,7	5,8	0.
US National	1 wk ahead	Bin	percent	5,8	5,9	0.
US National	1 wk ahead	Bin	percent	5,9	6	0.
US National	1 wk ahead	Bin	percent	6	6,1	0.
US National	1 wk ahead	Bin	percent	6,1	6,2	0.
US National	1 wk ahead	Bin	percent	6,2	6,3	0.
US National	1 wk ahead	Bin	percent	6,3	6,4	0.
US National	1 wk ahead	Bin	percent	6,4	6,5	0.
US National	1 wk ahead	Bin	percent	6,5	6,6	0.
US National	1 wk ahead	Bin	percent	6,6	6,7	0.
US National	1 wk ahead	Bin	percent	6,7	6,8	0.
US National	1 wk ahead	Bin	percent	6,8	6,9	0.
US National	1 wk ahead	Bin	percent	6,9	7	0.
US National	1 wk ahead	Bin	percent	7	7,1	0.
US National	1 wk ahead	Bin	percent	7,1	7,2	0.
US National	1 wk ahead	Bin	percent	7,2	7,3	0.
US National	1 wk ahead	Bin	percent	7,3	7,4	0.
US National	1 wk ahead	Bin	percent	7,4	7,5	0.
US National	1 wk ahead	Bin	percent	7,5	7,6	0.
US National	1 wk ahead	Bin	percent	7,6	7,7	0.
US National	1 wk ahead	Bin	percent	7,7	7,8	0.
US National	1 wk ahead	Bin	percent	7,8	7,9	0.
US National	1 wk ahead	Bin	percent	7,9	8	0.
US National	1 wk ahead	Bin	percent	8	8,1	0.
US National	1 wk ahead	Bin	percent	8,1	8,2	0.
US National	1 wk ahead	Bin	percent	8,2	8,3	0.
US National	1 wk ahead	Bin	percent	8,3	8,4	0.
US National	1 wk ahead	Bin	percent	8,4	8,5	0.
US National	1 wk ahead	Bin	percent	8,5	8,6	0.
US National	1 wk ahead	Bin	percent	8,6	8,7	0.
US National	1 wk ahead	Bin	percent	8,7	8,8	0.
US National	1 wk ahead	Bin	percent	8,8	8,9	0.
US National	1 wk ahead	Bin	percent	8,9	9	0.
US National	1 wk ahead	Bin	percent	9	9,1	0.
US National	1 wk ahead	Bin	percent	9,1	9,2	0.
US National	1 wk ahead	Bin	percent	9,2	9,3	0.
US National	1 wk ahead	Bin	percent	9,3	9,4	0.
US National	1 wk ahead	Bin	percent	9,4	9,5	0.
US National	1 wk ahead	Bin	percent	9,5	9,6	0.
US National	1 wk ahead	Bin	percent	9,6	9,7	0.
US National	1 wk ahead	Bin	percent	9,7	9,8	0.
US National	1 wk ahead	Bin	percent	9,8	9,9	0.
US National	1 wk ahead	Bin	percent	9,9	10	0.
US National	1 wk ahead	Bin	percent	10	10,1	0.
US National	1 wk ahead	Bin	percent	10,1	10,2	0.
US National	1 wk ahead	Bin	percent	10,2	10,3	0.
US National	1 wk ahead	Bin	percent	10,3	10,4	0.
US National	1 wk ahead	Bin	percent	10,4	10,5	0.
US National	1 wk ahead	Bin	percent	10,5	10,6	0.
US National	1 wk ahead	Bin	percent	10,6	10,7	0.
US National	1 wk ahead	Bin	percent	10,7	10,8	0.
US National	1 wk ahead	Bin	percent	10,8	10,9	0.
US National	1 wk ahead	Bin	percent	10,9	11	0.
US National	1 wk ahead	Bin	percent	11	11,1	0.
US National	1 wk ahead	Bin	percent	11,1	11,2	0.
US National	1 wk ahead	Bin	percent	11,2	11,3	0.
US National	1 wk ahead	Bin	percent	11,3	11,4	0.
US National	1 wk ahead	Bin	percent	11,4	11,5	0.
US National	1 wk ahead	Bin	percent	11,5	11,6	0.
US National	1 wk ahead	Bin	percent	11,6	11,7	0.
US National	1 wk ahead	Bin	percent	11,7	11,8	0.
US National	1 wk ahead	Bin	percent	11,8	11,9	0.
US National	1 wk ahead	Bin	percent	11,9	12	0.
US National	1 wk ahead	Bin	percent	12	12,1	0.
US National	1 wk ahead	Bin	percent	12,1	12,2	0.
US National	1 wk ahead	Bin	percent	12,2	12,3	0.
US National	1 wk ahead	Bin	percent	12,3	12,4	0.
US National	1 wk ahead	Bin	percent	12,4	12,5	0.
US National	1 wk ahead	Bin	percent	12,5	12,6	0.
US National	1 wk ahead	Bin	percent	12,6	12,7	0.
US National	1 wk ahead	Bin	percent	12,7	12,8	0.
US National	1 wk ahead	Bin	percent	12,8	12,9	0.
US National	1 wk ahead	Bin	percent	12,9	13	0.
US National	1 wk ahead	Bin	percent	13	100	0.
US National	2 wk ahead	Point	percent	NA	NA	1.1142
US National	2 wk ahead	Bin	percent	0	0,1	0.001181
US National	2 wk ahead	Bin	percent	0,1	0,2	0.003371
US National	2 wk ahead	Bin	percent	0,2	0,3	0.007914
US National	2 wk ahead	Bin	percent	0,3	0,4	0.015898
US National	2 wk ahead	Bin	percent	0,4	0,5	0.028078
US National	2 wk ahead	Bin	percent	0,5	0,6	0.043979
US National	2 wk ahead	Bin	percent	0,6	0,7	0.06107
US National	2 wk ahead	Bin	percent	0,7	0,8	0.075464
US National	2 wk ahead	Bin	percent	0,8	0,9	0.084018
US National	2 wk ahead	Bin	percent	0,9	1	0.085814
US National	2 wk ahead	Bin	percent	1	1,1	0.08206999999999999
US National	2 wk ahead	Bin	percent	1,1	1,2	0.075319
US National	2 wk ahead	Bin	percent	1,2	1,3	0.068429
US National	2 wk ahead	Bin	percent	1,3	1,4	0.063072
US National	2 wk ahead	Bin	percent	1,4	1,5	0.058476999999999994
US National	2 wk ahead	Bin	percent	1,5	1,6	0.052645
US National	2 wk ahead	Bin	percent	1,6	1,7	0.045023999999999995
US National	2 wk ahead	Bin	percent	1,7	1,8	0.036766
US National	2 wk ahead	Bin	percent	1,8	1,9	0.028655
US National	2 wk ahead	Bin	percent	1,9	2	0.020642
US National	2 wk ahead	Bin	percent	2	2,1	0.013313
US National	2 wk ahead	Bin	percent	2,1	2,2	0.0081
US National	2 wk ahead	Bin	percent	2,2	2,3	0.005663
US National	2 wk ahead	Bin	percent	2,3	2,4	0.004974999999999999
US National	2 wk ahead	Bin	percent	2,4	2,5	0.00445
US National	2 wk ahead	Bin	percent	2,5	2,6	0.003515
US National	2 wk ahead	Bin	percent	2,6	2,7	0.002702
US National	2 wk ahead	Bin	percent	2,7	2,8	0.0025299999999999997
US National	2 wk ahead	Bin	percent	2,8	2,9	0.002829
US National	2 wk ahead	Bin	percent	2,9	3	0.003129
US National	2 wk ahead	Bin	percent	3	3,1	0.003186
US National	2 wk ahead	Bin	percent	3,1	3,2	0.002923
US National	2 wk ahead	Bin	percent	3,2	3,3	0.002297
US National	2 wk ahead	Bin	percent	3,3	3,4	0.001452
US National	2 wk ahead	Bin	percent	3,4	3,5	0.0007059999999999999
US National	2 wk ahead	Bin	percent	3,5	3,6	0.000258
US National	2 wk ahead	Bin	percent	3,6	3,7	0.00007
US National	2 wk ahead	Bin	percent	3,7	3,8	0.000014
US National	2 wk ahead	Bin	percent	3,8	3,9	2.e-6
US National	2 wk ahead	Bin	percent	3,9	4	0.
US National	2 wk ahead	Bin	percent	4	4,1	0.
US National	2 wk ahead	Bin	percent	4,1	4,2	0.
US National	2 wk ahead	Bin	percent	4,2	4,3	0.
US National	2 wk ahead	Bin	percent	4,3	4,4	0.
US National	2 wk ahead	Bin	percent	4,4	4,5	0.
US National	2 wk ahead	Bin	percent	4,5	4,6	0.
US National	2 wk ahead	Bin	percent	4,6	4,7	0.
US National	2 wk ahead	Bin	percent	4,7	4,8	0.
US National	2 wk ahead	Bin	percent	4,8	4,9	0.
US National	2 wk ahead	Bin	percent	4,9	5	0.
US National	2 wk ahead	Bin	percent	5	5,1	0.
US National	2 wk ahead	Bin	percent	5,1	5,2	0.
US National	2 wk ahead	Bin	percent	5,2	5,3	0.
US National	2 wk ahead	Bin	percent	5,3	5,4	0.
US National	2 wk ahead	Bin	percent	5,4	5,5	0.
US National	2 wk ahead	Bin	percent	5,5	5,6	0.
US National	2 wk ahead	Bin	percent	5,6	5,7	0.
US National	2 wk ahead	Bin	percent	5,7	5,8	0.
US National	2 wk ahead	Bin	percent	5,8	5,9	0.
US National	2 wk ahead	Bin	percent	5,9	6	0.
US National	2 wk ahead	Bin	percent	6	6,1	0.
US National	2 wk ahead	Bin	percent	6,1	6,2	0.
US National	2 wk ahead	Bin	percent	6,2	6,3	0.
US National	2 wk ahead	Bin	percent	6,3	6,4	0.
US National	2 wk ahead	Bin	percent	6,4	6,5	0.
US National	2 wk ahead	Bin	percent	6,5	6,6	0.
US National	2 wk ahead	Bin	percent	6,6	6,7	0.
US National	2 wk ahead	Bin	percent	6,7	6,8	0.
US National	2 wk ahead	Bin	percent	6,8	6,9	0.
US National	2 wk ahead	Bin	percent	6,9	7	0.
US National	2 wk ahead	Bin	percent	7	7,1	0.
US National	2 wk ahead	Bin	percent	7,1	7,2	0.
US National	2 wk ahead	Bin	percent	7,2	7,3	0.
US National	2 wk ahead	Bin	percent	7,3	7,4	0.
US National	2 wk ahead	Bin	percent	7,4	7,5	0.
US National	2 wk ahead	Bin	percent	7,5	7,6	0.
US National	2 wk ahead	Bin	percent	7,6	7,7	0.
US National	2 wk ahead	Bin	percent	7,7	7,8	0.
US National	2 wk ahead	Bin	percent	7,8	7,9	0.
US National	2 wk ahead	Bin	percent	7,9	8	0.
US National	2 wk ahead	Bin	percent	8	8,1	0.
US National	2 wk ahead	Bin	percent	8,1	8,2	0.
US National	2 wk ahead	Bin	percent	8,2	8,3	0.
US National	2 wk ahead	Bin	percent	8,3	8,4	0.
US National	2 wk ahead	Bin	percent	8,4	8,5	0.
US National	2 wk ahead	Bin	percent	8,5	8,6	0.
US National	2 wk ahead	Bin	percent	8,6	8,7	0.
US National	2 wk ahead	Bin	percent	8,7	8,8	0.
US National	2 wk ahead	Bin	percent	8,8	8,9	0.
US National	2 wk ahead	Bin	percent	8,9	9	0.
US National	2 wk ahead	Bin	percent	9	9,1	0.
US National	2 wk ahead	Bin	percent	9,1	9,2	0.
US National	2 wk ahead	Bin	percent	9,2	9,3	0.
US National	2 wk ahead	Bin	percent	9,3	9,4	0.
US National	2 wk ahead	Bin	percent	9,4	9,5	0.
US National	2 wk ahead	Bin	percent	9,5	9,6	0.
US National	2 wk ahead	Bin	percent	9,6	9,7	0.
US National	2 wk ahead	Bin	percent	9,7	9,8	0.
US National	2 wk ahead	Bin	percent	9,8	9,9	0.
US National	2 wk ahead	Bin	percent	9,9	10	0.
US National	2 wk ahead	Bin	percent	10	10,1	0.
US National	2 wk ahead	Bin	percent	10,1	10,2	0.
US National	2 wk ahead	Bin	percent	10,2	10,3	0.
US National	2 wk ahead	Bin	percent	10,3	10,4	0.
US National	2 wk ahead	Bin	percent	10,4	10,5	0.
US National	2 wk ahead	Bin	percent	10,5	10,6	0.
US National	2 wk ahead	Bin	percent	10,6	10,7	0.
US National	2 wk ahead	Bin	percent	10,7	10,8	0.
US National	2 wk ahead	Bin	percent	10,8	10,9	0.
US National	2 wk ahead	Bin	percent	10,9	11	0.
US National	2 wk ahead	Bin	percent	11	11,1	0.
US National	2 wk ahead	Bin	percent	11,1	11,2	0.
US National	2 wk ahead	Bin	percent	11,2	11,3	0.
US National	2 wk ahead	Bin	percent	11,3	11,4	0.
US National	2 wk ahead	Bin	percent	11,4	11,5	0.
US National	2 wk ahead	Bin	percent	11,5	11,6	0.
US National	2 wk ahead	Bin	percent	11,6	11,7	0.
US National	2 wk ahead	Bin	percent	11,7	11,8	0.
US National	2 wk ahead	Bin	percent	11,8	11,9	0.
US National	2 wk ahead	Bin	percent	11,9	12	0.
US National	2 wk ahead	Bin	percent	12	12,1	0.
US National	2 wk ahead	Bin	percent	12,1	12,2	0.
US National	2 wk ahead	Bin	percent	12,2	12,3	0.
US National	2 wk ahead	Bin	percent	12,3	12,4	0.
US National	2 wk ahead	Bin	percent	12,4	12,5	0.
US National	2 wk ahead	Bin	percent	12,5	12,6	0.
US National	2 wk ahead	Bin	percent	12,6	12,7	0.
US National	2 wk ahead	Bin	percent	12,7	12,8	0.
US National	2 wk ahead	Bin	percent	12,8	12,9	0.
US National	2 wk ahead	Bin	percent	12,9	13	0.
US National	2 wk ahead	Bin	percent	13	100	0.
US National	3 wk ahead	Point	percent	NA	NA	0.929
US National	3 wk ahead	Bin	percent	0	0,1	0.018977
US National	3 wk ahead	Bin	percent	0,1	0,2	0.029634999999999998
US National	3 wk ahead	Bin	percent	0,2	0,3	0.041763
US National	3 wk ahead	Bin	percent	0,3	0,4	0.053672
US National	3 wk ahead	Bin	percent	0,4	0,5	0.063495
US National	3 wk ahead	Bin	percent	0,5	0,6	0.069719
US National	3 wk ahead	Bin	percent	0,6	0,7	0.07162099999999999
US National	3 wk ahead	Bin	percent	0,7	0,8	0.069463
US National	3 wk ahead	Bin	percent	0,8	0,9	0.06428299999999999
US National	3 wk ahead	Bin	percent	0,9	1	0.057416999999999996
US National	3 wk ahead	Bin	percent	1	1,1	0.050107
US National	3 wk ahead	Bin	percent	1,1	1,2	0.043379999999999995
US National	3 wk ahead	Bin	percent	1,2	1,3	0.037985
US National	3 wk ahead	Bin	percent	1,3	1,4	0.034194999999999996
US National	3 wk ahead	Bin	percent	1,4	1,5	0.03164
US National	3 wk ahead	Bin	percent	1,5	1,6	0.029519999999999998
US National	3 wk ahead	Bin	percent	1,6	1,7	0.027156999999999997
US National	3 wk ahead	Bin	percent	1,7	1,8	0.024415
US National	3 wk ahead	Bin	percent	1,8	1,9	0.021636
US National	3 wk ahead	Bin	percent	1,9	2	0.019222
US National	3 wk ahead	Bin	percent	2	2,1	0.017308
US National	3 wk ahead	Bin	percent	2,1	2,2	0.015754999999999998
US National	3 wk ahead	Bin	percent	2,2	2,3	0.014348
US National	3 wk ahead	Bin	percent	2,3	2,4	0.012915
US National	3 wk ahead	Bin	percent	2,4	2,5	0.01132
US National	3 wk ahead	Bin	percent	2,5	2,6	0.009460999999999999
US National	3 wk ahead	Bin	percent	2,6	2,7	0.007357
US National	3 wk ahead	Bin	percent	2,7	2,8	0.00522
US National	3 wk ahead	Bin	percent	2,8	2,9	0.0033959999999999997
US National	3 wk ahead	Bin	percent	2,9	3	0.002188
US National	3 wk ahead	Bin	percent	3	3,1	0.001718
US National	3 wk ahead	Bin	percent	3,1	3,2	0.001892
US National	3 wk ahead	Bin	percent	3,2	3,3	0.0024389999999999998
US National	3 wk ahead	Bin	percent	3,3	3,4	0.002996
US National	3 wk ahead	Bin	percent	3,4	3,5	0.0032359999999999997
US National	3 wk ahead	Bin	percent	3,5	3,6	0.003008
US National	3 wk ahead	Bin	percent	3,6	3,7	0.0023929999999999997
US National	3 wk ahead	Bin	percent	3,7	3,8	0.0016279999999999999
US National	3 wk ahead	Bin	percent	3,8	3,9	0.000946
US National	3 wk ahead	Bin	percent	3,9	4	0.00047
US National	3 wk ahead	Bin	percent	4	4,1	0.00019899999999999999
US National	3 wk ahead	Bin	percent	4,1	4,2	0.000072
US National	3 wk ahead	Bin	percent	4,2	4,3	0.000022
US National	3 wk ahead	Bin	percent	4,3	4,4	6.e-6
US National	3 wk ahead	Bin	percent	4,4	4,5	1.e-6
US National	3 wk ahead	Bin	percent	4,5	4,6	1.e-6
US National	3 wk ahead	Bin	percent	4,6	4,7	2.e-6
US National	3 wk ahead	Bin	percent	4,7	4,8	7.e-6
US National	3 wk ahead	Bin	percent	4,8	4,9	0.000023
US National	3 wk ahead	Bin	percent	4,9	5	0.000069
US National	3 wk ahead	Bin	percent	5	5,1	0.000175
US National	3 wk ahead	Bin	percent	5,1	5,2	0.00037799999999999997
US National	3 wk ahead	Bin	percent	5,2	5,3	0.0006929999999999999
US National	3 wk ahead	Bin	percent	5,3	5,4	0.0010819999999999998
US National	3 wk ahead	Bin	percent	5,4	5,5	0.0014429999999999998
US National	3 wk ahead	Bin	percent	5,5	5,6	0.001648
US National	3 wk ahead	Bin	percent	5,6	5,7	0.001633
US National	3 wk ahead	Bin	percent	5,7	5,8	0.0014579999999999999
US National	3 wk ahead	Bin	percent	5,8	5,9	0.001274
US National	3 wk ahead	Bin	percent	5,9	6	0.001227
US National	3 wk ahead	Bin	percent	6	6,1	0.001353
US National	3 wk ahead	Bin	percent	6,1	6,2	0.0015539999999999998
US National	3 wk ahead	Bin	percent	6,2	6,3	0.0016669999999999999
US National	3 wk ahead	Bin	percent	6,3	6,4	0.001575
US National	3 wk ahead	Bin	percent	6,4	6,5	0.001282
US National	3 wk ahead	Bin	percent	6,5	6,6	0.000891
US National	3 wk ahead	Bin	percent	6,6	6,7	0.0005279999999999999
US National	3 wk ahead	Bin	percent	6,7	6,8	0.000266
US National	3 wk ahead	Bin	percent	6,8	6,9	0.00011399999999999999
US National	3 wk ahead	Bin	percent	6,9	7	0.000042
US National	3 wk ahead	Bin	percent	7	7,1	0.000013
US National	3 wk ahead	Bin	percent	7,1	7,2	3.e-6
US National	3 wk ahead	Bin	percent	7,2	7,3	1.e-6
US National	3 wk ahead	Bin	percent	7,3	7,4	0.
US National	3 wk ahead	Bin	percent	7,4	7,5	0.
US National	3 wk ahead	Bin	percent	7,5	7,6	0.
US National	3 wk ahead	Bin	percent	7,6	7,7	0.
US National	3 wk ahead	Bin	percent	7,7	7,8	0.
US National	3 wk ahead	Bin	percent	7,8	7,9	0.
US National	3 wk ahead	Bin	percent	7,9	8	0.
US National	3 wk ahead	Bin	percent	8	8,1	0.
US National	3 wk ahead	Bin	percent	8,1	8,2	0.
US National	3 wk ahead	Bin	percent	8,2	8,3	0.
US National	3 wk ahead	Bin	percent	8,3	8,4	0.
US National	3 wk ahead	Bin	percent	8,4	8,5	0.
US National	3 wk ahead	Bin	percent	8,5	8,6	0.
US National	3 wk ahead	Bin	percent	8,6	8,7	0.
US National	3 wk ahead	Bin	percent	8,7	8,8	0.
US National	3 wk ahead	Bin	percent	8,8	8,9	0.
US National	3 wk ahead	Bin	percent	8,9	9	0.
US National	3 wk ahead	Bin	percent	9	9,1	0.
US National	3 wk ahead	Bin	percent	9,1	9,2	0.
US National	3 wk ahead	Bin	percent	9,2	9,3	0.
US National	3 wk ahead	Bin	percent	9,3	9,4	0.
US National	3 wk ahead	Bin	percent	9,4	9,5	0.
US National	3 wk ahead	Bin	percent	9,5	9,6	0.
US National	3 wk ahead	Bin	percent	9,6	9,7	0.
US National	3 wk ahead	Bin	percent	9,7	9,8	0.
US National	3 wk ahead	Bin	percent	9,8	9,9	0.
US National	3 wk ahead	Bin	percent	9,9	10	0.
US National	3 wk ahead	Bin	percent	10	10,1	0.
US National	3 wk ahead	Bin	percent	10,1	10,2	0.
US National	3 wk ahead	Bin	percent	10,2	10,3	0.
US National	3 wk ahead	Bin	percent	10,3	10,4	0.
US National	3 wk ahead	Bin	percent	10,4	10,5	0.
US National	3 wk ahead	Bin	percent	10,5	10,6	0.
US National	3 wk ahead	Bin	percent	10,6	10,7	0.
US National	3 wk ahead	Bin	percent	10,7	10,8	0.
US National	3 wk ahead	Bin	percent	10,8	10,9	0.
US National	3 wk ahead	Bin	percent	10,9	11	0.
US National	3 wk ahead	Bin	percent	11	11,1	0.
US National	3 wk ahead	Bin	percent	11,1	11,2	0.
US National	3 wk ahead	Bin	percent	11,2	11,3	0.
US National	3 wk ahead	Bin	percent	11,3	11,4	0.
US National	3 wk ahead	Bin	percent	11,4	11,5	0.
US National	3 wk ahead	Bin	percent	11,5	11,6	0.
US National	3 wk ahead	Bin	percent	11,6	11,7	0.
US National	3 wk ahead	Bin	percent	11,7	11,8	0.
US National	3 wk ahead	Bin	percent	11,8	11,9	0.
US National	3 wk ahead	Bin	percent	11,9	12	0.
US National	3 wk ahead	Bin	percent	12	12,1	0.
US National	3 wk ahead	Bin	percent	12,1	12,2	0.
US National	3 wk ahead	Bin	percent	12,2	12,3	0.
US National	3 wk ahead	Bin	percent	12,3	12,4	0.
US National	3 wk ahead	Bin	percent	12,4	12,5	0.
US National	3 wk ahead	Bin	percent	12,5	12,6	0.
US National	3 wk ahead	Bin	percent	12,6	12,7	0.
US National	3 wk ahead	Bin	percent	12,7	12,8	0.
US National	3 wk ahead	Bin	percent	12,8	12,9	0.
US National	3 wk ahead	Bin	percent	12,9	13	0.
US National	3 wk ahead	Bin	percent	13	100	0.
US National	4 wk ahead	Point	percent	NA	NA	0.8200000000000001
US National	4 wk ahead	Bin	percent	0	0,1	0.042252
US National	4 wk ahead	Bin	percent	0,1	0,2	0.053842999999999995
US National	4 wk ahead	Bin	percent	0,2	0,3	0.063363
US National	4 wk ahead	Bin	percent	0,3	0,4	0.06931
US National	4 wk ahead	Bin	percent	0,4	0,5	0.071035
US National	4 wk ahead	Bin	percent	0,5	0,6	0.068858
US National	4 wk ahead	Bin	percent	0,6	0,7	0.06378099999999999
US National	4 wk ahead	Bin	percent	0,7	0,8	0.057033999999999994
US National	4 wk ahead	Bin	percent	0,8	0,9	0.049713
US National	4 wk ahead	Bin	percent	0,9	1	0.042674
US National	4 wk ahead	Bin	percent	1	1,1	0.036566999999999995
US National	4 wk ahead	Bin	percent	1,1	1,2	0.031834999999999995
US National	4 wk ahead	Bin	percent	1,2	1,3	0.028617999999999998
US National	4 wk ahead	Bin	percent	1,3	1,4	0.026646999999999997
US National	4 wk ahead	Bin	percent	1,4	1,5	0.025314999999999997
US National	4 wk ahead	Bin	percent	1,5	1,6	0.023934
US National	4 wk ahead	Bin	percent	1,6	1,7	0.022056
US National	4 wk ahead	Bin	percent	1,7	1,8	0.01966
US National	4 wk ahead	Bin	percent	1,8	1,9	0.017096
US National	4 wk ahead	Bin	percent	1,9	2	0.014856999999999999
US National	4 wk ahead	Bin	percent	2	2,1	0.013306
US National	4 wk ahead	Bin	percent	2,1	2,2	0.01251
US National	4 wk ahead	Bin	percent	2,2	2,3	0.012246
US National	4 wk ahead	Bin	percent	2,3	2,4	0.012147
US National	4 wk ahead	Bin	percent	2,4	2,5	0.011889
US National	4 wk ahead	Bin	percent	2,5	2,6	0.011319
US National	4 wk ahead	Bin	percent	2,6	2,7	0.010461
US National	4 wk ahead	Bin	percent	2,7	2,8	0.009425
US National	4 wk ahead	Bin	percent	2,8	2,9	0.008308
US National	4 wk ahead	Bin	percent	2,9	3	0.007147
US National	4 wk ahead	Bin	percent	3	3,1	0.005944
US National	4 wk ahead	Bin	percent	3,1	3,2	0.004713
US National	4 wk ahead	Bin	percent	3,2	3,3	0.003512
US National	4 wk ahead	Bin	percent	3,3	3,4	0.002437
US National	4 wk ahead	Bin	percent	3,4	3,5	0.00158
US National	4 wk ahead	Bin	percent	3,5	3,6	0.0010019999999999999
US National	4 wk ahead	Bin	percent	3,6	3,7	0.000721
US National	4 wk ahead	Bin	percent	3,7	3,8	0.0007239999999999999
US National	4 wk ahead	Bin	percent	3,8	3,9	0.000976
US National	4 wk ahead	Bin	percent	3,9	4	0.001416
US National	4 wk ahead	Bin	percent	4	4,1	0.001947
US National	4 wk ahead	Bin	percent	4,1	4,2	0.0024389999999999998
US National	4 wk ahead	Bin	percent	4,2	4,3	0.002753
US National	4 wk ahead	Bin	percent	4,3	4,4	0.002793
US National	4 wk ahead	Bin	percent	4,4	4,5	0.002546
US National	4 wk ahead	Bin	percent	4,5	4,6	0.002085
US National	4 wk ahead	Bin	percent	4,6	4,7	0.0015329999999999999
US National	4 wk ahead	Bin	percent	4,7	4,8	0.001011
US National	4 wk ahead	Bin	percent	4,8	4,9	0.0005989999999999999
US National	4 wk ahead	Bin	percent	4,9	5	0.000318
US National	4 wk ahead	Bin	percent	5	5,1	0.00015099999999999998
US National	4 wk ahead	Bin	percent	5,1	5,2	0.000064
US National	4 wk ahead	Bin	percent	5,2	5,3	0.000024999999999999998
US National	4 wk ahead	Bin	percent	5,3	5,4	8.e-6
US National	4 wk ahead	Bin	percent	5,4	5,5	3.e-6
US National	4 wk ahead	Bin	percent	5,5	5,6	1.e-6
US National	4 wk ahead	Bin	percent	5,6	5,7	0.
US National	4 wk ahead	Bin	percent	5,7	5,8	0.
US National	4 wk ahead	Bin	percent	5,8	5,9	0.
US National	4 wk ahead	Bin	percent	5,9	6	0.
US National	4 wk ahead	Bin	percent	6	6,1	0.
US National	4 wk ahead	Bin	percent	6,1	6,2	0.
US National	4 wk ahead	Bin	percent	6,2	6,3	0.
US National	4 wk ahead	Bin	percent	6,3	6,4	0.
US National	4 wk ahead	Bin	percent	6,4	6,5	0.
US National	4 wk ahead	Bin	percent	6,5	6,6	0.
US National	4 wk ahead	Bin	percent	6,6	6,7	0.
US National	4 wk ahead	Bin	percent	6,7	6,8	0.
US National	4 wk ahead	Bin	percent	6,8	6,9	0.
US National	4 wk ahead	Bin	percent	6,9	7	0.
US National	4 wk ahead	Bin	percent	7	7,1	0.
US National	4 wk ahead	Bin	percent	7,1	7,2	0.
US National	4 wk ahead	Bin	percent	7,2	7,3	1.e-6
US National	4 wk ahead	Bin	percent	7,3	7,4	2.e-6
US National	4 wk ahead	Bin	percent	7,4	7,5	6.e-6
US National	4 wk ahead	Bin	percent	7,5	7,6	0.000018999999999999998
US National	4 wk ahead	Bin	percent	7,6	7,7	0.000048
US National	4 wk ahead	Bin	percent	7,7	7,8	0.000111
US National	4 wk ahead	Bin	percent	7,8	7,9	0.000227
US National	4 wk ahead	Bin	percent	7,9	8	0.00041299999999999996
US National	4 wk ahead	Bin	percent	8	8,1	0.00067
US National	4 wk ahead	Bin	percent	8,1	8,2	0.000966
US National	4 wk ahead	Bin	percent	8,2	8,3	0.001242
US National	4 wk ahead	Bin	percent	8,3	8,4	0.0014219999999999999
US National	4 wk ahead	Bin	percent	8,4	8,5	0.00145
US National	4 wk ahead	Bin	percent	8,5	8,6	0.001317
US National	4 wk ahead	Bin	percent	8,6	8,7	0.001065
US National	4 wk ahead	Bin	percent	8,7	8,8	0.000767
US National	4 wk ahead	Bin	percent	8,8	8,9	0.0004919999999999999
US National	4 wk ahead	Bin	percent	8,9	9	0.000281
US National	4 wk ahead	Bin	percent	9	9,1	0.000143
US National	4 wk ahead	Bin	percent	9,1	9,2	0.000065
US National	4 wk ahead	Bin	percent	9,2	9,3	0.000027
US National	4 wk ahead	Bin	percent	9,3	9,4	0.000012
US National	4 wk ahead	Bin	percent	9,4	9,5	0.000011
US National	4 wk ahead	Bin	percent	9,5	9,6	0.000023
US National	4 wk ahead	Bin	percent	9,6	9,7	0.000054999999999999995
US National	4 wk ahead	Bin	percent	9,7	9,8	0.000124
US National	4 wk ahead	Bin	percent	9,8	9,9	0.00025
US National	4 wk ahead	Bin	percent	9,9	10	0.000446
US National	4 wk ahead	Bin	percent	10	10,1	0.0007109999999999999
US National	4 wk ahead	Bin	percent	10,1	10,2	0.001009
US National	4 wk ahead	Bin	percent	10,2	10,3	0.0012749999999999999
US National	4 wk ahead	Bin	percent	10,3	10,4	0.0014349999999999999
US National	4 wk ahead	Bin	percent	10,4	10,5	0.001439
US National	4 wk ahead	Bin	percent	10,5	10,6	0.001286
US National	4 wk ahead	Bin	percent	10,6	10,7	0.001023
US National	4 wk ahead	Bin	percent	10,7	10,8	0.000725
US National	4 wk ahead	Bin	percent	10,8	10,9	0.00045799999999999997
US National	4 wk ahead	Bin	percent	10,9	11	0.000257
US National	4 wk ahead	Bin	percent	11	11,1	0.000129
US National	4 wk ahead	Bin	percent	11,1	11,2	0.000056999999999999996
US National	4 wk ahead	Bin	percent	11,2	11,3	0.000023
US National	4 wk ahead	Bin	percent	11,3	11,4	8.e-6
US National	4 wk ahead	Bin	percent	11,4	11,5	3.e-6
US National	4 wk ahead	Bin	percent	11,5	11,6	1.e-6
US National	4 wk ahead	Bin	percent	11,6	11,7	0.
US National	4 wk ahead	Bin	percent	11,7	11,8	0.
US National	4 wk ahead	Bin	percent	11,8	11,9	0.
US National	4 wk ahead	Bin	percent	11,9	12	0.
US National	4 wk ahead	Bin	percent	12	12,1	0.
US National	4 wk ahead	Bin	percent	12,1	12,2	0.
US National	4 wk ahead	Bin	percent	12,2	12,3	0.
US National	4 wk ahead	Bin	percent	12,3	12,4	0.
US National	4 wk ahead	Bin	percent	12,4	12,5	0.
US National	4 wk ahead	Bin	percent	12,5	12,6	0.
US National	4 wk ahead	Bin	percent	12,6	12,7	0.
US National	4 wk ahead	Bin	percent	12,7	12,8	0.
US National	4 wk ahead	Bin	percent	12,8	12,9	0.
US National	4 wk ahead	Bin	percent	12,9	13	0.
US National	4 wk ahead	Bin	percent	13	100	0.
