# Supplementary material for: Use of daily Internet search query data improves real-time projections of influenza epidemics
Source: J R Soc Interface. 2018 Oct 10;15(147):20180220. doi: 10.1098/rsif.2018.0220 (PMC6228485; doi:10.1098/rsif.2018.0220)
Supplement: Computer code and results [file rsif20180220supp3.gz › Code-and-results/mss-15-wikiWEEK/5-25_paramrep.txt]

{"LL"	{24.323040822012473	80.23835666850846	177.79873535904764	272.56224026627086}}
{"DD"	{3.996127437941818	4.732039624418642	6.175946406270005	6.684007062874923}}
{"R0max"	{2.037230007286865	2.7864094957822023	3.4866232982452883	3.823650167617357}}
{"R0min"	{0.8352632412367146	0.8696502923323861	0.961580986582654	1.0547464996422808}}
{"Inf"	{1403.7016223070289	1630.5921635341801	2205.7938576753672	2373.813689708121}}
{"Sus"	{36558.80098068229	43363.84146667543	63688.50190003956	86134.43117297116}}
{"R0(t)"	{1.3510115203213506	1.5731258732796605	1.8583176132709833	1.9927853735405727}}
{"Reff"	{0.5525208230921888	0.7469710801034769	1.1033368892845652	1.460996412079169}}
