# Supplementary material for: Use of daily Internet search query data improves real-time projections of influenza epidemics
Source: J R Soc Interface. 2018 Oct 10;15(147):20180220. doi: 10.1098/rsif.2018.0220 (PMC6228485; doi:10.1098/rsif.2018.0220)
Supplement: Computer code and results [file rsif20180220supp3.gz › Code-and-results/mss-15-wikiWEEK/1-27_paramrep.txt]

{"LL"	{69.41225157796265	167.44756331740584	327.83514705589386	423.90538897164913}}
{"DD"	{3.2989235871586735	4.496081500938752	6.146031083159128	6.652649678116538}}
{"R0max"	{1.931891094043284	2.7472833559302727	3.4189015814699513	3.8248713397831766}}
{"R0min"	{0.8579881737440347	0.9534307347014651	1.1140434265888406	1.1791633285822418}}
{"Inf"	{903.5007394122605	1269.7278068876758	1836.4075208611782	2021.2374717321095}}
{"Sus"	{44566.33129234288	48964.36469669169	60440.84593525414	75776.36847112609}}
{"R0(t)"	{1.2730614261645672	1.5468719638619537	1.7959601368544154	1.9592563515249122}}
{"Reff"	{0.7587621121072716	0.827605020130845	0.9767048639864726	1.1576733788028584}}
