# Supplementary material for: Use of daily Internet search query data improves real-time projections of influenza epidemics
Source: J R Soc Interface. 2018 Oct 10;15(147):20180220. doi: 10.1098/rsif.2018.0220 (PMC6228485; doi:10.1098/rsif.2018.0220)
Supplement: Computer code and results [file rsif20180220supp3.gz › Code-and-results/mss-15-wikiWEEK/2012-EW22.csv]

Location	Target	Type	Unit	Bin_start_incl	Bin_end_notincl	Value
US National	1 wk ahead	Point	percent	NA	NA	1.2
US National	1 wk ahead	Bin	percent	0	0,1	0.
US National	1 wk ahead	Bin	percent	0,1	0,2	3.e-6
US National	1 wk ahead	Bin	percent	0,2	0,3	0.000137
US National	1 wk ahead	Bin	percent	0,3	0,4	0.002021
US National	1 wk ahead	Bin	percent	0,4	0,5	0.009812
US National	1 wk ahead	Bin	percent	0,5	0,6	0.019958
US National	1 wk ahead	Bin	percent	0,6	0,7	0.02924
US National	1 wk ahead	Bin	percent	0,7	0,8	0.040333
US National	1 wk ahead	Bin	percent	0,8	0,9	0.048339
US National	1 wk ahead	Bin	percent	0,9	1	0.054195999999999994
US National	1 wk ahead	Bin	percent	1	1,1	0.07937
US National	1 wk ahead	Bin	percent	1,1	1,2	0.1387
US National	1 wk ahead	Bin	percent	1,2	1,3	0.16969399999999998
US National	1 wk ahead	Bin	percent	1,3	1,4	0.131167
US National	1 wk ahead	Bin	percent	1,4	1,5	0.081472
US National	1 wk ahead	Bin	percent	1,5	1,6	0.055576999999999994
US National	1 wk ahead	Bin	percent	1,6	1,7	0.043900999999999996
US National	1 wk ahead	Bin	percent	1,7	1,8	0.031693
US National	1 wk ahead	Bin	percent	1,8	1,9	0.027607
US National	1 wk ahead	Bin	percent	1,9	2	0.016947
US National	1 wk ahead	Bin	percent	2	2,1	0.004646
US National	1 wk ahead	Bin	percent	2,1	2,2	0.00046699999999999997
US National	1 wk ahead	Bin	percent	2,2	2,3	0.000014999999999999999
US National	1 wk ahead	Bin	percent	2,3	2,4	3.e-6
US National	1 wk ahead	Bin	percent	2,4	2,5	0.000122
US National	1 wk ahead	Bin	percent	2,5	2,6	0.001441
US National	1 wk ahead	Bin	percent	2,6	2,7	0.005183
US National	1 wk ahead	Bin	percent	2,7	2,8	0.005761
US National	1 wk ahead	Bin	percent	2,8	2,9	0.001982
US National	1 wk ahead	Bin	percent	2,9	3	0.000208
US National	1 wk ahead	Bin	percent	3	3,1	6.e-6
US National	1 wk ahead	Bin	percent	3,1	3,2	0.
US National	1 wk ahead	Bin	percent	3,2	3,3	0.
US National	1 wk ahead	Bin	percent	3,3	3,4	0.
US National	1 wk ahead	Bin	percent	3,4	3,5	0.
US National	1 wk ahead	Bin	percent	3,5	3,6	0.
US National	1 wk ahead	Bin	percent	3,6	3,7	0.
US National	1 wk ahead	Bin	percent	3,7	3,8	0.
US National	1 wk ahead	Bin	percent	3,8	3,9	0.
US National	1 wk ahead	Bin	percent	3,9	4	0.
US National	1 wk ahead	Bin	percent	4	4,1	0.
US National	1 wk ahead	Bin	percent	4,1	4,2	0.
US National	1 wk ahead	Bin	percent	4,2	4,3	0.
US National	1 wk ahead	Bin	percent	4,3	4,4	0.
US National	1 wk ahead	Bin	percent	4,4	4,5	0.
US National	1 wk ahead	Bin	percent	4,5	4,6	0.
US National	1 wk ahead	Bin	percent	4,6	4,7	0.
US National	1 wk ahead	Bin	percent	4,7	4,8	0.
US National	1 wk ahead	Bin	percent	4,8	4,9	0.
US National	1 wk ahead	Bin	percent	4,9	5	0.
US National	1 wk ahead	Bin	percent	5	5,1	0.
US National	1 wk ahead	Bin	percent	5,1	5,2	0.
US National	1 wk ahead	Bin	percent	5,2	5,3	0.
US National	1 wk ahead	Bin	percent	5,3	5,4	0.
US National	1 wk ahead	Bin	percent	5,4	5,5	0.
US National	1 wk ahead	Bin	percent	5,5	5,6	0.
US National	1 wk ahead	Bin	percent	5,6	5,7	0.
US National	1 wk ahead	Bin	percent	5,7	5,8	0.
US National	1 wk ahead	Bin	percent	5,8	5,9	0.
US National	1 wk ahead	Bin	percent	5,9	6	0.
US National	1 wk ahead	Bin	percent	6	6,1	0.
US National	1 wk ahead	Bin	percent	6,1	6,2	0.
US National	1 wk ahead	Bin	percent	6,2	6,3	0.
US National	1 wk ahead	Bin	percent	6,3	6,4	0.
US National	1 wk ahead	Bin	percent	6,4	6,5	0.
US National	1 wk ahead	Bin	percent	6,5	6,6	0.
US National	1 wk ahead	Bin	percent	6,6	6,7	0.
US National	1 wk ahead	Bin	percent	6,7	6,8	0.
US National	1 wk ahead	Bin	percent	6,8	6,9	0.
US National	1 wk ahead	Bin	percent	6,9	7	0.
US National	1 wk ahead	Bin	percent	7	7,1	0.
US National	1 wk ahead	Bin	percent	7,1	7,2	0.
US National	1 wk ahead	Bin	percent	7,2	7,3	0.
US National	1 wk ahead	Bin	percent	7,3	7,4	0.
US National	1 wk ahead	Bin	percent	7,4	7,5	0.
US National	1 wk ahead	Bin	percent	7,5	7,6	0.
US National	1 wk ahead	Bin	percent	7,6	7,7	0.
US National	1 wk ahead	Bin	percent	7,7	7,8	0.
US National	1 wk ahead	Bin	percent	7,8	7,9	0.
US National	1 wk ahead	Bin	percent	7,9	8	0.
US National	1 wk ahead	Bin	percent	8	8,1	0.
US National	1 wk ahead	Bin	percent	8,1	8,2	0.
US National	1 wk ahead	Bin	percent	8,2	8,3	0.
US National	1 wk ahead	Bin	percent	8,3	8,4	0.
US National	1 wk ahead	Bin	percent	8,4	8,5	0.
US National	1 wk ahead	Bin	percent	8,5	8,6	0.
US National	1 wk ahead	Bin	percent	8,6	8,7	0.
US National	1 wk ahead	Bin	percent	8,7	8,8	0.
US National	1 wk ahead	Bin	percent	8,8	8,9	0.
US National	1 wk ahead	Bin	percent	8,9	9	0.
US National	1 wk ahead	Bin	percent	9	9,1	0.
US National	1 wk ahead	Bin	percent	9,1	9,2	0.
US National	1 wk ahead	Bin	percent	9,2	9,3	0.
US National	1 wk ahead	Bin	percent	9,3	9,4	0.
US National	1 wk ahead	Bin	percent	9,4	9,5	0.
US National	1 wk ahead	Bin	percent	9,5	9,6	0.
US National	1 wk ahead	Bin	percent	9,6	9,7	0.
US National	1 wk ahead	Bin	percent	9,7	9,8	0.
US National	1 wk ahead	Bin	percent	9,8	9,9	0.
US National	1 wk ahead	Bin	percent	9,9	10	0.
US National	1 wk ahead	Bin	percent	10	10,1	0.
US National	1 wk ahead	Bin	percent	10,1	10,2	0.
US National	1 wk ahead	Bin	percent	10,2	10,3	0.
US National	1 wk ahead	Bin	percent	10,3	10,4	0.
US National	1 wk ahead	Bin	percent	10,4	10,5	0.
US National	1 wk ahead	Bin	percent	10,5	10,6	0.
US National	1 wk ahead	Bin	percent	10,6	10,7	0.
US National	1 wk ahead	Bin	percent	10,7	10,8	0.
US National	1 wk ahead	Bin	percent	10,8	10,9	0.
US National	1 wk ahead	Bin	percent	10,9	11	0.
US National	1 wk ahead	Bin	percent	11	11,1	0.
US National	1 wk ahead	Bin	percent	11,1	11,2	0.
US National	1 wk ahead	Bin	percent	11,2	11,3	0.
US National	1 wk ahead	Bin	percent	11,3	11,4	0.
US National	1 wk ahead	Bin	percent	11,4	11,5	0.
US National	1 wk ahead	Bin	percent	11,5	11,6	0.
US National	1 wk ahead	Bin	percent	11,6	11,7	0.
US National	1 wk ahead	Bin	percent	11,7	11,8	0.
US National	1 wk ahead	Bin	percent	11,8	11,9	0.
US National	1 wk ahead	Bin	percent	11,9	12	0.
US National	1 wk ahead	Bin	percent	12	12,1	0.
US National	1 wk ahead	Bin	percent	12,1	12,2	0.
US National	1 wk ahead	Bin	percent	12,2	12,3	0.
US National	1 wk ahead	Bin	percent	12,3	12,4	0.
US National	1 wk ahead	Bin	percent	12,4	12,5	0.
US National	1 wk ahead	Bin	percent	12,5	12,6	0.
US National	1 wk ahead	Bin	percent	12,6	12,7	0.
US National	1 wk ahead	Bin	percent	12,7	12,8	0.
US National	1 wk ahead	Bin	percent	12,8	12,9	0.
US National	1 wk ahead	Bin	percent	12,9	13	0.
US National	1 wk ahead	Bin	percent	13	100	0.
US National	2 wk ahead	Point	percent	NA	NA	1.116
US National	2 wk ahead	Bin	percent	0	0,1	0.
US National	2 wk ahead	Bin	percent	0,1	0,2	0.
US National	2 wk ahead	Bin	percent	0,2	0,3	0.000013
US National	2 wk ahead	Bin	percent	0,3	0,4	0.000258
US National	2 wk ahead	Bin	percent	0,4	0,5	0.002548
US National	2 wk ahead	Bin	percent	0,5	0,6	0.013264
US National	2 wk ahead	Bin	percent	0,6	0,7	0.039019
US National	2 wk ahead	Bin	percent	0,7	0,8	0.072299
US National	2 wk ahead	Bin	percent	0,8	0,9	0.10149
US National	2 wk ahead	Bin	percent	0,9	1	0.12350299999999999
US National	2 wk ahead	Bin	percent	1	1,1	0.128212
US National	2 wk ahead	Bin	percent	1,1	1,2	0.11399899999999999
US National	2 wk ahead	Bin	percent	1,2	1,3	0.095119
US National	2 wk ahead	Bin	percent	1,3	1,4	0.077037
US National	2 wk ahead	Bin	percent	1,4	1,5	0.06251899999999999
US National	2 wk ahead	Bin	percent	1,5	1,6	0.052056
US National	2 wk ahead	Bin	percent	1,6	1,7	0.039002999999999996
US National	2 wk ahead	Bin	percent	1,7	1,8	0.025567
US National	2 wk ahead	Bin	percent	1,8	1,9	0.017126
US National	2 wk ahead	Bin	percent	1,9	2	0.011953
US National	2 wk ahead	Bin	percent	2	2,1	0.008882
US National	2 wk ahead	Bin	percent	2,1	2,2	0.007771999999999999
US National	2 wk ahead	Bin	percent	2,2	2,3	0.0055639999999999995
US National	2 wk ahead	Bin	percent	2,3	2,4	0.002281
US National	2 wk ahead	Bin	percent	2,4	2,5	0.00046899999999999996
US National	2 wk ahead	Bin	percent	2,5	2,6	0.000046
US National	2 wk ahead	Bin	percent	2,6	2,7	2.e-6
US National	2 wk ahead	Bin	percent	2,7	2,8	0.
US National	2 wk ahead	Bin	percent	2,8	2,9	0.
US National	2 wk ahead	Bin	percent	2,9	3	0.
US National	2 wk ahead	Bin	percent	3	3,1	0.
US National	2 wk ahead	Bin	percent	3,1	3,2	0.
US National	2 wk ahead	Bin	percent	3,2	3,3	0.
US National	2 wk ahead	Bin	percent	3,3	3,4	0.
US National	2 wk ahead	Bin	percent	3,4	3,5	0.
US National	2 wk ahead	Bin	percent	3,5	3,6	0.
US National	2 wk ahead	Bin	percent	3,6	3,7	0.
US National	2 wk ahead	Bin	percent	3,7	3,8	0.
US National	2 wk ahead	Bin	percent	3,8	3,9	0.
US National	2 wk ahead	Bin	percent	3,9	4	0.
US National	2 wk ahead	Bin	percent	4	4,1	0.
US National	2 wk ahead	Bin	percent	4,1	4,2	0.
US National	2 wk ahead	Bin	percent	4,2	4,3	0.
US National	2 wk ahead	Bin	percent	4,3	4,4	0.
US National	2 wk ahead	Bin	percent	4,4	4,5	0.
US National	2 wk ahead	Bin	percent	4,5	4,6	0.
US National	2 wk ahead	Bin	percent	4,6	4,7	0.
US National	2 wk ahead	Bin	percent	4,7	4,8	0.
US National	2 wk ahead	Bin	percent	4,8	4,9	0.
US National	2 wk ahead	Bin	percent	4,9	5	0.
US National	2 wk ahead	Bin	percent	5	5,1	0.
US National	2 wk ahead	Bin	percent	5,1	5,2	0.
US National	2 wk ahead	Bin	percent	5,2	5,3	0.
US National	2 wk ahead	Bin	percent	5,3	5,4	0.
US National	2 wk ahead	Bin	percent	5,4	5,5	0.
US National	2 wk ahead	Bin	percent	5,5	5,6	0.
US National	2 wk ahead	Bin	percent	5,6	5,7	0.
US National	2 wk ahead	Bin	percent	5,7	5,8	0.
US National	2 wk ahead	Bin	percent	5,8	5,9	0.
US National	2 wk ahead	Bin	percent	5,9	6	0.
US National	2 wk ahead	Bin	percent	6	6,1	0.
US National	2 wk ahead	Bin	percent	6,1	6,2	0.
US National	2 wk ahead	Bin	percent	6,2	6,3	0.
US National	2 wk ahead	Bin	percent	6,3	6,4	0.
US National	2 wk ahead	Bin	percent	6,4	6,5	0.
US National	2 wk ahead	Bin	percent	6,5	6,6	0.
US National	2 wk ahead	Bin	percent	6,6	6,7	0.
US National	2 wk ahead	Bin	percent	6,7	6,8	0.
US National	2 wk ahead	Bin	percent	6,8	6,9	0.
US National	2 wk ahead	Bin	percent	6,9	7	0.
US National	2 wk ahead	Bin	percent	7	7,1	0.
US National	2 wk ahead	Bin	percent	7,1	7,2	0.
US National	2 wk ahead	Bin	percent	7,2	7,3	0.
US National	2 wk ahead	Bin	percent	7,3	7,4	0.
US National	2 wk ahead	Bin	percent	7,4	7,5	0.
US National	2 wk ahead	Bin	percent	7,5	7,6	0.
US National	2 wk ahead	Bin	percent	7,6	7,7	0.
US National	2 wk ahead	Bin	percent	7,7	7,8	0.
US National	2 wk ahead	Bin	percent	7,8	7,9	0.
US National	2 wk ahead	Bin	percent	7,9	8	0.
US National	2 wk ahead	Bin	percent	8	8,1	0.
US National	2 wk ahead	Bin	percent	8,1	8,2	0.
US National	2 wk ahead	Bin	percent	8,2	8,3	0.
US National	2 wk ahead	Bin	percent	8,3	8,4	0.
US National	2 wk ahead	Bin	percent	8,4	8,5	0.
US National	2 wk ahead	Bin	percent	8,5	8,6	0.
US National	2 wk ahead	Bin	percent	8,6	8,7	0.
US National	2 wk ahead	Bin	percent	8,7	8,8	0.
US National	2 wk ahead	Bin	percent	8,8	8,9	0.
US National	2 wk ahead	Bin	percent	8,9	9	0.
US National	2 wk ahead	Bin	percent	9	9,1	0.
US National	2 wk ahead	Bin	percent	9,1	9,2	0.
US National	2 wk ahead	Bin	percent	9,2	9,3	0.
US National	2 wk ahead	Bin	percent	9,3	9,4	0.
US National	2 wk ahead	Bin	percent	9,4	9,5	0.
US National	2 wk ahead	Bin	percent	9,5	9,6	0.
US National	2 wk ahead	Bin	percent	9,6	9,7	0.
US National	2 wk ahead	Bin	percent	9,7	9,8	0.
US National	2 wk ahead	Bin	percent	9,8	9,9	0.
US National	2 wk ahead	Bin	percent	9,9	10	0.
US National	2 wk ahead	Bin	percent	10	10,1	0.
US National	2 wk ahead	Bin	percent	10,1	10,2	0.
US National	2 wk ahead	Bin	percent	10,2	10,3	0.
US National	2 wk ahead	Bin	percent	10,3	10,4	0.
US National	2 wk ahead	Bin	percent	10,4	10,5	0.
US National	2 wk ahead	Bin	percent	10,5	10,6	0.
US National	2 wk ahead	Bin	percent	10,6	10,7	0.
US National	2 wk ahead	Bin	percent	10,7	10,8	0.
US National	2 wk ahead	Bin	percent	10,8	10,9	0.
US National	2 wk ahead	Bin	percent	10,9	11	0.
US National	2 wk ahead	Bin	percent	11	11,1	0.
US National	2 wk ahead	Bin	percent	11,1	11,2	0.
US National	2 wk ahead	Bin	percent	11,2	11,3	0.
US National	2 wk ahead	Bin	percent	11,3	11,4	0.
US National	2 wk ahead	Bin	percent	11,4	11,5	0.
US National	2 wk ahead	Bin	percent	11,5	11,6	0.
US National	2 wk ahead	Bin	percent	11,6	11,7	0.
US National	2 wk ahead	Bin	percent	11,7	11,8	0.
US National	2 wk ahead	Bin	percent	11,8	11,9	0.
US National	2 wk ahead	Bin	percent	11,9	12	0.
US National	2 wk ahead	Bin	percent	12	12,1	0.
US National	2 wk ahead	Bin	percent	12,1	12,2	0.
US National	2 wk ahead	Bin	percent	12,2	12,3	0.
US National	2 wk ahead	Bin	percent	12,3	12,4	0.
US National	2 wk ahead	Bin	percent	12,4	12,5	0.
US National	2 wk ahead	Bin	percent	12,5	12,6	0.
US National	2 wk ahead	Bin	percent	12,6	12,7	0.
US National	2 wk ahead	Bin	percent	12,7	12,8	0.
US National	2 wk ahead	Bin	percent	12,8	12,9	0.
US National	2 wk ahead	Bin	percent	12,9	13	0.
US National	2 wk ahead	Bin	percent	13	100	0.
US National	3 wk ahead	Point	percent	NA	NA	0.9878000000000001
US National	3 wk ahead	Bin	percent	0	0,1	0.002996
US National	3 wk ahead	Bin	percent	0,1	0,2	0.007612
US National	3 wk ahead	Bin	percent	0,2	0,3	0.016496
US National	3 wk ahead	Bin	percent	0,3	0,4	0.030549
US National	3 wk ahead	Bin	percent	0,4	0,5	0.048638999999999995
US National	3 wk ahead	Bin	percent	0,5	0,6	0.067338
US National	3 wk ahead	Bin	percent	0,6	0,7	0.08214099999999999
US National	3 wk ahead	Bin	percent	0,7	0,8	0.089159
US National	3 wk ahead	Bin	percent	0,8	0,9	0.086753
US National	3 wk ahead	Bin	percent	0,9	1	0.07704899999999999
US National	3 wk ahead	Bin	percent	1	1,1	0.065409
US National	3 wk ahead	Bin	percent	1,1	1,2	0.05662
US National	3 wk ahead	Bin	percent	1,2	1,3	0.051295
US National	3 wk ahead	Bin	percent	1,3	1,4	0.046777
US National	3 wk ahead	Bin	percent	1,4	1,5	0.041053
US National	3 wk ahead	Bin	percent	1,5	1,6	0.034759
US National	3 wk ahead	Bin	percent	1,6	1,7	0.029602
US National	3 wk ahead	Bin	percent	1,7	1,8	0.025998999999999998
US National	3 wk ahead	Bin	percent	1,8	1,9	0.022851
US National	3 wk ahead	Bin	percent	1,9	2	0.019153999999999997
US National	3 wk ahead	Bin	percent	2	2,1	0.015094
US National	3 wk ahead	Bin	percent	2,1	2,2	0.011564
US National	3 wk ahead	Bin	percent	2,2	2,3	0.009101999999999999
US National	3 wk ahead	Bin	percent	2,3	2,4	0.0075509999999999996
US National	3 wk ahead	Bin	percent	2,4	2,5	0.006470999999999999
US National	3 wk ahead	Bin	percent	2,5	2,6	0.005542999999999999
US National	3 wk ahead	Bin	percent	2,6	2,7	0.004599
US National	3 wk ahead	Bin	percent	2,7	2,8	0.003601
US National	3 wk ahead	Bin	percent	2,8	2,9	0.002741
US National	3 wk ahead	Bin	percent	2,9	3	0.002405
US National	3 wk ahead	Bin	percent	3	3,1	0.002862
US National	3 wk ahead	Bin	percent	3,1	3,2	0.0039559999999999994
US National	3 wk ahead	Bin	percent	3,2	3,3	0.005077
US National	3 wk ahead	Bin	percent	3,3	3,4	0.005501
US National	3 wk ahead	Bin	percent	3,4	3,5	0.0048779999999999995
US National	3 wk ahead	Bin	percent	3,5	3,6	0.0034879999999999998
US National	3 wk ahead	Bin	percent	3,6	3,7	0.00199
US National	3 wk ahead	Bin	percent	3,7	3,8	0.0008979999999999999
US National	3 wk ahead	Bin	percent	3,8	3,9	0.000318
US National	3 wk ahead	Bin	percent	3,9	4	0.000088
US National	3 wk ahead	Bin	percent	4	4,1	0.000018999999999999998
US National	3 wk ahead	Bin	percent	4,1	4,2	3.e-6
US National	3 wk ahead	Bin	percent	4,2	4,3	0.
US National	3 wk ahead	Bin	percent	4,3	4,4	0.
US National	3 wk ahead	Bin	percent	4,4	4,5	0.
US National	3 wk ahead	Bin	percent	4,5	4,6	0.
US National	3 wk ahead	Bin	percent	4,6	4,7	0.
US National	3 wk ahead	Bin	percent	4,7	4,8	0.
US National	3 wk ahead	Bin	percent	4,8	4,9	0.
US National	3 wk ahead	Bin	percent	4,9	5	0.
US National	3 wk ahead	Bin	percent	5	5,1	0.
US National	3 wk ahead	Bin	percent	5,1	5,2	0.
US National	3 wk ahead	Bin	percent	5,2	5,3	0.
US National	3 wk ahead	Bin	percent	5,3	5,4	0.
US National	3 wk ahead	Bin	percent	5,4	5,5	0.
US National	3 wk ahead	Bin	percent	5,5	5,6	0.
US National	3 wk ahead	Bin	percent	5,6	5,7	0.
US National	3 wk ahead	Bin	percent	5,7	5,8	0.
US National	3 wk ahead	Bin	percent	5,8	5,9	0.
US National	3 wk ahead	Bin	percent	5,9	6	0.
US National	3 wk ahead	Bin	percent	6	6,1	0.
US National	3 wk ahead	Bin	percent	6,1	6,2	0.
US National	3 wk ahead	Bin	percent	6,2	6,3	0.
US National	3 wk ahead	Bin	percent	6,3	6,4	0.
US National	3 wk ahead	Bin	percent	6,4	6,5	0.
US National	3 wk ahead	Bin	percent	6,5	6,6	0.
US National	3 wk ahead	Bin	percent	6,6	6,7	0.
US National	3 wk ahead	Bin	percent	6,7	6,8	0.
US National	3 wk ahead	Bin	percent	6,8	6,9	0.
US National	3 wk ahead	Bin	percent	6,9	7	0.
US National	3 wk ahead	Bin	percent	7	7,1	0.
US National	3 wk ahead	Bin	percent	7,1	7,2	0.
US National	3 wk ahead	Bin	percent	7,2	7,3	0.
US National	3 wk ahead	Bin	percent	7,3	7,4	0.
US National	3 wk ahead	Bin	percent	7,4	7,5	0.
US National	3 wk ahead	Bin	percent	7,5	7,6	0.
US National	3 wk ahead	Bin	percent	7,6	7,7	0.
US National	3 wk ahead	Bin	percent	7,7	7,8	0.
US National	3 wk ahead	Bin	percent	7,8	7,9	0.
US National	3 wk ahead	Bin	percent	7,9	8	0.
US National	3 wk ahead	Bin	percent	8	8,1	0.
US National	3 wk ahead	Bin	percent	8,1	8,2	0.
US National	3 wk ahead	Bin	percent	8,2	8,3	0.
US National	3 wk ahead	Bin	percent	8,3	8,4	0.
US National	3 wk ahead	Bin	percent	8,4	8,5	0.
US National	3 wk ahead	Bin	percent	8,5	8,6	0.
US National	3 wk ahead	Bin	percent	8,6	8,7	0.
US National	3 wk ahead	Bin	percent	8,7	8,8	0.
US National	3 wk ahead	Bin	percent	8,8	8,9	0.
US National	3 wk ahead	Bin	percent	8,9	9	0.
US National	3 wk ahead	Bin	percent	9	9,1	0.
US National	3 wk ahead	Bin	percent	9,1	9,2	0.
US National	3 wk ahead	Bin	percent	9,2	9,3	0.
US National	3 wk ahead	Bin	percent	9,3	9,4	0.
US National	3 wk ahead	Bin	percent	9,4	9,5	0.
US National	3 wk ahead	Bin	percent	9,5	9,6	0.
US National	3 wk ahead	Bin	percent	9,6	9,7	0.
US National	3 wk ahead	Bin	percent	9,7	9,8	0.
US National	3 wk ahead	Bin	percent	9,8	9,9	0.
US National	3 wk ahead	Bin	percent	9,9	10	0.
US National	3 wk ahead	Bin	percent	10	10,1	0.
US National	3 wk ahead	Bin	percent	10,1	10,2	0.
US National	3 wk ahead	Bin	percent	10,2	10,3	0.
US National	3 wk ahead	Bin	percent	10,3	10,4	0.
US National	3 wk ahead	Bin	percent	10,4	10,5	0.
US National	3 wk ahead	Bin	percent	10,5	10,6	0.
US National	3 wk ahead	Bin	percent	10,6	10,7	0.
US National	3 wk ahead	Bin	percent	10,7	10,8	0.
US National	3 wk ahead	Bin	percent	10,8	10,9	0.
US National	3 wk ahead	Bin	percent	10,9	11	0.
US National	3 wk ahead	Bin	percent	11	11,1	0.
US National	3 wk ahead	Bin	percent	11,1	11,2	0.
US National	3 wk ahead	Bin	percent	11,2	11,3	0.
US National	3 wk ahead	Bin	percent	11,3	11,4	0.
US National	3 wk ahead	Bin	percent	11,4	11,5	0.
US National	3 wk ahead	Bin	percent	11,5	11,6	0.
US National	3 wk ahead	Bin	percent	11,6	11,7	0.
US National	3 wk ahead	Bin	percent	11,7	11,8	0.
US National	3 wk ahead	Bin	percent	11,8	11,9	0.
US National	3 wk ahead	Bin	percent	11,9	12	0.
US National	3 wk ahead	Bin	percent	12	12,1	0.
US National	3 wk ahead	Bin	percent	12,1	12,2	0.
US National	3 wk ahead	Bin	percent	12,2	12,3	0.
US National	3 wk ahead	Bin	percent	12,3	12,4	0.
US National	3 wk ahead	Bin	percent	12,4	12,5	0.
US National	3 wk ahead	Bin	percent	12,5	12,6	0.
US National	3 wk ahead	Bin	percent	12,6	12,7	0.
US National	3 wk ahead	Bin	percent	12,7	12,8	0.
US National	3 wk ahead	Bin	percent	12,8	12,9	0.
US National	3 wk ahead	Bin	percent	12,9	13	0.
US National	3 wk ahead	Bin	percent	13	100	0.
US National	4 wk ahead	Point	percent	NA	NA	0.9082000000000001
US National	4 wk ahead	Bin	percent	0	0,1	0.018038
US National	4 wk ahead	Bin	percent	0,1	0,2	0.029478999999999998
US National	4 wk ahead	Bin	percent	0,2	0,3	0.043078
US National	4 wk ahead	Bin	percent	0,3	0,4	0.056701999999999995
US National	4 wk ahead	Bin	percent	0,4	0,5	0.067756
US National	4 wk ahead	Bin	percent	0,5	0,6	0.074061
US National	4 wk ahead	Bin	percent	0,6	0,7	0.074601
US National	4 wk ahead	Bin	percent	0,7	0,8	0.069876
US National	4 wk ahead	Bin	percent	0,8	0,9	0.061760999999999996
US National	4 wk ahead	Bin	percent	0,9	1	0.052833
US National	4 wk ahead	Bin	percent	1	1,1	0.045318
US National	4 wk ahead	Bin	percent	1,1	1,2	0.040206
US National	4 wk ahead	Bin	percent	1,2	1,3	0.037073999999999996
US National	4 wk ahead	Bin	percent	1,3	1,4	0.034699
US National	4 wk ahead	Bin	percent	1,4	1,5	0.031978
US National	4 wk ahead	Bin	percent	1,5	1,6	0.028584
US National	4 wk ahead	Bin	percent	1,6	1,7	0.025006999999999998
US National	4 wk ahead	Bin	percent	1,7	1,8	0.022053
US National	4 wk ahead	Bin	percent	1,8	1,9	0.020180999999999998
US National	4 wk ahead	Bin	percent	1,9	2	0.019143
US National	4 wk ahead	Bin	percent	2	2,1	0.018167
US National	4 wk ahead	Bin	percent	2,1	2,2	0.016502
US National	4 wk ahead	Bin	percent	2,2	2,3	0.013909999999999999
US National	4 wk ahead	Bin	percent	2,3	2,4	0.010756
US National	4 wk ahead	Bin	percent	2,4	2,5	0.007723
US National	4 wk ahead	Bin	percent	2,5	2,6	0.005418999999999999
US National	4 wk ahead	Bin	percent	2,6	2,7	0.004148
US National	4 wk ahead	Bin	percent	2,7	2,8	0.0038599999999999997
US National	4 wk ahead	Bin	percent	2,8	2,9	0.004215
US National	4 wk ahead	Bin	percent	2,9	3	0.004715
US National	4 wk ahead	Bin	percent	3	3,1	0.0049099999999999994
US National	4 wk ahead	Bin	percent	3,1	3,2	0.004608
US National	4 wk ahead	Bin	percent	3,2	3,3	0.003932
US National	4 wk ahead	Bin	percent	3,3	3,4	0.003182
US National	4 wk ahead	Bin	percent	3,4	3,5	0.002598
US National	4 wk ahead	Bin	percent	3,5	3,6	0.002217
US National	4 wk ahead	Bin	percent	3,6	3,7	0.001921
US National	4 wk ahead	Bin	percent	3,7	3,8	0.0015869999999999999
US National	4 wk ahead	Bin	percent	3,8	3,9	0.001197
US National	4 wk ahead	Bin	percent	3,9	4	0.000841
US National	4 wk ahead	Bin	percent	4	4,1	0.0006569999999999999
US National	4 wk ahead	Bin	percent	4,1	4,2	0.00077
US National	4 wk ahead	Bin	percent	4,2	4,3	0.001266
US National	4 wk ahead	Bin	percent	4,3	4,4	0.002144
US National	4 wk ahead	Bin	percent	4,4	4,5	0.003245
US National	4 wk ahead	Bin	percent	4,5	4,6	0.004246
US National	4 wk ahead	Bin	percent	4,6	4,7	0.004765999999999999
US National	4 wk ahead	Bin	percent	4,7	4,8	0.004586
US National	4 wk ahead	Bin	percent	4,8	4,9	0.0037809999999999996
US National	4 wk ahead	Bin	percent	4,9	5	0.0026709999999999998
US National	4 wk ahead	Bin	percent	5	5,1	0.001617
US National	4 wk ahead	Bin	percent	5,1	5,2	0.000839
US National	4 wk ahead	Bin	percent	5,2	5,3	0.00037299999999999996
US National	4 wk ahead	Bin	percent	5,3	5,4	0.00014199999999999998
US National	4 wk ahead	Bin	percent	5,4	5,5	0.000046
US National	4 wk ahead	Bin	percent	5,5	5,6	0.000013
US National	4 wk ahead	Bin	percent	5,6	5,7	3.e-6
US National	4 wk ahead	Bin	percent	5,7	5,8	1.e-6
US National	4 wk ahead	Bin	percent	5,8	5,9	0.
US National	4 wk ahead	Bin	percent	5,9	6	0.
US National	4 wk ahead	Bin	percent	6	6,1	0.
US National	4 wk ahead	Bin	percent	6,1	6,2	0.
US National	4 wk ahead	Bin	percent	6,2	6,3	0.
US National	4 wk ahead	Bin	percent	6,3	6,4	0.
US National	4 wk ahead	Bin	percent	6,4	6,5	0.
US National	4 wk ahead	Bin	percent	6,5	6,6	0.
US National	4 wk ahead	Bin	percent	6,6	6,7	0.
US National	4 wk ahead	Bin	percent	6,7	6,8	0.
US National	4 wk ahead	Bin	percent	6,8	6,9	0.
US National	4 wk ahead	Bin	percent	6,9	7	0.
US National	4 wk ahead	Bin	percent	7	7,1	0.
US National	4 wk ahead	Bin	percent	7,1	7,2	0.
US National	4 wk ahead	Bin	percent	7,2	7,3	0.
US National	4 wk ahead	Bin	percent	7,3	7,4	0.
US National	4 wk ahead	Bin	percent	7,4	7,5	0.
US National	4 wk ahead	Bin	percent	7,5	7,6	0.
US National	4 wk ahead	Bin	percent	7,6	7,7	0.
US National	4 wk ahead	Bin	percent	7,7	7,8	0.
US National	4 wk ahead	Bin	percent	7,8	7,9	0.
US National	4 wk ahead	Bin	percent	7,9	8	0.
US National	4 wk ahead	Bin	percent	8	8,1	0.
US National	4 wk ahead	Bin	percent	8,1	8,2	0.
US National	4 wk ahead	Bin	percent	8,2	8,3	0.
US National	4 wk ahead	Bin	percent	8,3	8,4	0.
US National	4 wk ahead	Bin	percent	8,4	8,5	0.
US National	4 wk ahead	Bin	percent	8,5	8,6	0.
US National	4 wk ahead	Bin	percent	8,6	8,7	0.
US National	4 wk ahead	Bin	percent	8,7	8,8	0.
US National	4 wk ahead	Bin	percent	8,8	8,9	0.
US National	4 wk ahead	Bin	percent	8,9	9	0.
US National	4 wk ahead	Bin	percent	9	9,1	0.
US National	4 wk ahead	Bin	percent	9,1	9,2	0.
US National	4 wk ahead	Bin	percent	9,2	9,3	0.
US National	4 wk ahead	Bin	percent	9,3	9,4	0.
US National	4 wk ahead	Bin	percent	9,4	9,5	0.
US National	4 wk ahead	Bin	percent	9,5	9,6	0.
US National	4 wk ahead	Bin	percent	9,6	9,7	0.
US National	4 wk ahead	Bin	percent	9,7	9,8	0.
US National	4 wk ahead	Bin	percent	9,8	9,9	0.
US National	4 wk ahead	Bin	percent	9,9	10	0.
US National	4 wk ahead	Bin	percent	10	10,1	0.
US National	4 wk ahead	Bin	percent	10,1	10,2	0.
US National	4 wk ahead	Bin	percent	10,2	10,3	0.
US National	4 wk ahead	Bin	percent	10,3	10,4	0.
US National	4 wk ahead	Bin	percent	10,4	10,5	0.
US National	4 wk ahead	Bin	percent	10,5	10,6	0.
US National	4 wk ahead	Bin	percent	10,6	10,7	0.
US National	4 wk ahead	Bin	percent	10,7	10,8	0.
US National	4 wk ahead	Bin	percent	10,8	10,9	0.
US National	4 wk ahead	Bin	percent	10,9	11	0.
US National	4 wk ahead	Bin	percent	11	11,1	0.
US National	4 wk ahead	Bin	percent	11,1	11,2	0.
US National	4 wk ahead	Bin	percent	11,2	11,3	0.
US National	4 wk ahead	Bin	percent	11,3	11,4	0.
US National	4 wk ahead	Bin	percent	11,4	11,5	0.
US National	4 wk ahead	Bin	percent	11,5	11,6	0.
US National	4 wk ahead	Bin	percent	11,6	11,7	0.
US National	4 wk ahead	Bin	percent	11,7	11,8	0.
US National	4 wk ahead	Bin	percent	11,8	11,9	0.
US National	4 wk ahead	Bin	percent	11,9	12	0.
US National	4 wk ahead	Bin	percent	12	12,1	0.
US National	4 wk ahead	Bin	percent	12,1	12,2	0.
US National	4 wk ahead	Bin	percent	12,2	12,3	0.
US National	4 wk ahead	Bin	percent	12,3	12,4	0.
US National	4 wk ahead	Bin	percent	12,4	12,5	0.
US National	4 wk ahead	Bin	percent	12,5	12,6	0.
US National	4 wk ahead	Bin	percent	12,6	12,7	0.
US National	4 wk ahead	Bin	percent	12,7	12,8	0.
US National	4 wk ahead	Bin	percent	12,8	12,9	0.
US National	4 wk ahead	Bin	percent	12,9	13	0.
US National	4 wk ahead	Bin	percent	13	100	0.
