# Supplementary material for: Use of daily Internet search query data improves real-time projections of influenza epidemics
Source: J R Soc Interface. 2018 Oct 10;15(147):20180220. doi: 10.1098/rsif.2018.0220 (PMC6228485; doi:10.1098/rsif.2018.0220)
Supplement: Computer code and results [file rsif20180220supp3.gz › Code-and-results/mss-15-wikiWEEK/2008-EW51.csv]

Location	Target	Type	Unit	Bin_start_incl	Bin_end_notincl	Value
US National	1 wk ahead	Point	percent	NA	NA	1.3000000000000003
US National	1 wk ahead	Bin	percent	0	0.1	0.
US National	1 wk ahead	Bin	percent	0.1	0.2	0.
US National	1 wk ahead	Bin	percent	0.2	0.3	0.
US National	1 wk ahead	Bin	percent	0.3	0.4	0.000018999999999999998
US National	1 wk ahead	Bin	percent	0.4	0.5	0.000499
US National	1 wk ahead	Bin	percent	0.5	0.6	0.004442
US National	1 wk ahead	Bin	percent	0.6	0.7	0.015488
US National	1 wk ahead	Bin	percent	0.7	0.8	0.029227
US National	1 wk ahead	Bin	percent	0.8	0.9	0.045529
US National	1 wk ahead	Bin	percent	0.9	1	0.054245999999999996
US National	1 wk ahead	Bin	percent	1	1.1	0.054113999999999995
US National	1 wk ahead	Bin	percent	1.1	1.2	0.091402
US National	1 wk ahead	Bin	percent	1.2	1.3	0.157904
US National	1 wk ahead	Bin	percent	1.3	1.4	0.16358699999999998
US National	1 wk ahead	Bin	percent	1.4	1.5	0.115879
US National	1 wk ahead	Bin	percent	1.5	1.6	0.071487
US National	1 wk ahead	Bin	percent	1.6	1.7	0.052043
US National	1 wk ahead	Bin	percent	1.7	1.8	0.03999
US National	1 wk ahead	Bin	percent	1.8	1.9	0.032771999999999996
US National	1 wk ahead	Bin	percent	1.9	2	0.026336
US National	1 wk ahead	Bin	percent	2	2.1	0.012685
US National	1 wk ahead	Bin	percent	2.1	2.2	0.002714
US National	1 wk ahead	Bin	percent	2.2	2.3	0.00021799999999999999
US National	1 wk ahead	Bin	percent	2.3	2.4	7.e-6
US National	1 wk ahead	Bin	percent	2.4	2.5	0.000063
US National	1 wk ahead	Bin	percent	2.5	2.6	0.001091
US National	1 wk ahead	Bin	percent	2.6	2.7	0.006274
US National	1 wk ahead	Bin	percent	2.7	2.8	0.012135
US National	1 wk ahead	Bin	percent	2.8	2.9	0.007956999999999999
US National	1 wk ahead	Bin	percent	2.9	3	0.001759
US National	1 wk ahead	Bin	percent	3	3.1	0.000129
US National	1 wk ahead	Bin	percent	3.1	3.2	3.e-6
US National	1 wk ahead	Bin	percent	3.2	3.3	0.
US National	1 wk ahead	Bin	percent	3.3	3.4	0.
US National	1 wk ahead	Bin	percent	3.4	3.5	0.
US National	1 wk ahead	Bin	percent	3.5	3.6	0.
US National	1 wk ahead	Bin	percent	3.6	3.7	0.
US National	1 wk ahead	Bin	percent	3.7	3.8	0.
US National	1 wk ahead	Bin	percent	3.8	3.9	0.
US National	1 wk ahead	Bin	percent	3.9	4	0.
US National	1 wk ahead	Bin	percent	4	4.1	0.
US National	1 wk ahead	Bin	percent	4.1	4.2	0.
US National	1 wk ahead	Bin	percent	4.2	4.3	0.
US National	1 wk ahead	Bin	percent	4.3	4.4	0.
US National	1 wk ahead	Bin	percent	4.4	4.5	0.
US National	1 wk ahead	Bin	percent	4.5	4.6	0.
US National	1 wk ahead	Bin	percent	4.6	4.7	0.
US National	1 wk ahead	Bin	percent	4.7	4.8	0.
US National	1 wk ahead	Bin	percent	4.8	4.9	0.
US National	1 wk ahead	Bin	percent	4.9	5	0.
US National	1 wk ahead	Bin	percent	5	5.1	0.
US National	1 wk ahead	Bin	percent	5.1	5.2	0.
US National	1 wk ahead	Bin	percent	5.2	5.3	0.
US National	1 wk ahead	Bin	percent	5.3	5.4	0.
US National	1 wk ahead	Bin	percent	5.4	5.5	0.
US National	1 wk ahead	Bin	percent	5.5	5.6	0.
US National	1 wk ahead	Bin	percent	5.6	5.7	0.
US National	1 wk ahead	Bin	percent	5.7	5.8	0.
US National	1 wk ahead	Bin	percent	5.8	5.9	0.
US National	1 wk ahead	Bin	percent	5.9	6	0.
US National	1 wk ahead	Bin	percent	6	6.1	0.
US National	1 wk ahead	Bin	percent	6.1	6.2	0.
US National	1 wk ahead	Bin	percent	6.2	6.3	0.
US National	1 wk ahead	Bin	percent	6.3	6.4	0.
US National	1 wk ahead	Bin	percent	6.4	6.5	0.
US National	1 wk ahead	Bin	percent	6.5	6.6	0.
US National	1 wk ahead	Bin	percent	6.6	6.7	0.
US National	1 wk ahead	Bin	percent	6.7	6.8	0.
US National	1 wk ahead	Bin	percent	6.8	6.9	0.
US National	1 wk ahead	Bin	percent	6.9	7	0.
US National	1 wk ahead	Bin	percent	7	7.1	0.
US National	1 wk ahead	Bin	percent	7.1	7.2	0.
US National	1 wk ahead	Bin	percent	7.2	7.3	0.
US National	1 wk ahead	Bin	percent	7.3	7.4	0.
US National	1 wk ahead	Bin	percent	7.4	7.5	0.
US National	1 wk ahead	Bin	percent	7.5	7.6	0.
US National	1 wk ahead	Bin	percent	7.6	7.7	0.
US National	1 wk ahead	Bin	percent	7.7	7.8	0.
US National	1 wk ahead	Bin	percent	7.8	7.9	0.
US National	1 wk ahead	Bin	percent	7.9	8	0.
US National	1 wk ahead	Bin	percent	8	8.1	0.
US National	1 wk ahead	Bin	percent	8.1	8.2	0.
US National	1 wk ahead	Bin	percent	8.2	8.3	0.
US National	1 wk ahead	Bin	percent	8.3	8.4	0.
US National	1 wk ahead	Bin	percent	8.4	8.5	0.
US National	1 wk ahead	Bin	percent	8.5	8.6	0.
US National	1 wk ahead	Bin	percent	8.6	8.7	0.
US National	1 wk ahead	Bin	percent	8.7	8.8	0.
US National	1 wk ahead	Bin	percent	8.8	8.9	0.
US National	1 wk ahead	Bin	percent	8.9	9	0.
US National	1 wk ahead	Bin	percent	9	9.1	0.
US National	1 wk ahead	Bin	percent	9.1	9.2	0.
US National	1 wk ahead	Bin	percent	9.2	9.3	0.
US National	1 wk ahead	Bin	percent	9.3	9.4	0.
US National	1 wk ahead	Bin	percent	9.4	9.5	0.
US National	1 wk ahead	Bin	percent	9.5	9.6	0.
US National	1 wk ahead	Bin	percent	9.6	9.7	0.
US National	1 wk ahead	Bin	percent	9.7	9.8	0.
US National	1 wk ahead	Bin	percent	9.8	9.9	0.
US National	1 wk ahead	Bin	percent	9.9	10	0.
US National	1 wk ahead	Bin	percent	10	10.1	0.
US National	1 wk ahead	Bin	percent	10.1	10.2	0.
US National	1 wk ahead	Bin	percent	10.2	10.3	0.
US National	1 wk ahead	Bin	percent	10.3	10.4	0.
US National	1 wk ahead	Bin	percent	10.4	10.5	0.
US National	1 wk ahead	Bin	percent	10.5	10.6	0.
US National	1 wk ahead	Bin	percent	10.6	10.7	0.
US National	1 wk ahead	Bin	percent	10.7	10.8	0.
US National	1 wk ahead	Bin	percent	10.8	10.9	0.
US National	1 wk ahead	Bin	percent	10.9	11	0.
US National	1 wk ahead	Bin	percent	11	11.1	0.
US National	1 wk ahead	Bin	percent	11.1	11.2	0.
US National	1 wk ahead	Bin	percent	11.2	11.3	0.
US National	1 wk ahead	Bin	percent	11.3	11.4	0.
US National	1 wk ahead	Bin	percent	11.4	11.5	0.
US National	1 wk ahead	Bin	percent	11.5	11.6	0.
US National	1 wk ahead	Bin	percent	11.6	11.7	0.
US National	1 wk ahead	Bin	percent	11.7	11.8	0.
US National	1 wk ahead	Bin	percent	11.8	11.9	0.
US National	1 wk ahead	Bin	percent	11.9	12	0.
US National	1 wk ahead	Bin	percent	12	12.1	0.
US National	1 wk ahead	Bin	percent	12.1	12.2	0.
US National	1 wk ahead	Bin	percent	12.2	12.3	0.
US National	1 wk ahead	Bin	percent	12.3	12.4	0.
US National	1 wk ahead	Bin	percent	12.4	12.5	0.
US National	1 wk ahead	Bin	percent	12.5	12.6	0.
US National	1 wk ahead	Bin	percent	12.6	12.7	0.
US National	1 wk ahead	Bin	percent	12.7	12.8	0.
US National	1 wk ahead	Bin	percent	12.8	12.9	0.
US National	1 wk ahead	Bin	percent	12.9	13	0.
US National	1 wk ahead	Bin	percent	13	100	0.
US National	2 wk ahead	Point	percent	NA	NA	1.684
US National	2 wk ahead	Bin	percent	0	0.1	0.
US National	2 wk ahead	Bin	percent	0.1	0.2	0.
US National	2 wk ahead	Bin	percent	0.2	0.3	4.e-6
US National	2 wk ahead	Bin	percent	0.3	0.4	0.000028
US National	2 wk ahead	Bin	percent	0.4	0.5	0.000147
US National	2 wk ahead	Bin	percent	0.5	0.6	0.000621
US National	2 wk ahead	Bin	percent	0.6	0.7	0.002119
US National	2 wk ahead	Bin	percent	0.7	0.8	0.005885
US National	2 wk ahead	Bin	percent	0.8	0.9	0.013405
US National	2 wk ahead	Bin	percent	0.9	1	0.025325999999999998
US National	2 wk ahead	Bin	percent	1	1.1	0.040296
US National	2 wk ahead	Bin	percent	1.1	1.2	0.055131
US National	2 wk ahead	Bin	percent	1.2	1.3	0.066712
US National	2 wk ahead	Bin	percent	1.3	1.4	0.073847
US National	2 wk ahead	Bin	percent	1.4	1.5	0.077108
US National	2 wk ahead	Bin	percent	1.5	1.6	0.077112
US National	2 wk ahead	Bin	percent	1.6	1.7	0.073707
US National	2 wk ahead	Bin	percent	1.7	1.8	0.067017
US National	2 wk ahead	Bin	percent	1.8	1.9	0.058452
US National	2 wk ahead	Bin	percent	1.9	2	0.05001
US National	2 wk ahead	Bin	percent	2	2.1	0.042996
US National	2 wk ahead	Bin	percent	2.1	2.2	0.037815999999999995
US National	2 wk ahead	Bin	percent	2.2	2.3	0.034348
US National	2 wk ahead	Bin	percent	2.3	2.4	0.031892
US National	2 wk ahead	Bin	percent	2.4	2.5	0.029185
US National	2 wk ahead	Bin	percent	2.5	2.6	0.025214999999999998
US National	2 wk ahead	Bin	percent	2.6	2.7	0.020146
US National	2 wk ahead	Bin	percent	2.7	2.8	0.015273
US National	2 wk ahead	Bin	percent	2.8	2.9	0.011918999999999999
US National	2 wk ahead	Bin	percent	2.9	3	0.010329999999999999
US National	2 wk ahead	Bin	percent	3	3.1	0.00959
US National	2 wk ahead	Bin	percent	3.1	3.2	0.008557
US National	2 wk ahead	Bin	percent	3.2	3.3	0.006815
US National	2 wk ahead	Bin	percent	3.3	3.4	0.004816
US National	2 wk ahead	Bin	percent	3.4	3.5	0.0033309999999999998
US National	2 wk ahead	Bin	percent	3.5	3.6	0.002853
US National	2 wk ahead	Bin	percent	3.6	3.7	0.003264
US National	2 wk ahead	Bin	percent	3.7	3.8	0.003888
US National	2 wk ahead	Bin	percent	3.8	3.9	0.003958
US National	2 wk ahead	Bin	percent	3.9	4	0.0032229999999999997
US National	2 wk ahead	Bin	percent	4	4.1	0.0020629999999999997
US National	2 wk ahead	Bin	percent	4.1	4.2	0.0010329999999999998
US National	2 wk ahead	Bin	percent	4.2	4.3	0.000404
US National	2 wk ahead	Bin	percent	4.3	4.4	0.000124
US National	2 wk ahead	Bin	percent	4.4	4.5	0.000029999999999999997
US National	2 wk ahead	Bin	percent	4.5	4.6	6.e-6
US National	2 wk ahead	Bin	percent	4.6	4.7	1.e-6
US National	2 wk ahead	Bin	percent	4.7	4.8	0.
US National	2 wk ahead	Bin	percent	4.8	4.9	0.
US National	2 wk ahead	Bin	percent	4.9	5	0.
US National	2 wk ahead	Bin	percent	5	5.1	0.
US National	2 wk ahead	Bin	percent	5.1	5.2	0.
US National	2 wk ahead	Bin	percent	5.2	5.3	0.
US National	2 wk ahead	Bin	percent	5.3	5.4	0.
US National	2 wk ahead	Bin	percent	5.4	5.5	0.
US National	2 wk ahead	Bin	percent	5.5	5.6	0.
US National	2 wk ahead	Bin	percent	5.6	5.7	0.
US National	2 wk ahead	Bin	percent	5.7	5.8	0.
US National	2 wk ahead	Bin	percent	5.8	5.9	0.
US National	2 wk ahead	Bin	percent	5.9	6	0.
US National	2 wk ahead	Bin	percent	6	6.1	0.
US National	2 wk ahead	Bin	percent	6.1	6.2	0.
US National	2 wk ahead	Bin	percent	6.2	6.3	0.
US National	2 wk ahead	Bin	percent	6.3	6.4	0.
US National	2 wk ahead	Bin	percent	6.4	6.5	0.
US National	2 wk ahead	Bin	percent	6.5	6.6	0.
US National	2 wk ahead	Bin	percent	6.6	6.7	0.
US National	2 wk ahead	Bin	percent	6.7	6.8	0.
US National	2 wk ahead	Bin	percent	6.8	6.9	0.
US National	2 wk ahead	Bin	percent	6.9	7	0.
US National	2 wk ahead	Bin	percent	7	7.1	0.
US National	2 wk ahead	Bin	percent	7.1	7.2	0.
US National	2 wk ahead	Bin	percent	7.2	7.3	0.
US National	2 wk ahead	Bin	percent	7.3	7.4	0.
US National	2 wk ahead	Bin	percent	7.4	7.5	0.
US National	2 wk ahead	Bin	percent	7.5	7.6	0.
US National	2 wk ahead	Bin	percent	7.6	7.7	0.
US National	2 wk ahead	Bin	percent	7.7	7.8	0.
US National	2 wk ahead	Bin	percent	7.8	7.9	0.
US National	2 wk ahead	Bin	percent	7.9	8	0.
US National	2 wk ahead	Bin	percent	8	8.1	0.
US National	2 wk ahead	Bin	percent	8.1	8.2	0.
US National	2 wk ahead	Bin	percent	8.2	8.3	0.
US National	2 wk ahead	Bin	percent	8.3	8.4	0.
US National	2 wk ahead	Bin	percent	8.4	8.5	0.
US National	2 wk ahead	Bin	percent	8.5	8.6	0.
US National	2 wk ahead	Bin	percent	8.6	8.7	0.
US National	2 wk ahead	Bin	percent	8.7	8.8	0.
US National	2 wk ahead	Bin	percent	8.8	8.9	0.
US National	2 wk ahead	Bin	percent	8.9	9	0.
US National	2 wk ahead	Bin	percent	9	9.1	0.
US National	2 wk ahead	Bin	percent	9.1	9.2	0.
US National	2 wk ahead	Bin	percent	9.2	9.3	0.
US National	2 wk ahead	Bin	percent	9.3	9.4	0.
US National	2 wk ahead	Bin	percent	9.4	9.5	0.
US National	2 wk ahead	Bin	percent	9.5	9.6	0.
US National	2 wk ahead	Bin	percent	9.6	9.7	0.
US National	2 wk ahead	Bin	percent	9.7	9.8	0.
US National	2 wk ahead	Bin	percent	9.8	9.9	0.
US National	2 wk ahead	Bin	percent	9.9	10	0.
US National	2 wk ahead	Bin	percent	10	10.1	0.
US National	2 wk ahead	Bin	percent	10.1	10.2	0.
US National	2 wk ahead	Bin	percent	10.2	10.3	0.
US National	2 wk ahead	Bin	percent	10.3	10.4	0.
US National	2 wk ahead	Bin	percent	10.4	10.5	0.
US National	2 wk ahead	Bin	percent	10.5	10.6	0.
US National	2 wk ahead	Bin	percent	10.6	10.7	0.
US National	2 wk ahead	Bin	percent	10.7	10.8	0.
US National	2 wk ahead	Bin	percent	10.8	10.9	0.
US National	2 wk ahead	Bin	percent	10.9	11	0.
US National	2 wk ahead	Bin	percent	11	11.1	0.
US National	2 wk ahead	Bin	percent	11.1	11.2	0.
US National	2 wk ahead	Bin	percent	11.2	11.3	0.
US National	2 wk ahead	Bin	percent	11.3	11.4	0.
US National	2 wk ahead	Bin	percent	11.4	11.5	0.
US National	2 wk ahead	Bin	percent	11.5	11.6	0.
US National	2 wk ahead	Bin	percent	11.6	11.7	0.
US National	2 wk ahead	Bin	percent	11.7	11.8	0.
US National	2 wk ahead	Bin	percent	11.8	11.9	0.
US National	2 wk ahead	Bin	percent	11.9	12	0.
US National	2 wk ahead	Bin	percent	12	12.1	0.
US National	2 wk ahead	Bin	percent	12.1	12.2	0.
US National	2 wk ahead	Bin	percent	12.2	12.3	0.
US National	2 wk ahead	Bin	percent	12.3	12.4	0.
US National	2 wk ahead	Bin	percent	12.4	12.5	0.
US National	2 wk ahead	Bin	percent	12.5	12.6	0.
US National	2 wk ahead	Bin	percent	12.6	12.7	0.
US National	2 wk ahead	Bin	percent	12.7	12.8	0.
US National	2 wk ahead	Bin	percent	12.8	12.9	0.
US National	2 wk ahead	Bin	percent	12.9	13	0.
US National	2 wk ahead	Bin	percent	13	100	0.
US National	3 wk ahead	Point	percent	NA	NA	2.1188000000000002
US National	3 wk ahead	Bin	percent	0	0.1	0.001981
US National	3 wk ahead	Bin	percent	0.1	0.2	0.003032
US National	3 wk ahead	Bin	percent	0.2	0.3	0.004471
US National	3 wk ahead	Bin	percent	0.3	0.4	0.0063549999999999995
US National	3 wk ahead	Bin	percent	0.4	0.5	0.008713
US National	3 wk ahead	Bin	percent	0.5	0.6	0.011535
US National	3 wk ahead	Bin	percent	0.6	0.7	0.014757999999999999
US National	3 wk ahead	Bin	percent	0.7	0.8	0.018268
US National	3 wk ahead	Bin	percent	0.8	0.9	0.02191
US National	3 wk ahead	Bin	percent	0.9	1	0.025497
US National	3 wk ahead	Bin	percent	1	1.1	0.028838
US National	3 wk ahead	Bin	percent	1.1	1.2	0.031762
US National	3 wk ahead	Bin	percent	1.2	1.3	0.034131999999999996
US National	3 wk ahead	Bin	percent	1.3	1.4	0.035861
US National	3 wk ahead	Bin	percent	1.4	1.5	0.036913
US National	3 wk ahead	Bin	percent	1.5	1.6	0.037295999999999996
US National	3 wk ahead	Bin	percent	1.6	1.7	0.037051
US National	3 wk ahead	Bin	percent	1.7	1.8	0.036245
US National	3 wk ahead	Bin	percent	1.8	1.9	0.034967
US National	3 wk ahead	Bin	percent	1.9	2	0.033316
US National	3 wk ahead	Bin	percent	2	2.1	0.03141
US National	3 wk ahead	Bin	percent	2.1	2.2	0.029370999999999998
US National	3 wk ahead	Bin	percent	2.2	2.3	0.027319
US National	3 wk ahead	Bin	percent	2.3	2.4	0.025359999999999997
US National	3 wk ahead	Bin	percent	2.4	2.5	0.023569999999999997
US National	3 wk ahead	Bin	percent	2.5	2.6	0.021981999999999998
US National	3 wk ahead	Bin	percent	2.6	2.7	0.020589
US National	3 wk ahead	Bin	percent	2.7	2.8	0.01935
US National	3 wk ahead	Bin	percent	2.8	2.9	0.018203999999999998
US National	3 wk ahead	Bin	percent	2.9	3	0.017095
US National	3 wk ahead	Bin	percent	3	3.1	0.015986999999999998
US National	3 wk ahead	Bin	percent	3.1	3.2	0.014872999999999999
US National	3 wk ahead	Bin	percent	3.2	3.3	0.013776
US National	3 wk ahead	Bin	percent	3.3	3.4	0.01274
US National	3 wk ahead	Bin	percent	3.4	3.5	0.011814999999999999
US National	3 wk ahead	Bin	percent	3.5	3.6	0.011045
US National	3 wk ahead	Bin	percent	3.6	3.7	0.010452999999999999
US National	3 wk ahead	Bin	percent	3.7	3.8	0.010034999999999999
US National	3 wk ahead	Bin	percent	3.8	3.9	0.009764
US National	3 wk ahead	Bin	percent	3.9	4	0.009596
US National	3 wk ahead	Bin	percent	4	4.1	0.009478
US National	3 wk ahead	Bin	percent	4.1	4.2	0.009356999999999999
US National	3 wk ahead	Bin	percent	4.2	4.3	0.009193999999999999
US National	3 wk ahead	Bin	percent	4.3	4.4	0.008962999999999999
US National	3 wk ahead	Bin	percent	4.4	4.5	0.008655999999999999
US National	3 wk ahead	Bin	percent	4.5	4.6	0.008277999999999999
US National	3 wk ahead	Bin	percent	4.6	4.7	0.007843
US National	3 wk ahead	Bin	percent	4.7	4.8	0.007372999999999999
US National	3 wk ahead	Bin	percent	4.8	4.9	0.006886
US National	3 wk ahead	Bin	percent	4.9	5	0.0063999999999999994
US National	3 wk ahead	Bin	percent	5	5.1	0.005926
US National	3 wk ahead	Bin	percent	5.1	5.2	0.005469
US National	3 wk ahead	Bin	percent	5.2	5.3	0.005032
US National	3 wk ahead	Bin	percent	5.3	5.4	0.004615
US National	3 wk ahead	Bin	percent	5.4	5.5	0.00422
US National	3 wk ahead	Bin	percent	5.5	5.6	0.003848
US National	3 wk ahead	Bin	percent	5.6	5.7	0.003508
US National	3 wk ahead	Bin	percent	5.7	5.8	0.0032059999999999996
US National	3 wk ahead	Bin	percent	5.8	5.9	0.0029479999999999997
US National	3 wk ahead	Bin	percent	5.9	6	0.002734
US National	3 wk ahead	Bin	percent	6	6.1	0.002561
US National	3 wk ahead	Bin	percent	6.1	6.2	0.0024189999999999997
US National	3 wk ahead	Bin	percent	6.2	6.3	0.002296
US National	3 wk ahead	Bin	percent	6.3	6.4	0.0021809999999999998
US National	3 wk ahead	Bin	percent	6.4	6.5	0.002065
US National	3 wk ahead	Bin	percent	6.5	6.6	0.001945
US National	3 wk ahead	Bin	percent	6.6	6.7	0.0018219999999999998
US National	3 wk ahead	Bin	percent	6.7	6.8	0.0017
US National	3 wk ahead	Bin	percent	6.8	6.9	0.001583
US National	3 wk ahead	Bin	percent	6.9	7	0.0014709999999999999
US National	3 wk ahead	Bin	percent	7	7.1	0.001365
US National	3 wk ahead	Bin	percent	7.1	7.2	0.001258
US National	3 wk ahead	Bin	percent	7.2	7.3	0.001147
US National	3 wk ahead	Bin	percent	7.3	7.4	0.001027
US National	3 wk ahead	Bin	percent	7.4	7.5	0.0008979999999999999
US National	3 wk ahead	Bin	percent	7.5	7.6	0.000763
US National	3 wk ahead	Bin	percent	7.6	7.7	0.000627
US National	3 wk ahead	Bin	percent	7.7	7.8	0.0005009999999999999
US National	3 wk ahead	Bin	percent	7.8	7.9	0.00039099999999999996
US National	3 wk ahead	Bin	percent	7.9	8	0.000306
US National	3 wk ahead	Bin	percent	8	8.1	0.000251
US National	3 wk ahead	Bin	percent	8.1	8.2	0.000232
US National	3 wk ahead	Bin	percent	8.2	8.3	0.000251
US National	3 wk ahead	Bin	percent	8.3	8.4	0.00031299999999999996
US National	3 wk ahead	Bin	percent	8.4	8.5	0.000417
US National	3 wk ahead	Bin	percent	8.5	8.6	0.0005639999999999999
US National	3 wk ahead	Bin	percent	8.6	8.7	0.00075
US National	3 wk ahead	Bin	percent	8.7	8.8	0.000968
US National	3 wk ahead	Bin	percent	8.8	8.9	0.001205
US National	3 wk ahead	Bin	percent	8.9	9	0.001447
US National	3 wk ahead	Bin	percent	9	9.1	0.0016749999999999998
US National	3 wk ahead	Bin	percent	9.1	9.2	0.0018729999999999999
US National	3 wk ahead	Bin	percent	9.2	9.3	0.002025
US National	3 wk ahead	Bin	percent	9.3	9.4	0.002119
US National	3 wk ahead	Bin	percent	9.4	9.5	0.002149
US National	3 wk ahead	Bin	percent	9.5	9.6	0.0021149999999999997
US National	3 wk ahead	Bin	percent	9.6	9.7	0.002021
US National	3 wk ahead	Bin	percent	9.7	9.8	0.0018759999999999998
US National	3 wk ahead	Bin	percent	9.8	9.9	0.0016899999999999999
US National	3 wk ahead	Bin	percent	9.9	10	0.001478
US National	3 wk ahead	Bin	percent	10	10.1	0.001253
US National	3 wk ahead	Bin	percent	10.1	10.2	0.001028
US National	3 wk ahead	Bin	percent	10.2	10.3	0.000815
US National	3 wk ahead	Bin	percent	10.3	10.4	0.000624
US National	3 wk ahead	Bin	percent	10.4	10.5	0.00045999999999999996
US National	3 wk ahead	Bin	percent	10.5	10.6	0.000326
US National	3 wk ahead	Bin	percent	10.6	10.7	0.000222
US National	3 wk ahead	Bin	percent	10.7	10.8	0.000145
US National	3 wk ahead	Bin	percent	10.8	10.9	0.00009099999999999999
US National	3 wk ahead	Bin	percent	10.9	11	0.000054
US National	3 wk ahead	Bin	percent	11	11.1	0.000031
US National	3 wk ahead	Bin	percent	11.1	11.2	0.000017
US National	3 wk ahead	Bin	percent	11.2	11.3	9.e-6
US National	3 wk ahead	Bin	percent	11.3	11.4	4.9999999999999996e-6
US National	3 wk ahead	Bin	percent	11.4	11.5	2.e-6
US National	3 wk ahead	Bin	percent	11.5	11.6	1.e-6
US National	3 wk ahead	Bin	percent	11.6	11.7	0.
US National	3 wk ahead	Bin	percent	11.7	11.8	0.
US National	3 wk ahead	Bin	percent	11.8	11.9	0.
US National	3 wk ahead	Bin	percent	11.9	12	0.
US National	3 wk ahead	Bin	percent	12	12.1	0.
US National	3 wk ahead	Bin	percent	12.1	12.2	0.
US National	3 wk ahead	Bin	percent	12.2	12.3	0.
US National	3 wk ahead	Bin	percent	12.3	12.4	0.
US National	3 wk ahead	Bin	percent	12.4	12.5	0.
US National	3 wk ahead	Bin	percent	12.5	12.6	0.
US National	3 wk ahead	Bin	percent	12.6	12.7	0.
US National	3 wk ahead	Bin	percent	12.7	12.8	0.
US National	3 wk ahead	Bin	percent	12.8	12.9	0.
US National	3 wk ahead	Bin	percent	12.9	13	0.
US National	3 wk ahead	Bin	percent	13	100	0.
US National	4 wk ahead	Point	percent	NA	NA	2.7562
US National	4 wk ahead	Bin	percent	0	0.1	0.007084999999999999
US National	4 wk ahead	Bin	percent	0.1	0.2	0.008192
US National	4 wk ahead	Bin	percent	0.2	0.3	0.009372
US National	4 wk ahead	Bin	percent	0.3	0.4	0.010613
US National	4 wk ahead	Bin	percent	0.4	0.5	0.011897
US National	4 wk ahead	Bin	percent	0.5	0.6	0.013205999999999999
US National	4 wk ahead	Bin	percent	0.6	0.7	0.014518
US National	4 wk ahead	Bin	percent	0.7	0.8	0.015809
US National	4 wk ahead	Bin	percent	0.8	0.9	0.017058
US National	4 wk ahead	Bin	percent	0.9	1	0.018239
US National	4 wk ahead	Bin	percent	1	1.1	0.019332
US National	4 wk ahead	Bin	percent	1.1	1.2	0.020316
US National	4 wk ahead	Bin	percent	1.2	1.3	0.021172999999999997
US National	4 wk ahead	Bin	percent	1.3	1.4	0.021889
US National	4 wk ahead	Bin	percent	1.4	1.5	0.022452999999999997
US National	4 wk ahead	Bin	percent	1.5	1.6	0.022857
US National	4 wk ahead	Bin	percent	1.6	1.7	0.023098
US National	4 wk ahead	Bin	percent	1.7	1.8	0.023177
US National	4 wk ahead	Bin	percent	1.8	1.9	0.023097
US National	4 wk ahead	Bin	percent	1.9	2	0.022867
US National	4 wk ahead	Bin	percent	2	2.1	0.022497
US National	4 wk ahead	Bin	percent	2.1	2.2	0.022002
US National	4 wk ahead	Bin	percent	2.2	2.3	0.021396
US National	4 wk ahead	Bin	percent	2.3	2.4	0.020699
US National	4 wk ahead	Bin	percent	2.4	2.5	0.019927999999999998
US National	4 wk ahead	Bin	percent	2.5	2.6	0.019104
US National	4 wk ahead	Bin	percent	2.6	2.7	0.018246
US National	4 wk ahead	Bin	percent	2.7	2.8	0.017373
US National	4 wk ahead	Bin	percent	2.8	2.9	0.016502
US National	4 wk ahead	Bin	percent	2.9	3	0.015650999999999998
US National	4 wk ahead	Bin	percent	3	3.1	0.014830999999999999
US National	4 wk ahead	Bin	percent	3.1	3.2	0.014055999999999999
US National	4 wk ahead	Bin	percent	3.2	3.3	0.013332
US National	4 wk ahead	Bin	percent	3.3	3.4	0.012665
US National	4 wk ahead	Bin	percent	3.4	3.5	0.012058
US National	4 wk ahead	Bin	percent	3.5	3.6	0.01151
US National	4 wk ahead	Bin	percent	3.6	3.7	0.011019
US National	4 wk ahead	Bin	percent	3.7	3.8	0.010579999999999999
US National	4 wk ahead	Bin	percent	3.8	3.9	0.010188
US National	4 wk ahead	Bin	percent	3.9	4	0.009833999999999999
US National	4 wk ahead	Bin	percent	4	4.1	0.009512
US National	4 wk ahead	Bin	percent	4.1	4.2	0.009216
US National	4 wk ahead	Bin	percent	4.2	4.3	0.008936999999999999
US National	4 wk ahead	Bin	percent	4.3	4.4	0.008671
US National	4 wk ahead	Bin	percent	4.4	4.5	0.008412
US National	4 wk ahead	Bin	percent	4.5	4.6	0.008159
US National	4 wk ahead	Bin	percent	4.6	4.7	0.007909
US National	4 wk ahead	Bin	percent	4.7	4.8	0.0076619999999999995
US National	4 wk ahead	Bin	percent	4.8	4.9	0.007417
US National	4 wk ahead	Bin	percent	4.9	5	0.0071779999999999995
US National	4 wk ahead	Bin	percent	5	5.1	0.006946
US National	4 wk ahead	Bin	percent	5.1	5.2	0.006723
US National	4 wk ahead	Bin	percent	5.2	5.3	0.0065119999999999996
US National	4 wk ahead	Bin	percent	5.3	5.4	0.0063159999999999996
US National	4 wk ahead	Bin	percent	5.4	5.5	0.006136
US National	4 wk ahead	Bin	percent	5.5	5.6	0.005973
US National	4 wk ahead	Bin	percent	5.6	5.7	0.005828
US National	4 wk ahead	Bin	percent	5.7	5.8	0.005699
US National	4 wk ahead	Bin	percent	5.8	5.9	0.005586
US National	4 wk ahead	Bin	percent	5.9	6	0.0054859999999999996
US National	4 wk ahead	Bin	percent	6	6.1	0.005397
US National	4 wk ahead	Bin	percent	6.1	6.2	0.005314
US National	4 wk ahead	Bin	percent	6.2	6.3	0.005233
US National	4 wk ahead	Bin	percent	6.3	6.4	0.005153
US National	4 wk ahead	Bin	percent	6.4	6.5	0.005068
US National	4 wk ahead	Bin	percent	6.5	6.6	0.0049759999999999995
US National	4 wk ahead	Bin	percent	6.6	6.7	0.004875
US National	4 wk ahead	Bin	percent	6.7	6.8	0.004763
US National	4 wk ahead	Bin	percent	6.8	6.9	0.004639
US National	4 wk ahead	Bin	percent	6.9	7	0.0045049999999999995
US National	4 wk ahead	Bin	percent	7	7.1	0.004360999999999999
US National	4 wk ahead	Bin	percent	7.1	7.2	0.00421
US National	4 wk ahead	Bin	percent	7.2	7.3	0.004055
US National	4 wk ahead	Bin	percent	7.3	7.4	0.003898
US National	4 wk ahead	Bin	percent	7.4	7.5	0.003743
US National	4 wk ahead	Bin	percent	7.5	7.6	0.003593
US National	4 wk ahead	Bin	percent	7.6	7.7	0.0034519999999999998
US National	4 wk ahead	Bin	percent	7.7	7.8	0.00332
US National	4 wk ahead	Bin	percent	7.8	7.9	0.003201
US National	4 wk ahead	Bin	percent	7.9	8	0.0030949999999999997
US National	4 wk ahead	Bin	percent	8	8.1	0.0030009999999999998
US National	4 wk ahead	Bin	percent	8.1	8.2	0.002918
US National	4 wk ahead	Bin	percent	8.2	8.3	0.002845
US National	4 wk ahead	Bin	percent	8.3	8.4	0.002778
US National	4 wk ahead	Bin	percent	8.4	8.5	0.002715
US National	4 wk ahead	Bin	percent	8.5	8.6	0.002652
US National	4 wk ahead	Bin	percent	8.6	8.7	0.0025859999999999998
US National	4 wk ahead	Bin	percent	8.7	8.8	0.002513
US National	4 wk ahead	Bin	percent	8.8	8.9	0.002431
US National	4 wk ahead	Bin	percent	8.9	9	0.002339
US National	4 wk ahead	Bin	percent	9	9.1	0.002235
US National	4 wk ahead	Bin	percent	9.1	9.2	0.00212
US National	4 wk ahead	Bin	percent	9.2	9.3	0.001993
US National	4 wk ahead	Bin	percent	9.3	9.4	0.0018579999999999998
US National	4 wk ahead	Bin	percent	9.4	9.5	0.0017159999999999999
US National	4 wk ahead	Bin	percent	9.5	9.6	0.0015689999999999999
US National	4 wk ahead	Bin	percent	9.6	9.7	0.001423
US National	4 wk ahead	Bin	percent	9.7	9.8	0.001279
US National	4 wk ahead	Bin	percent	9.8	9.9	0.0011409999999999999
US National	4 wk ahead	Bin	percent	9.9	10	0.0010119999999999999
US National	4 wk ahead	Bin	percent	10	10.1	0.000896
US National	4 wk ahead	Bin	percent	10.1	10.2	0.000793
US National	4 wk ahead	Bin	percent	10.2	10.3	0.000707
US National	4 wk ahead	Bin	percent	10.3	10.4	0.0006389999999999999
US National	4 wk ahead	Bin	percent	10.4	10.5	0.000588
US National	4 wk ahead	Bin	percent	10.5	10.6	0.0005549999999999999
US National	4 wk ahead	Bin	percent	10.6	10.7	0.0005409999999999999
US National	4 wk ahead	Bin	percent	10.7	10.8	0.000543
US National	4 wk ahead	Bin	percent	10.8	10.9	0.000562
US National	4 wk ahead	Bin	percent	10.9	11	0.0005949999999999999
US National	4 wk ahead	Bin	percent	11	11.1	0.000641
US National	4 wk ahead	Bin	percent	11.1	11.2	0.0006979999999999999
US National	4 wk ahead	Bin	percent	11.2	11.3	0.000763
US National	4 wk ahead	Bin	percent	11.3	11.4	0.0008349999999999999
US National	4 wk ahead	Bin	percent	11.4	11.5	0.0009109999999999999
US National	4 wk ahead	Bin	percent	11.5	11.6	0.000988
US National	4 wk ahead	Bin	percent	11.6	11.7	0.001064
US National	4 wk ahead	Bin	percent	11.7	11.8	0.001137
US National	4 wk ahead	Bin	percent	11.8	11.9	0.001204
US National	4 wk ahead	Bin	percent	11.9	12	0.001263
US National	4 wk ahead	Bin	percent	12	12.1	0.0013139999999999998
US National	4 wk ahead	Bin	percent	12.1	12.2	0.001353
US National	4 wk ahead	Bin	percent	12.2	12.3	0.0013809999999999998
US National	4 wk ahead	Bin	percent	12.3	12.4	0.0013959999999999999
US National	4 wk ahead	Bin	percent	12.4	12.5	0.0014
US National	4 wk ahead	Bin	percent	12.5	12.6	0.001392
US National	4 wk ahead	Bin	percent	12.6	12.7	0.0013729999999999999
US National	4 wk ahead	Bin	percent	12.7	12.8	0.001344
US National	4 wk ahead	Bin	percent	12.8	12.9	0.001308
US National	4 wk ahead	Bin	percent	12.9	13	0.0012649999999999998
US National	4 wk ahead	Bin	percent	13	100	0.036583
