# Supplementary material for: Use of daily Internet search query data improves real-time projections of influenza epidemics
Source: J R Soc Interface. 2018 Oct 10;15(147):20180220. doi: 10.1098/rsif.2018.0220 (PMC6228485; doi:10.1098/rsif.2018.0220)
Supplement: Computer code and results [file rsif20180220supp3.gz › Code-and-results/mss-15-wikiWEEK/2012-EW45.csv]

Location	Target	Type	Unit	Bin_start_incl	Bin_end_notincl	Value
US National	1 wk ahead	Point	percent	NA	NA	1.5
US National	1 wk ahead	Bin	percent	0	0,1	0.
US National	1 wk ahead	Bin	percent	0,1	0,2	0.
US National	1 wk ahead	Bin	percent	0,2	0,3	0.
US National	1 wk ahead	Bin	percent	0,3	0,4	0.
US National	1 wk ahead	Bin	percent	0,4	0,5	0.
US National	1 wk ahead	Bin	percent	0,5	0,6	8.e-6
US National	1 wk ahead	Bin	percent	0,6	0,7	0.000574
US National	1 wk ahead	Bin	percent	0,7	0,8	0.006130999999999999
US National	1 wk ahead	Bin	percent	0,8	0,9	0.014355999999999999
US National	1 wk ahead	Bin	percent	0,9	1	0.023193
US National	1 wk ahead	Bin	percent	1	1,1	0.032149
US National	1 wk ahead	Bin	percent	1,1	1,2	0.039828999999999996
US National	1 wk ahead	Bin	percent	1,2	1,3	0.055861999999999995
US National	1 wk ahead	Bin	percent	1,3	1,4	0.09772199999999999
US National	1 wk ahead	Bin	percent	1,4	1,5	0.155766
US National	1 wk ahead	Bin	percent	1,5	1,6	0.19599799999999998
US National	1 wk ahead	Bin	percent	1,6	1,7	0.159334
US National	1 wk ahead	Bin	percent	1,7	1,8	0.08152899999999999
US National	1 wk ahead	Bin	percent	1,8	1,9	0.042967
US National	1 wk ahead	Bin	percent	1,9	2	0.032105
US National	1 wk ahead	Bin	percent	2	2,1	0.019174999999999998
US National	1 wk ahead	Bin	percent	2,1	2,2	0.019931
US National	1 wk ahead	Bin	percent	2,2	2,3	0.011571999999999999
US National	1 wk ahead	Bin	percent	2,3	2,4	0.001934
US National	1 wk ahead	Bin	percent	2,4	2,5	0.000061
US National	1 wk ahead	Bin	percent	2,5	2,6	0.
US National	1 wk ahead	Bin	percent	2,6	2,7	0.
US National	1 wk ahead	Bin	percent	2,7	2,8	9.999999999999999e-6
US National	1 wk ahead	Bin	percent	2,8	2,9	0.000509
US National	1 wk ahead	Bin	percent	2,9	3	0.003813
US National	1 wk ahead	Bin	percent	3	3,1	0.0045639999999999995
US National	1 wk ahead	Bin	percent	3,1	3,2	0.000883
US National	1 wk ahead	Bin	percent	3,2	3,3	0.000024999999999999998
US National	1 wk ahead	Bin	percent	3,3	3,4	0.
US National	1 wk ahead	Bin	percent	3,4	3,5	0.
US National	1 wk ahead	Bin	percent	3,5	3,6	0.
US National	1 wk ahead	Bin	percent	3,6	3,7	0.
US National	1 wk ahead	Bin	percent	3,7	3,8	0.
US National	1 wk ahead	Bin	percent	3,8	3,9	0.
US National	1 wk ahead	Bin	percent	3,9	4	0.
US National	1 wk ahead	Bin	percent	4	4,1	0.
US National	1 wk ahead	Bin	percent	4,1	4,2	0.
US National	1 wk ahead	Bin	percent	4,2	4,3	0.
US National	1 wk ahead	Bin	percent	4,3	4,4	0.
US National	1 wk ahead	Bin	percent	4,4	4,5	0.
US National	1 wk ahead	Bin	percent	4,5	4,6	0.
US National	1 wk ahead	Bin	percent	4,6	4,7	0.
US National	1 wk ahead	Bin	percent	4,7	4,8	0.
US National	1 wk ahead	Bin	percent	4,8	4,9	0.
US National	1 wk ahead	Bin	percent	4,9	5	0.
US National	1 wk ahead	Bin	percent	5	5,1	0.
US National	1 wk ahead	Bin	percent	5,1	5,2	0.
US National	1 wk ahead	Bin	percent	5,2	5,3	0.
US National	1 wk ahead	Bin	percent	5,3	5,4	0.
US National	1 wk ahead	Bin	percent	5,4	5,5	0.
US National	1 wk ahead	Bin	percent	5,5	5,6	0.
US National	1 wk ahead	Bin	percent	5,6	5,7	0.
US National	1 wk ahead	Bin	percent	5,7	5,8	0.
US National	1 wk ahead	Bin	percent	5,8	5,9	0.
US National	1 wk ahead	Bin	percent	5,9	6	0.
US National	1 wk ahead	Bin	percent	6	6,1	0.
US National	1 wk ahead	Bin	percent	6,1	6,2	0.
US National	1 wk ahead	Bin	percent	6,2	6,3	0.
US National	1 wk ahead	Bin	percent	6,3	6,4	0.
US National	1 wk ahead	Bin	percent	6,4	6,5	0.
US National	1 wk ahead	Bin	percent	6,5	6,6	0.
US National	1 wk ahead	Bin	percent	6,6	6,7	0.
US National	1 wk ahead	Bin	percent	6,7	6,8	0.
US National	1 wk ahead	Bin	percent	6,8	6,9	0.
US National	1 wk ahead	Bin	percent	6,9	7	0.
US National	1 wk ahead	Bin	percent	7	7,1	0.
US National	1 wk ahead	Bin	percent	7,1	7,2	0.
US National	1 wk ahead	Bin	percent	7,2	7,3	0.
US National	1 wk ahead	Bin	percent	7,3	7,4	0.
US National	1 wk ahead	Bin	percent	7,4	7,5	0.
US National	1 wk ahead	Bin	percent	7,5	7,6	0.
US National	1 wk ahead	Bin	percent	7,6	7,7	0.
US National	1 wk ahead	Bin	percent	7,7	7,8	0.
US National	1 wk ahead	Bin	percent	7,8	7,9	0.
US National	1 wk ahead	Bin	percent	7,9	8	0.
US National	1 wk ahead	Bin	percent	8	8,1	0.
US National	1 wk ahead	Bin	percent	8,1	8,2	0.
US National	1 wk ahead	Bin	percent	8,2	8,3	0.
US National	1 wk ahead	Bin	percent	8,3	8,4	0.
US National	1 wk ahead	Bin	percent	8,4	8,5	0.
US National	1 wk ahead	Bin	percent	8,5	8,6	0.
US National	1 wk ahead	Bin	percent	8,6	8,7	0.
US National	1 wk ahead	Bin	percent	8,7	8,8	0.
US National	1 wk ahead	Bin	percent	8,8	8,9	0.
US National	1 wk ahead	Bin	percent	8,9	9	0.
US National	1 wk ahead	Bin	percent	9	9,1	0.
US National	1 wk ahead	Bin	percent	9,1	9,2	0.
US National	1 wk ahead	Bin	percent	9,2	9,3	0.
US National	1 wk ahead	Bin	percent	9,3	9,4	0.
US National	1 wk ahead	Bin	percent	9,4	9,5	0.
US National	1 wk ahead	Bin	percent	9,5	9,6	0.
US National	1 wk ahead	Bin	percent	9,6	9,7	0.
US National	1 wk ahead	Bin	percent	9,7	9,8	0.
US National	1 wk ahead	Bin	percent	9,8	9,9	0.
US National	1 wk ahead	Bin	percent	9,9	10	0.
US National	1 wk ahead	Bin	percent	10	10,1	0.
US National	1 wk ahead	Bin	percent	10,1	10,2	0.
US National	1 wk ahead	Bin	percent	10,2	10,3	0.
US National	1 wk ahead	Bin	percent	10,3	10,4	0.
US National	1 wk ahead	Bin	percent	10,4	10,5	0.
US National	1 wk ahead	Bin	percent	10,5	10,6	0.
US National	1 wk ahead	Bin	percent	10,6	10,7	0.
US National	1 wk ahead	Bin	percent	10,7	10,8	0.
US National	1 wk ahead	Bin	percent	10,8	10,9	0.
US National	1 wk ahead	Bin	percent	10,9	11	0.
US National	1 wk ahead	Bin	percent	11	11,1	0.
US National	1 wk ahead	Bin	percent	11,1	11,2	0.
US National	1 wk ahead	Bin	percent	11,2	11,3	0.
US National	1 wk ahead	Bin	percent	11,3	11,4	0.
US National	1 wk ahead	Bin	percent	11,4	11,5	0.
US National	1 wk ahead	Bin	percent	11,5	11,6	0.
US National	1 wk ahead	Bin	percent	11,6	11,7	0.
US National	1 wk ahead	Bin	percent	11,7	11,8	0.
US National	1 wk ahead	Bin	percent	11,8	11,9	0.
US National	1 wk ahead	Bin	percent	11,9	12	0.
US National	1 wk ahead	Bin	percent	12	12,1	0.
US National	1 wk ahead	Bin	percent	12,1	12,2	0.
US National	1 wk ahead	Bin	percent	12,2	12,3	0.
US National	1 wk ahead	Bin	percent	12,3	12,4	0.
US National	1 wk ahead	Bin	percent	12,4	12,5	0.
US National	1 wk ahead	Bin	percent	12,5	12,6	0.
US National	1 wk ahead	Bin	percent	12,6	12,7	0.
US National	1 wk ahead	Bin	percent	12,7	12,8	0.
US National	1 wk ahead	Bin	percent	12,8	12,9	0.
US National	1 wk ahead	Bin	percent	12,9	13	0.
US National	1 wk ahead	Bin	percent	13	100	0.
US National	2 wk ahead	Point	percent	NA	NA	1.9676000000000002
US National	2 wk ahead	Bin	percent	0	0,1	0.
US National	2 wk ahead	Bin	percent	0,1	0,2	0.
US National	2 wk ahead	Bin	percent	0,2	0,3	0.
US National	2 wk ahead	Bin	percent	0,3	0,4	4.e-6
US National	2 wk ahead	Bin	percent	0,4	0,5	0.000023
US National	2 wk ahead	Bin	percent	0,5	0,6	0.000101
US National	2 wk ahead	Bin	percent	0,6	0,7	0.000346
US National	2 wk ahead	Bin	percent	0,7	0,8	0.0009329999999999999
US National	2 wk ahead	Bin	percent	0,8	0,9	0.002056
US National	2 wk ahead	Bin	percent	0,9	1	0.003968
US National	2 wk ahead	Bin	percent	1	1,1	0.0072499999999999995
US National	2 wk ahead	Bin	percent	1,1	1,2	0.013035999999999999
US National	2 wk ahead	Bin	percent	1,2	1,3	0.022528
US National	2 wk ahead	Bin	percent	1,3	1,4	0.035824999999999996
US National	2 wk ahead	Bin	percent	1,4	1,5	0.051104
US National	2 wk ahead	Bin	percent	1,5	1,6	0.065236
US National	2 wk ahead	Bin	percent	1,6	1,7	0.075696
US National	2 wk ahead	Bin	percent	1,7	1,8	0.081857
US National	2 wk ahead	Bin	percent	1,8	1,9	0.08401499999999999
US National	2 wk ahead	Bin	percent	1,9	2	0.082095
US National	2 wk ahead	Bin	percent	2	2,1	0.076556
US National	2 wk ahead	Bin	percent	2,1	2,2	0.069474
US National	2 wk ahead	Bin	percent	2,2	2,3	0.06287999999999999
US National	2 wk ahead	Bin	percent	2,3	2,4	0.056389999999999996
US National	2 wk ahead	Bin	percent	2,4	2,5	0.048036999999999996
US National	2 wk ahead	Bin	percent	2,5	2,6	0.037397
US National	2 wk ahead	Bin	percent	2,6	2,7	0.026456999999999998
US National	2 wk ahead	Bin	percent	2,7	2,8	0.017421
US National	2 wk ahead	Bin	percent	2,8	2,9	0.011106999999999999
US National	2 wk ahead	Bin	percent	2,9	3	0.007454
US National	2 wk ahead	Bin	percent	3	3,1	0.006208
US National	2 wk ahead	Bin	percent	3,1	3,2	0.0067009999999999995
US National	2 wk ahead	Bin	percent	3,2	3,3	0.007626
US National	2 wk ahead	Bin	percent	3,3	3,4	0.007591
US National	2 wk ahead	Bin	percent	3,4	3,5	0.006091999999999999
US National	2 wk ahead	Bin	percent	3,5	3,6	0.0038309999999999998
US National	2 wk ahead	Bin	percent	3,6	3,7	0.001929
US National	2 wk ahead	Bin	percent	3,7	3,8	0.000991
US National	2 wk ahead	Bin	percent	3,8	3,9	0.000971
US National	2 wk ahead	Bin	percent	3,9	4	0.001486
US National	2 wk ahead	Bin	percent	4	4,1	0.002031
US National	2 wk ahead	Bin	percent	4,1	4,2	0.002198
US National	2 wk ahead	Bin	percent	4,2	4,3	0.001992
US National	2 wk ahead	Bin	percent	4,3	4,4	0.0018089999999999998
US National	2 wk ahead	Bin	percent	4,4	4,5	0.0019349999999999999
US National	2 wk ahead	Bin	percent	4,5	4,6	0.002175
US National	2 wk ahead	Bin	percent	4,6	4,7	0.002104
US National	2 wk ahead	Bin	percent	4,7	4,8	0.001593
US National	2 wk ahead	Bin	percent	4,8	4,9	0.000918
US National	2 wk ahead	Bin	percent	4,9	5	0.000399
US National	2 wk ahead	Bin	percent	5	5,1	0.00013099999999999999
US National	2 wk ahead	Bin	percent	5,1	5,2	0.000032
US National	2 wk ahead	Bin	percent	5,2	5,3	6.e-6
US National	2 wk ahead	Bin	percent	5,3	5,4	1.e-6
US National	2 wk ahead	Bin	percent	5,4	5,5	0.
US National	2 wk ahead	Bin	percent	5,5	5,6	0.
US National	2 wk ahead	Bin	percent	5,6	5,7	0.
US National	2 wk ahead	Bin	percent	5,7	5,8	0.
US National	2 wk ahead	Bin	percent	5,8	5,9	0.
US National	2 wk ahead	Bin	percent	5,9	6	0.
US National	2 wk ahead	Bin	percent	6	6,1	0.
US National	2 wk ahead	Bin	percent	6,1	6,2	0.
US National	2 wk ahead	Bin	percent	6,2	6,3	0.
US National	2 wk ahead	Bin	percent	6,3	6,4	0.
US National	2 wk ahead	Bin	percent	6,4	6,5	0.
US National	2 wk ahead	Bin	percent	6,5	6,6	0.
US National	2 wk ahead	Bin	percent	6,6	6,7	0.
US National	2 wk ahead	Bin	percent	6,7	6,8	0.
US National	2 wk ahead	Bin	percent	6,8	6,9	0.
US National	2 wk ahead	Bin	percent	6,9	7	0.
US National	2 wk ahead	Bin	percent	7	7,1	0.
US National	2 wk ahead	Bin	percent	7,1	7,2	0.
US National	2 wk ahead	Bin	percent	7,2	7,3	0.
US National	2 wk ahead	Bin	percent	7,3	7,4	0.
US National	2 wk ahead	Bin	percent	7,4	7,5	0.
US National	2 wk ahead	Bin	percent	7,5	7,6	0.
US National	2 wk ahead	Bin	percent	7,6	7,7	0.
US National	2 wk ahead	Bin	percent	7,7	7,8	0.
US National	2 wk ahead	Bin	percent	7,8	7,9	0.
US National	2 wk ahead	Bin	percent	7,9	8	0.
US National	2 wk ahead	Bin	percent	8	8,1	0.
US National	2 wk ahead	Bin	percent	8,1	8,2	0.
US National	2 wk ahead	Bin	percent	8,2	8,3	0.
US National	2 wk ahead	Bin	percent	8,3	8,4	0.
US National	2 wk ahead	Bin	percent	8,4	8,5	0.
US National	2 wk ahead	Bin	percent	8,5	8,6	0.
US National	2 wk ahead	Bin	percent	8,6	8,7	0.
US National	2 wk ahead	Bin	percent	8,7	8,8	0.
US National	2 wk ahead	Bin	percent	8,8	8,9	0.
US National	2 wk ahead	Bin	percent	8,9	9	0.
US National	2 wk ahead	Bin	percent	9	9,1	0.
US National	2 wk ahead	Bin	percent	9,1	9,2	0.
US National	2 wk ahead	Bin	percent	9,2	9,3	0.
US National	2 wk ahead	Bin	percent	9,3	9,4	0.
US National	2 wk ahead	Bin	percent	9,4	9,5	0.
US National	2 wk ahead	Bin	percent	9,5	9,6	0.
US National	2 wk ahead	Bin	percent	9,6	9,7	0.
US National	2 wk ahead	Bin	percent	9,7	9,8	0.
US National	2 wk ahead	Bin	percent	9,8	9,9	0.
US National	2 wk ahead	Bin	percent	9,9	10	0.
US National	2 wk ahead	Bin	percent	10	10,1	0.
US National	2 wk ahead	Bin	percent	10,1	10,2	0.
US National	2 wk ahead	Bin	percent	10,2	10,3	0.
US National	2 wk ahead	Bin	percent	10,3	10,4	0.
US National	2 wk ahead	Bin	percent	10,4	10,5	0.
US National	2 wk ahead	Bin	percent	10,5	10,6	0.
US National	2 wk ahead	Bin	percent	10,6	10,7	0.
US National	2 wk ahead	Bin	percent	10,7	10,8	0.
US National	2 wk ahead	Bin	percent	10,8	10,9	0.
US National	2 wk ahead	Bin	percent	10,9	11	0.
US National	2 wk ahead	Bin	percent	11	11,1	0.
US National	2 wk ahead	Bin	percent	11,1	11,2	0.
US National	2 wk ahead	Bin	percent	11,2	11,3	0.
US National	2 wk ahead	Bin	percent	11,3	11,4	0.
US National	2 wk ahead	Bin	percent	11,4	11,5	0.
US National	2 wk ahead	Bin	percent	11,5	11,6	0.
US National	2 wk ahead	Bin	percent	11,6	11,7	0.
US National	2 wk ahead	Bin	percent	11,7	11,8	0.
US National	2 wk ahead	Bin	percent	11,8	11,9	0.
US National	2 wk ahead	Bin	percent	11,9	12	0.
US National	2 wk ahead	Bin	percent	12	12,1	0.
US National	2 wk ahead	Bin	percent	12,1	12,2	0.
US National	2 wk ahead	Bin	percent	12,2	12,3	0.
US National	2 wk ahead	Bin	percent	12,3	12,4	0.
US National	2 wk ahead	Bin	percent	12,4	12,5	0.
US National	2 wk ahead	Bin	percent	12,5	12,6	0.
US National	2 wk ahead	Bin	percent	12,6	12,7	0.
US National	2 wk ahead	Bin	percent	12,7	12,8	0.
US National	2 wk ahead	Bin	percent	12,8	12,9	0.
US National	2 wk ahead	Bin	percent	12,9	13	0.
US National	2 wk ahead	Bin	percent	13	100	0.
US National	3 wk ahead	Point	percent	NA	NA	2.582
US National	3 wk ahead	Bin	percent	0	0,1	0.000522
US National	3 wk ahead	Bin	percent	0,1	0,2	0.000767
US National	3 wk ahead	Bin	percent	0,2	0,3	0.001107
US National	3 wk ahead	Bin	percent	0,3	0,4	0.001575
US National	3 wk ahead	Bin	percent	0,4	0,5	0.002222
US National	3 wk ahead	Bin	percent	0,5	0,6	0.003109
US National	3 wk ahead	Bin	percent	0,6	0,7	0.004307
US National	3 wk ahead	Bin	percent	0,7	0,8	0.005885
US National	3 wk ahead	Bin	percent	0,8	0,9	0.007889
US National	3 wk ahead	Bin	percent	0,9	1	0.010333
US National	3 wk ahead	Bin	percent	1	1,1	0.013175
US National	3 wk ahead	Bin	percent	1,1	1,2	0.016316999999999998
US National	3 wk ahead	Bin	percent	1,2	1,3	0.019614
US National	3 wk ahead	Bin	percent	1,3	1,4	0.022886
US National	3 wk ahead	Bin	percent	1,4	1,5	0.025953999999999998
US National	3 wk ahead	Bin	percent	1,5	1,6	0.028665
US National	3 wk ahead	Bin	percent	1,6	1,7	0.030917999999999998
US National	3 wk ahead	Bin	percent	1,7	1,8	0.032671
US National	3 wk ahead	Bin	percent	1,8	1,9	0.033939
US National	3 wk ahead	Bin	percent	1,9	2	0.034775
US National	3 wk ahead	Bin	percent	2	2,1	0.035247
US National	3 wk ahead	Bin	percent	2,1	2,2	0.035419
US National	3 wk ahead	Bin	percent	2,2	2,3	0.035338
US National	3 wk ahead	Bin	percent	2,3	2,4	0.035032
US National	3 wk ahead	Bin	percent	2,4	2,5	0.034519999999999995
US National	3 wk ahead	Bin	percent	2,5	2,6	0.033825
US National	3 wk ahead	Bin	percent	2,6	2,7	0.032977
US National	3 wk ahead	Bin	percent	2,7	2,8	0.032015999999999996
US National	3 wk ahead	Bin	percent	2,8	2,9	0.030982
US National	3 wk ahead	Bin	percent	2,9	3	0.029904999999999998
US National	3 wk ahead	Bin	percent	3	3,1	0.028790999999999997
US National	3 wk ahead	Bin	percent	3,1	3,2	0.027618
US National	3 wk ahead	Bin	percent	3,2	3,3	0.026347
US National	3 wk ahead	Bin	percent	3,3	3,4	0.024936999999999997
US National	3 wk ahead	Bin	percent	3,4	3,5	0.023361999999999997
US National	3 wk ahead	Bin	percent	3,5	3,6	0.021629
US National	3 wk ahead	Bin	percent	3,6	3,7	0.019781
US National	3 wk ahead	Bin	percent	3,7	3,8	0.017887
US National	3 wk ahead	Bin	percent	3,8	3,9	0.016024999999999998
US National	3 wk ahead	Bin	percent	3,9	4	0.014265
US National	3 wk ahead	Bin	percent	4	4,1	0.012647
US National	3 wk ahead	Bin	percent	4,1	4,2	0.011183
US National	3 wk ahead	Bin	percent	4,2	4,3	0.009856
US National	3 wk ahead	Bin	percent	4,3	4,4	0.008638999999999999
US National	3 wk ahead	Bin	percent	4,4	4,5	0.007502999999999999
US National	3 wk ahead	Bin	percent	4,5	4,6	0.006435
US National	3 wk ahead	Bin	percent	4,6	4,7	0.005436
US National	3 wk ahead	Bin	percent	4,7	4,8	0.004523999999999999
US National	3 wk ahead	Bin	percent	4,8	4,9	0.003728
US National	3 wk ahead	Bin	percent	4,9	5	0.0030759999999999997
US National	3 wk ahead	Bin	percent	5	5,1	0.002588
US National	3 wk ahead	Bin	percent	5,1	5,2	0.002265
US National	3 wk ahead	Bin	percent	5,2	5,3	0.002092
US National	3 wk ahead	Bin	percent	5,3	5,4	0.002035
US National	3 wk ahead	Bin	percent	5,4	5,5	0.002048
US National	3 wk ahead	Bin	percent	5,5	5,6	0.002088
US National	3 wk ahead	Bin	percent	5,6	5,7	0.002118
US National	3 wk ahead	Bin	percent	5,7	5,8	0.002116
US National	3 wk ahead	Bin	percent	5,8	5,9	0.002081
US National	3 wk ahead	Bin	percent	5,9	6	0.002025
US National	3 wk ahead	Bin	percent	6	6,1	0.0019649999999999997
US National	3 wk ahead	Bin	percent	6,1	6,2	0.001921
US National	3 wk ahead	Bin	percent	6,2	6,3	0.0019019999999999998
US National	3 wk ahead	Bin	percent	6,3	6,4	0.001905
US National	3 wk ahead	Bin	percent	6,4	6,5	0.001916
US National	3 wk ahead	Bin	percent	6,5	6,6	0.001916
US National	3 wk ahead	Bin	percent	6,6	6,7	0.0018859999999999999
US National	3 wk ahead	Bin	percent	6,7	6,8	0.001813
US National	3 wk ahead	Bin	percent	6,8	6,9	0.001696
US National	3 wk ahead	Bin	percent	6,9	7	0.001545
US National	3 wk ahead	Bin	percent	7	7,1	0.00138
US National	3 wk ahead	Bin	percent	7,1	7,2	0.001223
US National	3 wk ahead	Bin	percent	7,2	7,3	0.001095
US National	3 wk ahead	Bin	percent	7,3	7,4	0.001009
US National	3 wk ahead	Bin	percent	7,4	7,5	0.0009689999999999999
US National	3 wk ahead	Bin	percent	7,5	7,6	0.000966
US National	3 wk ahead	Bin	percent	7,6	7,7	0.000982
US National	3 wk ahead	Bin	percent	7,7	7,8	0.000998
US National	3 wk ahead	Bin	percent	7,8	7,9	0.000993
US National	3 wk ahead	Bin	percent	7,9	8	0.0009559999999999999
US National	3 wk ahead	Bin	percent	8	8,1	0.000882
US National	3 wk ahead	Bin	percent	8,1	8,2	0.000775
US National	3 wk ahead	Bin	percent	8,2	8,3	0.0006479999999999999
US National	3 wk ahead	Bin	percent	8,3	8,4	0.000513
US National	3 wk ahead	Bin	percent	8,4	8,5	0.000386
US National	3 wk ahead	Bin	percent	8,5	8,6	0.000274
US National	3 wk ahead	Bin	percent	8,6	8,7	0.000185
US National	3 wk ahead	Bin	percent	8,7	8,8	0.000118
US National	3 wk ahead	Bin	percent	8,8	8,9	0.00007099999999999999
US National	3 wk ahead	Bin	percent	8,9	9	0.000041
US National	3 wk ahead	Bin	percent	9	9,1	0.000022
US National	3 wk ahead	Bin	percent	9,1	9,2	0.000011
US National	3 wk ahead	Bin	percent	9,2	9,3	4.9999999999999996e-6
US National	3 wk ahead	Bin	percent	9,3	9,4	3.e-6
US National	3 wk ahead	Bin	percent	9,4	9,5	1.e-6
US National	3 wk ahead	Bin	percent	9,5	9,6	0.
US National	3 wk ahead	Bin	percent	9,6	9,7	0.
US National	3 wk ahead	Bin	percent	9,7	9,8	0.
US National	3 wk ahead	Bin	percent	9,8	9,9	0.
US National	3 wk ahead	Bin	percent	9,9	10	1.e-6
US National	3 wk ahead	Bin	percent	10	10,1	2.e-6
US National	3 wk ahead	Bin	percent	10,1	10,2	4.e-6
US National	3 wk ahead	Bin	percent	10,2	10,3	8.e-6
US National	3 wk ahead	Bin	percent	10,3	10,4	0.000016
US National	3 wk ahead	Bin	percent	10,4	10,5	0.000029999999999999997
US National	3 wk ahead	Bin	percent	10,5	10,6	0.000054
US National	3 wk ahead	Bin	percent	10,6	10,7	0.000092
US National	3 wk ahead	Bin	percent	10,7	10,8	0.000148
US National	3 wk ahead	Bin	percent	10,8	10,9	0.000226
US National	3 wk ahead	Bin	percent	10,9	11	0.000326
US National	3 wk ahead	Bin	percent	11	11,1	0.000446
US National	3 wk ahead	Bin	percent	11,1	11,2	0.0005769999999999999
US National	3 wk ahead	Bin	percent	11,2	11,3	0.0007059999999999999
US National	3 wk ahead	Bin	percent	11,3	11,4	0.000819
US National	3 wk ahead	Bin	percent	11,4	11,5	0.000899
US National	3 wk ahead	Bin	percent	11,5	11,6	0.0009339999999999999
US National	3 wk ahead	Bin	percent	11,6	11,7	0.000918
US National	3 wk ahead	Bin	percent	11,7	11,8	0.000855
US National	3 wk ahead	Bin	percent	11,8	11,9	0.000754
US National	3 wk ahead	Bin	percent	11,9	12	0.000629
US National	3 wk ahead	Bin	percent	12	12,1	0.0004969999999999999
US National	3 wk ahead	Bin	percent	12,1	12,2	0.000372
US National	3 wk ahead	Bin	percent	12,2	12,3	0.00026399999999999997
US National	3 wk ahead	Bin	percent	12,3	12,4	0.000179
US National	3 wk ahead	Bin	percent	12,4	12,5	0.000117
US National	3 wk ahead	Bin	percent	12,5	12,6	0.000078
US National	3 wk ahead	Bin	percent	12,6	12,7	0.000059
US National	3 wk ahead	Bin	percent	12,7	12,8	0.000059
US National	3 wk ahead	Bin	percent	12,8	12,9	0.000077
US National	3 wk ahead	Bin	percent	12,9	13	0.000116
US National	3 wk ahead	Bin	percent	13	100	0.009757
US National	4 wk ahead	Point	percent	NA	NA	3.4908
US National	4 wk ahead	Bin	percent	0	0,1	0.0025039999999999997
US National	4 wk ahead	Bin	percent	0,1	0,2	0.003041
US National	4 wk ahead	Bin	percent	0,2	0,3	0.003656
US National	4 wk ahead	Bin	percent	0,3	0,4	0.004354
US National	4 wk ahead	Bin	percent	0,4	0,5	0.005135
US National	4 wk ahead	Bin	percent	0,5	0,6	0.005996
US National	4 wk ahead	Bin	percent	0,6	0,7	0.006931
US National	4 wk ahead	Bin	percent	0,7	0,8	0.007932
US National	4 wk ahead	Bin	percent	0,8	0,9	0.008986
US National	4 wk ahead	Bin	percent	0,9	1	0.010079
US National	4 wk ahead	Bin	percent	1	1,1	0.01119
US National	4 wk ahead	Bin	percent	1,1	1,2	0.012301
US National	4 wk ahead	Bin	percent	1,2	1,3	0.013391
US National	4 wk ahead	Bin	percent	1,3	1,4	0.014438
US National	4 wk ahead	Bin	percent	1,4	1,5	0.015422
US National	4 wk ahead	Bin	percent	1,5	1,6	0.016326
US National	4 wk ahead	Bin	percent	1,6	1,7	0.017134
US National	4 wk ahead	Bin	percent	1,7	1,8	0.017837
US National	4 wk ahead	Bin	percent	1,8	1,9	0.018427
US National	4 wk ahead	Bin	percent	1,9	2	0.018900999999999998
US National	4 wk ahead	Bin	percent	2	2,1	0.019264
US National	4 wk ahead	Bin	percent	2,1	2,2	0.019518999999999998
US National	4 wk ahead	Bin	percent	2,2	2,3	0.019679
US National	4 wk ahead	Bin	percent	2,3	2,4	0.019753
US National	4 wk ahead	Bin	percent	2,4	2,5	0.019756
US National	4 wk ahead	Bin	percent	2,5	2,6	0.0197
US National	4 wk ahead	Bin	percent	2,6	2,7	0.019599
US National	4 wk ahead	Bin	percent	2,7	2,8	0.019462999999999998
US National	4 wk ahead	Bin	percent	2,8	2,9	0.019301
US National	4 wk ahead	Bin	percent	2,9	3	0.019122
US National	4 wk ahead	Bin	percent	3	3,1	0.018928999999999998
US National	4 wk ahead	Bin	percent	3,1	3,2	0.018726
US National	4 wk ahead	Bin	percent	3,2	3,3	0.018514
US National	4 wk ahead	Bin	percent	3,3	3,4	0.018293999999999998
US National	4 wk ahead	Bin	percent	3,4	3,5	0.018066
US National	4 wk ahead	Bin	percent	3,5	3,6	0.017831
US National	4 wk ahead	Bin	percent	3,6	3,7	0.017588
US National	4 wk ahead	Bin	percent	3,7	3,8	0.017338
US National	4 wk ahead	Bin	percent	3,8	3,9	0.017082999999999997
US National	4 wk ahead	Bin	percent	3,9	4	0.016824
US National	4 wk ahead	Bin	percent	4	4,1	0.016559
US National	4 wk ahead	Bin	percent	4,1	4,2	0.016288999999999998
US National	4 wk ahead	Bin	percent	4,2	4,3	0.016012
US National	4 wk ahead	Bin	percent	4,3	4,4	0.015722
US National	4 wk ahead	Bin	percent	4,4	4,5	0.015416
US National	4 wk ahead	Bin	percent	4,5	4,6	0.015087
US National	4 wk ahead	Bin	percent	4,6	4,7	0.014726999999999999
US National	4 wk ahead	Bin	percent	4,7	4,8	0.014331
US National	4 wk ahead	Bin	percent	4,8	4,9	0.013890999999999999
US National	4 wk ahead	Bin	percent	4,9	5	0.013406
US National	4 wk ahead	Bin	percent	5	5,1	0.012872
US National	4 wk ahead	Bin	percent	5,1	5,2	0.012293
US National	4 wk ahead	Bin	percent	5,2	5,3	0.011673
US National	4 wk ahead	Bin	percent	5,3	5,4	0.011021
US National	4 wk ahead	Bin	percent	5,4	5,5	0.010348
US National	4 wk ahead	Bin	percent	5,5	5,6	0.009667
US National	4 wk ahead	Bin	percent	5,6	5,7	0.008990999999999999
US National	4 wk ahead	Bin	percent	5,7	5,8	0.008334
US National	4 wk ahead	Bin	percent	5,8	5,9	0.00771
US National	4 wk ahead	Bin	percent	5,9	6	0.007129
US National	4 wk ahead	Bin	percent	6	6,1	0.0065969999999999996
US National	4 wk ahead	Bin	percent	6,1	6,2	0.006122
US National	4 wk ahead	Bin	percent	6,2	6,3	0.005704
US National	4 wk ahead	Bin	percent	6,3	6,4	0.005340999999999999
US National	4 wk ahead	Bin	percent	6,4	6,5	0.005029
US National	4 wk ahead	Bin	percent	6,5	6,6	0.004761
US National	4 wk ahead	Bin	percent	6,6	6,7	0.00453
US National	4 wk ahead	Bin	percent	6,7	6,8	0.004326
US National	4 wk ahead	Bin	percent	6,8	6,9	0.004141
US National	4 wk ahead	Bin	percent	6,9	7	0.003966
US National	4 wk ahead	Bin	percent	7	7,1	0.0037949999999999998
US National	4 wk ahead	Bin	percent	7,1	7,2	0.0036209999999999997
US National	4 wk ahead	Bin	percent	7,2	7,3	0.003441
US National	4 wk ahead	Bin	percent	7,3	7,4	0.003251
US National	4 wk ahead	Bin	percent	7,4	7,5	0.0030529999999999997
US National	4 wk ahead	Bin	percent	7,5	7,6	0.002846
US National	4 wk ahead	Bin	percent	7,6	7,7	0.002633
US National	4 wk ahead	Bin	percent	7,7	7,8	0.002418
US National	4 wk ahead	Bin	percent	7,8	7,9	0.002203
US National	4 wk ahead	Bin	percent	7,9	8	0.001994
US National	4 wk ahead	Bin	percent	8	8,1	0.001795
US National	4 wk ahead	Bin	percent	8,1	8,2	0.0016099999999999999
US National	4 wk ahead	Bin	percent	8,2	8,3	0.0014429999999999998
US National	4 wk ahead	Bin	percent	8,3	8,4	0.001297
US National	4 wk ahead	Bin	percent	8,4	8,5	0.001174
US National	4 wk ahead	Bin	percent	8,5	8,6	0.001075
US National	4 wk ahead	Bin	percent	8,6	8,7	0.0010019999999999999
US National	4 wk ahead	Bin	percent	8,7	8,8	0.000953
US National	4 wk ahead	Bin	percent	8,8	8,9	0.000928
US National	4 wk ahead	Bin	percent	8,9	9	0.000923
US National	4 wk ahead	Bin	percent	9	9,1	0.000937
US National	4 wk ahead	Bin	percent	9,1	9,2	0.000966
US National	4 wk ahead	Bin	percent	9,2	9,3	0.001006
US National	4 wk ahead	Bin	percent	9,3	9,4	0.001054
US National	4 wk ahead	Bin	percent	9,4	9,5	0.001106
US National	4 wk ahead	Bin	percent	9,5	9,6	0.001158
US National	4 wk ahead	Bin	percent	9,6	9,7	0.001207
US National	4 wk ahead	Bin	percent	9,7	9,8	0.00125
US National	4 wk ahead	Bin	percent	9,8	9,9	0.001284
US National	4 wk ahead	Bin	percent	9,9	10	0.001308
US National	4 wk ahead	Bin	percent	10	10,1	0.0013189999999999999
US National	4 wk ahead	Bin	percent	10,1	10,2	0.001317
US National	4 wk ahead	Bin	percent	10,2	10,3	0.0013009999999999999
US National	4 wk ahead	Bin	percent	10,3	10,4	0.001272
US National	4 wk ahead	Bin	percent	10,4	10,5	0.00123
US National	4 wk ahead	Bin	percent	10,5	10,6	0.001178
US National	4 wk ahead	Bin	percent	10,6	10,7	0.0011149999999999999
US National	4 wk ahead	Bin	percent	10,7	10,8	0.001044
US National	4 wk ahead	Bin	percent	10,8	10,9	0.000968
US National	4 wk ahead	Bin	percent	10,9	11	0.000888
US National	4 wk ahead	Bin	percent	11	11,1	0.000808
US National	4 wk ahead	Bin	percent	11,1	11,2	0.0007289999999999999
US National	4 wk ahead	Bin	percent	11,2	11,3	0.000654
US National	4 wk ahead	Bin	percent	11,3	11,4	0.000585
US National	4 wk ahead	Bin	percent	11,4	11,5	0.0005239999999999999
US National	4 wk ahead	Bin	percent	11,5	11,6	0.000472
US National	4 wk ahead	Bin	percent	11,6	11,7	0.00043099999999999996
US National	4 wk ahead	Bin	percent	11,7	11,8	0.00039999999999999996
US National	4 wk ahead	Bin	percent	11,8	11,9	0.000381
US National	4 wk ahead	Bin	percent	11,9	12	0.000372
US National	4 wk ahead	Bin	percent	12	12,1	0.00037299999999999996
US National	4 wk ahead	Bin	percent	12,1	12,2	0.00038199999999999996
US National	4 wk ahead	Bin	percent	12,2	12,3	0.00039799999999999997
US National	4 wk ahead	Bin	percent	12,3	12,4	0.00041799999999999997
US National	4 wk ahead	Bin	percent	12,4	12,5	0.00044199999999999996
US National	4 wk ahead	Bin	percent	12,5	12,6	0.00046499999999999997
US National	4 wk ahead	Bin	percent	12,6	12,7	0.00048699999999999997
US National	4 wk ahead	Bin	percent	12,7	12,8	0.0005059999999999999
US National	4 wk ahead	Bin	percent	12,8	12,9	0.0005189999999999999
US National	4 wk ahead	Bin	percent	12,9	13	0.000525
US National	4 wk ahead	Bin	percent	13	100	0.035433
