# Supplementary material for: Use of daily Internet search query data improves real-time projections of influenza epidemics
Source: J R Soc Interface. 2018 Oct 10;15(147):20180220. doi: 10.1098/rsif.2018.0220 (PMC6228485; doi:10.1098/rsif.2018.0220)
Supplement: Computer code and results [file rsif20180220supp3.gz › Code-and-results/mss-15-wikiWEEK/2014-EW43.csv]

Location	Target	Type	Unit	Bin_start_incl	Bin_end_notincl	Value
US National	1 wk ahead	Point	percent	NA	NA	1.4000000000000001
US National	1 wk ahead	Bin	percent	0	0.1	0.002693
US National	1 wk ahead	Bin	percent	0.1	0.2	0.0005949999999999999
US National	1 wk ahead	Bin	percent	0.2	0.3	0.000024999999999999998
US National	1 wk ahead	Bin	percent	0.3	0.4	0.000144
US National	1 wk ahead	Bin	percent	0.4	0.5	0.0015789999999999999
US National	1 wk ahead	Bin	percent	0.5	0.6	0.003707
US National	1 wk ahead	Bin	percent	0.6	0.7	0.005791
US National	1 wk ahead	Bin	percent	0.7	0.8	0.009989999999999999
US National	1 wk ahead	Bin	percent	0.8	0.9	0.019903999999999998
US National	1 wk ahead	Bin	percent	0.9	1	0.035003
US National	1 wk ahead	Bin	percent	1	1.1	0.058932
US National	1 wk ahead	Bin	percent	1.1	1.2	0.084396
US National	1 wk ahead	Bin	percent	1.2	1.3	0.11883099999999999
US National	1 wk ahead	Bin	percent	1.3	1.4	0.162441
US National	1 wk ahead	Bin	percent	1.4	1.5	0.181245
US National	1 wk ahead	Bin	percent	1.5	1.6	0.132682
US National	1 wk ahead	Bin	percent	1.6	1.7	0.054319
US National	1 wk ahead	Bin	percent	1.7	1.8	0.027478
US National	1 wk ahead	Bin	percent	1.8	1.9	0.023049999999999998
US National	1 wk ahead	Bin	percent	1.9	2	0.021131
US National	1 wk ahead	Bin	percent	2	2.1	0.020045
US National	1 wk ahead	Bin	percent	2.1	2.2	0.011642999999999999
US National	1 wk ahead	Bin	percent	2.2	2.3	0.003704
US National	1 wk ahead	Bin	percent	2.3	2.4	0.000444
US National	1 wk ahead	Bin	percent	2.4	2.5	0.000013
US National	1 wk ahead	Bin	percent	2.5	2.6	0.000075
US National	1 wk ahead	Bin	percent	2.6	2.7	0.001158
US National	1 wk ahead	Bin	percent	2.7	2.8	0.003591
US National	1 wk ahead	Bin	percent	2.8	2.9	0.004128
US National	1 wk ahead	Bin	percent	2.9	3	0.0025369999999999998
US National	1 wk ahead	Bin	percent	3	3.1	0.001696
US National	1 wk ahead	Bin	percent	3.1	3.2	0.003067
US National	1 wk ahead	Bin	percent	3.2	3.3	0.001297
US National	1 wk ahead	Bin	percent	3.3	3.4	0.000097
US National	1 wk ahead	Bin	percent	3.4	3.5	1.e-6
US National	1 wk ahead	Bin	percent	3.5	3.6	0.
US National	1 wk ahead	Bin	percent	3.6	3.7	0.
US National	1 wk ahead	Bin	percent	3.7	3.8	0.
US National	1 wk ahead	Bin	percent	3.8	3.9	0.
US National	1 wk ahead	Bin	percent	3.9	4	0.
US National	1 wk ahead	Bin	percent	4	4.1	0.
US National	1 wk ahead	Bin	percent	4.1	4.2	0.
US National	1 wk ahead	Bin	percent	4.2	4.3	0.
US National	1 wk ahead	Bin	percent	4.3	4.4	0.
US National	1 wk ahead	Bin	percent	4.4	4.5	0.
US National	1 wk ahead	Bin	percent	4.5	4.6	0.
US National	1 wk ahead	Bin	percent	4.6	4.7	0.
US National	1 wk ahead	Bin	percent	4.7	4.8	0.
US National	1 wk ahead	Bin	percent	4.8	4.9	0.
US National	1 wk ahead	Bin	percent	4.9	5	0.
US National	1 wk ahead	Bin	percent	5	5.1	0.
US National	1 wk ahead	Bin	percent	5.1	5.2	0.
US National	1 wk ahead	Bin	percent	5.2	5.3	0.
US National	1 wk ahead	Bin	percent	5.3	5.4	0.
US National	1 wk ahead	Bin	percent	5.4	5.5	0.
US National	1 wk ahead	Bin	percent	5.5	5.6	0.
US National	1 wk ahead	Bin	percent	5.6	5.7	0.
US National	1 wk ahead	Bin	percent	5.7	5.8	0.
US National	1 wk ahead	Bin	percent	5.8	5.9	0.
US National	1 wk ahead	Bin	percent	5.9	6	0.
US National	1 wk ahead	Bin	percent	6	6.1	0.
US National	1 wk ahead	Bin	percent	6.1	6.2	0.
US National	1 wk ahead	Bin	percent	6.2	6.3	0.
US National	1 wk ahead	Bin	percent	6.3	6.4	0.
US National	1 wk ahead	Bin	percent	6.4	6.5	0.
US National	1 wk ahead	Bin	percent	6.5	6.6	0.
US National	1 wk ahead	Bin	percent	6.6	6.7	0.
US National	1 wk ahead	Bin	percent	6.7	6.8	0.
US National	1 wk ahead	Bin	percent	6.8	6.9	0.
US National	1 wk ahead	Bin	percent	6.9	7	0.
US National	1 wk ahead	Bin	percent	7	7.1	0.
US National	1 wk ahead	Bin	percent	7.1	7.2	0.
US National	1 wk ahead	Bin	percent	7.2	7.3	0.
US National	1 wk ahead	Bin	percent	7.3	7.4	0.
US National	1 wk ahead	Bin	percent	7.4	7.5	0.
US National	1 wk ahead	Bin	percent	7.5	7.6	0.
US National	1 wk ahead	Bin	percent	7.6	7.7	0.
US National	1 wk ahead	Bin	percent	7.7	7.8	0.
US National	1 wk ahead	Bin	percent	7.8	7.9	0.
US National	1 wk ahead	Bin	percent	7.9	8	0.
US National	1 wk ahead	Bin	percent	8	8.1	0.
US National	1 wk ahead	Bin	percent	8.1	8.2	0.
US National	1 wk ahead	Bin	percent	8.2	8.3	0.
US National	1 wk ahead	Bin	percent	8.3	8.4	0.
US National	1 wk ahead	Bin	percent	8.4	8.5	0.
US National	1 wk ahead	Bin	percent	8.5	8.6	0.
US National	1 wk ahead	Bin	percent	8.6	8.7	0.
US National	1 wk ahead	Bin	percent	8.7	8.8	0.
US National	1 wk ahead	Bin	percent	8.8	8.9	0.
US National	1 wk ahead	Bin	percent	8.9	9	0.
US National	1 wk ahead	Bin	percent	9	9.1	0.
US National	1 wk ahead	Bin	percent	9.1	9.2	0.
US National	1 wk ahead	Bin	percent	9.2	9.3	0.
US National	1 wk ahead	Bin	percent	9.3	9.4	0.
US National	1 wk ahead	Bin	percent	9.4	9.5	0.
US National	1 wk ahead	Bin	percent	9.5	9.6	0.
US National	1 wk ahead	Bin	percent	9.6	9.7	0.
US National	1 wk ahead	Bin	percent	9.7	9.8	0.
US National	1 wk ahead	Bin	percent	9.8	9.9	0.
US National	1 wk ahead	Bin	percent	9.9	10	0.
US National	1 wk ahead	Bin	percent	10	10.1	0.
US National	1 wk ahead	Bin	percent	10.1	10.2	0.
US National	1 wk ahead	Bin	percent	10.2	10.3	0.
US National	1 wk ahead	Bin	percent	10.3	10.4	0.
US National	1 wk ahead	Bin	percent	10.4	10.5	0.
US National	1 wk ahead	Bin	percent	10.5	10.6	0.
US National	1 wk ahead	Bin	percent	10.6	10.7	0.
US National	1 wk ahead	Bin	percent	10.7	10.8	0.
US National	1 wk ahead	Bin	percent	10.8	10.9	0.
US National	1 wk ahead	Bin	percent	10.9	11	0.
US National	1 wk ahead	Bin	percent	11	11.1	0.
US National	1 wk ahead	Bin	percent	11.1	11.2	0.
US National	1 wk ahead	Bin	percent	11.2	11.3	0.
US National	1 wk ahead	Bin	percent	11.3	11.4	0.
US National	1 wk ahead	Bin	percent	11.4	11.5	0.
US National	1 wk ahead	Bin	percent	11.5	11.6	0.
US National	1 wk ahead	Bin	percent	11.6	11.7	0.
US National	1 wk ahead	Bin	percent	11.7	11.8	0.
US National	1 wk ahead	Bin	percent	11.8	11.9	0.
US National	1 wk ahead	Bin	percent	11.9	12	0.
US National	1 wk ahead	Bin	percent	12	12.1	0.
US National	1 wk ahead	Bin	percent	12.1	12.2	0.
US National	1 wk ahead	Bin	percent	12.2	12.3	0.
US National	1 wk ahead	Bin	percent	12.3	12.4	0.
US National	1 wk ahead	Bin	percent	12.4	12.5	0.
US National	1 wk ahead	Bin	percent	12.5	12.6	0.
US National	1 wk ahead	Bin	percent	12.6	12.7	0.
US National	1 wk ahead	Bin	percent	12.7	12.8	0.
US National	1 wk ahead	Bin	percent	12.8	12.9	0.
US National	1 wk ahead	Bin	percent	12.9	13	0.
US National	1 wk ahead	Bin	percent	13	100	0.
US National	2 wk ahead	Point	percent	NA	NA	1.581
US National	2 wk ahead	Bin	percent	0	0.1	0.
US National	2 wk ahead	Bin	percent	0.1	0.2	0.
US National	2 wk ahead	Bin	percent	0.2	0.3	0.
US National	2 wk ahead	Bin	percent	0.3	0.4	0.
US National	2 wk ahead	Bin	percent	0.4	0.5	0.
US National	2 wk ahead	Bin	percent	0.5	0.6	6.e-6
US National	2 wk ahead	Bin	percent	0.6	0.7	0.00012299999999999998
US National	2 wk ahead	Bin	percent	0.7	0.8	0.0012649999999999998
US National	2 wk ahead	Bin	percent	0.8	0.9	0.006830999999999999
US National	2 wk ahead	Bin	percent	0.9	1	0.020676
US National	2 wk ahead	Bin	percent	1	1.1	0.039171
US National	2 wk ahead	Bin	percent	1.1	1.2	0.056204
US National	2 wk ahead	Bin	percent	1.2	1.3	0.075734
US National	2 wk ahead	Bin	percent	1.3	1.4	0.097425
US National	2 wk ahead	Bin	percent	1.4	1.5	0.11040399999999999
US National	2 wk ahead	Bin	percent	1.5	1.6	0.113454
US National	2 wk ahead	Bin	percent	1.6	1.7	0.10746299999999999
US National	2 wk ahead	Bin	percent	1.7	1.8	0.09447699999999999
US National	2 wk ahead	Bin	percent	1.8	1.9	0.081244
US National	2 wk ahead	Bin	percent	1.9	2	0.06892999999999999
US National	2 wk ahead	Bin	percent	2	2.1	0.053394
US National	2 wk ahead	Bin	percent	2.1	2.2	0.03652
US National	2 wk ahead	Bin	percent	2.2	2.3	0.022328999999999998
US National	2 wk ahead	Bin	percent	2.3	2.4	0.010631999999999999
US National	2 wk ahead	Bin	percent	2.4	2.5	0.003165
US National	2 wk ahead	Bin	percent	2.5	2.6	0.000511
US National	2 wk ahead	Bin	percent	2.6	2.7	0.000042
US National	2 wk ahead	Bin	percent	2.7	2.8	2.e-6
US National	2 wk ahead	Bin	percent	2.8	2.9	0.
US National	2 wk ahead	Bin	percent	2.9	3	0.
US National	2 wk ahead	Bin	percent	3	3.1	0.
US National	2 wk ahead	Bin	percent	3.1	3.2	0.
US National	2 wk ahead	Bin	percent	3.2	3.3	0.
US National	2 wk ahead	Bin	percent	3.3	3.4	0.
US National	2 wk ahead	Bin	percent	3.4	3.5	0.
US National	2 wk ahead	Bin	percent	3.5	3.6	0.
US National	2 wk ahead	Bin	percent	3.6	3.7	0.
US National	2 wk ahead	Bin	percent	3.7	3.8	0.
US National	2 wk ahead	Bin	percent	3.8	3.9	0.
US National	2 wk ahead	Bin	percent	3.9	4	0.
US National	2 wk ahead	Bin	percent	4	4.1	0.
US National	2 wk ahead	Bin	percent	4.1	4.2	0.
US National	2 wk ahead	Bin	percent	4.2	4.3	0.
US National	2 wk ahead	Bin	percent	4.3	4.4	0.
US National	2 wk ahead	Bin	percent	4.4	4.5	0.
US National	2 wk ahead	Bin	percent	4.5	4.6	0.
US National	2 wk ahead	Bin	percent	4.6	4.7	0.
US National	2 wk ahead	Bin	percent	4.7	4.8	0.
US National	2 wk ahead	Bin	percent	4.8	4.9	0.
US National	2 wk ahead	Bin	percent	4.9	5	0.
US National	2 wk ahead	Bin	percent	5	5.1	0.
US National	2 wk ahead	Bin	percent	5.1	5.2	0.
US National	2 wk ahead	Bin	percent	5.2	5.3	0.
US National	2 wk ahead	Bin	percent	5.3	5.4	0.
US National	2 wk ahead	Bin	percent	5.4	5.5	0.
US National	2 wk ahead	Bin	percent	5.5	5.6	0.
US National	2 wk ahead	Bin	percent	5.6	5.7	0.
US National	2 wk ahead	Bin	percent	5.7	5.8	0.
US National	2 wk ahead	Bin	percent	5.8	5.9	0.
US National	2 wk ahead	Bin	percent	5.9	6	0.
US National	2 wk ahead	Bin	percent	6	6.1	0.
US National	2 wk ahead	Bin	percent	6.1	6.2	0.
US National	2 wk ahead	Bin	percent	6.2	6.3	0.
US National	2 wk ahead	Bin	percent	6.3	6.4	0.
US National	2 wk ahead	Bin	percent	6.4	6.5	0.
US National	2 wk ahead	Bin	percent	6.5	6.6	0.
US National	2 wk ahead	Bin	percent	6.6	6.7	0.
US National	2 wk ahead	Bin	percent	6.7	6.8	0.
US National	2 wk ahead	Bin	percent	6.8	6.9	0.
US National	2 wk ahead	Bin	percent	6.9	7	0.
US National	2 wk ahead	Bin	percent	7	7.1	0.
US National	2 wk ahead	Bin	percent	7.1	7.2	0.
US National	2 wk ahead	Bin	percent	7.2	7.3	0.
US National	2 wk ahead	Bin	percent	7.3	7.4	0.
US National	2 wk ahead	Bin	percent	7.4	7.5	0.
US National	2 wk ahead	Bin	percent	7.5	7.6	0.
US National	2 wk ahead	Bin	percent	7.6	7.7	0.
US National	2 wk ahead	Bin	percent	7.7	7.8	0.
US National	2 wk ahead	Bin	percent	7.8	7.9	0.
US National	2 wk ahead	Bin	percent	7.9	8	0.
US National	2 wk ahead	Bin	percent	8	8.1	0.
US National	2 wk ahead	Bin	percent	8.1	8.2	0.
US National	2 wk ahead	Bin	percent	8.2	8.3	0.
US National	2 wk ahead	Bin	percent	8.3	8.4	0.
US National	2 wk ahead	Bin	percent	8.4	8.5	0.
US National	2 wk ahead	Bin	percent	8.5	8.6	0.
US National	2 wk ahead	Bin	percent	8.6	8.7	0.
US National	2 wk ahead	Bin	percent	8.7	8.8	0.
US National	2 wk ahead	Bin	percent	8.8	8.9	0.
US National	2 wk ahead	Bin	percent	8.9	9	0.
US National	2 wk ahead	Bin	percent	9	9.1	0.
US National	2 wk ahead	Bin	percent	9.1	9.2	0.
US National	2 wk ahead	Bin	percent	9.2	9.3	0.
US National	2 wk ahead	Bin	percent	9.3	9.4	0.
US National	2 wk ahead	Bin	percent	9.4	9.5	0.
US National	2 wk ahead	Bin	percent	9.5	9.6	0.
US National	2 wk ahead	Bin	percent	9.6	9.7	0.
US National	2 wk ahead	Bin	percent	9.7	9.8	0.
US National	2 wk ahead	Bin	percent	9.8	9.9	0.
US National	2 wk ahead	Bin	percent	9.9	10	0.
US National	2 wk ahead	Bin	percent	10	10.1	0.
US National	2 wk ahead	Bin	percent	10.1	10.2	0.
US National	2 wk ahead	Bin	percent	10.2	10.3	0.
US National	2 wk ahead	Bin	percent	10.3	10.4	0.
US National	2 wk ahead	Bin	percent	10.4	10.5	0.
US National	2 wk ahead	Bin	percent	10.5	10.6	0.
US National	2 wk ahead	Bin	percent	10.6	10.7	0.
US National	2 wk ahead	Bin	percent	10.7	10.8	0.
US National	2 wk ahead	Bin	percent	10.8	10.9	0.
US National	2 wk ahead	Bin	percent	10.9	11	0.
US National	2 wk ahead	Bin	percent	11	11.1	0.
US National	2 wk ahead	Bin	percent	11.1	11.2	0.
US National	2 wk ahead	Bin	percent	11.2	11.3	0.
US National	2 wk ahead	Bin	percent	11.3	11.4	0.
US National	2 wk ahead	Bin	percent	11.4	11.5	0.
US National	2 wk ahead	Bin	percent	11.5	11.6	0.
US National	2 wk ahead	Bin	percent	11.6	11.7	0.
US National	2 wk ahead	Bin	percent	11.7	11.8	0.
US National	2 wk ahead	Bin	percent	11.8	11.9	0.
US National	2 wk ahead	Bin	percent	11.9	12	0.
US National	2 wk ahead	Bin	percent	12	12.1	0.
US National	2 wk ahead	Bin	percent	12.1	12.2	0.
US National	2 wk ahead	Bin	percent	12.2	12.3	0.
US National	2 wk ahead	Bin	percent	12.3	12.4	0.
US National	2 wk ahead	Bin	percent	12.4	12.5	0.
US National	2 wk ahead	Bin	percent	12.5	12.6	0.
US National	2 wk ahead	Bin	percent	12.6	12.7	0.
US National	2 wk ahead	Bin	percent	12.7	12.8	0.
US National	2 wk ahead	Bin	percent	12.8	12.9	0.
US National	2 wk ahead	Bin	percent	12.9	13	0.
US National	2 wk ahead	Bin	percent	13	100	0.
US National	3 wk ahead	Point	percent	NA	NA	1.7926000000000002
US National	3 wk ahead	Bin	percent	0	0.1	0.00018199999999999998
US National	3 wk ahead	Bin	percent	0.1	0.2	0.000514
US National	3 wk ahead	Bin	percent	0.2	0.3	0.001258
US National	3 wk ahead	Bin	percent	0.3	0.4	0.002678
US National	3 wk ahead	Bin	percent	0.4	0.5	0.00502
US National	3 wk ahead	Bin	percent	0.5	0.6	0.008392
US National	3 wk ahead	Bin	percent	0.6	0.7	0.012726
US National	3 wk ahead	Bin	percent	0.7	0.8	0.017827
US National	3 wk ahead	Bin	percent	0.8	0.9	0.023469
US National	3 wk ahead	Bin	percent	0.9	1	0.029432
US National	3 wk ahead	Bin	percent	1	1.1	0.035495
US National	3 wk ahead	Bin	percent	1.1	1.2	0.041413
US National	3 wk ahead	Bin	percent	1.2	1.3	0.046917
US National	3 wk ahead	Bin	percent	1.3	1.4	0.051681
US National	3 wk ahead	Bin	percent	1.4	1.5	0.055318
US National	3 wk ahead	Bin	percent	1.5	1.6	0.057448
US National	3 wk ahead	Bin	percent	1.6	1.7	0.057841
US National	3 wk ahead	Bin	percent	1.7	1.8	0.05651
US National	3 wk ahead	Bin	percent	1.8	1.9	0.053717
US National	3 wk ahead	Bin	percent	1.9	2	0.049962
US National	3 wk ahead	Bin	percent	2	2.1	0.045916
US National	3 wk ahead	Bin	percent	2.1	2.2	0.042235999999999996
US National	3 wk ahead	Bin	percent	2.2	2.3	0.039251999999999995
US National	3 wk ahead	Bin	percent	2.3	2.4	0.036781
US National	3 wk ahead	Bin	percent	2.4	2.5	0.034279
US National	3 wk ahead	Bin	percent	2.5	2.6	0.031232999999999997
US National	3 wk ahead	Bin	percent	2.6	2.7	0.027509
US National	3 wk ahead	Bin	percent	2.7	2.8	0.023424
US National	3 wk ahead	Bin	percent	2.8	2.9	0.019542
US National	3 wk ahead	Bin	percent	2.9	3	0.016354999999999998
US National	3 wk ahead	Bin	percent	3	3.1	0.014039999999999999
US National	3 wk ahead	Bin	percent	3.1	3.2	0.012405
US National	3 wk ahead	Bin	percent	3.2	3.3	0.011037
US National	3 wk ahead	Bin	percent	3.3	3.4	0.009564
US National	3 wk ahead	Bin	percent	3.4	3.5	0.007873999999999999
US National	3 wk ahead	Bin	percent	3.5	3.6	0.006129
US National	3 wk ahead	Bin	percent	3.6	3.7	0.004585
US National	3 wk ahead	Bin	percent	3.7	3.8	0.0033799999999999998
US National	3 wk ahead	Bin	percent	3.8	3.9	0.0024749999999999998
US National	3 wk ahead	Bin	percent	3.9	4	0.001756
US National	3 wk ahead	Bin	percent	4	4.1	0.001157
US National	3 wk ahead	Bin	percent	4.1	4.2	0.000681
US National	3 wk ahead	Bin	percent	4.2	4.3	0.00034899999999999997
US National	3 wk ahead	Bin	percent	4.3	4.4	0.000154
US National	3 wk ahead	Bin	percent	4.4	4.5	0.000058
US National	3 wk ahead	Bin	percent	4.5	4.6	0.000018
US National	3 wk ahead	Bin	percent	4.6	4.7	4.9999999999999996e-6
US National	3 wk ahead	Bin	percent	4.7	4.8	1.e-6
US National	3 wk ahead	Bin	percent	4.8	4.9	0.
US National	3 wk ahead	Bin	percent	4.9	5	0.
US National	3 wk ahead	Bin	percent	5	5.1	0.
US National	3 wk ahead	Bin	percent	5.1	5.2	0.
US National	3 wk ahead	Bin	percent	5.2	5.3	0.
US National	3 wk ahead	Bin	percent	5.3	5.4	0.
US National	3 wk ahead	Bin	percent	5.4	5.5	0.
US National	3 wk ahead	Bin	percent	5.5	5.6	0.
US National	3 wk ahead	Bin	percent	5.6	5.7	0.
US National	3 wk ahead	Bin	percent	5.7	5.8	0.
US National	3 wk ahead	Bin	percent	5.8	5.9	0.
US National	3 wk ahead	Bin	percent	5.9	6	0.
US National	3 wk ahead	Bin	percent	6	6.1	0.
US National	3 wk ahead	Bin	percent	6.1	6.2	0.
US National	3 wk ahead	Bin	percent	6.2	6.3	0.
US National	3 wk ahead	Bin	percent	6.3	6.4	0.
US National	3 wk ahead	Bin	percent	6.4	6.5	0.
US National	3 wk ahead	Bin	percent	6.5	6.6	0.
US National	3 wk ahead	Bin	percent	6.6	6.7	0.
US National	3 wk ahead	Bin	percent	6.7	6.8	0.
US National	3 wk ahead	Bin	percent	6.8	6.9	0.
US National	3 wk ahead	Bin	percent	6.9	7	0.
US National	3 wk ahead	Bin	percent	7	7.1	0.
US National	3 wk ahead	Bin	percent	7.1	7.2	0.
US National	3 wk ahead	Bin	percent	7.2	7.3	0.
US National	3 wk ahead	Bin	percent	7.3	7.4	0.
US National	3 wk ahead	Bin	percent	7.4	7.5	0.
US National	3 wk ahead	Bin	percent	7.5	7.6	0.
US National	3 wk ahead	Bin	percent	7.6	7.7	0.
US National	3 wk ahead	Bin	percent	7.7	7.8	0.
US National	3 wk ahead	Bin	percent	7.8	7.9	0.
US National	3 wk ahead	Bin	percent	7.9	8	0.
US National	3 wk ahead	Bin	percent	8	8.1	0.
US National	3 wk ahead	Bin	percent	8.1	8.2	0.
US National	3 wk ahead	Bin	percent	8.2	8.3	0.
US National	3 wk ahead	Bin	percent	8.3	8.4	0.
US National	3 wk ahead	Bin	percent	8.4	8.5	0.
US National	3 wk ahead	Bin	percent	8.5	8.6	0.
US National	3 wk ahead	Bin	percent	8.6	8.7	0.
US National	3 wk ahead	Bin	percent	8.7	8.8	0.
US National	3 wk ahead	Bin	percent	8.8	8.9	0.
US National	3 wk ahead	Bin	percent	8.9	9	0.
US National	3 wk ahead	Bin	percent	9	9.1	0.
US National	3 wk ahead	Bin	percent	9.1	9.2	0.
US National	3 wk ahead	Bin	percent	9.2	9.3	0.
US National	3 wk ahead	Bin	percent	9.3	9.4	0.
US National	3 wk ahead	Bin	percent	9.4	9.5	0.
US National	3 wk ahead	Bin	percent	9.5	9.6	0.
US National	3 wk ahead	Bin	percent	9.6	9.7	0.
US National	3 wk ahead	Bin	percent	9.7	9.8	0.
US National	3 wk ahead	Bin	percent	9.8	9.9	0.
US National	3 wk ahead	Bin	percent	9.9	10	0.
US National	3 wk ahead	Bin	percent	10	10.1	0.
US National	3 wk ahead	Bin	percent	10.1	10.2	0.
US National	3 wk ahead	Bin	percent	10.2	10.3	0.
US National	3 wk ahead	Bin	percent	10.3	10.4	0.
US National	3 wk ahead	Bin	percent	10.4	10.5	0.
US National	3 wk ahead	Bin	percent	10.5	10.6	0.
US National	3 wk ahead	Bin	percent	10.6	10.7	0.
US National	3 wk ahead	Bin	percent	10.7	10.8	0.
US National	3 wk ahead	Bin	percent	10.8	10.9	0.
US National	3 wk ahead	Bin	percent	10.9	11	0.
US National	3 wk ahead	Bin	percent	11	11.1	0.
US National	3 wk ahead	Bin	percent	11.1	11.2	0.
US National	3 wk ahead	Bin	percent	11.2	11.3	0.
US National	3 wk ahead	Bin	percent	11.3	11.4	0.
US National	3 wk ahead	Bin	percent	11.4	11.5	0.
US National	3 wk ahead	Bin	percent	11.5	11.6	0.
US National	3 wk ahead	Bin	percent	11.6	11.7	0.
US National	3 wk ahead	Bin	percent	11.7	11.8	0.
US National	3 wk ahead	Bin	percent	11.8	11.9	0.
US National	3 wk ahead	Bin	percent	11.9	12	0.
US National	3 wk ahead	Bin	percent	12	12.1	0.
US National	3 wk ahead	Bin	percent	12.1	12.2	0.
US National	3 wk ahead	Bin	percent	12.2	12.3	0.
US National	3 wk ahead	Bin	percent	12.3	12.4	0.
US National	3 wk ahead	Bin	percent	12.4	12.5	0.
US National	3 wk ahead	Bin	percent	12.5	12.6	0.
US National	3 wk ahead	Bin	percent	12.6	12.7	0.
US National	3 wk ahead	Bin	percent	12.7	12.8	0.
US National	3 wk ahead	Bin	percent	12.8	12.9	0.
US National	3 wk ahead	Bin	percent	12.9	13	0.
US National	3 wk ahead	Bin	percent	13	100	0.
US National	4 wk ahead	Point	percent	NA	NA	2.1048
US National	4 wk ahead	Bin	percent	0	0.1	0.00343
US National	4 wk ahead	Bin	percent	0.1	0.2	0.004902999999999999
US National	4 wk ahead	Bin	percent	0.2	0.3	0.006729
US National	4 wk ahead	Bin	percent	0.3	0.4	0.008886999999999999
US National	4 wk ahead	Bin	percent	0.4	0.5	0.011328999999999999
US National	4 wk ahead	Bin	percent	0.5	0.6	0.013979
US National	4 wk ahead	Bin	percent	0.6	0.7	0.016749999999999998
US National	4 wk ahead	Bin	percent	0.7	0.8	0.019549
US National	4 wk ahead	Bin	percent	0.8	0.9	0.022289999999999997
US National	4 wk ahead	Bin	percent	0.9	1	0.024895999999999998
US National	4 wk ahead	Bin	percent	1	1.1	0.027302
US National	4 wk ahead	Bin	percent	1.1	1.2	0.029457999999999998
US National	4 wk ahead	Bin	percent	1.2	1.3	0.031326
US National	4 wk ahead	Bin	percent	1.3	1.4	0.032881
US National	4 wk ahead	Bin	percent	1.4	1.5	0.034107
US National	4 wk ahead	Bin	percent	1.5	1.6	0.034991999999999995
US National	4 wk ahead	Bin	percent	1.6	1.7	0.035525999999999995
US National	4 wk ahead	Bin	percent	1.7	1.8	0.035697
US National	4 wk ahead	Bin	percent	1.8	1.9	0.035491999999999996
US National	4 wk ahead	Bin	percent	1.9	2	0.034908999999999996
US National	4 wk ahead	Bin	percent	2	2.1	0.033957
US National	4 wk ahead	Bin	percent	2.1	2.2	0.032673
US National	4 wk ahead	Bin	percent	2.2	2.3	0.03112
US National	4 wk ahead	Bin	percent	2.3	2.4	0.029384999999999998
US National	4 wk ahead	Bin	percent	2.4	2.5	0.027569999999999997
US National	4 wk ahead	Bin	percent	2.5	2.6	0.025781
US National	4 wk ahead	Bin	percent	2.6	2.7	0.024113
US National	4 wk ahead	Bin	percent	2.7	2.8	0.022645
US National	4 wk ahead	Bin	percent	2.8	2.9	0.021428
US National	4 wk ahead	Bin	percent	2.9	3	0.020481
US National	4 wk ahead	Bin	percent	3	3.1	0.019787
US National	4 wk ahead	Bin	percent	3.1	3.2	0.019285999999999998
US National	4 wk ahead	Bin	percent	3.2	3.3	0.018882
US National	4 wk ahead	Bin	percent	3.3	3.4	0.018449999999999998
US National	4 wk ahead	Bin	percent	3.4	3.5	0.017865
US National	4 wk ahead	Bin	percent	3.5	3.6	0.017026
US National	4 wk ahead	Bin	percent	3.6	3.7	0.015889999999999998
US National	4 wk ahead	Bin	percent	3.7	3.8	0.014480999999999999
US National	4 wk ahead	Bin	percent	3.8	3.9	0.012891999999999999
US National	4 wk ahead	Bin	percent	3.9	4	0.011252999999999999
US National	4 wk ahead	Bin	percent	4	4.1	0.009705
US National	4 wk ahead	Bin	percent	4.1	4.2	0.008357
US National	4 wk ahead	Bin	percent	4.2	4.3	0.007267999999999999
US National	4 wk ahead	Bin	percent	4.3	4.4	0.006444
US National	4 wk ahead	Bin	percent	4.4	4.5	0.005842
US National	4 wk ahead	Bin	percent	4.5	4.6	0.0054009999999999996
US National	4 wk ahead	Bin	percent	4.6	4.7	0.005053
US National	4 wk ahead	Bin	percent	4.7	4.8	0.004751
US National	4 wk ahead	Bin	percent	4.8	4.9	0.004464
US National	4 wk ahead	Bin	percent	4.9	5	0.004182
US National	4 wk ahead	Bin	percent	5	5.1	0.003908
US National	4 wk ahead	Bin	percent	5.1	5.2	0.003645
US National	4 wk ahead	Bin	percent	5.2	5.3	0.00339
US National	4 wk ahead	Bin	percent	5.3	5.4	0.003137
US National	4 wk ahead	Bin	percent	5.4	5.5	0.002872
US National	4 wk ahead	Bin	percent	5.5	5.6	0.002582
US National	4 wk ahead	Bin	percent	5.6	5.7	0.002264
US National	4 wk ahead	Bin	percent	5.7	5.8	0.001923
US National	4 wk ahead	Bin	percent	5.8	5.9	0.001575
US National	4 wk ahead	Bin	percent	5.9	6	0.001245
US National	4 wk ahead	Bin	percent	6	6.1	0.0009559999999999999
US National	4 wk ahead	Bin	percent	6.1	6.2	0.0007289999999999999
US National	4 wk ahead	Bin	percent	6.2	6.3	0.000575
US National	4 wk ahead	Bin	percent	6.3	6.4	0.0005
US National	4 wk ahead	Bin	percent	6.4	6.5	0.000496
US National	4 wk ahead	Bin	percent	6.5	6.6	0.000551
US National	4 wk ahead	Bin	percent	6.6	6.7	0.000646
US National	4 wk ahead	Bin	percent	6.7	6.8	0.000757
US National	4 wk ahead	Bin	percent	6.8	6.9	0.000861
US National	4 wk ahead	Bin	percent	6.9	7	0.000935
US National	4 wk ahead	Bin	percent	7	7.1	0.000963
US National	4 wk ahead	Bin	percent	7.1	7.2	0.000939
US National	4 wk ahead	Bin	percent	7.2	7.3	0.000865
US National	4 wk ahead	Bin	percent	7.3	7.4	0.000753
US National	4 wk ahead	Bin	percent	7.4	7.5	0.000619
US National	4 wk ahead	Bin	percent	7.5	7.6	0.00047999999999999996
US National	4 wk ahead	Bin	percent	7.6	7.7	0.000352
US National	4 wk ahead	Bin	percent	7.7	7.8	0.000244
US National	4 wk ahead	Bin	percent	7.8	7.9	0.000159
US National	4 wk ahead	Bin	percent	7.9	8	0.000098
US National	4 wk ahead	Bin	percent	8	8.1	0.000056999999999999996
US National	4 wk ahead	Bin	percent	8.1	8.2	0.000032
US National	4 wk ahead	Bin	percent	8.2	8.3	0.000016
US National	4 wk ahead	Bin	percent	8.3	8.4	8.e-6
US National	4 wk ahead	Bin	percent	8.4	8.5	4.e-6
US National	4 wk ahead	Bin	percent	8.5	8.6	2.e-6
US National	4 wk ahead	Bin	percent	8.6	8.7	1.e-6
US National	4 wk ahead	Bin	percent	8.7	8.8	0.
US National	4 wk ahead	Bin	percent	8.8	8.9	0.
US National	4 wk ahead	Bin	percent	8.9	9	0.
US National	4 wk ahead	Bin	percent	9	9.1	0.
US National	4 wk ahead	Bin	percent	9.1	9.2	0.
US National	4 wk ahead	Bin	percent	9.2	9.3	0.
US National	4 wk ahead	Bin	percent	9.3	9.4	0.
US National	4 wk ahead	Bin	percent	9.4	9.5	0.
US National	4 wk ahead	Bin	percent	9.5	9.6	0.
US National	4 wk ahead	Bin	percent	9.6	9.7	0.
US National	4 wk ahead	Bin	percent	9.7	9.8	0.
US National	4 wk ahead	Bin	percent	9.8	9.9	0.
US National	4 wk ahead	Bin	percent	9.9	10	0.
US National	4 wk ahead	Bin	percent	10	10.1	0.
US National	4 wk ahead	Bin	percent	10.1	10.2	0.
US National	4 wk ahead	Bin	percent	10.2	10.3	0.
US National	4 wk ahead	Bin	percent	10.3	10.4	0.
US National	4 wk ahead	Bin	percent	10.4	10.5	0.
US National	4 wk ahead	Bin	percent	10.5	10.6	0.
US National	4 wk ahead	Bin	percent	10.6	10.7	0.
US National	4 wk ahead	Bin	percent	10.7	10.8	0.
US National	4 wk ahead	Bin	percent	10.8	10.9	0.
US National	4 wk ahead	Bin	percent	10.9	11	0.
US National	4 wk ahead	Bin	percent	11	11.1	0.
US National	4 wk ahead	Bin	percent	11.1	11.2	0.
US National	4 wk ahead	Bin	percent	11.2	11.3	0.
US National	4 wk ahead	Bin	percent	11.3	11.4	0.
US National	4 wk ahead	Bin	percent	11.4	11.5	0.
US National	4 wk ahead	Bin	percent	11.5	11.6	0.
US National	4 wk ahead	Bin	percent	11.6	11.7	0.
US National	4 wk ahead	Bin	percent	11.7	11.8	0.
US National	4 wk ahead	Bin	percent	11.8	11.9	0.
US National	4 wk ahead	Bin	percent	11.9	12	0.
US National	4 wk ahead	Bin	percent	12	12.1	0.
US National	4 wk ahead	Bin	percent	12.1	12.2	0.
US National	4 wk ahead	Bin	percent	12.2	12.3	0.
US National	4 wk ahead	Bin	percent	12.3	12.4	0.
US National	4 wk ahead	Bin	percent	12.4	12.5	0.
US National	4 wk ahead	Bin	percent	12.5	12.6	0.
US National	4 wk ahead	Bin	percent	12.6	12.7	0.
US National	4 wk ahead	Bin	percent	12.7	12.8	0.
US National	4 wk ahead	Bin	percent	12.8	12.9	0.
US National	4 wk ahead	Bin	percent	12.9	13	0.
US National	4 wk ahead	Bin	percent	13	100	0.
