# Supplementary material for: Use of daily Internet search query data improves real-time projections of influenza epidemics
Source: J R Soc Interface. 2018 Oct 10;15(147):20180220. doi: 10.1098/rsif.2018.0220 (PMC6228485; doi:10.1098/rsif.2018.0220)
Supplement: Computer code and results [file rsif20180220supp3.gz › Code-and-results/mss-15-wikiWEEK/2015-EW46.csv]

Location	Target	Type	Unit	Bin_start_incl	Bin_end_notincl	Value
US National	1 wk ahead	Point	percent	NA	NA	1.4000000000000001
US National	1 wk ahead	Bin	percent	0	0,1	0.002116
US National	1 wk ahead	Bin	percent	0,1	0,2	0.00278
US National	1 wk ahead	Bin	percent	0,2	0,3	0.0028799999999999997
US National	1 wk ahead	Bin	percent	0,3	0,4	0.0015899999999999998
US National	1 wk ahead	Bin	percent	0,4	0,5	0.000257
US National	1 wk ahead	Bin	percent	0,5	0,6	0.001487
US National	1 wk ahead	Bin	percent	0,6	0,7	0.003201
US National	1 wk ahead	Bin	percent	0,7	0,8	0.0050609999999999995
US National	1 wk ahead	Bin	percent	0,8	0,9	0.008615
US National	1 wk ahead	Bin	percent	0,9	1	0.018945
US National	1 wk ahead	Bin	percent	1	1,1	0.035137999999999996
US National	1 wk ahead	Bin	percent	1,1	1,2	0.063012
US National	1 wk ahead	Bin	percent	1,2	1,3	0.09052199999999999
US National	1 wk ahead	Bin	percent	1,3	1,4	0.13025
US National	1 wk ahead	Bin	percent	1,4	1,5	0.17679
US National	1 wk ahead	Bin	percent	1,5	1,6	0.176309
US National	1 wk ahead	Bin	percent	1,6	1,7	0.113914
US National	1 wk ahead	Bin	percent	1,7	1,8	0.041884
US National	1 wk ahead	Bin	percent	1,8	1,9	0.025904
US National	1 wk ahead	Bin	percent	1,9	2	0.022275
US National	1 wk ahead	Bin	percent	2	2,1	0.019164999999999998
US National	1 wk ahead	Bin	percent	2,1	2,2	0.016554
US National	1 wk ahead	Bin	percent	2,2	2,3	0.008931
US National	1 wk ahead	Bin	percent	2,3	2,4	0.003013
US National	1 wk ahead	Bin	percent	2,4	2,5	0.003142
US National	1 wk ahead	Bin	percent	2,5	2,6	0.004428
US National	1 wk ahead	Bin	percent	2,6	2,7	0.003966
US National	1 wk ahead	Bin	percent	2,7	2,8	0.0035889999999999997
US National	1 wk ahead	Bin	percent	2,8	2,9	0.003614
US National	1 wk ahead	Bin	percent	2,9	3	0.0034709999999999997
US National	1 wk ahead	Bin	percent	3	3,1	0.001895
US National	1 wk ahead	Bin	percent	3,1	3,2	0.0014299999999999998
US National	1 wk ahead	Bin	percent	3,2	3,3	0.0026869999999999997
US National	1 wk ahead	Bin	percent	3,3	3,4	0.00085
US National	1 wk ahead	Bin	percent	3,4	3,5	0.000037
US National	1 wk ahead	Bin	percent	3,5	3,6	0.
US National	1 wk ahead	Bin	percent	3,6	3,7	0.
US National	1 wk ahead	Bin	percent	3,7	3,8	0.
US National	1 wk ahead	Bin	percent	3,8	3,9	0.
US National	1 wk ahead	Bin	percent	3,9	4	0.
US National	1 wk ahead	Bin	percent	4	4,1	0.
US National	1 wk ahead	Bin	percent	4,1	4,2	0.
US National	1 wk ahead	Bin	percent	4,2	4,3	0.
US National	1 wk ahead	Bin	percent	4,3	4,4	0.
US National	1 wk ahead	Bin	percent	4,4	4,5	0.
US National	1 wk ahead	Bin	percent	4,5	4,6	0.
US National	1 wk ahead	Bin	percent	4,6	4,7	0.
US National	1 wk ahead	Bin	percent	4,7	4,8	0.
US National	1 wk ahead	Bin	percent	4,8	4,9	0.
US National	1 wk ahead	Bin	percent	4,9	5	0.
US National	1 wk ahead	Bin	percent	5	5,1	0.
US National	1 wk ahead	Bin	percent	5,1	5,2	0.
US National	1 wk ahead	Bin	percent	5,2	5,3	0.
US National	1 wk ahead	Bin	percent	5,3	5,4	0.
US National	1 wk ahead	Bin	percent	5,4	5,5	0.
US National	1 wk ahead	Bin	percent	5,5	5,6	0.
US National	1 wk ahead	Bin	percent	5,6	5,7	0.
US National	1 wk ahead	Bin	percent	5,7	5,8	0.
US National	1 wk ahead	Bin	percent	5,8	5,9	0.
US National	1 wk ahead	Bin	percent	5,9	6	0.
US National	1 wk ahead	Bin	percent	6	6,1	0.
US National	1 wk ahead	Bin	percent	6,1	6,2	0.
US National	1 wk ahead	Bin	percent	6,2	6,3	0.
US National	1 wk ahead	Bin	percent	6,3	6,4	0.
US National	1 wk ahead	Bin	percent	6,4	6,5	0.
US National	1 wk ahead	Bin	percent	6,5	6,6	0.
US National	1 wk ahead	Bin	percent	6,6	6,7	0.
US National	1 wk ahead	Bin	percent	6,7	6,8	0.
US National	1 wk ahead	Bin	percent	6,8	6,9	0.
US National	1 wk ahead	Bin	percent	6,9	7	0.
US National	1 wk ahead	Bin	percent	7	7,1	0.
US National	1 wk ahead	Bin	percent	7,1	7,2	0.
US National	1 wk ahead	Bin	percent	7,2	7,3	0.
US National	1 wk ahead	Bin	percent	7,3	7,4	0.
US National	1 wk ahead	Bin	percent	7,4	7,5	0.
US National	1 wk ahead	Bin	percent	7,5	7,6	0.
US National	1 wk ahead	Bin	percent	7,6	7,7	0.
US National	1 wk ahead	Bin	percent	7,7	7,8	0.
US National	1 wk ahead	Bin	percent	7,8	7,9	0.
US National	1 wk ahead	Bin	percent	7,9	8	0.
US National	1 wk ahead	Bin	percent	8	8,1	0.
US National	1 wk ahead	Bin	percent	8,1	8,2	0.
US National	1 wk ahead	Bin	percent	8,2	8,3	0.
US National	1 wk ahead	Bin	percent	8,3	8,4	0.
US National	1 wk ahead	Bin	percent	8,4	8,5	0.
US National	1 wk ahead	Bin	percent	8,5	8,6	0.
US National	1 wk ahead	Bin	percent	8,6	8,7	0.
US National	1 wk ahead	Bin	percent	8,7	8,8	0.
US National	1 wk ahead	Bin	percent	8,8	8,9	0.
US National	1 wk ahead	Bin	percent	8,9	9	0.
US National	1 wk ahead	Bin	percent	9	9,1	0.
US National	1 wk ahead	Bin	percent	9,1	9,2	0.
US National	1 wk ahead	Bin	percent	9,2	9,3	0.
US National	1 wk ahead	Bin	percent	9,3	9,4	0.
US National	1 wk ahead	Bin	percent	9,4	9,5	0.
US National	1 wk ahead	Bin	percent	9,5	9,6	0.
US National	1 wk ahead	Bin	percent	9,6	9,7	0.
US National	1 wk ahead	Bin	percent	9,7	9,8	0.
US National	1 wk ahead	Bin	percent	9,8	9,9	0.
US National	1 wk ahead	Bin	percent	9,9	10	0.
US National	1 wk ahead	Bin	percent	10	10,1	0.
US National	1 wk ahead	Bin	percent	10,1	10,2	0.
US National	1 wk ahead	Bin	percent	10,2	10,3	0.
US National	1 wk ahead	Bin	percent	10,3	10,4	0.
US National	1 wk ahead	Bin	percent	10,4	10,5	0.
US National	1 wk ahead	Bin	percent	10,5	10,6	0.
US National	1 wk ahead	Bin	percent	10,6	10,7	0.
US National	1 wk ahead	Bin	percent	10,7	10,8	0.
US National	1 wk ahead	Bin	percent	10,8	10,9	0.
US National	1 wk ahead	Bin	percent	10,9	11	0.
US National	1 wk ahead	Bin	percent	11	11,1	0.
US National	1 wk ahead	Bin	percent	11,1	11,2	0.
US National	1 wk ahead	Bin	percent	11,2	11,3	0.
US National	1 wk ahead	Bin	percent	11,3	11,4	0.
US National	1 wk ahead	Bin	percent	11,4	11,5	0.
US National	1 wk ahead	Bin	percent	11,5	11,6	0.
US National	1 wk ahead	Bin	percent	11,6	11,7	0.
US National	1 wk ahead	Bin	percent	11,7	11,8	0.
US National	1 wk ahead	Bin	percent	11,8	11,9	0.
US National	1 wk ahead	Bin	percent	11,9	12	0.
US National	1 wk ahead	Bin	percent	12	12,1	0.
US National	1 wk ahead	Bin	percent	12,1	12,2	0.
US National	1 wk ahead	Bin	percent	12,2	12,3	0.
US National	1 wk ahead	Bin	percent	12,3	12,4	0.
US National	1 wk ahead	Bin	percent	12,4	12,5	0.
US National	1 wk ahead	Bin	percent	12,5	12,6	0.
US National	1 wk ahead	Bin	percent	12,6	12,7	0.
US National	1 wk ahead	Bin	percent	12,7	12,8	0.
US National	1 wk ahead	Bin	percent	12,8	12,9	0.
US National	1 wk ahead	Bin	percent	12,9	13	0.
US National	1 wk ahead	Bin	percent	13	100	0.
US National	2 wk ahead	Point	percent	NA	NA	1.8854000000000002
US National	2 wk ahead	Bin	percent	0	0,1	0.
US National	2 wk ahead	Bin	percent	0,1	0,2	0.
US National	2 wk ahead	Bin	percent	0,2	0,3	0.
US National	2 wk ahead	Bin	percent	0,3	0,4	1.e-6
US National	2 wk ahead	Bin	percent	0,4	0,5	7.e-6
US National	2 wk ahead	Bin	percent	0,5	0,6	0.000044
US National	2 wk ahead	Bin	percent	0,6	0,7	0.00020899999999999998
US National	2 wk ahead	Bin	percent	0,7	0,8	0.0007859999999999999
US National	2 wk ahead	Bin	percent	0,8	0,9	0.0023569999999999997
US National	2 wk ahead	Bin	percent	0,9	1	0.005762
US National	2 wk ahead	Bin	percent	1	1,1	0.011831999999999999
US National	2 wk ahead	Bin	percent	1,1	1,2	0.021172999999999997
US National	2 wk ahead	Bin	percent	1,2	1,3	0.034008
US National	2 wk ahead	Bin	percent	1,3	1,4	0.049520999999999996
US National	2 wk ahead	Bin	percent	1,4	1,5	0.065026
US National	2 wk ahead	Bin	percent	1,5	1,6	0.076836
US National	2 wk ahead	Bin	percent	1,6	1,7	0.08272299999999999
US National	2 wk ahead	Bin	percent	1,7	1,8	0.082759
US National	2 wk ahead	Bin	percent	1,8	1,9	0.077906
US National	2 wk ahead	Bin	percent	1,9	2	0.069565
US National	2 wk ahead	Bin	percent	2	2,1	0.060328
US National	2 wk ahead	Bin	percent	2,1	2,2	0.052794
US National	2 wk ahead	Bin	percent	2,2	2,3	0.047313
US National	2 wk ahead	Bin	percent	2,3	2,4	0.042405
US National	2 wk ahead	Bin	percent	2,4	2,5	0.037148
US National	2 wk ahead	Bin	percent	2,5	2,6	0.032001999999999996
US National	2 wk ahead	Bin	percent	2,6	2,7	0.027738
US National	2 wk ahead	Bin	percent	2,7	2,8	0.024357
US National	2 wk ahead	Bin	percent	2,8	2,9	0.021032
US National	2 wk ahead	Bin	percent	2,9	3	0.017124
US National	2 wk ahead	Bin	percent	3	3,1	0.013139999999999999
US National	2 wk ahead	Bin	percent	3,1	3,2	0.010112
US National	2 wk ahead	Bin	percent	3,2	3,3	0.008199
US National	2 wk ahead	Bin	percent	3,3	3,4	0.006617
US National	2 wk ahead	Bin	percent	3,4	3,5	0.00484
US National	2 wk ahead	Bin	percent	3,5	3,6	0.0032059999999999996
US National	2 wk ahead	Bin	percent	3,6	3,7	0.0022849999999999997
US National	2 wk ahead	Bin	percent	3,7	3,8	0.002111
US National	2 wk ahead	Bin	percent	3,8	3,9	0.002169
US National	2 wk ahead	Bin	percent	3,9	4	0.0019509999999999998
US National	2 wk ahead	Bin	percent	4	4,1	0.001392
US National	2 wk ahead	Bin	percent	4,1	4,2	0.000766
US National	2 wk ahead	Bin	percent	4,2	4,3	0.000323
US National	2 wk ahead	Bin	percent	4,3	4,4	0.000104
US National	2 wk ahead	Bin	percent	4,4	4,5	0.000026
US National	2 wk ahead	Bin	percent	4,5	4,6	4.9999999999999996e-6
US National	2 wk ahead	Bin	percent	4,6	4,7	1.e-6
US National	2 wk ahead	Bin	percent	4,7	4,8	0.
US National	2 wk ahead	Bin	percent	4,8	4,9	0.
US National	2 wk ahead	Bin	percent	4,9	5	0.
US National	2 wk ahead	Bin	percent	5	5,1	0.
US National	2 wk ahead	Bin	percent	5,1	5,2	0.
US National	2 wk ahead	Bin	percent	5,2	5,3	0.
US National	2 wk ahead	Bin	percent	5,3	5,4	0.
US National	2 wk ahead	Bin	percent	5,4	5,5	0.
US National	2 wk ahead	Bin	percent	5,5	5,6	0.
US National	2 wk ahead	Bin	percent	5,6	5,7	0.
US National	2 wk ahead	Bin	percent	5,7	5,8	0.
US National	2 wk ahead	Bin	percent	5,8	5,9	0.
US National	2 wk ahead	Bin	percent	5,9	6	0.
US National	2 wk ahead	Bin	percent	6	6,1	0.
US National	2 wk ahead	Bin	percent	6,1	6,2	0.
US National	2 wk ahead	Bin	percent	6,2	6,3	0.
US National	2 wk ahead	Bin	percent	6,3	6,4	0.
US National	2 wk ahead	Bin	percent	6,4	6,5	0.
US National	2 wk ahead	Bin	percent	6,5	6,6	0.
US National	2 wk ahead	Bin	percent	6,6	6,7	0.
US National	2 wk ahead	Bin	percent	6,7	6,8	0.
US National	2 wk ahead	Bin	percent	6,8	6,9	0.
US National	2 wk ahead	Bin	percent	6,9	7	0.
US National	2 wk ahead	Bin	percent	7	7,1	0.
US National	2 wk ahead	Bin	percent	7,1	7,2	0.
US National	2 wk ahead	Bin	percent	7,2	7,3	0.
US National	2 wk ahead	Bin	percent	7,3	7,4	0.
US National	2 wk ahead	Bin	percent	7,4	7,5	0.
US National	2 wk ahead	Bin	percent	7,5	7,6	0.
US National	2 wk ahead	Bin	percent	7,6	7,7	0.
US National	2 wk ahead	Bin	percent	7,7	7,8	0.
US National	2 wk ahead	Bin	percent	7,8	7,9	0.
US National	2 wk ahead	Bin	percent	7,9	8	0.
US National	2 wk ahead	Bin	percent	8	8,1	0.
US National	2 wk ahead	Bin	percent	8,1	8,2	0.
US National	2 wk ahead	Bin	percent	8,2	8,3	0.
US National	2 wk ahead	Bin	percent	8,3	8,4	0.
US National	2 wk ahead	Bin	percent	8,4	8,5	0.
US National	2 wk ahead	Bin	percent	8,5	8,6	0.
US National	2 wk ahead	Bin	percent	8,6	8,7	0.
US National	2 wk ahead	Bin	percent	8,7	8,8	0.
US National	2 wk ahead	Bin	percent	8,8	8,9	0.
US National	2 wk ahead	Bin	percent	8,9	9	0.
US National	2 wk ahead	Bin	percent	9	9,1	0.
US National	2 wk ahead	Bin	percent	9,1	9,2	0.
US National	2 wk ahead	Bin	percent	9,2	9,3	0.
US National	2 wk ahead	Bin	percent	9,3	9,4	0.
US National	2 wk ahead	Bin	percent	9,4	9,5	0.
US National	2 wk ahead	Bin	percent	9,5	9,6	0.
US National	2 wk ahead	Bin	percent	9,6	9,7	0.
US National	2 wk ahead	Bin	percent	9,7	9,8	0.
US National	2 wk ahead	Bin	percent	9,8	9,9	0.
US National	2 wk ahead	Bin	percent	9,9	10	0.
US National	2 wk ahead	Bin	percent	10	10,1	0.
US National	2 wk ahead	Bin	percent	10,1	10,2	0.
US National	2 wk ahead	Bin	percent	10,2	10,3	0.
US National	2 wk ahead	Bin	percent	10,3	10,4	0.
US National	2 wk ahead	Bin	percent	10,4	10,5	0.
US National	2 wk ahead	Bin	percent	10,5	10,6	0.
US National	2 wk ahead	Bin	percent	10,6	10,7	0.
US National	2 wk ahead	Bin	percent	10,7	10,8	0.
US National	2 wk ahead	Bin	percent	10,8	10,9	0.
US National	2 wk ahead	Bin	percent	10,9	11	0.
US National	2 wk ahead	Bin	percent	11	11,1	0.
US National	2 wk ahead	Bin	percent	11,1	11,2	0.
US National	2 wk ahead	Bin	percent	11,2	11,3	0.
US National	2 wk ahead	Bin	percent	11,3	11,4	0.
US National	2 wk ahead	Bin	percent	11,4	11,5	0.
US National	2 wk ahead	Bin	percent	11,5	11,6	0.
US National	2 wk ahead	Bin	percent	11,6	11,7	0.
US National	2 wk ahead	Bin	percent	11,7	11,8	0.
US National	2 wk ahead	Bin	percent	11,8	11,9	0.
US National	2 wk ahead	Bin	percent	11,9	12	0.
US National	2 wk ahead	Bin	percent	12	12,1	0.
US National	2 wk ahead	Bin	percent	12,1	12,2	0.
US National	2 wk ahead	Bin	percent	12,2	12,3	0.
US National	2 wk ahead	Bin	percent	12,3	12,4	0.
US National	2 wk ahead	Bin	percent	12,4	12,5	0.
US National	2 wk ahead	Bin	percent	12,5	12,6	0.
US National	2 wk ahead	Bin	percent	12,6	12,7	0.
US National	2 wk ahead	Bin	percent	12,7	12,8	0.
US National	2 wk ahead	Bin	percent	12,8	12,9	0.
US National	2 wk ahead	Bin	percent	12,9	13	0.
US National	2 wk ahead	Bin	percent	13	100	0.
US National	3 wk ahead	Point	percent	NA	NA	2.387
US National	3 wk ahead	Bin	percent	0	0,1	0.000829
US National	3 wk ahead	Bin	percent	0,1	0,2	0.0013139999999999998
US National	3 wk ahead	Bin	percent	0,2	0,3	0.0020109999999999998
US National	3 wk ahead	Bin	percent	0,3	0,4	0.002976
US National	3 wk ahead	Bin	percent	0,4	0,5	0.00426
US National	3 wk ahead	Bin	percent	0,5	0,6	0.005905
US National	3 wk ahead	Bin	percent	0,6	0,7	0.007936
US National	3 wk ahead	Bin	percent	0,7	0,8	0.010348999999999999
US National	3 wk ahead	Bin	percent	0,8	0,9	0.013108999999999999
US National	3 wk ahead	Bin	percent	0,9	1	0.016144
US National	3 wk ahead	Bin	percent	1	1,1	0.019351
US National	3 wk ahead	Bin	percent	1,1	1,2	0.022595999999999998
US National	3 wk ahead	Bin	percent	1,2	1,3	0.025734999999999997
US National	3 wk ahead	Bin	percent	1,3	1,4	0.028623
US National	3 wk ahead	Bin	percent	1,4	1,5	0.031132999999999997
US National	3 wk ahead	Bin	percent	1,5	1,6	0.033171
US National	3 wk ahead	Bin	percent	1,6	1,7	0.034682
US National	3 wk ahead	Bin	percent	1,7	1,8	0.035649
US National	3 wk ahead	Bin	percent	1,8	1,9	0.036092
US National	3 wk ahead	Bin	percent	1,9	2	0.036055
US National	3 wk ahead	Bin	percent	2	2,1	0.035591
US National	3 wk ahead	Bin	percent	2,1	2,2	0.034759
US National	3 wk ahead	Bin	percent	2,2	2,3	0.033617
US National	3 wk ahead	Bin	percent	2,3	2,4	0.032223999999999996
US National	3 wk ahead	Bin	percent	2,4	2,5	0.030639
US National	3 wk ahead	Bin	percent	2,5	2,6	0.028925
US National	3 wk ahead	Bin	percent	2,6	2,7	0.027146999999999998
US National	3 wk ahead	Bin	percent	2,7	2,8	0.025366999999999997
US National	3 wk ahead	Bin	percent	2,8	2,9	0.023637
US National	3 wk ahead	Bin	percent	2,9	3	0.021998
US National	3 wk ahead	Bin	percent	3	3,1	0.02047
US National	3 wk ahead	Bin	percent	3,1	3,2	0.01906
US National	3 wk ahead	Bin	percent	3,2	3,3	0.017762
US National	3 wk ahead	Bin	percent	3,3	3,4	0.016564
US National	3 wk ahead	Bin	percent	3,4	3,5	0.015453
US National	3 wk ahead	Bin	percent	3,5	3,6	0.014417999999999999
US National	3 wk ahead	Bin	percent	3,6	3,7	0.013453
US National	3 wk ahead	Bin	percent	3,7	3,8	0.012558999999999999
US National	3 wk ahead	Bin	percent	3,8	3,9	0.011739
US National	3 wk ahead	Bin	percent	3,9	4	0.010995999999999999
US National	3 wk ahead	Bin	percent	4	4,1	0.010334999999999999
US National	3 wk ahead	Bin	percent	4,1	4,2	0.009755999999999999
US National	3 wk ahead	Bin	percent	4,2	4,3	0.009252999999999999
US National	3 wk ahead	Bin	percent	4,3	4,4	0.008817
US National	3 wk ahead	Bin	percent	4,4	4,5	0.008433999999999999
US National	3 wk ahead	Bin	percent	4,5	4,6	0.008087
US National	3 wk ahead	Bin	percent	4,6	4,7	0.007761
US National	3 wk ahead	Bin	percent	4,7	4,8	0.007442
US National	3 wk ahead	Bin	percent	4,8	4,9	0.007122
US National	3 wk ahead	Bin	percent	4,9	5	0.006797999999999999
US National	3 wk ahead	Bin	percent	5	5,1	0.0064719999999999995
US National	3 wk ahead	Bin	percent	5,1	5,2	0.00615
US National	3 wk ahead	Bin	percent	5,2	5,3	0.00584
US National	3 wk ahead	Bin	percent	5,3	5,4	0.005549
US National	3 wk ahead	Bin	percent	5,4	5,5	0.005281999999999999
US National	3 wk ahead	Bin	percent	5,5	5,6	0.005039999999999999
US National	3 wk ahead	Bin	percent	5,6	5,7	0.00482
US National	3 wk ahead	Bin	percent	5,7	5,8	0.004615
US National	3 wk ahead	Bin	percent	5,8	5,9	0.004417
US National	3 wk ahead	Bin	percent	5,9	6	0.004216
US National	3 wk ahead	Bin	percent	6	6,1	0.004
US National	3 wk ahead	Bin	percent	6,1	6,2	0.003763
US National	3 wk ahead	Bin	percent	6,2	6,3	0.0034999999999999996
US National	3 wk ahead	Bin	percent	6,3	6,4	0.003209
US National	3 wk ahead	Bin	percent	6,4	6,5	0.002894
US National	3 wk ahead	Bin	percent	6,5	6,6	0.002562
US National	3 wk ahead	Bin	percent	6,6	6,7	0.002226
US National	3 wk ahead	Bin	percent	6,7	6,8	0.001901
US National	3 wk ahead	Bin	percent	6,8	6,9	0.001602
US National	3 wk ahead	Bin	percent	6,9	7	0.001344
US National	3 wk ahead	Bin	percent	7	7,1	0.001138
US National	3 wk ahead	Bin	percent	7,1	7,2	0.00099
US National	3 wk ahead	Bin	percent	7,2	7,3	0.0008979999999999999
US National	3 wk ahead	Bin	percent	7,3	7,4	0.000855
US National	3 wk ahead	Bin	percent	7,4	7,5	0.000848
US National	3 wk ahead	Bin	percent	7,5	7,6	0.000861
US National	3 wk ahead	Bin	percent	7,6	7,7	0.000877
US National	3 wk ahead	Bin	percent	7,7	7,8	0.000882
US National	3 wk ahead	Bin	percent	7,8	7,9	0.000864
US National	3 wk ahead	Bin	percent	7,9	8	0.000819
US National	3 wk ahead	Bin	percent	8	8,1	0.000749
US National	3 wk ahead	Bin	percent	8,1	8,2	0.000661
US National	3 wk ahead	Bin	percent	8,2	8,3	0.000565
US National	3 wk ahead	Bin	percent	8,3	8,4	0.00047099999999999996
US National	3 wk ahead	Bin	percent	8,4	8,5	0.00039099999999999996
US National	3 wk ahead	Bin	percent	8,5	8,6	0.00033299999999999996
US National	3 wk ahead	Bin	percent	8,6	8,7	0.00030399999999999996
US National	3 wk ahead	Bin	percent	8,7	8,8	0.000306
US National	3 wk ahead	Bin	percent	8,8	8,9	0.00033999999999999997
US National	3 wk ahead	Bin	percent	8,9	9	0.000401
US National	3 wk ahead	Bin	percent	9	9,1	0.000484
US National	3 wk ahead	Bin	percent	9,1	9,2	0.000578
US National	3 wk ahead	Bin	percent	9,2	9,3	0.0006709999999999999
US National	3 wk ahead	Bin	percent	9,3	9,4	0.000753
US National	3 wk ahead	Bin	percent	9,4	9,5	0.000811
US National	3 wk ahead	Bin	percent	9,5	9,6	0.000837
US National	3 wk ahead	Bin	percent	9,6	9,7	0.000828
US National	3 wk ahead	Bin	percent	9,7	9,8	0.000784
US National	3 wk ahead	Bin	percent	9,8	9,9	0.00071
US National	3 wk ahead	Bin	percent	9,9	10	0.000616
US National	3 wk ahead	Bin	percent	10	10,1	0.000511
US National	3 wk ahead	Bin	percent	10,1	10,2	0.000406
US National	3 wk ahead	Bin	percent	10,2	10,3	0.000309
US National	3 wk ahead	Bin	percent	10,3	10,4	0.000225
US National	3 wk ahead	Bin	percent	10,4	10,5	0.000156
US National	3 wk ahead	Bin	percent	10,5	10,6	0.000104
US National	3 wk ahead	Bin	percent	10,6	10,7	0.00006599999999999999
US National	3 wk ahead	Bin	percent	10,7	10,8	0.000041
US National	3 wk ahead	Bin	percent	10,8	10,9	0.000024
US National	3 wk ahead	Bin	percent	10,9	11	0.000013
US National	3 wk ahead	Bin	percent	11	11,1	7.e-6
US National	3 wk ahead	Bin	percent	11,1	11,2	4.e-6
US National	3 wk ahead	Bin	percent	11,2	11,3	2.e-6
US National	3 wk ahead	Bin	percent	11,3	11,4	1.e-6
US National	3 wk ahead	Bin	percent	11,4	11,5	0.
US National	3 wk ahead	Bin	percent	11,5	11,6	0.
US National	3 wk ahead	Bin	percent	11,6	11,7	0.
US National	3 wk ahead	Bin	percent	11,7	11,8	0.
US National	3 wk ahead	Bin	percent	11,8	11,9	0.
US National	3 wk ahead	Bin	percent	11,9	12	0.
US National	3 wk ahead	Bin	percent	12	12,1	0.
US National	3 wk ahead	Bin	percent	12,1	12,2	0.
US National	3 wk ahead	Bin	percent	12,2	12,3	0.
US National	3 wk ahead	Bin	percent	12,3	12,4	0.
US National	3 wk ahead	Bin	percent	12,4	12,5	0.
US National	3 wk ahead	Bin	percent	12,5	12,6	0.
US National	3 wk ahead	Bin	percent	12,6	12,7	0.
US National	3 wk ahead	Bin	percent	12,7	12,8	0.
US National	3 wk ahead	Bin	percent	12,8	12,9	0.
US National	3 wk ahead	Bin	percent	12,9	13	0.
US National	3 wk ahead	Bin	percent	13	100	0.
US National	4 wk ahead	Point	percent	NA	NA	3.0666
US National	4 wk ahead	Bin	percent	0	0,1	0.004618
US National	4 wk ahead	Bin	percent	0,1	0,2	0.005415
US National	4 wk ahead	Bin	percent	0,2	0,3	0.00629
US National	4 wk ahead	Bin	percent	0,3	0,4	0.007234999999999999
US National	4 wk ahead	Bin	percent	0,4	0,5	0.008244999999999999
US National	4 wk ahead	Bin	percent	0,5	0,6	0.009309999999999999
US National	4 wk ahead	Bin	percent	0,6	0,7	0.010417
US National	4 wk ahead	Bin	percent	0,7	0,8	0.011552
US National	4 wk ahead	Bin	percent	0,8	0,9	0.012700999999999999
US National	4 wk ahead	Bin	percent	0,9	1	0.013845
US National	4 wk ahead	Bin	percent	1	1,1	0.014969
US National	4 wk ahead	Bin	percent	1,1	1,2	0.016054
US National	4 wk ahead	Bin	percent	1,2	1,3	0.017084
US National	4 wk ahead	Bin	percent	1,3	1,4	0.018042
US National	4 wk ahead	Bin	percent	1,4	1,5	0.018916
US National	4 wk ahead	Bin	percent	1,5	1,6	0.019691999999999998
US National	4 wk ahead	Bin	percent	1,6	1,7	0.020361
US National	4 wk ahead	Bin	percent	1,7	1,8	0.020915
US National	4 wk ahead	Bin	percent	1,8	1,9	0.021349
US National	4 wk ahead	Bin	percent	1,9	2	0.021661
US National	4 wk ahead	Bin	percent	2	2,1	0.021849999999999998
US National	4 wk ahead	Bin	percent	2,1	2,2	0.021918999999999998
US National	4 wk ahead	Bin	percent	2,2	2,3	0.021872
US National	4 wk ahead	Bin	percent	2,3	2,4	0.021713
US National	4 wk ahead	Bin	percent	2,4	2,5	0.02145
US National	4 wk ahead	Bin	percent	2,5	2,6	0.021091
US National	4 wk ahead	Bin	percent	2,6	2,7	0.020647
US National	4 wk ahead	Bin	percent	2,7	2,8	0.020127
US National	4 wk ahead	Bin	percent	2,8	2,9	0.019542
US National	4 wk ahead	Bin	percent	2,9	3	0.018903
US National	4 wk ahead	Bin	percent	3	3,1	0.018223
US National	4 wk ahead	Bin	percent	3,1	3,2	0.017514
US National	4 wk ahead	Bin	percent	3,2	3,3	0.016786
US National	4 wk ahead	Bin	percent	3,3	3,4	0.016051
US National	4 wk ahead	Bin	percent	3,4	3,5	0.015321
US National	4 wk ahead	Bin	percent	3,5	3,6	0.014603
US National	4 wk ahead	Bin	percent	3,6	3,7	0.013908
US National	4 wk ahead	Bin	percent	3,7	3,8	0.013241999999999999
US National	4 wk ahead	Bin	percent	3,8	3,9	0.01261
US National	4 wk ahead	Bin	percent	3,9	4	0.012017
US National	4 wk ahead	Bin	percent	4	4,1	0.011465
US National	4 wk ahead	Bin	percent	4,1	4,2	0.010955999999999999
US National	4 wk ahead	Bin	percent	4,2	4,3	0.01049
US National	4 wk ahead	Bin	percent	4,3	4,4	0.010064
US National	4 wk ahead	Bin	percent	4,4	4,5	0.009677
US National	4 wk ahead	Bin	percent	4,5	4,6	0.009323999999999999
US National	4 wk ahead	Bin	percent	4,6	4,7	0.009002
US National	4 wk ahead	Bin	percent	4,7	4,8	0.008706
US National	4 wk ahead	Bin	percent	4,8	4,9	0.008433
US National	4 wk ahead	Bin	percent	4,9	5	0.008177
US National	4 wk ahead	Bin	percent	5	5,1	0.007935
US National	4 wk ahead	Bin	percent	5,1	5,2	0.007703
US National	4 wk ahead	Bin	percent	5,2	5,3	0.007477999999999999
US National	4 wk ahead	Bin	percent	5,3	5,4	0.007258
US National	4 wk ahead	Bin	percent	5,4	5,5	0.007039999999999999
US National	4 wk ahead	Bin	percent	5,5	5,6	0.0068249999999999995
US National	4 wk ahead	Bin	percent	5,6	5,7	0.006612
US National	4 wk ahead	Bin	percent	5,7	5,8	0.006401
US National	4 wk ahead	Bin	percent	5,8	5,9	0.006192
US National	4 wk ahead	Bin	percent	5,9	6	0.005987999999999999
US National	4 wk ahead	Bin	percent	6	6,1	0.00579
US National	4 wk ahead	Bin	percent	6,1	6,2	0.005599
US National	4 wk ahead	Bin	percent	6,2	6,3	0.005416
US National	4 wk ahead	Bin	percent	6,3	6,4	0.005242999999999999
US National	4 wk ahead	Bin	percent	6,4	6,5	0.005081
US National	4 wk ahead	Bin	percent	6,5	6,6	0.0049299999999999995
US National	4 wk ahead	Bin	percent	6,6	6,7	0.004789
US National	4 wk ahead	Bin	percent	6,7	6,8	0.004658
US National	4 wk ahead	Bin	percent	6,8	6,9	0.004536999999999999
US National	4 wk ahead	Bin	percent	6,9	7	0.004423
US National	4 wk ahead	Bin	percent	7	7,1	0.004314999999999999
US National	4 wk ahead	Bin	percent	7,1	7,2	0.004212
US National	4 wk ahead	Bin	percent	7,2	7,3	0.00411
US National	4 wk ahead	Bin	percent	7,3	7,4	0.00401
US National	4 wk ahead	Bin	percent	7,4	7,5	0.003908
US National	4 wk ahead	Bin	percent	7,5	7,6	0.003805
US National	4 wk ahead	Bin	percent	7,6	7,7	0.0036999999999999997
US National	4 wk ahead	Bin	percent	7,7	7,8	0.003593
US National	4 wk ahead	Bin	percent	7,8	7,9	0.003483
US National	4 wk ahead	Bin	percent	7,9	8	0.0033729999999999997
US National	4 wk ahead	Bin	percent	8	8,1	0.003264
US National	4 wk ahead	Bin	percent	8,1	8,2	0.003156
US National	4 wk ahead	Bin	percent	8,2	8,3	0.003052
US National	4 wk ahead	Bin	percent	8,3	8,4	0.002953
US National	4 wk ahead	Bin	percent	8,4	8,5	0.002862
US National	4 wk ahead	Bin	percent	8,5	8,6	0.002778
US National	4 wk ahead	Bin	percent	8,6	8,7	0.0027029999999999997
US National	4 wk ahead	Bin	percent	8,7	8,8	0.0026379999999999997
US National	4 wk ahead	Bin	percent	8,8	8,9	0.002582
US National	4 wk ahead	Bin	percent	8,9	9	0.0025369999999999998
US National	4 wk ahead	Bin	percent	9	9,1	0.002499
US National	4 wk ahead	Bin	percent	9,1	9,2	0.00247
US National	4 wk ahead	Bin	percent	9,2	9,3	0.002446
US National	4 wk ahead	Bin	percent	9,3	9,4	0.0024259999999999998
US National	4 wk ahead	Bin	percent	9,4	9,5	0.0024089999999999997
US National	4 wk ahead	Bin	percent	9,5	9,6	0.002392
US National	4 wk ahead	Bin	percent	9,6	9,7	0.002372
US National	4 wk ahead	Bin	percent	9,7	9,8	0.002349
US National	4 wk ahead	Bin	percent	9,8	9,9	0.00232
US National	4 wk ahead	Bin	percent	9,9	10	0.0022849999999999997
US National	4 wk ahead	Bin	percent	10	10,1	0.002241
US National	4 wk ahead	Bin	percent	10,1	10,2	0.002188
US National	4 wk ahead	Bin	percent	10,2	10,3	0.002127
US National	4 wk ahead	Bin	percent	10,3	10,4	0.002058
US National	4 wk ahead	Bin	percent	10,4	10,5	0.001981
US National	4 wk ahead	Bin	percent	10,5	10,6	0.0018969999999999998
US National	4 wk ahead	Bin	percent	10,6	10,7	0.001808
US National	4 wk ahead	Bin	percent	10,7	10,8	0.001715
US National	4 wk ahead	Bin	percent	10,8	10,9	0.001619
US National	4 wk ahead	Bin	percent	10,9	11	0.0015229999999999998
US National	4 wk ahead	Bin	percent	11	11,1	0.001428
US National	4 wk ahead	Bin	percent	11,1	11,2	0.001334
US National	4 wk ahead	Bin	percent	11,2	11,3	0.001243
US National	4 wk ahead	Bin	percent	11,3	11,4	0.001155
US National	4 wk ahead	Bin	percent	11,4	11,5	0.001072
US National	4 wk ahead	Bin	percent	11,5	11,6	0.0009939999999999999
US National	4 wk ahead	Bin	percent	11,6	11,7	0.0009199999999999999
US National	4 wk ahead	Bin	percent	11,7	11,8	0.000851
US National	4 wk ahead	Bin	percent	11,8	11,9	0.0007869999999999999
US National	4 wk ahead	Bin	percent	11,9	12	0.000727
US National	4 wk ahead	Bin	percent	12	12,1	0.000673
US National	4 wk ahead	Bin	percent	12,1	12,2	0.000624
US National	4 wk ahead	Bin	percent	12,2	12,3	0.00058
US National	4 wk ahead	Bin	percent	12,3	12,4	0.0005409999999999999
US National	4 wk ahead	Bin	percent	12,4	12,5	0.000508
US National	4 wk ahead	Bin	percent	12,5	12,6	0.00047999999999999996
US National	4 wk ahead	Bin	percent	12,6	12,7	0.000459
US National	4 wk ahead	Bin	percent	12,7	12,8	0.00044199999999999996
US National	4 wk ahead	Bin	percent	12,8	12,9	0.000432
US National	4 wk ahead	Bin	percent	12,9	13	0.00042699999999999997
US National	4 wk ahead	Bin	percent	13	100	0.019913
