# Supplementary material for: Use of daily Internet search query data improves real-time projections of influenza epidemics
Source: J R Soc Interface. 2018 Oct 10;15(147):20180220. doi: 10.1098/rsif.2018.0220 (PMC6228485; doi:10.1098/rsif.2018.0220)
Supplement: Computer code and results [file rsif20180220supp3.gz › Code-and-results/mss-15-wikiWEEK/4-15_paramrep.txt]

{"LL"	{97.95182196729226	197.0556659124263	402.55225911113365	471.00656285192025}}
{"DD"	{2.548738810428639	4.366990844164961	5.90210124514048	6.401476618612655}}
{"R0max"	{1.3842669184410399	1.613600891725908	2.226632707798644	2.869997777178562}}
{"R0min"	{0.8492957278144626	0.9557821159446663	1.09850007015452	1.1520759410070556}}
{"Inf"	{602.0110162427857	1104.2429850814174	1519.355026139524	1671.8699863197105}}
{"Sus"	{59147.62791167212	62747.66835813199	68877.85629507857	77068.42248985103}}
{"R0(t)"	{1.1898239621081497	1.3168562079675454	1.6069948081112437	1.8334524243367536}}
{"Reff"	{0.7764367741364809	0.8587051911434084	1.0638112516835079	1.2651917538159245}}
