# Supplementary material for: Use of daily Internet search query data improves real-time projections of influenza epidemics
Source: J R Soc Interface. 2018 Oct 10;15(147):20180220. doi: 10.1098/rsif.2018.0220 (PMC6228485; doi:10.1098/rsif.2018.0220)
Supplement: Computer code and results [file rsif20180220supp3.gz › Code-and-results/mss-15-wikiWEEK/3-11_paramrep.txt]

{"LL"	{28.276836953973287	158.4535100825315	367.83293393597876	459.40682909586906}}
{"DD"	{2.9571412058644126	4.3803502499581874	5.682144235460842	6.6004256614959145}}
{"R0max"	{1.4159673346073984	1.876428973147489	2.620905481193565	2.9644214171604633}}
{"R0min"	{0.8504921246615381	0.9071171566406772	1.05610994713205	1.1326800317055203}}
{"Inf"	{834.7149551843136	1198.353796145828	1554.909919814002	1792.0990484217768}}
{"Sus"	{63231.933378878326	66782.93634943143	74347.30552521661	89154.44752808937}}
{"R0(t)"	{1.1941265311036746	1.3528558347874438	1.6782771099395632	1.8556774594853132}}
{"Reff"	{0.8463187978110293	1.0045648360721828	1.1628264188021835	1.2867757944033302}}
