# Supplementary material for: Use of daily Internet search query data improves real-time projections of influenza epidemics
Source: J R Soc Interface. 2018 Oct 10;15(147):20180220. doi: 10.1098/rsif.2018.0220 (PMC6228485; doi:10.1098/rsif.2018.0220)
Supplement: Computer code and results [file rsif20180220supp3.gz › Code-and-results/mss-15-wikiWEEK/2011-EW14.csv]

Location	Target	Type	Unit	Bin_start_incl	Bin_end_notincl	Value
US National	1 wk ahead	Point	percent	NA	NA	1.8000000000000003
US National	1 wk ahead	Bin	percent	0	0,1	0.
US National	1 wk ahead	Bin	percent	0,1	0,2	0.
US National	1 wk ahead	Bin	percent	0,2	0,3	0.
US National	1 wk ahead	Bin	percent	0,3	0,4	0.
US National	1 wk ahead	Bin	percent	0,4	0,5	0.
US National	1 wk ahead	Bin	percent	0,5	0,6	0.
US National	1 wk ahead	Bin	percent	0,6	0,7	0.
US National	1 wk ahead	Bin	percent	0,7	0,8	0.
US National	1 wk ahead	Bin	percent	0,8	0,9	1.e-6
US National	1 wk ahead	Bin	percent	0,9	1	0.000039
US National	1 wk ahead	Bin	percent	1	1,1	0.000816
US National	1 wk ahead	Bin	percent	1,1	1,2	0.0060019999999999995
US National	1 wk ahead	Bin	percent	1,2	1,3	0.018031
US National	1 wk ahead	Bin	percent	1,3	1,4	0.03204
US National	1 wk ahead	Bin	percent	1,4	1,5	0.048427
US National	1 wk ahead	Bin	percent	1,5	1,6	0.053918999999999995
US National	1 wk ahead	Bin	percent	1,6	1,7	0.05686
US National	1 wk ahead	Bin	percent	1,7	1,8	0.104209
US National	1 wk ahead	Bin	percent	1,8	1,9	0.16550499999999999
US National	1 wk ahead	Bin	percent	1,9	2	0.156531
US National	1 wk ahead	Bin	percent	2	2,1	0.106152
US National	1 wk ahead	Bin	percent	2,1	2,2	0.065986
US National	1 wk ahead	Bin	percent	2,2	2,3	0.049835
US National	1 wk ahead	Bin	percent	2,3	2,4	0.037977
US National	1 wk ahead	Bin	percent	2,4	2,5	0.032007
US National	1 wk ahead	Bin	percent	2,5	2,6	0.024145999999999997
US National	1 wk ahead	Bin	percent	2,6	2,7	0.010158
US National	1 wk ahead	Bin	percent	2,7	2,8	0.001825
US National	1 wk ahead	Bin	percent	2,8	2,9	0.00011999999999999999
US National	1 wk ahead	Bin	percent	2,9	3	4.9999999999999996e-6
US National	1 wk ahead	Bin	percent	3	3,1	0.000117
US National	1 wk ahead	Bin	percent	3,1	3,2	0.00165
US National	1 wk ahead	Bin	percent	3,2	3,3	0.007718999999999999
US National	1 wk ahead	Bin	percent	3,3	3,4	0.012173
US National	1 wk ahead	Bin	percent	3,4	3,5	0.006509
US National	1 wk ahead	Bin	percent	3,5	3,6	0.00117
US National	1 wk ahead	Bin	percent	3,6	3,7	0.00007
US National	1 wk ahead	Bin	percent	3,7	3,8	1.e-6
US National	1 wk ahead	Bin	percent	3,8	3,9	0.
US National	1 wk ahead	Bin	percent	3,9	4	0.
US National	1 wk ahead	Bin	percent	4	4,1	0.
US National	1 wk ahead	Bin	percent	4,1	4,2	0.
US National	1 wk ahead	Bin	percent	4,2	4,3	0.
US National	1 wk ahead	Bin	percent	4,3	4,4	0.
US National	1 wk ahead	Bin	percent	4,4	4,5	0.
US National	1 wk ahead	Bin	percent	4,5	4,6	0.
US National	1 wk ahead	Bin	percent	4,6	4,7	0.
US National	1 wk ahead	Bin	percent	4,7	4,8	0.
US National	1 wk ahead	Bin	percent	4,8	4,9	0.
US National	1 wk ahead	Bin	percent	4,9	5	0.
US National	1 wk ahead	Bin	percent	5	5,1	0.
US National	1 wk ahead	Bin	percent	5,1	5,2	0.
US National	1 wk ahead	Bin	percent	5,2	5,3	0.
US National	1 wk ahead	Bin	percent	5,3	5,4	0.
US National	1 wk ahead	Bin	percent	5,4	5,5	0.
US National	1 wk ahead	Bin	percent	5,5	5,6	0.
US National	1 wk ahead	Bin	percent	5,6	5,7	0.
US National	1 wk ahead	Bin	percent	5,7	5,8	0.
US National	1 wk ahead	Bin	percent	5,8	5,9	0.
US National	1 wk ahead	Bin	percent	5,9	6	0.
US National	1 wk ahead	Bin	percent	6	6,1	0.
US National	1 wk ahead	Bin	percent	6,1	6,2	0.
US National	1 wk ahead	Bin	percent	6,2	6,3	0.
US National	1 wk ahead	Bin	percent	6,3	6,4	0.
US National	1 wk ahead	Bin	percent	6,4	6,5	0.
US National	1 wk ahead	Bin	percent	6,5	6,6	0.
US National	1 wk ahead	Bin	percent	6,6	6,7	0.
US National	1 wk ahead	Bin	percent	6,7	6,8	0.
US National	1 wk ahead	Bin	percent	6,8	6,9	0.
US National	1 wk ahead	Bin	percent	6,9	7	0.
US National	1 wk ahead	Bin	percent	7	7,1	0.
US National	1 wk ahead	Bin	percent	7,1	7,2	0.
US National	1 wk ahead	Bin	percent	7,2	7,3	0.
US National	1 wk ahead	Bin	percent	7,3	7,4	0.
US National	1 wk ahead	Bin	percent	7,4	7,5	0.
US National	1 wk ahead	Bin	percent	7,5	7,6	0.
US National	1 wk ahead	Bin	percent	7,6	7,7	0.
US National	1 wk ahead	Bin	percent	7,7	7,8	0.
US National	1 wk ahead	Bin	percent	7,8	7,9	0.
US National	1 wk ahead	Bin	percent	7,9	8	0.
US National	1 wk ahead	Bin	percent	8	8,1	0.
US National	1 wk ahead	Bin	percent	8,1	8,2	0.
US National	1 wk ahead	Bin	percent	8,2	8,3	0.
US National	1 wk ahead	Bin	percent	8,3	8,4	0.
US National	1 wk ahead	Bin	percent	8,4	8,5	0.
US National	1 wk ahead	Bin	percent	8,5	8,6	0.
US National	1 wk ahead	Bin	percent	8,6	8,7	0.
US National	1 wk ahead	Bin	percent	8,7	8,8	0.
US National	1 wk ahead	Bin	percent	8,8	8,9	0.
US National	1 wk ahead	Bin	percent	8,9	9	0.
US National	1 wk ahead	Bin	percent	9	9,1	0.
US National	1 wk ahead	Bin	percent	9,1	9,2	0.
US National	1 wk ahead	Bin	percent	9,2	9,3	0.
US National	1 wk ahead	Bin	percent	9,3	9,4	0.
US National	1 wk ahead	Bin	percent	9,4	9,5	0.
US National	1 wk ahead	Bin	percent	9,5	9,6	0.
US National	1 wk ahead	Bin	percent	9,6	9,7	0.
US National	1 wk ahead	Bin	percent	9,7	9,8	0.
US National	1 wk ahead	Bin	percent	9,8	9,9	0.
US National	1 wk ahead	Bin	percent	9,9	10	0.
US National	1 wk ahead	Bin	percent	10	10,1	0.
US National	1 wk ahead	Bin	percent	10,1	10,2	0.
US National	1 wk ahead	Bin	percent	10,2	10,3	0.
US National	1 wk ahead	Bin	percent	10,3	10,4	0.
US National	1 wk ahead	Bin	percent	10,4	10,5	0.
US National	1 wk ahead	Bin	percent	10,5	10,6	0.
US National	1 wk ahead	Bin	percent	10,6	10,7	0.
US National	1 wk ahead	Bin	percent	10,7	10,8	0.
US National	1 wk ahead	Bin	percent	10,8	10,9	0.
US National	1 wk ahead	Bin	percent	10,9	11	0.
US National	1 wk ahead	Bin	percent	11	11,1	0.
US National	1 wk ahead	Bin	percent	11,1	11,2	0.
US National	1 wk ahead	Bin	percent	11,2	11,3	0.
US National	1 wk ahead	Bin	percent	11,3	11,4	0.
US National	1 wk ahead	Bin	percent	11,4	11,5	0.
US National	1 wk ahead	Bin	percent	11,5	11,6	0.
US National	1 wk ahead	Bin	percent	11,6	11,7	0.
US National	1 wk ahead	Bin	percent	11,7	11,8	0.
US National	1 wk ahead	Bin	percent	11,8	11,9	0.
US National	1 wk ahead	Bin	percent	11,9	12	0.
US National	1 wk ahead	Bin	percent	12	12,1	0.
US National	1 wk ahead	Bin	percent	12,1	12,2	0.
US National	1 wk ahead	Bin	percent	12,2	12,3	0.
US National	1 wk ahead	Bin	percent	12,3	12,4	0.
US National	1 wk ahead	Bin	percent	12,4	12,5	0.
US National	1 wk ahead	Bin	percent	12,5	12,6	0.
US National	1 wk ahead	Bin	percent	12,6	12,7	0.
US National	1 wk ahead	Bin	percent	12,7	12,8	0.
US National	1 wk ahead	Bin	percent	12,8	12,9	0.
US National	1 wk ahead	Bin	percent	12,9	13	0.
US National	1 wk ahead	Bin	percent	13	100	0.
US National	2 wk ahead	Point	percent	NA	NA	1.591
US National	2 wk ahead	Bin	percent	0	0,1	4.9999999999999996e-6
US National	2 wk ahead	Bin	percent	0,1	0,2	0.000029999999999999997
US National	2 wk ahead	Bin	percent	0,2	0,3	0.000137
US National	2 wk ahead	Bin	percent	0,3	0,4	0.0004969999999999999
US National	2 wk ahead	Bin	percent	0,4	0,5	0.0014609999999999998
US National	2 wk ahead	Bin	percent	0,5	0,6	0.0035849999999999996
US National	2 wk ahead	Bin	percent	0,6	0,7	0.0075829999999999995
US National	2 wk ahead	Bin	percent	0,7	0,8	0.014105999999999999
US National	2 wk ahead	Bin	percent	0,8	0,9	0.023344999999999998
US National	2 wk ahead	Bin	percent	0,9	1	0.034807
US National	2 wk ahead	Bin	percent	1	1,1	0.047633999999999996
US National	2 wk ahead	Bin	percent	1,1	1,2	0.060822999999999995
US National	2 wk ahead	Bin	percent	1,2	1,3	0.072647
US National	2 wk ahead	Bin	percent	1,3	1,4	0.080442
US National	2 wk ahead	Bin	percent	1,4	1,5	0.082023
US National	2 wk ahead	Bin	percent	1,5	1,6	0.077471
US National	2 wk ahead	Bin	percent	1,6	1,7	0.069033
US National	2 wk ahead	Bin	percent	1,7	1,8	0.059148
US National	2 wk ahead	Bin	percent	1,8	1,9	0.048892
US National	2 wk ahead	Bin	percent	1,9	2	0.038328
US National	2 wk ahead	Bin	percent	2	2,1	0.027857999999999997
US National	2 wk ahead	Bin	percent	2,1	2,2	0.018855999999999998
US National	2 wk ahead	Bin	percent	2,2	2,3	0.012813999999999999
US National	2 wk ahead	Bin	percent	2,3	2,4	0.009967
US National	2 wk ahead	Bin	percent	2,4	2,5	0.009252
US National	2 wk ahead	Bin	percent	2,5	2,6	0.009614
US National	2 wk ahead	Bin	percent	2,6	2,7	0.01061
US National	2 wk ahead	Bin	percent	2,7	2,8	0.011689
US National	2 wk ahead	Bin	percent	2,8	2,9	0.011996
US National	2 wk ahead	Bin	percent	2,9	3	0.011250999999999999
US National	2 wk ahead	Bin	percent	3	3,1	0.009996
US National	2 wk ahead	Bin	percent	3,1	3,2	0.008766999999999999
US National	2 wk ahead	Bin	percent	3,2	3,3	0.007660999999999999
US National	2 wk ahead	Bin	percent	3,3	3,4	0.006731999999999999
US National	2 wk ahead	Bin	percent	3,4	3,5	0.006147
US National	2 wk ahead	Bin	percent	3,5	3,6	0.005826
US National	2 wk ahead	Bin	percent	3,6	3,7	0.005546
US National	2 wk ahead	Bin	percent	3,7	3,8	0.005451
US National	2 wk ahead	Bin	percent	3,8	3,9	0.005918
US National	2 wk ahead	Bin	percent	3,9	4	0.0070469999999999994
US National	2 wk ahead	Bin	percent	4	4,1	0.008690999999999999
US National	2 wk ahead	Bin	percent	4,1	4,2	0.010615
US National	2 wk ahead	Bin	percent	4,2	4,3	0.012131999999999999
US National	2 wk ahead	Bin	percent	4,3	4,4	0.012088999999999999
US National	2 wk ahead	Bin	percent	4,4	4,5	0.009921
US National	2 wk ahead	Bin	percent	4,5	4,6	0.006475
US National	2 wk ahead	Bin	percent	4,6	4,7	0.0032949999999999998
US National	2 wk ahead	Bin	percent	4,7	4,8	0.001294
US National	2 wk ahead	Bin	percent	4,8	4,9	0.00039799999999999997
US National	2 wk ahead	Bin	percent	4,9	5	0.000138
US National	2 wk ahead	Bin	percent	5	5,1	0.00019899999999999999
US National	2 wk ahead	Bin	percent	5,1	5,2	0.000523
US National	2 wk ahead	Bin	percent	5,2	5,3	0.0011099999999999999
US National	2 wk ahead	Bin	percent	5,3	5,4	0.001774
US National	2 wk ahead	Bin	percent	5,4	5,5	0.002129
US National	2 wk ahead	Bin	percent	5,5	5,6	0.0019199999999999998
US National	2 wk ahead	Bin	percent	5,6	5,7	0.0013
US National	2 wk ahead	Bin	percent	5,7	5,8	0.000661
US National	2 wk ahead	Bin	percent	5,8	5,9	0.000252
US National	2 wk ahead	Bin	percent	5,9	6	0.000072
US National	2 wk ahead	Bin	percent	6	6,1	0.000016
US National	2 wk ahead	Bin	percent	6,1	6,2	3.e-6
US National	2 wk ahead	Bin	percent	6,2	6,3	0.
US National	2 wk ahead	Bin	percent	6,3	6,4	0.
US National	2 wk ahead	Bin	percent	6,4	6,5	0.
US National	2 wk ahead	Bin	percent	6,5	6,6	0.
US National	2 wk ahead	Bin	percent	6,6	6,7	0.
US National	2 wk ahead	Bin	percent	6,7	6,8	0.
US National	2 wk ahead	Bin	percent	6,8	6,9	0.
US National	2 wk ahead	Bin	percent	6,9	7	0.
US National	2 wk ahead	Bin	percent	7	7,1	0.
US National	2 wk ahead	Bin	percent	7,1	7,2	0.
US National	2 wk ahead	Bin	percent	7,2	7,3	0.
US National	2 wk ahead	Bin	percent	7,3	7,4	0.
US National	2 wk ahead	Bin	percent	7,4	7,5	0.
US National	2 wk ahead	Bin	percent	7,5	7,6	0.
US National	2 wk ahead	Bin	percent	7,6	7,7	0.
US National	2 wk ahead	Bin	percent	7,7	7,8	0.
US National	2 wk ahead	Bin	percent	7,8	7,9	0.
US National	2 wk ahead	Bin	percent	7,9	8	0.
US National	2 wk ahead	Bin	percent	8	8,1	0.
US National	2 wk ahead	Bin	percent	8,1	8,2	0.
US National	2 wk ahead	Bin	percent	8,2	8,3	0.
US National	2 wk ahead	Bin	percent	8,3	8,4	0.
US National	2 wk ahead	Bin	percent	8,4	8,5	0.
US National	2 wk ahead	Bin	percent	8,5	8,6	0.
US National	2 wk ahead	Bin	percent	8,6	8,7	0.
US National	2 wk ahead	Bin	percent	8,7	8,8	0.
US National	2 wk ahead	Bin	percent	8,8	8,9	0.
US National	2 wk ahead	Bin	percent	8,9	9	0.
US National	2 wk ahead	Bin	percent	9	9,1	0.
US National	2 wk ahead	Bin	percent	9,1	9,2	0.
US National	2 wk ahead	Bin	percent	9,2	9,3	0.
US National	2 wk ahead	Bin	percent	9,3	9,4	0.
US National	2 wk ahead	Bin	percent	9,4	9,5	0.
US National	2 wk ahead	Bin	percent	9,5	9,6	0.
US National	2 wk ahead	Bin	percent	9,6	9,7	0.
US National	2 wk ahead	Bin	percent	9,7	9,8	0.
US National	2 wk ahead	Bin	percent	9,8	9,9	0.
US National	2 wk ahead	Bin	percent	9,9	10	0.
US National	2 wk ahead	Bin	percent	10	10,1	0.
US National	2 wk ahead	Bin	percent	10,1	10,2	0.
US National	2 wk ahead	Bin	percent	10,2	10,3	0.
US National	2 wk ahead	Bin	percent	10,3	10,4	0.
US National	2 wk ahead	Bin	percent	10,4	10,5	0.
US National	2 wk ahead	Bin	percent	10,5	10,6	0.
US National	2 wk ahead	Bin	percent	10,6	10,7	0.
US National	2 wk ahead	Bin	percent	10,7	10,8	0.
US National	2 wk ahead	Bin	percent	10,8	10,9	0.
US National	2 wk ahead	Bin	percent	10,9	11	0.
US National	2 wk ahead	Bin	percent	11	11,1	0.
US National	2 wk ahead	Bin	percent	11,1	11,2	0.
US National	2 wk ahead	Bin	percent	11,2	11,3	0.
US National	2 wk ahead	Bin	percent	11,3	11,4	0.
US National	2 wk ahead	Bin	percent	11,4	11,5	0.
US National	2 wk ahead	Bin	percent	11,5	11,6	0.
US National	2 wk ahead	Bin	percent	11,6	11,7	0.
US National	2 wk ahead	Bin	percent	11,7	11,8	0.
US National	2 wk ahead	Bin	percent	11,8	11,9	0.
US National	2 wk ahead	Bin	percent	11,9	12	0.
US National	2 wk ahead	Bin	percent	12	12,1	0.
US National	2 wk ahead	Bin	percent	12,1	12,2	0.
US National	2 wk ahead	Bin	percent	12,2	12,3	0.
US National	2 wk ahead	Bin	percent	12,3	12,4	0.
US National	2 wk ahead	Bin	percent	12,4	12,5	0.
US National	2 wk ahead	Bin	percent	12,5	12,6	0.
US National	2 wk ahead	Bin	percent	12,6	12,7	0.
US National	2 wk ahead	Bin	percent	12,7	12,8	0.
US National	2 wk ahead	Bin	percent	12,8	12,9	0.
US National	2 wk ahead	Bin	percent	12,9	13	0.
US National	2 wk ahead	Bin	percent	13	100	0.
US National	3 wk ahead	Point	percent	NA	NA	1.2718000000000003
US National	3 wk ahead	Bin	percent	0	0,1	0.004548
US National	3 wk ahead	Bin	percent	0,1	0,2	0.007775
US National	3 wk ahead	Bin	percent	0,2	0,3	0.012459999999999999
US National	3 wk ahead	Bin	percent	0,3	0,4	0.018813
US National	3 wk ahead	Bin	percent	0,4	0,5	0.026808
US National	3 wk ahead	Bin	percent	0,5	0,6	0.036073
US National	3 wk ahead	Bin	percent	0,6	0,7	0.045798
US National	3 wk ahead	Bin	percent	0,7	0,8	0.054778999999999994
US National	3 wk ahead	Bin	percent	0,8	0,9	0.061626999999999994
US National	3 wk ahead	Bin	percent	0,9	1	0.065162
US National	3 wk ahead	Bin	percent	1	1,1	0.064859
US National	3 wk ahead	Bin	percent	1,1	1,2	0.061082
US National	3 wk ahead	Bin	percent	1,2	1,3	0.054988999999999996
US National	3 wk ahead	Bin	percent	1,3	1,4	0.048053
US National	3 wk ahead	Bin	percent	1,4	1,5	0.041518
US National	3 wk ahead	Bin	percent	1,5	1,6	0.036001
US National	3 wk ahead	Bin	percent	1,6	1,7	0.031431
US National	3 wk ahead	Bin	percent	1,7	1,8	0.027311
US National	3 wk ahead	Bin	percent	1,8	1,9	0.023143
US National	3 wk ahead	Bin	percent	1,9	2	0.01876
US National	3 wk ahead	Bin	percent	2	2,1	0.014407
US National	3 wk ahead	Bin	percent	2,1	2,2	0.010551999999999999
US National	3 wk ahead	Bin	percent	2,2	2,3	0.007614999999999999
US National	3 wk ahead	Bin	percent	2,3	2,4	0.005765
US National	3 wk ahead	Bin	percent	2,4	2,5	0.004876
US National	3 wk ahead	Bin	percent	2,5	2,6	0.0046099999999999995
US National	3 wk ahead	Bin	percent	2,6	2,7	0.004589
US National	3 wk ahead	Bin	percent	2,7	2,8	0.004555
US National	3 wk ahead	Bin	percent	2,8	2,9	0.004431
US National	3 wk ahead	Bin	percent	2,9	3	0.00428
US National	3 wk ahead	Bin	percent	3	3,1	0.00419
US National	3 wk ahead	Bin	percent	3,1	3,2	0.0041789999999999996
US National	3 wk ahead	Bin	percent	3,2	3,3	0.004193
US National	3 wk ahead	Bin	percent	3,3	3,4	0.004176
US National	3 wk ahead	Bin	percent	3,4	3,5	0.004149
US National	3 wk ahead	Bin	percent	3,5	3,6	0.004216
US National	3 wk ahead	Bin	percent	3,6	3,7	0.004489
US National	3 wk ahead	Bin	percent	3,7	3,8	0.005003
US National	3 wk ahead	Bin	percent	3,8	3,9	0.005667999999999999
US National	3 wk ahead	Bin	percent	3,9	4	0.0063
US National	3 wk ahead	Bin	percent	4	4,1	0.006686999999999999
US National	3 wk ahead	Bin	percent	4,1	4,2	0.006666999999999999
US National	3 wk ahead	Bin	percent	4,2	4,3	0.0061849999999999995
US National	3 wk ahead	Bin	percent	4,3	4,4	0.005305
US National	3 wk ahead	Bin	percent	4,4	4,5	0.00419
US National	3 wk ahead	Bin	percent	4,5	4,6	0.0030459999999999997
US National	3 wk ahead	Bin	percent	4,6	4,7	0.002068
US National	3 wk ahead	Bin	percent	4,7	4,8	0.001401
US National	3 wk ahead	Bin	percent	4,8	4,9	0.00112
US National	3 wk ahead	Bin	percent	4,9	5	0.001223
US National	3 wk ahead	Bin	percent	5	5,1	0.001633
US National	3 wk ahead	Bin	percent	5,1	5,2	0.00219
US National	3 wk ahead	Bin	percent	5,2	5,3	0.002682
US National	3 wk ahead	Bin	percent	5,3	5,4	0.002911
US National	3 wk ahead	Bin	percent	5,4	5,5	0.002779
US National	3 wk ahead	Bin	percent	5,5	5,6	0.002327
US National	3 wk ahead	Bin	percent	5,6	5,7	0.0017079999999999999
US National	3 wk ahead	Bin	percent	5,7	5,8	0.0010999999999999998
US National	3 wk ahead	Bin	percent	5,8	5,9	0.000623
US National	3 wk ahead	Bin	percent	5,9	6	0.000319
US National	3 wk ahead	Bin	percent	6	6,1	0.000174
US National	3 wk ahead	Bin	percent	6,1	6,2	0.000163
US National	3 wk ahead	Bin	percent	6,2	6,3	0.00028399999999999996
US National	3 wk ahead	Bin	percent	6,3	6,4	0.0005589999999999999
US National	3 wk ahead	Bin	percent	6,4	6,5	0.001006
US National	3 wk ahead	Bin	percent	6,5	6,6	0.001596
US National	3 wk ahead	Bin	percent	6,6	6,7	0.002225
US National	3 wk ahead	Bin	percent	6,7	6,8	0.002729
US National	3 wk ahead	Bin	percent	6,8	6,9	0.0029649999999999998
US National	3 wk ahead	Bin	percent	6,9	7	0.002897
US National	3 wk ahead	Bin	percent	7	7,1	0.0026479999999999997
US National	3 wk ahead	Bin	percent	7,1	7,2	0.002448
US National	3 wk ahead	Bin	percent	7,2	7,3	0.002512
US National	3 wk ahead	Bin	percent	7,3	7,4	0.0029189999999999997
US National	3 wk ahead	Bin	percent	7,4	7,5	0.003551
US National	3 wk ahead	Bin	percent	7,5	7,6	0.004148
US National	3 wk ahead	Bin	percent	7,6	7,7	0.004445999999999999
US National	3 wk ahead	Bin	percent	7,7	7,8	0.004334
US National	3 wk ahead	Bin	percent	7,8	7,9	0.003922999999999999
US National	3 wk ahead	Bin	percent	7,9	8	0.003477
US National	3 wk ahead	Bin	percent	8	8,1	0.0032459999999999998
US National	3 wk ahead	Bin	percent	8,1	8,2	0.0033209999999999997
US National	3 wk ahead	Bin	percent	8,2	8,3	0.003593
US National	3 wk ahead	Bin	percent	8,3	8,4	0.0038439999999999998
US National	3 wk ahead	Bin	percent	8,4	8,5	0.003882
US National	3 wk ahead	Bin	percent	8,5	8,6	0.003632
US National	3 wk ahead	Bin	percent	8,6	8,7	0.003133
US National	3 wk ahead	Bin	percent	8,7	8,8	0.0024879999999999998
US National	3 wk ahead	Bin	percent	8,8	8,9	0.001813
US National	3 wk ahead	Bin	percent	8,9	9	0.001202
US National	3 wk ahead	Bin	percent	9	9,1	0.000719
US National	3 wk ahead	Bin	percent	9,1	9,2	0.000384
US National	3 wk ahead	Bin	percent	9,2	9,3	0.00018199999999999998
US National	3 wk ahead	Bin	percent	9,3	9,4	0.00007599999999999999
US National	3 wk ahead	Bin	percent	9,4	9,5	0.000028
US National	3 wk ahead	Bin	percent	9,5	9,6	9.e-6
US National	3 wk ahead	Bin	percent	9,6	9,7	2.e-6
US National	3 wk ahead	Bin	percent	9,7	9,8	1.e-6
US National	3 wk ahead	Bin	percent	9,8	9,9	0.
US National	3 wk ahead	Bin	percent	9,9	10	0.
US National	3 wk ahead	Bin	percent	10	10,1	0.
US National	3 wk ahead	Bin	percent	10,1	10,2	0.
US National	3 wk ahead	Bin	percent	10,2	10,3	0.
US National	3 wk ahead	Bin	percent	10,3	10,4	0.
US National	3 wk ahead	Bin	percent	10,4	10,5	0.
US National	3 wk ahead	Bin	percent	10,5	10,6	0.
US National	3 wk ahead	Bin	percent	10,6	10,7	0.
US National	3 wk ahead	Bin	percent	10,7	10,8	0.
US National	3 wk ahead	Bin	percent	10,8	10,9	0.
US National	3 wk ahead	Bin	percent	10,9	11	0.
US National	3 wk ahead	Bin	percent	11	11,1	0.
US National	3 wk ahead	Bin	percent	11,1	11,2	0.
US National	3 wk ahead	Bin	percent	11,2	11,3	0.
US National	3 wk ahead	Bin	percent	11,3	11,4	0.
US National	3 wk ahead	Bin	percent	11,4	11,5	0.
US National	3 wk ahead	Bin	percent	11,5	11,6	0.
US National	3 wk ahead	Bin	percent	11,6	11,7	0.
US National	3 wk ahead	Bin	percent	11,7	11,8	2.e-6
US National	3 wk ahead	Bin	percent	11,8	11,9	8.e-6
US National	3 wk ahead	Bin	percent	11,9	12	0.000024
US National	3 wk ahead	Bin	percent	12	12,1	0.000065
US National	3 wk ahead	Bin	percent	12,1	12,2	0.000156
US National	3 wk ahead	Bin	percent	12,2	12,3	0.00032199999999999997
US National	3 wk ahead	Bin	percent	12,3	12,4	0.000579
US National	3 wk ahead	Bin	percent	12,4	12,5	0.000906
US National	3 wk ahead	Bin	percent	12,5	12,6	0.0012309999999999999
US National	3 wk ahead	Bin	percent	12,6	12,7	0.0014529999999999999
US National	3 wk ahead	Bin	percent	12,7	12,8	0.001491
US National	3 wk ahead	Bin	percent	12,8	12,9	0.00133
US National	3 wk ahead	Bin	percent	12,9	13	0.0010299999999999999
US National	3 wk ahead	Bin	percent	13	100	0.001449
US National	4 wk ahead	Point	percent	NA	NA	1.0348
US National	4 wk ahead	Bin	percent	0	0,1	0.020812
US National	4 wk ahead	Bin	percent	0,1	0,2	0.02882
US National	4 wk ahead	Bin	percent	0,2	0,3	0.03755
US National	4 wk ahead	Bin	percent	0,3	0,4	0.046155999999999996
US National	4 wk ahead	Bin	percent	0,4	0,5	0.053654
US National	4 wk ahead	Bin	percent	0,5	0,6	0.059108999999999995
US National	4 wk ahead	Bin	percent	0,6	0,7	0.061873
US National	4 wk ahead	Bin	percent	0,7	0,8	0.061697999999999996
US National	4 wk ahead	Bin	percent	0,8	0,9	0.058861
US National	4 wk ahead	Bin	percent	0,9	1	0.05405
US National	4 wk ahead	Bin	percent	1	1,1	0.048159999999999994
US National	4 wk ahead	Bin	percent	1,1	1,2	0.042073
US National	4 wk ahead	Bin	percent	1,2	1,3	0.036421999999999996
US National	4 wk ahead	Bin	percent	1,3	1,4	0.031518
US National	4 wk ahead	Bin	percent	1,4	1,5	0.027347999999999997
US National	4 wk ahead	Bin	percent	1,5	1,6	0.023707
US National	4 wk ahead	Bin	percent	1,6	1,7	0.020332
US National	4 wk ahead	Bin	percent	1,7	1,8	0.017033
US National	4 wk ahead	Bin	percent	1,8	1,9	0.013776
US National	4 wk ahead	Bin	percent	1,9	2	0.010676999999999999
US National	4 wk ahead	Bin	percent	2	2,1	0.007935
US National	4 wk ahead	Bin	percent	2,1	2,2	0.005745999999999999
US National	4 wk ahead	Bin	percent	2,2	2,3	0.004207
US National	4 wk ahead	Bin	percent	2,3	2,4	0.003302
US National	4 wk ahead	Bin	percent	2,4	2,5	0.0029219999999999997
US National	4 wk ahead	Bin	percent	2,5	2,6	0.002902
US National	4 wk ahead	Bin	percent	2,6	2,7	0.00308
US National	4 wk ahead	Bin	percent	2,7	2,8	0.00332
US National	4 wk ahead	Bin	percent	2,8	2,9	0.003521
US National	4 wk ahead	Bin	percent	2,9	3	0.003629
US National	4 wk ahead	Bin	percent	3	3,1	0.003639
US National	4 wk ahead	Bin	percent	3,1	3,2	0.003587
US National	4 wk ahead	Bin	percent	3,2	3,3	0.003516
US National	4 wk ahead	Bin	percent	3,3	3,4	0.003441
US National	4 wk ahead	Bin	percent	3,4	3,5	0.003335
US National	4 wk ahead	Bin	percent	3,5	3,6	0.003146
US National	4 wk ahead	Bin	percent	3,6	3,7	0.002849
US National	4 wk ahead	Bin	percent	3,7	3,8	0.002469
US National	4 wk ahead	Bin	percent	3,8	3,9	0.002085
US National	4 wk ahead	Bin	percent	3,9	4	0.0017879999999999999
US National	4 wk ahead	Bin	percent	4	4,1	0.001637
US National	4 wk ahead	Bin	percent	4,1	4,2	0.0016359999999999999
US National	4 wk ahead	Bin	percent	4,2	4,3	0.0017419999999999998
US National	4 wk ahead	Bin	percent	4,3	4,4	0.001905
US National	4 wk ahead	Bin	percent	4,4	4,5	0.002097
US National	4 wk ahead	Bin	percent	4,5	4,6	0.0023309999999999997
US National	4 wk ahead	Bin	percent	4,6	4,7	0.0026449999999999998
US National	4 wk ahead	Bin	percent	4,7	4,8	0.003072
US National	4 wk ahead	Bin	percent	4,8	4,9	0.00362
US National	4 wk ahead	Bin	percent	4,9	5	0.0042439999999999995
US National	4 wk ahead	Bin	percent	5	5,1	0.004849
US National	4 wk ahead	Bin	percent	5,1	5,2	0.005301
US National	4 wk ahead	Bin	percent	5,2	5,3	0.005469
US National	4 wk ahead	Bin	percent	5,3	5,4	0.005272
US National	4 wk ahead	Bin	percent	5,4	5,5	0.004713
US National	4 wk ahead	Bin	percent	5,5	5,6	0.003888
US National	4 wk ahead	Bin	percent	5,6	5,7	0.00295
US National	4 wk ahead	Bin	percent	5,7	5,8	0.002054
US National	4 wk ahead	Bin	percent	5,8	5,9	0.0013109999999999999
US National	4 wk ahead	Bin	percent	5,9	6	0.0007689999999999999
US National	4 wk ahead	Bin	percent	6	6,1	0.000424
US National	4 wk ahead	Bin	percent	6,1	6,2	0.000243
US National	4 wk ahead	Bin	percent	6,2	6,3	0.000192
US National	4 wk ahead	Bin	percent	6,3	6,4	0.000248
US National	4 wk ahead	Bin	percent	6,4	6,5	0.000403
US National	4 wk ahead	Bin	percent	6,5	6,6	0.000654
US National	4 wk ahead	Bin	percent	6,6	6,7	0.000988
US National	4 wk ahead	Bin	percent	6,7	6,8	0.00137
US National	4 wk ahead	Bin	percent	6,8	6,9	0.001748
US National	4 wk ahead	Bin	percent	6,9	7	0.002061
US National	4 wk ahead	Bin	percent	7	7,1	0.002252
US National	4 wk ahead	Bin	percent	7,1	7,2	0.002287
US National	4 wk ahead	Bin	percent	7,2	7,3	0.00216
US National	4 wk ahead	Bin	percent	7,3	7,4	0.001893
US National	4 wk ahead	Bin	percent	7,4	7,5	0.001534
US National	4 wk ahead	Bin	percent	7,5	7,6	0.001145
US National	4 wk ahead	Bin	percent	7,6	7,7	0.000783
US National	4 wk ahead	Bin	percent	7,7	7,8	0.000489
US National	4 wk ahead	Bin	percent	7,8	7,9	0.000278
US National	4 wk ahead	Bin	percent	7,9	8	0.000143
US National	4 wk ahead	Bin	percent	8	8,1	0.000067
US National	4 wk ahead	Bin	percent	8,1	8,2	0.000028
US National	4 wk ahead	Bin	percent	8,2	8,3	0.000011
US National	4 wk ahead	Bin	percent	8,3	8,4	4.e-6
US National	4 wk ahead	Bin	percent	8,4	8,5	1.e-6
US National	4 wk ahead	Bin	percent	8,5	8,6	1.e-6
US National	4 wk ahead	Bin	percent	8,6	8,7	3.e-6
US National	4 wk ahead	Bin	percent	8,7	8,8	9.e-6
US National	4 wk ahead	Bin	percent	8,8	8,9	0.000026
US National	4 wk ahead	Bin	percent	8,9	9	0.000063
US National	4 wk ahead	Bin	percent	9	9,1	0.00014
US National	4 wk ahead	Bin	percent	9,1	9,2	0.000281
US National	4 wk ahead	Bin	percent	9,2	9,3	0.000512
US National	4 wk ahead	Bin	percent	9,3	9,4	0.000846
US National	4 wk ahead	Bin	percent	9,4	9,5	0.001269
US National	4 wk ahead	Bin	percent	9,5	9,6	0.0017319999999999998
US National	4 wk ahead	Bin	percent	9,6	9,7	0.002153
US National	4 wk ahead	Bin	percent	9,7	9,8	0.0024389999999999998
US National	4 wk ahead	Bin	percent	9,8	9,9	0.002523
US National	4 wk ahead	Bin	percent	9,9	10	0.002388
US National	4 wk ahead	Bin	percent	10	10,1	0.0020859999999999997
US National	4 wk ahead	Bin	percent	10,1	10,2	0.0017159999999999999
US National	4 wk ahead	Bin	percent	10,2	10,3	0.0014
US National	4 wk ahead	Bin	percent	10,3	10,4	0.001243
US National	4 wk ahead	Bin	percent	10,4	10,5	0.001307
US National	4 wk ahead	Bin	percent	10,5	10,6	0.001589
US National	4 wk ahead	Bin	percent	10,6	10,7	0.0020239999999999998
US National	4 wk ahead	Bin	percent	10,7	10,8	0.0025
US National	4 wk ahead	Bin	percent	10,8	10,9	0.002895
US National	4 wk ahead	Bin	percent	10,9	11	0.0031209999999999996
US National	4 wk ahead	Bin	percent	11	11,1	0.003147
US National	4 wk ahead	Bin	percent	11,1	11,2	0.003002
US National	4 wk ahead	Bin	percent	11,2	11,3	0.002744
US National	4 wk ahead	Bin	percent	11,3	11,4	0.0024389999999999998
US National	4 wk ahead	Bin	percent	11,4	11,5	0.002143
US National	4 wk ahead	Bin	percent	11,5	11,6	0.0019089999999999999
US National	4 wk ahead	Bin	percent	11,6	11,7	0.00178
US National	4 wk ahead	Bin	percent	11,7	11,8	0.0017859999999999998
US National	4 wk ahead	Bin	percent	11,8	11,9	0.001924
US National	4 wk ahead	Bin	percent	11,9	12	0.002154
US National	4 wk ahead	Bin	percent	12	12,1	0.002415
US National	4 wk ahead	Bin	percent	12,1	12,2	0.00264
US National	4 wk ahead	Bin	percent	12,2	12,3	0.002783
US National	4 wk ahead	Bin	percent	12,3	12,4	0.002825
US National	4 wk ahead	Bin	percent	12,4	12,5	0.002764
US National	4 wk ahead	Bin	percent	12,5	12,6	0.002606
US National	4 wk ahead	Bin	percent	12,6	12,7	0.002358
US National	4 wk ahead	Bin	percent	12,7	12,8	0.002033
US National	4 wk ahead	Bin	percent	12,8	12,9	0.001651
US National	4 wk ahead	Bin	percent	12,9	13	0.001251
US National	4 wk ahead	Bin	percent	13	100	0.012421
