# Supplementary material for: Use of daily Internet search query data improves real-time projections of influenza epidemics
Source: J R Soc Interface. 2018 Oct 10;15(147):20180220. doi: 10.1098/rsif.2018.0220 (PMC6228485; doi:10.1098/rsif.2018.0220)
Supplement: Computer code and results [file rsif20180220supp3.gz › Code-and-results/mss-15-wikiWEEK/4-10_paramrep.txt]

{"LL"	{44.496288772986404	215.8699096036222	413.32323633749843	485.75589594366346}}
{"DD"	{3.244385741926217	4.155623078709061	5.780454575728576	6.421894023407713}}
{"R0max"	{1.441729109479539	1.6952929974637556	2.3343007975215864	2.7683583765614515}}
{"R0min"	{0.8436694430457138	0.8968847488564679	1.0413957663983746	1.139519110714472}}
{"Inf"	{639.9887331043778	829.0565542787673	1184.1217246771723	1331.835252255663}}
{"Sus"	{62913.852305854554	67550.15129192908	72010.64047164403	85906.26576741606}}
{"R0(t)"	{1.1327040033203386	1.2599488485691528	1.4844177923610413	1.653612171244644}}
{"Reff"	{0.8141675087973534	0.895258207603493	1.0519942127165156	1.1610540660457456}}
