# Supplementary material for: Use of daily Internet search query data improves real-time projections of influenza epidemics
Source: J R Soc Interface. 2018 Oct 10;15(147):20180220. doi: 10.1098/rsif.2018.0220 (PMC6228485; doi:10.1098/rsif.2018.0220)
Supplement: Computer code and results [file rsif20180220supp3.gz › Code-and-results/mss-15-wikiWEEK/2013-EW51.csv]

Location	Target	Type	Unit	Bin_start_incl	Bin_end_notincl	Value
US National	1 wk ahead	Point	percent	NA	NA	2.4
US National	1 wk ahead	Bin	percent	0	0,1	0.
US National	1 wk ahead	Bin	percent	0,1	0,2	0.
US National	1 wk ahead	Bin	percent	0,2	0,3	0.
US National	1 wk ahead	Bin	percent	0,3	0,4	0.
US National	1 wk ahead	Bin	percent	0,4	0,5	0.
US National	1 wk ahead	Bin	percent	0,5	0,6	0.
US National	1 wk ahead	Bin	percent	0,6	0,7	0.
US National	1 wk ahead	Bin	percent	0,7	0,8	1.e-6
US National	1 wk ahead	Bin	percent	0,8	0,9	0.000088
US National	1 wk ahead	Bin	percent	0,9	1	0.00123
US National	1 wk ahead	Bin	percent	1	1,1	0.003552
US National	1 wk ahead	Bin	percent	1,1	1,2	0.002191
US National	1 wk ahead	Bin	percent	1,2	1,3	0.000283
US National	1 wk ahead	Bin	percent	1,3	1,4	7.e-6
US National	1 wk ahead	Bin	percent	1,4	1,5	3.e-6
US National	1 wk ahead	Bin	percent	1,5	1,6	0.00018099999999999998
US National	1 wk ahead	Bin	percent	1,6	1,7	0.002512
US National	1 wk ahead	Bin	percent	1,7	1,8	0.008731
US National	1 wk ahead	Bin	percent	1,8	1,9	0.016604
US National	1 wk ahead	Bin	percent	1,9	2	0.030528
US National	1 wk ahead	Bin	percent	2	2,1	0.043446
US National	1 wk ahead	Bin	percent	2,1	2,2	0.065935
US National	1 wk ahead	Bin	percent	2,2	2,3	0.09887599999999999
US National	1 wk ahead	Bin	percent	2,3	2,4	0.135018
US National	1 wk ahead	Bin	percent	2,4	2,5	0.167994
US National	1 wk ahead	Bin	percent	2,5	2,6	0.161985
US National	1 wk ahead	Bin	percent	2,6	2,7	0.098217
US National	1 wk ahead	Bin	percent	2,7	2,8	0.042585
US National	1 wk ahead	Bin	percent	2,8	2,9	0.028959
US National	1 wk ahead	Bin	percent	2,9	3	0.023821
US National	1 wk ahead	Bin	percent	3	3,1	0.024894
US National	1 wk ahead	Bin	percent	3,1	3,2	0.0174
US National	1 wk ahead	Bin	percent	3,2	3,3	0.007922
US National	1 wk ahead	Bin	percent	3,3	3,4	0.0021379999999999997
US National	1 wk ahead	Bin	percent	3,4	3,5	0.000187
US National	1 wk ahead	Bin	percent	3,5	3,6	4.e-6
US National	1 wk ahead	Bin	percent	3,6	3,7	3.e-6
US National	1 wk ahead	Bin	percent	3,7	3,8	0.000164
US National	1 wk ahead	Bin	percent	3,8	3,9	0.0016979999999999999
US National	1 wk ahead	Bin	percent	3,9	4	0.0036699999999999997
US National	1 wk ahead	Bin	percent	4	4,1	0.002219
US National	1 wk ahead	Bin	percent	4,1	4,2	0.0030069999999999997
US National	1 wk ahead	Bin	percent	4,2	4,3	0.003163
US National	1 wk ahead	Bin	percent	4,3	4,4	0.0007459999999999999
US National	1 wk ahead	Bin	percent	4,4	4,5	0.000036
US National	1 wk ahead	Bin	percent	4,5	4,6	0.
US National	1 wk ahead	Bin	percent	4,6	4,7	0.
US National	1 wk ahead	Bin	percent	4,7	4,8	0.
US National	1 wk ahead	Bin	percent	4,8	4,9	0.
US National	1 wk ahead	Bin	percent	4,9	5	0.
US National	1 wk ahead	Bin	percent	5	5,1	0.
US National	1 wk ahead	Bin	percent	5,1	5,2	0.
US National	1 wk ahead	Bin	percent	5,2	5,3	0.
US National	1 wk ahead	Bin	percent	5,3	5,4	0.
US National	1 wk ahead	Bin	percent	5,4	5,5	0.
US National	1 wk ahead	Bin	percent	5,5	5,6	0.
US National	1 wk ahead	Bin	percent	5,6	5,7	0.
US National	1 wk ahead	Bin	percent	5,7	5,8	0.
US National	1 wk ahead	Bin	percent	5,8	5,9	0.
US National	1 wk ahead	Bin	percent	5,9	6	0.
US National	1 wk ahead	Bin	percent	6	6,1	0.
US National	1 wk ahead	Bin	percent	6,1	6,2	0.
US National	1 wk ahead	Bin	percent	6,2	6,3	0.
US National	1 wk ahead	Bin	percent	6,3	6,4	0.
US National	1 wk ahead	Bin	percent	6,4	6,5	0.
US National	1 wk ahead	Bin	percent	6,5	6,6	0.
US National	1 wk ahead	Bin	percent	6,6	6,7	0.
US National	1 wk ahead	Bin	percent	6,7	6,8	0.
US National	1 wk ahead	Bin	percent	6,8	6,9	0.
US National	1 wk ahead	Bin	percent	6,9	7	0.
US National	1 wk ahead	Bin	percent	7	7,1	0.
US National	1 wk ahead	Bin	percent	7,1	7,2	0.
US National	1 wk ahead	Bin	percent	7,2	7,3	0.
US National	1 wk ahead	Bin	percent	7,3	7,4	0.
US National	1 wk ahead	Bin	percent	7,4	7,5	0.
US National	1 wk ahead	Bin	percent	7,5	7,6	0.
US National	1 wk ahead	Bin	percent	7,6	7,7	0.
US National	1 wk ahead	Bin	percent	7,7	7,8	0.
US National	1 wk ahead	Bin	percent	7,8	7,9	0.
US National	1 wk ahead	Bin	percent	7,9	8	0.
US National	1 wk ahead	Bin	percent	8	8,1	0.
US National	1 wk ahead	Bin	percent	8,1	8,2	0.
US National	1 wk ahead	Bin	percent	8,2	8,3	0.
US National	1 wk ahead	Bin	percent	8,3	8,4	0.
US National	1 wk ahead	Bin	percent	8,4	8,5	0.
US National	1 wk ahead	Bin	percent	8,5	8,6	0.
US National	1 wk ahead	Bin	percent	8,6	8,7	0.
US National	1 wk ahead	Bin	percent	8,7	8,8	0.
US National	1 wk ahead	Bin	percent	8,8	8,9	0.
US National	1 wk ahead	Bin	percent	8,9	9	0.
US National	1 wk ahead	Bin	percent	9	9,1	0.
US National	1 wk ahead	Bin	percent	9,1	9,2	0.
US National	1 wk ahead	Bin	percent	9,2	9,3	0.
US National	1 wk ahead	Bin	percent	9,3	9,4	0.
US National	1 wk ahead	Bin	percent	9,4	9,5	0.
US National	1 wk ahead	Bin	percent	9,5	9,6	0.
US National	1 wk ahead	Bin	percent	9,6	9,7	0.
US National	1 wk ahead	Bin	percent	9,7	9,8	0.
US National	1 wk ahead	Bin	percent	9,8	9,9	0.
US National	1 wk ahead	Bin	percent	9,9	10	0.
US National	1 wk ahead	Bin	percent	10	10,1	0.
US National	1 wk ahead	Bin	percent	10,1	10,2	0.
US National	1 wk ahead	Bin	percent	10,2	10,3	0.
US National	1 wk ahead	Bin	percent	10,3	10,4	0.
US National	1 wk ahead	Bin	percent	10,4	10,5	0.
US National	1 wk ahead	Bin	percent	10,5	10,6	0.
US National	1 wk ahead	Bin	percent	10,6	10,7	0.
US National	1 wk ahead	Bin	percent	10,7	10,8	0.
US National	1 wk ahead	Bin	percent	10,8	10,9	0.
US National	1 wk ahead	Bin	percent	10,9	11	0.
US National	1 wk ahead	Bin	percent	11	11,1	0.
US National	1 wk ahead	Bin	percent	11,1	11,2	0.
US National	1 wk ahead	Bin	percent	11,2	11,3	0.
US National	1 wk ahead	Bin	percent	11,3	11,4	0.
US National	1 wk ahead	Bin	percent	11,4	11,5	0.
US National	1 wk ahead	Bin	percent	11,5	11,6	0.
US National	1 wk ahead	Bin	percent	11,6	11,7	0.
US National	1 wk ahead	Bin	percent	11,7	11,8	0.
US National	1 wk ahead	Bin	percent	11,8	11,9	0.
US National	1 wk ahead	Bin	percent	11,9	12	0.
US National	1 wk ahead	Bin	percent	12	12,1	0.
US National	1 wk ahead	Bin	percent	12,1	12,2	0.
US National	1 wk ahead	Bin	percent	12,2	12,3	0.
US National	1 wk ahead	Bin	percent	12,3	12,4	0.
US National	1 wk ahead	Bin	percent	12,4	12,5	0.
US National	1 wk ahead	Bin	percent	12,5	12,6	0.
US National	1 wk ahead	Bin	percent	12,6	12,7	0.
US National	1 wk ahead	Bin	percent	12,7	12,8	0.
US National	1 wk ahead	Bin	percent	12,8	12,9	0.
US National	1 wk ahead	Bin	percent	12,9	13	0.
US National	1 wk ahead	Bin	percent	13	100	0.
US National	2 wk ahead	Point	percent	NA	NA	3.6262000000000003
US National	2 wk ahead	Bin	percent	0	0,1	1.e-6
US National	2 wk ahead	Bin	percent	0,1	0,2	3.e-6
US National	2 wk ahead	Bin	percent	0,2	0,3	7.e-6
US National	2 wk ahead	Bin	percent	0,3	0,4	0.000016
US National	2 wk ahead	Bin	percent	0,4	0,5	0.000032999999999999996
US National	2 wk ahead	Bin	percent	0,5	0,6	0.00006599999999999999
US National	2 wk ahead	Bin	percent	0,6	0,7	0.000126
US National	2 wk ahead	Bin	percent	0,7	0,8	0.000227
US National	2 wk ahead	Bin	percent	0,8	0,9	0.00039099999999999996
US National	2 wk ahead	Bin	percent	0,9	1	0.000638
US National	2 wk ahead	Bin	percent	1	1,1	0.000993
US National	2 wk ahead	Bin	percent	1,1	1,2	0.0014739999999999998
US National	2 wk ahead	Bin	percent	1,2	1,3	0.002091
US National	2 wk ahead	Bin	percent	1,3	1,4	0.002846
US National	2 wk ahead	Bin	percent	1,4	1,5	0.0037329999999999998
US National	2 wk ahead	Bin	percent	1,5	1,6	0.004746
US National	2 wk ahead	Bin	percent	1,6	1,7	0.005886
US National	2 wk ahead	Bin	percent	1,7	1,8	0.007173
US National	2 wk ahead	Bin	percent	1,8	1,9	0.008648
US National	2 wk ahead	Bin	percent	1,9	2	0.010374
US National	2 wk ahead	Bin	percent	2	2,1	0.012414999999999999
US National	2 wk ahead	Bin	percent	2,1	2,2	0.014816999999999999
US National	2 wk ahead	Bin	percent	2,2	2,3	0.017584
US National	2 wk ahead	Bin	percent	2,3	2,4	0.020659999999999998
US National	2 wk ahead	Bin	percent	2,4	2,5	0.023913999999999998
US National	2 wk ahead	Bin	percent	2,5	2,6	0.027153
US National	2 wk ahead	Bin	percent	2,6	2,7	0.030142
US National	2 wk ahead	Bin	percent	2,7	2,8	0.032640999999999996
US National	2 wk ahead	Bin	percent	2,8	2,9	0.034443999999999995
US National	2 wk ahead	Bin	percent	2,9	3	0.035417
US National	2 wk ahead	Bin	percent	3	3,1	0.035524
US National	2 wk ahead	Bin	percent	3,1	3,2	0.034837
US National	2 wk ahead	Bin	percent	3,2	3,3	0.033527999999999995
US National	2 wk ahead	Bin	percent	3,3	3,4	0.031834999999999995
US National	2 wk ahead	Bin	percent	3,4	3,5	0.030028
US National	2 wk ahead	Bin	percent	3,5	3,6	0.028364999999999998
US National	2 wk ahead	Bin	percent	3,6	3,7	0.027049999999999998
US National	2 wk ahead	Bin	percent	3,7	3,8	0.026199
US National	2 wk ahead	Bin	percent	3,8	3,9	0.02583
US National	2 wk ahead	Bin	percent	3,9	4	0.025855
US National	2 wk ahead	Bin	percent	4	4,1	0.026105
US National	2 wk ahead	Bin	percent	4,1	4,2	0.026358
US National	2 wk ahead	Bin	percent	4,2	4,3	0.026393
US National	2 wk ahead	Bin	percent	4,3	4,4	0.026031
US National	2 wk ahead	Bin	percent	4,4	4,5	0.025176
US National	2 wk ahead	Bin	percent	4,5	4,6	0.023835
US National	2 wk ahead	Bin	percent	4,6	4,7	0.022109999999999998
US National	2 wk ahead	Bin	percent	4,7	4,8	0.020170999999999998
US National	2 wk ahead	Bin	percent	4,8	4,9	0.018209
US National	2 wk ahead	Bin	percent	4,9	5	0.016395
US National	2 wk ahead	Bin	percent	5	5,1	0.014844
US National	2 wk ahead	Bin	percent	5,1	5,2	0.013595
US National	2 wk ahead	Bin	percent	5,2	5,3	0.012627
US National	2 wk ahead	Bin	percent	5,3	5,4	0.011866
US National	2 wk ahead	Bin	percent	5,4	5,5	0.011223
US National	2 wk ahead	Bin	percent	5,5	5,6	0.010614
US National	2 wk ahead	Bin	percent	5,6	5,7	0.009979
US National	2 wk ahead	Bin	percent	5,7	5,8	0.009287
US National	2 wk ahead	Bin	percent	5,8	5,9	0.008535
US National	2 wk ahead	Bin	percent	5,9	6	0.007741
US National	2 wk ahead	Bin	percent	6	6,1	0.006933
US National	2 wk ahead	Bin	percent	6,1	6,2	0.006137
US National	2 wk ahead	Bin	percent	6,2	6,3	0.005377
US National	2 wk ahead	Bin	percent	6,3	6,4	0.0046689999999999995
US National	2 wk ahead	Bin	percent	6,4	6,5	0.004024
US National	2 wk ahead	Bin	percent	6,5	6,6	0.00345
US National	2 wk ahead	Bin	percent	6,6	6,7	0.002956
US National	2 wk ahead	Bin	percent	6,7	6,8	0.002551
US National	2 wk ahead	Bin	percent	6,8	6,9	0.0022429999999999998
US National	2 wk ahead	Bin	percent	6,9	7	0.0020369999999999997
US National	2 wk ahead	Bin	percent	7	7,1	0.0019279999999999998
US National	2 wk ahead	Bin	percent	7,1	7,2	0.001901
US National	2 wk ahead	Bin	percent	7,2	7,3	0.0019279999999999998
US National	2 wk ahead	Bin	percent	7,3	7,4	0.00197
US National	2 wk ahead	Bin	percent	7,4	7,5	0.0019909999999999997
US National	2 wk ahead	Bin	percent	7,5	7,6	0.00196
US National	2 wk ahead	Bin	percent	7,6	7,7	0.001859
US National	2 wk ahead	Bin	percent	7,7	7,8	0.0016879999999999998
US National	2 wk ahead	Bin	percent	7,8	7,9	0.0014609999999999998
US National	2 wk ahead	Bin	percent	7,9	8	0.0012029999999999999
US National	2 wk ahead	Bin	percent	8	8,1	0.000941
US National	2 wk ahead	Bin	percent	8,1	8,2	0.0006979999999999999
US National	2 wk ahead	Bin	percent	8,2	8,3	0.000491
US National	2 wk ahead	Bin	percent	8,3	8,4	0.000327
US National	2 wk ahead	Bin	percent	8,4	8,5	0.000207
US National	2 wk ahead	Bin	percent	8,5	8,6	0.000124
US National	2 wk ahead	Bin	percent	8,6	8,7	0.00007
US National	2 wk ahead	Bin	percent	8,7	8,8	0.000037999999999999995
US National	2 wk ahead	Bin	percent	8,8	8,9	0.000018999999999999998
US National	2 wk ahead	Bin	percent	8,9	9	9.e-6
US National	2 wk ahead	Bin	percent	9	9,1	4.e-6
US National	2 wk ahead	Bin	percent	9,1	9,2	2.e-6
US National	2 wk ahead	Bin	percent	9,2	9,3	1.e-6
US National	2 wk ahead	Bin	percent	9,3	9,4	0.
US National	2 wk ahead	Bin	percent	9,4	9,5	0.
US National	2 wk ahead	Bin	percent	9,5	9,6	0.
US National	2 wk ahead	Bin	percent	9,6	9,7	0.
US National	2 wk ahead	Bin	percent	9,7	9,8	0.
US National	2 wk ahead	Bin	percent	9,8	9,9	0.
US National	2 wk ahead	Bin	percent	9,9	10	0.
US National	2 wk ahead	Bin	percent	10	10,1	0.
US National	2 wk ahead	Bin	percent	10,1	10,2	0.
US National	2 wk ahead	Bin	percent	10,2	10,3	0.
US National	2 wk ahead	Bin	percent	10,3	10,4	0.
US National	2 wk ahead	Bin	percent	10,4	10,5	0.
US National	2 wk ahead	Bin	percent	10,5	10,6	0.
US National	2 wk ahead	Bin	percent	10,6	10,7	0.
US National	2 wk ahead	Bin	percent	10,7	10,8	0.
US National	2 wk ahead	Bin	percent	10,8	10,9	0.
US National	2 wk ahead	Bin	percent	10,9	11	0.
US National	2 wk ahead	Bin	percent	11	11,1	0.
US National	2 wk ahead	Bin	percent	11,1	11,2	0.
US National	2 wk ahead	Bin	percent	11,2	11,3	0.
US National	2 wk ahead	Bin	percent	11,3	11,4	0.
US National	2 wk ahead	Bin	percent	11,4	11,5	0.
US National	2 wk ahead	Bin	percent	11,5	11,6	0.
US National	2 wk ahead	Bin	percent	11,6	11,7	0.
US National	2 wk ahead	Bin	percent	11,7	11,8	0.
US National	2 wk ahead	Bin	percent	11,8	11,9	0.
US National	2 wk ahead	Bin	percent	11,9	12	0.
US National	2 wk ahead	Bin	percent	12	12,1	0.
US National	2 wk ahead	Bin	percent	12,1	12,2	0.
US National	2 wk ahead	Bin	percent	12,2	12,3	0.
US National	2 wk ahead	Bin	percent	12,3	12,4	0.
US National	2 wk ahead	Bin	percent	12,4	12,5	0.
US National	2 wk ahead	Bin	percent	12,5	12,6	0.
US National	2 wk ahead	Bin	percent	12,6	12,7	0.
US National	2 wk ahead	Bin	percent	12,7	12,8	0.
US National	2 wk ahead	Bin	percent	12,8	12,9	0.
US National	2 wk ahead	Bin	percent	12,9	13	0.
US National	2 wk ahead	Bin	percent	13	100	0.
US National	3 wk ahead	Point	percent	NA	NA	4.935600000000001
US National	3 wk ahead	Bin	percent	0	0,1	0.001192
US National	3 wk ahead	Bin	percent	0,1	0,2	0.0013909999999999999
US National	3 wk ahead	Bin	percent	0,2	0,3	0.001612
US National	3 wk ahead	Bin	percent	0,3	0,4	0.0018579999999999998
US National	3 wk ahead	Bin	percent	0,4	0,5	0.002129
US National	3 wk ahead	Bin	percent	0,5	0,6	0.002427
US National	3 wk ahead	Bin	percent	0,6	0,7	0.0027519999999999997
US National	3 wk ahead	Bin	percent	0,7	0,8	0.003106
US National	3 wk ahead	Bin	percent	0,8	0,9	0.003489
US National	3 wk ahead	Bin	percent	0,9	1	0.003901
US National	3 wk ahead	Bin	percent	1	1,1	0.004343
US National	3 wk ahead	Bin	percent	1,1	1,2	0.004815
US National	3 wk ahead	Bin	percent	1,2	1,3	0.0053159999999999995
US National	3 wk ahead	Bin	percent	1,3	1,4	0.005846
US National	3 wk ahead	Bin	percent	1,4	1,5	0.006402
US National	3 wk ahead	Bin	percent	1,5	1,6	0.006984
US National	3 wk ahead	Bin	percent	1,6	1,7	0.007588999999999999
US National	3 wk ahead	Bin	percent	1,7	1,8	0.008213
US National	3 wk ahead	Bin	percent	1,8	1,9	0.008851999999999999
US National	3 wk ahead	Bin	percent	1,9	2	0.009502
US National	3 wk ahead	Bin	percent	2	2,1	0.010156
US National	3 wk ahead	Bin	percent	2,1	2,2	0.010808
US National	3 wk ahead	Bin	percent	2,2	2,3	0.011451
US National	3 wk ahead	Bin	percent	2,3	2,4	0.012078
US National	3 wk ahead	Bin	percent	2,4	2,5	0.012679999999999999
US National	3 wk ahead	Bin	percent	2,5	2,6	0.01325
US National	3 wk ahead	Bin	percent	2,6	2,7	0.013779999999999999
US National	3 wk ahead	Bin	percent	2,7	2,8	0.014261999999999999
US National	3 wk ahead	Bin	percent	2,8	2,9	0.01469
US National	3 wk ahead	Bin	percent	2,9	3	0.015056
US National	3 wk ahead	Bin	percent	3	3,1	0.015358
US National	3 wk ahead	Bin	percent	3,1	3,2	0.015590999999999999
US National	3 wk ahead	Bin	percent	3,2	3,3	0.015752
US National	3 wk ahead	Bin	percent	3,3	3,4	0.015841
US National	3 wk ahead	Bin	percent	3,4	3,5	0.01586
US National	3 wk ahead	Bin	percent	3,5	3,6	0.015811
US National	3 wk ahead	Bin	percent	3,6	3,7	0.015698
US National	3 wk ahead	Bin	percent	3,7	3,8	0.015526
US National	3 wk ahead	Bin	percent	3,8	3,9	0.015302
US National	3 wk ahead	Bin	percent	3,9	4	0.015033999999999999
US National	3 wk ahead	Bin	percent	4	4,1	0.014728999999999999
US National	3 wk ahead	Bin	percent	4,1	4,2	0.014397
US National	3 wk ahead	Bin	percent	4,2	4,3	0.014046999999999999
US National	3 wk ahead	Bin	percent	4,3	4,4	0.013685999999999999
US National	3 wk ahead	Bin	percent	4,4	4,5	0.013323999999999999
US National	3 wk ahead	Bin	percent	4,5	4,6	0.012967999999999999
US National	3 wk ahead	Bin	percent	4,6	4,7	0.012624999999999999
US National	3 wk ahead	Bin	percent	4,7	4,8	0.012301999999999999
US National	3 wk ahead	Bin	percent	4,8	4,9	0.012003
US National	3 wk ahead	Bin	percent	4,9	5	0.011732999999999999
US National	3 wk ahead	Bin	percent	5	5,1	0.011493999999999999
US National	3 wk ahead	Bin	percent	5,1	5,2	0.011287
US National	3 wk ahead	Bin	percent	5,2	5,3	0.011113999999999999
US National	3 wk ahead	Bin	percent	5,3	5,4	0.010971999999999999
US National	3 wk ahead	Bin	percent	5,4	5,5	0.010860999999999999
US National	3 wk ahead	Bin	percent	5,5	5,6	0.010777
US National	3 wk ahead	Bin	percent	5,6	5,7	0.010716999999999999
US National	3 wk ahead	Bin	percent	5,7	5,8	0.010676
US National	3 wk ahead	Bin	percent	5,8	5,9	0.01065
US National	3 wk ahead	Bin	percent	5,9	6	0.010633
US National	3 wk ahead	Bin	percent	6	6,1	0.01062
US National	3 wk ahead	Bin	percent	6,1	6,2	0.010605
US National	3 wk ahead	Bin	percent	6,2	6,3	0.010582
US National	3 wk ahead	Bin	percent	6,3	6,4	0.010546999999999999
US National	3 wk ahead	Bin	percent	6,4	6,5	0.010496
US National	3 wk ahead	Bin	percent	6,5	6,6	0.010423
US National	3 wk ahead	Bin	percent	6,6	6,7	0.010326
US National	3 wk ahead	Bin	percent	6,7	6,8	0.010202
US National	3 wk ahead	Bin	percent	6,8	6,9	0.010048999999999999
US National	3 wk ahead	Bin	percent	6,9	7	0.009868
US National	3 wk ahead	Bin	percent	7	7,1	0.009658
US National	3 wk ahead	Bin	percent	7,1	7,2	0.00942
US National	3 wk ahead	Bin	percent	7,2	7,3	0.009157
US National	3 wk ahead	Bin	percent	7,3	7,4	0.008871
US National	3 wk ahead	Bin	percent	7,4	7,5	0.008567
US National	3 wk ahead	Bin	percent	7,5	7,6	0.008246999999999999
US National	3 wk ahead	Bin	percent	7,6	7,7	0.007916
US National	3 wk ahead	Bin	percent	7,7	7,8	0.007579
US National	3 wk ahead	Bin	percent	7,8	7,9	0.00724
US National	3 wk ahead	Bin	percent	7,9	8	0.0069039999999999995
US National	3 wk ahead	Bin	percent	8	8,1	0.006575
US National	3 wk ahead	Bin	percent	8,1	8,2	0.006255
US National	3 wk ahead	Bin	percent	8,2	8,3	0.0059499999999999996
US National	3 wk ahead	Bin	percent	8,3	8,4	0.00566
US National	3 wk ahead	Bin	percent	8,4	8,5	0.005389
US National	3 wk ahead	Bin	percent	8,5	8,6	0.005137
US National	3 wk ahead	Bin	percent	8,6	8,7	0.004905
US National	3 wk ahead	Bin	percent	8,7	8,8	0.0046949999999999995
US National	3 wk ahead	Bin	percent	8,8	8,9	0.004504
US National	3 wk ahead	Bin	percent	8,9	9	0.004333
US National	3 wk ahead	Bin	percent	9	9,1	0.00418
US National	3 wk ahead	Bin	percent	9,1	9,2	0.004044
US National	3 wk ahead	Bin	percent	9,2	9,3	0.0039239999999999995
US National	3 wk ahead	Bin	percent	9,3	9,4	0.003816
US National	3 wk ahead	Bin	percent	9,4	9,5	0.003721
US National	3 wk ahead	Bin	percent	9,5	9,6	0.0036339999999999996
US National	3 wk ahead	Bin	percent	9,6	9,7	0.003555
US National	3 wk ahead	Bin	percent	9,7	9,8	0.0034809999999999997
US National	3 wk ahead	Bin	percent	9,8	9,9	0.0034119999999999997
US National	3 wk ahead	Bin	percent	9,9	10	0.0033439999999999998
US National	3 wk ahead	Bin	percent	10	10,1	0.0032779999999999997
US National	3 wk ahead	Bin	percent	10,1	10,2	0.003211
US National	3 wk ahead	Bin	percent	10,2	10,3	0.003142
US National	3 wk ahead	Bin	percent	10,3	10,4	0.003072
US National	3 wk ahead	Bin	percent	10,4	10,5	0.002999
US National	3 wk ahead	Bin	percent	10,5	10,6	0.002923
US National	3 wk ahead	Bin	percent	10,6	10,7	0.0028439999999999997
US National	3 wk ahead	Bin	percent	10,7	10,8	0.0027619999999999997
US National	3 wk ahead	Bin	percent	10,8	10,9	0.0026769999999999997
US National	3 wk ahead	Bin	percent	10,9	11	0.0025889999999999997
US National	3 wk ahead	Bin	percent	11	11,1	0.002498
US National	3 wk ahead	Bin	percent	11,1	11,2	0.0024059999999999997
US National	3 wk ahead	Bin	percent	11,2	11,3	0.0023109999999999997
US National	3 wk ahead	Bin	percent	11,3	11,4	0.002216
US National	3 wk ahead	Bin	percent	11,4	11,5	0.002121
US National	3 wk ahead	Bin	percent	11,5	11,6	0.002025
US National	3 wk ahead	Bin	percent	11,6	11,7	0.0019299999999999999
US National	3 wk ahead	Bin	percent	11,7	11,8	0.0018349999999999998
US National	3 wk ahead	Bin	percent	11,8	11,9	0.001743
US National	3 wk ahead	Bin	percent	11,9	12	0.0016519999999999998
US National	3 wk ahead	Bin	percent	12	12,1	0.0015639999999999999
US National	3 wk ahead	Bin	percent	12,1	12,2	0.001478
US National	3 wk ahead	Bin	percent	12,2	12,3	0.001397
US National	3 wk ahead	Bin	percent	12,3	12,4	0.0013189999999999999
US National	3 wk ahead	Bin	percent	12,4	12,5	0.001246
US National	3 wk ahead	Bin	percent	12,5	12,6	0.0011769999999999999
US National	3 wk ahead	Bin	percent	12,6	12,7	0.0011149999999999999
US National	3 wk ahead	Bin	percent	12,7	12,8	0.001058
US National	3 wk ahead	Bin	percent	12,8	12,9	0.0010069999999999999
US National	3 wk ahead	Bin	percent	12,9	13	0.000962
US National	3 wk ahead	Bin	percent	13	100	0.042956
US National	4 wk ahead	Point	percent	NA	NA	6.1596
US National	4 wk ahead	Bin	percent	0	0,1	0.002526
US National	4 wk ahead	Bin	percent	0,1	0,2	0.0027389999999999997
US National	4 wk ahead	Bin	percent	0,2	0,3	0.002963
US National	4 wk ahead	Bin	percent	0,3	0,4	0.0031969999999999998
US National	4 wk ahead	Bin	percent	0,4	0,5	0.003441
US National	4 wk ahead	Bin	percent	0,5	0,6	0.003694
US National	4 wk ahead	Bin	percent	0,6	0,7	0.003957
US National	4 wk ahead	Bin	percent	0,7	0,8	0.004228
US National	4 wk ahead	Bin	percent	0,8	0,9	0.004508
US National	4 wk ahead	Bin	percent	0,9	1	0.004794
US National	4 wk ahead	Bin	percent	1	1,1	0.005085999999999999
US National	4 wk ahead	Bin	percent	1,1	1,2	0.005384
US National	4 wk ahead	Bin	percent	1,2	1,3	0.005686999999999999
US National	4 wk ahead	Bin	percent	1,3	1,4	0.005992
US National	4 wk ahead	Bin	percent	1,4	1,5	0.0063
US National	4 wk ahead	Bin	percent	1,5	1,6	0.006607999999999999
US National	4 wk ahead	Bin	percent	1,6	1,7	0.006914999999999999
US National	4 wk ahead	Bin	percent	1,7	1,8	0.007221
US National	4 wk ahead	Bin	percent	1,8	1,9	0.007522999999999999
US National	4 wk ahead	Bin	percent	1,9	2	0.007821
US National	4 wk ahead	Bin	percent	2	2,1	0.008111
US National	4 wk ahead	Bin	percent	2,1	2,2	0.008394
US National	4 wk ahead	Bin	percent	2,2	2,3	0.008667
US National	4 wk ahead	Bin	percent	2,3	2,4	0.00893
US National	4 wk ahead	Bin	percent	2,4	2,5	0.009179999999999999
US National	4 wk ahead	Bin	percent	2,5	2,6	0.009415
US National	4 wk ahead	Bin	percent	2,6	2,7	0.009635999999999999
US National	4 wk ahead	Bin	percent	2,7	2,8	0.00984
US National	4 wk ahead	Bin	percent	2,8	2,9	0.010027
US National	4 wk ahead	Bin	percent	2,9	3	0.010195
US National	4 wk ahead	Bin	percent	3	3,1	0.010343
US National	4 wk ahead	Bin	percent	3,1	3,2	0.010471
US National	4 wk ahead	Bin	percent	3,2	3,3	0.010577999999999999
US National	4 wk ahead	Bin	percent	3,3	3,4	0.010665
US National	4 wk ahead	Bin	percent	3,4	3,5	0.010728999999999999
US National	4 wk ahead	Bin	percent	3,5	3,6	0.010772
US National	4 wk ahead	Bin	percent	3,6	3,7	0.010794
US National	4 wk ahead	Bin	percent	3,7	3,8	0.010796
US National	4 wk ahead	Bin	percent	3,8	3,9	0.010777
US National	4 wk ahead	Bin	percent	3,9	4	0.010738
US National	4 wk ahead	Bin	percent	4	4,1	0.01068
US National	4 wk ahead	Bin	percent	4,1	4,2	0.010605
US National	4 wk ahead	Bin	percent	4,2	4,3	0.010513999999999999
US National	4 wk ahead	Bin	percent	4,3	4,4	0.010407
US National	4 wk ahead	Bin	percent	4,4	4,5	0.010287
US National	4 wk ahead	Bin	percent	4,5	4,6	0.010154
US National	4 wk ahead	Bin	percent	4,6	4,7	0.010010999999999999
US National	4 wk ahead	Bin	percent	4,7	4,8	0.009859
US National	4 wk ahead	Bin	percent	4,8	4,9	0.0097
US National	4 wk ahead	Bin	percent	4,9	5	0.009535
US National	4 wk ahead	Bin	percent	5	5,1	0.009366
US National	4 wk ahead	Bin	percent	5,1	5,2	0.009196
US National	4 wk ahead	Bin	percent	5,2	5,3	0.009023999999999999
US National	4 wk ahead	Bin	percent	5,3	5,4	0.008853999999999999
US National	4 wk ahead	Bin	percent	5,4	5,5	0.008686
US National	4 wk ahead	Bin	percent	5,5	5,6	0.008522
US National	4 wk ahead	Bin	percent	5,6	5,7	0.008362999999999999
US National	4 wk ahead	Bin	percent	5,7	5,8	0.008211
US National	4 wk ahead	Bin	percent	5,8	5,9	0.008065
US National	4 wk ahead	Bin	percent	5,9	6	0.007928
US National	4 wk ahead	Bin	percent	6	6,1	0.0077989999999999995
US National	4 wk ahead	Bin	percent	6,1	6,2	0.007679999999999999
US National	4 wk ahead	Bin	percent	6,2	6,3	0.007571
US National	4 wk ahead	Bin	percent	6,3	6,4	0.0074719999999999995
US National	4 wk ahead	Bin	percent	6,4	6,5	0.007383
US National	4 wk ahead	Bin	percent	6,5	6,6	0.007304
US National	4 wk ahead	Bin	percent	6,6	6,7	0.007234999999999999
US National	4 wk ahead	Bin	percent	6,7	6,8	0.007176
US National	4 wk ahead	Bin	percent	6,8	6,9	0.0071259999999999995
US National	4 wk ahead	Bin	percent	6,9	7	0.007085999999999999
US National	4 wk ahead	Bin	percent	7	7,1	0.007052999999999999
US National	4 wk ahead	Bin	percent	7,1	7,2	0.0070279999999999995
US National	4 wk ahead	Bin	percent	7,2	7,3	0.007009
US National	4 wk ahead	Bin	percent	7,3	7,4	0.006996
US National	4 wk ahead	Bin	percent	7,4	7,5	0.006987999999999999
US National	4 wk ahead	Bin	percent	7,5	7,6	0.006984
US National	4 wk ahead	Bin	percent	7,6	7,7	0.006983
US National	4 wk ahead	Bin	percent	7,7	7,8	0.006983
US National	4 wk ahead	Bin	percent	7,8	7,9	0.006985
US National	4 wk ahead	Bin	percent	7,9	8	0.006986999999999999
US National	4 wk ahead	Bin	percent	8	8,1	0.006986999999999999
US National	4 wk ahead	Bin	percent	8,1	8,2	0.006986
US National	4 wk ahead	Bin	percent	8,2	8,3	0.0069819999999999995
US National	4 wk ahead	Bin	percent	8,3	8,4	0.006973999999999999
US National	4 wk ahead	Bin	percent	8,4	8,5	0.006963
US National	4 wk ahead	Bin	percent	8,5	8,6	0.006946
US National	4 wk ahead	Bin	percent	8,6	8,7	0.006924
US National	4 wk ahead	Bin	percent	8,7	8,8	0.006895999999999999
US National	4 wk ahead	Bin	percent	8,8	8,9	0.006862
US National	4 wk ahead	Bin	percent	8,9	9	0.006822
US National	4 wk ahead	Bin	percent	9	9,1	0.006775
US National	4 wk ahead	Bin	percent	9,1	9,2	0.006719999999999999
US National	4 wk ahead	Bin	percent	9,2	9,3	0.006659
US National	4 wk ahead	Bin	percent	9,3	9,4	0.006591
US National	4 wk ahead	Bin	percent	9,4	9,5	0.006516
US National	4 wk ahead	Bin	percent	9,5	9,6	0.006435
US National	4 wk ahead	Bin	percent	9,6	9,7	0.006346999999999999
US National	4 wk ahead	Bin	percent	9,7	9,8	0.006253
US National	4 wk ahead	Bin	percent	9,8	9,9	0.006153
US National	4 wk ahead	Bin	percent	9,9	10	0.0060479999999999996
US National	4 wk ahead	Bin	percent	10	10,1	0.005937
US National	4 wk ahead	Bin	percent	10,1	10,2	0.005822
US National	4 wk ahead	Bin	percent	10,2	10,3	0.005703
US National	4 wk ahead	Bin	percent	10,3	10,4	0.00558
US National	4 wk ahead	Bin	percent	10,4	10,5	0.0054529999999999995
US National	4 wk ahead	Bin	percent	10,5	10,6	0.005324
US National	4 wk ahead	Bin	percent	10,6	10,7	0.005192
US National	4 wk ahead	Bin	percent	10,7	10,8	0.005059
US National	4 wk ahead	Bin	percent	10,8	10,9	0.0049239999999999996
US National	4 wk ahead	Bin	percent	10,9	11	0.004788
US National	4 wk ahead	Bin	percent	11	11,1	0.004651
US National	4 wk ahead	Bin	percent	11,1	11,2	0.004515
US National	4 wk ahead	Bin	percent	11,2	11,3	0.004379
US National	4 wk ahead	Bin	percent	11,3	11,4	0.004242999999999999
US National	4 wk ahead	Bin	percent	11,4	11,5	0.004109
US National	4 wk ahead	Bin	percent	11,5	11,6	0.003977
US National	4 wk ahead	Bin	percent	11,6	11,7	0.003846
US National	4 wk ahead	Bin	percent	11,7	11,8	0.003718
US National	4 wk ahead	Bin	percent	11,8	11,9	0.003593
US National	4 wk ahead	Bin	percent	11,9	12	0.00347
US National	4 wk ahead	Bin	percent	12	12,1	0.003351
US National	4 wk ahead	Bin	percent	12,1	12,2	0.003235
US National	4 wk ahead	Bin	percent	12,2	12,3	0.003123
US National	4 wk ahead	Bin	percent	12,3	12,4	0.003015
US National	4 wk ahead	Bin	percent	12,4	12,5	0.00291
US National	4 wk ahead	Bin	percent	12,5	12,6	0.00281
US National	4 wk ahead	Bin	percent	12,6	12,7	0.002714
US National	4 wk ahead	Bin	percent	12,7	12,8	0.0026219999999999998
US National	4 wk ahead	Bin	percent	12,8	12,9	0.002534
US National	4 wk ahead	Bin	percent	12,9	13	0.00245
US National	4 wk ahead	Bin	percent	13	100	0.11168199999999999
