# Supplementary material for: Use of daily Internet search query data improves real-time projections of influenza epidemics
Source: J R Soc Interface. 2018 Oct 10;15(147):20180220. doi: 10.1098/rsif.2018.0220 (PMC6228485; doi:10.1098/rsif.2018.0220)
Supplement: Computer code and results [file rsif20180220supp3.gz › Code-and-results/mss-15-wikiWEEK/2014-EW13.csv]

Location	Target	Type	Unit	Bin_start_incl	Bin_end_notincl	Value
US National	1 wk ahead	Point	percent	NA	NA	1.8000000000000003
US National	1 wk ahead	Bin	percent	0	0,1	0.
US National	1 wk ahead	Bin	percent	0,1	0,2	0.000016
US National	1 wk ahead	Bin	percent	0,2	0,3	0.00046499999999999997
US National	1 wk ahead	Bin	percent	0,3	0,4	0.002689
US National	1 wk ahead	Bin	percent	0,4	0,5	0.003284
US National	1 wk ahead	Bin	percent	0,5	0,6	0.0008539999999999999
US National	1 wk ahead	Bin	percent	0,6	0,7	0.000044999999999999996
US National	1 wk ahead	Bin	percent	0,7	0,8	1.e-6
US National	1 wk ahead	Bin	percent	0,8	0,9	0.000034
US National	1 wk ahead	Bin	percent	0,9	1	0.000946
US National	1 wk ahead	Bin	percent	1	1,1	0.005789
US National	1 wk ahead	Bin	percent	1,1	1,2	0.012454
US National	1 wk ahead	Bin	percent	1,2	1,3	0.024170999999999998
US National	1 wk ahead	Bin	percent	1,3	1,4	0.037388
US National	1 wk ahead	Bin	percent	1,4	1,5	0.054352
US National	1 wk ahead	Bin	percent	1,5	1,6	0.083436
US National	1 wk ahead	Bin	percent	1,6	1,7	0.11878799999999999
US National	1 wk ahead	Bin	percent	1,7	1,8	0.155273
US National	1 wk ahead	Bin	percent	1,8	1,9	0.172396
US National	1 wk ahead	Bin	percent	1,9	2	0.130884
US National	1 wk ahead	Bin	percent	2	2,1	0.061311
US National	1 wk ahead	Bin	percent	2,1	2,2	0.03229
US National	1 wk ahead	Bin	percent	2,2	2,3	0.02539
US National	1 wk ahead	Bin	percent	2,3	2,4	0.024576999999999998
US National	1 wk ahead	Bin	percent	2,4	2,5	0.021866
US National	1 wk ahead	Bin	percent	2,5	2,6	0.011682
US National	1 wk ahead	Bin	percent	2,6	2,7	0.004235
US National	1 wk ahead	Bin	percent	2,7	2,8	0.0006529999999999999
US National	1 wk ahead	Bin	percent	2,8	2,9	0.000024999999999999998
US National	1 wk ahead	Bin	percent	2,9	3	1.e-6
US National	1 wk ahead	Bin	percent	3	3,1	0.000035
US National	1 wk ahead	Bin	percent	3,1	3,2	0.000734
US National	1 wk ahead	Bin	percent	3,2	3,3	0.003149
US National	1 wk ahead	Bin	percent	3,3	3,4	0.003021
US National	1 wk ahead	Bin	percent	3,4	3,5	0.0022099999999999997
US National	1 wk ahead	Bin	percent	3,5	3,6	0.003669
US National	1 wk ahead	Bin	percent	3,6	3,7	0.0017159999999999999
US National	1 wk ahead	Bin	percent	3,7	3,8	0.000168
US National	1 wk ahead	Bin	percent	3,8	3,9	3.e-6
US National	1 wk ahead	Bin	percent	3,9	4	0.
US National	1 wk ahead	Bin	percent	4	4,1	0.
US National	1 wk ahead	Bin	percent	4,1	4,2	0.
US National	1 wk ahead	Bin	percent	4,2	4,3	0.
US National	1 wk ahead	Bin	percent	4,3	4,4	0.
US National	1 wk ahead	Bin	percent	4,4	4,5	0.
US National	1 wk ahead	Bin	percent	4,5	4,6	0.
US National	1 wk ahead	Bin	percent	4,6	4,7	0.
US National	1 wk ahead	Bin	percent	4,7	4,8	0.
US National	1 wk ahead	Bin	percent	4,8	4,9	0.
US National	1 wk ahead	Bin	percent	4,9	5	0.
US National	1 wk ahead	Bin	percent	5	5,1	0.
US National	1 wk ahead	Bin	percent	5,1	5,2	0.
US National	1 wk ahead	Bin	percent	5,2	5,3	0.
US National	1 wk ahead	Bin	percent	5,3	5,4	0.
US National	1 wk ahead	Bin	percent	5,4	5,5	0.
US National	1 wk ahead	Bin	percent	5,5	5,6	0.
US National	1 wk ahead	Bin	percent	5,6	5,7	0.
US National	1 wk ahead	Bin	percent	5,7	5,8	0.
US National	1 wk ahead	Bin	percent	5,8	5,9	0.
US National	1 wk ahead	Bin	percent	5,9	6	0.
US National	1 wk ahead	Bin	percent	6	6,1	0.
US National	1 wk ahead	Bin	percent	6,1	6,2	0.
US National	1 wk ahead	Bin	percent	6,2	6,3	0.
US National	1 wk ahead	Bin	percent	6,3	6,4	0.
US National	1 wk ahead	Bin	percent	6,4	6,5	0.
US National	1 wk ahead	Bin	percent	6,5	6,6	0.
US National	1 wk ahead	Bin	percent	6,6	6,7	0.
US National	1 wk ahead	Bin	percent	6,7	6,8	0.
US National	1 wk ahead	Bin	percent	6,8	6,9	0.
US National	1 wk ahead	Bin	percent	6,9	7	0.
US National	1 wk ahead	Bin	percent	7	7,1	0.
US National	1 wk ahead	Bin	percent	7,1	7,2	0.
US National	1 wk ahead	Bin	percent	7,2	7,3	0.
US National	1 wk ahead	Bin	percent	7,3	7,4	0.
US National	1 wk ahead	Bin	percent	7,4	7,5	0.
US National	1 wk ahead	Bin	percent	7,5	7,6	0.
US National	1 wk ahead	Bin	percent	7,6	7,7	0.
US National	1 wk ahead	Bin	percent	7,7	7,8	0.
US National	1 wk ahead	Bin	percent	7,8	7,9	0.
US National	1 wk ahead	Bin	percent	7,9	8	0.
US National	1 wk ahead	Bin	percent	8	8,1	0.
US National	1 wk ahead	Bin	percent	8,1	8,2	0.
US National	1 wk ahead	Bin	percent	8,2	8,3	0.
US National	1 wk ahead	Bin	percent	8,3	8,4	0.
US National	1 wk ahead	Bin	percent	8,4	8,5	0.
US National	1 wk ahead	Bin	percent	8,5	8,6	0.
US National	1 wk ahead	Bin	percent	8,6	8,7	0.
US National	1 wk ahead	Bin	percent	8,7	8,8	0.
US National	1 wk ahead	Bin	percent	8,8	8,9	0.
US National	1 wk ahead	Bin	percent	8,9	9	0.
US National	1 wk ahead	Bin	percent	9	9,1	0.
US National	1 wk ahead	Bin	percent	9,1	9,2	0.
US National	1 wk ahead	Bin	percent	9,2	9,3	0.
US National	1 wk ahead	Bin	percent	9,3	9,4	0.
US National	1 wk ahead	Bin	percent	9,4	9,5	0.
US National	1 wk ahead	Bin	percent	9,5	9,6	0.
US National	1 wk ahead	Bin	percent	9,6	9,7	0.
US National	1 wk ahead	Bin	percent	9,7	9,8	0.
US National	1 wk ahead	Bin	percent	9,8	9,9	0.
US National	1 wk ahead	Bin	percent	9,9	10	0.
US National	1 wk ahead	Bin	percent	10	10,1	0.
US National	1 wk ahead	Bin	percent	10,1	10,2	0.
US National	1 wk ahead	Bin	percent	10,2	10,3	0.
US National	1 wk ahead	Bin	percent	10,3	10,4	0.
US National	1 wk ahead	Bin	percent	10,4	10,5	0.
US National	1 wk ahead	Bin	percent	10,5	10,6	0.
US National	1 wk ahead	Bin	percent	10,6	10,7	0.
US National	1 wk ahead	Bin	percent	10,7	10,8	0.
US National	1 wk ahead	Bin	percent	10,8	10,9	0.
US National	1 wk ahead	Bin	percent	10,9	11	0.
US National	1 wk ahead	Bin	percent	11	11,1	0.
US National	1 wk ahead	Bin	percent	11,1	11,2	0.
US National	1 wk ahead	Bin	percent	11,2	11,3	0.
US National	1 wk ahead	Bin	percent	11,3	11,4	0.
US National	1 wk ahead	Bin	percent	11,4	11,5	0.
US National	1 wk ahead	Bin	percent	11,5	11,6	0.
US National	1 wk ahead	Bin	percent	11,6	11,7	0.
US National	1 wk ahead	Bin	percent	11,7	11,8	0.
US National	1 wk ahead	Bin	percent	11,8	11,9	0.
US National	1 wk ahead	Bin	percent	11,9	12	0.
US National	1 wk ahead	Bin	percent	12	12,1	0.
US National	1 wk ahead	Bin	percent	12,1	12,2	0.
US National	1 wk ahead	Bin	percent	12,2	12,3	0.
US National	1 wk ahead	Bin	percent	12,3	12,4	0.
US National	1 wk ahead	Bin	percent	12,4	12,5	0.
US National	1 wk ahead	Bin	percent	12,5	12,6	0.
US National	1 wk ahead	Bin	percent	12,6	12,7	0.
US National	1 wk ahead	Bin	percent	12,7	12,8	0.
US National	1 wk ahead	Bin	percent	12,8	12,9	0.
US National	1 wk ahead	Bin	percent	12,9	13	0.
US National	1 wk ahead	Bin	percent	13	100	0.
US National	2 wk ahead	Point	percent	NA	NA	2.0340000000000003
US National	2 wk ahead	Bin	percent	0	0,1	6.e-6
US National	2 wk ahead	Bin	percent	0,1	0,2	0.000021
US National	2 wk ahead	Bin	percent	0,2	0,3	0.000068
US National	2 wk ahead	Bin	percent	0,3	0,4	0.00019899999999999999
US National	2 wk ahead	Bin	percent	0,4	0,5	0.000522
US National	2 wk ahead	Bin	percent	0,5	0,6	0.001227
US National	2 wk ahead	Bin	percent	0,6	0,7	0.002594
US National	2 wk ahead	Bin	percent	0,7	0,8	0.004958
US National	2 wk ahead	Bin	percent	0,8	0,9	0.008616
US National	2 wk ahead	Bin	percent	0,9	1	0.013703
US National	2 wk ahead	Bin	percent	1	1,1	0.020089
US National	2 wk ahead	Bin	percent	1,1	1,2	0.027367
US National	2 wk ahead	Bin	percent	1,2	1,3	0.034922
US National	2 wk ahead	Bin	percent	1,3	1,4	0.042079
US National	2 wk ahead	Bin	percent	1,4	1,5	0.048242
US National	2 wk ahead	Bin	percent	1,5	1,6	0.052981999999999994
US National	2 wk ahead	Bin	percent	1,6	1,7	0.056048
US National	2 wk ahead	Bin	percent	1,7	1,8	0.057323
US National	2 wk ahead	Bin	percent	1,8	1,9	0.056776999999999994
US National	2 wk ahead	Bin	percent	1,9	2	0.054508999999999995
US National	2 wk ahead	Bin	percent	2	2,1	0.050844999999999994
US National	2 wk ahead	Bin	percent	2,1	2,2	0.046384999999999996
US National	2 wk ahead	Bin	percent	2,2	2,3	0.041864
US National	2 wk ahead	Bin	percent	2,3	2,4	0.037876
US National	2 wk ahead	Bin	percent	2,4	2,5	0.034643
US National	2 wk ahead	Bin	percent	2,5	2,6	0.031994999999999996
US National	2 wk ahead	Bin	percent	2,6	2,7	0.029557999999999997
US National	2 wk ahead	Bin	percent	2,7	2,8	0.027014999999999997
US National	2 wk ahead	Bin	percent	2,8	2,9	0.024256999999999997
US National	2 wk ahead	Bin	percent	2,9	3	0.02138
US National	2 wk ahead	Bin	percent	3	3,1	0.018591
US National	2 wk ahead	Bin	percent	3,1	3,2	0.016111999999999998
US National	2 wk ahead	Bin	percent	3,2	3,3	0.014116
US National	2 wk ahead	Bin	percent	3,3	3,4	0.012669
US National	2 wk ahead	Bin	percent	3,4	3,5	0.011689
US National	2 wk ahead	Bin	percent	3,5	3,6	0.010953
US National	2 wk ahead	Bin	percent	3,6	3,7	0.010180999999999999
US National	2 wk ahead	Bin	percent	3,7	3,8	0.009167999999999999
US National	2 wk ahead	Bin	percent	3,8	3,9	0.007875
US National	2 wk ahead	Bin	percent	3,9	4	0.006425999999999999
US National	2 wk ahead	Bin	percent	4	4,1	0.0050219999999999996
US National	2 wk ahead	Bin	percent	4,1	4,2	0.0038469999999999997
US National	2 wk ahead	Bin	percent	4,2	4,3	0.003025
US National	2 wk ahead	Bin	percent	4,3	4,4	0.002608
US National	2 wk ahead	Bin	percent	4,4	4,5	0.002574
US National	2 wk ahead	Bin	percent	4,5	4,6	0.002827
US National	2 wk ahead	Bin	percent	4,6	4,7	0.003212
US National	2 wk ahead	Bin	percent	4,7	4,8	0.003551
US National	2 wk ahead	Bin	percent	4,8	4,9	0.0036929999999999997
US National	2 wk ahead	Bin	percent	4,9	5	0.003557
US National	2 wk ahead	Bin	percent	5	5,1	0.00315
US National	2 wk ahead	Bin	percent	5,1	5,2	0.0025559999999999997
US National	2 wk ahead	Bin	percent	5,2	5,3	0.0019089999999999999
US National	2 wk ahead	Bin	percent	5,3	5,4	0.001343
US National	2 wk ahead	Bin	percent	5,4	5,5	0.000962
US National	2 wk ahead	Bin	percent	5,5	5,6	0.0008139999999999999
US National	2 wk ahead	Bin	percent	5,6	5,7	0.000879
US National	2 wk ahead	Bin	percent	5,7	5,8	0.001081
US National	2 wk ahead	Bin	percent	5,8	5,9	0.001304
US National	2 wk ahead	Bin	percent	5,9	6	0.001434
US National	2 wk ahead	Bin	percent	6	6,1	0.001402
US National	2 wk ahead	Bin	percent	6,1	6,2	0.001207
US National	2 wk ahead	Bin	percent	6,2	6,3	0.000914
US National	2 wk ahead	Bin	percent	6,3	6,4	0.000609
US National	2 wk ahead	Bin	percent	6,4	6,5	0.000356
US National	2 wk ahead	Bin	percent	6,5	6,6	0.000183
US National	2 wk ahead	Bin	percent	6,6	6,7	0.000082
US National	2 wk ahead	Bin	percent	6,7	6,8	0.000032999999999999996
US National	2 wk ahead	Bin	percent	6,8	6,9	0.000011
US National	2 wk ahead	Bin	percent	6,9	7	3.e-6
US National	2 wk ahead	Bin	percent	7	7,1	1.e-6
US National	2 wk ahead	Bin	percent	7,1	7,2	0.
US National	2 wk ahead	Bin	percent	7,2	7,3	0.
US National	2 wk ahead	Bin	percent	7,3	7,4	0.
US National	2 wk ahead	Bin	percent	7,4	7,5	0.
US National	2 wk ahead	Bin	percent	7,5	7,6	0.
US National	2 wk ahead	Bin	percent	7,6	7,7	0.
US National	2 wk ahead	Bin	percent	7,7	7,8	0.
US National	2 wk ahead	Bin	percent	7,8	7,9	0.
US National	2 wk ahead	Bin	percent	7,9	8	0.
US National	2 wk ahead	Bin	percent	8	8,1	0.
US National	2 wk ahead	Bin	percent	8,1	8,2	0.
US National	2 wk ahead	Bin	percent	8,2	8,3	0.
US National	2 wk ahead	Bin	percent	8,3	8,4	0.
US National	2 wk ahead	Bin	percent	8,4	8,5	0.
US National	2 wk ahead	Bin	percent	8,5	8,6	0.
US National	2 wk ahead	Bin	percent	8,6	8,7	0.
US National	2 wk ahead	Bin	percent	8,7	8,8	0.
US National	2 wk ahead	Bin	percent	8,8	8,9	0.
US National	2 wk ahead	Bin	percent	8,9	9	0.
US National	2 wk ahead	Bin	percent	9	9,1	0.
US National	2 wk ahead	Bin	percent	9,1	9,2	0.
US National	2 wk ahead	Bin	percent	9,2	9,3	0.
US National	2 wk ahead	Bin	percent	9,3	9,4	0.
US National	2 wk ahead	Bin	percent	9,4	9,5	0.
US National	2 wk ahead	Bin	percent	9,5	9,6	0.
US National	2 wk ahead	Bin	percent	9,6	9,7	0.
US National	2 wk ahead	Bin	percent	9,7	9,8	0.
US National	2 wk ahead	Bin	percent	9,8	9,9	0.
US National	2 wk ahead	Bin	percent	9,9	10	0.
US National	2 wk ahead	Bin	percent	10	10,1	0.
US National	2 wk ahead	Bin	percent	10,1	10,2	0.
US National	2 wk ahead	Bin	percent	10,2	10,3	0.
US National	2 wk ahead	Bin	percent	10,3	10,4	0.
US National	2 wk ahead	Bin	percent	10,4	10,5	0.
US National	2 wk ahead	Bin	percent	10,5	10,6	0.
US National	2 wk ahead	Bin	percent	10,6	10,7	0.
US National	2 wk ahead	Bin	percent	10,7	10,8	0.
US National	2 wk ahead	Bin	percent	10,8	10,9	0.
US National	2 wk ahead	Bin	percent	10,9	11	0.
US National	2 wk ahead	Bin	percent	11	11,1	0.
US National	2 wk ahead	Bin	percent	11,1	11,2	0.
US National	2 wk ahead	Bin	percent	11,2	11,3	0.
US National	2 wk ahead	Bin	percent	11,3	11,4	0.
US National	2 wk ahead	Bin	percent	11,4	11,5	0.
US National	2 wk ahead	Bin	percent	11,5	11,6	0.
US National	2 wk ahead	Bin	percent	11,6	11,7	0.
US National	2 wk ahead	Bin	percent	11,7	11,8	0.
US National	2 wk ahead	Bin	percent	11,8	11,9	0.
US National	2 wk ahead	Bin	percent	11,9	12	0.
US National	2 wk ahead	Bin	percent	12	12,1	0.
US National	2 wk ahead	Bin	percent	12,1	12,2	0.
US National	2 wk ahead	Bin	percent	12,2	12,3	0.
US National	2 wk ahead	Bin	percent	12,3	12,4	0.
US National	2 wk ahead	Bin	percent	12,4	12,5	0.
US National	2 wk ahead	Bin	percent	12,5	12,6	0.
US National	2 wk ahead	Bin	percent	12,6	12,7	0.
US National	2 wk ahead	Bin	percent	12,7	12,8	0.
US National	2 wk ahead	Bin	percent	12,8	12,9	0.
US National	2 wk ahead	Bin	percent	12,9	13	0.
US National	2 wk ahead	Bin	percent	13	100	0.
US National	3 wk ahead	Point	percent	NA	NA	2.0494000000000003
US National	3 wk ahead	Bin	percent	0	0,1	0.003904
US National	3 wk ahead	Bin	percent	0,1	0,2	0.005469
US National	3 wk ahead	Bin	percent	0,2	0,3	0.007424999999999999
US National	3 wk ahead	Bin	percent	0,3	0,4	0.009774999999999999
US National	3 wk ahead	Bin	percent	0,4	0,5	0.012489
US National	3 wk ahead	Bin	percent	0,5	0,6	0.015498
US National	3 wk ahead	Bin	percent	0,6	0,7	0.018699
US National	3 wk ahead	Bin	percent	0,7	0,8	0.021959
US National	3 wk ahead	Bin	percent	0,8	0,9	0.025131999999999998
US National	3 wk ahead	Bin	percent	0,9	1	0.028069
US National	3 wk ahead	Bin	percent	1	1,1	0.030639
US National	3 wk ahead	Bin	percent	1,1	1,2	0.032739
US National	3 wk ahead	Bin	percent	1,2	1,3	0.034301
US National	3 wk ahead	Bin	percent	1,3	1,4	0.035294
US National	3 wk ahead	Bin	percent	1,4	1,5	0.035720999999999996
US National	3 wk ahead	Bin	percent	1,5	1,6	0.035613
US National	3 wk ahead	Bin	percent	1,6	1,7	0.035018
US National	3 wk ahead	Bin	percent	1,7	1,8	0.034000999999999997
US National	3 wk ahead	Bin	percent	1,8	1,9	0.032632
US National	3 wk ahead	Bin	percent	1,9	2	0.030992
US National	3 wk ahead	Bin	percent	2	2,1	0.029161
US National	3 wk ahead	Bin	percent	2,1	2,2	0.027225
US National	3 wk ahead	Bin	percent	2,2	2,3	0.025265
US National	3 wk ahead	Bin	percent	2,3	2,4	0.023354
US National	3 wk ahead	Bin	percent	2,4	2,5	0.021551
US National	3 wk ahead	Bin	percent	2,5	2,6	0.019899
US National	3 wk ahead	Bin	percent	2,6	2,7	0.018422
US National	3 wk ahead	Bin	percent	2,7	2,8	0.017124
US National	3 wk ahead	Bin	percent	2,8	2,9	0.015997
US National	3 wk ahead	Bin	percent	2,9	3	0.015023
US National	3 wk ahead	Bin	percent	3	3,1	0.014181
US National	3 wk ahead	Bin	percent	3,1	3,2	0.01345
US National	3 wk ahead	Bin	percent	3,2	3,3	0.012813
US National	3 wk ahead	Bin	percent	3,3	3,4	0.012256
US National	3 wk ahead	Bin	percent	3,4	3,5	0.011765
US National	3 wk ahead	Bin	percent	3,5	3,6	0.011326
US National	3 wk ahead	Bin	percent	3,6	3,7	0.010922999999999999
US National	3 wk ahead	Bin	percent	3,7	3,8	0.010537
US National	3 wk ahead	Bin	percent	3,8	3,9	0.010147999999999999
US National	3 wk ahead	Bin	percent	3,9	4	0.009738
US National	3 wk ahead	Bin	percent	4	4,1	0.00929
US National	3 wk ahead	Bin	percent	4,1	4,2	0.008794
US National	3 wk ahead	Bin	percent	4,2	4,3	0.008249
US National	3 wk ahead	Bin	percent	4,3	4,4	0.007657
US National	3 wk ahead	Bin	percent	4,4	4,5	0.00703
US National	3 wk ahead	Bin	percent	4,5	4,6	0.006385
US National	3 wk ahead	Bin	percent	4,6	4,7	0.005742
US National	3 wk ahead	Bin	percent	4,7	4,8	0.005124
US National	3 wk ahead	Bin	percent	4,8	4,9	0.004555
US National	3 wk ahead	Bin	percent	4,9	5	0.004055
US National	3 wk ahead	Bin	percent	5	5,1	0.003643
US National	3 wk ahead	Bin	percent	5,1	5,2	0.003333
US National	3 wk ahead	Bin	percent	5,2	5,3	0.00313
US National	3 wk ahead	Bin	percent	5,3	5,4	0.003035
US National	3 wk ahead	Bin	percent	5,4	5,5	0.003038
US National	3 wk ahead	Bin	percent	5,5	5,6	0.003124
US National	3 wk ahead	Bin	percent	5,6	5,7	0.0032679999999999996
US National	3 wk ahead	Bin	percent	5,7	5,8	0.003443
US National	3 wk ahead	Bin	percent	5,8	5,9	0.00362
US National	3 wk ahead	Bin	percent	5,9	6	0.00377
US National	3 wk ahead	Bin	percent	6	6,1	0.0038699999999999997
US National	3 wk ahead	Bin	percent	6,1	6,2	0.0039049999999999996
US National	3 wk ahead	Bin	percent	6,2	6,3	0.0038669999999999998
US National	3 wk ahead	Bin	percent	6,3	6,4	0.0037579999999999996
US National	3 wk ahead	Bin	percent	6,4	6,5	0.0035889999999999997
US National	3 wk ahead	Bin	percent	6,5	6,6	0.0033729999999999997
US National	3 wk ahead	Bin	percent	6,6	6,7	0.0031249999999999997
US National	3 wk ahead	Bin	percent	6,7	6,8	0.002858
US National	3 wk ahead	Bin	percent	6,8	6,9	0.002584
US National	3 wk ahead	Bin	percent	6,9	7	0.0023079999999999997
US National	3 wk ahead	Bin	percent	7	7,1	0.0020369999999999997
US National	3 wk ahead	Bin	percent	7,1	7,2	0.001772
US National	3 wk ahead	Bin	percent	7,2	7,3	0.001517
US National	3 wk ahead	Bin	percent	7,3	7,4	0.001276
US National	3 wk ahead	Bin	percent	7,4	7,5	0.001052
US National	3 wk ahead	Bin	percent	7,5	7,6	0.0008529999999999999
US National	3 wk ahead	Bin	percent	7,6	7,7	0.000682
US National	3 wk ahead	Bin	percent	7,7	7,8	0.000545
US National	3 wk ahead	Bin	percent	7,8	7,9	0.000446
US National	3 wk ahead	Bin	percent	7,9	8	0.000386
US National	3 wk ahead	Bin	percent	8	8,1	0.000366
US National	3 wk ahead	Bin	percent	8,1	8,2	0.000381
US National	3 wk ahead	Bin	percent	8,2	8,3	0.00042699999999999997
US National	3 wk ahead	Bin	percent	8,3	8,4	0.0004969999999999999
US National	3 wk ahead	Bin	percent	8,4	8,5	0.0005819999999999999
US National	3 wk ahead	Bin	percent	8,5	8,6	0.0006709999999999999
US National	3 wk ahead	Bin	percent	8,6	8,7	0.000754
US National	3 wk ahead	Bin	percent	8,7	8,8	0.000825
US National	3 wk ahead	Bin	percent	8,8	8,9	0.000879
US National	3 wk ahead	Bin	percent	8,9	9	0.0009149999999999999
US National	3 wk ahead	Bin	percent	9	9,1	0.000939
US National	3 wk ahead	Bin	percent	9,1	9,2	0.0009599999999999999
US National	3 wk ahead	Bin	percent	9,2	9,3	0.0009889999999999999
US National	3 wk ahead	Bin	percent	9,3	9,4	0.001035
US National	3 wk ahead	Bin	percent	9,4	9,5	0.001106
US National	3 wk ahead	Bin	percent	9,5	9,6	0.001202
US National	3 wk ahead	Bin	percent	9,6	9,7	0.001317
US National	3 wk ahead	Bin	percent	9,7	9,8	0.001438
US National	3 wk ahead	Bin	percent	9,8	9,9	0.001549
US National	3 wk ahead	Bin	percent	9,9	10	0.00163
US National	3 wk ahead	Bin	percent	10	10,1	0.0016669999999999999
US National	3 wk ahead	Bin	percent	10,1	10,2	0.0016489999999999999
US National	3 wk ahead	Bin	percent	10,2	10,3	0.001573
US National	3 wk ahead	Bin	percent	10,3	10,4	0.001444
US National	3 wk ahead	Bin	percent	10,4	10,5	0.0012749999999999999
US National	3 wk ahead	Bin	percent	10,5	10,6	0.0010819999999999998
US National	3 wk ahead	Bin	percent	10,6	10,7	0.000882
US National	3 wk ahead	Bin	percent	10,7	10,8	0.00069
US National	3 wk ahead	Bin	percent	10,8	10,9	0.0005189999999999999
US National	3 wk ahead	Bin	percent	10,9	11	0.000374
US National	3 wk ahead	Bin	percent	11	11,1	0.000259
US National	3 wk ahead	Bin	percent	11,1	11,2	0.000173
US National	3 wk ahead	Bin	percent	11,2	11,3	0.00010999999999999999
US National	3 wk ahead	Bin	percent	11,3	11,4	0.000068
US National	3 wk ahead	Bin	percent	11,4	11,5	0.000039999999999999996
US National	3 wk ahead	Bin	percent	11,5	11,6	0.000022
US National	3 wk ahead	Bin	percent	11,6	11,7	0.000012
US National	3 wk ahead	Bin	percent	11,7	11,8	6.e-6
US National	3 wk ahead	Bin	percent	11,8	11,9	3.e-6
US National	3 wk ahead	Bin	percent	11,9	12	2.e-6
US National	3 wk ahead	Bin	percent	12	12,1	1.e-6
US National	3 wk ahead	Bin	percent	12,1	12,2	0.
US National	3 wk ahead	Bin	percent	12,2	12,3	0.
US National	3 wk ahead	Bin	percent	12,3	12,4	0.
US National	3 wk ahead	Bin	percent	12,4	12,5	0.
US National	3 wk ahead	Bin	percent	12,5	12,6	0.
US National	3 wk ahead	Bin	percent	12,6	12,7	0.
US National	3 wk ahead	Bin	percent	12,7	12,8	0.
US National	3 wk ahead	Bin	percent	12,8	12,9	1.e-6
US National	3 wk ahead	Bin	percent	12,9	13	2.e-6
US National	3 wk ahead	Bin	percent	13	100	0.010071
US National	4 wk ahead	Point	percent	NA	NA	2.0378000000000003
US National	4 wk ahead	Bin	percent	0	0,1	0.012022
US National	4 wk ahead	Bin	percent	0,1	0,2	0.014053
US National	4 wk ahead	Bin	percent	0,2	0,3	0.016170999999999998
US National	4 wk ahead	Bin	percent	0,3	0,4	0.018324
US National	4 wk ahead	Bin	percent	0,4	0,5	0.020453
US National	4 wk ahead	Bin	percent	0,5	0,6	0.022498
US National	4 wk ahead	Bin	percent	0,6	0,7	0.024395999999999998
US National	4 wk ahead	Bin	percent	0,7	0,8	0.02609
US National	4 wk ahead	Bin	percent	0,8	0,9	0.027531
US National	4 wk ahead	Bin	percent	0,9	1	0.028676
US National	4 wk ahead	Bin	percent	1	1,1	0.029498999999999997
US National	4 wk ahead	Bin	percent	1,1	1,2	0.029984
US National	4 wk ahead	Bin	percent	1,2	1,3	0.030129999999999997
US National	4 wk ahead	Bin	percent	1,3	1,4	0.029948
US National	4 wk ahead	Bin	percent	1,4	1,5	0.029462
US National	4 wk ahead	Bin	percent	1,5	1,6	0.028706
US National	4 wk ahead	Bin	percent	1,6	1,7	0.027721
US National	4 wk ahead	Bin	percent	1,7	1,8	0.026553999999999998
US National	4 wk ahead	Bin	percent	1,8	1,9	0.025252999999999998
US National	4 wk ahead	Bin	percent	1,9	2	0.023864999999999997
US National	4 wk ahead	Bin	percent	2	2,1	0.022438
US National	4 wk ahead	Bin	percent	2,1	2,2	0.021012
US National	4 wk ahead	Bin	percent	2,2	2,3	0.019621
US National	4 wk ahead	Bin	percent	2,3	2,4	0.018293999999999998
US National	4 wk ahead	Bin	percent	2,4	2,5	0.01705
US National	4 wk ahead	Bin	percent	2,5	2,6	0.015902
US National	4 wk ahead	Bin	percent	2,6	2,7	0.014855
US National	4 wk ahead	Bin	percent	2,7	2,8	0.013909
US National	4 wk ahead	Bin	percent	2,8	2,9	0.013058
US National	4 wk ahead	Bin	percent	2,9	3	0.012294
US National	4 wk ahead	Bin	percent	3	3,1	0.011607
US National	4 wk ahead	Bin	percent	3,1	3,2	0.010988
US National	4 wk ahead	Bin	percent	3,2	3,3	0.010426999999999999
US National	4 wk ahead	Bin	percent	3,3	3,4	0.009915
US National	4 wk ahead	Bin	percent	3,4	3,5	0.009448
US National	4 wk ahead	Bin	percent	3,5	3,6	0.009021
US National	4 wk ahead	Bin	percent	3,6	3,7	0.008629999999999999
US National	4 wk ahead	Bin	percent	3,7	3,8	0.008272999999999999
US National	4 wk ahead	Bin	percent	3,8	3,9	0.00795
US National	4 wk ahead	Bin	percent	3,9	4	0.007657
US National	4 wk ahead	Bin	percent	4	4,1	0.007392999999999999
US National	4 wk ahead	Bin	percent	4,1	4,2	0.007154
US National	4 wk ahead	Bin	percent	4,2	4,3	0.0069359999999999995
US National	4 wk ahead	Bin	percent	4,3	4,4	0.006737
US National	4 wk ahead	Bin	percent	4,4	4,5	0.006552
US National	4 wk ahead	Bin	percent	4,5	4,6	0.006377
US National	4 wk ahead	Bin	percent	4,6	4,7	0.0062109999999999995
US National	4 wk ahead	Bin	percent	4,7	4,8	0.00605
US National	4 wk ahead	Bin	percent	4,8	4,9	0.005894
US National	4 wk ahead	Bin	percent	4,9	5	0.005742
US National	4 wk ahead	Bin	percent	5	5,1	0.005594
US National	4 wk ahead	Bin	percent	5,1	5,2	0.005448
US National	4 wk ahead	Bin	percent	5,2	5,3	0.005304
US National	4 wk ahead	Bin	percent	5,3	5,4	0.0051589999999999995
US National	4 wk ahead	Bin	percent	5,4	5,5	0.005011
US National	4 wk ahead	Bin	percent	5,5	5,6	0.004856
US National	4 wk ahead	Bin	percent	5,6	5,7	0.004691
US National	4 wk ahead	Bin	percent	5,7	5,8	0.004510999999999999
US National	4 wk ahead	Bin	percent	5,8	5,9	0.004314999999999999
US National	4 wk ahead	Bin	percent	5,9	6	0.004101
US National	4 wk ahead	Bin	percent	6	6,1	0.0038699999999999997
US National	4 wk ahead	Bin	percent	6,1	6,2	0.003626
US National	4 wk ahead	Bin	percent	6,2	6,3	0.0033729999999999997
US National	4 wk ahead	Bin	percent	6,3	6,4	0.0031179999999999997
US National	4 wk ahead	Bin	percent	6,4	6,5	0.002869
US National	4 wk ahead	Bin	percent	6,5	6,6	0.0026349999999999998
US National	4 wk ahead	Bin	percent	6,6	6,7	0.002423
US National	4 wk ahead	Bin	percent	6,7	6,8	0.002242
US National	4 wk ahead	Bin	percent	6,8	6,9	0.002095
US National	4 wk ahead	Bin	percent	6,9	7	0.001986
US National	4 wk ahead	Bin	percent	7	7,1	0.001916
US National	4 wk ahead	Bin	percent	7,1	7,2	0.001883
US National	4 wk ahead	Bin	percent	7,2	7,3	0.001885
US National	4 wk ahead	Bin	percent	7,3	7,4	0.001916
US National	4 wk ahead	Bin	percent	7,4	7,5	0.001971
US National	4 wk ahead	Bin	percent	7,5	7,6	0.002046
US National	4 wk ahead	Bin	percent	7,6	7,7	0.002133
US National	4 wk ahead	Bin	percent	7,7	7,8	0.002228
US National	4 wk ahead	Bin	percent	7,8	7,9	0.002326
US National	4 wk ahead	Bin	percent	7,9	8	0.002421
US National	4 wk ahead	Bin	percent	8	8,1	0.002509
US National	4 wk ahead	Bin	percent	8,1	8,2	0.002585
US National	4 wk ahead	Bin	percent	8,2	8,3	0.0026449999999999998
US National	4 wk ahead	Bin	percent	8,3	8,4	0.002686
US National	4 wk ahead	Bin	percent	8,4	8,5	0.002702
US National	4 wk ahead	Bin	percent	8,5	8,6	0.002691
US National	4 wk ahead	Bin	percent	8,6	8,7	0.0026509999999999997
US National	4 wk ahead	Bin	percent	8,7	8,8	0.002581
US National	4 wk ahead	Bin	percent	8,8	8,9	0.0024809999999999997
US National	4 wk ahead	Bin	percent	8,9	9	0.002353
US National	4 wk ahead	Bin	percent	9	9,1	0.0021999999999999997
US National	4 wk ahead	Bin	percent	9,1	9,2	0.0020269999999999997
US National	4 wk ahead	Bin	percent	9,2	9,3	0.001839
US National	4 wk ahead	Bin	percent	9,3	9,4	0.0016439999999999998
US National	4 wk ahead	Bin	percent	9,4	9,5	0.0014449999999999999
US National	4 wk ahead	Bin	percent	9,5	9,6	0.00125
US National	4 wk ahead	Bin	percent	9,6	9,7	0.001064
US National	4 wk ahead	Bin	percent	9,7	9,8	0.00089
US National	4 wk ahead	Bin	percent	9,8	9,9	0.000732
US National	4 wk ahead	Bin	percent	9,9	10	0.000592
US National	4 wk ahead	Bin	percent	10	10,1	0.00047099999999999996
US National	4 wk ahead	Bin	percent	10,1	10,2	0.000367
US National	4 wk ahead	Bin	percent	10,2	10,3	0.00028199999999999997
US National	4 wk ahead	Bin	percent	10,3	10,4	0.000212
US National	4 wk ahead	Bin	percent	10,4	10,5	0.000157
US National	4 wk ahead	Bin	percent	10,5	10,6	0.00011399999999999999
US National	4 wk ahead	Bin	percent	10,6	10,7	0.000082
US National	4 wk ahead	Bin	percent	10,7	10,8	0.000056999999999999996
US National	4 wk ahead	Bin	percent	10,8	10,9	0.000039999999999999996
US National	4 wk ahead	Bin	percent	10,9	11	0.000027
US National	4 wk ahead	Bin	percent	11	11,1	0.000018
US National	4 wk ahead	Bin	percent	11,1	11,2	0.000012
US National	4 wk ahead	Bin	percent	11,2	11,3	9.e-6
US National	4 wk ahead	Bin	percent	11,3	11,4	7.e-6
US National	4 wk ahead	Bin	percent	11,4	11,5	7.e-6
US National	4 wk ahead	Bin	percent	11,5	11,6	8.e-6
US National	4 wk ahead	Bin	percent	11,6	11,7	0.000011
US National	4 wk ahead	Bin	percent	11,7	11,8	0.000016
US National	4 wk ahead	Bin	percent	11,8	11,9	0.000022
US National	4 wk ahead	Bin	percent	11,9	12	0.000032
US National	4 wk ahead	Bin	percent	12	12,1	0.000044999999999999996
US National	4 wk ahead	Bin	percent	12,1	12,2	0.000062
US National	4 wk ahead	Bin	percent	12,2	12,3	0.000083
US National	4 wk ahead	Bin	percent	12,3	12,4	0.00010999999999999999
US National	4 wk ahead	Bin	percent	12,4	12,5	0.000144
US National	4 wk ahead	Bin	percent	12,5	12,6	0.000183
US National	4 wk ahead	Bin	percent	12,6	12,7	0.00022899999999999998
US National	4 wk ahead	Bin	percent	12,7	12,8	0.00028
US National	4 wk ahead	Bin	percent	12,8	12,9	0.000338
US National	4 wk ahead	Bin	percent	12,9	13	0.000399
US National	4 wk ahead	Bin	percent	13	100	0.039927
