# Supplementary material for: Use of daily Internet search query data improves real-time projections of influenza epidemics
Source: J R Soc Interface. 2018 Oct 10;15(147):20180220. doi: 10.1098/rsif.2018.0220 (PMC6228485; doi:10.1098/rsif.2018.0220)
Supplement: Computer code and results [file rsif20180220supp3.gz › Code-and-results/mss-15-wikiWEEK/2015-EW42.csv]

Location	Target	Type	Unit	Bin_start_incl	Bin_end_notincl	Value
US National	1 wk ahead	Point	percent	NA	NA	1.3000000000000003
US National	1 wk ahead	Bin	percent	0	0,1	0.002853
US National	1 wk ahead	Bin	percent	0,1	0,2	0.001771
US National	1 wk ahead	Bin	percent	0,2	0,3	0.00027
US National	1 wk ahead	Bin	percent	0,3	0,4	0.0013089999999999998
US National	1 wk ahead	Bin	percent	0,4	0,5	0.00314
US National	1 wk ahead	Bin	percent	0,5	0,6	0.0048
US National	1 wk ahead	Bin	percent	0,6	0,7	0.008254
US National	1 wk ahead	Bin	percent	0,7	0,8	0.017811
US National	1 wk ahead	Bin	percent	0,8	0,9	0.033567
US National	1 wk ahead	Bin	percent	0,9	1	0.060629999999999996
US National	1 wk ahead	Bin	percent	1	1,1	0.088256
US National	1 wk ahead	Bin	percent	1,1	1,2	0.12639699999999998
US National	1 wk ahead	Bin	percent	1,2	1,3	0.17421599999999998
US National	1 wk ahead	Bin	percent	1,3	1,4	0.178666
US National	1 wk ahead	Bin	percent	1,4	1,5	0.120459
US National	1 wk ahead	Bin	percent	1,5	1,6	0.045589
US National	1 wk ahead	Bin	percent	1,6	1,7	0.025904999999999997
US National	1 wk ahead	Bin	percent	1,7	1,8	0.022843
US National	1 wk ahead	Bin	percent	1,8	1,9	0.019157999999999998
US National	1 wk ahead	Bin	percent	1,9	2	0.017006999999999998
US National	1 wk ahead	Bin	percent	2	2,1	0.009559999999999999
US National	1 wk ahead	Bin	percent	2,1	2,2	0.00327
US National	1 wk ahead	Bin	percent	2,2	2,3	0.0029809999999999997
US National	1 wk ahead	Bin	percent	2,3	2,4	0.004419
US National	1 wk ahead	Bin	percent	2,4	2,5	0.004001
US National	1 wk ahead	Bin	percent	2,5	2,6	0.003616
US National	1 wk ahead	Bin	percent	2,6	2,7	0.0036049999999999997
US National	1 wk ahead	Bin	percent	2,7	2,8	0.003505
US National	1 wk ahead	Bin	percent	2,8	2,9	0.002068
US National	1 wk ahead	Bin	percent	2,9	3	0.001317
US National	1 wk ahead	Bin	percent	3	3,1	0.002712
US National	1 wk ahead	Bin	percent	3,1	3,2	0.000998
US National	1 wk ahead	Bin	percent	3,2	3,3	0.000051
US National	1 wk ahead	Bin	percent	3,3	3,4	0.
US National	1 wk ahead	Bin	percent	3,4	3,5	0.
US National	1 wk ahead	Bin	percent	3,5	3,6	0.
US National	1 wk ahead	Bin	percent	3,6	3,7	0.
US National	1 wk ahead	Bin	percent	3,7	3,8	0.
US National	1 wk ahead	Bin	percent	3,8	3,9	0.
US National	1 wk ahead	Bin	percent	3,9	4	0.
US National	1 wk ahead	Bin	percent	4	4,1	0.
US National	1 wk ahead	Bin	percent	4,1	4,2	0.
US National	1 wk ahead	Bin	percent	4,2	4,3	0.
US National	1 wk ahead	Bin	percent	4,3	4,4	0.
US National	1 wk ahead	Bin	percent	4,4	4,5	0.
US National	1 wk ahead	Bin	percent	4,5	4,6	0.
US National	1 wk ahead	Bin	percent	4,6	4,7	0.
US National	1 wk ahead	Bin	percent	4,7	4,8	0.
US National	1 wk ahead	Bin	percent	4,8	4,9	0.
US National	1 wk ahead	Bin	percent	4,9	5	0.
US National	1 wk ahead	Bin	percent	5	5,1	0.
US National	1 wk ahead	Bin	percent	5,1	5,2	0.
US National	1 wk ahead	Bin	percent	5,2	5,3	0.
US National	1 wk ahead	Bin	percent	5,3	5,4	0.
US National	1 wk ahead	Bin	percent	5,4	5,5	0.
US National	1 wk ahead	Bin	percent	5,5	5,6	0.
US National	1 wk ahead	Bin	percent	5,6	5,7	0.
US National	1 wk ahead	Bin	percent	5,7	5,8	0.
US National	1 wk ahead	Bin	percent	5,8	5,9	0.
US National	1 wk ahead	Bin	percent	5,9	6	0.
US National	1 wk ahead	Bin	percent	6	6,1	0.
US National	1 wk ahead	Bin	percent	6,1	6,2	0.
US National	1 wk ahead	Bin	percent	6,2	6,3	0.
US National	1 wk ahead	Bin	percent	6,3	6,4	0.
US National	1 wk ahead	Bin	percent	6,4	6,5	0.
US National	1 wk ahead	Bin	percent	6,5	6,6	0.
US National	1 wk ahead	Bin	percent	6,6	6,7	0.
US National	1 wk ahead	Bin	percent	6,7	6,8	0.
US National	1 wk ahead	Bin	percent	6,8	6,9	0.
US National	1 wk ahead	Bin	percent	6,9	7	0.
US National	1 wk ahead	Bin	percent	7	7,1	0.
US National	1 wk ahead	Bin	percent	7,1	7,2	0.
US National	1 wk ahead	Bin	percent	7,2	7,3	0.
US National	1 wk ahead	Bin	percent	7,3	7,4	0.
US National	1 wk ahead	Bin	percent	7,4	7,5	0.
US National	1 wk ahead	Bin	percent	7,5	7,6	0.
US National	1 wk ahead	Bin	percent	7,6	7,7	0.
US National	1 wk ahead	Bin	percent	7,7	7,8	0.
US National	1 wk ahead	Bin	percent	7,8	7,9	0.
US National	1 wk ahead	Bin	percent	7,9	8	0.
US National	1 wk ahead	Bin	percent	8	8,1	0.
US National	1 wk ahead	Bin	percent	8,1	8,2	0.
US National	1 wk ahead	Bin	percent	8,2	8,3	0.
US National	1 wk ahead	Bin	percent	8,3	8,4	0.
US National	1 wk ahead	Bin	percent	8,4	8,5	0.
US National	1 wk ahead	Bin	percent	8,5	8,6	0.
US National	1 wk ahead	Bin	percent	8,6	8,7	0.
US National	1 wk ahead	Bin	percent	8,7	8,8	0.
US National	1 wk ahead	Bin	percent	8,8	8,9	0.
US National	1 wk ahead	Bin	percent	8,9	9	0.
US National	1 wk ahead	Bin	percent	9	9,1	0.
US National	1 wk ahead	Bin	percent	9,1	9,2	0.
US National	1 wk ahead	Bin	percent	9,2	9,3	0.
US National	1 wk ahead	Bin	percent	9,3	9,4	0.
US National	1 wk ahead	Bin	percent	9,4	9,5	0.
US National	1 wk ahead	Bin	percent	9,5	9,6	0.
US National	1 wk ahead	Bin	percent	9,6	9,7	0.
US National	1 wk ahead	Bin	percent	9,7	9,8	0.
US National	1 wk ahead	Bin	percent	9,8	9,9	0.
US National	1 wk ahead	Bin	percent	9,9	10	0.
US National	1 wk ahead	Bin	percent	10	10,1	0.
US National	1 wk ahead	Bin	percent	10,1	10,2	0.
US National	1 wk ahead	Bin	percent	10,2	10,3	0.
US National	1 wk ahead	Bin	percent	10,3	10,4	0.
US National	1 wk ahead	Bin	percent	10,4	10,5	0.
US National	1 wk ahead	Bin	percent	10,5	10,6	0.
US National	1 wk ahead	Bin	percent	10,6	10,7	0.
US National	1 wk ahead	Bin	percent	10,7	10,8	0.
US National	1 wk ahead	Bin	percent	10,8	10,9	0.
US National	1 wk ahead	Bin	percent	10,9	11	0.
US National	1 wk ahead	Bin	percent	11	11,1	0.
US National	1 wk ahead	Bin	percent	11,1	11,2	0.
US National	1 wk ahead	Bin	percent	11,2	11,3	0.
US National	1 wk ahead	Bin	percent	11,3	11,4	0.
US National	1 wk ahead	Bin	percent	11,4	11,5	0.
US National	1 wk ahead	Bin	percent	11,5	11,6	0.
US National	1 wk ahead	Bin	percent	11,6	11,7	0.
US National	1 wk ahead	Bin	percent	11,7	11,8	0.
US National	1 wk ahead	Bin	percent	11,8	11,9	0.
US National	1 wk ahead	Bin	percent	11,9	12	0.
US National	1 wk ahead	Bin	percent	12	12,1	0.
US National	1 wk ahead	Bin	percent	12,1	12,2	0.
US National	1 wk ahead	Bin	percent	12,2	12,3	0.
US National	1 wk ahead	Bin	percent	12,3	12,4	0.
US National	1 wk ahead	Bin	percent	12,4	12,5	0.
US National	1 wk ahead	Bin	percent	12,5	12,6	0.
US National	1 wk ahead	Bin	percent	12,6	12,7	0.
US National	1 wk ahead	Bin	percent	12,7	12,8	0.
US National	1 wk ahead	Bin	percent	12,8	12,9	0.
US National	1 wk ahead	Bin	percent	12,9	13	0.
US National	1 wk ahead	Bin	percent	13	100	0.
US National	2 wk ahead	Point	percent	NA	NA	1.602
US National	2 wk ahead	Bin	percent	0	0,1	0.
US National	2 wk ahead	Bin	percent	0,1	0,2	0.
US National	2 wk ahead	Bin	percent	0,2	0,3	0.
US National	2 wk ahead	Bin	percent	0,3	0,4	0.
US National	2 wk ahead	Bin	percent	0,4	0,5	0.
US National	2 wk ahead	Bin	percent	0,5	0,6	0.
US National	2 wk ahead	Bin	percent	0,6	0,7	0.
US National	2 wk ahead	Bin	percent	0,7	0,8	0.000029999999999999997
US National	2 wk ahead	Bin	percent	0,8	0,9	0.000856
US National	2 wk ahead	Bin	percent	0,9	1	0.0072889999999999995
US National	2 wk ahead	Bin	percent	1	1,1	0.021908999999999998
US National	2 wk ahead	Bin	percent	1,1	1,2	0.035054999999999996
US National	2 wk ahead	Bin	percent	1,2	1,3	0.053419999999999995
US National	2 wk ahead	Bin	percent	1,3	1,4	0.089104
US National	2 wk ahead	Bin	percent	1,4	1,5	0.13067399999999998
US National	2 wk ahead	Bin	percent	1,5	1,6	0.158336
US National	2 wk ahead	Bin	percent	1,6	1,7	0.166047
US National	2 wk ahead	Bin	percent	1,7	1,8	0.145541
US National	2 wk ahead	Bin	percent	1,8	1,9	0.090864
US National	2 wk ahead	Bin	percent	1,9	2	0.042897
US National	2 wk ahead	Bin	percent	2	2,1	0.023070999999999998
US National	2 wk ahead	Bin	percent	2,1	2,2	0.017282
US National	2 wk ahead	Bin	percent	2,2	2,3	0.0067399999999999995
US National	2 wk ahead	Bin	percent	2,3	2,4	0.001566
US National	2 wk ahead	Bin	percent	2,4	2,5	0.003277
US National	2 wk ahead	Bin	percent	2,5	2,6	0.004291
US National	2 wk ahead	Bin	percent	2,6	2,7	0.001586
US National	2 wk ahead	Bin	percent	2,7	2,8	0.00015999999999999999
US National	2 wk ahead	Bin	percent	2,8	2,9	4.e-6
US National	2 wk ahead	Bin	percent	2,9	3	0.
US National	2 wk ahead	Bin	percent	3	3,1	0.
US National	2 wk ahead	Bin	percent	3,1	3,2	0.
US National	2 wk ahead	Bin	percent	3,2	3,3	0.
US National	2 wk ahead	Bin	percent	3,3	3,4	0.
US National	2 wk ahead	Bin	percent	3,4	3,5	0.
US National	2 wk ahead	Bin	percent	3,5	3,6	0.
US National	2 wk ahead	Bin	percent	3,6	3,7	0.
US National	2 wk ahead	Bin	percent	3,7	3,8	0.
US National	2 wk ahead	Bin	percent	3,8	3,9	0.
US National	2 wk ahead	Bin	percent	3,9	4	0.
US National	2 wk ahead	Bin	percent	4	4,1	0.
US National	2 wk ahead	Bin	percent	4,1	4,2	0.
US National	2 wk ahead	Bin	percent	4,2	4,3	0.
US National	2 wk ahead	Bin	percent	4,3	4,4	0.
US National	2 wk ahead	Bin	percent	4,4	4,5	0.
US National	2 wk ahead	Bin	percent	4,5	4,6	0.
US National	2 wk ahead	Bin	percent	4,6	4,7	0.
US National	2 wk ahead	Bin	percent	4,7	4,8	0.
US National	2 wk ahead	Bin	percent	4,8	4,9	0.
US National	2 wk ahead	Bin	percent	4,9	5	0.
US National	2 wk ahead	Bin	percent	5	5,1	0.
US National	2 wk ahead	Bin	percent	5,1	5,2	0.
US National	2 wk ahead	Bin	percent	5,2	5,3	0.
US National	2 wk ahead	Bin	percent	5,3	5,4	0.
US National	2 wk ahead	Bin	percent	5,4	5,5	0.
US National	2 wk ahead	Bin	percent	5,5	5,6	0.
US National	2 wk ahead	Bin	percent	5,6	5,7	0.
US National	2 wk ahead	Bin	percent	5,7	5,8	0.
US National	2 wk ahead	Bin	percent	5,8	5,9	0.
US National	2 wk ahead	Bin	percent	5,9	6	0.
US National	2 wk ahead	Bin	percent	6	6,1	0.
US National	2 wk ahead	Bin	percent	6,1	6,2	0.
US National	2 wk ahead	Bin	percent	6,2	6,3	0.
US National	2 wk ahead	Bin	percent	6,3	6,4	0.
US National	2 wk ahead	Bin	percent	6,4	6,5	0.
US National	2 wk ahead	Bin	percent	6,5	6,6	0.
US National	2 wk ahead	Bin	percent	6,6	6,7	0.
US National	2 wk ahead	Bin	percent	6,7	6,8	0.
US National	2 wk ahead	Bin	percent	6,8	6,9	0.
US National	2 wk ahead	Bin	percent	6,9	7	0.
US National	2 wk ahead	Bin	percent	7	7,1	0.
US National	2 wk ahead	Bin	percent	7,1	7,2	0.
US National	2 wk ahead	Bin	percent	7,2	7,3	0.
US National	2 wk ahead	Bin	percent	7,3	7,4	0.
US National	2 wk ahead	Bin	percent	7,4	7,5	0.
US National	2 wk ahead	Bin	percent	7,5	7,6	0.
US National	2 wk ahead	Bin	percent	7,6	7,7	0.
US National	2 wk ahead	Bin	percent	7,7	7,8	0.
US National	2 wk ahead	Bin	percent	7,8	7,9	0.
US National	2 wk ahead	Bin	percent	7,9	8	0.
US National	2 wk ahead	Bin	percent	8	8,1	0.
US National	2 wk ahead	Bin	percent	8,1	8,2	0.
US National	2 wk ahead	Bin	percent	8,2	8,3	0.
US National	2 wk ahead	Bin	percent	8,3	8,4	0.
US National	2 wk ahead	Bin	percent	8,4	8,5	0.
US National	2 wk ahead	Bin	percent	8,5	8,6	0.
US National	2 wk ahead	Bin	percent	8,6	8,7	0.
US National	2 wk ahead	Bin	percent	8,7	8,8	0.
US National	2 wk ahead	Bin	percent	8,8	8,9	0.
US National	2 wk ahead	Bin	percent	8,9	9	0.
US National	2 wk ahead	Bin	percent	9	9,1	0.
US National	2 wk ahead	Bin	percent	9,1	9,2	0.
US National	2 wk ahead	Bin	percent	9,2	9,3	0.
US National	2 wk ahead	Bin	percent	9,3	9,4	0.
US National	2 wk ahead	Bin	percent	9,4	9,5	0.
US National	2 wk ahead	Bin	percent	9,5	9,6	0.
US National	2 wk ahead	Bin	percent	9,6	9,7	0.
US National	2 wk ahead	Bin	percent	9,7	9,8	0.
US National	2 wk ahead	Bin	percent	9,8	9,9	0.
US National	2 wk ahead	Bin	percent	9,9	10	0.
US National	2 wk ahead	Bin	percent	10	10,1	0.
US National	2 wk ahead	Bin	percent	10,1	10,2	0.
US National	2 wk ahead	Bin	percent	10,2	10,3	0.
US National	2 wk ahead	Bin	percent	10,3	10,4	0.
US National	2 wk ahead	Bin	percent	10,4	10,5	0.
US National	2 wk ahead	Bin	percent	10,5	10,6	0.
US National	2 wk ahead	Bin	percent	10,6	10,7	0.
US National	2 wk ahead	Bin	percent	10,7	10,8	0.
US National	2 wk ahead	Bin	percent	10,8	10,9	0.
US National	2 wk ahead	Bin	percent	10,9	11	0.
US National	2 wk ahead	Bin	percent	11	11,1	0.
US National	2 wk ahead	Bin	percent	11,1	11,2	0.
US National	2 wk ahead	Bin	percent	11,2	11,3	0.
US National	2 wk ahead	Bin	percent	11,3	11,4	0.
US National	2 wk ahead	Bin	percent	11,4	11,5	0.
US National	2 wk ahead	Bin	percent	11,5	11,6	0.
US National	2 wk ahead	Bin	percent	11,6	11,7	0.
US National	2 wk ahead	Bin	percent	11,7	11,8	0.
US National	2 wk ahead	Bin	percent	11,8	11,9	0.
US National	2 wk ahead	Bin	percent	11,9	12	0.
US National	2 wk ahead	Bin	percent	12	12,1	0.
US National	2 wk ahead	Bin	percent	12,1	12,2	0.
US National	2 wk ahead	Bin	percent	12,2	12,3	0.
US National	2 wk ahead	Bin	percent	12,3	12,4	0.
US National	2 wk ahead	Bin	percent	12,4	12,5	0.
US National	2 wk ahead	Bin	percent	12,5	12,6	0.
US National	2 wk ahead	Bin	percent	12,6	12,7	0.
US National	2 wk ahead	Bin	percent	12,7	12,8	0.
US National	2 wk ahead	Bin	percent	12,8	12,9	0.
US National	2 wk ahead	Bin	percent	12,9	13	0.
US National	2 wk ahead	Bin	percent	13	100	0.
US National	3 wk ahead	Point	percent	NA	NA	1.9324000000000001
US National	3 wk ahead	Bin	percent	0	0,1	0.
US National	3 wk ahead	Bin	percent	0,1	0,2	0.
US National	3 wk ahead	Bin	percent	0,2	0,3	2.e-6
US National	3 wk ahead	Bin	percent	0,3	0,4	0.000013
US National	3 wk ahead	Bin	percent	0,4	0,5	0.000077
US National	3 wk ahead	Bin	percent	0,5	0,6	0.000352
US National	3 wk ahead	Bin	percent	0,6	0,7	0.001235
US National	3 wk ahead	Bin	percent	0,7	0,8	0.0034019999999999996
US National	3 wk ahead	Bin	percent	0,8	0,9	0.007539
US National	3 wk ahead	Bin	percent	0,9	1	0.01381
US National	3 wk ahead	Bin	percent	1	1,1	0.021466
US National	3 wk ahead	Bin	percent	1,1	1,2	0.029238
US National	3 wk ahead	Bin	percent	1,2	1,3	0.036504
US National	3 wk ahead	Bin	percent	1,3	1,4	0.043765
US National	3 wk ahead	Bin	percent	1,4	1,5	0.051302999999999994
US National	3 wk ahead	Bin	percent	1,5	1,6	0.058274
US National	3 wk ahead	Bin	percent	1,6	1,7	0.06417199999999999
US National	3 wk ahead	Bin	percent	1,7	1,8	0.069602
US National	3 wk ahead	Bin	percent	1,8	1,9	0.07446
US National	3 wk ahead	Bin	percent	1,9	2	0.077109
US National	3 wk ahead	Bin	percent	2	2,1	0.07595299999999999
US National	3 wk ahead	Bin	percent	2,1	2,2	0.070452
US National	3 wk ahead	Bin	percent	2,2	2,3	0.061121999999999996
US National	3 wk ahead	Bin	percent	2,3	2,4	0.049801
US National	3 wk ahead	Bin	percent	2,4	2,5	0.039034
US National	3 wk ahead	Bin	percent	2,5	2,6	0.030241999999999998
US National	3 wk ahead	Bin	percent	2,6	2,7	0.023122999999999998
US National	3 wk ahead	Bin	percent	2,7	2,8	0.017012
US National	3 wk ahead	Bin	percent	2,8	2,9	0.012046999999999999
US National	3 wk ahead	Bin	percent	2,9	3	0.008772
US National	3 wk ahead	Bin	percent	3	3,1	0.0071389999999999995
US National	3 wk ahead	Bin	percent	3,1	3,2	0.006351
US National	3 wk ahead	Bin	percent	3,2	3,3	0.005751
US National	3 wk ahead	Bin	percent	3,3	3,4	0.005379
US National	3 wk ahead	Bin	percent	3,4	3,5	0.005444
US National	3 wk ahead	Bin	percent	3,5	3,6	0.005667999999999999
US National	3 wk ahead	Bin	percent	3,6	3,7	0.005409
US National	3 wk ahead	Bin	percent	3,7	3,8	0.00431
US National	3 wk ahead	Bin	percent	3,8	3,9	0.002717
US National	3 wk ahead	Bin	percent	3,9	4	0.001326
US National	3 wk ahead	Bin	percent	4	4,1	0.0005499999999999999
US National	3 wk ahead	Bin	percent	4,1	4,2	0.000396
US National	3 wk ahead	Bin	percent	4,2	4,3	0.0007459999999999999
US National	3 wk ahead	Bin	percent	4,3	4,4	0.0014299999999999998
US National	3 wk ahead	Bin	percent	4,4	4,5	0.002069
US National	3 wk ahead	Bin	percent	4,5	4,6	0.002196
US National	3 wk ahead	Bin	percent	4,6	4,7	0.0017059999999999998
US National	3 wk ahead	Bin	percent	4,7	4,8	0.0009699999999999999
US National	3 wk ahead	Bin	percent	4,8	4,9	0.000404
US National	3 wk ahead	Bin	percent	4,9	5	0.00012299999999999998
US National	3 wk ahead	Bin	percent	5	5,1	0.000027
US National	3 wk ahead	Bin	percent	5,1	5,2	4.e-6
US National	3 wk ahead	Bin	percent	5,2	5,3	1.e-6
US National	3 wk ahead	Bin	percent	5,3	5,4	0.
US National	3 wk ahead	Bin	percent	5,4	5,5	0.
US National	3 wk ahead	Bin	percent	5,5	5,6	0.
US National	3 wk ahead	Bin	percent	5,6	5,7	0.
US National	3 wk ahead	Bin	percent	5,7	5,8	0.
US National	3 wk ahead	Bin	percent	5,8	5,9	0.
US National	3 wk ahead	Bin	percent	5,9	6	0.
US National	3 wk ahead	Bin	percent	6	6,1	0.
US National	3 wk ahead	Bin	percent	6,1	6,2	0.
US National	3 wk ahead	Bin	percent	6,2	6,3	0.
US National	3 wk ahead	Bin	percent	6,3	6,4	0.
US National	3 wk ahead	Bin	percent	6,4	6,5	0.
US National	3 wk ahead	Bin	percent	6,5	6,6	0.
US National	3 wk ahead	Bin	percent	6,6	6,7	0.
US National	3 wk ahead	Bin	percent	6,7	6,8	0.
US National	3 wk ahead	Bin	percent	6,8	6,9	0.
US National	3 wk ahead	Bin	percent	6,9	7	0.
US National	3 wk ahead	Bin	percent	7	7,1	0.
US National	3 wk ahead	Bin	percent	7,1	7,2	0.
US National	3 wk ahead	Bin	percent	7,2	7,3	0.
US National	3 wk ahead	Bin	percent	7,3	7,4	0.
US National	3 wk ahead	Bin	percent	7,4	7,5	0.
US National	3 wk ahead	Bin	percent	7,5	7,6	0.
US National	3 wk ahead	Bin	percent	7,6	7,7	0.
US National	3 wk ahead	Bin	percent	7,7	7,8	0.
US National	3 wk ahead	Bin	percent	7,8	7,9	0.
US National	3 wk ahead	Bin	percent	7,9	8	0.
US National	3 wk ahead	Bin	percent	8	8,1	0.
US National	3 wk ahead	Bin	percent	8,1	8,2	0.
US National	3 wk ahead	Bin	percent	8,2	8,3	0.
US National	3 wk ahead	Bin	percent	8,3	8,4	0.
US National	3 wk ahead	Bin	percent	8,4	8,5	0.
US National	3 wk ahead	Bin	percent	8,5	8,6	0.
US National	3 wk ahead	Bin	percent	8,6	8,7	0.
US National	3 wk ahead	Bin	percent	8,7	8,8	0.
US National	3 wk ahead	Bin	percent	8,8	8,9	0.
US National	3 wk ahead	Bin	percent	8,9	9	0.
US National	3 wk ahead	Bin	percent	9	9,1	0.
US National	3 wk ahead	Bin	percent	9,1	9,2	0.
US National	3 wk ahead	Bin	percent	9,2	9,3	0.
US National	3 wk ahead	Bin	percent	9,3	9,4	0.
US National	3 wk ahead	Bin	percent	9,4	9,5	0.
US National	3 wk ahead	Bin	percent	9,5	9,6	0.
US National	3 wk ahead	Bin	percent	9,6	9,7	0.
US National	3 wk ahead	Bin	percent	9,7	9,8	0.
US National	3 wk ahead	Bin	percent	9,8	9,9	0.
US National	3 wk ahead	Bin	percent	9,9	10	0.
US National	3 wk ahead	Bin	percent	10	10,1	0.
US National	3 wk ahead	Bin	percent	10,1	10,2	0.
US National	3 wk ahead	Bin	percent	10,2	10,3	0.
US National	3 wk ahead	Bin	percent	10,3	10,4	0.
US National	3 wk ahead	Bin	percent	10,4	10,5	0.
US National	3 wk ahead	Bin	percent	10,5	10,6	0.
US National	3 wk ahead	Bin	percent	10,6	10,7	0.
US National	3 wk ahead	Bin	percent	10,7	10,8	0.
US National	3 wk ahead	Bin	percent	10,8	10,9	0.
US National	3 wk ahead	Bin	percent	10,9	11	0.
US National	3 wk ahead	Bin	percent	11	11,1	0.
US National	3 wk ahead	Bin	percent	11,1	11,2	0.
US National	3 wk ahead	Bin	percent	11,2	11,3	0.
US National	3 wk ahead	Bin	percent	11,3	11,4	0.
US National	3 wk ahead	Bin	percent	11,4	11,5	0.
US National	3 wk ahead	Bin	percent	11,5	11,6	0.
US National	3 wk ahead	Bin	percent	11,6	11,7	0.
US National	3 wk ahead	Bin	percent	11,7	11,8	0.
US National	3 wk ahead	Bin	percent	11,8	11,9	0.
US National	3 wk ahead	Bin	percent	11,9	12	0.
US National	3 wk ahead	Bin	percent	12	12,1	0.
US National	3 wk ahead	Bin	percent	12,1	12,2	0.
US National	3 wk ahead	Bin	percent	12,2	12,3	0.
US National	3 wk ahead	Bin	percent	12,3	12,4	0.
US National	3 wk ahead	Bin	percent	12,4	12,5	0.
US National	3 wk ahead	Bin	percent	12,5	12,6	0.
US National	3 wk ahead	Bin	percent	12,6	12,7	0.
US National	3 wk ahead	Bin	percent	12,7	12,8	0.
US National	3 wk ahead	Bin	percent	12,8	12,9	0.
US National	3 wk ahead	Bin	percent	12,9	13	0.
US National	3 wk ahead	Bin	percent	13	100	0.
US National	4 wk ahead	Point	percent	NA	NA	2.3838000000000004
US National	4 wk ahead	Bin	percent	0	0,1	0.000207
US National	4 wk ahead	Bin	percent	0,1	0,2	0.000452
US National	4 wk ahead	Bin	percent	0,2	0,3	0.000897
US National	4 wk ahead	Bin	percent	0,3	0,4	0.0016229999999999999
US National	4 wk ahead	Bin	percent	0,4	0,5	0.002695
US National	4 wk ahead	Bin	percent	0,5	0,6	0.004136
US National	4 wk ahead	Bin	percent	0,6	0,7	0.005928999999999999
US National	4 wk ahead	Bin	percent	0,7	0,8	0.008035
US National	4 wk ahead	Bin	percent	0,8	0,9	0.010435999999999999
US National	4 wk ahead	Bin	percent	0,9	1	0.01315
US National	4 wk ahead	Bin	percent	1	1,1	0.016188
US National	4 wk ahead	Bin	percent	1,1	1,2	0.019485
US National	4 wk ahead	Bin	percent	1,2	1,3	0.022844
US National	4 wk ahead	Bin	percent	1,3	1,4	0.02598
US National	4 wk ahead	Bin	percent	1,4	1,5	0.028648999999999997
US National	4 wk ahead	Bin	percent	1,5	1,6	0.030788
US National	4 wk ahead	Bin	percent	1,6	1,7	0.032563
US National	4 wk ahead	Bin	percent	1,7	1,8	0.034277999999999996
US National	4 wk ahead	Bin	percent	1,8	1,9	0.036202
US National	4 wk ahead	Bin	percent	1,9	2	0.038424
US National	4 wk ahead	Bin	percent	2	2,1	0.04081
US National	4 wk ahead	Bin	percent	2,1	2,2	0.043065
US National	4 wk ahead	Bin	percent	2,2	2,3	0.044829
US National	4 wk ahead	Bin	percent	2,3	2,4	0.045778
US National	4 wk ahead	Bin	percent	2,4	2,5	0.045689
US National	4 wk ahead	Bin	percent	2,5	2,6	0.044469999999999996
US National	4 wk ahead	Bin	percent	2,6	2,7	0.042161
US National	4 wk ahead	Bin	percent	2,7	2,8	0.038924
US National	4 wk ahead	Bin	percent	2,8	2,9	0.035028
US National	4 wk ahead	Bin	percent	2,9	3	0.030832
US National	4 wk ahead	Bin	percent	3	3,1	0.026746
US National	4 wk ahead	Bin	percent	3,1	3,2	0.02316
US National	4 wk ahead	Bin	percent	3,2	3,3	0.020349
US National	4 wk ahead	Bin	percent	3,3	3,4	0.018375
US National	4 wk ahead	Bin	percent	3,4	3,5	0.017058999999999998
US National	4 wk ahead	Bin	percent	3,5	3,6	0.016041
US National	4 wk ahead	Bin	percent	3,6	3,7	0.014931
US National	4 wk ahead	Bin	percent	3,7	3,8	0.01347
US National	4 wk ahead	Bin	percent	3,8	3,9	0.01163
US National	4 wk ahead	Bin	percent	3,9	4	0.009589
US National	4 wk ahead	Bin	percent	4	4,1	0.0076289999999999995
US National	4 wk ahead	Bin	percent	4,1	4,2	0.005999
US National	4 wk ahead	Bin	percent	4,2	4,3	0.004830999999999999
US National	4 wk ahead	Bin	percent	4,3	4,4	0.004115
US National	4 wk ahead	Bin	percent	4,4	4,5	0.0037419999999999997
US National	4 wk ahead	Bin	percent	4,5	4,6	0.0035619999999999996
US National	4 wk ahead	Bin	percent	4,6	4,7	0.00344
US National	4 wk ahead	Bin	percent	4,7	4,8	0.00329
US National	4 wk ahead	Bin	percent	4,8	4,9	0.003087
US National	4 wk ahead	Bin	percent	4,9	5	0.002848
US National	4 wk ahead	Bin	percent	5	5,1	0.0026119999999999997
US National	4 wk ahead	Bin	percent	5,1	5,2	0.002411
US National	4 wk ahead	Bin	percent	5,2	5,3	0.002265
US National	4 wk ahead	Bin	percent	5,3	5,4	0.002185
US National	4 wk ahead	Bin	percent	5,4	5,5	0.0021809999999999998
US National	4 wk ahead	Bin	percent	5,5	5,6	0.002255
US National	4 wk ahead	Bin	percent	5,6	5,7	0.002379
US National	4 wk ahead	Bin	percent	5,7	5,8	0.0025
US National	4 wk ahead	Bin	percent	5,8	5,9	0.002545
US National	4 wk ahead	Bin	percent	5,9	6	0.002456
US National	4 wk ahead	Bin	percent	6	6,1	0.002212
US National	4 wk ahead	Bin	percent	6,1	6,2	0.0018419999999999999
US National	4 wk ahead	Bin	percent	6,2	6,3	0.0014089999999999999
US National	4 wk ahead	Bin	percent	6,3	6,4	0.0009839999999999998
US National	4 wk ahead	Bin	percent	6,4	6,5	0.0006259999999999999
US National	4 wk ahead	Bin	percent	6,5	6,6	0.000361
US National	4 wk ahead	Bin	percent	6,6	6,7	0.00018899999999999999
US National	4 wk ahead	Bin	percent	6,7	6,8	0.000089
US National	4 wk ahead	Bin	percent	6,8	6,9	0.000037999999999999995
US National	4 wk ahead	Bin	percent	6,9	7	0.000014
US National	4 wk ahead	Bin	percent	7	7,1	4.9999999999999996e-6
US National	4 wk ahead	Bin	percent	7,1	7,2	2.e-6
US National	4 wk ahead	Bin	percent	7,2	7,3	1.e-6
US National	4 wk ahead	Bin	percent	7,3	7,4	4.e-6
US National	4 wk ahead	Bin	percent	7,4	7,5	9.999999999999999e-6
US National	4 wk ahead	Bin	percent	7,5	7,6	0.000028
US National	4 wk ahead	Bin	percent	7,6	7,7	0.00006599999999999999
US National	4 wk ahead	Bin	percent	7,7	7,8	0.00014099999999999998
US National	4 wk ahead	Bin	percent	7,8	7,9	0.000269
US National	4 wk ahead	Bin	percent	7,9	8	0.00045999999999999996
US National	4 wk ahead	Bin	percent	8	8,1	0.0007059999999999999
US National	4 wk ahead	Bin	percent	8,1	8,2	0.0009689999999999999
US National	4 wk ahead	Bin	percent	8,2	8,3	0.001192
US National	4 wk ahead	Bin	percent	8,3	8,4	0.001313
US National	4 wk ahead	Bin	percent	8,4	8,5	0.0012959999999999998
US National	4 wk ahead	Bin	percent	8,5	8,6	0.0011459999999999999
US National	4 wk ahead	Bin	percent	8,6	8,7	0.000908
US National	4 wk ahead	Bin	percent	8,7	8,8	0.0006439999999999999
US National	4 wk ahead	Bin	percent	8,8	8,9	0.00040899999999999997
US National	4 wk ahead	Bin	percent	8,9	9	0.000233
US National	4 wk ahead	Bin	percent	9	9,1	0.00011899999999999999
US National	4 wk ahead	Bin	percent	9,1	9,2	0.000054
US National	4 wk ahead	Bin	percent	9,2	9,3	0.000022
US National	4 wk ahead	Bin	percent	9,3	9,4	8.e-6
US National	4 wk ahead	Bin	percent	9,4	9,5	3.e-6
US National	4 wk ahead	Bin	percent	9,5	9,6	1.e-6
US National	4 wk ahead	Bin	percent	9,6	9,7	0.
US National	4 wk ahead	Bin	percent	9,7	9,8	0.
US National	4 wk ahead	Bin	percent	9,8	9,9	0.
US National	4 wk ahead	Bin	percent	9,9	10	0.
US National	4 wk ahead	Bin	percent	10	10,1	0.
US National	4 wk ahead	Bin	percent	10,1	10,2	0.
US National	4 wk ahead	Bin	percent	10,2	10,3	0.
US National	4 wk ahead	Bin	percent	10,3	10,4	0.
US National	4 wk ahead	Bin	percent	10,4	10,5	0.
US National	4 wk ahead	Bin	percent	10,5	10,6	0.
US National	4 wk ahead	Bin	percent	10,6	10,7	0.
US National	4 wk ahead	Bin	percent	10,7	10,8	0.
US National	4 wk ahead	Bin	percent	10,8	10,9	0.
US National	4 wk ahead	Bin	percent	10,9	11	0.
US National	4 wk ahead	Bin	percent	11	11,1	0.
US National	4 wk ahead	Bin	percent	11,1	11,2	0.
US National	4 wk ahead	Bin	percent	11,2	11,3	0.
US National	4 wk ahead	Bin	percent	11,3	11,4	0.
US National	4 wk ahead	Bin	percent	11,4	11,5	0.
US National	4 wk ahead	Bin	percent	11,5	11,6	0.
US National	4 wk ahead	Bin	percent	11,6	11,7	0.
US National	4 wk ahead	Bin	percent	11,7	11,8	0.
US National	4 wk ahead	Bin	percent	11,8	11,9	0.
US National	4 wk ahead	Bin	percent	11,9	12	0.
US National	4 wk ahead	Bin	percent	12	12,1	0.
US National	4 wk ahead	Bin	percent	12,1	12,2	0.
US National	4 wk ahead	Bin	percent	12,2	12,3	0.
US National	4 wk ahead	Bin	percent	12,3	12,4	0.
US National	4 wk ahead	Bin	percent	12,4	12,5	0.
US National	4 wk ahead	Bin	percent	12,5	12,6	0.
US National	4 wk ahead	Bin	percent	12,6	12,7	0.
US National	4 wk ahead	Bin	percent	12,7	12,8	0.
US National	4 wk ahead	Bin	percent	12,8	12,9	0.
US National	4 wk ahead	Bin	percent	12,9	13	0.
US National	4 wk ahead	Bin	percent	13	100	0.
