# Supplementary material for: Use of daily Internet search query data improves real-time projections of influenza epidemics
Source: J R Soc Interface. 2018 Oct 10;15(147):20180220. doi: 10.1098/rsif.2018.0220 (PMC6228485; doi:10.1098/rsif.2018.0220)
Supplement: Computer code and results [file rsif20180220supp3.gz › Code-and-results/mss-15-wikiWEEK/8-18_paramrep.txt]

{"LL"	{76.76403137748021	193.51433460346965	356.33656032873887	461.41201142021555}}
{"DD"	{2.7323971022542612	4.3699018450259555	5.696805359656106	6.476079075540298}}
{"R0max"	{1.5152352587169557	2.0005242692365077	2.5997191735788108	3.2192601050184786}}
{"R0min"	{0.9241327854014045	0.9735183953162682	1.1020246910835203	1.1540813812919337}}
{"Inf"	{891.5129210782646	1422.5587815801841	1842.3691438160145	2069.8302783742934}}
{"Sus"	{54171.69707535337	57947.041791563475	67880.7203065707	78174.97775259343}}
{"R0(t)"	{1.2789446232055348	1.5110671283408474	1.8236305899461858	2.1485305588283534}}
{"Reff"	{0.8165214679033203	0.938301805304374	1.1657544262950725	1.3641764848519145}}
