# Supplementary material for: Use of daily Internet search query data improves real-time projections of influenza epidemics
Source: J R Soc Interface. 2018 Oct 10;15(147):20180220. doi: 10.1098/rsif.2018.0220 (PMC6228485; doi:10.1098/rsif.2018.0220)
Supplement: Computer code and results [file rsif20180220supp3.gz › Code-and-results/mss-15-wikiWEEK/2015-EW4.csv]

Location	Target	Type	Unit	Bin_start_incl	Bin_end_notincl	Value
US National	1 wk ahead	Point	percent	NA	NA	4.2
US National	1 wk ahead	Bin	percent	0	0.1	0.
US National	1 wk ahead	Bin	percent	0.1	0.2	0.
US National	1 wk ahead	Bin	percent	0.2	0.3	0.
US National	1 wk ahead	Bin	percent	0.3	0.4	0.
US National	1 wk ahead	Bin	percent	0.4	0.5	0.
US National	1 wk ahead	Bin	percent	0.5	0.6	0.
US National	1 wk ahead	Bin	percent	0.6	0.7	0.
US National	1 wk ahead	Bin	percent	0.7	0.8	0.
US National	1 wk ahead	Bin	percent	0.8	0.9	0.
US National	1 wk ahead	Bin	percent	0.9	1	0.
US National	1 wk ahead	Bin	percent	1	1.1	0.
US National	1 wk ahead	Bin	percent	1.1	1.2	0.
US National	1 wk ahead	Bin	percent	1.2	1.3	0.
US National	1 wk ahead	Bin	percent	1.3	1.4	0.
US National	1 wk ahead	Bin	percent	1.4	1.5	0.
US National	1 wk ahead	Bin	percent	1.5	1.6	0.
US National	1 wk ahead	Bin	percent	1.6	1.7	0.
US National	1 wk ahead	Bin	percent	1.7	1.8	0.
US National	1 wk ahead	Bin	percent	1.8	1.9	0.
US National	1 wk ahead	Bin	percent	1.9	2	0.
US National	1 wk ahead	Bin	percent	2	2.1	0.
US National	1 wk ahead	Bin	percent	2.1	2.2	0.
US National	1 wk ahead	Bin	percent	2.2	2.3	0.
US National	1 wk ahead	Bin	percent	2.3	2.4	0.
US National	1 wk ahead	Bin	percent	2.4	2.5	0.
US National	1 wk ahead	Bin	percent	2.5	2.6	1.e-6
US National	1 wk ahead	Bin	percent	2.6	2.7	0.000084
US National	1 wk ahead	Bin	percent	2.7	2.8	0.00121
US National	1 wk ahead	Bin	percent	2.8	2.9	0.003052
US National	1 wk ahead	Bin	percent	2.9	3	0.0014169999999999999
US National	1 wk ahead	Bin	percent	3	3.1	0.000117
US National	1 wk ahead	Bin	percent	3.1	3.2	0.000031
US National	1 wk ahead	Bin	percent	3.2	3.3	0.00069
US National	1 wk ahead	Bin	percent	3.3	3.4	0.002969
US National	1 wk ahead	Bin	percent	3.4	3.5	0.004549
US National	1 wk ahead	Bin	percent	3.5	3.6	0.007996999999999999
US National	1 wk ahead	Bin	percent	3.6	3.7	0.014489
US National	1 wk ahead	Bin	percent	3.7	3.8	0.027947999999999997
US National	1 wk ahead	Bin	percent	3.8	3.9	0.04751
US National	1 wk ahead	Bin	percent	3.9	4	0.073207
US National	1 wk ahead	Bin	percent	4	4.1	0.102169
US National	1 wk ahead	Bin	percent	4.1	4.2	0.143597
US National	1 wk ahead	Bin	percent	4.2	4.3	0.179468
US National	1 wk ahead	Bin	percent	4.3	4.4	0.16275399999999998
US National	1 wk ahead	Bin	percent	4.4	4.5	0.08491499999999999
US National	1 wk ahead	Bin	percent	4.5	4.6	0.032596
US National	1 wk ahead	Bin	percent	4.6	4.7	0.025435
US National	1 wk ahead	Bin	percent	4.7	4.8	0.020791
US National	1 wk ahead	Bin	percent	4.8	4.9	0.021592999999999998
US National	1 wk ahead	Bin	percent	4.9	5	0.01573
US National	1 wk ahead	Bin	percent	5	5.1	0.006659
US National	1 wk ahead	Bin	percent	5.1	5.2	0.001305
US National	1 wk ahead	Bin	percent	5.2	5.3	0.00007
US National	1 wk ahead	Bin	percent	5.3	5.4	0.000014
US National	1 wk ahead	Bin	percent	5.4	5.5	0.000437
US National	1 wk ahead	Bin	percent	5.5	5.6	0.002607
US National	1 wk ahead	Bin	percent	5.6	5.7	0.004154
US National	1 wk ahead	Bin	percent	5.7	5.8	0.003489
US National	1 wk ahead	Bin	percent	5.8	5.9	0.0015639999999999999
US National	1 wk ahead	Bin	percent	5.9	6	0.00268
US National	1 wk ahead	Bin	percent	6	6.1	0.00232
US National	1 wk ahead	Bin	percent	6.1	6.2	0.00037299999999999996
US National	1 wk ahead	Bin	percent	6.2	6.3	9.999999999999999e-6
US National	1 wk ahead	Bin	percent	6.3	6.4	0.
US National	1 wk ahead	Bin	percent	6.4	6.5	0.
US National	1 wk ahead	Bin	percent	6.5	6.6	0.
US National	1 wk ahead	Bin	percent	6.6	6.7	0.
US National	1 wk ahead	Bin	percent	6.7	6.8	0.
US National	1 wk ahead	Bin	percent	6.8	6.9	0.
US National	1 wk ahead	Bin	percent	6.9	7	0.
US National	1 wk ahead	Bin	percent	7	7.1	0.
US National	1 wk ahead	Bin	percent	7.1	7.2	0.
US National	1 wk ahead	Bin	percent	7.2	7.3	0.
US National	1 wk ahead	Bin	percent	7.3	7.4	0.
US National	1 wk ahead	Bin	percent	7.4	7.5	0.
US National	1 wk ahead	Bin	percent	7.5	7.6	0.
US National	1 wk ahead	Bin	percent	7.6	7.7	0.
US National	1 wk ahead	Bin	percent	7.7	7.8	0.
US National	1 wk ahead	Bin	percent	7.8	7.9	0.
US National	1 wk ahead	Bin	percent	7.9	8	0.
US National	1 wk ahead	Bin	percent	8	8.1	0.
US National	1 wk ahead	Bin	percent	8.1	8.2	0.
US National	1 wk ahead	Bin	percent	8.2	8.3	0.
US National	1 wk ahead	Bin	percent	8.3	8.4	0.
US National	1 wk ahead	Bin	percent	8.4	8.5	0.
US National	1 wk ahead	Bin	percent	8.5	8.6	0.
US National	1 wk ahead	Bin	percent	8.6	8.7	0.
US National	1 wk ahead	Bin	percent	8.7	8.8	0.
US National	1 wk ahead	Bin	percent	8.8	8.9	0.
US National	1 wk ahead	Bin	percent	8.9	9	0.
US National	1 wk ahead	Bin	percent	9	9.1	0.
US National	1 wk ahead	Bin	percent	9.1	9.2	0.
US National	1 wk ahead	Bin	percent	9.2	9.3	0.
US National	1 wk ahead	Bin	percent	9.3	9.4	0.
US National	1 wk ahead	Bin	percent	9.4	9.5	0.
US National	1 wk ahead	Bin	percent	9.5	9.6	0.
US National	1 wk ahead	Bin	percent	9.6	9.7	0.
US National	1 wk ahead	Bin	percent	9.7	9.8	0.
US National	1 wk ahead	Bin	percent	9.8	9.9	0.
US National	1 wk ahead	Bin	percent	9.9	10	0.
US National	1 wk ahead	Bin	percent	10	10.1	0.
US National	1 wk ahead	Bin	percent	10.1	10.2	0.
US National	1 wk ahead	Bin	percent	10.2	10.3	0.
US National	1 wk ahead	Bin	percent	10.3	10.4	0.
US National	1 wk ahead	Bin	percent	10.4	10.5	0.
US National	1 wk ahead	Bin	percent	10.5	10.6	0.
US National	1 wk ahead	Bin	percent	10.6	10.7	0.
US National	1 wk ahead	Bin	percent	10.7	10.8	0.
US National	1 wk ahead	Bin	percent	10.8	10.9	0.
US National	1 wk ahead	Bin	percent	10.9	11	0.
US National	1 wk ahead	Bin	percent	11	11.1	0.
US National	1 wk ahead	Bin	percent	11.1	11.2	0.
US National	1 wk ahead	Bin	percent	11.2	11.3	0.
US National	1 wk ahead	Bin	percent	11.3	11.4	0.
US National	1 wk ahead	Bin	percent	11.4	11.5	0.
US National	1 wk ahead	Bin	percent	11.5	11.6	0.
US National	1 wk ahead	Bin	percent	11.6	11.7	0.
US National	1 wk ahead	Bin	percent	11.7	11.8	0.
US National	1 wk ahead	Bin	percent	11.8	11.9	0.
US National	1 wk ahead	Bin	percent	11.9	12	0.
US National	1 wk ahead	Bin	percent	12	12.1	0.
US National	1 wk ahead	Bin	percent	12.1	12.2	0.
US National	1 wk ahead	Bin	percent	12.2	12.3	0.
US National	1 wk ahead	Bin	percent	12.3	12.4	0.
US National	1 wk ahead	Bin	percent	12.4	12.5	0.
US National	1 wk ahead	Bin	percent	12.5	12.6	0.
US National	1 wk ahead	Bin	percent	12.6	12.7	0.
US National	1 wk ahead	Bin	percent	12.7	12.8	0.
US National	1 wk ahead	Bin	percent	12.8	12.9	0.
US National	1 wk ahead	Bin	percent	12.9	13	0.
US National	1 wk ahead	Bin	percent	13	100	0.
US National	2 wk ahead	Point	percent	NA	NA	5.3622000000000005
US National	2 wk ahead	Bin	percent	0	0.1	0.
US National	2 wk ahead	Bin	percent	0.1	0.2	0.
US National	2 wk ahead	Bin	percent	0.2	0.3	0.
US National	2 wk ahead	Bin	percent	0.3	0.4	0.
US National	2 wk ahead	Bin	percent	0.4	0.5	0.
US National	2 wk ahead	Bin	percent	0.5	0.6	0.
US National	2 wk ahead	Bin	percent	0.6	0.7	0.
US National	2 wk ahead	Bin	percent	0.7	0.8	1.e-6
US National	2 wk ahead	Bin	percent	0.8	0.9	2.e-6
US National	2 wk ahead	Bin	percent	0.9	1	4.e-6
US National	2 wk ahead	Bin	percent	1	1.1	7.e-6
US National	2 wk ahead	Bin	percent	1.1	1.2	0.000013
US National	2 wk ahead	Bin	percent	1.2	1.3	0.000022
US National	2 wk ahead	Bin	percent	1.3	1.4	0.000036
US National	2 wk ahead	Bin	percent	1.4	1.5	0.000059
US National	2 wk ahead	Bin	percent	1.5	1.6	0.000092
US National	2 wk ahead	Bin	percent	1.6	1.7	0.000138
US National	2 wk ahead	Bin	percent	1.7	1.8	0.00020099999999999998
US National	2 wk ahead	Bin	percent	1.8	1.9	0.000283
US National	2 wk ahead	Bin	percent	1.9	2	0.000387
US National	2 wk ahead	Bin	percent	2	2.1	0.000517
US National	2 wk ahead	Bin	percent	2.1	2.2	0.000673
US National	2 wk ahead	Bin	percent	2.2	2.3	0.000861
US National	2 wk ahead	Bin	percent	2.3	2.4	0.0010869999999999999
US National	2 wk ahead	Bin	percent	2.4	2.5	0.0013599999999999999
US National	2 wk ahead	Bin	percent	2.5	2.6	0.001695
US National	2 wk ahead	Bin	percent	2.6	2.7	0.002111
US National	2 wk ahead	Bin	percent	2.7	2.8	0.002633
US National	2 wk ahead	Bin	percent	2.8	2.9	0.003287
US National	2 wk ahead	Bin	percent	2.9	3	0.004101
US National	2 wk ahead	Bin	percent	3	3.1	0.005096
US National	2 wk ahead	Bin	percent	3.1	3.2	0.006287999999999999
US National	2 wk ahead	Bin	percent	3.2	3.3	0.007682
US National	2 wk ahead	Bin	percent	3.3	3.4	0.009268
US National	2 wk ahead	Bin	percent	3.4	3.5	0.011025
US National	2 wk ahead	Bin	percent	3.5	3.6	0.012919
US National	2 wk ahead	Bin	percent	3.6	3.7	0.014905999999999999
US National	2 wk ahead	Bin	percent	3.7	3.8	0.016935
US National	2 wk ahead	Bin	percent	3.8	3.9	0.018951
US National	2 wk ahead	Bin	percent	3.9	4	0.020898
US National	2 wk ahead	Bin	percent	4	4.1	0.022719
US National	2 wk ahead	Bin	percent	4.1	4.2	0.024357999999999998
US National	2 wk ahead	Bin	percent	4.2	4.3	0.025765
US National	2 wk ahead	Bin	percent	4.3	4.4	0.026889999999999997
US National	2 wk ahead	Bin	percent	4.4	4.5	0.027698999999999998
US National	2 wk ahead	Bin	percent	4.5	4.6	0.028169
US National	2 wk ahead	Bin	percent	4.6	4.7	0.028294999999999997
US National	2 wk ahead	Bin	percent	4.7	4.8	0.028095
US National	2 wk ahead	Bin	percent	4.8	4.9	0.027608999999999998
US National	2 wk ahead	Bin	percent	4.9	5	0.026898
US National	2 wk ahead	Bin	percent	5	5.1	0.026035
US National	2 wk ahead	Bin	percent	5.1	5.2	0.025105
US National	2 wk ahead	Bin	percent	5.2	5.3	0.024189
US National	2 wk ahead	Bin	percent	5.3	5.4	0.023358
US National	2 wk ahead	Bin	percent	5.4	5.5	0.022664
US National	2 wk ahead	Bin	percent	5.5	5.6	0.022132
US National	2 wk ahead	Bin	percent	5.6	5.7	0.021761
US National	2 wk ahead	Bin	percent	5.7	5.8	0.021518
US National	2 wk ahead	Bin	percent	5.8	5.9	0.021351
US National	2 wk ahead	Bin	percent	5.9	6	0.021189
US National	2 wk ahead	Bin	percent	6	6.1	0.02096
US National	2 wk ahead	Bin	percent	6.1	6.2	0.020597
US National	2 wk ahead	Bin	percent	6.2	6.3	0.020052
US National	2 wk ahead	Bin	percent	6.3	6.4	0.019301
US National	2 wk ahead	Bin	percent	6.4	6.5	0.018351
US National	2 wk ahead	Bin	percent	6.5	6.6	0.017228999999999998
US National	2 wk ahead	Bin	percent	6.6	6.7	0.015985
US National	2 wk ahead	Bin	percent	6.7	6.8	0.014679999999999999
US National	2 wk ahead	Bin	percent	6.8	6.9	0.013372
US National	2 wk ahead	Bin	percent	6.9	7	0.012111
US National	2 wk ahead	Bin	percent	7	7.1	0.010933
US National	2 wk ahead	Bin	percent	7.1	7.2	0.009855
US National	2 wk ahead	Bin	percent	7.2	7.3	0.008877
US National	2 wk ahead	Bin	percent	7.3	7.4	0.007989
US National	2 wk ahead	Bin	percent	7.4	7.5	0.0071719999999999996
US National	2 wk ahead	Bin	percent	7.5	7.6	0.006411999999999999
US National	2 wk ahead	Bin	percent	7.6	7.7	0.005699
US National	2 wk ahead	Bin	percent	7.7	7.8	0.00503
US National	2 wk ahead	Bin	percent	7.8	7.9	0.004415
US National	2 wk ahead	Bin	percent	7.9	8	0.003865
US National	2 wk ahead	Bin	percent	8	8.1	0.003397
US National	2 wk ahead	Bin	percent	8.1	8.2	0.003022
US National	2 wk ahead	Bin	percent	8.2	8.3	0.002745
US National	2 wk ahead	Bin	percent	8.3	8.4	0.0025659999999999997
US National	2 wk ahead	Bin	percent	8.4	8.5	0.002474
US National	2 wk ahead	Bin	percent	8.5	8.6	0.0024549999999999997
US National	2 wk ahead	Bin	percent	8.6	8.7	0.00249
US National	2 wk ahead	Bin	percent	8.7	8.8	0.002562
US National	2 wk ahead	Bin	percent	8.8	8.9	0.002653
US National	2 wk ahead	Bin	percent	8.9	9	0.00275
US National	2 wk ahead	Bin	percent	9	9.1	0.002843
US National	2 wk ahead	Bin	percent	9.1	9.2	0.002927
US National	2 wk ahead	Bin	percent	9.2	9.3	0.002999
US National	2 wk ahead	Bin	percent	9.3	9.4	0.003058
US National	2 wk ahead	Bin	percent	9.4	9.5	0.0031049999999999997
US National	2 wk ahead	Bin	percent	9.5	9.6	0.0031409999999999997
US National	2 wk ahead	Bin	percent	9.6	9.7	0.003169
US National	2 wk ahead	Bin	percent	9.7	9.8	0.003189
US National	2 wk ahead	Bin	percent	9.8	9.9	0.003202
US National	2 wk ahead	Bin	percent	9.9	10	0.0032099999999999997
US National	2 wk ahead	Bin	percent	10	10.1	0.0032099999999999997
US National	2 wk ahead	Bin	percent	10.1	10.2	0.003201
US National	2 wk ahead	Bin	percent	10.2	10.3	0.003181
US National	2 wk ahead	Bin	percent	10.3	10.4	0.003145
US National	2 wk ahead	Bin	percent	10.4	10.5	0.003087
US National	2 wk ahead	Bin	percent	10.5	10.6	0.003003
US National	2 wk ahead	Bin	percent	10.6	10.7	0.0028859999999999997
US National	2 wk ahead	Bin	percent	10.7	10.8	0.002735
US National	2 wk ahead	Bin	percent	10.8	10.9	0.002547
US National	2 wk ahead	Bin	percent	10.9	11	0.002327
US National	2 wk ahead	Bin	percent	11	11.1	0.00208
US National	2 wk ahead	Bin	percent	11.1	11.2	0.0018169999999999998
US National	2 wk ahead	Bin	percent	11.2	11.3	0.001549
US National	2 wk ahead	Bin	percent	11.3	11.4	0.0012879999999999999
US National	2 wk ahead	Bin	percent	11.4	11.5	0.001047
US National	2 wk ahead	Bin	percent	11.5	11.6	0.0008359999999999999
US National	2 wk ahead	Bin	percent	11.6	11.7	0.0006619999999999999
US National	2 wk ahead	Bin	percent	11.7	11.8	0.000531
US National	2 wk ahead	Bin	percent	11.8	11.9	0.000443
US National	2 wk ahead	Bin	percent	11.9	12	0.00039799999999999997
US National	2 wk ahead	Bin	percent	12	12.1	0.000392
US National	2 wk ahead	Bin	percent	12.1	12.2	0.00041999999999999996
US National	2 wk ahead	Bin	percent	12.2	12.3	0.000474
US National	2 wk ahead	Bin	percent	12.3	12.4	0.000543
US National	2 wk ahead	Bin	percent	12.4	12.5	0.000619
US National	2 wk ahead	Bin	percent	12.5	12.6	0.00069
US National	2 wk ahead	Bin	percent	12.6	12.7	0.0007459999999999999
US National	2 wk ahead	Bin	percent	12.7	12.8	0.000779
US National	2 wk ahead	Bin	percent	12.8	12.9	0.000784
US National	2 wk ahead	Bin	percent	12.9	13	0.000761
US National	2 wk ahead	Bin	percent	13	100	0.013640999999999999
US National	3 wk ahead	Point	percent	NA	NA	5.361800000000001
US National	3 wk ahead	Bin	percent	0	0.1	0.000122
US National	3 wk ahead	Bin	percent	0.1	0.2	0.000156
US National	3 wk ahead	Bin	percent	0.2	0.3	0.00019899999999999999
US National	3 wk ahead	Bin	percent	0.3	0.4	0.000252
US National	3 wk ahead	Bin	percent	0.4	0.5	0.000316
US National	3 wk ahead	Bin	percent	0.5	0.6	0.00039299999999999996
US National	3 wk ahead	Bin	percent	0.6	0.7	0.00048699999999999997
US National	3 wk ahead	Bin	percent	0.7	0.8	0.0005989999999999999
US National	3 wk ahead	Bin	percent	0.8	0.9	0.000732
US National	3 wk ahead	Bin	percent	0.9	1	0.000888
US National	3 wk ahead	Bin	percent	1	1.1	0.001071
US National	3 wk ahead	Bin	percent	1.1	1.2	0.001284
US National	3 wk ahead	Bin	percent	1.2	1.3	0.00153
US National	3 wk ahead	Bin	percent	1.3	1.4	0.001813
US National	3 wk ahead	Bin	percent	1.4	1.5	0.002134
US National	3 wk ahead	Bin	percent	1.5	1.6	0.002497
US National	3 wk ahead	Bin	percent	1.6	1.7	0.0029059999999999997
US National	3 wk ahead	Bin	percent	1.7	1.8	0.0033599999999999997
US National	3 wk ahead	Bin	percent	1.8	1.9	0.003864
US National	3 wk ahead	Bin	percent	1.9	2	0.004416
US National	3 wk ahead	Bin	percent	2	2.1	0.005017
US National	3 wk ahead	Bin	percent	2.1	2.2	0.005666
US National	3 wk ahead	Bin	percent	2.2	2.3	0.006359999999999999
US National	3 wk ahead	Bin	percent	2.3	2.4	0.007097
US National	3 wk ahead	Bin	percent	2.4	2.5	0.007871
US National	3 wk ahead	Bin	percent	2.5	2.6	0.008675
US National	3 wk ahead	Bin	percent	2.6	2.7	0.009504
US National	3 wk ahead	Bin	percent	2.7	2.8	0.010348
US National	3 wk ahead	Bin	percent	2.8	2.9	0.011197
US National	3 wk ahead	Bin	percent	2.9	3	0.012041
US National	3 wk ahead	Bin	percent	3	3.1	0.01287
US National	3 wk ahead	Bin	percent	3.1	3.2	0.013670999999999999
US National	3 wk ahead	Bin	percent	3.2	3.3	0.014433999999999999
US National	3 wk ahead	Bin	percent	3.3	3.4	0.015146
US National	3 wk ahead	Bin	percent	3.4	3.5	0.015799
US National	3 wk ahead	Bin	percent	3.5	3.6	0.016382
US National	3 wk ahead	Bin	percent	3.6	3.7	0.016888
US National	3 wk ahead	Bin	percent	3.7	3.8	0.01731
US National	3 wk ahead	Bin	percent	3.8	3.9	0.017643
US National	3 wk ahead	Bin	percent	3.9	4	0.017887
US National	3 wk ahead	Bin	percent	4	4.1	0.018038
US National	3 wk ahead	Bin	percent	4.1	4.2	0.018099999999999998
US National	3 wk ahead	Bin	percent	4.2	4.3	0.018076
US National	3 wk ahead	Bin	percent	4.3	4.4	0.017971
US National	3 wk ahead	Bin	percent	4.4	4.5	0.017793
US National	3 wk ahead	Bin	percent	4.5	4.6	0.017549
US National	3 wk ahead	Bin	percent	4.6	4.7	0.017249999999999998
US National	3 wk ahead	Bin	percent	4.7	4.8	0.016906
US National	3 wk ahead	Bin	percent	4.8	4.9	0.016527
US National	3 wk ahead	Bin	percent	4.9	5	0.016124
US National	3 wk ahead	Bin	percent	5	5.1	0.015707
US National	3 wk ahead	Bin	percent	5.1	5.2	0.015286
US National	3 wk ahead	Bin	percent	5.2	5.3	0.014868
US National	3 wk ahead	Bin	percent	5.3	5.4	0.014463
US National	3 wk ahead	Bin	percent	5.4	5.5	0.014074
US National	3 wk ahead	Bin	percent	5.5	5.6	0.013706999999999999
US National	3 wk ahead	Bin	percent	5.6	5.7	0.013364
US National	3 wk ahead	Bin	percent	5.7	5.8	0.013047
US National	3 wk ahead	Bin	percent	5.8	5.9	0.012756
US National	3 wk ahead	Bin	percent	5.9	6	0.01249
US National	3 wk ahead	Bin	percent	6	6.1	0.012244999999999999
US National	3 wk ahead	Bin	percent	6.1	6.2	0.012019
US National	3 wk ahead	Bin	percent	6.2	6.3	0.011807999999999999
US National	3 wk ahead	Bin	percent	6.3	6.4	0.011608
US National	3 wk ahead	Bin	percent	6.4	6.5	0.011413999999999999
US National	3 wk ahead	Bin	percent	6.5	6.6	0.011222
US National	3 wk ahead	Bin	percent	6.6	6.7	0.011028999999999999
US National	3 wk ahead	Bin	percent	6.7	6.8	0.010829
US National	3 wk ahead	Bin	percent	6.8	6.9	0.010621
US National	3 wk ahead	Bin	percent	6.9	7	0.010400999999999999
US National	3 wk ahead	Bin	percent	7	7.1	0.010168
US National	3 wk ahead	Bin	percent	7.1	7.2	0.009921
US National	3 wk ahead	Bin	percent	7.2	7.3	0.009658
US National	3 wk ahead	Bin	percent	7.3	7.4	0.009379
US National	3 wk ahead	Bin	percent	7.4	7.5	0.009084
US National	3 wk ahead	Bin	percent	7.5	7.6	0.008773999999999999
US National	3 wk ahead	Bin	percent	7.6	7.7	0.008451
US National	3 wk ahead	Bin	percent	7.7	7.8	0.008114999999999999
US National	3 wk ahead	Bin	percent	7.8	7.9	0.00777
US National	3 wk ahead	Bin	percent	7.9	8	0.007416
US National	3 wk ahead	Bin	percent	8	8.1	0.007056
US National	3 wk ahead	Bin	percent	8.1	8.2	0.006693999999999999
US National	3 wk ahead	Bin	percent	8.2	8.3	0.006331
US National	3 wk ahead	Bin	percent	8.3	8.4	0.005971
US National	3 wk ahead	Bin	percent	8.4	8.5	0.005617
US National	3 wk ahead	Bin	percent	8.5	8.6	0.005272
US National	3 wk ahead	Bin	percent	8.6	8.7	0.004938
US National	3 wk ahead	Bin	percent	8.7	8.8	0.004617
US National	3 wk ahead	Bin	percent	8.8	8.9	0.004312
US National	3 wk ahead	Bin	percent	8.9	9	0.004025
US National	3 wk ahead	Bin	percent	9	9.1	0.003757
US National	3 wk ahead	Bin	percent	9.1	9.2	0.003508
US National	3 wk ahead	Bin	percent	9.2	9.3	0.00328
US National	3 wk ahead	Bin	percent	9.3	9.4	0.003072
US National	3 wk ahead	Bin	percent	9.4	9.5	0.002884
US National	3 wk ahead	Bin	percent	9.5	9.6	0.002714
US National	3 wk ahead	Bin	percent	9.6	9.7	0.002564
US National	3 wk ahead	Bin	percent	9.7	9.8	0.002431
US National	3 wk ahead	Bin	percent	9.8	9.9	0.002313
US National	3 wk ahead	Bin	percent	9.9	10	0.002211
US National	3 wk ahead	Bin	percent	10	10.1	0.0021219999999999998
US National	3 wk ahead	Bin	percent	10.1	10.2	0.002046
US National	3 wk ahead	Bin	percent	10.2	10.3	0.001982
US National	3 wk ahead	Bin	percent	10.3	10.4	0.001927
US National	3 wk ahead	Bin	percent	10.4	10.5	0.001882
US National	3 wk ahead	Bin	percent	10.5	10.6	0.001846
US National	3 wk ahead	Bin	percent	10.6	10.7	0.001818
US National	3 wk ahead	Bin	percent	10.7	10.8	0.001797
US National	3 wk ahead	Bin	percent	10.8	10.9	0.0017829999999999999
US National	3 wk ahead	Bin	percent	10.9	11	0.001774
US National	3 wk ahead	Bin	percent	11	11.1	0.0017699999999999999
US National	3 wk ahead	Bin	percent	11.1	11.2	0.001769
US National	3 wk ahead	Bin	percent	11.2	11.3	0.001771
US National	3 wk ahead	Bin	percent	11.3	11.4	0.0017749999999999999
US National	3 wk ahead	Bin	percent	11.4	11.5	0.0017779999999999998
US National	3 wk ahead	Bin	percent	11.5	11.6	0.0017809999999999998
US National	3 wk ahead	Bin	percent	11.6	11.7	0.001782
US National	3 wk ahead	Bin	percent	11.7	11.8	0.001779
US National	3 wk ahead	Bin	percent	11.8	11.9	0.001771
US National	3 wk ahead	Bin	percent	11.9	12	0.001759
US National	3 wk ahead	Bin	percent	12	12.1	0.001741
US National	3 wk ahead	Bin	percent	12.1	12.2	0.0017159999999999999
US National	3 wk ahead	Bin	percent	12.2	12.3	0.001686
US National	3 wk ahead	Bin	percent	12.3	12.4	0.00165
US National	3 wk ahead	Bin	percent	12.4	12.5	0.0016079999999999998
US National	3 wk ahead	Bin	percent	12.5	12.6	0.001562
US National	3 wk ahead	Bin	percent	12.6	12.7	0.001511
US National	3 wk ahead	Bin	percent	12.7	12.8	0.0014579999999999999
US National	3 wk ahead	Bin	percent	12.8	12.9	0.001403
US National	3 wk ahead	Bin	percent	12.9	13	0.001348
US National	3 wk ahead	Bin	percent	13	100	0.077182
US National	4 wk ahead	Point	percent	NA	NA	4.4942
US National	4 wk ahead	Bin	percent	0	0.1	0.000448
US National	4 wk ahead	Bin	percent	0.1	0.2	0.000563
US National	4 wk ahead	Bin	percent	0.2	0.3	0.000701
US National	4 wk ahead	Bin	percent	0.3	0.4	0.0008659999999999999
US National	4 wk ahead	Bin	percent	0.4	0.5	0.001062
US National	4 wk ahead	Bin	percent	0.5	0.6	0.001292
US National	4 wk ahead	Bin	percent	0.6	0.7	0.0015609999999999999
US National	4 wk ahead	Bin	percent	0.7	0.8	0.001872
US National	4 wk ahead	Bin	percent	0.8	0.9	0.002229
US National	4 wk ahead	Bin	percent	0.9	1	0.002636
US National	4 wk ahead	Bin	percent	1	1.1	0.003096
US National	4 wk ahead	Bin	percent	1.1	1.2	0.0036109999999999996
US National	4 wk ahead	Bin	percent	1.2	1.3	0.004184
US National	4 wk ahead	Bin	percent	1.3	1.4	0.004816
US National	4 wk ahead	Bin	percent	1.4	1.5	0.005507
US National	4 wk ahead	Bin	percent	1.5	1.6	0.006255
US National	4 wk ahead	Bin	percent	1.6	1.7	0.007057
US National	4 wk ahead	Bin	percent	1.7	1.8	0.007909
US National	4 wk ahead	Bin	percent	1.8	1.9	0.008804
US National	4 wk ahead	Bin	percent	1.9	2	0.009734999999999999
US National	4 wk ahead	Bin	percent	2	2.1	0.01069
US National	4 wk ahead	Bin	percent	2.1	2.2	0.01166
US National	4 wk ahead	Bin	percent	2.2	2.3	0.012629999999999999
US National	4 wk ahead	Bin	percent	2.3	2.4	0.013587
US National	4 wk ahead	Bin	percent	2.4	2.5	0.014516999999999999
US National	4 wk ahead	Bin	percent	2.5	2.6	0.015404
US National	4 wk ahead	Bin	percent	2.6	2.7	0.016235
US National	4 wk ahead	Bin	percent	2.7	2.8	0.016996999999999998
US National	4 wk ahead	Bin	percent	2.8	2.9	0.017677
US National	4 wk ahead	Bin	percent	2.9	3	0.018265999999999998
US National	4 wk ahead	Bin	percent	3	3.1	0.018756
US National	4 wk ahead	Bin	percent	3.1	3.2	0.019142
US National	4 wk ahead	Bin	percent	3.2	3.3	0.01942
US National	4 wk ahead	Bin	percent	3.3	3.4	0.019592
US National	4 wk ahead	Bin	percent	3.4	3.5	0.019659
US National	4 wk ahead	Bin	percent	3.5	3.6	0.019625
US National	4 wk ahead	Bin	percent	3.6	3.7	0.019499
US National	4 wk ahead	Bin	percent	3.7	3.8	0.019287
US National	4 wk ahead	Bin	percent	3.8	3.9	0.019
US National	4 wk ahead	Bin	percent	3.9	4	0.018647
US National	4 wk ahead	Bin	percent	4	4.1	0.01824
US National	4 wk ahead	Bin	percent	4.1	4.2	0.01779
US National	4 wk ahead	Bin	percent	4.2	4.3	0.017307
US National	4 wk ahead	Bin	percent	4.3	4.4	0.016802
US National	4 wk ahead	Bin	percent	4.4	4.5	0.016285
US National	4 wk ahead	Bin	percent	4.5	4.6	0.015764
US National	4 wk ahead	Bin	percent	4.6	4.7	0.015248
US National	4 wk ahead	Bin	percent	4.7	4.8	0.014743
US National	4 wk ahead	Bin	percent	4.8	4.9	0.014254
US National	4 wk ahead	Bin	percent	4.9	5	0.013786999999999999
US National	4 wk ahead	Bin	percent	5	5.1	0.013344
US National	4 wk ahead	Bin	percent	5.1	5.2	0.012928
US National	4 wk ahead	Bin	percent	5.2	5.3	0.012539
US National	4 wk ahead	Bin	percent	5.3	5.4	0.012176999999999999
US National	4 wk ahead	Bin	percent	5.4	5.5	0.01184
US National	4 wk ahead	Bin	percent	5.5	5.6	0.011528
US National	4 wk ahead	Bin	percent	5.6	5.7	0.011236
US National	4 wk ahead	Bin	percent	5.7	5.8	0.010962
US National	4 wk ahead	Bin	percent	5.8	5.9	0.010702
US National	4 wk ahead	Bin	percent	5.9	6	0.010452
US National	4 wk ahead	Bin	percent	6	6.1	0.010209
US National	4 wk ahead	Bin	percent	6.1	6.2	0.009968999999999999
US National	4 wk ahead	Bin	percent	6.2	6.3	0.009727999999999999
US National	4 wk ahead	Bin	percent	6.3	6.4	0.009485
US National	4 wk ahead	Bin	percent	6.4	6.5	0.009238
US National	4 wk ahead	Bin	percent	6.5	6.6	0.008986
US National	4 wk ahead	Bin	percent	6.6	6.7	0.008727
US National	4 wk ahead	Bin	percent	6.7	6.8	0.008461999999999999
US National	4 wk ahead	Bin	percent	6.8	6.9	0.008191
US National	4 wk ahead	Bin	percent	6.9	7	0.007915
US National	4 wk ahead	Bin	percent	7	7.1	0.007634999999999999
US National	4 wk ahead	Bin	percent	7.1	7.2	0.007351
US National	4 wk ahead	Bin	percent	7.2	7.3	0.007065
US National	4 wk ahead	Bin	percent	7.3	7.4	0.006777
US National	4 wk ahead	Bin	percent	7.4	7.5	0.006488
US National	4 wk ahead	Bin	percent	7.5	7.6	0.006196999999999999
US National	4 wk ahead	Bin	percent	7.6	7.7	0.005906
US National	4 wk ahead	Bin	percent	7.7	7.8	0.005614
US National	4 wk ahead	Bin	percent	7.8	7.9	0.005320999999999999
US National	4 wk ahead	Bin	percent	7.9	8	0.0050279999999999995
US National	4 wk ahead	Bin	percent	8	8.1	0.004735
US National	4 wk ahead	Bin	percent	8.1	8.2	0.004443
US National	4 wk ahead	Bin	percent	8.2	8.3	0.004155
US National	4 wk ahead	Bin	percent	8.3	8.4	0.0038699999999999997
US National	4 wk ahead	Bin	percent	8.4	8.5	0.0035919999999999997
US National	4 wk ahead	Bin	percent	8.5	8.6	0.0033239999999999997
US National	4 wk ahead	Bin	percent	8.6	8.7	0.003067
US National	4 wk ahead	Bin	percent	8.7	8.8	0.002826
US National	4 wk ahead	Bin	percent	8.8	8.9	0.002601
US National	4 wk ahead	Bin	percent	8.9	9	0.002397
US National	4 wk ahead	Bin	percent	9	9.1	0.002215
US National	4 wk ahead	Bin	percent	9.1	9.2	0.002057
US National	4 wk ahead	Bin	percent	9.2	9.3	0.0019219999999999999
US National	4 wk ahead	Bin	percent	9.3	9.4	0.001812
US National	4 wk ahead	Bin	percent	9.4	9.5	0.001725
US National	4 wk ahead	Bin	percent	9.5	9.6	0.001661
US National	4 wk ahead	Bin	percent	9.6	9.7	0.001617
US National	4 wk ahead	Bin	percent	9.7	9.8	0.0015899999999999998
US National	4 wk ahead	Bin	percent	9.8	9.9	0.001578
US National	4 wk ahead	Bin	percent	9.9	10	0.0015769999999999998
US National	4 wk ahead	Bin	percent	10	10.1	0.001584
US National	4 wk ahead	Bin	percent	10.1	10.2	0.001597
US National	4 wk ahead	Bin	percent	10.2	10.3	0.001611
US National	4 wk ahead	Bin	percent	10.3	10.4	0.001625
US National	4 wk ahead	Bin	percent	10.4	10.5	0.001635
US National	4 wk ahead	Bin	percent	10.5	10.6	0.001642
US National	4 wk ahead	Bin	percent	10.6	10.7	0.001642
US National	4 wk ahead	Bin	percent	10.7	10.8	0.0016359999999999999
US National	4 wk ahead	Bin	percent	10.8	10.9	0.001622
US National	4 wk ahead	Bin	percent	10.9	11	0.0016029999999999998
US National	4 wk ahead	Bin	percent	11	11.1	0.0015769999999999998
US National	4 wk ahead	Bin	percent	11.1	11.2	0.0015459999999999998
US National	4 wk ahead	Bin	percent	11.2	11.3	0.001511
US National	4 wk ahead	Bin	percent	11.3	11.4	0.001473
US National	4 wk ahead	Bin	percent	11.4	11.5	0.001433
US National	4 wk ahead	Bin	percent	11.5	11.6	0.001392
US National	4 wk ahead	Bin	percent	11.6	11.7	0.001352
US National	4 wk ahead	Bin	percent	11.7	11.8	0.001312
US National	4 wk ahead	Bin	percent	11.8	11.9	0.0012749999999999999
US National	4 wk ahead	Bin	percent	11.9	12	0.0012389999999999999
US National	4 wk ahead	Bin	percent	12	12.1	0.001206
US National	4 wk ahead	Bin	percent	12.1	12.2	0.001175
US National	4 wk ahead	Bin	percent	12.2	12.3	0.001147
US National	4 wk ahead	Bin	percent	12.3	12.4	0.00112
US National	4 wk ahead	Bin	percent	12.4	12.5	0.001095
US National	4 wk ahead	Bin	percent	12.5	12.6	0.001071
US National	4 wk ahead	Bin	percent	12.6	12.7	0.0010479999999999999
US National	4 wk ahead	Bin	percent	12.7	12.8	0.0010249999999999999
US National	4 wk ahead	Bin	percent	12.8	12.9	0.001001
US National	4 wk ahead	Bin	percent	12.9	13	0.000978
US National	4 wk ahead	Bin	percent	13	100	0.059351999999999995
