# Supplementary material for: Use of daily Internet search query data improves real-time projections of influenza epidemics
Source: J R Soc Interface. 2018 Oct 10;15(147):20180220. doi: 10.1098/rsif.2018.0220 (PMC6228485; doi:10.1098/rsif.2018.0220)
Supplement: Computer code and results [file rsif20180220supp3.gz › Code-and-results/mss-15-wikiWEEK/8-13_paramrep.txt]

{"LL"	{76.15073849354746	176.04694869086916	360.887344530924	461.45219564978083}}
{"DD"	{2.6877950202494243	4.24108679523069	5.934012195949741	6.818284083605041}}
{"R0max"	{1.4960212987893984	1.8717908687207814	2.8281523960191226	3.400029898914352}}
{"R0min"	{0.9116960461829132	0.9634103348567679	1.1034706303751591	1.147446313077938}}
{"Inf"	{902.7723834400665	1337.2305340582814	1844.2323357096093	2080.928923925747}}
{"Sus"	{60390.81825096692	64032.26931870576	73518.51645691533	82024.15368925742}}
{"R0(t)"	{1.2337824758851532	1.4229570143878294	1.8323734356986892	2.1226521778996283}}
{"Reff"	{0.8681133792818971	0.9793067961832633	1.2983940313645077	1.4371239636224282}}
