# Supplementary material for: Use of daily Internet search query data improves real-time projections of influenza epidemics
Source: J R Soc Interface. 2018 Oct 10;15(147):20180220. doi: 10.1098/rsif.2018.0220 (PMC6228485; doi:10.1098/rsif.2018.0220)
Supplement: Computer code and results [file rsif20180220supp3.gz › Code-and-results/mss-15-wikiWEEK/2011-EW44.csv]

Location	Target	Type	Unit	Bin_start_incl	Bin_end_notincl	Value
US National	1 wk ahead	Point	percent	NA	NA	1.3000000000000003
US National	1 wk ahead	Bin	percent	0	0,1	0.
US National	1 wk ahead	Bin	percent	0,1	0,2	0.
US National	1 wk ahead	Bin	percent	0,2	0,3	4.e-6
US National	1 wk ahead	Bin	percent	0,3	0,4	0.00017199999999999998
US National	1 wk ahead	Bin	percent	0,4	0,5	0.002345
US National	1 wk ahead	Bin	percent	0,5	0,6	0.010576
US National	1 wk ahead	Bin	percent	0,6	0,7	0.02059
US National	1 wk ahead	Bin	percent	0,7	0,8	0.030008999999999997
US National	1 wk ahead	Bin	percent	0,8	0,9	0.041073
US National	1 wk ahead	Bin	percent	0,9	1	0.048705
US National	1 wk ahead	Bin	percent	1	1,1	0.054994999999999995
US National	1 wk ahead	Bin	percent	1,1	1,2	0.082663
US National	1 wk ahead	Bin	percent	1,2	1,3	0.143046
US National	1 wk ahead	Bin	percent	1,3	1,4	0.168825
US National	1 wk ahead	Bin	percent	1,4	1,5	0.127279
US National	1 wk ahead	Bin	percent	1,5	1,6	0.078654
US National	1 wk ahead	Bin	percent	1,6	1,7	0.054667999999999994
US National	1 wk ahead	Bin	percent	1,7	1,8	0.042886
US National	1 wk ahead	Bin	percent	1,8	1,9	0.031226
US National	1 wk ahead	Bin	percent	1,9	2	0.027191999999999997
US National	1 wk ahead	Bin	percent	2	2,1	0.015913999999999998
US National	1 wk ahead	Bin	percent	2,1	2,2	0.0040809999999999996
US National	1 wk ahead	Bin	percent	2,2	2,3	0.00037999999999999997
US National	1 wk ahead	Bin	percent	2,3	2,4	0.000012
US National	1 wk ahead	Bin	percent	2,4	2,5	4.e-6
US National	1 wk ahead	Bin	percent	2,5	2,6	0.00015099999999999998
US National	1 wk ahead	Bin	percent	2,6	2,7	0.001643
US National	1 wk ahead	Bin	percent	2,7	2,8	0.00543
US National	1 wk ahead	Bin	percent	2,8	2,9	0.005549
US National	1 wk ahead	Bin	percent	2,9	3	0.001754
US National	1 wk ahead	Bin	percent	3	3,1	0.000169
US National	1 wk ahead	Bin	percent	3,1	3,2	4.9999999999999996e-6
US National	1 wk ahead	Bin	percent	3,2	3,3	0.
US National	1 wk ahead	Bin	percent	3,3	3,4	0.
US National	1 wk ahead	Bin	percent	3,4	3,5	0.
US National	1 wk ahead	Bin	percent	3,5	3,6	0.
US National	1 wk ahead	Bin	percent	3,6	3,7	0.
US National	1 wk ahead	Bin	percent	3,7	3,8	0.
US National	1 wk ahead	Bin	percent	3,8	3,9	0.
US National	1 wk ahead	Bin	percent	3,9	4	0.
US National	1 wk ahead	Bin	percent	4	4,1	0.
US National	1 wk ahead	Bin	percent	4,1	4,2	0.
US National	1 wk ahead	Bin	percent	4,2	4,3	0.
US National	1 wk ahead	Bin	percent	4,3	4,4	0.
US National	1 wk ahead	Bin	percent	4,4	4,5	0.
US National	1 wk ahead	Bin	percent	4,5	4,6	0.
US National	1 wk ahead	Bin	percent	4,6	4,7	0.
US National	1 wk ahead	Bin	percent	4,7	4,8	0.
US National	1 wk ahead	Bin	percent	4,8	4,9	0.
US National	1 wk ahead	Bin	percent	4,9	5	0.
US National	1 wk ahead	Bin	percent	5	5,1	0.
US National	1 wk ahead	Bin	percent	5,1	5,2	0.
US National	1 wk ahead	Bin	percent	5,2	5,3	0.
US National	1 wk ahead	Bin	percent	5,3	5,4	0.
US National	1 wk ahead	Bin	percent	5,4	5,5	0.
US National	1 wk ahead	Bin	percent	5,5	5,6	0.
US National	1 wk ahead	Bin	percent	5,6	5,7	0.
US National	1 wk ahead	Bin	percent	5,7	5,8	0.
US National	1 wk ahead	Bin	percent	5,8	5,9	0.
US National	1 wk ahead	Bin	percent	5,9	6	0.
US National	1 wk ahead	Bin	percent	6	6,1	0.
US National	1 wk ahead	Bin	percent	6,1	6,2	0.
US National	1 wk ahead	Bin	percent	6,2	6,3	0.
US National	1 wk ahead	Bin	percent	6,3	6,4	0.
US National	1 wk ahead	Bin	percent	6,4	6,5	0.
US National	1 wk ahead	Bin	percent	6,5	6,6	0.
US National	1 wk ahead	Bin	percent	6,6	6,7	0.
US National	1 wk ahead	Bin	percent	6,7	6,8	0.
US National	1 wk ahead	Bin	percent	6,8	6,9	0.
US National	1 wk ahead	Bin	percent	6,9	7	0.
US National	1 wk ahead	Bin	percent	7	7,1	0.
US National	1 wk ahead	Bin	percent	7,1	7,2	0.
US National	1 wk ahead	Bin	percent	7,2	7,3	0.
US National	1 wk ahead	Bin	percent	7,3	7,4	0.
US National	1 wk ahead	Bin	percent	7,4	7,5	0.
US National	1 wk ahead	Bin	percent	7,5	7,6	0.
US National	1 wk ahead	Bin	percent	7,6	7,7	0.
US National	1 wk ahead	Bin	percent	7,7	7,8	0.
US National	1 wk ahead	Bin	percent	7,8	7,9	0.
US National	1 wk ahead	Bin	percent	7,9	8	0.
US National	1 wk ahead	Bin	percent	8	8,1	0.
US National	1 wk ahead	Bin	percent	8,1	8,2	0.
US National	1 wk ahead	Bin	percent	8,2	8,3	0.
US National	1 wk ahead	Bin	percent	8,3	8,4	0.
US National	1 wk ahead	Bin	percent	8,4	8,5	0.
US National	1 wk ahead	Bin	percent	8,5	8,6	0.
US National	1 wk ahead	Bin	percent	8,6	8,7	0.
US National	1 wk ahead	Bin	percent	8,7	8,8	0.
US National	1 wk ahead	Bin	percent	8,8	8,9	0.
US National	1 wk ahead	Bin	percent	8,9	9	0.
US National	1 wk ahead	Bin	percent	9	9,1	0.
US National	1 wk ahead	Bin	percent	9,1	9,2	0.
US National	1 wk ahead	Bin	percent	9,2	9,3	0.
US National	1 wk ahead	Bin	percent	9,3	9,4	0.
US National	1 wk ahead	Bin	percent	9,4	9,5	0.
US National	1 wk ahead	Bin	percent	9,5	9,6	0.
US National	1 wk ahead	Bin	percent	9,6	9,7	0.
US National	1 wk ahead	Bin	percent	9,7	9,8	0.
US National	1 wk ahead	Bin	percent	9,8	9,9	0.
US National	1 wk ahead	Bin	percent	9,9	10	0.
US National	1 wk ahead	Bin	percent	10	10,1	0.
US National	1 wk ahead	Bin	percent	10,1	10,2	0.
US National	1 wk ahead	Bin	percent	10,2	10,3	0.
US National	1 wk ahead	Bin	percent	10,3	10,4	0.
US National	1 wk ahead	Bin	percent	10,4	10,5	0.
US National	1 wk ahead	Bin	percent	10,5	10,6	0.
US National	1 wk ahead	Bin	percent	10,6	10,7	0.
US National	1 wk ahead	Bin	percent	10,7	10,8	0.
US National	1 wk ahead	Bin	percent	10,8	10,9	0.
US National	1 wk ahead	Bin	percent	10,9	11	0.
US National	1 wk ahead	Bin	percent	11	11,1	0.
US National	1 wk ahead	Bin	percent	11,1	11,2	0.
US National	1 wk ahead	Bin	percent	11,2	11,3	0.
US National	1 wk ahead	Bin	percent	11,3	11,4	0.
US National	1 wk ahead	Bin	percent	11,4	11,5	0.
US National	1 wk ahead	Bin	percent	11,5	11,6	0.
US National	1 wk ahead	Bin	percent	11,6	11,7	0.
US National	1 wk ahead	Bin	percent	11,7	11,8	0.
US National	1 wk ahead	Bin	percent	11,8	11,9	0.
US National	1 wk ahead	Bin	percent	11,9	12	0.
US National	1 wk ahead	Bin	percent	12	12,1	0.
US National	1 wk ahead	Bin	percent	12,1	12,2	0.
US National	1 wk ahead	Bin	percent	12,2	12,3	0.
US National	1 wk ahead	Bin	percent	12,3	12,4	0.
US National	1 wk ahead	Bin	percent	12,4	12,5	0.
US National	1 wk ahead	Bin	percent	12,5	12,6	0.
US National	1 wk ahead	Bin	percent	12,6	12,7	0.
US National	1 wk ahead	Bin	percent	12,7	12,8	0.
US National	1 wk ahead	Bin	percent	12,8	12,9	0.
US National	1 wk ahead	Bin	percent	12,9	13	0.
US National	1 wk ahead	Bin	percent	13	100	0.
US National	2 wk ahead	Point	percent	NA	NA	1.5474
US National	2 wk ahead	Bin	percent	0	0,1	0.
US National	2 wk ahead	Bin	percent	0,1	0,2	0.
US National	2 wk ahead	Bin	percent	0,2	0,3	0.
US National	2 wk ahead	Bin	percent	0,3	0,4	0.
US National	2 wk ahead	Bin	percent	0,4	0,5	0.
US National	2 wk ahead	Bin	percent	0,5	0,6	1.e-6
US National	2 wk ahead	Bin	percent	0,6	0,7	0.000044999999999999996
US National	2 wk ahead	Bin	percent	0,7	0,8	0.0006839999999999999
US National	2 wk ahead	Bin	percent	0,8	0,9	0.004811
US National	2 wk ahead	Bin	percent	0,9	1	0.01704
US National	2 wk ahead	Bin	percent	1	1,1	0.034085
US National	2 wk ahead	Bin	percent	1,1	1,2	0.049189
US National	2 wk ahead	Bin	percent	1,2	1,3	0.074152
US National	2 wk ahead	Bin	percent	1,3	1,4	0.117672
US National	2 wk ahead	Bin	percent	1,4	1,5	0.141256
US National	2 wk ahead	Bin	percent	1,5	1,6	0.12114699999999999
US National	2 wk ahead	Bin	percent	1,6	1,7	0.103847
US National	2 wk ahead	Bin	percent	1,7	1,8	0.098756
US National	2 wk ahead	Bin	percent	1,8	1,9	0.079735
US National	2 wk ahead	Bin	percent	1,9	2	0.054001999999999994
US National	2 wk ahead	Bin	percent	2	2,1	0.034864
US National	2 wk ahead	Bin	percent	2,1	2,2	0.022121
US National	2 wk ahead	Bin	percent	2,2	2,3	0.012109
US National	2 wk ahead	Bin	percent	2,3	2,4	0.008546
US National	2 wk ahead	Bin	percent	2,4	2,5	0.008612999999999999
US National	2 wk ahead	Bin	percent	2,5	2,6	0.0055509999999999995
US National	2 wk ahead	Bin	percent	2,6	2,7	0.001583
US National	2 wk ahead	Bin	percent	2,7	2,8	0.000247
US National	2 wk ahead	Bin	percent	2,8	2,9	0.0006399999999999999
US National	2 wk ahead	Bin	percent	2,9	3	0.002463
US National	2 wk ahead	Bin	percent	3	3,1	0.003823
US National	2 wk ahead	Bin	percent	3,1	3,2	0.002371
US National	2 wk ahead	Bin	percent	3,2	3,3	0.000585
US National	2 wk ahead	Bin	percent	3,3	3,4	0.000056999999999999996
US National	2 wk ahead	Bin	percent	3,4	3,5	2.e-6
US National	2 wk ahead	Bin	percent	3,5	3,6	0.
US National	2 wk ahead	Bin	percent	3,6	3,7	0.
US National	2 wk ahead	Bin	percent	3,7	3,8	0.
US National	2 wk ahead	Bin	percent	3,8	3,9	0.
US National	2 wk ahead	Bin	percent	3,9	4	0.
US National	2 wk ahead	Bin	percent	4	4,1	0.
US National	2 wk ahead	Bin	percent	4,1	4,2	0.
US National	2 wk ahead	Bin	percent	4,2	4,3	0.
US National	2 wk ahead	Bin	percent	4,3	4,4	0.
US National	2 wk ahead	Bin	percent	4,4	4,5	0.
US National	2 wk ahead	Bin	percent	4,5	4,6	0.
US National	2 wk ahead	Bin	percent	4,6	4,7	0.
US National	2 wk ahead	Bin	percent	4,7	4,8	0.
US National	2 wk ahead	Bin	percent	4,8	4,9	0.
US National	2 wk ahead	Bin	percent	4,9	5	0.
US National	2 wk ahead	Bin	percent	5	5,1	0.
US National	2 wk ahead	Bin	percent	5,1	5,2	0.
US National	2 wk ahead	Bin	percent	5,2	5,3	0.
US National	2 wk ahead	Bin	percent	5,3	5,4	0.
US National	2 wk ahead	Bin	percent	5,4	5,5	0.
US National	2 wk ahead	Bin	percent	5,5	5,6	0.
US National	2 wk ahead	Bin	percent	5,6	5,7	0.
US National	2 wk ahead	Bin	percent	5,7	5,8	0.
US National	2 wk ahead	Bin	percent	5,8	5,9	0.
US National	2 wk ahead	Bin	percent	5,9	6	0.
US National	2 wk ahead	Bin	percent	6	6,1	0.
US National	2 wk ahead	Bin	percent	6,1	6,2	0.
US National	2 wk ahead	Bin	percent	6,2	6,3	0.
US National	2 wk ahead	Bin	percent	6,3	6,4	0.
US National	2 wk ahead	Bin	percent	6,4	6,5	0.
US National	2 wk ahead	Bin	percent	6,5	6,6	0.
US National	2 wk ahead	Bin	percent	6,6	6,7	0.
US National	2 wk ahead	Bin	percent	6,7	6,8	0.
US National	2 wk ahead	Bin	percent	6,8	6,9	0.
US National	2 wk ahead	Bin	percent	6,9	7	0.
US National	2 wk ahead	Bin	percent	7	7,1	0.
US National	2 wk ahead	Bin	percent	7,1	7,2	0.
US National	2 wk ahead	Bin	percent	7,2	7,3	0.
US National	2 wk ahead	Bin	percent	7,3	7,4	0.
US National	2 wk ahead	Bin	percent	7,4	7,5	0.
US National	2 wk ahead	Bin	percent	7,5	7,6	0.
US National	2 wk ahead	Bin	percent	7,6	7,7	0.
US National	2 wk ahead	Bin	percent	7,7	7,8	0.
US National	2 wk ahead	Bin	percent	7,8	7,9	0.
US National	2 wk ahead	Bin	percent	7,9	8	0.
US National	2 wk ahead	Bin	percent	8	8,1	0.
US National	2 wk ahead	Bin	percent	8,1	8,2	0.
US National	2 wk ahead	Bin	percent	8,2	8,3	0.
US National	2 wk ahead	Bin	percent	8,3	8,4	0.
US National	2 wk ahead	Bin	percent	8,4	8,5	0.
US National	2 wk ahead	Bin	percent	8,5	8,6	0.
US National	2 wk ahead	Bin	percent	8,6	8,7	0.
US National	2 wk ahead	Bin	percent	8,7	8,8	0.
US National	2 wk ahead	Bin	percent	8,8	8,9	0.
US National	2 wk ahead	Bin	percent	8,9	9	0.
US National	2 wk ahead	Bin	percent	9	9,1	0.
US National	2 wk ahead	Bin	percent	9,1	9,2	0.
US National	2 wk ahead	Bin	percent	9,2	9,3	0.
US National	2 wk ahead	Bin	percent	9,3	9,4	0.
US National	2 wk ahead	Bin	percent	9,4	9,5	0.
US National	2 wk ahead	Bin	percent	9,5	9,6	0.
US National	2 wk ahead	Bin	percent	9,6	9,7	0.
US National	2 wk ahead	Bin	percent	9,7	9,8	0.
US National	2 wk ahead	Bin	percent	9,8	9,9	0.
US National	2 wk ahead	Bin	percent	9,9	10	0.
US National	2 wk ahead	Bin	percent	10	10,1	0.
US National	2 wk ahead	Bin	percent	10,1	10,2	0.
US National	2 wk ahead	Bin	percent	10,2	10,3	0.
US National	2 wk ahead	Bin	percent	10,3	10,4	0.
US National	2 wk ahead	Bin	percent	10,4	10,5	0.
US National	2 wk ahead	Bin	percent	10,5	10,6	0.
US National	2 wk ahead	Bin	percent	10,6	10,7	0.
US National	2 wk ahead	Bin	percent	10,7	10,8	0.
US National	2 wk ahead	Bin	percent	10,8	10,9	0.
US National	2 wk ahead	Bin	percent	10,9	11	0.
US National	2 wk ahead	Bin	percent	11	11,1	0.
US National	2 wk ahead	Bin	percent	11,1	11,2	0.
US National	2 wk ahead	Bin	percent	11,2	11,3	0.
US National	2 wk ahead	Bin	percent	11,3	11,4	0.
US National	2 wk ahead	Bin	percent	11,4	11,5	0.
US National	2 wk ahead	Bin	percent	11,5	11,6	0.
US National	2 wk ahead	Bin	percent	11,6	11,7	0.
US National	2 wk ahead	Bin	percent	11,7	11,8	0.
US National	2 wk ahead	Bin	percent	11,8	11,9	0.
US National	2 wk ahead	Bin	percent	11,9	12	0.
US National	2 wk ahead	Bin	percent	12	12,1	0.
US National	2 wk ahead	Bin	percent	12,1	12,2	0.
US National	2 wk ahead	Bin	percent	12,2	12,3	0.
US National	2 wk ahead	Bin	percent	12,3	12,4	0.
US National	2 wk ahead	Bin	percent	12,4	12,5	0.
US National	2 wk ahead	Bin	percent	12,5	12,6	0.
US National	2 wk ahead	Bin	percent	12,6	12,7	0.
US National	2 wk ahead	Bin	percent	12,7	12,8	0.
US National	2 wk ahead	Bin	percent	12,8	12,9	0.
US National	2 wk ahead	Bin	percent	12,9	13	0.
US National	2 wk ahead	Bin	percent	13	100	0.
US National	3 wk ahead	Point	percent	NA	NA	1.803
US National	3 wk ahead	Bin	percent	0	0,1	0.000072
US National	3 wk ahead	Bin	percent	0,1	0,2	0.000216
US National	3 wk ahead	Bin	percent	0,2	0,3	0.0005639999999999999
US National	3 wk ahead	Bin	percent	0,3	0,4	0.00129
US National	3 wk ahead	Bin	percent	0,4	0,5	0.002629
US National	3 wk ahead	Bin	percent	0,5	0,6	0.0048259999999999996
US National	3 wk ahead	Bin	percent	0,6	0,7	0.008066
US National	3 wk ahead	Bin	percent	0,7	0,8	0.012385
US National	3 wk ahead	Bin	percent	0,8	0,9	0.017648
US National	3 wk ahead	Bin	percent	0,9	1	0.023663
US National	3 wk ahead	Bin	percent	1	1,1	0.030379999999999997
US National	3 wk ahead	Bin	percent	1,1	1,2	0.037945
US National	3 wk ahead	Bin	percent	1,2	1,3	0.046382
US National	3 wk ahead	Bin	percent	1,3	1,4	0.055035
US National	3 wk ahead	Bin	percent	1,4	1,5	0.062346
US National	3 wk ahead	Bin	percent	1,5	1,6	0.066443
US National	3 wk ahead	Bin	percent	1,6	1,7	0.066227
US National	3 wk ahead	Bin	percent	1,7	1,8	0.062091
US National	3 wk ahead	Bin	percent	1,8	1,9	0.055711
US National	3 wk ahead	Bin	percent	1,9	2	0.049138
US National	3 wk ahead	Bin	percent	2	2,1	0.043792
US National	3 wk ahead	Bin	percent	2,1	2,2	0.03991
US National	3 wk ahead	Bin	percent	2,2	2,3	0.036752
US National	3 wk ahead	Bin	percent	2,3	2,4	0.033435
US National	3 wk ahead	Bin	percent	2,4	2,5	0.029754
US National	3 wk ahead	Bin	percent	2,5	2,6	0.026293999999999998
US National	3 wk ahead	Bin	percent	2,6	2,7	0.023798
US National	3 wk ahead	Bin	percent	2,7	2,8	0.022421
US National	3 wk ahead	Bin	percent	2,8	2,9	0.021571999999999997
US National	3 wk ahead	Bin	percent	2,9	3	0.020388999999999997
US National	3 wk ahead	Bin	percent	3	3,1	0.018331
US National	3 wk ahead	Bin	percent	3,1	3,2	0.015429
US National	3 wk ahead	Bin	percent	3,2	3,3	0.012104
US National	3 wk ahead	Bin	percent	3,3	3,4	0.008857
US National	3 wk ahead	Bin	percent	3,4	3,5	0.006042
US National	3 wk ahead	Bin	percent	3,5	3,6	0.0038239999999999997
US National	3 wk ahead	Bin	percent	3,6	3,7	0.002219
US National	3 wk ahead	Bin	percent	3,7	3,8	0.0011639999999999999
US National	3 wk ahead	Bin	percent	3,8	3,9	0.000551
US National	3 wk ahead	Bin	percent	3,9	4	0.000261
US National	3 wk ahead	Bin	percent	4	4,1	0.000202
US National	3 wk ahead	Bin	percent	4,1	4,2	0.000327
US National	3 wk ahead	Bin	percent	4,2	4,3	0.000618
US National	3 wk ahead	Bin	percent	4,3	4,4	0.001028
US National	3 wk ahead	Bin	percent	4,4	4,5	0.001437
US National	3 wk ahead	Bin	percent	4,5	4,6	0.001678
US National	3 wk ahead	Bin	percent	4,6	4,7	0.001635
US National	3 wk ahead	Bin	percent	4,7	4,8	0.0013289999999999999
US National	3 wk ahead	Bin	percent	4,8	4,9	0.0009019999999999999
US National	3 wk ahead	Bin	percent	4,9	5	0.000511
US National	3 wk ahead	Bin	percent	5	5,1	0.000243
US National	3 wk ahead	Bin	percent	5,1	5,2	0.00010499999999999999
US National	3 wk ahead	Bin	percent	5,2	5,3	0.000068
US National	3 wk ahead	Bin	percent	5,3	5,4	0.000117
US National	3 wk ahead	Bin	percent	5,4	5,5	0.000271
US National	3 wk ahead	Bin	percent	5,5	5,6	0.000557
US National	3 wk ahead	Bin	percent	5,6	5,7	0.0009599999999999999
US National	3 wk ahead	Bin	percent	5,7	5,8	0.0013809999999999998
US National	3 wk ahead	Bin	percent	5,8	5,9	0.001658
US National	3 wk ahead	Bin	percent	5,9	6	0.0016619999999999998
US National	3 wk ahead	Bin	percent	6	6,1	0.0013939999999999998
US National	3 wk ahead	Bin	percent	6,1	6,2	0.00099
US National	3 wk ahead	Bin	percent	6,2	6,3	0.000634
US National	3 wk ahead	Bin	percent	6,3	6,4	0.00046199999999999995
US National	3 wk ahead	Bin	percent	6,4	6,5	0.000532
US National	3 wk ahead	Bin	percent	6,5	6,6	0.00082
US National	3 wk ahead	Bin	percent	6,6	6,7	0.001225
US National	3 wk ahead	Bin	percent	6,7	6,8	0.0015739999999999999
US National	3 wk ahead	Bin	percent	6,8	6,9	0.0016979999999999999
US National	3 wk ahead	Bin	percent	6,9	7	0.001529
US National	3 wk ahead	Bin	percent	7	7,1	0.00115
US National	3 wk ahead	Bin	percent	7,1	7,2	0.000721
US National	3 wk ahead	Bin	percent	7,2	7,3	0.000377
US National	3 wk ahead	Bin	percent	7,3	7,4	0.000165
US National	3 wk ahead	Bin	percent	7,4	7,5	0.000059999999999999995
US National	3 wk ahead	Bin	percent	7,5	7,6	0.000018
US National	3 wk ahead	Bin	percent	7,6	7,7	4.9999999999999996e-6
US National	3 wk ahead	Bin	percent	7,7	7,8	1.e-6
US National	3 wk ahead	Bin	percent	7,8	7,9	0.
US National	3 wk ahead	Bin	percent	7,9	8	0.
US National	3 wk ahead	Bin	percent	8	8,1	0.
US National	3 wk ahead	Bin	percent	8,1	8,2	0.
US National	3 wk ahead	Bin	percent	8,2	8,3	0.
US National	3 wk ahead	Bin	percent	8,3	8,4	0.
US National	3 wk ahead	Bin	percent	8,4	8,5	0.
US National	3 wk ahead	Bin	percent	8,5	8,6	0.
US National	3 wk ahead	Bin	percent	8,6	8,7	0.
US National	3 wk ahead	Bin	percent	8,7	8,8	0.
US National	3 wk ahead	Bin	percent	8,8	8,9	0.
US National	3 wk ahead	Bin	percent	8,9	9	0.
US National	3 wk ahead	Bin	percent	9	9,1	0.
US National	3 wk ahead	Bin	percent	9,1	9,2	0.
US National	3 wk ahead	Bin	percent	9,2	9,3	0.
US National	3 wk ahead	Bin	percent	9,3	9,4	0.
US National	3 wk ahead	Bin	percent	9,4	9,5	0.
US National	3 wk ahead	Bin	percent	9,5	9,6	0.
US National	3 wk ahead	Bin	percent	9,6	9,7	0.
US National	3 wk ahead	Bin	percent	9,7	9,8	0.
US National	3 wk ahead	Bin	percent	9,8	9,9	0.
US National	3 wk ahead	Bin	percent	9,9	10	0.
US National	3 wk ahead	Bin	percent	10	10,1	0.
US National	3 wk ahead	Bin	percent	10,1	10,2	0.
US National	3 wk ahead	Bin	percent	10,2	10,3	0.
US National	3 wk ahead	Bin	percent	10,3	10,4	0.
US National	3 wk ahead	Bin	percent	10,4	10,5	0.
US National	3 wk ahead	Bin	percent	10,5	10,6	0.
US National	3 wk ahead	Bin	percent	10,6	10,7	0.
US National	3 wk ahead	Bin	percent	10,7	10,8	0.
US National	3 wk ahead	Bin	percent	10,8	10,9	0.
US National	3 wk ahead	Bin	percent	10,9	11	0.
US National	3 wk ahead	Bin	percent	11	11,1	0.
US National	3 wk ahead	Bin	percent	11,1	11,2	0.
US National	3 wk ahead	Bin	percent	11,2	11,3	0.
US National	3 wk ahead	Bin	percent	11,3	11,4	0.
US National	3 wk ahead	Bin	percent	11,4	11,5	0.
US National	3 wk ahead	Bin	percent	11,5	11,6	0.
US National	3 wk ahead	Bin	percent	11,6	11,7	0.
US National	3 wk ahead	Bin	percent	11,7	11,8	0.
US National	3 wk ahead	Bin	percent	11,8	11,9	0.
US National	3 wk ahead	Bin	percent	11,9	12	0.
US National	3 wk ahead	Bin	percent	12	12,1	0.
US National	3 wk ahead	Bin	percent	12,1	12,2	0.
US National	3 wk ahead	Bin	percent	12,2	12,3	0.
US National	3 wk ahead	Bin	percent	12,3	12,4	0.
US National	3 wk ahead	Bin	percent	12,4	12,5	0.
US National	3 wk ahead	Bin	percent	12,5	12,6	0.
US National	3 wk ahead	Bin	percent	12,6	12,7	0.
US National	3 wk ahead	Bin	percent	12,7	12,8	0.
US National	3 wk ahead	Bin	percent	12,8	12,9	0.
US National	3 wk ahead	Bin	percent	12,9	13	0.
US National	3 wk ahead	Bin	percent	13	100	0.
US National	4 wk ahead	Point	percent	NA	NA	2.1638
US National	4 wk ahead	Bin	percent	0	0,1	0.0018169999999999998
US National	4 wk ahead	Bin	percent	0,1	0,2	0.00274
US National	4 wk ahead	Bin	percent	0,2	0,3	0.003974
US National	4 wk ahead	Bin	percent	0,3	0,4	0.005548
US National	4 wk ahead	Bin	percent	0,4	0,5	0.007474
US National	4 wk ahead	Bin	percent	0,5	0,6	0.009736
US National	4 wk ahead	Bin	percent	0,6	0,7	0.012298
US National	4 wk ahead	Bin	percent	0,7	0,8	0.015106
US National	4 wk ahead	Bin	percent	0,8	0,9	0.018099999999999998
US National	4 wk ahead	Bin	percent	0,9	1	0.02122
US National	4 wk ahead	Bin	percent	1	1,1	0.024402
US National	4 wk ahead	Bin	percent	1,1	1,2	0.02758
US National	4 wk ahead	Bin	percent	1,2	1,3	0.030660999999999997
US National	4 wk ahead	Bin	percent	1,3	1,4	0.033521999999999996
US National	4 wk ahead	Bin	percent	1,4	1,5	0.036005999999999996
US National	4 wk ahead	Bin	percent	1,5	1,6	0.037931
US National	4 wk ahead	Bin	percent	1,6	1,7	0.039125
US National	4 wk ahead	Bin	percent	1,7	1,8	0.039460999999999996
US National	4 wk ahead	Bin	percent	1,8	1,9	0.038902
US National	4 wk ahead	Bin	percent	1,9	2	0.037516
US National	4 wk ahead	Bin	percent	2	2,1	0.035476
US National	4 wk ahead	Bin	percent	2,1	2,2	0.033037
US National	4 wk ahead	Bin	percent	2,2	2,3	0.030476999999999997
US National	4 wk ahead	Bin	percent	2,3	2,4	0.028051999999999997
US National	4 wk ahead	Bin	percent	2,4	2,5	0.025939999999999998
US National	4 wk ahead	Bin	percent	2,5	2,6	0.024218999999999997
US National	4 wk ahead	Bin	percent	2,6	2,7	0.022864
US National	4 wk ahead	Bin	percent	2,7	2,8	0.021775
US National	4 wk ahead	Bin	percent	2,8	2,9	0.020815999999999998
US National	4 wk ahead	Bin	percent	2,9	3	0.019858
US National	4 wk ahead	Bin	percent	3	3,1	0.018816
US National	4 wk ahead	Bin	percent	3,1	3,2	0.017662
US National	4 wk ahead	Bin	percent	3,2	3,3	0.016426
US National	4 wk ahead	Bin	percent	3,3	3,4	0.015179999999999999
US National	4 wk ahead	Bin	percent	3,4	3,5	0.014015
US National	4 wk ahead	Bin	percent	3,5	3,6	0.013013
US National	4 wk ahead	Bin	percent	3,6	3,7	0.012229
US National	4 wk ahead	Bin	percent	3,7	3,8	0.011679
US National	4 wk ahead	Bin	percent	3,8	3,9	0.011332
US National	4 wk ahead	Bin	percent	3,9	4	0.011125
US National	4 wk ahead	Bin	percent	4	4,1	0.010973
US National	4 wk ahead	Bin	percent	4,1	4,2	0.010792
US National	4 wk ahead	Bin	percent	4,2	4,3	0.010513999999999999
US National	4 wk ahead	Bin	percent	4,3	4,4	0.010104
US National	4 wk ahead	Bin	percent	4,4	4,5	0.009559999999999999
US National	4 wk ahead	Bin	percent	4,5	4,6	0.00891
US National	4 wk ahead	Bin	percent	4,6	4,7	0.008199
US National	4 wk ahead	Bin	percent	4,7	4,8	0.007475
US National	4 wk ahead	Bin	percent	4,8	4,9	0.0067789999999999994
US National	4 wk ahead	Bin	percent	4,9	5	0.006131999999999999
US National	4 wk ahead	Bin	percent	5	5,1	0.0055379999999999995
US National	4 wk ahead	Bin	percent	5,1	5,2	0.004985
US National	4 wk ahead	Bin	percent	5,2	5,3	0.0044529999999999995
US National	4 wk ahead	Bin	percent	5,3	5,4	0.003925
US National	4 wk ahead	Bin	percent	5,4	5,5	0.0033889999999999997
US National	4 wk ahead	Bin	percent	5,5	5,6	0.002849
US National	4 wk ahead	Bin	percent	5,6	5,7	0.002319
US National	4 wk ahead	Bin	percent	5,7	5,8	0.001818
US National	4 wk ahead	Bin	percent	5,8	5,9	0.001367
US National	4 wk ahead	Bin	percent	5,9	6	0.0009839999999999998
US National	4 wk ahead	Bin	percent	6	6,1	0.000676
US National	4 wk ahead	Bin	percent	6,1	6,2	0.000443
US National	4 wk ahead	Bin	percent	6,2	6,3	0.000277
US National	4 wk ahead	Bin	percent	6,3	6,4	0.000166
US National	4 wk ahead	Bin	percent	6,4	6,5	0.000099
US National	4 wk ahead	Bin	percent	6,5	6,6	0.000064
US National	4 wk ahead	Bin	percent	6,6	6,7	0.000054999999999999995
US National	4 wk ahead	Bin	percent	6,7	6,8	0.000068
US National	4 wk ahead	Bin	percent	6,8	6,9	0.000104
US National	4 wk ahead	Bin	percent	6,9	7	0.000163
US National	4 wk ahead	Bin	percent	7	7,1	0.000249
US National	4 wk ahead	Bin	percent	7,1	7,2	0.00035999999999999997
US National	4 wk ahead	Bin	percent	7,2	7,3	0.000493
US National	4 wk ahead	Bin	percent	7,3	7,4	0.000636
US National	4 wk ahead	Bin	percent	7,4	7,5	0.0007729999999999999
US National	4 wk ahead	Bin	percent	7,5	7,6	0.000886
US National	4 wk ahead	Bin	percent	7,6	7,7	0.0009559999999999999
US National	4 wk ahead	Bin	percent	7,7	7,8	0.0009729999999999999
US National	4 wk ahead	Bin	percent	7,8	7,9	0.0009329999999999999
US National	4 wk ahead	Bin	percent	7,9	8	0.000843
US National	4 wk ahead	Bin	percent	8	8,1	0.000718
US National	4 wk ahead	Bin	percent	8,1	8,2	0.000576
US National	4 wk ahead	Bin	percent	8,2	8,3	0.00043599999999999997
US National	4 wk ahead	Bin	percent	8,3	8,4	0.00031099999999999997
US National	4 wk ahead	Bin	percent	8,4	8,5	0.00020899999999999998
US National	4 wk ahead	Bin	percent	8,5	8,6	0.00013199999999999998
US National	4 wk ahead	Bin	percent	8,6	8,7	0.000079
US National	4 wk ahead	Bin	percent	8,7	8,8	0.000044
US National	4 wk ahead	Bin	percent	8,8	8,9	0.000023
US National	4 wk ahead	Bin	percent	8,9	9	0.000012
US National	4 wk ahead	Bin	percent	9	9,1	6.e-6
US National	4 wk ahead	Bin	percent	9,1	9,2	2.e-6
US National	4 wk ahead	Bin	percent	9,2	9,3	1.e-6
US National	4 wk ahead	Bin	percent	9,3	9,4	0.
US National	4 wk ahead	Bin	percent	9,4	9,5	0.
US National	4 wk ahead	Bin	percent	9,5	9,6	0.
US National	4 wk ahead	Bin	percent	9,6	9,7	0.
US National	4 wk ahead	Bin	percent	9,7	9,8	0.
US National	4 wk ahead	Bin	percent	9,8	9,9	0.
US National	4 wk ahead	Bin	percent	9,9	10	1.e-6
US National	4 wk ahead	Bin	percent	10	10,1	2.e-6
US National	4 wk ahead	Bin	percent	10,1	10,2	4.9999999999999996e-6
US National	4 wk ahead	Bin	percent	10,2	10,3	0.000011
US National	4 wk ahead	Bin	percent	10,3	10,4	0.000022
US National	4 wk ahead	Bin	percent	10,4	10,5	0.000042
US National	4 wk ahead	Bin	percent	10,5	10,6	0.000074
US National	4 wk ahead	Bin	percent	10,6	10,7	0.000125
US National	4 wk ahead	Bin	percent	10,7	10,8	0.00019899999999999999
US National	4 wk ahead	Bin	percent	10,8	10,9	0.000299
US National	4 wk ahead	Bin	percent	10,9	11	0.00042199999999999996
US National	4 wk ahead	Bin	percent	11	11,1	0.000563
US National	4 wk ahead	Bin	percent	11,1	11,2	0.000708
US National	4 wk ahead	Bin	percent	11,2	11,3	0.000842
US National	4 wk ahead	Bin	percent	11,3	11,4	0.000948
US National	4 wk ahead	Bin	percent	11,4	11,5	0.001014
US National	4 wk ahead	Bin	percent	11,5	11,6	0.0010379999999999999
US National	4 wk ahead	Bin	percent	11,6	11,7	0.001026
US National	4 wk ahead	Bin	percent	11,7	11,8	0.000993
US National	4 wk ahead	Bin	percent	11,8	11,9	0.000959
US National	4 wk ahead	Bin	percent	11,9	12	0.00094
US National	4 wk ahead	Bin	percent	12	12,1	0.000946
US National	4 wk ahead	Bin	percent	12,1	12,2	0.0009729999999999999
US National	4 wk ahead	Bin	percent	12,2	12,3	0.001009
US National	4 wk ahead	Bin	percent	12,3	12,4	0.001035
US National	4 wk ahead	Bin	percent	12,4	12,5	0.0010329999999999998
US National	4 wk ahead	Bin	percent	12,5	12,6	0.000991
US National	4 wk ahead	Bin	percent	12,6	12,7	0.000906
US National	4 wk ahead	Bin	percent	12,7	12,8	0.000785
US National	4 wk ahead	Bin	percent	12,8	12,9	0.0006439999999999999
US National	4 wk ahead	Bin	percent	12,9	13	0.000499
US National	4 wk ahead	Bin	percent	13	100	0.000998
