# Supplementary material for: Use of daily Internet search query data improves real-time projections of influenza epidemics
Source: J R Soc Interface. 2018 Oct 10;15(147):20180220. doi: 10.1098/rsif.2018.0220 (PMC6228485; doi:10.1098/rsif.2018.0220)
Supplement: Computer code and results [file rsif20180220supp3.gz › Code-and-results/mss-15-wikiWEEK/3-14_paramrep.txt]

{"LL"	{66.97754390295808	205.6156150695827	326.8650384707035	432.98888381685356}}
{"DD"	{3.4256114387551158	4.454846338387687	6.08539484203877	6.70020118904704}}
{"R0max"	{1.5224122991318223	1.9706109163856498	2.8363897337632236	3.439253826509306}}
{"R0min"	{0.8495176036845585	0.9119731684080014	1.0617979983797272	1.1270299192929873}}
{"Inf"	{1531.9319032345882	2064.4171140320905	2705.860503127671	3013.4532699562055}}
{"Sus"	{57678.46641643623	60316.36842136375	67570.42143464663	77815.32974194679}}
{"R0(t)"	{1.2483251889078124	1.4538210314201416	1.829785809066288	2.135379640041107}}
{"Reff"	{0.8305194840190462	0.9693544609753458	1.1697129577656156	1.3391239408059203}}
