# Supplementary material for: Use of daily Internet search query data improves real-time projections of influenza epidemics
Source: J R Soc Interface. 2018 Oct 10;15(147):20180220. doi: 10.1098/rsif.2018.0220 (PMC6228485; doi:10.1098/rsif.2018.0220)
Supplement: Computer code and results [file rsif20180220supp3.gz › Code-and-results/mss-15-wikiWEEK/2015-EW41.csv]

Location	Target	Type	Unit	Bin_start_incl	Bin_end_notincl	Value
US National	1 wk ahead	Point	percent	NA	NA	1.2
US National	1 wk ahead	Bin	percent	0	0,1	0.002531
US National	1 wk ahead	Bin	percent	0,1	0,2	0.0005499999999999999
US National	1 wk ahead	Bin	percent	0,2	0,3	0.000625
US National	1 wk ahead	Bin	percent	0,3	0,4	0.002688
US National	1 wk ahead	Bin	percent	0,4	0,5	0.003816
US National	1 wk ahead	Bin	percent	0,5	0,6	0.006934999999999999
US National	1 wk ahead	Bin	percent	0,6	0,7	0.012997
US National	1 wk ahead	Bin	percent	0,7	0,8	0.027229999999999997
US National	1 wk ahead	Bin	percent	0,8	0,9	0.049283
US National	1 wk ahead	Bin	percent	0,9	1	0.078368
US National	1 wk ahead	Bin	percent	1	1,1	0.109805
US National	1 wk ahead	Bin	percent	1,1	1,2	0.15842
US National	1 wk ahead	Bin	percent	1,2	1,3	0.18445599999999998
US National	1 wk ahead	Bin	percent	1,3	1,4	0.148526
US National	1 wk ahead	Bin	percent	1,4	1,5	0.068655
US National	1 wk ahead	Bin	percent	1,5	1,6	0.027488
US National	1 wk ahead	Bin	percent	1,6	1,7	0.025161
US National	1 wk ahead	Bin	percent	1,7	1,8	0.019461
US National	1 wk ahead	Bin	percent	1,8	1,9	0.018581999999999998
US National	1 wk ahead	Bin	percent	1,9	2	0.012572999999999999
US National	1 wk ahead	Bin	percent	2	2,1	0.005029
US National	1 wk ahead	Bin	percent	2,1	2,2	0.002428
US National	1 wk ahead	Bin	percent	2,2	2,3	0.004155
US National	1 wk ahead	Bin	percent	2,3	2,4	0.004207
US National	1 wk ahead	Bin	percent	2,4	2,5	0.0037619999999999997
US National	1 wk ahead	Bin	percent	2,5	2,6	0.003542
US National	1 wk ahead	Bin	percent	2,6	2,7	0.00359
US National	1 wk ahead	Bin	percent	2,7	2,8	0.0028499999999999997
US National	1 wk ahead	Bin	percent	2,8	2,9	0.0011179999999999999
US National	1 wk ahead	Bin	percent	2,9	3	0.002436
US National	1 wk ahead	Bin	percent	3	3,1	0.001807
US National	1 wk ahead	Bin	percent	3,1	3,2	0.000193
US National	1 wk ahead	Bin	percent	3,2	3,3	3.e-6
US National	1 wk ahead	Bin	percent	3,3	3,4	0.
US National	1 wk ahead	Bin	percent	3,4	3,5	0.
US National	1 wk ahead	Bin	percent	3,5	3,6	0.
US National	1 wk ahead	Bin	percent	3,6	3,7	0.
US National	1 wk ahead	Bin	percent	3,7	3,8	0.
US National	1 wk ahead	Bin	percent	3,8	3,9	0.
US National	1 wk ahead	Bin	percent	3,9	4	0.
US National	1 wk ahead	Bin	percent	4	4,1	0.
US National	1 wk ahead	Bin	percent	4,1	4,2	0.
US National	1 wk ahead	Bin	percent	4,2	4,3	0.
US National	1 wk ahead	Bin	percent	4,3	4,4	0.
US National	1 wk ahead	Bin	percent	4,4	4,5	0.
US National	1 wk ahead	Bin	percent	4,5	4,6	0.
US National	1 wk ahead	Bin	percent	4,6	4,7	0.
US National	1 wk ahead	Bin	percent	4,7	4,8	0.
US National	1 wk ahead	Bin	percent	4,8	4,9	0.
US National	1 wk ahead	Bin	percent	4,9	5	0.
US National	1 wk ahead	Bin	percent	5	5,1	0.
US National	1 wk ahead	Bin	percent	5,1	5,2	0.
US National	1 wk ahead	Bin	percent	5,2	5,3	0.
US National	1 wk ahead	Bin	percent	5,3	5,4	0.
US National	1 wk ahead	Bin	percent	5,4	5,5	0.
US National	1 wk ahead	Bin	percent	5,5	5,6	0.
US National	1 wk ahead	Bin	percent	5,6	5,7	0.
US National	1 wk ahead	Bin	percent	5,7	5,8	0.
US National	1 wk ahead	Bin	percent	5,8	5,9	0.
US National	1 wk ahead	Bin	percent	5,9	6	0.
US National	1 wk ahead	Bin	percent	6	6,1	0.
US National	1 wk ahead	Bin	percent	6,1	6,2	0.
US National	1 wk ahead	Bin	percent	6,2	6,3	0.
US National	1 wk ahead	Bin	percent	6,3	6,4	0.
US National	1 wk ahead	Bin	percent	6,4	6,5	0.
US National	1 wk ahead	Bin	percent	6,5	6,6	0.
US National	1 wk ahead	Bin	percent	6,6	6,7	0.
US National	1 wk ahead	Bin	percent	6,7	6,8	0.
US National	1 wk ahead	Bin	percent	6,8	6,9	0.
US National	1 wk ahead	Bin	percent	6,9	7	0.
US National	1 wk ahead	Bin	percent	7	7,1	0.
US National	1 wk ahead	Bin	percent	7,1	7,2	0.
US National	1 wk ahead	Bin	percent	7,2	7,3	0.
US National	1 wk ahead	Bin	percent	7,3	7,4	0.
US National	1 wk ahead	Bin	percent	7,4	7,5	0.
US National	1 wk ahead	Bin	percent	7,5	7,6	0.
US National	1 wk ahead	Bin	percent	7,6	7,7	0.
US National	1 wk ahead	Bin	percent	7,7	7,8	0.
US National	1 wk ahead	Bin	percent	7,8	7,9	0.
US National	1 wk ahead	Bin	percent	7,9	8	0.
US National	1 wk ahead	Bin	percent	8	8,1	0.
US National	1 wk ahead	Bin	percent	8,1	8,2	0.
US National	1 wk ahead	Bin	percent	8,2	8,3	0.
US National	1 wk ahead	Bin	percent	8,3	8,4	0.
US National	1 wk ahead	Bin	percent	8,4	8,5	0.
US National	1 wk ahead	Bin	percent	8,5	8,6	0.
US National	1 wk ahead	Bin	percent	8,6	8,7	0.
US National	1 wk ahead	Bin	percent	8,7	8,8	0.
US National	1 wk ahead	Bin	percent	8,8	8,9	0.
US National	1 wk ahead	Bin	percent	8,9	9	0.
US National	1 wk ahead	Bin	percent	9	9,1	0.
US National	1 wk ahead	Bin	percent	9,1	9,2	0.
US National	1 wk ahead	Bin	percent	9,2	9,3	0.
US National	1 wk ahead	Bin	percent	9,3	9,4	0.
US National	1 wk ahead	Bin	percent	9,4	9,5	0.
US National	1 wk ahead	Bin	percent	9,5	9,6	0.
US National	1 wk ahead	Bin	percent	9,6	9,7	0.
US National	1 wk ahead	Bin	percent	9,7	9,8	0.
US National	1 wk ahead	Bin	percent	9,8	9,9	0.
US National	1 wk ahead	Bin	percent	9,9	10	0.
US National	1 wk ahead	Bin	percent	10	10,1	0.
US National	1 wk ahead	Bin	percent	10,1	10,2	0.
US National	1 wk ahead	Bin	percent	10,2	10,3	0.
US National	1 wk ahead	Bin	percent	10,3	10,4	0.
US National	1 wk ahead	Bin	percent	10,4	10,5	0.
US National	1 wk ahead	Bin	percent	10,5	10,6	0.
US National	1 wk ahead	Bin	percent	10,6	10,7	0.
US National	1 wk ahead	Bin	percent	10,7	10,8	0.
US National	1 wk ahead	Bin	percent	10,8	10,9	0.
US National	1 wk ahead	Bin	percent	10,9	11	0.
US National	1 wk ahead	Bin	percent	11	11,1	0.
US National	1 wk ahead	Bin	percent	11,1	11,2	0.
US National	1 wk ahead	Bin	percent	11,2	11,3	0.
US National	1 wk ahead	Bin	percent	11,3	11,4	0.
US National	1 wk ahead	Bin	percent	11,4	11,5	0.
US National	1 wk ahead	Bin	percent	11,5	11,6	0.
US National	1 wk ahead	Bin	percent	11,6	11,7	0.
US National	1 wk ahead	Bin	percent	11,7	11,8	0.
US National	1 wk ahead	Bin	percent	11,8	11,9	0.
US National	1 wk ahead	Bin	percent	11,9	12	0.
US National	1 wk ahead	Bin	percent	12	12,1	0.
US National	1 wk ahead	Bin	percent	12,1	12,2	0.
US National	1 wk ahead	Bin	percent	12,2	12,3	0.
US National	1 wk ahead	Bin	percent	12,3	12,4	0.
US National	1 wk ahead	Bin	percent	12,4	12,5	0.
US National	1 wk ahead	Bin	percent	12,5	12,6	0.
US National	1 wk ahead	Bin	percent	12,6	12,7	0.
US National	1 wk ahead	Bin	percent	12,7	12,8	0.
US National	1 wk ahead	Bin	percent	12,8	12,9	0.
US National	1 wk ahead	Bin	percent	12,9	13	0.
US National	1 wk ahead	Bin	percent	13	100	0.
US National	2 wk ahead	Point	percent	NA	NA	1.5806000000000002
US National	2 wk ahead	Bin	percent	0	0,1	0.
US National	2 wk ahead	Bin	percent	0,1	0,2	0.
US National	2 wk ahead	Bin	percent	0,2	0,3	0.
US National	2 wk ahead	Bin	percent	0,3	0,4	0.
US National	2 wk ahead	Bin	percent	0,4	0,5	0.
US National	2 wk ahead	Bin	percent	0,5	0,6	0.
US National	2 wk ahead	Bin	percent	0,6	0,7	6.e-6
US National	2 wk ahead	Bin	percent	0,7	0,8	0.000183
US National	2 wk ahead	Bin	percent	0,8	0,9	0.002078
US National	2 wk ahead	Bin	percent	0,9	1	0.010487
US National	2 wk ahead	Bin	percent	1	1,1	0.028117
US National	2 wk ahead	Bin	percent	1,1	1,2	0.050419
US National	2 wk ahead	Bin	percent	1,2	1,3	0.074309
US National	2 wk ahead	Bin	percent	1,3	1,4	0.0972
US National	2 wk ahead	Bin	percent	1,4	1,5	0.120083
US National	2 wk ahead	Bin	percent	1,5	1,6	0.14773999999999998
US National	2 wk ahead	Bin	percent	1,6	1,7	0.154635
US National	2 wk ahead	Bin	percent	1,7	1,8	0.12195099999999999
US National	2 wk ahead	Bin	percent	1,8	1,9	0.078261
US National	2 wk ahead	Bin	percent	1,9	2	0.044048
US National	2 wk ahead	Bin	percent	2	2,1	0.025554999999999998
US National	2 wk ahead	Bin	percent	2,1	2,2	0.015666
US National	2 wk ahead	Bin	percent	2,2	2,3	0.012719999999999999
US National	2 wk ahead	Bin	percent	2,3	2,4	0.00996
US National	2 wk ahead	Bin	percent	2,4	2,5	0.0051199999999999996
US National	2 wk ahead	Bin	percent	2,5	2,6	0.001323
US National	2 wk ahead	Bin	percent	2,6	2,7	0.000136
US National	2 wk ahead	Bin	percent	2,7	2,8	4.9999999999999996e-6
US National	2 wk ahead	Bin	percent	2,8	2,9	0.
US National	2 wk ahead	Bin	percent	2,9	3	0.
US National	2 wk ahead	Bin	percent	3	3,1	0.
US National	2 wk ahead	Bin	percent	3,1	3,2	0.
US National	2 wk ahead	Bin	percent	3,2	3,3	0.
US National	2 wk ahead	Bin	percent	3,3	3,4	0.
US National	2 wk ahead	Bin	percent	3,4	3,5	0.
US National	2 wk ahead	Bin	percent	3,5	3,6	0.
US National	2 wk ahead	Bin	percent	3,6	3,7	0.
US National	2 wk ahead	Bin	percent	3,7	3,8	0.
US National	2 wk ahead	Bin	percent	3,8	3,9	0.
US National	2 wk ahead	Bin	percent	3,9	4	0.
US National	2 wk ahead	Bin	percent	4	4,1	0.
US National	2 wk ahead	Bin	percent	4,1	4,2	0.
US National	2 wk ahead	Bin	percent	4,2	4,3	0.
US National	2 wk ahead	Bin	percent	4,3	4,4	0.
US National	2 wk ahead	Bin	percent	4,4	4,5	0.
US National	2 wk ahead	Bin	percent	4,5	4,6	0.
US National	2 wk ahead	Bin	percent	4,6	4,7	0.
US National	2 wk ahead	Bin	percent	4,7	4,8	0.
US National	2 wk ahead	Bin	percent	4,8	4,9	0.
US National	2 wk ahead	Bin	percent	4,9	5	0.
US National	2 wk ahead	Bin	percent	5	5,1	0.
US National	2 wk ahead	Bin	percent	5,1	5,2	0.
US National	2 wk ahead	Bin	percent	5,2	5,3	0.
US National	2 wk ahead	Bin	percent	5,3	5,4	0.
US National	2 wk ahead	Bin	percent	5,4	5,5	0.
US National	2 wk ahead	Bin	percent	5,5	5,6	0.
US National	2 wk ahead	Bin	percent	5,6	5,7	0.
US National	2 wk ahead	Bin	percent	5,7	5,8	0.
US National	2 wk ahead	Bin	percent	5,8	5,9	0.
US National	2 wk ahead	Bin	percent	5,9	6	0.
US National	2 wk ahead	Bin	percent	6	6,1	0.
US National	2 wk ahead	Bin	percent	6,1	6,2	0.
US National	2 wk ahead	Bin	percent	6,2	6,3	0.
US National	2 wk ahead	Bin	percent	6,3	6,4	0.
US National	2 wk ahead	Bin	percent	6,4	6,5	0.
US National	2 wk ahead	Bin	percent	6,5	6,6	0.
US National	2 wk ahead	Bin	percent	6,6	6,7	0.
US National	2 wk ahead	Bin	percent	6,7	6,8	0.
US National	2 wk ahead	Bin	percent	6,8	6,9	0.
US National	2 wk ahead	Bin	percent	6,9	7	0.
US National	2 wk ahead	Bin	percent	7	7,1	0.
US National	2 wk ahead	Bin	percent	7,1	7,2	0.
US National	2 wk ahead	Bin	percent	7,2	7,3	0.
US National	2 wk ahead	Bin	percent	7,3	7,4	0.
US National	2 wk ahead	Bin	percent	7,4	7,5	0.
US National	2 wk ahead	Bin	percent	7,5	7,6	0.
US National	2 wk ahead	Bin	percent	7,6	7,7	0.
US National	2 wk ahead	Bin	percent	7,7	7,8	0.
US National	2 wk ahead	Bin	percent	7,8	7,9	0.
US National	2 wk ahead	Bin	percent	7,9	8	0.
US National	2 wk ahead	Bin	percent	8	8,1	0.
US National	2 wk ahead	Bin	percent	8,1	8,2	0.
US National	2 wk ahead	Bin	percent	8,2	8,3	0.
US National	2 wk ahead	Bin	percent	8,3	8,4	0.
US National	2 wk ahead	Bin	percent	8,4	8,5	0.
US National	2 wk ahead	Bin	percent	8,5	8,6	0.
US National	2 wk ahead	Bin	percent	8,6	8,7	0.
US National	2 wk ahead	Bin	percent	8,7	8,8	0.
US National	2 wk ahead	Bin	percent	8,8	8,9	0.
US National	2 wk ahead	Bin	percent	8,9	9	0.
US National	2 wk ahead	Bin	percent	9	9,1	0.
US National	2 wk ahead	Bin	percent	9,1	9,2	0.
US National	2 wk ahead	Bin	percent	9,2	9,3	0.
US National	2 wk ahead	Bin	percent	9,3	9,4	0.
US National	2 wk ahead	Bin	percent	9,4	9,5	0.
US National	2 wk ahead	Bin	percent	9,5	9,6	0.
US National	2 wk ahead	Bin	percent	9,6	9,7	0.
US National	2 wk ahead	Bin	percent	9,7	9,8	0.
US National	2 wk ahead	Bin	percent	9,8	9,9	0.
US National	2 wk ahead	Bin	percent	9,9	10	0.
US National	2 wk ahead	Bin	percent	10	10,1	0.
US National	2 wk ahead	Bin	percent	10,1	10,2	0.
US National	2 wk ahead	Bin	percent	10,2	10,3	0.
US National	2 wk ahead	Bin	percent	10,3	10,4	0.
US National	2 wk ahead	Bin	percent	10,4	10,5	0.
US National	2 wk ahead	Bin	percent	10,5	10,6	0.
US National	2 wk ahead	Bin	percent	10,6	10,7	0.
US National	2 wk ahead	Bin	percent	10,7	10,8	0.
US National	2 wk ahead	Bin	percent	10,8	10,9	0.
US National	2 wk ahead	Bin	percent	10,9	11	0.
US National	2 wk ahead	Bin	percent	11	11,1	0.
US National	2 wk ahead	Bin	percent	11,1	11,2	0.
US National	2 wk ahead	Bin	percent	11,2	11,3	0.
US National	2 wk ahead	Bin	percent	11,3	11,4	0.
US National	2 wk ahead	Bin	percent	11,4	11,5	0.
US National	2 wk ahead	Bin	percent	11,5	11,6	0.
US National	2 wk ahead	Bin	percent	11,6	11,7	0.
US National	2 wk ahead	Bin	percent	11,7	11,8	0.
US National	2 wk ahead	Bin	percent	11,8	11,9	0.
US National	2 wk ahead	Bin	percent	11,9	12	0.
US National	2 wk ahead	Bin	percent	12	12,1	0.
US National	2 wk ahead	Bin	percent	12,1	12,2	0.
US National	2 wk ahead	Bin	percent	12,2	12,3	0.
US National	2 wk ahead	Bin	percent	12,3	12,4	0.
US National	2 wk ahead	Bin	percent	12,4	12,5	0.
US National	2 wk ahead	Bin	percent	12,5	12,6	0.
US National	2 wk ahead	Bin	percent	12,6	12,7	0.
US National	2 wk ahead	Bin	percent	12,7	12,8	0.
US National	2 wk ahead	Bin	percent	12,8	12,9	0.
US National	2 wk ahead	Bin	percent	12,9	13	0.
US National	2 wk ahead	Bin	percent	13	100	0.
US National	3 wk ahead	Point	percent	NA	NA	1.9984000000000002
US National	3 wk ahead	Bin	percent	0	0,1	1.e-6
US National	3 wk ahead	Bin	percent	0,1	0,2	3.e-6
US National	3 wk ahead	Bin	percent	0,2	0,3	0.000018999999999999998
US National	3 wk ahead	Bin	percent	0,3	0,4	0.00008599999999999999
US National	3 wk ahead	Bin	percent	0,4	0,5	0.00032199999999999997
US National	3 wk ahead	Bin	percent	0,5	0,6	0.001008
US National	3 wk ahead	Bin	percent	0,6	0,7	0.00265
US National	3 wk ahead	Bin	percent	0,7	0,8	0.0058969999999999995
US National	3 wk ahead	Bin	percent	0,8	0,9	0.011202
US National	3 wk ahead	Bin	percent	0,9	1	0.01834
US National	3 wk ahead	Bin	percent	1	1,1	0.026208
US National	3 wk ahead	Bin	percent	1,1	1,2	0.033236999999999996
US National	3 wk ahead	Bin	percent	1,2	1,3	0.03828
US National	3 wk ahead	Bin	percent	1,3	1,4	0.041303
US National	3 wk ahead	Bin	percent	1,4	1,5	0.043362
US National	3 wk ahead	Bin	percent	1,5	1,6	0.045925999999999995
US National	3 wk ahead	Bin	percent	1,6	1,7	0.050016
US National	3 wk ahead	Bin	percent	1,7	1,8	0.055609
US National	3 wk ahead	Bin	percent	1,8	1,9	0.061554
US National	3 wk ahead	Bin	percent	1,9	2	0.066067
US National	3 wk ahead	Bin	percent	2	2,1	0.067617
US National	3 wk ahead	Bin	percent	2,1	2,2	0.065662
US National	3 wk ahead	Bin	percent	2,2	2,3	0.060647
US National	3 wk ahead	Bin	percent	2,3	2,4	0.053397
US National	3 wk ahead	Bin	percent	2,4	2,5	0.044693
US National	3 wk ahead	Bin	percent	2,5	2,6	0.035373999999999996
US National	3 wk ahead	Bin	percent	2,6	2,7	0.02647
US National	3 wk ahead	Bin	percent	2,7	2,8	0.018993
US National	3 wk ahead	Bin	percent	2,8	2,9	0.013601
US National	3 wk ahead	Bin	percent	2,9	3	0.010458
US National	3 wk ahead	Bin	percent	3	3,1	0.009285999999999999
US National	3 wk ahead	Bin	percent	3,1	3,2	0.009502
US National	3 wk ahead	Bin	percent	3,2	3,3	0.010431
US National	3 wk ahead	Bin	percent	3,3	3,4	0.011472
US National	3 wk ahead	Bin	percent	3,4	3,5	0.012105999999999999
US National	3 wk ahead	Bin	percent	3,5	3,6	0.011878999999999999
US National	3 wk ahead	Bin	percent	3,6	3,7	0.010568
US National	3 wk ahead	Bin	percent	3,7	3,8	0.008442999999999999
US National	3 wk ahead	Bin	percent	3,8	3,9	0.006166
US National	3 wk ahead	Bin	percent	3,9	4	0.004314999999999999
US National	3 wk ahead	Bin	percent	4	4,1	0.0030239999999999998
US National	3 wk ahead	Bin	percent	4,1	4,2	0.0021019999999999997
US National	3 wk ahead	Bin	percent	4,2	4,3	0.001361
US National	3 wk ahead	Bin	percent	4,3	4,4	0.000771
US National	3 wk ahead	Bin	percent	4,4	4,5	0.000367
US National	3 wk ahead	Bin	percent	4,5	4,6	0.000144
US National	3 wk ahead	Bin	percent	4,6	4,7	0.000046
US National	3 wk ahead	Bin	percent	4,7	4,8	0.000012
US National	3 wk ahead	Bin	percent	4,8	4,9	3.e-6
US National	3 wk ahead	Bin	percent	4,9	5	0.
US National	3 wk ahead	Bin	percent	5	5,1	0.
US National	3 wk ahead	Bin	percent	5,1	5,2	0.
US National	3 wk ahead	Bin	percent	5,2	5,3	0.
US National	3 wk ahead	Bin	percent	5,3	5,4	0.
US National	3 wk ahead	Bin	percent	5,4	5,5	0.
US National	3 wk ahead	Bin	percent	5,5	5,6	0.
US National	3 wk ahead	Bin	percent	5,6	5,7	0.
US National	3 wk ahead	Bin	percent	5,7	5,8	0.
US National	3 wk ahead	Bin	percent	5,8	5,9	0.
US National	3 wk ahead	Bin	percent	5,9	6	0.
US National	3 wk ahead	Bin	percent	6	6,1	0.
US National	3 wk ahead	Bin	percent	6,1	6,2	0.
US National	3 wk ahead	Bin	percent	6,2	6,3	0.
US National	3 wk ahead	Bin	percent	6,3	6,4	0.
US National	3 wk ahead	Bin	percent	6,4	6,5	0.
US National	3 wk ahead	Bin	percent	6,5	6,6	0.
US National	3 wk ahead	Bin	percent	6,6	6,7	0.
US National	3 wk ahead	Bin	percent	6,7	6,8	0.
US National	3 wk ahead	Bin	percent	6,8	6,9	0.
US National	3 wk ahead	Bin	percent	6,9	7	0.
US National	3 wk ahead	Bin	percent	7	7,1	0.
US National	3 wk ahead	Bin	percent	7,1	7,2	0.
US National	3 wk ahead	Bin	percent	7,2	7,3	0.
US National	3 wk ahead	Bin	percent	7,3	7,4	0.
US National	3 wk ahead	Bin	percent	7,4	7,5	0.
US National	3 wk ahead	Bin	percent	7,5	7,6	0.
US National	3 wk ahead	Bin	percent	7,6	7,7	0.
US National	3 wk ahead	Bin	percent	7,7	7,8	0.
US National	3 wk ahead	Bin	percent	7,8	7,9	0.
US National	3 wk ahead	Bin	percent	7,9	8	0.
US National	3 wk ahead	Bin	percent	8	8,1	0.
US National	3 wk ahead	Bin	percent	8,1	8,2	0.
US National	3 wk ahead	Bin	percent	8,2	8,3	0.
US National	3 wk ahead	Bin	percent	8,3	8,4	0.
US National	3 wk ahead	Bin	percent	8,4	8,5	0.
US National	3 wk ahead	Bin	percent	8,5	8,6	0.
US National	3 wk ahead	Bin	percent	8,6	8,7	0.
US National	3 wk ahead	Bin	percent	8,7	8,8	0.
US National	3 wk ahead	Bin	percent	8,8	8,9	0.
US National	3 wk ahead	Bin	percent	8,9	9	0.
US National	3 wk ahead	Bin	percent	9	9,1	0.
US National	3 wk ahead	Bin	percent	9,1	9,2	0.
US National	3 wk ahead	Bin	percent	9,2	9,3	0.
US National	3 wk ahead	Bin	percent	9,3	9,4	0.
US National	3 wk ahead	Bin	percent	9,4	9,5	0.
US National	3 wk ahead	Bin	percent	9,5	9,6	0.
US National	3 wk ahead	Bin	percent	9,6	9,7	0.
US National	3 wk ahead	Bin	percent	9,7	9,8	0.
US National	3 wk ahead	Bin	percent	9,8	9,9	0.
US National	3 wk ahead	Bin	percent	9,9	10	0.
US National	3 wk ahead	Bin	percent	10	10,1	0.
US National	3 wk ahead	Bin	percent	10,1	10,2	0.
US National	3 wk ahead	Bin	percent	10,2	10,3	0.
US National	3 wk ahead	Bin	percent	10,3	10,4	0.
US National	3 wk ahead	Bin	percent	10,4	10,5	0.
US National	3 wk ahead	Bin	percent	10,5	10,6	0.
US National	3 wk ahead	Bin	percent	10,6	10,7	0.
US National	3 wk ahead	Bin	percent	10,7	10,8	0.
US National	3 wk ahead	Bin	percent	10,8	10,9	0.
US National	3 wk ahead	Bin	percent	10,9	11	0.
US National	3 wk ahead	Bin	percent	11	11,1	0.
US National	3 wk ahead	Bin	percent	11,1	11,2	0.
US National	3 wk ahead	Bin	percent	11,2	11,3	0.
US National	3 wk ahead	Bin	percent	11,3	11,4	0.
US National	3 wk ahead	Bin	percent	11,4	11,5	0.
US National	3 wk ahead	Bin	percent	11,5	11,6	0.
US National	3 wk ahead	Bin	percent	11,6	11,7	0.
US National	3 wk ahead	Bin	percent	11,7	11,8	0.
US National	3 wk ahead	Bin	percent	11,8	11,9	0.
US National	3 wk ahead	Bin	percent	11,9	12	0.
US National	3 wk ahead	Bin	percent	12	12,1	0.
US National	3 wk ahead	Bin	percent	12,1	12,2	0.
US National	3 wk ahead	Bin	percent	12,2	12,3	0.
US National	3 wk ahead	Bin	percent	12,3	12,4	0.
US National	3 wk ahead	Bin	percent	12,4	12,5	0.
US National	3 wk ahead	Bin	percent	12,5	12,6	0.
US National	3 wk ahead	Bin	percent	12,6	12,7	0.
US National	3 wk ahead	Bin	percent	12,7	12,8	0.
US National	3 wk ahead	Bin	percent	12,8	12,9	0.
US National	3 wk ahead	Bin	percent	12,9	13	0.
US National	3 wk ahead	Bin	percent	13	100	0.
US National	4 wk ahead	Point	percent	NA	NA	2.5744000000000002
US National	4 wk ahead	Bin	percent	0	0,1	0.000394
US National	4 wk ahead	Bin	percent	0,1	0,2	0.000721
US National	4 wk ahead	Bin	percent	0,2	0,3	0.001255
US National	4 wk ahead	Bin	percent	0,3	0,4	0.0020729999999999998
US National	4 wk ahead	Bin	percent	0,4	0,5	0.003258
US National	4 wk ahead	Bin	percent	0,5	0,6	0.0048709999999999995
US National	4 wk ahead	Bin	percent	0,6	0,7	0.006938
US National	4 wk ahead	Bin	percent	0,7	0,8	0.009427
US National	4 wk ahead	Bin	percent	0,8	0,9	0.012237
US National	4 wk ahead	Bin	percent	0,9	1	0.015201
US National	4 wk ahead	Bin	percent	1	1,1	0.018112
US National	4 wk ahead	Bin	percent	1,1	1,2	0.020755
US National	4 wk ahead	Bin	percent	1,2	1,3	0.022955999999999997
US National	4 wk ahead	Bin	percent	1,3	1,4	0.024617999999999998
US National	4 wk ahead	Bin	percent	1,4	1,5	0.025747
US National	4 wk ahead	Bin	percent	1,5	1,6	0.026449
US National	4 wk ahead	Bin	percent	1,6	1,7	0.026906
US National	4 wk ahead	Bin	percent	1,7	1,8	0.027333999999999997
US National	4 wk ahead	Bin	percent	1,8	1,9	0.027932
US National	4 wk ahead	Bin	percent	1,9	2	0.028839999999999998
US National	4 wk ahead	Bin	percent	2	2,1	0.030102999999999998
US National	4 wk ahead	Bin	percent	2,1	2,2	0.031664
US National	4 wk ahead	Bin	percent	2,2	2,3	0.03337
US National	4 wk ahead	Bin	percent	2,3	2,4	0.034999999999999996
US National	4 wk ahead	Bin	percent	2,4	2,5	0.036309
US National	4 wk ahead	Bin	percent	2,5	2,6	0.037069
US National	4 wk ahead	Bin	percent	2,6	2,7	0.037124
US National	4 wk ahead	Bin	percent	2,7	2,8	0.036412
US National	4 wk ahead	Bin	percent	2,8	2,9	0.034982
US National	4 wk ahead	Bin	percent	2,9	3	0.032971
US National	4 wk ahead	Bin	percent	3	3,1	0.03057
US National	4 wk ahead	Bin	percent	3,1	3,2	0.027979999999999998
US National	4 wk ahead	Bin	percent	3,2	3,3	0.02537
US National	4 wk ahead	Bin	percent	3,3	3,4	0.022858
US National	4 wk ahead	Bin	percent	3,4	3,5	0.020506999999999997
US National	4 wk ahead	Bin	percent	3,5	3,6	0.018335999999999998
US National	4 wk ahead	Bin	percent	3,6	3,7	0.016339
US National	4 wk ahead	Bin	percent	3,7	3,8	0.014504999999999999
US National	4 wk ahead	Bin	percent	3,8	3,9	0.012829
US National	4 wk ahead	Bin	percent	3,9	4	0.011313
US National	4 wk ahead	Bin	percent	4	4,1	0.009961
US National	4 wk ahead	Bin	percent	4,1	4,2	0.008779
US National	4 wk ahead	Bin	percent	4,2	4,3	0.007764999999999999
US National	4 wk ahead	Bin	percent	4,3	4,4	0.006908999999999999
US National	4 wk ahead	Bin	percent	4,4	4,5	0.006192
US National	4 wk ahead	Bin	percent	4,5	4,6	0.005595999999999999
US National	4 wk ahead	Bin	percent	4,6	4,7	0.0050999999999999995
US National	4 wk ahead	Bin	percent	4,7	4,8	0.0046949999999999995
US National	4 wk ahead	Bin	percent	4,8	4,9	0.0043809999999999995
US National	4 wk ahead	Bin	percent	4,9	5	0.004171
US National	4 wk ahead	Bin	percent	5	5,1	0.004075
US National	4 wk ahead	Bin	percent	5,1	5,2	0.004098
US National	4 wk ahead	Bin	percent	5,2	5,3	0.004219
US National	4 wk ahead	Bin	percent	5,3	5,4	0.004399
US National	4 wk ahead	Bin	percent	5,4	5,5	0.004579
US National	4 wk ahead	Bin	percent	5,5	5,6	0.0047
US National	4 wk ahead	Bin	percent	5,6	5,7	0.0047209999999999995
US National	4 wk ahead	Bin	percent	5,7	5,8	0.004631
US National	4 wk ahead	Bin	percent	5,8	5,9	0.00445
US National	4 wk ahead	Bin	percent	5,9	6	0.004223
US National	4 wk ahead	Bin	percent	6	6,1	0.004003
US National	4 wk ahead	Bin	percent	6,1	6,2	0.0038309999999999998
US National	4 wk ahead	Bin	percent	6,2	6,3	0.0037259999999999997
US National	4 wk ahead	Bin	percent	6,3	6,4	0.003676
US National	4 wk ahead	Bin	percent	6,4	6,5	0.003645
US National	4 wk ahead	Bin	percent	6,5	6,6	0.0035859999999999998
US National	4 wk ahead	Bin	percent	6,6	6,7	0.00345
US National	4 wk ahead	Bin	percent	6,7	6,8	0.003211
US National	4 wk ahead	Bin	percent	6,8	6,9	0.002864
US National	4 wk ahead	Bin	percent	6,9	7	0.002433
US National	4 wk ahead	Bin	percent	7	7,1	0.001961
US National	4 wk ahead	Bin	percent	7,1	7,2	0.001493
US National	4 wk ahead	Bin	percent	7,2	7,3	0.001073
US National	4 wk ahead	Bin	percent	7,3	7,4	0.000726
US National	4 wk ahead	Bin	percent	7,4	7,5	0.00046199999999999995
US National	4 wk ahead	Bin	percent	7,5	7,6	0.000276
US National	4 wk ahead	Bin	percent	7,6	7,7	0.000155
US National	4 wk ahead	Bin	percent	7,7	7,8	0.000082
US National	4 wk ahead	Bin	percent	7,8	7,9	0.000041
US National	4 wk ahead	Bin	percent	7,9	8	0.000018999999999999998
US National	4 wk ahead	Bin	percent	8	8,1	8.e-6
US National	4 wk ahead	Bin	percent	8,1	8,2	3.e-6
US National	4 wk ahead	Bin	percent	8,2	8,3	1.e-6
US National	4 wk ahead	Bin	percent	8,3	8,4	0.
US National	4 wk ahead	Bin	percent	8,4	8,5	0.
US National	4 wk ahead	Bin	percent	8,5	8,6	0.
US National	4 wk ahead	Bin	percent	8,6	8,7	0.
US National	4 wk ahead	Bin	percent	8,7	8,8	0.
US National	4 wk ahead	Bin	percent	8,8	8,9	0.
US National	4 wk ahead	Bin	percent	8,9	9	0.
US National	4 wk ahead	Bin	percent	9	9,1	0.
US National	4 wk ahead	Bin	percent	9,1	9,2	0.
US National	4 wk ahead	Bin	percent	9,2	9,3	0.
US National	4 wk ahead	Bin	percent	9,3	9,4	0.
US National	4 wk ahead	Bin	percent	9,4	9,5	0.
US National	4 wk ahead	Bin	percent	9,5	9,6	0.
US National	4 wk ahead	Bin	percent	9,6	9,7	0.
US National	4 wk ahead	Bin	percent	9,7	9,8	0.
US National	4 wk ahead	Bin	percent	9,8	9,9	0.
US National	4 wk ahead	Bin	percent	9,9	10	0.
US National	4 wk ahead	Bin	percent	10	10,1	0.
US National	4 wk ahead	Bin	percent	10,1	10,2	0.
US National	4 wk ahead	Bin	percent	10,2	10,3	0.
US National	4 wk ahead	Bin	percent	10,3	10,4	0.
US National	4 wk ahead	Bin	percent	10,4	10,5	0.
US National	4 wk ahead	Bin	percent	10,5	10,6	0.
US National	4 wk ahead	Bin	percent	10,6	10,7	0.
US National	4 wk ahead	Bin	percent	10,7	10,8	0.
US National	4 wk ahead	Bin	percent	10,8	10,9	0.
US National	4 wk ahead	Bin	percent	10,9	11	0.
US National	4 wk ahead	Bin	percent	11	11,1	0.
US National	4 wk ahead	Bin	percent	11,1	11,2	0.
US National	4 wk ahead	Bin	percent	11,2	11,3	0.
US National	4 wk ahead	Bin	percent	11,3	11,4	0.
US National	4 wk ahead	Bin	percent	11,4	11,5	0.
US National	4 wk ahead	Bin	percent	11,5	11,6	0.
US National	4 wk ahead	Bin	percent	11,6	11,7	0.
US National	4 wk ahead	Bin	percent	11,7	11,8	0.
US National	4 wk ahead	Bin	percent	11,8	11,9	0.
US National	4 wk ahead	Bin	percent	11,9	12	0.
US National	4 wk ahead	Bin	percent	12	12,1	0.
US National	4 wk ahead	Bin	percent	12,1	12,2	0.
US National	4 wk ahead	Bin	percent	12,2	12,3	0.
US National	4 wk ahead	Bin	percent	12,3	12,4	0.
US National	4 wk ahead	Bin	percent	12,4	12,5	0.
US National	4 wk ahead	Bin	percent	12,5	12,6	0.
US National	4 wk ahead	Bin	percent	12,6	12,7	0.
US National	4 wk ahead	Bin	percent	12,7	12,8	0.
US National	4 wk ahead	Bin	percent	12,8	12,9	0.
US National	4 wk ahead	Bin	percent	12,9	13	0.
US National	4 wk ahead	Bin	percent	13	100	0.
