# Supplementary material for: Use of daily Internet search query data improves real-time projections of influenza epidemics
Source: J R Soc Interface. 2018 Oct 10;15(147):20180220. doi: 10.1098/rsif.2018.0220 (PMC6228485; doi:10.1098/rsif.2018.0220)
Supplement: Computer code and results [file rsif20180220supp3.gz › Code-and-results/mss-15-wikiWEEK/2009-EW18.csv]

Location	Target	Type	Unit	Bin_start_incl	Bin_end_notincl	Value
US National	1 wk ahead	Point	percent	NA	NA	2.6000000000000005
US National	1 wk ahead	Bin	percent	0	0.1	0.
US National	1 wk ahead	Bin	percent	0.1	0.2	0.
US National	1 wk ahead	Bin	percent	0.2	0.3	0.
US National	1 wk ahead	Bin	percent	0.3	0.4	0.
US National	1 wk ahead	Bin	percent	0.4	0.5	0.
US National	1 wk ahead	Bin	percent	0.5	0.6	0.
US National	1 wk ahead	Bin	percent	0.6	0.7	0.
US National	1 wk ahead	Bin	percent	0.7	0.8	0.
US National	1 wk ahead	Bin	percent	0.8	0.9	0.
US National	1 wk ahead	Bin	percent	0.9	1	0.
US National	1 wk ahead	Bin	percent	1	1.1	0.
US National	1 wk ahead	Bin	percent	1.1	1.2	0.
US National	1 wk ahead	Bin	percent	1.2	1.3	0.
US National	1 wk ahead	Bin	percent	1.3	1.4	0.
US National	1 wk ahead	Bin	percent	1.4	1.5	0.
US National	1 wk ahead	Bin	percent	1.5	1.6	0.
US National	1 wk ahead	Bin	percent	1.6	1.7	0.000017
US National	1 wk ahead	Bin	percent	1.7	1.8	0.00044699999999999997
US National	1 wk ahead	Bin	percent	1.8	1.9	0.004144999999999999
US National	1 wk ahead	Bin	percent	1.9	2	0.014946
US National	1 wk ahead	Bin	percent	2	2.1	0.02864
US National	1 wk ahead	Bin	percent	2.1	2.2	0.044863
US National	1 wk ahead	Bin	percent	2.2	2.3	0.054252999999999996
US National	1 wk ahead	Bin	percent	2.3	2.4	0.053731
US National	1 wk ahead	Bin	percent	2.4	2.5	0.088812
US National	1 wk ahead	Bin	percent	2.5	2.6	0.15589799999999998
US National	1 wk ahead	Bin	percent	2.6	2.7	0.164868
US National	1 wk ahead	Bin	percent	2.7	2.8	0.11801099999999999
US National	1 wk ahead	Bin	percent	2.8	2.9	0.07281599999999999
US National	1 wk ahead	Bin	percent	2.9	3	0.052529
US National	1 wk ahead	Bin	percent	3	3.1	0.040458
US National	1 wk ahead	Bin	percent	3.1	3.2	0.032937999999999995
US National	1 wk ahead	Bin	percent	3.2	3.3	0.026764999999999997
US National	1 wk ahead	Bin	percent	3.3	3.4	0.013255999999999999
US National	1 wk ahead	Bin	percent	3.4	3.5	0.0029419999999999997
US National	1 wk ahead	Bin	percent	3.5	3.6	0.00024599999999999996
US National	1 wk ahead	Bin	percent	3.6	3.7	8.e-6
US National	1 wk ahead	Bin	percent	3.7	3.8	0.000054999999999999995
US National	1 wk ahead	Bin	percent	3.8	3.9	0.000992
US National	1 wk ahead	Bin	percent	3.9	4	0.00597
US National	1 wk ahead	Bin	percent	4	4.1	0.012065999999999999
US National	1 wk ahead	Bin	percent	4.1	4.2	0.008267
US National	1 wk ahead	Bin	percent	4.2	4.3	0.001911
US National	1 wk ahead	Bin	percent	4.3	4.4	0.000147
US National	1 wk ahead	Bin	percent	4.4	4.5	4.e-6
US National	1 wk ahead	Bin	percent	4.5	4.6	0.
US National	1 wk ahead	Bin	percent	4.6	4.7	0.
US National	1 wk ahead	Bin	percent	4.7	4.8	0.
US National	1 wk ahead	Bin	percent	4.8	4.9	0.
US National	1 wk ahead	Bin	percent	4.9	5	0.
US National	1 wk ahead	Bin	percent	5	5.1	0.
US National	1 wk ahead	Bin	percent	5.1	5.2	0.
US National	1 wk ahead	Bin	percent	5.2	5.3	0.
US National	1 wk ahead	Bin	percent	5.3	5.4	0.
US National	1 wk ahead	Bin	percent	5.4	5.5	0.
US National	1 wk ahead	Bin	percent	5.5	5.6	0.
US National	1 wk ahead	Bin	percent	5.6	5.7	0.
US National	1 wk ahead	Bin	percent	5.7	5.8	0.
US National	1 wk ahead	Bin	percent	5.8	5.9	0.
US National	1 wk ahead	Bin	percent	5.9	6	0.
US National	1 wk ahead	Bin	percent	6	6.1	0.
US National	1 wk ahead	Bin	percent	6.1	6.2	0.
US National	1 wk ahead	Bin	percent	6.2	6.3	0.
US National	1 wk ahead	Bin	percent	6.3	6.4	0.
US National	1 wk ahead	Bin	percent	6.4	6.5	0.
US National	1 wk ahead	Bin	percent	6.5	6.6	0.
US National	1 wk ahead	Bin	percent	6.6	6.7	0.
US National	1 wk ahead	Bin	percent	6.7	6.8	0.
US National	1 wk ahead	Bin	percent	6.8	6.9	0.
US National	1 wk ahead	Bin	percent	6.9	7	0.
US National	1 wk ahead	Bin	percent	7	7.1	0.
US National	1 wk ahead	Bin	percent	7.1	7.2	0.
US National	1 wk ahead	Bin	percent	7.2	7.3	0.
US National	1 wk ahead	Bin	percent	7.3	7.4	0.
US National	1 wk ahead	Bin	percent	7.4	7.5	0.
US National	1 wk ahead	Bin	percent	7.5	7.6	0.
US National	1 wk ahead	Bin	percent	7.6	7.7	0.
US National	1 wk ahead	Bin	percent	7.7	7.8	0.
US National	1 wk ahead	Bin	percent	7.8	7.9	0.
US National	1 wk ahead	Bin	percent	7.9	8	0.
US National	1 wk ahead	Bin	percent	8	8.1	0.
US National	1 wk ahead	Bin	percent	8.1	8.2	0.
US National	1 wk ahead	Bin	percent	8.2	8.3	0.
US National	1 wk ahead	Bin	percent	8.3	8.4	0.
US National	1 wk ahead	Bin	percent	8.4	8.5	0.
US National	1 wk ahead	Bin	percent	8.5	8.6	0.
US National	1 wk ahead	Bin	percent	8.6	8.7	0.
US National	1 wk ahead	Bin	percent	8.7	8.8	0.
US National	1 wk ahead	Bin	percent	8.8	8.9	0.
US National	1 wk ahead	Bin	percent	8.9	9	0.
US National	1 wk ahead	Bin	percent	9	9.1	0.
US National	1 wk ahead	Bin	percent	9.1	9.2	0.
US National	1 wk ahead	Bin	percent	9.2	9.3	0.
US National	1 wk ahead	Bin	percent	9.3	9.4	0.
US National	1 wk ahead	Bin	percent	9.4	9.5	0.
US National	1 wk ahead	Bin	percent	9.5	9.6	0.
US National	1 wk ahead	Bin	percent	9.6	9.7	0.
US National	1 wk ahead	Bin	percent	9.7	9.8	0.
US National	1 wk ahead	Bin	percent	9.8	9.9	0.
US National	1 wk ahead	Bin	percent	9.9	10	0.
US National	1 wk ahead	Bin	percent	10	10.1	0.
US National	1 wk ahead	Bin	percent	10.1	10.2	0.
US National	1 wk ahead	Bin	percent	10.2	10.3	0.
US National	1 wk ahead	Bin	percent	10.3	10.4	0.
US National	1 wk ahead	Bin	percent	10.4	10.5	0.
US National	1 wk ahead	Bin	percent	10.5	10.6	0.
US National	1 wk ahead	Bin	percent	10.6	10.7	0.
US National	1 wk ahead	Bin	percent	10.7	10.8	0.
US National	1 wk ahead	Bin	percent	10.8	10.9	0.
US National	1 wk ahead	Bin	percent	10.9	11	0.
US National	1 wk ahead	Bin	percent	11	11.1	0.
US National	1 wk ahead	Bin	percent	11.1	11.2	0.
US National	1 wk ahead	Bin	percent	11.2	11.3	0.
US National	1 wk ahead	Bin	percent	11.3	11.4	0.
US National	1 wk ahead	Bin	percent	11.4	11.5	0.
US National	1 wk ahead	Bin	percent	11.5	11.6	0.
US National	1 wk ahead	Bin	percent	11.6	11.7	0.
US National	1 wk ahead	Bin	percent	11.7	11.8	0.
US National	1 wk ahead	Bin	percent	11.8	11.9	0.
US National	1 wk ahead	Bin	percent	11.9	12	0.
US National	1 wk ahead	Bin	percent	12	12.1	0.
US National	1 wk ahead	Bin	percent	12.1	12.2	0.
US National	1 wk ahead	Bin	percent	12.2	12.3	0.
US National	1 wk ahead	Bin	percent	12.3	12.4	0.
US National	1 wk ahead	Bin	percent	12.4	12.5	0.
US National	1 wk ahead	Bin	percent	12.5	12.6	0.
US National	1 wk ahead	Bin	percent	12.6	12.7	0.
US National	1 wk ahead	Bin	percent	12.7	12.8	0.
US National	1 wk ahead	Bin	percent	12.8	12.9	0.
US National	1 wk ahead	Bin	percent	12.9	13	0.
US National	1 wk ahead	Bin	percent	13	100	0.
US National	2 wk ahead	Point	percent	NA	NA	3.6346000000000003
US National	2 wk ahead	Bin	percent	0	0.1	0.00012299999999999998
US National	2 wk ahead	Bin	percent	0.1	0.2	0.00019999999999999998
US National	2 wk ahead	Bin	percent	0.2	0.3	0.00031499999999999996
US National	2 wk ahead	Bin	percent	0.3	0.4	0.000483
US National	2 wk ahead	Bin	percent	0.4	0.5	0.000723
US National	2 wk ahead	Bin	percent	0.5	0.6	0.0010559999999999999
US National	2 wk ahead	Bin	percent	0.6	0.7	0.0015049999999999998
US National	2 wk ahead	Bin	percent	0.7	0.8	0.002094
US National	2 wk ahead	Bin	percent	0.8	0.9	0.0028469999999999997
US National	2 wk ahead	Bin	percent	0.9	1	0.0037849999999999997
US National	2 wk ahead	Bin	percent	1	1.1	0.0049239999999999996
US National	2 wk ahead	Bin	percent	1.1	1.2	0.006271
US National	2 wk ahead	Bin	percent	1.2	1.3	0.007824
US National	2 wk ahead	Bin	percent	1.3	1.4	0.009564999999999999
US National	2 wk ahead	Bin	percent	1.4	1.5	0.011465999999999999
US National	2 wk ahead	Bin	percent	1.5	1.6	0.013483
US National	2 wk ahead	Bin	percent	1.6	1.7	0.015557
US National	2 wk ahead	Bin	percent	1.7	1.8	0.01762
US National	2 wk ahead	Bin	percent	1.8	1.9	0.019592
US National	2 wk ahead	Bin	percent	1.9	2	0.021394999999999997
US National	2 wk ahead	Bin	percent	2	2.1	0.022951
US National	2 wk ahead	Bin	percent	2.1	2.2	0.024191999999999998
US National	2 wk ahead	Bin	percent	2.2	2.3	0.025067
US National	2 wk ahead	Bin	percent	2.3	2.4	0.025546
US National	2 wk ahead	Bin	percent	2.4	2.5	0.025626
US National	2 wk ahead	Bin	percent	2.5	2.6	0.02533
US National	2 wk ahead	Bin	percent	2.6	2.7	0.024707
US National	2 wk ahead	Bin	percent	2.7	2.8	0.023826999999999997
US National	2 wk ahead	Bin	percent	2.8	2.9	0.022777
US National	2 wk ahead	Bin	percent	2.9	3	0.02165
US National	2 wk ahead	Bin	percent	3	3.1	0.020534999999999998
US National	2 wk ahead	Bin	percent	3.1	3.2	0.019513
US National	2 wk ahead	Bin	percent	3.2	3.3	0.018649
US National	2 wk ahead	Bin	percent	3.3	3.4	0.017983
US National	2 wk ahead	Bin	percent	3.4	3.5	0.017537
US National	2 wk ahead	Bin	percent	3.5	3.6	0.017308999999999998
US National	2 wk ahead	Bin	percent	3.6	3.7	0.017280999999999998
US National	2 wk ahead	Bin	percent	3.7	3.8	0.017422
US National	2 wk ahead	Bin	percent	3.8	3.9	0.017693999999999998
US National	2 wk ahead	Bin	percent	3.9	4	0.018052
US National	2 wk ahead	Bin	percent	4	4.1	0.018453
US National	2 wk ahead	Bin	percent	4.1	4.2	0.018854
US National	2 wk ahead	Bin	percent	4.2	4.3	0.019216
US National	2 wk ahead	Bin	percent	4.3	4.4	0.019503
US National	2 wk ahead	Bin	percent	4.4	4.5	0.019683
US National	2 wk ahead	Bin	percent	4.5	4.6	0.019731
US National	2 wk ahead	Bin	percent	4.6	4.7	0.019629999999999998
US National	2 wk ahead	Bin	percent	4.7	4.8	0.019372999999999998
US National	2 wk ahead	Bin	percent	4.8	4.9	0.018963
US National	2 wk ahead	Bin	percent	4.9	5	0.018418
US National	2 wk ahead	Bin	percent	5	5.1	0.017761
US National	2 wk ahead	Bin	percent	5.1	5.2	0.017026
US National	2 wk ahead	Bin	percent	5.2	5.3	0.016246999999999998
US National	2 wk ahead	Bin	percent	5.3	5.4	0.015458
US National	2 wk ahead	Bin	percent	5.4	5.5	0.014681999999999999
US National	2 wk ahead	Bin	percent	5.5	5.6	0.013937
US National	2 wk ahead	Bin	percent	5.6	5.7	0.013227
US National	2 wk ahead	Bin	percent	5.7	5.8	0.012544
US National	2 wk ahead	Bin	percent	5.8	5.9	0.011876
US National	2 wk ahead	Bin	percent	5.9	6	0.011205
US National	2 wk ahead	Bin	percent	6	6.1	0.010513
US National	2 wk ahead	Bin	percent	6.1	6.2	0.009788
US National	2 wk ahead	Bin	percent	6.2	6.3	0.009023
US National	2 wk ahead	Bin	percent	6.3	6.4	0.008221
US National	2 wk ahead	Bin	percent	6.4	6.5	0.00739
US National	2 wk ahead	Bin	percent	6.5	6.6	0.006548
US National	2 wk ahead	Bin	percent	6.6	6.7	0.0057139999999999995
US National	2 wk ahead	Bin	percent	6.7	6.8	0.004911
US National	2 wk ahead	Bin	percent	6.8	6.9	0.0041589999999999995
US National	2 wk ahead	Bin	percent	6.9	7	0.003479
US National	2 wk ahead	Bin	percent	7	7.1	0.002882
US National	2 wk ahead	Bin	percent	7.1	7.2	0.002379
US National	2 wk ahead	Bin	percent	7.2	7.3	0.00197
US National	2 wk ahead	Bin	percent	7.3	7.4	0.0016539999999999999
US National	2 wk ahead	Bin	percent	7.4	7.5	0.0014219999999999999
US National	2 wk ahead	Bin	percent	7.5	7.6	0.0012619999999999999
US National	2 wk ahead	Bin	percent	7.6	7.7	0.001162
US National	2 wk ahead	Bin	percent	7.7	7.8	0.001107
US National	2 wk ahead	Bin	percent	7.8	7.9	0.001083
US National	2 wk ahead	Bin	percent	7.9	8	0.0010789999999999999
US National	2 wk ahead	Bin	percent	8	8.1	0.001084
US National	2 wk ahead	Bin	percent	8.1	8.2	0.0010919999999999999
US National	2 wk ahead	Bin	percent	8.2	8.3	0.001096
US National	2 wk ahead	Bin	percent	8.3	8.4	0.001093
US National	2 wk ahead	Bin	percent	8.4	8.5	0.0010789999999999999
US National	2 wk ahead	Bin	percent	8.5	8.6	0.001054
US National	2 wk ahead	Bin	percent	8.6	8.7	0.001016
US National	2 wk ahead	Bin	percent	8.7	8.8	0.0009639999999999999
US National	2 wk ahead	Bin	percent	8.8	8.9	0.000899
US National	2 wk ahead	Bin	percent	8.9	9	0.0008219999999999999
US National	2 wk ahead	Bin	percent	9	9.1	0.000736
US National	2 wk ahead	Bin	percent	9.1	9.2	0.0006439999999999999
US National	2 wk ahead	Bin	percent	9.2	9.3	0.0005499999999999999
US National	2 wk ahead	Bin	percent	9.3	9.4	0.000457
US National	2 wk ahead	Bin	percent	9.4	9.5	0.00037
US National	2 wk ahead	Bin	percent	9.5	9.6	0.000292
US National	2 wk ahead	Bin	percent	9.6	9.7	0.000223
US National	2 wk ahead	Bin	percent	9.7	9.8	0.000166
US National	2 wk ahead	Bin	percent	9.8	9.9	0.00011899999999999999
US National	2 wk ahead	Bin	percent	9.9	10	0.000084
US National	2 wk ahead	Bin	percent	10	10.1	0.000056999999999999996
US National	2 wk ahead	Bin	percent	10.1	10.2	0.000037
US National	2 wk ahead	Bin	percent	10.2	10.3	0.000024
US National	2 wk ahead	Bin	percent	10.3	10.4	0.000014999999999999999
US National	2 wk ahead	Bin	percent	10.4	10.5	9.e-6
US National	2 wk ahead	Bin	percent	10.5	10.6	4.9999999999999996e-6
US National	2 wk ahead	Bin	percent	10.6	10.7	3.e-6
US National	2 wk ahead	Bin	percent	10.7	10.8	2.e-6
US National	2 wk ahead	Bin	percent	10.8	10.9	1.e-6
US National	2 wk ahead	Bin	percent	10.9	11	0.
US National	2 wk ahead	Bin	percent	11	11.1	0.
US National	2 wk ahead	Bin	percent	11.1	11.2	0.
US National	2 wk ahead	Bin	percent	11.2	11.3	0.
US National	2 wk ahead	Bin	percent	11.3	11.4	0.
US National	2 wk ahead	Bin	percent	11.4	11.5	0.
US National	2 wk ahead	Bin	percent	11.5	11.6	0.
US National	2 wk ahead	Bin	percent	11.6	11.7	0.
US National	2 wk ahead	Bin	percent	11.7	11.8	0.
US National	2 wk ahead	Bin	percent	11.8	11.9	0.
US National	2 wk ahead	Bin	percent	11.9	12	0.
US National	2 wk ahead	Bin	percent	12	12.1	0.
US National	2 wk ahead	Bin	percent	12.1	12.2	0.
US National	2 wk ahead	Bin	percent	12.2	12.3	0.
US National	2 wk ahead	Bin	percent	12.3	12.4	0.
US National	2 wk ahead	Bin	percent	12.4	12.5	0.
US National	2 wk ahead	Bin	percent	12.5	12.6	0.
US National	2 wk ahead	Bin	percent	12.6	12.7	0.
US National	2 wk ahead	Bin	percent	12.7	12.8	0.
US National	2 wk ahead	Bin	percent	12.8	12.9	0.
US National	2 wk ahead	Bin	percent	12.9	13	0.
US National	2 wk ahead	Bin	percent	13	100	0.
US National	3 wk ahead	Point	percent	NA	NA	4.681400000000001
US National	3 wk ahead	Bin	percent	0	0.1	0.0051779999999999994
US National	3 wk ahead	Bin	percent	0.1	0.2	0.005665
US National	3 wk ahead	Bin	percent	0.2	0.3	0.006168
US National	3 wk ahead	Bin	percent	0.3	0.4	0.006684
US National	3 wk ahead	Bin	percent	0.4	0.5	0.007209999999999999
US National	3 wk ahead	Bin	percent	0.5	0.6	0.007741
US National	3 wk ahead	Bin	percent	0.6	0.7	0.008272999999999999
US National	3 wk ahead	Bin	percent	0.7	0.8	0.008801
US National	3 wk ahead	Bin	percent	0.8	0.9	0.00932
US National	3 wk ahead	Bin	percent	0.9	1	0.009826999999999999
US National	3 wk ahead	Bin	percent	1	1.1	0.010315
US National	3 wk ahead	Bin	percent	1.1	1.2	0.010780999999999999
US National	3 wk ahead	Bin	percent	1.2	1.3	0.011217999999999999
US National	3 wk ahead	Bin	percent	1.3	1.4	0.011625
US National	3 wk ahead	Bin	percent	1.4	1.5	0.011994999999999999
US National	3 wk ahead	Bin	percent	1.5	1.6	0.012327
US National	3 wk ahead	Bin	percent	1.6	1.7	0.012617
US National	3 wk ahead	Bin	percent	1.7	1.8	0.012863999999999999
US National	3 wk ahead	Bin	percent	1.8	1.9	0.013065
US National	3 wk ahead	Bin	percent	1.9	2	0.013219999999999999
US National	3 wk ahead	Bin	percent	2	2.1	0.013328
US National	3 wk ahead	Bin	percent	2.1	2.2	0.013391
US National	3 wk ahead	Bin	percent	2.2	2.3	0.013408999999999999
US National	3 wk ahead	Bin	percent	2.3	2.4	0.013384
US National	3 wk ahead	Bin	percent	2.4	2.5	0.013318
US National	3 wk ahead	Bin	percent	2.5	2.6	0.013215
US National	3 wk ahead	Bin	percent	2.6	2.7	0.013078
US National	3 wk ahead	Bin	percent	2.7	2.8	0.01291
US National	3 wk ahead	Bin	percent	2.8	2.9	0.012714999999999999
US National	3 wk ahead	Bin	percent	2.9	3	0.012497999999999999
US National	3 wk ahead	Bin	percent	3	3.1	0.012263
US National	3 wk ahead	Bin	percent	3.1	3.2	0.012013999999999999
US National	3 wk ahead	Bin	percent	3.2	3.3	0.011755
US National	3 wk ahead	Bin	percent	3.3	3.4	0.01149
US National	3 wk ahead	Bin	percent	3.4	3.5	0.011223
US National	3 wk ahead	Bin	percent	3.5	3.6	0.010957999999999999
US National	3 wk ahead	Bin	percent	3.6	3.7	0.010697
US National	3 wk ahead	Bin	percent	3.7	3.8	0.010443
US National	3 wk ahead	Bin	percent	3.8	3.9	0.010199
US National	3 wk ahead	Bin	percent	3.9	4	0.009966
US National	3 wk ahead	Bin	percent	4	4.1	0.009746
US National	3 wk ahead	Bin	percent	4.1	4.2	0.009541
US National	3 wk ahead	Bin	percent	4.2	4.3	0.009352
US National	3 wk ahead	Bin	percent	4.3	4.4	0.009178
US National	3 wk ahead	Bin	percent	4.4	4.5	0.009019
US National	3 wk ahead	Bin	percent	4.5	4.6	0.008877
US National	3 wk ahead	Bin	percent	4.6	4.7	0.008749999999999999
US National	3 wk ahead	Bin	percent	4.7	4.8	0.008638
US National	3 wk ahead	Bin	percent	4.8	4.9	0.008539999999999999
US National	3 wk ahead	Bin	percent	4.9	5	0.008454999999999999
US National	3 wk ahead	Bin	percent	5	5.1	0.008383
US National	3 wk ahead	Bin	percent	5.1	5.2	0.008321
US National	3 wk ahead	Bin	percent	5.2	5.3	0.008269
US National	3 wk ahead	Bin	percent	5.3	5.4	0.008225999999999999
US National	3 wk ahead	Bin	percent	5.4	5.5	0.00819
US National	3 wk ahead	Bin	percent	5.5	5.6	0.008159
US National	3 wk ahead	Bin	percent	5.6	5.7	0.008133999999999999
US National	3 wk ahead	Bin	percent	5.7	5.8	0.008112
US National	3 wk ahead	Bin	percent	5.8	5.9	0.008092
US National	3 wk ahead	Bin	percent	5.9	6	0.008072
US National	3 wk ahead	Bin	percent	6	6.1	0.008053
US National	3 wk ahead	Bin	percent	6.1	6.2	0.008031
US National	3 wk ahead	Bin	percent	6.2	6.3	0.008008
US National	3 wk ahead	Bin	percent	6.3	6.4	0.00798
US National	3 wk ahead	Bin	percent	6.4	6.5	0.007948
US National	3 wk ahead	Bin	percent	6.5	6.6	0.00791
US National	3 wk ahead	Bin	percent	6.6	6.7	0.007866
US National	3 wk ahead	Bin	percent	6.7	6.8	0.007814999999999999
US National	3 wk ahead	Bin	percent	6.8	6.9	0.007756
US National	3 wk ahead	Bin	percent	6.9	7	0.007689
US National	3 wk ahead	Bin	percent	7	7.1	0.007613999999999999
US National	3 wk ahead	Bin	percent	7.1	7.2	0.007529999999999999
US National	3 wk ahead	Bin	percent	7.2	7.3	0.007437
US National	3 wk ahead	Bin	percent	7.3	7.4	0.007336
US National	3 wk ahead	Bin	percent	7.4	7.5	0.007227
US National	3 wk ahead	Bin	percent	7.5	7.6	0.007110999999999999
US National	3 wk ahead	Bin	percent	7.6	7.7	0.006986999999999999
US National	3 wk ahead	Bin	percent	7.7	7.8	0.006856999999999999
US National	3 wk ahead	Bin	percent	7.8	7.9	0.006722
US National	3 wk ahead	Bin	percent	7.9	8	0.006581999999999999
US National	3 wk ahead	Bin	percent	8	8.1	0.006438999999999999
US National	3 wk ahead	Bin	percent	8.1	8.2	0.006294999999999999
US National	3 wk ahead	Bin	percent	8.2	8.3	0.006149
US National	3 wk ahead	Bin	percent	8.3	8.4	0.006004
US National	3 wk ahead	Bin	percent	8.4	8.5	0.005861
US National	3 wk ahead	Bin	percent	8.5	8.6	0.0057209999999999995
US National	3 wk ahead	Bin	percent	8.6	8.7	0.005585
US National	3 wk ahead	Bin	percent	8.7	8.8	0.005455
US National	3 wk ahead	Bin	percent	8.8	8.9	0.005331
US National	3 wk ahead	Bin	percent	8.9	9	0.005213
US National	3 wk ahead	Bin	percent	9	9.1	0.005103
US National	3 wk ahead	Bin	percent	9.1	9.2	0.0050019999999999995
US National	3 wk ahead	Bin	percent	9.2	9.3	0.004908
US National	3 wk ahead	Bin	percent	9.3	9.4	0.004823
US National	3 wk ahead	Bin	percent	9.4	9.5	0.004746
US National	3 wk ahead	Bin	percent	9.5	9.6	0.004676
US National	3 wk ahead	Bin	percent	9.6	9.7	0.004613
US National	3 wk ahead	Bin	percent	9.7	9.8	0.004556999999999999
US National	3 wk ahead	Bin	percent	9.8	9.9	0.004506
US National	3 wk ahead	Bin	percent	9.9	10	0.004458999999999999
US National	3 wk ahead	Bin	percent	10	10.1	0.004415
US National	3 wk ahead	Bin	percent	10.1	10.2	0.004373999999999999
US National	3 wk ahead	Bin	percent	10.2	10.3	0.004333
US National	3 wk ahead	Bin	percent	10.3	10.4	0.004291
US National	3 wk ahead	Bin	percent	10.4	10.5	0.004248
US National	3 wk ahead	Bin	percent	10.5	10.6	0.004202
US National	3 wk ahead	Bin	percent	10.6	10.7	0.0041519999999999994
US National	3 wk ahead	Bin	percent	10.7	10.8	0.004097
US National	3 wk ahead	Bin	percent	10.8	10.9	0.004037
US National	3 wk ahead	Bin	percent	10.9	11	0.003971
US National	3 wk ahead	Bin	percent	11	11.1	0.0038989999999999997
US National	3 wk ahead	Bin	percent	11.1	11.2	0.003819
US National	3 wk ahead	Bin	percent	11.2	11.3	0.0037329999999999998
US National	3 wk ahead	Bin	percent	11.3	11.4	0.00364
US National	3 wk ahead	Bin	percent	11.4	11.5	0.003541
US National	3 wk ahead	Bin	percent	11.5	11.6	0.0034349999999999997
US National	3 wk ahead	Bin	percent	11.6	11.7	0.003325
US National	3 wk ahead	Bin	percent	11.7	11.8	0.003209
US National	3 wk ahead	Bin	percent	11.8	11.9	0.0030889999999999997
US National	3 wk ahead	Bin	percent	11.9	12	0.002966
US National	3 wk ahead	Bin	percent	12	12.1	0.0028409999999999998
US National	3 wk ahead	Bin	percent	12.1	12.2	0.002714
US National	3 wk ahead	Bin	percent	12.2	12.3	0.0025859999999999998
US National	3 wk ahead	Bin	percent	12.3	12.4	0.002459
US National	3 wk ahead	Bin	percent	12.4	12.5	0.002332
US National	3 wk ahead	Bin	percent	12.5	12.6	0.002208
US National	3 wk ahead	Bin	percent	12.6	12.7	0.0020859999999999997
US National	3 wk ahead	Bin	percent	12.7	12.8	0.0019679999999999997
US National	3 wk ahead	Bin	percent	12.8	12.9	0.0018529999999999998
US National	3 wk ahead	Bin	percent	12.9	13	0.001743
US National	3 wk ahead	Bin	percent	13	100	0.035327
US National	4 wk ahead	Point	percent	NA	NA	5.5826
US National	4 wk ahead	Bin	percent	0	0.1	0.007287999999999999
US National	4 wk ahead	Bin	percent	0.1	0.2	0.007624
US National	4 wk ahead	Bin	percent	0.2	0.3	0.007954
US National	4 wk ahead	Bin	percent	0.3	0.4	0.008276
US National	4 wk ahead	Bin	percent	0.4	0.5	0.008587
US National	4 wk ahead	Bin	percent	0.5	0.6	0.008886
US National	4 wk ahead	Bin	percent	0.6	0.7	0.009171
US National	4 wk ahead	Bin	percent	0.7	0.8	0.009439999999999999
US National	4 wk ahead	Bin	percent	0.8	0.9	0.009691
US National	4 wk ahead	Bin	percent	0.9	1	0.009923999999999999
US National	4 wk ahead	Bin	percent	1	1.1	0.010136
US National	4 wk ahead	Bin	percent	1.1	1.2	0.010327
US National	4 wk ahead	Bin	percent	1.2	1.3	0.010494999999999999
US National	4 wk ahead	Bin	percent	1.3	1.4	0.01064
US National	4 wk ahead	Bin	percent	1.4	1.5	0.010761999999999999
US National	4 wk ahead	Bin	percent	1.5	1.6	0.010858999999999999
US National	4 wk ahead	Bin	percent	1.6	1.7	0.010931999999999999
US National	4 wk ahead	Bin	percent	1.7	1.8	0.01098
US National	4 wk ahead	Bin	percent	1.8	1.9	0.011005
US National	4 wk ahead	Bin	percent	1.9	2	0.011006
US National	4 wk ahead	Bin	percent	2	2.1	0.010985
US National	4 wk ahead	Bin	percent	2.1	2.2	0.010942
US National	4 wk ahead	Bin	percent	2.2	2.3	0.010877999999999999
US National	4 wk ahead	Bin	percent	2.3	2.4	0.010794999999999999
US National	4 wk ahead	Bin	percent	2.4	2.5	0.010694
US National	4 wk ahead	Bin	percent	2.5	2.6	0.010576
US National	4 wk ahead	Bin	percent	2.6	2.7	0.010443
US National	4 wk ahead	Bin	percent	2.7	2.8	0.010296999999999999
US National	4 wk ahead	Bin	percent	2.8	2.9	0.010138999999999999
US National	4 wk ahead	Bin	percent	2.9	3	0.009970999999999999
US National	4 wk ahead	Bin	percent	3	3.1	0.009795
US National	4 wk ahead	Bin	percent	3.1	3.2	0.009613
US National	4 wk ahead	Bin	percent	3.2	3.3	0.009426
US National	4 wk ahead	Bin	percent	3.3	3.4	0.009236
US National	4 wk ahead	Bin	percent	3.4	3.5	0.009044
US National	4 wk ahead	Bin	percent	3.5	3.6	0.008853
US National	4 wk ahead	Bin	percent	3.6	3.7	0.008662999999999999
US National	4 wk ahead	Bin	percent	3.7	3.8	0.008476
US National	4 wk ahead	Bin	percent	3.8	3.9	0.008293
US National	4 wk ahead	Bin	percent	3.9	4	0.008114
US National	4 wk ahead	Bin	percent	4	4.1	0.007942
US National	4 wk ahead	Bin	percent	4.1	4.2	0.007777
US National	4 wk ahead	Bin	percent	4.2	4.3	0.007619
US National	4 wk ahead	Bin	percent	4.3	4.4	0.007469
US National	4 wk ahead	Bin	percent	4.4	4.5	0.007326999999999999
US National	4 wk ahead	Bin	percent	4.5	4.6	0.007194
US National	4 wk ahead	Bin	percent	4.6	4.7	0.00707
US National	4 wk ahead	Bin	percent	4.7	4.8	0.006954999999999999
US National	4 wk ahead	Bin	percent	4.8	4.9	0.006849
US National	4 wk ahead	Bin	percent	4.9	5	0.006751999999999999
US National	4 wk ahead	Bin	percent	5	5.1	0.006663
US National	4 wk ahead	Bin	percent	5.1	5.2	0.0065829999999999994
US National	4 wk ahead	Bin	percent	5.2	5.3	0.006509999999999999
US National	4 wk ahead	Bin	percent	5.3	5.4	0.006444999999999999
US National	4 wk ahead	Bin	percent	5.4	5.5	0.006388
US National	4 wk ahead	Bin	percent	5.5	5.6	0.006336
US National	4 wk ahead	Bin	percent	5.6	5.7	0.006291
US National	4 wk ahead	Bin	percent	5.7	5.8	0.006251
US National	4 wk ahead	Bin	percent	5.8	5.9	0.0062169999999999994
US National	4 wk ahead	Bin	percent	5.9	6	0.006186
US National	4 wk ahead	Bin	percent	6	6.1	0.0061589999999999995
US National	4 wk ahead	Bin	percent	6.1	6.2	0.006135
US National	4 wk ahead	Bin	percent	6.2	6.3	0.006114
US National	4 wk ahead	Bin	percent	6.3	6.4	0.006094
US National	4 wk ahead	Bin	percent	6.4	6.5	0.006076
US National	4 wk ahead	Bin	percent	6.5	6.6	0.006059
US National	4 wk ahead	Bin	percent	6.6	6.7	0.006042
US National	4 wk ahead	Bin	percent	6.7	6.8	0.006025
US National	4 wk ahead	Bin	percent	6.8	6.9	0.006006999999999999
US National	4 wk ahead	Bin	percent	6.9	7	0.005987999999999999
US National	4 wk ahead	Bin	percent	7	7.1	0.005967999999999999
US National	4 wk ahead	Bin	percent	7.1	7.2	0.005946
US National	4 wk ahead	Bin	percent	7.2	7.3	0.005921999999999999
US National	4 wk ahead	Bin	percent	7.3	7.4	0.005895999999999999
US National	4 wk ahead	Bin	percent	7.4	7.5	0.005867
US National	4 wk ahead	Bin	percent	7.5	7.6	0.005835
US National	4 wk ahead	Bin	percent	7.6	7.7	0.005801
US National	4 wk ahead	Bin	percent	7.7	7.8	0.005763
US National	4 wk ahead	Bin	percent	7.8	7.9	0.005723
US National	4 wk ahead	Bin	percent	7.9	8	0.00568
US National	4 wk ahead	Bin	percent	8	8.1	0.005633
US National	4 wk ahead	Bin	percent	8.1	8.2	0.0055839999999999996
US National	4 wk ahead	Bin	percent	8.2	8.3	0.005532
US National	4 wk ahead	Bin	percent	8.3	8.4	0.005477
US National	4 wk ahead	Bin	percent	8.4	8.5	0.0054199999999999995
US National	4 wk ahead	Bin	percent	8.5	8.6	0.00536
US National	4 wk ahead	Bin	percent	8.6	8.7	0.005299
US National	4 wk ahead	Bin	percent	8.7	8.8	0.005235
US National	4 wk ahead	Bin	percent	8.8	8.9	0.00517
US National	4 wk ahead	Bin	percent	8.9	9	0.005103
US National	4 wk ahead	Bin	percent	9	9.1	0.005036
US National	4 wk ahead	Bin	percent	9.1	9.2	0.004967
US National	4 wk ahead	Bin	percent	9.2	9.3	0.004898
US National	4 wk ahead	Bin	percent	9.3	9.4	0.004829
US National	4 wk ahead	Bin	percent	9.4	9.5	0.004759
US National	4 wk ahead	Bin	percent	9.5	9.6	0.00469
US National	4 wk ahead	Bin	percent	9.6	9.7	0.004621999999999999
US National	4 wk ahead	Bin	percent	9.7	9.8	0.004554
US National	4 wk ahead	Bin	percent	9.8	9.9	0.004488
US National	4 wk ahead	Bin	percent	9.9	10	0.004423
US National	4 wk ahead	Bin	percent	10	10.1	0.004359
US National	4 wk ahead	Bin	percent	10.1	10.2	0.004297
US National	4 wk ahead	Bin	percent	10.2	10.3	0.0042369999999999994
US National	4 wk ahead	Bin	percent	10.3	10.4	0.0041789999999999996
US National	4 wk ahead	Bin	percent	10.4	10.5	0.004123
US National	4 wk ahead	Bin	percent	10.5	10.6	0.00407
US National	4 wk ahead	Bin	percent	10.6	10.7	0.004019
US National	4 wk ahead	Bin	percent	10.7	10.8	0.003971
US National	4 wk ahead	Bin	percent	10.8	10.9	0.003926
US National	4 wk ahead	Bin	percent	10.9	11	0.0038829999999999997
US National	4 wk ahead	Bin	percent	11	11.1	0.0038429999999999996
US National	4 wk ahead	Bin	percent	11.1	11.2	0.0038069999999999996
US National	4 wk ahead	Bin	percent	11.2	11.3	0.003773
US National	4 wk ahead	Bin	percent	11.3	11.4	0.0037419999999999997
US National	4 wk ahead	Bin	percent	11.4	11.5	0.003714
US National	4 wk ahead	Bin	percent	11.5	11.6	0.003689
US National	4 wk ahead	Bin	percent	11.6	11.7	0.0036669999999999997
US National	4 wk ahead	Bin	percent	11.7	11.8	0.0036469999999999996
US National	4 wk ahead	Bin	percent	11.8	11.9	0.00363
US National	4 wk ahead	Bin	percent	11.9	12	0.003616
US National	4 wk ahead	Bin	percent	12	12.1	0.003603
US National	4 wk ahead	Bin	percent	12.1	12.2	0.003594
US National	4 wk ahead	Bin	percent	12.2	12.3	0.0035849999999999996
US National	4 wk ahead	Bin	percent	12.3	12.4	0.0035789999999999997
US National	4 wk ahead	Bin	percent	12.4	12.5	0.003574
US National	4 wk ahead	Bin	percent	12.5	12.6	0.003571
US National	4 wk ahead	Bin	percent	12.6	12.7	0.003568
US National	4 wk ahead	Bin	percent	12.7	12.8	0.0035659999999999997
US National	4 wk ahead	Bin	percent	12.8	12.9	0.003564
US National	4 wk ahead	Bin	percent	12.9	13	0.0035619999999999996
US National	4 wk ahead	Bin	percent	13	100	0.139824
