# Supplementary material for: Use of daily Internet search query data improves real-time projections of influenza epidemics
Source: J R Soc Interface. 2018 Oct 10;15(147):20180220. doi: 10.1098/rsif.2018.0220 (PMC6228485; doi:10.1098/rsif.2018.0220)
Supplement: Computer code and results [file rsif20180220supp3.gz › Code-and-results/mss-15-wikiWEEK/8-33_paramrep.txt]

{"LL"	{34.89493396796801	94.47151961916049	197.06388560038062	273.96199291516155}}
{"DD"	{3.7487026342537453	4.926773596415771	6.124545471876644	6.65558209970896}}
{"R0max"	{1.620112926963352	2.5593777349992948	3.2463286241241005	3.6568389850764826}}
{"R0min"	{0.8961357982716237	1.0070008504992358	1.110353480700468	1.158510116541128}}
{"Inf"	{755.1968819195642	1028.0933273172052	1285.0408253747103	1410.8782195768158}}
{"Sus"	{43442.850234934805	51510.24888461549	69619.4893713348	88113.06831652549}}
{"R0(t)"	{1.1639278193084623	1.2737214812287327	1.4456188440745654	1.5331345870805095}}
{"Reff"	{0.5729961356619537	0.6955557364011542	0.956899999196756	1.1807200615395106}}
