# Supplementary material for: Use of daily Internet search query data improves real-time projections of influenza epidemics
Source: J R Soc Interface. 2018 Oct 10;15(147):20180220. doi: 10.1098/rsif.2018.0220 (PMC6228485; doi:10.1098/rsif.2018.0220)
Supplement: Computer code and results [file rsif20180220supp3.gz › Code-and-results/mss-15-wikiWEEK/2012-EW21.csv]

Location	Target	Type	Unit	Bin_start_incl	Bin_end_notincl	Value
US National	1 wk ahead	Point	percent	NA	NA	1.2
US National	1 wk ahead	Bin	percent	0	0,1	0.
US National	1 wk ahead	Bin	percent	0,1	0,2	2.e-6
US National	1 wk ahead	Bin	percent	0,2	0,3	0.00010899999999999999
US National	1 wk ahead	Bin	percent	0,3	0,4	0.001746
US National	1 wk ahead	Bin	percent	0,4	0,5	0.0091
US National	1 wk ahead	Bin	percent	0,5	0,6	0.01935
US National	1 wk ahead	Bin	percent	0,6	0,7	0.028526
US National	1 wk ahead	Bin	percent	0,7	0,8	0.039617
US National	1 wk ahead	Bin	percent	0,8	0,9	0.047972
US National	1 wk ahead	Bin	percent	0,9	1	0.053529999999999994
US National	1 wk ahead	Bin	percent	1	1,1	0.07646
US National	1 wk ahead	Bin	percent	1,1	1,2	0.134451
US National	1 wk ahead	Bin	percent	1,2	1,3	0.170125
US National	1 wk ahead	Bin	percent	1,3	1,4	0.134817
US National	1 wk ahead	Bin	percent	1,4	1,5	0.08426299999999999
US National	1 wk ahead	Bin	percent	1,5	1,6	0.056511
US National	1 wk ahead	Bin	percent	1,6	1,7	0.044836999999999995
US National	1 wk ahead	Bin	percent	1,7	1,8	0.032195999999999995
US National	1 wk ahead	Bin	percent	1,8	1,9	0.027951
US National	1 wk ahead	Bin	percent	1,9	2	0.017915999999999998
US National	1 wk ahead	Bin	percent	2	2,1	0.005226
US National	1 wk ahead	Bin	percent	2,1	2,2	0.000565
US National	1 wk ahead	Bin	percent	2,2	2,3	0.000019999999999999998
US National	1 wk ahead	Bin	percent	2,3	2,4	2.e-6
US National	1 wk ahead	Bin	percent	2,4	2,5	0.000098
US National	1 wk ahead	Bin	percent	2,5	2,6	0.001266
US National	1 wk ahead	Bin	percent	2,6	2,7	0.004933
US National	1 wk ahead	Bin	percent	2,7	2,8	0.005934999999999999
US National	1 wk ahead	Bin	percent	2,8	2,9	0.002212
US National	1 wk ahead	Bin	percent	2,9	3	0.000251
US National	1 wk ahead	Bin	percent	3	3,1	9.e-6
US National	1 wk ahead	Bin	percent	3,1	3,2	0.
US National	1 wk ahead	Bin	percent	3,2	3,3	0.
US National	1 wk ahead	Bin	percent	3,3	3,4	0.
US National	1 wk ahead	Bin	percent	3,4	3,5	0.
US National	1 wk ahead	Bin	percent	3,5	3,6	0.
US National	1 wk ahead	Bin	percent	3,6	3,7	0.
US National	1 wk ahead	Bin	percent	3,7	3,8	0.
US National	1 wk ahead	Bin	percent	3,8	3,9	0.
US National	1 wk ahead	Bin	percent	3,9	4	0.
US National	1 wk ahead	Bin	percent	4	4,1	0.
US National	1 wk ahead	Bin	percent	4,1	4,2	0.
US National	1 wk ahead	Bin	percent	4,2	4,3	0.
US National	1 wk ahead	Bin	percent	4,3	4,4	0.
US National	1 wk ahead	Bin	percent	4,4	4,5	0.
US National	1 wk ahead	Bin	percent	4,5	4,6	0.
US National	1 wk ahead	Bin	percent	4,6	4,7	0.
US National	1 wk ahead	Bin	percent	4,7	4,8	0.
US National	1 wk ahead	Bin	percent	4,8	4,9	0.
US National	1 wk ahead	Bin	percent	4,9	5	0.
US National	1 wk ahead	Bin	percent	5	5,1	0.
US National	1 wk ahead	Bin	percent	5,1	5,2	0.
US National	1 wk ahead	Bin	percent	5,2	5,3	0.
US National	1 wk ahead	Bin	percent	5,3	5,4	0.
US National	1 wk ahead	Bin	percent	5,4	5,5	0.
US National	1 wk ahead	Bin	percent	5,5	5,6	0.
US National	1 wk ahead	Bin	percent	5,6	5,7	0.
US National	1 wk ahead	Bin	percent	5,7	5,8	0.
US National	1 wk ahead	Bin	percent	5,8	5,9	0.
US National	1 wk ahead	Bin	percent	5,9	6	0.
US National	1 wk ahead	Bin	percent	6	6,1	0.
US National	1 wk ahead	Bin	percent	6,1	6,2	0.
US National	1 wk ahead	Bin	percent	6,2	6,3	0.
US National	1 wk ahead	Bin	percent	6,3	6,4	0.
US National	1 wk ahead	Bin	percent	6,4	6,5	0.
US National	1 wk ahead	Bin	percent	6,5	6,6	0.
US National	1 wk ahead	Bin	percent	6,6	6,7	0.
US National	1 wk ahead	Bin	percent	6,7	6,8	0.
US National	1 wk ahead	Bin	percent	6,8	6,9	0.
US National	1 wk ahead	Bin	percent	6,9	7	0.
US National	1 wk ahead	Bin	percent	7	7,1	0.
US National	1 wk ahead	Bin	percent	7,1	7,2	0.
US National	1 wk ahead	Bin	percent	7,2	7,3	0.
US National	1 wk ahead	Bin	percent	7,3	7,4	0.
US National	1 wk ahead	Bin	percent	7,4	7,5	0.
US National	1 wk ahead	Bin	percent	7,5	7,6	0.
US National	1 wk ahead	Bin	percent	7,6	7,7	0.
US National	1 wk ahead	Bin	percent	7,7	7,8	0.
US National	1 wk ahead	Bin	percent	7,8	7,9	0.
US National	1 wk ahead	Bin	percent	7,9	8	0.
US National	1 wk ahead	Bin	percent	8	8,1	0.
US National	1 wk ahead	Bin	percent	8,1	8,2	0.
US National	1 wk ahead	Bin	percent	8,2	8,3	0.
US National	1 wk ahead	Bin	percent	8,3	8,4	0.
US National	1 wk ahead	Bin	percent	8,4	8,5	0.
US National	1 wk ahead	Bin	percent	8,5	8,6	0.
US National	1 wk ahead	Bin	percent	8,6	8,7	0.
US National	1 wk ahead	Bin	percent	8,7	8,8	0.
US National	1 wk ahead	Bin	percent	8,8	8,9	0.
US National	1 wk ahead	Bin	percent	8,9	9	0.
US National	1 wk ahead	Bin	percent	9	9,1	0.
US National	1 wk ahead	Bin	percent	9,1	9,2	0.
US National	1 wk ahead	Bin	percent	9,2	9,3	0.
US National	1 wk ahead	Bin	percent	9,3	9,4	0.
US National	1 wk ahead	Bin	percent	9,4	9,5	0.
US National	1 wk ahead	Bin	percent	9,5	9,6	0.
US National	1 wk ahead	Bin	percent	9,6	9,7	0.
US National	1 wk ahead	Bin	percent	9,7	9,8	0.
US National	1 wk ahead	Bin	percent	9,8	9,9	0.
US National	1 wk ahead	Bin	percent	9,9	10	0.
US National	1 wk ahead	Bin	percent	10	10,1	0.
US National	1 wk ahead	Bin	percent	10,1	10,2	0.
US National	1 wk ahead	Bin	percent	10,2	10,3	0.
US National	1 wk ahead	Bin	percent	10,3	10,4	0.
US National	1 wk ahead	Bin	percent	10,4	10,5	0.
US National	1 wk ahead	Bin	percent	10,5	10,6	0.
US National	1 wk ahead	Bin	percent	10,6	10,7	0.
US National	1 wk ahead	Bin	percent	10,7	10,8	0.
US National	1 wk ahead	Bin	percent	10,8	10,9	0.
US National	1 wk ahead	Bin	percent	10,9	11	0.
US National	1 wk ahead	Bin	percent	11	11,1	0.
US National	1 wk ahead	Bin	percent	11,1	11,2	0.
US National	1 wk ahead	Bin	percent	11,2	11,3	0.
US National	1 wk ahead	Bin	percent	11,3	11,4	0.
US National	1 wk ahead	Bin	percent	11,4	11,5	0.
US National	1 wk ahead	Bin	percent	11,5	11,6	0.
US National	1 wk ahead	Bin	percent	11,6	11,7	0.
US National	1 wk ahead	Bin	percent	11,7	11,8	0.
US National	1 wk ahead	Bin	percent	11,8	11,9	0.
US National	1 wk ahead	Bin	percent	11,9	12	0.
US National	1 wk ahead	Bin	percent	12	12,1	0.
US National	1 wk ahead	Bin	percent	12,1	12,2	0.
US National	1 wk ahead	Bin	percent	12,2	12,3	0.
US National	1 wk ahead	Bin	percent	12,3	12,4	0.
US National	1 wk ahead	Bin	percent	12,4	12,5	0.
US National	1 wk ahead	Bin	percent	12,5	12,6	0.
US National	1 wk ahead	Bin	percent	12,6	12,7	0.
US National	1 wk ahead	Bin	percent	12,7	12,8	0.
US National	1 wk ahead	Bin	percent	12,8	12,9	0.
US National	1 wk ahead	Bin	percent	12,9	13	0.
US National	1 wk ahead	Bin	percent	13	100	0.
US National	2 wk ahead	Point	percent	NA	NA	1.1354000000000002
US National	2 wk ahead	Bin	percent	0	0,1	1.e-6
US National	2 wk ahead	Bin	percent	0,1	0,2	0.000014
US National	2 wk ahead	Bin	percent	0,2	0,3	0.000154
US National	2 wk ahead	Bin	percent	0,3	0,4	0.001044
US National	2 wk ahead	Bin	percent	0,4	0,5	0.0047539999999999995
US National	2 wk ahead	Bin	percent	0,5	0,6	0.015691999999999998
US National	2 wk ahead	Bin	percent	0,6	0,7	0.039193
US National	2 wk ahead	Bin	percent	0,7	0,8	0.073959
US National	2 wk ahead	Bin	percent	0,8	0,9	0.10457599999999999
US National	2 wk ahead	Bin	percent	0,9	1	0.115074
US National	2 wk ahead	Bin	percent	1	1,1	0.109292
US National	2 wk ahead	Bin	percent	1,1	1,2	0.098159
US National	2 wk ahead	Bin	percent	1,2	1,3	0.085533
US National	2 wk ahead	Bin	percent	1,3	1,4	0.07528399999999999
US National	2 wk ahead	Bin	percent	1,4	1,5	0.067962
US National	2 wk ahead	Bin	percent	1,5	1,6	0.059074999999999996
US National	2 wk ahead	Bin	percent	1,6	1,7	0.047008999999999995
US National	2 wk ahead	Bin	percent	1,7	1,8	0.034684
US National	2 wk ahead	Bin	percent	1,8	1,9	0.024270999999999997
US National	2 wk ahead	Bin	percent	1,9	2	0.015106999999999999
US National	2 wk ahead	Bin	percent	2	2,1	0.007803
US National	2 wk ahead	Bin	percent	2,1	2,2	0.0044599999999999996
US National	2 wk ahead	Bin	percent	2,2	2,3	0.004201
US National	2 wk ahead	Bin	percent	2,3	2,4	0.004443
US National	2 wk ahead	Bin	percent	2,4	2,5	0.00402
US National	2 wk ahead	Bin	percent	2,5	2,6	0.0027069999999999998
US National	2 wk ahead	Bin	percent	2,6	2,7	0.001175
US National	2 wk ahead	Bin	percent	2,7	2,8	0.00030199999999999997
US National	2 wk ahead	Bin	percent	2,8	2,9	0.000044999999999999996
US National	2 wk ahead	Bin	percent	2,9	3	4.e-6
US National	2 wk ahead	Bin	percent	3	3,1	0.
US National	2 wk ahead	Bin	percent	3,1	3,2	0.
US National	2 wk ahead	Bin	percent	3,2	3,3	0.
US National	2 wk ahead	Bin	percent	3,3	3,4	0.
US National	2 wk ahead	Bin	percent	3,4	3,5	0.
US National	2 wk ahead	Bin	percent	3,5	3,6	0.
US National	2 wk ahead	Bin	percent	3,6	3,7	0.
US National	2 wk ahead	Bin	percent	3,7	3,8	0.
US National	2 wk ahead	Bin	percent	3,8	3,9	0.
US National	2 wk ahead	Bin	percent	3,9	4	0.
US National	2 wk ahead	Bin	percent	4	4,1	0.
US National	2 wk ahead	Bin	percent	4,1	4,2	0.
US National	2 wk ahead	Bin	percent	4,2	4,3	0.
US National	2 wk ahead	Bin	percent	4,3	4,4	0.
US National	2 wk ahead	Bin	percent	4,4	4,5	0.
US National	2 wk ahead	Bin	percent	4,5	4,6	0.
US National	2 wk ahead	Bin	percent	4,6	4,7	0.
US National	2 wk ahead	Bin	percent	4,7	4,8	0.
US National	2 wk ahead	Bin	percent	4,8	4,9	0.
US National	2 wk ahead	Bin	percent	4,9	5	0.
US National	2 wk ahead	Bin	percent	5	5,1	0.
US National	2 wk ahead	Bin	percent	5,1	5,2	0.
US National	2 wk ahead	Bin	percent	5,2	5,3	0.
US National	2 wk ahead	Bin	percent	5,3	5,4	0.
US National	2 wk ahead	Bin	percent	5,4	5,5	0.
US National	2 wk ahead	Bin	percent	5,5	5,6	0.
US National	2 wk ahead	Bin	percent	5,6	5,7	0.
US National	2 wk ahead	Bin	percent	5,7	5,8	0.
US National	2 wk ahead	Bin	percent	5,8	5,9	0.
US National	2 wk ahead	Bin	percent	5,9	6	0.
US National	2 wk ahead	Bin	percent	6	6,1	0.
US National	2 wk ahead	Bin	percent	6,1	6,2	0.
US National	2 wk ahead	Bin	percent	6,2	6,3	0.
US National	2 wk ahead	Bin	percent	6,3	6,4	0.
US National	2 wk ahead	Bin	percent	6,4	6,5	0.
US National	2 wk ahead	Bin	percent	6,5	6,6	0.
US National	2 wk ahead	Bin	percent	6,6	6,7	0.
US National	2 wk ahead	Bin	percent	6,7	6,8	0.
US National	2 wk ahead	Bin	percent	6,8	6,9	0.
US National	2 wk ahead	Bin	percent	6,9	7	0.
US National	2 wk ahead	Bin	percent	7	7,1	0.
US National	2 wk ahead	Bin	percent	7,1	7,2	0.
US National	2 wk ahead	Bin	percent	7,2	7,3	0.
US National	2 wk ahead	Bin	percent	7,3	7,4	0.
US National	2 wk ahead	Bin	percent	7,4	7,5	0.
US National	2 wk ahead	Bin	percent	7,5	7,6	0.
US National	2 wk ahead	Bin	percent	7,6	7,7	0.
US National	2 wk ahead	Bin	percent	7,7	7,8	0.
US National	2 wk ahead	Bin	percent	7,8	7,9	0.
US National	2 wk ahead	Bin	percent	7,9	8	0.
US National	2 wk ahead	Bin	percent	8	8,1	0.
US National	2 wk ahead	Bin	percent	8,1	8,2	0.
US National	2 wk ahead	Bin	percent	8,2	8,3	0.
US National	2 wk ahead	Bin	percent	8,3	8,4	0.
US National	2 wk ahead	Bin	percent	8,4	8,5	0.
US National	2 wk ahead	Bin	percent	8,5	8,6	0.
US National	2 wk ahead	Bin	percent	8,6	8,7	0.
US National	2 wk ahead	Bin	percent	8,7	8,8	0.
US National	2 wk ahead	Bin	percent	8,8	8,9	0.
US National	2 wk ahead	Bin	percent	8,9	9	0.
US National	2 wk ahead	Bin	percent	9	9,1	0.
US National	2 wk ahead	Bin	percent	9,1	9,2	0.
US National	2 wk ahead	Bin	percent	9,2	9,3	0.
US National	2 wk ahead	Bin	percent	9,3	9,4	0.
US National	2 wk ahead	Bin	percent	9,4	9,5	0.
US National	2 wk ahead	Bin	percent	9,5	9,6	0.
US National	2 wk ahead	Bin	percent	9,6	9,7	0.
US National	2 wk ahead	Bin	percent	9,7	9,8	0.
US National	2 wk ahead	Bin	percent	9,8	9,9	0.
US National	2 wk ahead	Bin	percent	9,9	10	0.
US National	2 wk ahead	Bin	percent	10	10,1	0.
US National	2 wk ahead	Bin	percent	10,1	10,2	0.
US National	2 wk ahead	Bin	percent	10,2	10,3	0.
US National	2 wk ahead	Bin	percent	10,3	10,4	0.
US National	2 wk ahead	Bin	percent	10,4	10,5	0.
US National	2 wk ahead	Bin	percent	10,5	10,6	0.
US National	2 wk ahead	Bin	percent	10,6	10,7	0.
US National	2 wk ahead	Bin	percent	10,7	10,8	0.
US National	2 wk ahead	Bin	percent	10,8	10,9	0.
US National	2 wk ahead	Bin	percent	10,9	11	0.
US National	2 wk ahead	Bin	percent	11	11,1	0.
US National	2 wk ahead	Bin	percent	11,1	11,2	0.
US National	2 wk ahead	Bin	percent	11,2	11,3	0.
US National	2 wk ahead	Bin	percent	11,3	11,4	0.
US National	2 wk ahead	Bin	percent	11,4	11,5	0.
US National	2 wk ahead	Bin	percent	11,5	11,6	0.
US National	2 wk ahead	Bin	percent	11,6	11,7	0.
US National	2 wk ahead	Bin	percent	11,7	11,8	0.
US National	2 wk ahead	Bin	percent	11,8	11,9	0.
US National	2 wk ahead	Bin	percent	11,9	12	0.
US National	2 wk ahead	Bin	percent	12	12,1	0.
US National	2 wk ahead	Bin	percent	12,1	12,2	0.
US National	2 wk ahead	Bin	percent	12,2	12,3	0.
US National	2 wk ahead	Bin	percent	12,3	12,4	0.
US National	2 wk ahead	Bin	percent	12,4	12,5	0.
US National	2 wk ahead	Bin	percent	12,5	12,6	0.
US National	2 wk ahead	Bin	percent	12,6	12,7	0.
US National	2 wk ahead	Bin	percent	12,7	12,8	0.
US National	2 wk ahead	Bin	percent	12,8	12,9	0.
US National	2 wk ahead	Bin	percent	12,9	13	0.
US National	2 wk ahead	Bin	percent	13	100	0.
US National	3 wk ahead	Point	percent	NA	NA	1.0172
US National	3 wk ahead	Bin	percent	0	0,1	0.0042899999999999995
US National	3 wk ahead	Bin	percent	0,1	0,2	0.009951
US National	3 wk ahead	Bin	percent	0,2	0,3	0.019704
US National	3 wk ahead	Bin	percent	0,3	0,4	0.033628
US National	3 wk ahead	Bin	percent	0,4	0,5	0.049970999999999995
US National	3 wk ahead	Bin	percent	0,5	0,6	0.065361
US National	3 wk ahead	Bin	percent	0,6	0,7	0.07618699999999999
US National	3 wk ahead	Bin	percent	0,7	0,8	0.080315
US National	3 wk ahead	Bin	percent	0,8	0,9	0.077955
US National	3 wk ahead	Bin	percent	0,9	1	0.071196
US National	3 wk ahead	Bin	percent	1	1,1	0.06279
US National	3 wk ahead	Bin	percent	1,1	1,2	0.054986999999999994
US National	3 wk ahead	Bin	percent	1,2	1,3	0.048841999999999997
US National	3 wk ahead	Bin	percent	1,3	1,4	0.044146
US National	3 wk ahead	Bin	percent	1,4	1,5	0.040014999999999995
US National	3 wk ahead	Bin	percent	1,5	1,6	0.03572
US National	3 wk ahead	Bin	percent	1,6	1,7	0.031238
US National	3 wk ahead	Bin	percent	1,7	1,8	0.027195999999999998
US National	3 wk ahead	Bin	percent	1,8	1,9	0.024204999999999997
US National	3 wk ahead	Bin	percent	1,9	2	0.022119
US National	3 wk ahead	Bin	percent	2	2,1	0.020083999999999998
US National	3 wk ahead	Bin	percent	2,1	2,2	0.017429999999999998
US National	3 wk ahead	Bin	percent	2,2	2,3	0.014332999999999999
US National	3 wk ahead	Bin	percent	2,3	2,4	0.011474
US National	3 wk ahead	Bin	percent	2,4	2,5	0.009264
US National	3 wk ahead	Bin	percent	2,5	2,6	0.007594
US National	3 wk ahead	Bin	percent	2,6	2,7	0.006175
US National	3 wk ahead	Bin	percent	2,7	2,8	0.0048519999999999995
US National	3 wk ahead	Bin	percent	2,8	2,9	0.003616
US National	3 wk ahead	Bin	percent	2,9	3	0.002518
US National	3 wk ahead	Bin	percent	3	3,1	0.001656
US National	3 wk ahead	Bin	percent	3,1	3,2	0.0011639999999999999
US National	3 wk ahead	Bin	percent	3,2	3,3	0.001111
US National	3 wk ahead	Bin	percent	3,3	3,4	0.001398
US National	3 wk ahead	Bin	percent	3,4	3,5	0.0017519999999999999
US National	3 wk ahead	Bin	percent	3,5	3,6	0.001875
US National	3 wk ahead	Bin	percent	3,6	3,7	0.001646
US National	3 wk ahead	Bin	percent	3,7	3,8	0.001205
US National	3 wk ahead	Bin	percent	3,8	3,9	0.000829
US National	3 wk ahead	Bin	percent	3,9	4	0.0007379999999999999
US National	3 wk ahead	Bin	percent	4	4,1	0.0009839999999999998
US National	3 wk ahead	Bin	percent	4,1	4,2	0.001426
US National	3 wk ahead	Bin	percent	4,2	4,3	0.0017929999999999999
US National	3 wk ahead	Bin	percent	4,3	4,4	0.0018399999999999998
US National	3 wk ahead	Bin	percent	4,4	4,5	0.0015229999999999998
US National	3 wk ahead	Bin	percent	4,5	4,6	0.001015
US National	3 wk ahead	Bin	percent	4,6	4,7	0.000544
US National	3 wk ahead	Bin	percent	4,7	4,8	0.000235
US National	3 wk ahead	Bin	percent	4,8	4,9	0.00008099999999999999
US National	3 wk ahead	Bin	percent	4,9	5	0.000023
US National	3 wk ahead	Bin	percent	5	5,1	4.9999999999999996e-6
US National	3 wk ahead	Bin	percent	5,1	5,2	1.e-6
US National	3 wk ahead	Bin	percent	5,2	5,3	0.
US National	3 wk ahead	Bin	percent	5,3	5,4	0.
US National	3 wk ahead	Bin	percent	5,4	5,5	0.
US National	3 wk ahead	Bin	percent	5,5	5,6	0.
US National	3 wk ahead	Bin	percent	5,6	5,7	0.
US National	3 wk ahead	Bin	percent	5,7	5,8	0.
US National	3 wk ahead	Bin	percent	5,8	5,9	0.
US National	3 wk ahead	Bin	percent	5,9	6	0.
US National	3 wk ahead	Bin	percent	6	6,1	0.
US National	3 wk ahead	Bin	percent	6,1	6,2	0.
US National	3 wk ahead	Bin	percent	6,2	6,3	0.
US National	3 wk ahead	Bin	percent	6,3	6,4	0.
US National	3 wk ahead	Bin	percent	6,4	6,5	0.
US National	3 wk ahead	Bin	percent	6,5	6,6	0.
US National	3 wk ahead	Bin	percent	6,6	6,7	0.
US National	3 wk ahead	Bin	percent	6,7	6,8	0.
US National	3 wk ahead	Bin	percent	6,8	6,9	0.
US National	3 wk ahead	Bin	percent	6,9	7	0.
US National	3 wk ahead	Bin	percent	7	7,1	0.
US National	3 wk ahead	Bin	percent	7,1	7,2	0.
US National	3 wk ahead	Bin	percent	7,2	7,3	0.
US National	3 wk ahead	Bin	percent	7,3	7,4	0.
US National	3 wk ahead	Bin	percent	7,4	7,5	0.
US National	3 wk ahead	Bin	percent	7,5	7,6	0.
US National	3 wk ahead	Bin	percent	7,6	7,7	0.
US National	3 wk ahead	Bin	percent	7,7	7,8	0.
US National	3 wk ahead	Bin	percent	7,8	7,9	0.
US National	3 wk ahead	Bin	percent	7,9	8	0.
US National	3 wk ahead	Bin	percent	8	8,1	0.
US National	3 wk ahead	Bin	percent	8,1	8,2	0.
US National	3 wk ahead	Bin	percent	8,2	8,3	0.
US National	3 wk ahead	Bin	percent	8,3	8,4	0.
US National	3 wk ahead	Bin	percent	8,4	8,5	0.
US National	3 wk ahead	Bin	percent	8,5	8,6	0.
US National	3 wk ahead	Bin	percent	8,6	8,7	0.
US National	3 wk ahead	Bin	percent	8,7	8,8	0.
US National	3 wk ahead	Bin	percent	8,8	8,9	0.
US National	3 wk ahead	Bin	percent	8,9	9	0.
US National	3 wk ahead	Bin	percent	9	9,1	0.
US National	3 wk ahead	Bin	percent	9,1	9,2	0.
US National	3 wk ahead	Bin	percent	9,2	9,3	0.
US National	3 wk ahead	Bin	percent	9,3	9,4	0.
US National	3 wk ahead	Bin	percent	9,4	9,5	0.
US National	3 wk ahead	Bin	percent	9,5	9,6	0.
US National	3 wk ahead	Bin	percent	9,6	9,7	0.
US National	3 wk ahead	Bin	percent	9,7	9,8	0.
US National	3 wk ahead	Bin	percent	9,8	9,9	0.
US National	3 wk ahead	Bin	percent	9,9	10	0.
US National	3 wk ahead	Bin	percent	10	10,1	0.
US National	3 wk ahead	Bin	percent	10,1	10,2	0.
US National	3 wk ahead	Bin	percent	10,2	10,3	0.
US National	3 wk ahead	Bin	percent	10,3	10,4	0.
US National	3 wk ahead	Bin	percent	10,4	10,5	0.
US National	3 wk ahead	Bin	percent	10,5	10,6	0.
US National	3 wk ahead	Bin	percent	10,6	10,7	0.
US National	3 wk ahead	Bin	percent	10,7	10,8	0.
US National	3 wk ahead	Bin	percent	10,8	10,9	0.
US National	3 wk ahead	Bin	percent	10,9	11	0.
US National	3 wk ahead	Bin	percent	11	11,1	0.
US National	3 wk ahead	Bin	percent	11,1	11,2	0.
US National	3 wk ahead	Bin	percent	11,2	11,3	0.
US National	3 wk ahead	Bin	percent	11,3	11,4	0.
US National	3 wk ahead	Bin	percent	11,4	11,5	0.
US National	3 wk ahead	Bin	percent	11,5	11,6	0.
US National	3 wk ahead	Bin	percent	11,6	11,7	0.
US National	3 wk ahead	Bin	percent	11,7	11,8	0.
US National	3 wk ahead	Bin	percent	11,8	11,9	0.
US National	3 wk ahead	Bin	percent	11,9	12	0.
US National	3 wk ahead	Bin	percent	12	12,1	0.
US National	3 wk ahead	Bin	percent	12,1	12,2	0.
US National	3 wk ahead	Bin	percent	12,2	12,3	0.
US National	3 wk ahead	Bin	percent	12,3	12,4	0.
US National	3 wk ahead	Bin	percent	12,4	12,5	0.
US National	3 wk ahead	Bin	percent	12,5	12,6	0.
US National	3 wk ahead	Bin	percent	12,6	12,7	0.
US National	3 wk ahead	Bin	percent	12,7	12,8	0.
US National	3 wk ahead	Bin	percent	12,8	12,9	0.
US National	3 wk ahead	Bin	percent	12,9	13	0.
US National	3 wk ahead	Bin	percent	13	100	0.
US National	4 wk ahead	Point	percent	NA	NA	0.9346000000000001
US National	4 wk ahead	Bin	percent	0	0,1	0.021499
US National	4 wk ahead	Bin	percent	0,1	0,2	0.032451
US National	4 wk ahead	Bin	percent	0,2	0,3	0.044509
US National	4 wk ahead	Bin	percent	0,3	0,4	0.055769
US National	4 wk ahead	Bin	percent	0,4	0,5	0.064265
US National	4 wk ahead	Bin	percent	0,5	0,6	0.068688
US National	4 wk ahead	Bin	percent	0,6	0,7	0.068796
US National	4 wk ahead	Bin	percent	0,7	0,8	0.065341
US National	4 wk ahead	Bin	percent	0,8	0,9	0.059612
US National	4 wk ahead	Bin	percent	0,9	1	0.052947
US National	4 wk ahead	Bin	percent	1	1,1	0.046414
US National	4 wk ahead	Bin	percent	1,1	1,2	0.040708
US National	4 wk ahead	Bin	percent	1,2	1,3	0.036143999999999996
US National	4 wk ahead	Bin	percent	1,3	1,4	0.032702999999999996
US National	4 wk ahead	Bin	percent	1,4	1,5	0.030105999999999997
US National	4 wk ahead	Bin	percent	1,5	1,6	0.027946
US National	4 wk ahead	Bin	percent	1,6	1,7	0.025856
US National	4 wk ahead	Bin	percent	1,7	1,8	0.023660999999999998
US National	4 wk ahead	Bin	percent	1,8	1,9	0.02141
US National	4 wk ahead	Bin	percent	1,9	2	0.019273
US National	4 wk ahead	Bin	percent	2	2,1	0.017374
US National	4 wk ahead	Bin	percent	2,1	2,2	0.015695
US National	4 wk ahead	Bin	percent	2,2	2,3	0.014126
US National	4 wk ahead	Bin	percent	2,3	2,4	0.012579
US National	4 wk ahead	Bin	percent	2,4	2,5	0.011058
US National	4 wk ahead	Bin	percent	2,5	2,6	0.009615
US National	4 wk ahead	Bin	percent	2,6	2,7	0.008276
US National	4 wk ahead	Bin	percent	2,7	2,8	0.007016
US National	4 wk ahead	Bin	percent	2,8	2,9	0.005816
US National	4 wk ahead	Bin	percent	2,9	3	0.004723
US National	4 wk ahead	Bin	percent	3	3,1	0.0038339999999999997
US National	4 wk ahead	Bin	percent	3,1	3,2	0.0032229999999999997
US National	4 wk ahead	Bin	percent	3,2	3,3	0.002879
US National	4 wk ahead	Bin	percent	3,3	3,4	0.002714
US National	4 wk ahead	Bin	percent	3,4	3,5	0.0026119999999999997
US National	4 wk ahead	Bin	percent	3,5	3,6	0.002483
US National	4 wk ahead	Bin	percent	3,6	3,7	0.002293
US National	4 wk ahead	Bin	percent	3,7	3,8	0.0020659999999999997
US National	4 wk ahead	Bin	percent	3,8	3,9	0.001865
US National	4 wk ahead	Bin	percent	3,9	4	0.001746
US National	4 wk ahead	Bin	percent	4	4,1	0.001715
US National	4 wk ahead	Bin	percent	4,1	4,2	0.001715
US National	4 wk ahead	Bin	percent	4,2	4,3	0.001668
US National	4 wk ahead	Bin	percent	4,3	4,4	0.0015329999999999999
US National	4 wk ahead	Bin	percent	4,4	4,5	0.001349
US National	4 wk ahead	Bin	percent	4,5	4,6	0.001202
US National	4 wk ahead	Bin	percent	4,6	4,7	0.001173
US National	4 wk ahead	Bin	percent	4,7	4,8	0.001271
US National	4 wk ahead	Bin	percent	4,8	4,9	0.0014269999999999999
US National	4 wk ahead	Bin	percent	4,9	5	0.001526
US National	4 wk ahead	Bin	percent	5	5,1	0.001482
US National	4 wk ahead	Bin	percent	5,1	5,2	0.001277
US National	4 wk ahead	Bin	percent	5,2	5,3	0.0009689999999999999
US National	4 wk ahead	Bin	percent	5,3	5,4	0.0006439999999999999
US National	4 wk ahead	Bin	percent	5,4	5,5	0.000376
US National	4 wk ahead	Bin	percent	5,5	5,6	0.000192
US National	4 wk ahead	Bin	percent	5,6	5,7	0.00008599999999999999
US National	4 wk ahead	Bin	percent	5,7	5,8	0.000036
US National	4 wk ahead	Bin	percent	5,8	5,9	0.000022
US National	4 wk ahead	Bin	percent	5,9	6	0.000034
US National	4 wk ahead	Bin	percent	6	6,1	0.000079
US National	4 wk ahead	Bin	percent	6,1	6,2	0.000178
US National	4 wk ahead	Bin	percent	6,2	6,3	0.00035299999999999996
US National	4 wk ahead	Bin	percent	6,3	6,4	0.000614
US National	4 wk ahead	Bin	percent	6,4	6,5	0.0009339999999999999
US National	4 wk ahead	Bin	percent	6,5	6,6	0.0012439999999999999
US National	4 wk ahead	Bin	percent	6,6	6,7	0.001451
US National	4 wk ahead	Bin	percent	6,7	6,8	0.001481
US National	4 wk ahead	Bin	percent	6,8	6,9	0.001323
US National	4 wk ahead	Bin	percent	6,9	7	0.001035
US National	4 wk ahead	Bin	percent	7	7,1	0.000709
US National	4 wk ahead	Bin	percent	7,1	7,2	0.000425
US National	4 wk ahead	Bin	percent	7,2	7,3	0.000223
US National	4 wk ahead	Bin	percent	7,3	7,4	0.000102
US National	4 wk ahead	Bin	percent	7,4	7,5	0.000041
US National	4 wk ahead	Bin	percent	7,5	7,6	0.000014
US National	4 wk ahead	Bin	percent	7,6	7,7	4.e-6
US National	4 wk ahead	Bin	percent	7,7	7,8	1.e-6
US National	4 wk ahead	Bin	percent	7,8	7,9	0.
US National	4 wk ahead	Bin	percent	7,9	8	0.
US National	4 wk ahead	Bin	percent	8	8,1	0.
US National	4 wk ahead	Bin	percent	8,1	8,2	0.
US National	4 wk ahead	Bin	percent	8,2	8,3	0.
US National	4 wk ahead	Bin	percent	8,3	8,4	0.
US National	4 wk ahead	Bin	percent	8,4	8,5	0.
US National	4 wk ahead	Bin	percent	8,5	8,6	0.
US National	4 wk ahead	Bin	percent	8,6	8,7	0.
US National	4 wk ahead	Bin	percent	8,7	8,8	0.
US National	4 wk ahead	Bin	percent	8,8	8,9	0.
US National	4 wk ahead	Bin	percent	8,9	9	0.
US National	4 wk ahead	Bin	percent	9	9,1	0.
US National	4 wk ahead	Bin	percent	9,1	9,2	0.
US National	4 wk ahead	Bin	percent	9,2	9,3	0.
US National	4 wk ahead	Bin	percent	9,3	9,4	0.
US National	4 wk ahead	Bin	percent	9,4	9,5	0.
US National	4 wk ahead	Bin	percent	9,5	9,6	0.
US National	4 wk ahead	Bin	percent	9,6	9,7	0.
US National	4 wk ahead	Bin	percent	9,7	9,8	0.
US National	4 wk ahead	Bin	percent	9,8	9,9	0.
US National	4 wk ahead	Bin	percent	9,9	10	0.
US National	4 wk ahead	Bin	percent	10	10,1	0.
US National	4 wk ahead	Bin	percent	10,1	10,2	0.
US National	4 wk ahead	Bin	percent	10,2	10,3	0.
US National	4 wk ahead	Bin	percent	10,3	10,4	0.
US National	4 wk ahead	Bin	percent	10,4	10,5	0.
US National	4 wk ahead	Bin	percent	10,5	10,6	0.
US National	4 wk ahead	Bin	percent	10,6	10,7	0.
US National	4 wk ahead	Bin	percent	10,7	10,8	0.
US National	4 wk ahead	Bin	percent	10,8	10,9	0.
US National	4 wk ahead	Bin	percent	10,9	11	0.
US National	4 wk ahead	Bin	percent	11	11,1	0.
US National	4 wk ahead	Bin	percent	11,1	11,2	0.
US National	4 wk ahead	Bin	percent	11,2	11,3	0.
US National	4 wk ahead	Bin	percent	11,3	11,4	0.
US National	4 wk ahead	Bin	percent	11,4	11,5	0.
US National	4 wk ahead	Bin	percent	11,5	11,6	0.
US National	4 wk ahead	Bin	percent	11,6	11,7	0.
US National	4 wk ahead	Bin	percent	11,7	11,8	0.
US National	4 wk ahead	Bin	percent	11,8	11,9	0.
US National	4 wk ahead	Bin	percent	11,9	12	0.
US National	4 wk ahead	Bin	percent	12	12,1	0.
US National	4 wk ahead	Bin	percent	12,1	12,2	0.
US National	4 wk ahead	Bin	percent	12,2	12,3	0.
US National	4 wk ahead	Bin	percent	12,3	12,4	0.
US National	4 wk ahead	Bin	percent	12,4	12,5	0.
US National	4 wk ahead	Bin	percent	12,5	12,6	0.
US National	4 wk ahead	Bin	percent	12,6	12,7	0.
US National	4 wk ahead	Bin	percent	12,7	12,8	0.
US National	4 wk ahead	Bin	percent	12,8	12,9	0.
US National	4 wk ahead	Bin	percent	12,9	13	0.
US National	4 wk ahead	Bin	percent	13	100	0.
