# Supplementary material for: Use of daily Internet search query data improves real-time projections of influenza epidemics
Source: J R Soc Interface. 2018 Oct 10;15(147):20180220. doi: 10.1098/rsif.2018.0220 (PMC6228485; doi:10.1098/rsif.2018.0220)
Supplement: Computer code and results [file rsif20180220supp3.gz › Code-and-results/mss-15-wikiWEEK/2013-EW10.csv]

Location	Target	Type	Unit	Bin_start_incl	Bin_end_notincl	Value
US National	1 wk ahead	Point	percent	NA	NA	2.5
US National	1 wk ahead	Bin	percent	0	0,1	0.
US National	1 wk ahead	Bin	percent	0,1	0,2	0.
US National	1 wk ahead	Bin	percent	0,2	0,3	0.
US National	1 wk ahead	Bin	percent	0,3	0,4	0.
US National	1 wk ahead	Bin	percent	0,4	0,5	0.
US National	1 wk ahead	Bin	percent	0,5	0,6	0.
US National	1 wk ahead	Bin	percent	0,6	0,7	0.
US National	1 wk ahead	Bin	percent	0,7	0,8	0.
US National	1 wk ahead	Bin	percent	0,8	0,9	0.
US National	1 wk ahead	Bin	percent	0,9	1	0.
US National	1 wk ahead	Bin	percent	1	1,1	0.
US National	1 wk ahead	Bin	percent	1,1	1,2	0.
US National	1 wk ahead	Bin	percent	1,2	1,3	0.
US National	1 wk ahead	Bin	percent	1,3	1,4	0.
US National	1 wk ahead	Bin	percent	1,4	1,5	0.
US National	1 wk ahead	Bin	percent	1,5	1,6	0.000039
US National	1 wk ahead	Bin	percent	1,6	1,7	0.0014839999999999999
US National	1 wk ahead	Bin	percent	1,7	1,8	0.009151
US National	1 wk ahead	Bin	percent	1,8	1,9	0.01638
US National	1 wk ahead	Bin	percent	1,9	2	0.026928999999999998
US National	1 wk ahead	Bin	percent	2	2,1	0.03406
US National	1 wk ahead	Bin	percent	2,1	2,2	0.043101
US National	1 wk ahead	Bin	percent	2,2	2,3	0.06669599999999999
US National	1 wk ahead	Bin	percent	2,3	2,4	0.11464999999999999
US National	1 wk ahead	Bin	percent	2,4	2,5	0.17427199999999998
US National	1 wk ahead	Bin	percent	2,5	2,6	0.193194
US National	1 wk ahead	Bin	percent	2,6	2,7	0.134832
US National	1 wk ahead	Bin	percent	2,7	2,8	0.06260199999999999
US National	1 wk ahead	Bin	percent	2,8	2,9	0.040215999999999995
US National	1 wk ahead	Bin	percent	2,9	3	0.026369
US National	1 wk ahead	Bin	percent	3	3,1	0.019164
US National	1 wk ahead	Bin	percent	3,1	3,2	0.018587
US National	1 wk ahead	Bin	percent	3,2	3,3	0.007673999999999999
US National	1 wk ahead	Bin	percent	3,3	3,4	0.0007819999999999999
US National	1 wk ahead	Bin	percent	3,4	3,5	0.000014
US National	1 wk ahead	Bin	percent	3,5	3,6	0.
US National	1 wk ahead	Bin	percent	3,6	3,7	0.
US National	1 wk ahead	Bin	percent	3,7	3,8	0.000042999999999999995
US National	1 wk ahead	Bin	percent	3,8	3,9	0.0011849999999999999
US National	1 wk ahead	Bin	percent	3,9	4	0.004911
US National	1 wk ahead	Bin	percent	4	4,1	0.003306
US National	1 wk ahead	Bin	percent	4,1	4,2	0.000352
US National	1 wk ahead	Bin	percent	4,2	4,3	4.9999999999999996e-6
US National	1 wk ahead	Bin	percent	4,3	4,4	0.
US National	1 wk ahead	Bin	percent	4,4	4,5	0.
US National	1 wk ahead	Bin	percent	4,5	4,6	0.
US National	1 wk ahead	Bin	percent	4,6	4,7	0.
US National	1 wk ahead	Bin	percent	4,7	4,8	0.
US National	1 wk ahead	Bin	percent	4,8	4,9	0.
US National	1 wk ahead	Bin	percent	4,9	5	0.
US National	1 wk ahead	Bin	percent	5	5,1	0.
US National	1 wk ahead	Bin	percent	5,1	5,2	0.
US National	1 wk ahead	Bin	percent	5,2	5,3	0.
US National	1 wk ahead	Bin	percent	5,3	5,4	0.
US National	1 wk ahead	Bin	percent	5,4	5,5	0.
US National	1 wk ahead	Bin	percent	5,5	5,6	0.
US National	1 wk ahead	Bin	percent	5,6	5,7	0.
US National	1 wk ahead	Bin	percent	5,7	5,8	0.
US National	1 wk ahead	Bin	percent	5,8	5,9	0.
US National	1 wk ahead	Bin	percent	5,9	6	0.
US National	1 wk ahead	Bin	percent	6	6,1	0.
US National	1 wk ahead	Bin	percent	6,1	6,2	0.
US National	1 wk ahead	Bin	percent	6,2	6,3	0.
US National	1 wk ahead	Bin	percent	6,3	6,4	0.
US National	1 wk ahead	Bin	percent	6,4	6,5	0.
US National	1 wk ahead	Bin	percent	6,5	6,6	0.
US National	1 wk ahead	Bin	percent	6,6	6,7	0.
US National	1 wk ahead	Bin	percent	6,7	6,8	0.
US National	1 wk ahead	Bin	percent	6,8	6,9	0.
US National	1 wk ahead	Bin	percent	6,9	7	0.
US National	1 wk ahead	Bin	percent	7	7,1	0.
US National	1 wk ahead	Bin	percent	7,1	7,2	0.
US National	1 wk ahead	Bin	percent	7,2	7,3	0.
US National	1 wk ahead	Bin	percent	7,3	7,4	0.
US National	1 wk ahead	Bin	percent	7,4	7,5	0.
US National	1 wk ahead	Bin	percent	7,5	7,6	0.
US National	1 wk ahead	Bin	percent	7,6	7,7	0.
US National	1 wk ahead	Bin	percent	7,7	7,8	0.
US National	1 wk ahead	Bin	percent	7,8	7,9	0.
US National	1 wk ahead	Bin	percent	7,9	8	0.
US National	1 wk ahead	Bin	percent	8	8,1	0.
US National	1 wk ahead	Bin	percent	8,1	8,2	0.
US National	1 wk ahead	Bin	percent	8,2	8,3	0.
US National	1 wk ahead	Bin	percent	8,3	8,4	0.
US National	1 wk ahead	Bin	percent	8,4	8,5	0.
US National	1 wk ahead	Bin	percent	8,5	8,6	0.
US National	1 wk ahead	Bin	percent	8,6	8,7	0.
US National	1 wk ahead	Bin	percent	8,7	8,8	0.
US National	1 wk ahead	Bin	percent	8,8	8,9	0.
US National	1 wk ahead	Bin	percent	8,9	9	0.
US National	1 wk ahead	Bin	percent	9	9,1	0.
US National	1 wk ahead	Bin	percent	9,1	9,2	0.
US National	1 wk ahead	Bin	percent	9,2	9,3	0.
US National	1 wk ahead	Bin	percent	9,3	9,4	0.
US National	1 wk ahead	Bin	percent	9,4	9,5	0.
US National	1 wk ahead	Bin	percent	9,5	9,6	0.
US National	1 wk ahead	Bin	percent	9,6	9,7	0.
US National	1 wk ahead	Bin	percent	9,7	9,8	0.
US National	1 wk ahead	Bin	percent	9,8	9,9	0.
US National	1 wk ahead	Bin	percent	9,9	10	0.
US National	1 wk ahead	Bin	percent	10	10,1	0.
US National	1 wk ahead	Bin	percent	10,1	10,2	0.
US National	1 wk ahead	Bin	percent	10,2	10,3	0.
US National	1 wk ahead	Bin	percent	10,3	10,4	0.
US National	1 wk ahead	Bin	percent	10,4	10,5	0.
US National	1 wk ahead	Bin	percent	10,5	10,6	0.
US National	1 wk ahead	Bin	percent	10,6	10,7	0.
US National	1 wk ahead	Bin	percent	10,7	10,8	0.
US National	1 wk ahead	Bin	percent	10,8	10,9	0.
US National	1 wk ahead	Bin	percent	10,9	11	0.
US National	1 wk ahead	Bin	percent	11	11,1	0.
US National	1 wk ahead	Bin	percent	11,1	11,2	0.
US National	1 wk ahead	Bin	percent	11,2	11,3	0.
US National	1 wk ahead	Bin	percent	11,3	11,4	0.
US National	1 wk ahead	Bin	percent	11,4	11,5	0.
US National	1 wk ahead	Bin	percent	11,5	11,6	0.
US National	1 wk ahead	Bin	percent	11,6	11,7	0.
US National	1 wk ahead	Bin	percent	11,7	11,8	0.
US National	1 wk ahead	Bin	percent	11,8	11,9	0.
US National	1 wk ahead	Bin	percent	11,9	12	0.
US National	1 wk ahead	Bin	percent	12	12,1	0.
US National	1 wk ahead	Bin	percent	12,1	12,2	0.
US National	1 wk ahead	Bin	percent	12,2	12,3	0.
US National	1 wk ahead	Bin	percent	12,3	12,4	0.
US National	1 wk ahead	Bin	percent	12,4	12,5	0.
US National	1 wk ahead	Bin	percent	12,5	12,6	0.
US National	1 wk ahead	Bin	percent	12,6	12,7	0.
US National	1 wk ahead	Bin	percent	12,7	12,8	0.
US National	1 wk ahead	Bin	percent	12,8	12,9	0.
US National	1 wk ahead	Bin	percent	12,9	13	0.
US National	1 wk ahead	Bin	percent	13	100	0.
US National	2 wk ahead	Point	percent	NA	NA	2.4412000000000003
US National	2 wk ahead	Bin	percent	0	0,1	0.000048
US National	2 wk ahead	Bin	percent	0,1	0,2	0.000106
US National	2 wk ahead	Bin	percent	0,2	0,3	0.00021899999999999998
US National	2 wk ahead	Bin	percent	0,3	0,4	0.000426
US National	2 wk ahead	Bin	percent	0,4	0,5	0.000775
US National	2 wk ahead	Bin	percent	0,5	0,6	0.001331
US National	2 wk ahead	Bin	percent	0,6	0,7	0.002163
US National	2 wk ahead	Bin	percent	0,7	0,8	0.003346
US National	2 wk ahead	Bin	percent	0,8	0,9	0.004959
US National	2 wk ahead	Bin	percent	0,9	1	0.007083
US National	2 wk ahead	Bin	percent	1	1,1	0.009807999999999999
US National	2 wk ahead	Bin	percent	1,1	1,2	0.013205999999999999
US National	2 wk ahead	Bin	percent	1,2	1,3	0.017313
US National	2 wk ahead	Bin	percent	1,3	1,4	0.02207
US National	2 wk ahead	Bin	percent	1,4	1,5	0.027277
US National	2 wk ahead	Bin	percent	1,5	1,6	0.032584999999999996
US National	2 wk ahead	Bin	percent	1,6	1,7	0.037523999999999995
US National	2 wk ahead	Bin	percent	1,7	1,8	0.041597999999999996
US National	2 wk ahead	Bin	percent	1,8	1,9	0.044405
US National	2 wk ahead	Bin	percent	1,9	2	0.045742
US National	2 wk ahead	Bin	percent	2	2,1	0.045645
US National	2 wk ahead	Bin	percent	2,1	2,2	0.044379999999999996
US National	2 wk ahead	Bin	percent	2,2	2,3	0.042336
US National	2 wk ahead	Bin	percent	2,3	2,4	0.039925999999999996
US National	2 wk ahead	Bin	percent	2,4	2,5	0.037479
US National	2 wk ahead	Bin	percent	2,5	2,6	0.035183
US National	2 wk ahead	Bin	percent	2,6	2,7	0.033087
US National	2 wk ahead	Bin	percent	2,7	2,8	0.031132999999999997
US National	2 wk ahead	Bin	percent	2,8	2,9	0.029223
US National	2 wk ahead	Bin	percent	2,9	3	0.027263
US National	2 wk ahead	Bin	percent	3	3,1	0.025199
US National	2 wk ahead	Bin	percent	3,1	3,2	0.023021999999999997
US National	2 wk ahead	Bin	percent	3,2	3,3	0.020763
US National	2 wk ahead	Bin	percent	3,3	3,4	0.018484999999999998
US National	2 wk ahead	Bin	percent	3,4	3,5	0.016269
US National	2 wk ahead	Bin	percent	3,5	3,6	0.014211
US National	2 wk ahead	Bin	percent	3,6	3,7	0.012395999999999999
US National	2 wk ahead	Bin	percent	3,7	3,8	0.010886999999999999
US National	2 wk ahead	Bin	percent	3,8	3,9	0.009701
US National	2 wk ahead	Bin	percent	3,9	4	0.008803
US National	2 wk ahead	Bin	percent	4	4,1	0.00812
US National	2 wk ahead	Bin	percent	4,1	4,2	0.0075569999999999995
US National	2 wk ahead	Bin	percent	4,2	4,3	0.007026999999999999
US National	2 wk ahead	Bin	percent	4,3	4,4	0.006474
US National	2 wk ahead	Bin	percent	4,4	4,5	0.0058779999999999995
US National	2 wk ahead	Bin	percent	4,5	4,6	0.0052499999999999995
US National	2 wk ahead	Bin	percent	4,6	4,7	0.0046289999999999994
US National	2 wk ahead	Bin	percent	4,7	4,8	0.0040609999999999995
US National	2 wk ahead	Bin	percent	4,8	4,9	0.003591
US National	2 wk ahead	Bin	percent	4,9	5	0.0032559999999999998
US National	2 wk ahead	Bin	percent	5	5,1	0.003081
US National	2 wk ahead	Bin	percent	5,1	5,2	0.0030819999999999997
US National	2 wk ahead	Bin	percent	5,2	5,3	0.0032619999999999997
US National	2 wk ahead	Bin	percent	5,3	5,4	0.0036119999999999998
US National	2 wk ahead	Bin	percent	5,4	5,5	0.004103
US National	2 wk ahead	Bin	percent	5,5	5,6	0.00469
US National	2 wk ahead	Bin	percent	5,6	5,7	0.005301
US National	2 wk ahead	Bin	percent	5,7	5,8	0.005849
US National	2 wk ahead	Bin	percent	5,8	5,9	0.006241
US National	2 wk ahead	Bin	percent	5,9	6	0.006397
US National	2 wk ahead	Bin	percent	6	6,1	0.006268999999999999
US National	2 wk ahead	Bin	percent	6,1	6,2	0.005856999999999999
US National	2 wk ahead	Bin	percent	6,2	6,3	0.0052109999999999995
US National	2 wk ahead	Bin	percent	6,3	6,4	0.004429
US National	2 wk ahead	Bin	percent	6,4	6,5	0.003623
US National	2 wk ahead	Bin	percent	6,5	6,6	0.002897
US National	2 wk ahead	Bin	percent	6,6	6,7	0.0023209999999999997
US National	2 wk ahead	Bin	percent	6,7	6,8	0.0019119999999999999
US National	2 wk ahead	Bin	percent	6,8	6,9	0.001648
US National	2 wk ahead	Bin	percent	6,9	7	0.0014789999999999998
US National	2 wk ahead	Bin	percent	7	7,1	0.0013549999999999999
US National	2 wk ahead	Bin	percent	7,1	7,2	0.0012469999999999998
US National	2 wk ahead	Bin	percent	7,2	7,3	0.001148
US National	2 wk ahead	Bin	percent	7,3	7,4	0.00107
US National	2 wk ahead	Bin	percent	7,4	7,5	0.001032
US National	2 wk ahead	Bin	percent	7,5	7,6	0.001042
US National	2 wk ahead	Bin	percent	7,6	7,7	0.0010869999999999999
US National	2 wk ahead	Bin	percent	7,7	7,8	0.001142
US National	2 wk ahead	Bin	percent	7,8	7,9	0.00117
US National	2 wk ahead	Bin	percent	7,9	8	0.001144
US National	2 wk ahead	Bin	percent	8	8,1	0.001052
US National	2 wk ahead	Bin	percent	8,1	8,2	0.0009029999999999999
US National	2 wk ahead	Bin	percent	8,2	8,3	0.0007199999999999999
US National	2 wk ahead	Bin	percent	8,3	8,4	0.0005329999999999999
US National	2 wk ahead	Bin	percent	8,4	8,5	0.000365
US National	2 wk ahead	Bin	percent	8,5	8,6	0.000232
US National	2 wk ahead	Bin	percent	8,6	8,7	0.000136
US National	2 wk ahead	Bin	percent	8,7	8,8	0.000074
US National	2 wk ahead	Bin	percent	8,8	8,9	0.000037
US National	2 wk ahead	Bin	percent	8,9	9	0.000017
US National	2 wk ahead	Bin	percent	9	9,1	7.e-6
US National	2 wk ahead	Bin	percent	9,1	9,2	3.e-6
US National	2 wk ahead	Bin	percent	9,2	9,3	1.e-6
US National	2 wk ahead	Bin	percent	9,3	9,4	0.
US National	2 wk ahead	Bin	percent	9,4	9,5	0.
US National	2 wk ahead	Bin	percent	9,5	9,6	0.
US National	2 wk ahead	Bin	percent	9,6	9,7	0.
US National	2 wk ahead	Bin	percent	9,7	9,8	0.
US National	2 wk ahead	Bin	percent	9,8	9,9	0.
US National	2 wk ahead	Bin	percent	9,9	10	0.
US National	2 wk ahead	Bin	percent	10	10,1	0.
US National	2 wk ahead	Bin	percent	10,1	10,2	0.
US National	2 wk ahead	Bin	percent	10,2	10,3	0.
US National	2 wk ahead	Bin	percent	10,3	10,4	0.
US National	2 wk ahead	Bin	percent	10,4	10,5	0.
US National	2 wk ahead	Bin	percent	10,5	10,6	0.
US National	2 wk ahead	Bin	percent	10,6	10,7	0.
US National	2 wk ahead	Bin	percent	10,7	10,8	0.
US National	2 wk ahead	Bin	percent	10,8	10,9	0.
US National	2 wk ahead	Bin	percent	10,9	11	0.
US National	2 wk ahead	Bin	percent	11	11,1	0.
US National	2 wk ahead	Bin	percent	11,1	11,2	1.e-6
US National	2 wk ahead	Bin	percent	11,2	11,3	3.e-6
US National	2 wk ahead	Bin	percent	11,3	11,4	7.e-6
US National	2 wk ahead	Bin	percent	11,4	11,5	0.000016
US National	2 wk ahead	Bin	percent	11,5	11,6	0.000035
US National	2 wk ahead	Bin	percent	11,6	11,7	0.00007099999999999999
US National	2 wk ahead	Bin	percent	11,7	11,8	0.00013099999999999999
US National	2 wk ahead	Bin	percent	11,8	11,9	0.000224
US National	2 wk ahead	Bin	percent	11,9	12	0.000355
US National	2 wk ahead	Bin	percent	12	12,1	0.00052
US National	2 wk ahead	Bin	percent	12,1	12,2	0.000705
US National	2 wk ahead	Bin	percent	12,2	12,3	0.0008839999999999999
US National	2 wk ahead	Bin	percent	12,3	12,4	0.001027
US National	2 wk ahead	Bin	percent	12,4	12,5	0.001103
US National	2 wk ahead	Bin	percent	12,5	12,6	0.0010969999999999999
US National	2 wk ahead	Bin	percent	12,6	12,7	0.001009
US National	2 wk ahead	Bin	percent	12,7	12,8	0.000859
US National	2 wk ahead	Bin	percent	12,8	12,9	0.000677
US National	2 wk ahead	Bin	percent	12,9	13	0.000494
US National	2 wk ahead	Bin	percent	13	100	0.000781
US National	3 wk ahead	Point	percent	NA	NA	2.169
US National	3 wk ahead	Bin	percent	0	0,1	0.004652
US National	3 wk ahead	Bin	percent	0,1	0,2	0.006137
US National	3 wk ahead	Bin	percent	0,2	0,3	0.007915
US National	3 wk ahead	Bin	percent	0,3	0,4	0.009984999999999999
US National	3 wk ahead	Bin	percent	0,4	0,5	0.012326
US National	3 wk ahead	Bin	percent	0,5	0,6	0.014889999999999999
US National	3 wk ahead	Bin	percent	0,6	0,7	0.017606
US National	3 wk ahead	Bin	percent	0,7	0,8	0.020384
US National	3 wk ahead	Bin	percent	0,8	0,9	0.023112999999999998
US National	3 wk ahead	Bin	percent	0,9	1	0.025679999999999998
US National	3 wk ahead	Bin	percent	1	1,1	0.027971
US National	3 wk ahead	Bin	percent	1,1	1,2	0.029883
US National	3 wk ahead	Bin	percent	1,2	1,3	0.031342999999999996
US National	3 wk ahead	Bin	percent	1,3	1,4	0.032309
US National	3 wk ahead	Bin	percent	1,4	1,5	0.032771
US National	3 wk ahead	Bin	percent	1,5	1,6	0.032755
US National	3 wk ahead	Bin	percent	1,6	1,7	0.032324
US National	3 wk ahead	Bin	percent	1,7	1,8	0.03155
US National	3 wk ahead	Bin	percent	1,8	1,9	0.03052
US National	3 wk ahead	Bin	percent	1,9	2	0.029321
US National	3 wk ahead	Bin	percent	2	2,1	0.028023
US National	3 wk ahead	Bin	percent	2,1	2,2	0.026683
US National	3 wk ahead	Bin	percent	2,2	2,3	0.025338
US National	3 wk ahead	Bin	percent	2,3	2,4	0.024006
US National	3 wk ahead	Bin	percent	2,4	2,5	0.022695999999999997
US National	3 wk ahead	Bin	percent	2,5	2,6	0.021407
US National	3 wk ahead	Bin	percent	2,6	2,7	0.020137
US National	3 wk ahead	Bin	percent	2,7	2,8	0.018888
US National	3 wk ahead	Bin	percent	2,8	2,9	0.017662
US National	3 wk ahead	Bin	percent	2,9	3	0.016468
US National	3 wk ahead	Bin	percent	3	3,1	0.015314
US National	3 wk ahead	Bin	percent	3,1	3,2	0.014209
US National	3 wk ahead	Bin	percent	3,2	3,3	0.013158999999999999
US National	3 wk ahead	Bin	percent	3,3	3,4	0.012164999999999999
US National	3 wk ahead	Bin	percent	3,4	3,5	0.011224999999999999
US National	3 wk ahead	Bin	percent	3,5	3,6	0.010333
US National	3 wk ahead	Bin	percent	3,6	3,7	0.009483
US National	3 wk ahead	Bin	percent	3,7	3,8	0.008667
US National	3 wk ahead	Bin	percent	3,8	3,9	0.007883
US National	3 wk ahead	Bin	percent	3,9	4	0.00713
US National	3 wk ahead	Bin	percent	4	4,1	0.006411999999999999
US National	3 wk ahead	Bin	percent	4,1	4,2	0.005736
US National	3 wk ahead	Bin	percent	4,2	4,3	0.0051129999999999995
US National	3 wk ahead	Bin	percent	4,3	4,4	0.004556
US National	3 wk ahead	Bin	percent	4,4	4,5	0.004076
US National	3 wk ahead	Bin	percent	4,5	4,6	0.0036839999999999998
US National	3 wk ahead	Bin	percent	4,6	4,7	0.0033859999999999997
US National	3 wk ahead	Bin	percent	4,7	4,8	0.0031839999999999998
US National	3 wk ahead	Bin	percent	4,8	4,9	0.003074
US National	3 wk ahead	Bin	percent	4,9	5	0.003045
US National	3 wk ahead	Bin	percent	5	5,1	0.003083
US National	3 wk ahead	Bin	percent	5,1	5,2	0.003168
US National	3 wk ahead	Bin	percent	5,2	5,3	0.003279
US National	3 wk ahead	Bin	percent	5,3	5,4	0.003394
US National	3 wk ahead	Bin	percent	5,4	5,5	0.003493
US National	3 wk ahead	Bin	percent	5,5	5,6	0.003561
US National	3 wk ahead	Bin	percent	5,6	5,7	0.003587
US National	3 wk ahead	Bin	percent	5,7	5,8	0.003565
US National	3 wk ahead	Bin	percent	5,8	5,9	0.003498
US National	3 wk ahead	Bin	percent	5,9	6	0.0033889999999999997
US National	3 wk ahead	Bin	percent	6	6,1	0.003248
US National	3 wk ahead	Bin	percent	6,1	6,2	0.003083
US National	3 wk ahead	Bin	percent	6,2	6,3	0.002904
US National	3 wk ahead	Bin	percent	6,3	6,4	0.002717
US National	3 wk ahead	Bin	percent	6,4	6,5	0.002528
US National	3 wk ahead	Bin	percent	6,5	6,6	0.0023409999999999998
US National	3 wk ahead	Bin	percent	6,6	6,7	0.0021579999999999998
US National	3 wk ahead	Bin	percent	6,7	6,8	0.001982
US National	3 wk ahead	Bin	percent	6,8	6,9	0.001816
US National	3 wk ahead	Bin	percent	6,9	7	0.001663
US National	3 wk ahead	Bin	percent	7	7,1	0.0015229999999999998
US National	3 wk ahead	Bin	percent	7,1	7,2	0.0013989999999999999
US National	3 wk ahead	Bin	percent	7,2	7,3	0.001291
US National	3 wk ahead	Bin	percent	7,3	7,4	0.0011979999999999998
US National	3 wk ahead	Bin	percent	7,4	7,5	0.001116
US National	3 wk ahead	Bin	percent	7,5	7,6	0.001042
US National	3 wk ahead	Bin	percent	7,6	7,7	0.0009729999999999999
US National	3 wk ahead	Bin	percent	7,7	7,8	0.000906
US National	3 wk ahead	Bin	percent	7,8	7,9	0.0008399999999999999
US National	3 wk ahead	Bin	percent	7,9	8	0.000776
US National	3 wk ahead	Bin	percent	8	8,1	0.000716
US National	3 wk ahead	Bin	percent	8,1	8,2	0.000664
US National	3 wk ahead	Bin	percent	8,2	8,3	0.000624
US National	3 wk ahead	Bin	percent	8,3	8,4	0.0006
US National	3 wk ahead	Bin	percent	8,4	8,5	0.000594
US National	3 wk ahead	Bin	percent	8,5	8,6	0.000606
US National	3 wk ahead	Bin	percent	8,6	8,7	0.000636
US National	3 wk ahead	Bin	percent	8,7	8,8	0.0006799999999999999
US National	3 wk ahead	Bin	percent	8,8	8,9	0.000735
US National	3 wk ahead	Bin	percent	8,9	9	0.000797
US National	3 wk ahead	Bin	percent	9	9,1	0.000864
US National	3 wk ahead	Bin	percent	9,1	9,2	0.0009339999999999999
US National	3 wk ahead	Bin	percent	9,2	9,3	0.001009
US National	3 wk ahead	Bin	percent	9,3	9,4	0.001093
US National	3 wk ahead	Bin	percent	9,4	9,5	0.001191
US National	3 wk ahead	Bin	percent	9,5	9,6	0.001308
US National	3 wk ahead	Bin	percent	9,6	9,7	0.001449
US National	3 wk ahead	Bin	percent	9,7	9,8	0.001617
US National	3 wk ahead	Bin	percent	9,8	9,9	0.001811
US National	3 wk ahead	Bin	percent	9,9	10	0.002026
US National	3 wk ahead	Bin	percent	10	10,1	0.0022559999999999998
US National	3 wk ahead	Bin	percent	10,1	10,2	0.0024909999999999997
US National	3 wk ahead	Bin	percent	10,2	10,3	0.0027159999999999997
US National	3 wk ahead	Bin	percent	10,3	10,4	0.0029219999999999997
US National	3 wk ahead	Bin	percent	10,4	10,5	0.0030949999999999997
US National	3 wk ahead	Bin	percent	10,5	10,6	0.003227
US National	3 wk ahead	Bin	percent	10,6	10,7	0.00331
US National	3 wk ahead	Bin	percent	10,7	10,8	0.003342
US National	3 wk ahead	Bin	percent	10,8	10,9	0.0033209999999999997
US National	3 wk ahead	Bin	percent	10,9	11	0.003248
US National	3 wk ahead	Bin	percent	11	11,1	0.003126
US National	3 wk ahead	Bin	percent	11,1	11,2	0.00296
US National	3 wk ahead	Bin	percent	11,2	11,3	0.002757
US National	3 wk ahead	Bin	percent	11,3	11,4	0.002523
US National	3 wk ahead	Bin	percent	11,4	11,5	0.002268
US National	3 wk ahead	Bin	percent	11,5	11,6	0.002
US National	3 wk ahead	Bin	percent	11,6	11,7	0.00173
US National	3 wk ahead	Bin	percent	11,7	11,8	0.001467
US National	3 wk ahead	Bin	percent	11,8	11,9	0.0012209999999999999
US National	3 wk ahead	Bin	percent	11,9	12	0.001001
US National	3 wk ahead	Bin	percent	12	12,1	0.000812
US National	3 wk ahead	Bin	percent	12,1	12,2	0.000659
US National	3 wk ahead	Bin	percent	12,2	12,3	0.000545
US National	3 wk ahead	Bin	percent	12,3	12,4	0.00047
US National	3 wk ahead	Bin	percent	12,4	12,5	0.000432
US National	3 wk ahead	Bin	percent	12,5	12,6	0.000425
US National	3 wk ahead	Bin	percent	12,6	12,7	0.000446
US National	3 wk ahead	Bin	percent	12,7	12,8	0.00048699999999999997
US National	3 wk ahead	Bin	percent	12,8	12,9	0.00054
US National	3 wk ahead	Bin	percent	12,9	13	0.000597
US National	3 wk ahead	Bin	percent	13	100	0.027551
US National	4 wk ahead	Point	percent	NA	NA	1.8824
US National	4 wk ahead	Bin	percent	0	0,1	0.013104
US National	4 wk ahead	Bin	percent	0,1	0,2	0.015583999999999999
US National	4 wk ahead	Bin	percent	0,2	0,3	0.018174
US National	4 wk ahead	Bin	percent	0,3	0,4	0.02079
US National	4 wk ahead	Bin	percent	0,4	0,5	0.023336
US National	4 wk ahead	Bin	percent	0,5	0,6	0.025713999999999997
US National	4 wk ahead	Bin	percent	0,6	0,7	0.027829
US National	4 wk ahead	Bin	percent	0,7	0,8	0.029599999999999998
US National	4 wk ahead	Bin	percent	0,8	0,9	0.030965
US National	4 wk ahead	Bin	percent	0,9	1	0.031886
US National	4 wk ahead	Bin	percent	1	1,1	0.032355999999999996
US National	4 wk ahead	Bin	percent	1,1	1,2	0.032389999999999995
US National	4 wk ahead	Bin	percent	1,2	1,3	0.032031
US National	4 wk ahead	Bin	percent	1,3	1,4	0.031337
US National	4 wk ahead	Bin	percent	1,4	1,5	0.030375
US National	4 wk ahead	Bin	percent	1,5	1,6	0.029216
US National	4 wk ahead	Bin	percent	1,6	1,7	0.027926
US National	4 wk ahead	Bin	percent	1,7	1,8	0.026562
US National	4 wk ahead	Bin	percent	1,8	1,9	0.025165
US National	4 wk ahead	Bin	percent	1,9	2	0.023767999999999997
US National	4 wk ahead	Bin	percent	2	2,1	0.022387999999999998
US National	4 wk ahead	Bin	percent	2,1	2,2	0.021037
US National	4 wk ahead	Bin	percent	2,2	2,3	0.019718
US National	4 wk ahead	Bin	percent	2,3	2,4	0.018434
US National	4 wk ahead	Bin	percent	2,4	2,5	0.017188
US National	4 wk ahead	Bin	percent	2,5	2,6	0.015986
US National	4 wk ahead	Bin	percent	2,6	2,7	0.014832999999999999
US National	4 wk ahead	Bin	percent	2,7	2,8	0.013737
US National	4 wk ahead	Bin	percent	2,8	2,9	0.012707
US National	4 wk ahead	Bin	percent	2,9	3	0.011748999999999999
US National	4 wk ahead	Bin	percent	3	3,1	0.010868
US National	4 wk ahead	Bin	percent	3,1	3,2	0.010064
US National	4 wk ahead	Bin	percent	3,2	3,3	0.009335999999999999
US National	4 wk ahead	Bin	percent	3,3	3,4	0.008676999999999999
US National	4 wk ahead	Bin	percent	3,4	3,5	0.008079
US National	4 wk ahead	Bin	percent	3,5	3,6	0.007534
US National	4 wk ahead	Bin	percent	3,6	3,7	0.007029
US National	4 wk ahead	Bin	percent	3,7	3,8	0.006555
US National	4 wk ahead	Bin	percent	3,8	3,9	0.006103
US National	4 wk ahead	Bin	percent	3,9	4	0.005665
US National	4 wk ahead	Bin	percent	4	4,1	0.005238
US National	4 wk ahead	Bin	percent	4,1	4,2	0.0048189999999999995
US National	4 wk ahead	Bin	percent	4,2	4,3	0.00441
US National	4 wk ahead	Bin	percent	4,3	4,4	0.004012
US National	4 wk ahead	Bin	percent	4,4	4,5	0.0036309999999999997
US National	4 wk ahead	Bin	percent	4,5	4,6	0.003274
US National	4 wk ahead	Bin	percent	4,6	4,7	0.002946
US National	4 wk ahead	Bin	percent	4,7	4,8	0.0026539999999999997
US National	4 wk ahead	Bin	percent	4,8	4,9	0.002404
US National	4 wk ahead	Bin	percent	4,9	5	0.002198
US National	4 wk ahead	Bin	percent	5	5,1	0.002039
US National	4 wk ahead	Bin	percent	5,1	5,2	0.001927
US National	4 wk ahead	Bin	percent	5,2	5,3	0.0018599999999999999
US National	4 wk ahead	Bin	percent	5,3	5,4	0.0018349999999999998
US National	4 wk ahead	Bin	percent	5,4	5,5	0.001846
US National	4 wk ahead	Bin	percent	5,5	5,6	0.0018889999999999998
US National	4 wk ahead	Bin	percent	5,6	5,7	0.0019549999999999997
US National	4 wk ahead	Bin	percent	5,7	5,8	0.002038
US National	4 wk ahead	Bin	percent	5,8	5,9	0.002129
US National	4 wk ahead	Bin	percent	5,9	6	0.002222
US National	4 wk ahead	Bin	percent	6	6,1	0.0023079999999999997
US National	4 wk ahead	Bin	percent	6,1	6,2	0.002381
US National	4 wk ahead	Bin	percent	6,2	6,3	0.002437
US National	4 wk ahead	Bin	percent	6,3	6,4	0.002472
US National	4 wk ahead	Bin	percent	6,4	6,5	0.002483
US National	4 wk ahead	Bin	percent	6,5	6,6	0.002472
US National	4 wk ahead	Bin	percent	6,6	6,7	0.0024389999999999998
US National	4 wk ahead	Bin	percent	6,7	6,8	0.0023899999999999998
US National	4 wk ahead	Bin	percent	6,8	6,9	0.002327
US National	4 wk ahead	Bin	percent	6,9	7	0.002258
US National	4 wk ahead	Bin	percent	7	7,1	0.002186
US National	4 wk ahead	Bin	percent	7,1	7,2	0.002117
US National	4 wk ahead	Bin	percent	7,2	7,3	0.0020529999999999997
US National	4 wk ahead	Bin	percent	7,3	7,4	0.001996
US National	4 wk ahead	Bin	percent	7,4	7,5	0.0019459999999999998
US National	4 wk ahead	Bin	percent	7,5	7,6	0.0019
US National	4 wk ahead	Bin	percent	7,6	7,7	0.001856
US National	4 wk ahead	Bin	percent	7,7	7,8	0.001808
US National	4 wk ahead	Bin	percent	7,8	7,9	0.0017549999999999998
US National	4 wk ahead	Bin	percent	7,9	8	0.0016929999999999998
US National	4 wk ahead	Bin	percent	8	8,1	0.00162
US National	4 wk ahead	Bin	percent	8,1	8,2	0.0015379999999999999
US National	4 wk ahead	Bin	percent	8,2	8,3	0.001449
US National	4 wk ahead	Bin	percent	8,3	8,4	0.001356
US National	4 wk ahead	Bin	percent	8,4	8,5	0.0012649999999999998
US National	4 wk ahead	Bin	percent	8,5	8,6	0.001181
US National	4 wk ahead	Bin	percent	8,6	8,7	0.001107
US National	4 wk ahead	Bin	percent	8,7	8,8	0.0010479999999999999
US National	4 wk ahead	Bin	percent	8,8	8,9	0.001005
US National	4 wk ahead	Bin	percent	8,9	9	0.000978
US National	4 wk ahead	Bin	percent	9	9,1	0.000966
US National	4 wk ahead	Bin	percent	9,1	9,2	0.0009649999999999999
US National	4 wk ahead	Bin	percent	9,2	9,3	0.0009729999999999999
US National	4 wk ahead	Bin	percent	9,3	9,4	0.000987
US National	4 wk ahead	Bin	percent	9,4	9,5	0.0010019999999999999
US National	4 wk ahead	Bin	percent	9,5	9,6	0.001015
US National	4 wk ahead	Bin	percent	9,6	9,7	0.0010249999999999999
US National	4 wk ahead	Bin	percent	9,7	9,8	0.0010299999999999999
US National	4 wk ahead	Bin	percent	9,8	9,9	0.001027
US National	4 wk ahead	Bin	percent	9,9	10	0.001016
US National	4 wk ahead	Bin	percent	10	10,1	0.000996
US National	4 wk ahead	Bin	percent	10,1	10,2	0.000967
US National	4 wk ahead	Bin	percent	10,2	10,3	0.0009289999999999999
US National	4 wk ahead	Bin	percent	10,3	10,4	0.000882
US National	4 wk ahead	Bin	percent	10,4	10,5	0.000829
US National	4 wk ahead	Bin	percent	10,5	10,6	0.000771
US National	4 wk ahead	Bin	percent	10,6	10,7	0.0007109999999999999
US National	4 wk ahead	Bin	percent	10,7	10,8	0.0006529999999999999
US National	4 wk ahead	Bin	percent	10,8	10,9	0.000602
US National	4 wk ahead	Bin	percent	10,9	11	0.00056
US National	4 wk ahead	Bin	percent	11	11,1	0.000532
US National	4 wk ahead	Bin	percent	11,1	11,2	0.000521
US National	4 wk ahead	Bin	percent	11,2	11,3	0.0005279999999999999
US National	4 wk ahead	Bin	percent	11,3	11,4	0.000553
US National	4 wk ahead	Bin	percent	11,4	11,5	0.000597
US National	4 wk ahead	Bin	percent	11,5	11,6	0.000656
US National	4 wk ahead	Bin	percent	11,6	11,7	0.0007289999999999999
US National	4 wk ahead	Bin	percent	11,7	11,8	0.000811
US National	4 wk ahead	Bin	percent	11,8	11,9	0.000899
US National	4 wk ahead	Bin	percent	11,9	12	0.0009889999999999999
US National	4 wk ahead	Bin	percent	12	12,1	0.0010789999999999999
US National	4 wk ahead	Bin	percent	12,1	12,2	0.001166
US National	4 wk ahead	Bin	percent	12,2	12,3	0.001251
US National	4 wk ahead	Bin	percent	12,3	12,4	0.001333
US National	4 wk ahead	Bin	percent	12,4	12,5	0.001414
US National	4 wk ahead	Bin	percent	12,5	12,6	0.0014969999999999998
US National	4 wk ahead	Bin	percent	12,6	12,7	0.001584
US National	4 wk ahead	Bin	percent	12,7	12,8	0.0016799999999999999
US National	4 wk ahead	Bin	percent	12,8	12,9	0.001785
US National	4 wk ahead	Bin	percent	12,9	13	0.0019019999999999998
US National	4 wk ahead	Bin	percent	13	100	0.07364699999999999
