# Supplementary material for: Use of daily Internet search query data improves real-time projections of influenza epidemics
Source: J R Soc Interface. 2018 Oct 10;15(147):20180220. doi: 10.1098/rsif.2018.0220 (PMC6228485; doi:10.1098/rsif.2018.0220)
Supplement: Computer code and results [file rsif20180220supp3.gz › Code-and-results/mss-15-wikiWEEK/8-24_paramrep.txt]

{"LL"	{27.651820147509483	163.33777508409878	273.1685392605842	351.55377396030633}}
{"DD"	{3.283487646339981	4.31046018819242	5.966850275319234	6.656453089746017}}
{"R0max"	{1.7175708111889385	2.685152400611711	3.653447950805143	3.920901495142772}}
{"R0min"	{0.9042879572671101	0.9860996146464274	1.0772952011989698	1.1499969441950006}}
{"Inf"	{1648.7156200379563	2169.4532225502776	3029.7449740756715	3396.9176225394017}}
{"Sus"	{44984.24517389934	49106.87981747337	58228.28873238592	82008.89076057615}}
{"R0(t)"	{1.237552598335098	1.6465978818805775	2.041857258494863	2.1553747916861576}}
{"Reff"	{0.769894709338735	0.896260299549002	1.087003950378936	1.4477595595784085}}
