# Supplementary material for: Use of daily Internet search query data improves real-time projections of influenza epidemics
Source: J R Soc Interface. 2018 Oct 10;15(147):20180220. doi: 10.1098/rsif.2018.0220 (PMC6228485; doi:10.1098/rsif.2018.0220)
Supplement: Computer code and results [file rsif20180220supp3.gz › Code-and-results/mss-15-wikiWEEK/2009-EW14.csv]

Location	Target	Type	Unit	Bin_start_incl	Bin_end_notincl	Value
US National	1 wk ahead	Point	percent	NA	NA	1.6
US National	1 wk ahead	Bin	percent	0	0.1	0.
US National	1 wk ahead	Bin	percent	0.1	0.2	0.
US National	1 wk ahead	Bin	percent	0.2	0.3	0.
US National	1 wk ahead	Bin	percent	0.3	0.4	0.
US National	1 wk ahead	Bin	percent	0.4	0.5	0.
US National	1 wk ahead	Bin	percent	0.5	0.6	0.
US National	1 wk ahead	Bin	percent	0.6	0.7	0.
US National	1 wk ahead	Bin	percent	0.7	0.8	0.000032999999999999996
US National	1 wk ahead	Bin	percent	0.8	0.9	0.0007289999999999999
US National	1 wk ahead	Bin	percent	0.9	1	0.005606
US National	1 wk ahead	Bin	percent	1	1.1	0.017426999999999998
US National	1 wk ahead	Bin	percent	1.1	1.2	0.03136
US National	1 wk ahead	Bin	percent	1.2	1.3	0.047775
US National	1 wk ahead	Bin	percent	1.3	1.4	0.054033
US National	1 wk ahead	Bin	percent	1.4	1.5	0.056055
US National	1 wk ahead	Bin	percent	1.5	1.6	0.101078
US National	1 wk ahead	Bin	percent	1.6	1.7	0.163971
US National	1 wk ahead	Bin	percent	1.7	1.8	0.15835
US National	1 wk ahead	Bin	percent	1.8	1.9	0.10842399999999999
US National	1 wk ahead	Bin	percent	1.9	2	0.06719
US National	1 wk ahead	Bin	percent	2	2.1	0.050356
US National	1 wk ahead	Bin	percent	2.1	2.2	0.038428
US National	1 wk ahead	Bin	percent	2.2	2.3	0.032192
US National	1 wk ahead	Bin	percent	2.3	2.4	0.024693
US National	1 wk ahead	Bin	percent	2.4	2.5	0.010735999999999999
US National	1 wk ahead	Bin	percent	2.5	2.6	0.0020109999999999998
US National	1 wk ahead	Bin	percent	2.6	2.7	0.000139
US National	1 wk ahead	Bin	percent	2.7	2.8	4.9999999999999996e-6
US National	1 wk ahead	Bin	percent	2.8	2.9	0.000101
US National	1 wk ahead	Bin	percent	2.9	3	0.001501
US National	1 wk ahead	Bin	percent	3	3.1	0.007375
US National	1 wk ahead	Bin	percent	3.1	3.2	0.012206999999999999
US National	1 wk ahead	Bin	percent	3.2	3.3	0.006849
US National	1 wk ahead	Bin	percent	3.3	3.4	0.001294
US National	1 wk ahead	Bin	percent	3.4	3.5	0.00008099999999999999
US National	1 wk ahead	Bin	percent	3.5	3.6	2.e-6
US National	1 wk ahead	Bin	percent	3.6	3.7	0.
US National	1 wk ahead	Bin	percent	3.7	3.8	0.
US National	1 wk ahead	Bin	percent	3.8	3.9	0.
US National	1 wk ahead	Bin	percent	3.9	4	0.
US National	1 wk ahead	Bin	percent	4	4.1	0.
US National	1 wk ahead	Bin	percent	4.1	4.2	0.
US National	1 wk ahead	Bin	percent	4.2	4.3	0.
US National	1 wk ahead	Bin	percent	4.3	4.4	0.
US National	1 wk ahead	Bin	percent	4.4	4.5	0.
US National	1 wk ahead	Bin	percent	4.5	4.6	0.
US National	1 wk ahead	Bin	percent	4.6	4.7	0.
US National	1 wk ahead	Bin	percent	4.7	4.8	0.
US National	1 wk ahead	Bin	percent	4.8	4.9	0.
US National	1 wk ahead	Bin	percent	4.9	5	0.
US National	1 wk ahead	Bin	percent	5	5.1	0.
US National	1 wk ahead	Bin	percent	5.1	5.2	0.
US National	1 wk ahead	Bin	percent	5.2	5.3	0.
US National	1 wk ahead	Bin	percent	5.3	5.4	0.
US National	1 wk ahead	Bin	percent	5.4	5.5	0.
US National	1 wk ahead	Bin	percent	5.5	5.6	0.
US National	1 wk ahead	Bin	percent	5.6	5.7	0.
US National	1 wk ahead	Bin	percent	5.7	5.8	0.
US National	1 wk ahead	Bin	percent	5.8	5.9	0.
US National	1 wk ahead	Bin	percent	5.9	6	0.
US National	1 wk ahead	Bin	percent	6	6.1	0.
US National	1 wk ahead	Bin	percent	6.1	6.2	0.
US National	1 wk ahead	Bin	percent	6.2	6.3	0.
US National	1 wk ahead	Bin	percent	6.3	6.4	0.
US National	1 wk ahead	Bin	percent	6.4	6.5	0.
US National	1 wk ahead	Bin	percent	6.5	6.6	0.
US National	1 wk ahead	Bin	percent	6.6	6.7	0.
US National	1 wk ahead	Bin	percent	6.7	6.8	0.
US National	1 wk ahead	Bin	percent	6.8	6.9	0.
US National	1 wk ahead	Bin	percent	6.9	7	0.
US National	1 wk ahead	Bin	percent	7	7.1	0.
US National	1 wk ahead	Bin	percent	7.1	7.2	0.
US National	1 wk ahead	Bin	percent	7.2	7.3	0.
US National	1 wk ahead	Bin	percent	7.3	7.4	0.
US National	1 wk ahead	Bin	percent	7.4	7.5	0.
US National	1 wk ahead	Bin	percent	7.5	7.6	0.
US National	1 wk ahead	Bin	percent	7.6	7.7	0.
US National	1 wk ahead	Bin	percent	7.7	7.8	0.
US National	1 wk ahead	Bin	percent	7.8	7.9	0.
US National	1 wk ahead	Bin	percent	7.9	8	0.
US National	1 wk ahead	Bin	percent	8	8.1	0.
US National	1 wk ahead	Bin	percent	8.1	8.2	0.
US National	1 wk ahead	Bin	percent	8.2	8.3	0.
US National	1 wk ahead	Bin	percent	8.3	8.4	0.
US National	1 wk ahead	Bin	percent	8.4	8.5	0.
US National	1 wk ahead	Bin	percent	8.5	8.6	0.
US National	1 wk ahead	Bin	percent	8.6	8.7	0.
US National	1 wk ahead	Bin	percent	8.7	8.8	0.
US National	1 wk ahead	Bin	percent	8.8	8.9	0.
US National	1 wk ahead	Bin	percent	8.9	9	0.
US National	1 wk ahead	Bin	percent	9	9.1	0.
US National	1 wk ahead	Bin	percent	9.1	9.2	0.
US National	1 wk ahead	Bin	percent	9.2	9.3	0.
US National	1 wk ahead	Bin	percent	9.3	9.4	0.
US National	1 wk ahead	Bin	percent	9.4	9.5	0.
US National	1 wk ahead	Bin	percent	9.5	9.6	0.
US National	1 wk ahead	Bin	percent	9.6	9.7	0.
US National	1 wk ahead	Bin	percent	9.7	9.8	0.
US National	1 wk ahead	Bin	percent	9.8	9.9	0.
US National	1 wk ahead	Bin	percent	9.9	10	0.
US National	1 wk ahead	Bin	percent	10	10.1	0.
US National	1 wk ahead	Bin	percent	10.1	10.2	0.
US National	1 wk ahead	Bin	percent	10.2	10.3	0.
US National	1 wk ahead	Bin	percent	10.3	10.4	0.
US National	1 wk ahead	Bin	percent	10.4	10.5	0.
US National	1 wk ahead	Bin	percent	10.5	10.6	0.
US National	1 wk ahead	Bin	percent	10.6	10.7	0.
US National	1 wk ahead	Bin	percent	10.7	10.8	0.
US National	1 wk ahead	Bin	percent	10.8	10.9	0.
US National	1 wk ahead	Bin	percent	10.9	11	0.
US National	1 wk ahead	Bin	percent	11	11.1	0.
US National	1 wk ahead	Bin	percent	11.1	11.2	0.
US National	1 wk ahead	Bin	percent	11.2	11.3	0.
US National	1 wk ahead	Bin	percent	11.3	11.4	0.
US National	1 wk ahead	Bin	percent	11.4	11.5	0.
US National	1 wk ahead	Bin	percent	11.5	11.6	0.
US National	1 wk ahead	Bin	percent	11.6	11.7	0.
US National	1 wk ahead	Bin	percent	11.7	11.8	0.
US National	1 wk ahead	Bin	percent	11.8	11.9	0.
US National	1 wk ahead	Bin	percent	11.9	12	0.
US National	1 wk ahead	Bin	percent	12	12.1	0.
US National	1 wk ahead	Bin	percent	12.1	12.2	0.
US National	1 wk ahead	Bin	percent	12.2	12.3	0.
US National	1 wk ahead	Bin	percent	12.3	12.4	0.
US National	1 wk ahead	Bin	percent	12.4	12.5	0.
US National	1 wk ahead	Bin	percent	12.5	12.6	0.
US National	1 wk ahead	Bin	percent	12.6	12.7	0.
US National	1 wk ahead	Bin	percent	12.7	12.8	0.
US National	1 wk ahead	Bin	percent	12.8	12.9	0.
US National	1 wk ahead	Bin	percent	12.9	13	0.
US National	1 wk ahead	Bin	percent	13	100	0.
US National	2 wk ahead	Point	percent	NA	NA	1.4528000000000003
US National	2 wk ahead	Bin	percent	0	0.1	0.
US National	2 wk ahead	Bin	percent	0.1	0.2	0.
US National	2 wk ahead	Bin	percent	0.2	0.3	0.
US National	2 wk ahead	Bin	percent	0.3	0.4	0.
US National	2 wk ahead	Bin	percent	0.4	0.5	1.e-6
US National	2 wk ahead	Bin	percent	0.5	0.6	0.000028
US National	2 wk ahead	Bin	percent	0.6	0.7	0.000412
US National	2 wk ahead	Bin	percent	0.7	0.8	0.0030399999999999997
US National	2 wk ahead	Bin	percent	0.8	0.9	0.012126
US National	2 wk ahead	Bin	percent	0.9	1	0.02998
US National	2 wk ahead	Bin	percent	1	1.1	0.05393
US National	2 wk ahead	Bin	percent	1.1	1.2	0.082188
US National	2 wk ahead	Bin	percent	1.2	1.3	0.113747
US National	2 wk ahead	Bin	percent	1.3	1.4	0.13422299999999998
US National	2 wk ahead	Bin	percent	1.4	1.5	0.12911999999999998
US National	2 wk ahead	Bin	percent	1.5	1.6	0.104822
US National	2 wk ahead	Bin	percent	1.6	1.7	0.077342
US National	2 wk ahead	Bin	percent	1.7	1.8	0.053144
US National	2 wk ahead	Bin	percent	1.8	1.9	0.033107
US National	2 wk ahead	Bin	percent	1.9	2	0.020196
US National	2 wk ahead	Bin	percent	2	2.1	0.015841
US National	2 wk ahead	Bin	percent	2.1	2.2	0.015052
US National	2 wk ahead	Bin	percent	2.2	2.3	0.013666
US National	2 wk ahead	Bin	percent	2.3	2.4	0.013177
US National	2 wk ahead	Bin	percent	2.4	2.5	0.015248999999999999
US National	2 wk ahead	Bin	percent	2.5	2.6	0.019136999999999998
US National	2 wk ahead	Bin	percent	2.6	2.7	0.019566999999999998
US National	2 wk ahead	Bin	percent	2.7	2.8	0.015607
US National	2 wk ahead	Bin	percent	2.8	2.9	0.009726
US National	2 wk ahead	Bin	percent	2.9	3	0.004271
US National	2 wk ahead	Bin	percent	3	3.1	0.001135
US National	2 wk ahead	Bin	percent	3.1	3.2	0.000186
US National	2 wk ahead	Bin	percent	3.2	3.3	0.000312
US National	2 wk ahead	Bin	percent	3.3	3.4	0.001465
US National	2 wk ahead	Bin	percent	3.4	3.5	0.003217
US National	2 wk ahead	Bin	percent	3.5	3.6	0.003209
US National	2 wk ahead	Bin	percent	3.6	3.7	0.0014529999999999999
US National	2 wk ahead	Bin	percent	3.7	3.8	0.000298
US National	2 wk ahead	Bin	percent	3.8	3.9	0.000027
US National	2 wk ahead	Bin	percent	3.9	4	1.e-6
US National	2 wk ahead	Bin	percent	4	4.1	0.
US National	2 wk ahead	Bin	percent	4.1	4.2	0.
US National	2 wk ahead	Bin	percent	4.2	4.3	0.
US National	2 wk ahead	Bin	percent	4.3	4.4	0.
US National	2 wk ahead	Bin	percent	4.4	4.5	0.
US National	2 wk ahead	Bin	percent	4.5	4.6	0.
US National	2 wk ahead	Bin	percent	4.6	4.7	0.
US National	2 wk ahead	Bin	percent	4.7	4.8	0.
US National	2 wk ahead	Bin	percent	4.8	4.9	0.
US National	2 wk ahead	Bin	percent	4.9	5	0.
US National	2 wk ahead	Bin	percent	5	5.1	0.
US National	2 wk ahead	Bin	percent	5.1	5.2	0.
US National	2 wk ahead	Bin	percent	5.2	5.3	0.
US National	2 wk ahead	Bin	percent	5.3	5.4	0.
US National	2 wk ahead	Bin	percent	5.4	5.5	0.
US National	2 wk ahead	Bin	percent	5.5	5.6	0.
US National	2 wk ahead	Bin	percent	5.6	5.7	0.
US National	2 wk ahead	Bin	percent	5.7	5.8	0.
US National	2 wk ahead	Bin	percent	5.8	5.9	0.
US National	2 wk ahead	Bin	percent	5.9	6	0.
US National	2 wk ahead	Bin	percent	6	6.1	0.
US National	2 wk ahead	Bin	percent	6.1	6.2	0.
US National	2 wk ahead	Bin	percent	6.2	6.3	0.
US National	2 wk ahead	Bin	percent	6.3	6.4	0.
US National	2 wk ahead	Bin	percent	6.4	6.5	0.
US National	2 wk ahead	Bin	percent	6.5	6.6	0.
US National	2 wk ahead	Bin	percent	6.6	6.7	0.
US National	2 wk ahead	Bin	percent	6.7	6.8	0.
US National	2 wk ahead	Bin	percent	6.8	6.9	0.
US National	2 wk ahead	Bin	percent	6.9	7	0.
US National	2 wk ahead	Bin	percent	7	7.1	0.
US National	2 wk ahead	Bin	percent	7.1	7.2	0.
US National	2 wk ahead	Bin	percent	7.2	7.3	0.
US National	2 wk ahead	Bin	percent	7.3	7.4	0.
US National	2 wk ahead	Bin	percent	7.4	7.5	0.
US National	2 wk ahead	Bin	percent	7.5	7.6	0.
US National	2 wk ahead	Bin	percent	7.6	7.7	0.
US National	2 wk ahead	Bin	percent	7.7	7.8	0.
US National	2 wk ahead	Bin	percent	7.8	7.9	0.
US National	2 wk ahead	Bin	percent	7.9	8	0.
US National	2 wk ahead	Bin	percent	8	8.1	0.
US National	2 wk ahead	Bin	percent	8.1	8.2	0.
US National	2 wk ahead	Bin	percent	8.2	8.3	0.
US National	2 wk ahead	Bin	percent	8.3	8.4	0.
US National	2 wk ahead	Bin	percent	8.4	8.5	0.
US National	2 wk ahead	Bin	percent	8.5	8.6	0.
US National	2 wk ahead	Bin	percent	8.6	8.7	0.
US National	2 wk ahead	Bin	percent	8.7	8.8	0.
US National	2 wk ahead	Bin	percent	8.8	8.9	0.
US National	2 wk ahead	Bin	percent	8.9	9	0.
US National	2 wk ahead	Bin	percent	9	9.1	0.
US National	2 wk ahead	Bin	percent	9.1	9.2	0.
US National	2 wk ahead	Bin	percent	9.2	9.3	0.
US National	2 wk ahead	Bin	percent	9.3	9.4	0.
US National	2 wk ahead	Bin	percent	9.4	9.5	0.
US National	2 wk ahead	Bin	percent	9.5	9.6	0.
US National	2 wk ahead	Bin	percent	9.6	9.7	0.
US National	2 wk ahead	Bin	percent	9.7	9.8	0.
US National	2 wk ahead	Bin	percent	9.8	9.9	0.
US National	2 wk ahead	Bin	percent	9.9	10	0.
US National	2 wk ahead	Bin	percent	10	10.1	0.
US National	2 wk ahead	Bin	percent	10.1	10.2	0.
US National	2 wk ahead	Bin	percent	10.2	10.3	0.
US National	2 wk ahead	Bin	percent	10.3	10.4	0.
US National	2 wk ahead	Bin	percent	10.4	10.5	0.
US National	2 wk ahead	Bin	percent	10.5	10.6	0.
US National	2 wk ahead	Bin	percent	10.6	10.7	0.
US National	2 wk ahead	Bin	percent	10.7	10.8	0.
US National	2 wk ahead	Bin	percent	10.8	10.9	0.
US National	2 wk ahead	Bin	percent	10.9	11	0.
US National	2 wk ahead	Bin	percent	11	11.1	0.
US National	2 wk ahead	Bin	percent	11.1	11.2	0.
US National	2 wk ahead	Bin	percent	11.2	11.3	0.
US National	2 wk ahead	Bin	percent	11.3	11.4	0.
US National	2 wk ahead	Bin	percent	11.4	11.5	0.
US National	2 wk ahead	Bin	percent	11.5	11.6	0.
US National	2 wk ahead	Bin	percent	11.6	11.7	0.
US National	2 wk ahead	Bin	percent	11.7	11.8	0.
US National	2 wk ahead	Bin	percent	11.8	11.9	0.
US National	2 wk ahead	Bin	percent	11.9	12	0.
US National	2 wk ahead	Bin	percent	12	12.1	0.
US National	2 wk ahead	Bin	percent	12.1	12.2	0.
US National	2 wk ahead	Bin	percent	12.2	12.3	0.
US National	2 wk ahead	Bin	percent	12.3	12.4	0.
US National	2 wk ahead	Bin	percent	12.4	12.5	0.
US National	2 wk ahead	Bin	percent	12.5	12.6	0.
US National	2 wk ahead	Bin	percent	12.6	12.7	0.
US National	2 wk ahead	Bin	percent	12.7	12.8	0.
US National	2 wk ahead	Bin	percent	12.8	12.9	0.
US National	2 wk ahead	Bin	percent	12.9	13	0.
US National	2 wk ahead	Bin	percent	13	100	0.
US National	3 wk ahead	Point	percent	NA	NA	1.1832
US National	3 wk ahead	Bin	percent	0	0.1	0.000036
US National	3 wk ahead	Bin	percent	0.1	0.2	0.000272
US National	3 wk ahead	Bin	percent	0.2	0.3	0.0013599999999999999
US National	3 wk ahead	Bin	percent	0.3	0.4	0.004595999999999999
US National	3 wk ahead	Bin	percent	0.4	0.5	0.01115
US National	3 wk ahead	Bin	percent	0.5	0.6	0.021381
US National	3 wk ahead	Bin	percent	0.6	0.7	0.036336
US National	3 wk ahead	Bin	percent	0.7	0.8	0.057734
US National	3 wk ahead	Bin	percent	0.8	0.9	0.082387
US National	3 wk ahead	Bin	percent	0.9	1	0.100253
US National	3 wk ahead	Bin	percent	1	1.1	0.10384499999999999
US National	3 wk ahead	Bin	percent	1.1	1.2	0.095998
US National	3 wk ahead	Bin	percent	1.2	1.3	0.084322
US National	3 wk ahead	Bin	percent	1.3	1.4	0.070897
US National	3 wk ahead	Bin	percent	1.4	1.5	0.054120999999999996
US National	3 wk ahead	Bin	percent	1.5	1.6	0.038210999999999995
US National	3 wk ahead	Bin	percent	1.6	1.7	0.028526
US National	3 wk ahead	Bin	percent	1.7	1.8	0.023518999999999998
US National	3 wk ahead	Bin	percent	1.8	1.9	0.019419
US National	3 wk ahead	Bin	percent	1.9	2	0.015189999999999999
US National	3 wk ahead	Bin	percent	2	2.1	0.011264999999999999
US National	3 wk ahead	Bin	percent	2.1	2.2	0.008003999999999999
US National	3 wk ahead	Bin	percent	2.2	2.3	0.0057009999999999995
US National	3 wk ahead	Bin	percent	2.3	2.4	0.004508
US National	3 wk ahead	Bin	percent	2.4	2.5	0.004646
US National	3 wk ahead	Bin	percent	2.5	2.6	0.005774
US National	3 wk ahead	Bin	percent	2.6	2.7	0.0064589999999999995
US National	3 wk ahead	Bin	percent	2.7	2.8	0.006235999999999999
US National	3 wk ahead	Bin	percent	2.8	2.9	0.0060349999999999996
US National	3 wk ahead	Bin	percent	2.9	3	0.006264
US National	3 wk ahead	Bin	percent	3	3.1	0.006817999999999999
US National	3 wk ahead	Bin	percent	3.1	3.2	0.007443
US National	3 wk ahead	Bin	percent	3.2	3.3	0.007429
US National	3 wk ahead	Bin	percent	3.3	3.4	0.0069759999999999996
US National	3 wk ahead	Bin	percent	3.4	3.5	0.0073
US National	3 wk ahead	Bin	percent	3.5	3.6	0.008305
US National	3 wk ahead	Bin	percent	3.6	3.7	0.008425
US National	3 wk ahead	Bin	percent	3.7	3.8	0.006719999999999999
US National	3 wk ahead	Bin	percent	3.8	3.9	0.003986
US National	3 wk ahead	Bin	percent	3.9	4	0.001834
US National	3 wk ahead	Bin	percent	4	4.1	0.0012309999999999999
US National	3 wk ahead	Bin	percent	4.1	4.2	0.0019509999999999998
US National	3 wk ahead	Bin	percent	4.2	4.3	0.002758
US National	3 wk ahead	Bin	percent	4.3	4.4	0.002469
US National	3 wk ahead	Bin	percent	4.4	4.5	0.001352
US National	3 wk ahead	Bin	percent	4.5	4.6	0.000452
US National	3 wk ahead	Bin	percent	4.6	4.7	0.000092
US National	3 wk ahead	Bin	percent	4.7	4.8	0.000011
US National	3 wk ahead	Bin	percent	4.8	4.9	1.e-6
US National	3 wk ahead	Bin	percent	4.9	5	0.
US National	3 wk ahead	Bin	percent	5	5.1	2.e-6
US National	3 wk ahead	Bin	percent	5.1	5.2	0.000024
US National	3 wk ahead	Bin	percent	5.2	5.3	0.000166
US National	3 wk ahead	Bin	percent	5.3	5.4	0.0006889999999999999
US National	3 wk ahead	Bin	percent	5.4	5.5	0.0017469999999999999
US National	3 wk ahead	Bin	percent	5.5	5.6	0.0027029999999999997
US National	3 wk ahead	Bin	percent	5.6	5.7	0.0025529999999999997
US National	3 wk ahead	Bin	percent	5.7	5.8	0.001472
US National	3 wk ahead	Bin	percent	5.8	5.9	0.000518
US National	3 wk ahead	Bin	percent	5.9	6	0.000111
US National	3 wk ahead	Bin	percent	6	6.1	0.000014
US National	3 wk ahead	Bin	percent	6.1	6.2	1.e-6
US National	3 wk ahead	Bin	percent	6.2	6.3	0.
US National	3 wk ahead	Bin	percent	6.3	6.4	0.
US National	3 wk ahead	Bin	percent	6.4	6.5	0.
US National	3 wk ahead	Bin	percent	6.5	6.6	0.
US National	3 wk ahead	Bin	percent	6.6	6.7	0.
US National	3 wk ahead	Bin	percent	6.7	6.8	0.
US National	3 wk ahead	Bin	percent	6.8	6.9	0.
US National	3 wk ahead	Bin	percent	6.9	7	0.
US National	3 wk ahead	Bin	percent	7	7.1	0.
US National	3 wk ahead	Bin	percent	7.1	7.2	0.
US National	3 wk ahead	Bin	percent	7.2	7.3	0.
US National	3 wk ahead	Bin	percent	7.3	7.4	0.
US National	3 wk ahead	Bin	percent	7.4	7.5	0.
US National	3 wk ahead	Bin	percent	7.5	7.6	0.
US National	3 wk ahead	Bin	percent	7.6	7.7	0.
US National	3 wk ahead	Bin	percent	7.7	7.8	0.
US National	3 wk ahead	Bin	percent	7.8	7.9	0.
US National	3 wk ahead	Bin	percent	7.9	8	0.
US National	3 wk ahead	Bin	percent	8	8.1	0.
US National	3 wk ahead	Bin	percent	8.1	8.2	0.
US National	3 wk ahead	Bin	percent	8.2	8.3	0.
US National	3 wk ahead	Bin	percent	8.3	8.4	0.
US National	3 wk ahead	Bin	percent	8.4	8.5	0.
US National	3 wk ahead	Bin	percent	8.5	8.6	0.
US National	3 wk ahead	Bin	percent	8.6	8.7	0.
US National	3 wk ahead	Bin	percent	8.7	8.8	0.
US National	3 wk ahead	Bin	percent	8.8	8.9	0.
US National	3 wk ahead	Bin	percent	8.9	9	0.
US National	3 wk ahead	Bin	percent	9	9.1	0.
US National	3 wk ahead	Bin	percent	9.1	9.2	0.
US National	3 wk ahead	Bin	percent	9.2	9.3	0.
US National	3 wk ahead	Bin	percent	9.3	9.4	0.
US National	3 wk ahead	Bin	percent	9.4	9.5	0.
US National	3 wk ahead	Bin	percent	9.5	9.6	0.
US National	3 wk ahead	Bin	percent	9.6	9.7	0.
US National	3 wk ahead	Bin	percent	9.7	9.8	0.
US National	3 wk ahead	Bin	percent	9.8	9.9	0.
US National	3 wk ahead	Bin	percent	9.9	10	0.
US National	3 wk ahead	Bin	percent	10	10.1	0.
US National	3 wk ahead	Bin	percent	10.1	10.2	0.
US National	3 wk ahead	Bin	percent	10.2	10.3	0.
US National	3 wk ahead	Bin	percent	10.3	10.4	0.
US National	3 wk ahead	Bin	percent	10.4	10.5	0.
US National	3 wk ahead	Bin	percent	10.5	10.6	0.
US National	3 wk ahead	Bin	percent	10.6	10.7	0.
US National	3 wk ahead	Bin	percent	10.7	10.8	0.
US National	3 wk ahead	Bin	percent	10.8	10.9	0.
US National	3 wk ahead	Bin	percent	10.9	11	0.
US National	3 wk ahead	Bin	percent	11	11.1	0.
US National	3 wk ahead	Bin	percent	11.1	11.2	0.
US National	3 wk ahead	Bin	percent	11.2	11.3	0.
US National	3 wk ahead	Bin	percent	11.3	11.4	0.
US National	3 wk ahead	Bin	percent	11.4	11.5	0.
US National	3 wk ahead	Bin	percent	11.5	11.6	0.
US National	3 wk ahead	Bin	percent	11.6	11.7	0.
US National	3 wk ahead	Bin	percent	11.7	11.8	0.
US National	3 wk ahead	Bin	percent	11.8	11.9	0.
US National	3 wk ahead	Bin	percent	11.9	12	0.
US National	3 wk ahead	Bin	percent	12	12.1	0.
US National	3 wk ahead	Bin	percent	12.1	12.2	0.
US National	3 wk ahead	Bin	percent	12.2	12.3	0.
US National	3 wk ahead	Bin	percent	12.3	12.4	0.
US National	3 wk ahead	Bin	percent	12.4	12.5	0.
US National	3 wk ahead	Bin	percent	12.5	12.6	0.
US National	3 wk ahead	Bin	percent	12.6	12.7	0.
US National	3 wk ahead	Bin	percent	12.7	12.8	0.
US National	3 wk ahead	Bin	percent	12.8	12.9	0.
US National	3 wk ahead	Bin	percent	12.9	13	0.
US National	3 wk ahead	Bin	percent	13	100	0.
US National	4 wk ahead	Point	percent	NA	NA	0.9354000000000001
US National	4 wk ahead	Bin	percent	0	0.1	0.003979
US National	4 wk ahead	Bin	percent	0.1	0.2	0.00972
US National	4 wk ahead	Bin	percent	0.2	0.3	0.019774
US National	4 wk ahead	Bin	percent	0.3	0.4	0.034664
US National	4 wk ahead	Bin	percent	0.4	0.5	0.053368
US National	4 wk ahead	Bin	percent	0.5	0.6	0.072474
US National	4 wk ahead	Bin	percent	0.6	0.7	0.087153
US National	4 wk ahead	Bin	percent	0.7	0.8	0.09417299999999999
US National	4 wk ahead	Bin	percent	0.8	0.9	0.09322
US National	4 wk ahead	Bin	percent	0.9	1	0.08549
US National	4 wk ahead	Bin	percent	1	1.1	0.072921
US National	4 wk ahead	Bin	percent	1.1	1.2	0.05866
US National	4 wk ahead	Bin	percent	1.2	1.3	0.045982999999999996
US National	4 wk ahead	Bin	percent	1.3	1.4	0.036034
US National	4 wk ahead	Bin	percent	1.4	1.5	0.027600999999999997
US National	4 wk ahead	Bin	percent	1.5	1.6	0.019662
US National	4 wk ahead	Bin	percent	1.6	1.7	0.013103
US National	4 wk ahead	Bin	percent	1.7	1.8	0.009242
US National	4 wk ahead	Bin	percent	1.8	1.9	0.007840999999999999
US National	4 wk ahead	Bin	percent	1.9	2	0.007481
US National	4 wk ahead	Bin	percent	2	2.1	0.007084
US National	4 wk ahead	Bin	percent	2.1	2.2	0.006402
US National	4 wk ahead	Bin	percent	2.2	2.3	0.00554
US National	4 wk ahead	Bin	percent	2.3	2.4	0.00469
US National	4 wk ahead	Bin	percent	2.4	2.5	0.0042309999999999995
US National	4 wk ahead	Bin	percent	2.5	2.6	0.004507
US National	4 wk ahead	Bin	percent	2.6	2.7	0.005320999999999999
US National	4 wk ahead	Bin	percent	2.7	2.8	0.005895999999999999
US National	4 wk ahead	Bin	percent	2.8	2.9	0.005527
US National	4 wk ahead	Bin	percent	2.9	3	0.004271
US National	4 wk ahead	Bin	percent	3	3.1	0.002953
US National	4 wk ahead	Bin	percent	3.1	3.2	0.002484
US National	4 wk ahead	Bin	percent	3.2	3.3	0.003127
US National	4 wk ahead	Bin	percent	3.3	3.4	0.004319
US National	4 wk ahead	Bin	percent	3.4	3.5	0.005235
US National	4 wk ahead	Bin	percent	3.5	3.6	0.00554
US National	4 wk ahead	Bin	percent	3.6	3.7	0.005443
US National	4 wk ahead	Bin	percent	3.7	3.8	0.005109
US National	4 wk ahead	Bin	percent	3.8	3.9	0.004521
US National	4 wk ahead	Bin	percent	3.9	4	0.00398
US National	4 wk ahead	Bin	percent	4	4.1	0.004162
US National	4 wk ahead	Bin	percent	4.1	4.2	0.005271
US National	4 wk ahead	Bin	percent	4.2	4.3	0.006409
US National	4 wk ahead	Bin	percent	4.3	4.4	0.0063289999999999996
US National	4 wk ahead	Bin	percent	4.4	4.5	0.004833
US National	4 wk ahead	Bin	percent	4.5	4.6	0.002966
US National	4 wk ahead	Bin	percent	4.6	4.7	0.001851
US National	4 wk ahead	Bin	percent	4.7	4.8	0.001748
US National	4 wk ahead	Bin	percent	4.8	4.9	0.002103
US National	4 wk ahead	Bin	percent	4.9	5	0.002191
US National	4 wk ahead	Bin	percent	5	5.1	0.001738
US National	4 wk ahead	Bin	percent	5.1	5.2	0.0010249999999999999
US National	4 wk ahead	Bin	percent	5.2	5.3	0.00044699999999999997
US National	4 wk ahead	Bin	percent	5.3	5.4	0.000144
US National	4 wk ahead	Bin	percent	5.4	5.5	0.000034
US National	4 wk ahead	Bin	percent	5.5	5.6	6.e-6
US National	4 wk ahead	Bin	percent	5.6	5.7	1.e-6
US National	4 wk ahead	Bin	percent	5.7	5.8	0.
US National	4 wk ahead	Bin	percent	5.8	5.9	0.
US National	4 wk ahead	Bin	percent	5.9	6	0.
US National	4 wk ahead	Bin	percent	6	6.1	0.
US National	4 wk ahead	Bin	percent	6.1	6.2	0.
US National	4 wk ahead	Bin	percent	6.2	6.3	0.
US National	4 wk ahead	Bin	percent	6.3	6.4	0.
US National	4 wk ahead	Bin	percent	6.4	6.5	0.
US National	4 wk ahead	Bin	percent	6.5	6.6	0.
US National	4 wk ahead	Bin	percent	6.6	6.7	0.
US National	4 wk ahead	Bin	percent	6.7	6.8	0.
US National	4 wk ahead	Bin	percent	6.8	6.9	0.
US National	4 wk ahead	Bin	percent	6.9	7	0.
US National	4 wk ahead	Bin	percent	7	7.1	0.
US National	4 wk ahead	Bin	percent	7.1	7.2	1.e-6
US National	4 wk ahead	Bin	percent	7.2	7.3	4.9999999999999996e-6
US National	4 wk ahead	Bin	percent	7.3	7.4	0.000031
US National	4 wk ahead	Bin	percent	7.4	7.5	0.000134
US National	4 wk ahead	Bin	percent	7.5	7.6	0.00042199999999999996
US National	4 wk ahead	Bin	percent	7.6	7.7	0.0009839999999999998
US National	4 wk ahead	Bin	percent	7.7	7.8	0.001697
US National	4 wk ahead	Bin	percent	7.8	7.9	0.002165
US National	4 wk ahead	Bin	percent	7.9	8	0.002041
US National	4 wk ahead	Bin	percent	8	8.1	0.001424
US National	4 wk ahead	Bin	percent	8.1	8.2	0.000734
US National	4 wk ahead	Bin	percent	8.2	8.3	0.00028
US National	4 wk ahead	Bin	percent	8.3	8.4	0.000079
US National	4 wk ahead	Bin	percent	8.4	8.5	0.000016
US National	4 wk ahead	Bin	percent	8.5	8.6	3.e-6
US National	4 wk ahead	Bin	percent	8.6	8.7	0.
US National	4 wk ahead	Bin	percent	8.7	8.8	0.
US National	4 wk ahead	Bin	percent	8.8	8.9	0.
US National	4 wk ahead	Bin	percent	8.9	9	0.
US National	4 wk ahead	Bin	percent	9	9.1	0.
US National	4 wk ahead	Bin	percent	9.1	9.2	0.
US National	4 wk ahead	Bin	percent	9.2	9.3	0.
US National	4 wk ahead	Bin	percent	9.3	9.4	0.
US National	4 wk ahead	Bin	percent	9.4	9.5	0.
US National	4 wk ahead	Bin	percent	9.5	9.6	0.
US National	4 wk ahead	Bin	percent	9.6	9.7	0.
US National	4 wk ahead	Bin	percent	9.7	9.8	0.
US National	4 wk ahead	Bin	percent	9.8	9.9	0.
US National	4 wk ahead	Bin	percent	9.9	10	0.
US National	4 wk ahead	Bin	percent	10	10.1	0.
US National	4 wk ahead	Bin	percent	10.1	10.2	0.
US National	4 wk ahead	Bin	percent	10.2	10.3	0.
US National	4 wk ahead	Bin	percent	10.3	10.4	0.
US National	4 wk ahead	Bin	percent	10.4	10.5	0.
US National	4 wk ahead	Bin	percent	10.5	10.6	0.
US National	4 wk ahead	Bin	percent	10.6	10.7	0.
US National	4 wk ahead	Bin	percent	10.7	10.8	0.
US National	4 wk ahead	Bin	percent	10.8	10.9	0.
US National	4 wk ahead	Bin	percent	10.9	11	0.
US National	4 wk ahead	Bin	percent	11	11.1	0.
US National	4 wk ahead	Bin	percent	11.1	11.2	0.
US National	4 wk ahead	Bin	percent	11.2	11.3	0.
US National	4 wk ahead	Bin	percent	11.3	11.4	0.
US National	4 wk ahead	Bin	percent	11.4	11.5	0.
US National	4 wk ahead	Bin	percent	11.5	11.6	0.
US National	4 wk ahead	Bin	percent	11.6	11.7	0.
US National	4 wk ahead	Bin	percent	11.7	11.8	0.
US National	4 wk ahead	Bin	percent	11.8	11.9	0.
US National	4 wk ahead	Bin	percent	11.9	12	0.
US National	4 wk ahead	Bin	percent	12	12.1	0.
US National	4 wk ahead	Bin	percent	12.1	12.2	0.
US National	4 wk ahead	Bin	percent	12.2	12.3	0.
US National	4 wk ahead	Bin	percent	12.3	12.4	0.
US National	4 wk ahead	Bin	percent	12.4	12.5	0.
US National	4 wk ahead	Bin	percent	12.5	12.6	0.
US National	4 wk ahead	Bin	percent	12.6	12.7	0.
US National	4 wk ahead	Bin	percent	12.7	12.8	0.
US National	4 wk ahead	Bin	percent	12.8	12.9	0.
US National	4 wk ahead	Bin	percent	12.9	13	0.
US National	4 wk ahead	Bin	percent	13	100	0.
