# Supplementary material for: Use of daily Internet search query data improves real-time projections of influenza epidemics
Source: J R Soc Interface. 2018 Oct 10;15(147):20180220. doi: 10.1098/rsif.2018.0220 (PMC6228485; doi:10.1098/rsif.2018.0220)
Supplement: Computer code and results [file rsif20180220supp3.gz › Code-and-results/mss-15-wikiWEEK/2011-EW12.csv]

Location	Target	Type	Unit	Bin_start_incl	Bin_end_notincl	Value
US National	1 wk ahead	Point	percent	NA	NA	2.6000000000000005
US National	1 wk ahead	Bin	percent	0	0,1	0.
US National	1 wk ahead	Bin	percent	0,1	0,2	0.
US National	1 wk ahead	Bin	percent	0,2	0,3	0.
US National	1 wk ahead	Bin	percent	0,3	0,4	0.
US National	1 wk ahead	Bin	percent	0,4	0,5	0.
US National	1 wk ahead	Bin	percent	0,5	0,6	0.
US National	1 wk ahead	Bin	percent	0,6	0,7	0.
US National	1 wk ahead	Bin	percent	0,7	0,8	0.
US National	1 wk ahead	Bin	percent	0,8	0,9	0.
US National	1 wk ahead	Bin	percent	0,9	1	0.
US National	1 wk ahead	Bin	percent	1	1,1	0.
US National	1 wk ahead	Bin	percent	1,1	1,2	0.
US National	1 wk ahead	Bin	percent	1,2	1,3	0.
US National	1 wk ahead	Bin	percent	1,3	1,4	0.
US National	1 wk ahead	Bin	percent	1,4	1,5	0.
US National	1 wk ahead	Bin	percent	1,5	1,6	0.
US National	1 wk ahead	Bin	percent	1,6	1,7	4.9999999999999996e-6
US National	1 wk ahead	Bin	percent	1,7	1,8	0.000196
US National	1 wk ahead	Bin	percent	1,8	1,9	0.0024419999999999997
US National	1 wk ahead	Bin	percent	1,9	2	0.011283
US National	1 wk ahead	Bin	percent	2	2,1	0.024662
US National	1 wk ahead	Bin	percent	2,1	2,2	0.040031
US National	1 wk ahead	Bin	percent	2,2	2,3	0.053453
US National	1 wk ahead	Bin	percent	2,3	2,4	0.052648999999999994
US National	1 wk ahead	Bin	percent	2,4	2,5	0.073012
US National	1 wk ahead	Bin	percent	2,5	2,6	0.138966
US National	1 wk ahead	Bin	percent	2,6	2,7	0.170779
US National	1 wk ahead	Bin	percent	2,7	2,8	0.13299
US National	1 wk ahead	Bin	percent	2,8	2,9	0.08345999999999999
US National	1 wk ahead	Bin	percent	2,9	3	0.056268
US National	1 wk ahead	Bin	percent	3	3,1	0.043917
US National	1 wk ahead	Bin	percent	3,1	3,2	0.034263
US National	1 wk ahead	Bin	percent	3,2	3,3	0.029297
US National	1 wk ahead	Bin	percent	3,3	3,4	0.017384999999999998
US National	1 wk ahead	Bin	percent	3,4	3,5	0.004954
US National	1 wk ahead	Bin	percent	3,5	3,6	0.000554
US National	1 wk ahead	Bin	percent	3,6	3,7	0.000022
US National	1 wk ahead	Bin	percent	3,7	3,8	0.000019999999999999998
US National	1 wk ahead	Bin	percent	3,8	3,9	0.00048699999999999997
US National	1 wk ahead	Bin	percent	3,9	4	0.0040089999999999995
US National	1 wk ahead	Bin	percent	4	4,1	0.01103
US National	1 wk ahead	Bin	percent	4,1	4,2	0.010275
US National	1 wk ahead	Bin	percent	4,2	4,3	0.003238
US National	1 wk ahead	Bin	percent	4,3	4,4	0.000341
US National	1 wk ahead	Bin	percent	4,4	4,5	0.000012
US National	1 wk ahead	Bin	percent	4,5	4,6	0.
US National	1 wk ahead	Bin	percent	4,6	4,7	0.
US National	1 wk ahead	Bin	percent	4,7	4,8	0.
US National	1 wk ahead	Bin	percent	4,8	4,9	0.
US National	1 wk ahead	Bin	percent	4,9	5	0.
US National	1 wk ahead	Bin	percent	5	5,1	0.
US National	1 wk ahead	Bin	percent	5,1	5,2	0.
US National	1 wk ahead	Bin	percent	5,2	5,3	0.
US National	1 wk ahead	Bin	percent	5,3	5,4	0.
US National	1 wk ahead	Bin	percent	5,4	5,5	0.
US National	1 wk ahead	Bin	percent	5,5	5,6	0.
US National	1 wk ahead	Bin	percent	5,6	5,7	0.
US National	1 wk ahead	Bin	percent	5,7	5,8	0.
US National	1 wk ahead	Bin	percent	5,8	5,9	0.
US National	1 wk ahead	Bin	percent	5,9	6	0.
US National	1 wk ahead	Bin	percent	6	6,1	0.
US National	1 wk ahead	Bin	percent	6,1	6,2	0.
US National	1 wk ahead	Bin	percent	6,2	6,3	0.
US National	1 wk ahead	Bin	percent	6,3	6,4	0.
US National	1 wk ahead	Bin	percent	6,4	6,5	0.
US National	1 wk ahead	Bin	percent	6,5	6,6	0.
US National	1 wk ahead	Bin	percent	6,6	6,7	0.
US National	1 wk ahead	Bin	percent	6,7	6,8	0.
US National	1 wk ahead	Bin	percent	6,8	6,9	0.
US National	1 wk ahead	Bin	percent	6,9	7	0.
US National	1 wk ahead	Bin	percent	7	7,1	0.
US National	1 wk ahead	Bin	percent	7,1	7,2	0.
US National	1 wk ahead	Bin	percent	7,2	7,3	0.
US National	1 wk ahead	Bin	percent	7,3	7,4	0.
US National	1 wk ahead	Bin	percent	7,4	7,5	0.
US National	1 wk ahead	Bin	percent	7,5	7,6	0.
US National	1 wk ahead	Bin	percent	7,6	7,7	0.
US National	1 wk ahead	Bin	percent	7,7	7,8	0.
US National	1 wk ahead	Bin	percent	7,8	7,9	0.
US National	1 wk ahead	Bin	percent	7,9	8	0.
US National	1 wk ahead	Bin	percent	8	8,1	0.
US National	1 wk ahead	Bin	percent	8,1	8,2	0.
US National	1 wk ahead	Bin	percent	8,2	8,3	0.
US National	1 wk ahead	Bin	percent	8,3	8,4	0.
US National	1 wk ahead	Bin	percent	8,4	8,5	0.
US National	1 wk ahead	Bin	percent	8,5	8,6	0.
US National	1 wk ahead	Bin	percent	8,6	8,7	0.
US National	1 wk ahead	Bin	percent	8,7	8,8	0.
US National	1 wk ahead	Bin	percent	8,8	8,9	0.
US National	1 wk ahead	Bin	percent	8,9	9	0.
US National	1 wk ahead	Bin	percent	9	9,1	0.
US National	1 wk ahead	Bin	percent	9,1	9,2	0.
US National	1 wk ahead	Bin	percent	9,2	9,3	0.
US National	1 wk ahead	Bin	percent	9,3	9,4	0.
US National	1 wk ahead	Bin	percent	9,4	9,5	0.
US National	1 wk ahead	Bin	percent	9,5	9,6	0.
US National	1 wk ahead	Bin	percent	9,6	9,7	0.
US National	1 wk ahead	Bin	percent	9,7	9,8	0.
US National	1 wk ahead	Bin	percent	9,8	9,9	0.
US National	1 wk ahead	Bin	percent	9,9	10	0.
US National	1 wk ahead	Bin	percent	10	10,1	0.
US National	1 wk ahead	Bin	percent	10,1	10,2	0.
US National	1 wk ahead	Bin	percent	10,2	10,3	0.
US National	1 wk ahead	Bin	percent	10,3	10,4	0.
US National	1 wk ahead	Bin	percent	10,4	10,5	0.
US National	1 wk ahead	Bin	percent	10,5	10,6	0.
US National	1 wk ahead	Bin	percent	10,6	10,7	0.
US National	1 wk ahead	Bin	percent	10,7	10,8	0.
US National	1 wk ahead	Bin	percent	10,8	10,9	0.
US National	1 wk ahead	Bin	percent	10,9	11	0.
US National	1 wk ahead	Bin	percent	11	11,1	0.
US National	1 wk ahead	Bin	percent	11,1	11,2	0.
US National	1 wk ahead	Bin	percent	11,2	11,3	0.
US National	1 wk ahead	Bin	percent	11,3	11,4	0.
US National	1 wk ahead	Bin	percent	11,4	11,5	0.
US National	1 wk ahead	Bin	percent	11,5	11,6	0.
US National	1 wk ahead	Bin	percent	11,6	11,7	0.
US National	1 wk ahead	Bin	percent	11,7	11,8	0.
US National	1 wk ahead	Bin	percent	11,8	11,9	0.
US National	1 wk ahead	Bin	percent	11,9	12	0.
US National	1 wk ahead	Bin	percent	12	12,1	0.
US National	1 wk ahead	Bin	percent	12,1	12,2	0.
US National	1 wk ahead	Bin	percent	12,2	12,3	0.
US National	1 wk ahead	Bin	percent	12,3	12,4	0.
US National	1 wk ahead	Bin	percent	12,4	12,5	0.
US National	1 wk ahead	Bin	percent	12,5	12,6	0.
US National	1 wk ahead	Bin	percent	12,6	12,7	0.
US National	1 wk ahead	Bin	percent	12,7	12,8	0.
US National	1 wk ahead	Bin	percent	12,8	12,9	0.
US National	1 wk ahead	Bin	percent	12,9	13	0.
US National	1 wk ahead	Bin	percent	13	100	0.
US National	2 wk ahead	Point	percent	NA	NA	2.4194
US National	2 wk ahead	Bin	percent	0	0,1	2.e-6
US National	2 wk ahead	Bin	percent	0,1	0,2	6.e-6
US National	2 wk ahead	Bin	percent	0,2	0,3	0.000018
US National	2 wk ahead	Bin	percent	0,3	0,4	0.000049999999999999996
US National	2 wk ahead	Bin	percent	0,4	0,5	0.00012299999999999998
US National	2 wk ahead	Bin	percent	0,5	0,6	0.00028
US National	2 wk ahead	Bin	percent	0,6	0,7	0.0005859999999999999
US National	2 wk ahead	Bin	percent	0,7	0,8	0.001137
US National	2 wk ahead	Bin	percent	0,8	0,9	0.002056
US National	2 wk ahead	Bin	percent	0,9	1	0.003486
US National	2 wk ahead	Bin	percent	1	1,1	0.005579
US National	2 wk ahead	Bin	percent	1,1	1,2	0.008478
US National	2 wk ahead	Bin	percent	1,2	1,3	0.012287
US National	2 wk ahead	Bin	percent	1,3	1,4	0.017026
US National	2 wk ahead	Bin	percent	1,4	1,5	0.022579
US National	2 wk ahead	Bin	percent	1,5	1,6	0.028661
US National	2 wk ahead	Bin	percent	1,6	1,7	0.034843
US National	2 wk ahead	Bin	percent	1,7	1,8	0.040649
US National	2 wk ahead	Bin	percent	1,8	1,9	0.045686
US National	2 wk ahead	Bin	percent	1,9	2	0.049721999999999995
US National	2 wk ahead	Bin	percent	2	2,1	0.052669
US National	2 wk ahead	Bin	percent	2,1	2,2	0.05448
US National	2 wk ahead	Bin	percent	2,2	2,3	0.055050999999999996
US National	2 wk ahead	Bin	percent	2,3	2,4	0.054223
US National	2 wk ahead	Bin	percent	2,4	2,5	0.051883
US National	2 wk ahead	Bin	percent	2,5	2,6	0.04811
US National	2 wk ahead	Bin	percent	2,6	2,7	0.043261
US National	2 wk ahead	Bin	percent	2,7	2,8	0.037922
US National	2 wk ahead	Bin	percent	2,8	2,9	0.032751999999999996
US National	2 wk ahead	Bin	percent	2,9	3	0.028277
US National	2 wk ahead	Bin	percent	3	3,1	0.024752
US National	2 wk ahead	Bin	percent	3,1	3,2	0.022130999999999998
US National	2 wk ahead	Bin	percent	3,2	3,3	0.020168
US National	2 wk ahead	Bin	percent	3,3	3,4	0.018553999999999998
US National	2 wk ahead	Bin	percent	3,4	3,5	0.017047
US National	2 wk ahead	Bin	percent	3,5	3,6	0.015531999999999999
US National	2 wk ahead	Bin	percent	3,6	3,7	0.014005
US National	2 wk ahead	Bin	percent	3,7	3,8	0.012518999999999999
US National	2 wk ahead	Bin	percent	3,8	3,9	0.011113999999999999
US National	2 wk ahead	Bin	percent	3,9	4	0.00979
US National	2 wk ahead	Bin	percent	4	4,1	0.008513
US National	2 wk ahead	Bin	percent	4,1	4,2	0.0072569999999999996
US National	2 wk ahead	Bin	percent	4,2	4,3	0.006045
US National	2 wk ahead	Bin	percent	4,3	4,4	0.004948999999999999
US National	2 wk ahead	Bin	percent	4,4	4,5	0.004062
US National	2 wk ahead	Bin	percent	4,5	4,6	0.0034389999999999998
US National	2 wk ahead	Bin	percent	4,6	4,7	0.003064
US National	2 wk ahead	Bin	percent	4,7	4,8	0.002855
US National	2 wk ahead	Bin	percent	4,8	4,9	0.0027029999999999997
US National	2 wk ahead	Bin	percent	4,9	5	0.0025239999999999998
US National	2 wk ahead	Bin	percent	5	5,1	0.0022949999999999997
US National	2 wk ahead	Bin	percent	5,1	5,2	0.0020599999999999998
US National	2 wk ahead	Bin	percent	5,2	5,3	0.001905
US National	2 wk ahead	Bin	percent	5,3	5,4	0.001913
US National	2 wk ahead	Bin	percent	5,4	5,5	0.002124
US National	2 wk ahead	Bin	percent	5,5	5,6	0.00251
US National	2 wk ahead	Bin	percent	5,6	5,7	0.0029709999999999997
US National	2 wk ahead	Bin	percent	5,7	5,8	0.003368
US National	2 wk ahead	Bin	percent	5,8	5,9	0.0035689999999999997
US National	2 wk ahead	Bin	percent	5,9	6	0.003496
US National	2 wk ahead	Bin	percent	6	6,1	0.0031479999999999998
US National	2 wk ahead	Bin	percent	6,1	6,2	0.0026
US National	2 wk ahead	Bin	percent	6,2	6,3	0.001969
US National	2 wk ahead	Bin	percent	6,3	6,4	0.001369
US National	2 wk ahead	Bin	percent	6,4	6,5	0.000887
US National	2 wk ahead	Bin	percent	6,5	6,6	0.0005679999999999999
US National	2 wk ahead	Bin	percent	6,6	6,7	0.000424
US National	2 wk ahead	Bin	percent	6,7	6,8	0.000453
US National	2 wk ahead	Bin	percent	6,8	6,9	0.000647
US National	2 wk ahead	Bin	percent	6,9	7	0.000988
US National	2 wk ahead	Bin	percent	7	7,1	0.001434
US National	2 wk ahead	Bin	percent	7,1	7,2	0.001905
US National	2 wk ahead	Bin	percent	7,2	7,3	0.002296
US National	2 wk ahead	Bin	percent	7,3	7,4	0.002506
US National	2 wk ahead	Bin	percent	7,4	7,5	0.002476
US National	2 wk ahead	Bin	percent	7,5	7,6	0.0022129999999999997
US National	2 wk ahead	Bin	percent	7,6	7,7	0.00179
US National	2 wk ahead	Bin	percent	7,7	7,8	0.0013089999999999998
US National	2 wk ahead	Bin	percent	7,8	7,9	0.0008669999999999999
US National	2 wk ahead	Bin	percent	7,9	8	0.0005189999999999999
US National	2 wk ahead	Bin	percent	8	8,1	0.000281
US National	2 wk ahead	Bin	percent	8,1	8,2	0.000138
US National	2 wk ahead	Bin	percent	8,2	8,3	0.000061
US National	2 wk ahead	Bin	percent	8,3	8,4	0.000024
US National	2 wk ahead	Bin	percent	8,4	8,5	9.e-6
US National	2 wk ahead	Bin	percent	8,5	8,6	3.e-6
US National	2 wk ahead	Bin	percent	8,6	8,7	1.e-6
US National	2 wk ahead	Bin	percent	8,7	8,8	0.
US National	2 wk ahead	Bin	percent	8,8	8,9	0.
US National	2 wk ahead	Bin	percent	8,9	9	0.
US National	2 wk ahead	Bin	percent	9	9,1	0.
US National	2 wk ahead	Bin	percent	9,1	9,2	0.
US National	2 wk ahead	Bin	percent	9,2	9,3	0.
US National	2 wk ahead	Bin	percent	9,3	9,4	0.
US National	2 wk ahead	Bin	percent	9,4	9,5	0.
US National	2 wk ahead	Bin	percent	9,5	9,6	0.
US National	2 wk ahead	Bin	percent	9,6	9,7	0.
US National	2 wk ahead	Bin	percent	9,7	9,8	0.
US National	2 wk ahead	Bin	percent	9,8	9,9	0.
US National	2 wk ahead	Bin	percent	9,9	10	0.
US National	2 wk ahead	Bin	percent	10	10,1	0.
US National	2 wk ahead	Bin	percent	10,1	10,2	0.
US National	2 wk ahead	Bin	percent	10,2	10,3	0.
US National	2 wk ahead	Bin	percent	10,3	10,4	0.
US National	2 wk ahead	Bin	percent	10,4	10,5	0.
US National	2 wk ahead	Bin	percent	10,5	10,6	0.
US National	2 wk ahead	Bin	percent	10,6	10,7	0.
US National	2 wk ahead	Bin	percent	10,7	10,8	0.
US National	2 wk ahead	Bin	percent	10,8	10,9	0.
US National	2 wk ahead	Bin	percent	10,9	11	0.
US National	2 wk ahead	Bin	percent	11	11,1	0.
US National	2 wk ahead	Bin	percent	11,1	11,2	0.
US National	2 wk ahead	Bin	percent	11,2	11,3	0.
US National	2 wk ahead	Bin	percent	11,3	11,4	0.
US National	2 wk ahead	Bin	percent	11,4	11,5	0.
US National	2 wk ahead	Bin	percent	11,5	11,6	0.
US National	2 wk ahead	Bin	percent	11,6	11,7	0.
US National	2 wk ahead	Bin	percent	11,7	11,8	0.
US National	2 wk ahead	Bin	percent	11,8	11,9	0.
US National	2 wk ahead	Bin	percent	11,9	12	0.
US National	2 wk ahead	Bin	percent	12	12,1	0.
US National	2 wk ahead	Bin	percent	12,1	12,2	0.
US National	2 wk ahead	Bin	percent	12,2	12,3	0.
US National	2 wk ahead	Bin	percent	12,3	12,4	0.
US National	2 wk ahead	Bin	percent	12,4	12,5	0.
US National	2 wk ahead	Bin	percent	12,5	12,6	0.
US National	2 wk ahead	Bin	percent	12,6	12,7	0.
US National	2 wk ahead	Bin	percent	12,7	12,8	0.
US National	2 wk ahead	Bin	percent	12,8	12,9	0.
US National	2 wk ahead	Bin	percent	12,9	13	0.
US National	2 wk ahead	Bin	percent	13	100	0.
US National	3 wk ahead	Point	percent	NA	NA	2.0422000000000002
US National	3 wk ahead	Bin	percent	0	0,1	0.002889
US National	3 wk ahead	Bin	percent	0,1	0,2	0.004143
US National	3 wk ahead	Bin	percent	0,2	0,3	0.005763
US National	3 wk ahead	Bin	percent	0,3	0,4	0.007783999999999999
US National	3 wk ahead	Bin	percent	0,4	0,5	0.01021
US National	3 wk ahead	Bin	percent	0,5	0,6	0.013021
US National	3 wk ahead	Bin	percent	0,6	0,7	0.016151
US National	3 wk ahead	Bin	percent	0,7	0,8	0.019503
US National	3 wk ahead	Bin	percent	0,8	0,9	0.022945999999999998
US National	3 wk ahead	Bin	percent	0,9	1	0.026328999999999998
US National	3 wk ahead	Bin	percent	1	1,1	0.029498999999999997
US National	3 wk ahead	Bin	percent	1,1	1,2	0.032314999999999997
US National	3 wk ahead	Bin	percent	1,2	1,3	0.034661
US National	3 wk ahead	Bin	percent	1,3	1,4	0.036455
US National	3 wk ahead	Bin	percent	1,4	1,5	0.037655
US National	3 wk ahead	Bin	percent	1,5	1,6	0.038249
US National	3 wk ahead	Bin	percent	1,6	1,7	0.038262
US National	3 wk ahead	Bin	percent	1,7	1,8	0.037732
US National	3 wk ahead	Bin	percent	1,8	1,9	0.036721
US National	3 wk ahead	Bin	percent	1,9	2	0.0353
US National	3 wk ahead	Bin	percent	2	2,1	0.033547
US National	3 wk ahead	Bin	percent	2,1	2,2	0.031549
US National	3 wk ahead	Bin	percent	2,2	2,3	0.029390999999999997
US National	3 wk ahead	Bin	percent	2,3	2,4	0.027162
US National	3 wk ahead	Bin	percent	2,4	2,5	0.024943999999999997
US National	3 wk ahead	Bin	percent	2,5	2,6	0.022810999999999998
US National	3 wk ahead	Bin	percent	2,6	2,7	0.020824
US National	3 wk ahead	Bin	percent	2,7	2,8	0.01903
US National	3 wk ahead	Bin	percent	2,8	2,9	0.017454
US National	3 wk ahead	Bin	percent	2,9	3	0.016101
US National	3 wk ahead	Bin	percent	3	3,1	0.014957
US National	3 wk ahead	Bin	percent	3,1	3,2	0.013992
US National	3 wk ahead	Bin	percent	3,2	3,3	0.013170999999999999
US National	3 wk ahead	Bin	percent	3,3	3,4	0.012454999999999999
US National	3 wk ahead	Bin	percent	3,4	3,5	0.011811
US National	3 wk ahead	Bin	percent	3,5	3,6	0.011214
US National	3 wk ahead	Bin	percent	3,6	3,7	0.010645
US National	3 wk ahead	Bin	percent	3,7	3,8	0.010091
US National	3 wk ahead	Bin	percent	3,8	3,9	0.009541
US National	3 wk ahead	Bin	percent	3,9	4	0.008985
US National	3 wk ahead	Bin	percent	4	4,1	0.008414999999999999
US National	3 wk ahead	Bin	percent	4,1	4,2	0.007826999999999999
US National	3 wk ahead	Bin	percent	4,2	4,3	0.007221
US National	3 wk ahead	Bin	percent	4,3	4,4	0.006607
US National	3 wk ahead	Bin	percent	4,4	4,5	0.006000999999999999
US National	3 wk ahead	Bin	percent	4,5	4,6	0.005425
US National	3 wk ahead	Bin	percent	4,6	4,7	0.004898
US National	3 wk ahead	Bin	percent	4,7	4,8	0.0044399999999999995
US National	3 wk ahead	Bin	percent	4,8	4,9	0.004056
US National	3 wk ahead	Bin	percent	4,9	5	0.003743
US National	3 wk ahead	Bin	percent	5	5,1	0.0034839999999999997
US National	3 wk ahead	Bin	percent	5,1	5,2	0.0032589999999999997
US National	3 wk ahead	Bin	percent	5,2	5,3	0.0030429999999999997
US National	3 wk ahead	Bin	percent	5,3	5,4	0.002816
US National	3 wk ahead	Bin	percent	5,4	5,5	0.0025659999999999997
US National	3 wk ahead	Bin	percent	5,5	5,6	0.002293
US National	3 wk ahead	Bin	percent	5,6	5,7	0.002005
US National	3 wk ahead	Bin	percent	5,7	5,8	0.0017189999999999998
US National	3 wk ahead	Bin	percent	5,8	5,9	0.001455
US National	3 wk ahead	Bin	percent	5,9	6	0.001233
US National	3 wk ahead	Bin	percent	6	6,1	0.001067
US National	3 wk ahead	Bin	percent	6,1	6,2	0.0009649999999999999
US National	3 wk ahead	Bin	percent	6,2	6,3	0.000928
US National	3 wk ahead	Bin	percent	6,3	6,4	0.000949
US National	3 wk ahead	Bin	percent	6,4	6,5	0.001016
US National	3 wk ahead	Bin	percent	6,5	6,6	0.0011099999999999999
US National	3 wk ahead	Bin	percent	6,6	6,7	0.0012159999999999999
US National	3 wk ahead	Bin	percent	6,7	6,8	0.001315
US National	3 wk ahead	Bin	percent	6,8	6,9	0.0013939999999999998
US National	3 wk ahead	Bin	percent	6,9	7	0.001442
US National	3 wk ahead	Bin	percent	7	7,1	0.0014529999999999999
US National	3 wk ahead	Bin	percent	7,1	7,2	0.0014219999999999999
US National	3 wk ahead	Bin	percent	7,2	7,3	0.001353
US National	3 wk ahead	Bin	percent	7,3	7,4	0.001248
US National	3 wk ahead	Bin	percent	7,4	7,5	0.001117
US National	3 wk ahead	Bin	percent	7,5	7,6	0.0009699999999999999
US National	3 wk ahead	Bin	percent	7,6	7,7	0.0008179999999999999
US National	3 wk ahead	Bin	percent	7,7	7,8	0.0006749999999999999
US National	3 wk ahead	Bin	percent	7,8	7,9	0.000552
US National	3 wk ahead	Bin	percent	7,9	8	0.00045999999999999996
US National	3 wk ahead	Bin	percent	8	8,1	0.000405
US National	3 wk ahead	Bin	percent	8,1	8,2	0.00039099999999999996
US National	3 wk ahead	Bin	percent	8,2	8,3	0.000416
US National	3 wk ahead	Bin	percent	8,3	8,4	0.00047799999999999996
US National	3 wk ahead	Bin	percent	8,4	8,5	0.0005679999999999999
US National	3 wk ahead	Bin	percent	8,5	8,6	0.000676
US National	3 wk ahead	Bin	percent	8,6	8,7	0.0007909999999999999
US National	3 wk ahead	Bin	percent	8,7	8,8	0.0009
US National	3 wk ahead	Bin	percent	8,8	8,9	0.000997
US National	3 wk ahead	Bin	percent	8,9	9	0.0010739999999999999
US National	3 wk ahead	Bin	percent	9	9,1	0.00113
US National	3 wk ahead	Bin	percent	9,1	9,2	0.001166
US National	3 wk ahead	Bin	percent	9,2	9,3	0.0011849999999999999
US National	3 wk ahead	Bin	percent	9,3	9,4	0.001189
US National	3 wk ahead	Bin	percent	9,4	9,5	0.0011799999999999998
US National	3 wk ahead	Bin	percent	9,5	9,6	0.0011539999999999999
US National	3 wk ahead	Bin	percent	9,6	9,7	0.0011099999999999999
US National	3 wk ahead	Bin	percent	9,7	9,8	0.001046
US National	3 wk ahead	Bin	percent	9,8	9,9	0.000959
US National	3 wk ahead	Bin	percent	9,9	10	0.000852
US National	3 wk ahead	Bin	percent	10	10,1	0.000731
US National	3 wk ahead	Bin	percent	10,1	10,2	0.0006039999999999999
US National	3 wk ahead	Bin	percent	10,2	10,3	0.00047999999999999996
US National	3 wk ahead	Bin	percent	10,3	10,4	0.000365
US National	3 wk ahead	Bin	percent	10,4	10,5	0.000266
US National	3 wk ahead	Bin	percent	10,5	10,6	0.000185
US National	3 wk ahead	Bin	percent	10,6	10,7	0.000124
US National	3 wk ahead	Bin	percent	10,7	10,8	0.00007999999999999999
US National	3 wk ahead	Bin	percent	10,8	10,9	0.000051
US National	3 wk ahead	Bin	percent	10,9	11	0.000034
US National	3 wk ahead	Bin	percent	11	11,1	0.000027
US National	3 wk ahead	Bin	percent	11,1	11,2	0.000029999999999999997
US National	3 wk ahead	Bin	percent	11,2	11,3	0.000042
US National	3 wk ahead	Bin	percent	11,3	11,4	0.00006599999999999999
US National	3 wk ahead	Bin	percent	11,4	11,5	0.000103
US National	3 wk ahead	Bin	percent	11,5	11,6	0.000156
US National	3 wk ahead	Bin	percent	11,6	11,7	0.000227
US National	3 wk ahead	Bin	percent	11,7	11,8	0.000316
US National	3 wk ahead	Bin	percent	11,8	11,9	0.000419
US National	3 wk ahead	Bin	percent	11,9	12	0.000531
US National	3 wk ahead	Bin	percent	12	12,1	0.000642
US National	3 wk ahead	Bin	percent	12,1	12,2	0.000741
US National	3 wk ahead	Bin	percent	12,2	12,3	0.0008169999999999999
US National	3 wk ahead	Bin	percent	12,3	12,4	0.000859
US National	3 wk ahead	Bin	percent	12,4	12,5	0.000864
US National	3 wk ahead	Bin	percent	12,5	12,6	0.00083
US National	3 wk ahead	Bin	percent	12,6	12,7	0.000763
US National	3 wk ahead	Bin	percent	12,7	12,8	0.000674
US National	3 wk ahead	Bin	percent	12,8	12,9	0.000576
US National	3 wk ahead	Bin	percent	12,9	13	0.000484
US National	3 wk ahead	Bin	percent	13	100	0.021008
US National	4 wk ahead	Point	percent	NA	NA	1.6966
US National	4 wk ahead	Bin	percent	0	0,1	0.01188
US National	4 wk ahead	Bin	percent	0,1	0,2	0.014775
US National	4 wk ahead	Bin	percent	0,2	0,3	0.017906
US National	4 wk ahead	Bin	percent	0,3	0,4	0.021164
US National	4 wk ahead	Bin	percent	0,4	0,5	0.024416999999999998
US National	4 wk ahead	Bin	percent	0,5	0,6	0.027528
US National	4 wk ahead	Bin	percent	0,6	0,7	0.030362999999999998
US National	4 wk ahead	Bin	percent	0,7	0,8	0.032802
US National	4 wk ahead	Bin	percent	0,8	0,9	0.034755999999999995
US National	4 wk ahead	Bin	percent	0,9	1	0.036169
US National	4 wk ahead	Bin	percent	1	1,1	0.037021
US National	4 wk ahead	Bin	percent	1,1	1,2	0.037316999999999996
US National	4 wk ahead	Bin	percent	1,2	1,3	0.037093999999999995
US National	4 wk ahead	Bin	percent	1,3	1,4	0.036407999999999996
US National	4 wk ahead	Bin	percent	1,4	1,5	0.035327
US National	4 wk ahead	Bin	percent	1,5	1,6	0.033916999999999996
US National	4 wk ahead	Bin	percent	1,6	1,7	0.03225
US National	4 wk ahead	Bin	percent	1,7	1,8	0.030395
US National	4 wk ahead	Bin	percent	1,8	1,9	0.028412999999999997
US National	4 wk ahead	Bin	percent	1,9	2	0.026359999999999998
US National	4 wk ahead	Bin	percent	2	2,1	0.02429
US National	4 wk ahead	Bin	percent	2,1	2,2	0.022251
US National	4 wk ahead	Bin	percent	2,2	2,3	0.020287
US National	4 wk ahead	Bin	percent	2,3	2,4	0.018441
US National	4 wk ahead	Bin	percent	2,4	2,5	0.016746999999999998
US National	4 wk ahead	Bin	percent	2,5	2,6	0.015234999999999999
US National	4 wk ahead	Bin	percent	2,6	2,7	0.013921
US National	4 wk ahead	Bin	percent	2,7	2,8	0.01281
US National	4 wk ahead	Bin	percent	2,8	2,9	0.011896
US National	4 wk ahead	Bin	percent	2,9	3	0.011158
US National	4 wk ahead	Bin	percent	3	3,1	0.010565
US National	4 wk ahead	Bin	percent	3,1	3,2	0.010081
US National	4 wk ahead	Bin	percent	3,2	3,3	0.009668999999999999
US National	4 wk ahead	Bin	percent	3,3	3,4	0.009293
US National	4 wk ahead	Bin	percent	3,4	3,5	0.008926
US National	4 wk ahead	Bin	percent	3,5	3,6	0.00855
US National	4 wk ahead	Bin	percent	3,6	3,7	0.008154
US National	4 wk ahead	Bin	percent	3,7	3,8	0.007737
US National	4 wk ahead	Bin	percent	3,8	3,9	0.007306
US National	4 wk ahead	Bin	percent	3,9	4	0.006869
US National	4 wk ahead	Bin	percent	4	4,1	0.006435
US National	4 wk ahead	Bin	percent	4,1	4,2	0.006012
US National	4 wk ahead	Bin	percent	4,2	4,3	0.0056029999999999995
US National	4 wk ahead	Bin	percent	4,3	4,4	0.005208
US National	4 wk ahead	Bin	percent	4,4	4,5	0.004823
US National	4 wk ahead	Bin	percent	4,5	4,6	0.004445999999999999
US National	4 wk ahead	Bin	percent	4,6	4,7	0.004073
US National	4 wk ahead	Bin	percent	4,7	4,8	0.0037029999999999997
US National	4 wk ahead	Bin	percent	4,8	4,9	0.003341
US National	4 wk ahead	Bin	percent	4,9	5	0.0029939999999999997
US National	4 wk ahead	Bin	percent	5	5,1	0.0026739999999999997
US National	4 wk ahead	Bin	percent	5,1	5,2	0.0023899999999999998
US National	4 wk ahead	Bin	percent	5,2	5,3	0.002153
US National	4 wk ahead	Bin	percent	5,3	5,4	0.00197
US National	4 wk ahead	Bin	percent	5,4	5,5	0.001841
US National	4 wk ahead	Bin	percent	5,5	5,6	0.0017599999999999998
US National	4 wk ahead	Bin	percent	5,6	5,7	0.001717
US National	4 wk ahead	Bin	percent	5,7	5,8	0.0016979999999999999
US National	4 wk ahead	Bin	percent	5,8	5,9	0.001687
US National	4 wk ahead	Bin	percent	5,9	6	0.001671
US National	4 wk ahead	Bin	percent	6	6,1	0.0016389999999999998
US National	4 wk ahead	Bin	percent	6,1	6,2	0.001588
US National	4 wk ahead	Bin	percent	6,2	6,3	0.001517
US National	4 wk ahead	Bin	percent	6,3	6,4	0.001433
US National	4 wk ahead	Bin	percent	6,4	6,5	0.001344
US National	4 wk ahead	Bin	percent	6,5	6,6	0.0012599999999999998
US National	4 wk ahead	Bin	percent	6,6	6,7	0.001191
US National	4 wk ahead	Bin	percent	6,7	6,8	0.001142
US National	4 wk ahead	Bin	percent	6,8	6,9	0.0011179999999999999
US National	4 wk ahead	Bin	percent	6,9	7	0.001117
US National	4 wk ahead	Bin	percent	7	7,1	0.0011359999999999999
US National	4 wk ahead	Bin	percent	7,1	7,2	0.001168
US National	4 wk ahead	Bin	percent	7,2	7,3	0.001207
US National	4 wk ahead	Bin	percent	7,3	7,4	0.001246
US National	4 wk ahead	Bin	percent	7,4	7,5	0.0012799999999999999
US National	4 wk ahead	Bin	percent	7,5	7,6	0.001305
US National	4 wk ahead	Bin	percent	7,6	7,7	0.0013189999999999999
US National	4 wk ahead	Bin	percent	7,7	7,8	0.001323
US National	4 wk ahead	Bin	percent	7,8	7,9	0.001316
US National	4 wk ahead	Bin	percent	7,9	8	0.0013
US National	4 wk ahead	Bin	percent	8	8,1	0.001279
US National	4 wk ahead	Bin	percent	8,1	8,2	0.001254
US National	4 wk ahead	Bin	percent	8,2	8,3	0.001227
US National	4 wk ahead	Bin	percent	8,3	8,4	0.001199
US National	4 wk ahead	Bin	percent	8,4	8,5	0.00117
US National	4 wk ahead	Bin	percent	8,5	8,6	0.001139
US National	4 wk ahead	Bin	percent	8,6	8,7	0.001103
US National	4 wk ahead	Bin	percent	8,7	8,8	0.001058
US National	4 wk ahead	Bin	percent	8,8	8,9	0.001001
US National	4 wk ahead	Bin	percent	8,9	9	0.0009299999999999999
US National	4 wk ahead	Bin	percent	9	9,1	0.000846
US National	4 wk ahead	Bin	percent	9,1	9,2	0.00075
US National	4 wk ahead	Bin	percent	9,2	9,3	0.000647
US National	4 wk ahead	Bin	percent	9,3	9,4	0.000543
US National	4 wk ahead	Bin	percent	9,4	9,5	0.000441
US National	4 wk ahead	Bin	percent	9,5	9,6	0.000348
US National	4 wk ahead	Bin	percent	9,6	9,7	0.000269
US National	4 wk ahead	Bin	percent	9,7	9,8	0.000205
US National	4 wk ahead	Bin	percent	9,8	9,9	0.000158
US National	4 wk ahead	Bin	percent	9,9	10	0.00013
US National	4 wk ahead	Bin	percent	10	10,1	0.000121
US National	4 wk ahead	Bin	percent	10,1	10,2	0.00013199999999999998
US National	4 wk ahead	Bin	percent	10,2	10,3	0.00016199999999999998
US National	4 wk ahead	Bin	percent	10,3	10,4	0.000212
US National	4 wk ahead	Bin	percent	10,4	10,5	0.000283
US National	4 wk ahead	Bin	percent	10,5	10,6	0.000372
US National	4 wk ahead	Bin	percent	10,6	10,7	0.00047999999999999996
US National	4 wk ahead	Bin	percent	10,7	10,8	0.000602
US National	4 wk ahead	Bin	percent	10,8	10,9	0.000732
US National	4 wk ahead	Bin	percent	10,9	11	0.0008659999999999999
US National	4 wk ahead	Bin	percent	11	11,1	0.000996
US National	4 wk ahead	Bin	percent	11,1	11,2	0.001114
US National	4 wk ahead	Bin	percent	11,2	11,3	0.001212
US National	4 wk ahead	Bin	percent	11,3	11,4	0.001286
US National	4 wk ahead	Bin	percent	11,4	11,5	0.00133
US National	4 wk ahead	Bin	percent	11,5	11,6	0.0013419999999999999
US National	4 wk ahead	Bin	percent	11,6	11,7	0.001321
US National	4 wk ahead	Bin	percent	11,7	11,8	0.001268
US National	4 wk ahead	Bin	percent	11,8	11,9	0.001187
US National	4 wk ahead	Bin	percent	11,9	12	0.001083
US National	4 wk ahead	Bin	percent	12	12,1	0.0009609999999999999
US National	4 wk ahead	Bin	percent	12,1	12,2	0.00083
US National	4 wk ahead	Bin	percent	12,2	12,3	0.000696
US National	4 wk ahead	Bin	percent	12,3	12,4	0.000566
US National	4 wk ahead	Bin	percent	12,4	12,5	0.00044699999999999997
US National	4 wk ahead	Bin	percent	12,5	12,6	0.00034199999999999996
US National	4 wk ahead	Bin	percent	12,6	12,7	0.00025299999999999997
US National	4 wk ahead	Bin	percent	12,7	12,8	0.00018099999999999998
US National	4 wk ahead	Bin	percent	12,8	12,9	0.000125
US National	4 wk ahead	Bin	percent	12,9	13	0.000084
US National	4 wk ahead	Bin	percent	13	100	0.03112
