# Supplementary material for: Use of daily Internet search query data improves real-time projections of influenza epidemics
Source: J R Soc Interface. 2018 Oct 10;15(147):20180220. doi: 10.1098/rsif.2018.0220 (PMC6228485; doi:10.1098/rsif.2018.0220)
Supplement: Computer code and results [file rsif20180220supp3.gz › Code-and-results/mss-15-wikiWEEK/4-18_paramrep.txt]

{"LL"	{78.41164255398704	182.06572577222676	340.4658700623341	453.9569742082381}}
{"DD"	{3.2222516288226855	4.20250962055545	6.017543525722001	6.623154393964976}}
{"R0max"	{1.422205817729958	1.8381969009411843	2.565547413518818	3.1327009026409023}}
{"R0min"	{0.8797807008007644	0.954877563895838	1.072449541163676	1.146391275204937}}
{"Inf"	{838.6315350134265	1081.2331545095558	1520.4607823170586	1680.5629320845944}}
{"Sus"	{57433.788253235616	61306.37654923177	68400.37359690815	77729.9982076802}}
{"R0(t)"	{1.2280825338590278	1.4381259989254995	1.7815379916793774	2.105705594250316}}
{"Reff"	{0.7889789774299916	0.9418673113186347	1.1634031527420934	1.4135101845070954}}
