# Supplementary material for: Use of daily Internet search query data improves real-time projections of influenza epidemics
Source: J R Soc Interface. 2018 Oct 10;15(147):20180220. doi: 10.1098/rsif.2018.0220 (PMC6228485; doi:10.1098/rsif.2018.0220)
Supplement: Computer code and results [file rsif20180220supp3.gz › Code-and-results/mss-15-wikiWEEK/3-6_paramrep.txt]

{"LL"	{40.46446937331561	184.64213988859578	385.12219736856684	455.38958295410174}}
{"DD"	{2.74975812999065	4.413399398581129	5.975035119845144	6.731063251181405}}
{"R0max"	{1.5452478053825405	1.9773418873533828	2.8197623692006615	3.6776367074455707}}
{"R0min"	{0.8629191646927711	0.9078660857935738	1.0946556286349252	1.1347940249612567}}
{"Inf"	{593.6444664994099	935.9014314750118	1225.9978246577875	1390.5193608520715}}
{"Sus"	{67256.36119485492	71965.15466219244	80435.467383722	87086.71400285319}}
{"R0(t)"	{1.1541616106418568	1.2618952273751463	1.509567340659682	1.718373638564744}}
{"Reff"	{0.8539606848416746	0.9851475372264509	1.1574741681917216	1.2675916471691524}}
