# Supplementary material for: Use of daily Internet search query data improves real-time projections of influenza epidemics
Source: J R Soc Interface. 2018 Oct 10;15(147):20180220. doi: 10.1098/rsif.2018.0220 (PMC6228485; doi:10.1098/rsif.2018.0220)
Supplement: Computer code and results [file rsif20180220supp3.gz › Code-and-results/mss-15-wikiWEEK/2012-EW17.csv]

Location	Target	Type	Unit	Bin_start_incl	Bin_end_notincl	Value
US National	1 wk ahead	Point	percent	NA	NA	1.4000000000000001
US National	1 wk ahead	Bin	percent	0	0,1	0.
US National	1 wk ahead	Bin	percent	0,1	0,2	0.
US National	1 wk ahead	Bin	percent	0,2	0,3	0.
US National	1 wk ahead	Bin	percent	0,3	0,4	0.000014999999999999999
US National	1 wk ahead	Bin	percent	0,4	0,5	0.00045
US National	1 wk ahead	Bin	percent	0,5	0,6	0.004245
US National	1 wk ahead	Bin	percent	0,6	0,7	0.014013
US National	1 wk ahead	Bin	percent	0,7	0,8	0.023364
US National	1 wk ahead	Bin	percent	0,8	0,9	0.033566
US National	1 wk ahead	Bin	percent	0,9	1	0.044101
US National	1 wk ahead	Bin	percent	1	1,1	0.050171
US National	1 wk ahead	Bin	percent	1,1	1,2	0.060035
US National	1 wk ahead	Bin	percent	1,2	1,3	0.099829
US National	1 wk ahead	Bin	percent	1,3	1,4	0.159428
US National	1 wk ahead	Bin	percent	1,4	1,5	0.160378
US National	1 wk ahead	Bin	percent	1,5	1,6	0.11015499999999999
US National	1 wk ahead	Bin	percent	1,6	1,7	0.067921
US National	1 wk ahead	Bin	percent	1,7	1,8	0.05119
US National	1 wk ahead	Bin	percent	1,8	1,9	0.038299
US National	1 wk ahead	Bin	percent	1,9	2	0.029792
US National	1 wk ahead	Bin	percent	2	2,1	0.024641999999999997
US National	1 wk ahead	Bin	percent	2,1	2,2	0.011404
US National	1 wk ahead	Bin	percent	2,2	2,3	0.0021509999999999997
US National	1 wk ahead	Bin	percent	2,3	2,4	0.00014099999999999998
US National	1 wk ahead	Bin	percent	2,4	2,5	3.e-6
US National	1 wk ahead	Bin	percent	2,5	2,6	0.000014999999999999999
US National	1 wk ahead	Bin	percent	2,6	2,7	0.00036899999999999997
US National	1 wk ahead	Bin	percent	2,7	2,8	0.002735
US National	1 wk ahead	Bin	percent	2,8	2,9	0.006209
US National	1 wk ahead	Bin	percent	2,9	3	0.004369
US National	1 wk ahead	Bin	percent	3	3,1	0.0009469999999999999
US National	1 wk ahead	Bin	percent	3,1	3,2	0.000062
US National	1 wk ahead	Bin	percent	3,2	3,3	1.e-6
US National	1 wk ahead	Bin	percent	3,3	3,4	0.
US National	1 wk ahead	Bin	percent	3,4	3,5	0.
US National	1 wk ahead	Bin	percent	3,5	3,6	0.
US National	1 wk ahead	Bin	percent	3,6	3,7	0.
US National	1 wk ahead	Bin	percent	3,7	3,8	0.
US National	1 wk ahead	Bin	percent	3,8	3,9	0.
US National	1 wk ahead	Bin	percent	3,9	4	0.
US National	1 wk ahead	Bin	percent	4	4,1	0.
US National	1 wk ahead	Bin	percent	4,1	4,2	0.
US National	1 wk ahead	Bin	percent	4,2	4,3	0.
US National	1 wk ahead	Bin	percent	4,3	4,4	0.
US National	1 wk ahead	Bin	percent	4,4	4,5	0.
US National	1 wk ahead	Bin	percent	4,5	4,6	0.
US National	1 wk ahead	Bin	percent	4,6	4,7	0.
US National	1 wk ahead	Bin	percent	4,7	4,8	0.
US National	1 wk ahead	Bin	percent	4,8	4,9	0.
US National	1 wk ahead	Bin	percent	4,9	5	0.
US National	1 wk ahead	Bin	percent	5	5,1	0.
US National	1 wk ahead	Bin	percent	5,1	5,2	0.
US National	1 wk ahead	Bin	percent	5,2	5,3	0.
US National	1 wk ahead	Bin	percent	5,3	5,4	0.
US National	1 wk ahead	Bin	percent	5,4	5,5	0.
US National	1 wk ahead	Bin	percent	5,5	5,6	0.
US National	1 wk ahead	Bin	percent	5,6	5,7	0.
US National	1 wk ahead	Bin	percent	5,7	5,8	0.
US National	1 wk ahead	Bin	percent	5,8	5,9	0.
US National	1 wk ahead	Bin	percent	5,9	6	0.
US National	1 wk ahead	Bin	percent	6	6,1	0.
US National	1 wk ahead	Bin	percent	6,1	6,2	0.
US National	1 wk ahead	Bin	percent	6,2	6,3	0.
US National	1 wk ahead	Bin	percent	6,3	6,4	0.
US National	1 wk ahead	Bin	percent	6,4	6,5	0.
US National	1 wk ahead	Bin	percent	6,5	6,6	0.
US National	1 wk ahead	Bin	percent	6,6	6,7	0.
US National	1 wk ahead	Bin	percent	6,7	6,8	0.
US National	1 wk ahead	Bin	percent	6,8	6,9	0.
US National	1 wk ahead	Bin	percent	6,9	7	0.
US National	1 wk ahead	Bin	percent	7	7,1	0.
US National	1 wk ahead	Bin	percent	7,1	7,2	0.
US National	1 wk ahead	Bin	percent	7,2	7,3	0.
US National	1 wk ahead	Bin	percent	7,3	7,4	0.
US National	1 wk ahead	Bin	percent	7,4	7,5	0.
US National	1 wk ahead	Bin	percent	7,5	7,6	0.
US National	1 wk ahead	Bin	percent	7,6	7,7	0.
US National	1 wk ahead	Bin	percent	7,7	7,8	0.
US National	1 wk ahead	Bin	percent	7,8	7,9	0.
US National	1 wk ahead	Bin	percent	7,9	8	0.
US National	1 wk ahead	Bin	percent	8	8,1	0.
US National	1 wk ahead	Bin	percent	8,1	8,2	0.
US National	1 wk ahead	Bin	percent	8,2	8,3	0.
US National	1 wk ahead	Bin	percent	8,3	8,4	0.
US National	1 wk ahead	Bin	percent	8,4	8,5	0.
US National	1 wk ahead	Bin	percent	8,5	8,6	0.
US National	1 wk ahead	Bin	percent	8,6	8,7	0.
US National	1 wk ahead	Bin	percent	8,7	8,8	0.
US National	1 wk ahead	Bin	percent	8,8	8,9	0.
US National	1 wk ahead	Bin	percent	8,9	9	0.
US National	1 wk ahead	Bin	percent	9	9,1	0.
US National	1 wk ahead	Bin	percent	9,1	9,2	0.
US National	1 wk ahead	Bin	percent	9,2	9,3	0.
US National	1 wk ahead	Bin	percent	9,3	9,4	0.
US National	1 wk ahead	Bin	percent	9,4	9,5	0.
US National	1 wk ahead	Bin	percent	9,5	9,6	0.
US National	1 wk ahead	Bin	percent	9,6	9,7	0.
US National	1 wk ahead	Bin	percent	9,7	9,8	0.
US National	1 wk ahead	Bin	percent	9,8	9,9	0.
US National	1 wk ahead	Bin	percent	9,9	10	0.
US National	1 wk ahead	Bin	percent	10	10,1	0.
US National	1 wk ahead	Bin	percent	10,1	10,2	0.
US National	1 wk ahead	Bin	percent	10,2	10,3	0.
US National	1 wk ahead	Bin	percent	10,3	10,4	0.
US National	1 wk ahead	Bin	percent	10,4	10,5	0.
US National	1 wk ahead	Bin	percent	10,5	10,6	0.
US National	1 wk ahead	Bin	percent	10,6	10,7	0.
US National	1 wk ahead	Bin	percent	10,7	10,8	0.
US National	1 wk ahead	Bin	percent	10,8	10,9	0.
US National	1 wk ahead	Bin	percent	10,9	11	0.
US National	1 wk ahead	Bin	percent	11	11,1	0.
US National	1 wk ahead	Bin	percent	11,1	11,2	0.
US National	1 wk ahead	Bin	percent	11,2	11,3	0.
US National	1 wk ahead	Bin	percent	11,3	11,4	0.
US National	1 wk ahead	Bin	percent	11,4	11,5	0.
US National	1 wk ahead	Bin	percent	11,5	11,6	0.
US National	1 wk ahead	Bin	percent	11,6	11,7	0.
US National	1 wk ahead	Bin	percent	11,7	11,8	0.
US National	1 wk ahead	Bin	percent	11,8	11,9	0.
US National	1 wk ahead	Bin	percent	11,9	12	0.
US National	1 wk ahead	Bin	percent	12	12,1	0.
US National	1 wk ahead	Bin	percent	12,1	12,2	0.
US National	1 wk ahead	Bin	percent	12,2	12,3	0.
US National	1 wk ahead	Bin	percent	12,3	12,4	0.
US National	1 wk ahead	Bin	percent	12,4	12,5	0.
US National	1 wk ahead	Bin	percent	12,5	12,6	0.
US National	1 wk ahead	Bin	percent	12,6	12,7	0.
US National	1 wk ahead	Bin	percent	12,7	12,8	0.
US National	1 wk ahead	Bin	percent	12,8	12,9	0.
US National	1 wk ahead	Bin	percent	12,9	13	0.
US National	1 wk ahead	Bin	percent	13	100	0.
US National	2 wk ahead	Point	percent	NA	NA	1.2718000000000003
US National	2 wk ahead	Bin	percent	0	0,1	0.
US National	2 wk ahead	Bin	percent	0,1	0,2	0.
US National	2 wk ahead	Bin	percent	0,2	0,3	0.
US National	2 wk ahead	Bin	percent	0,3	0,4	1.e-6
US National	2 wk ahead	Bin	percent	0,4	0,5	0.000032
US National	2 wk ahead	Bin	percent	0,5	0,6	0.000507
US National	2 wk ahead	Bin	percent	0,6	0,7	0.004078
US National	2 wk ahead	Bin	percent	0,7	0,8	0.018210999999999998
US National	2 wk ahead	Bin	percent	0,8	0,9	0.049337
US National	2 wk ahead	Bin	percent	0,9	1	0.08852399999999999
US National	2 wk ahead	Bin	percent	1	1,1	0.11778799999999999
US National	2 wk ahead	Bin	percent	1,1	1,2	0.129109
US National	2 wk ahead	Bin	percent	1,2	1,3	0.12819999999999998
US National	2 wk ahead	Bin	percent	1,3	1,4	0.11855199999999999
US National	2 wk ahead	Bin	percent	1,4	1,5	0.092544
US National	2 wk ahead	Bin	percent	1,5	1,6	0.065645
US National	2 wk ahead	Bin	percent	1,6	1,7	0.051081999999999995
US National	2 wk ahead	Bin	percent	1,7	1,8	0.040753
US National	2 wk ahead	Bin	percent	1,8	1,9	0.029643
US National	2 wk ahead	Bin	percent	1,9	2	0.019785
US National	2 wk ahead	Bin	percent	2	2,1	0.013718
US National	2 wk ahead	Bin	percent	2,1	2,2	0.008845
US National	2 wk ahead	Bin	percent	2,2	2,3	0.004938
US National	2 wk ahead	Bin	percent	2,3	2,4	0.004203999999999999
US National	2 wk ahead	Bin	percent	2,4	2,5	0.00432
US National	2 wk ahead	Bin	percent	2,5	2,6	0.004267
US National	2 wk ahead	Bin	percent	2,6	2,7	0.003679
US National	2 wk ahead	Bin	percent	2,7	2,8	0.00179
US National	2 wk ahead	Bin	percent	2,8	2,9	0.000404
US National	2 wk ahead	Bin	percent	2,9	3	0.000041
US National	2 wk ahead	Bin	percent	3	3,1	2.e-6
US National	2 wk ahead	Bin	percent	3,1	3,2	0.
US National	2 wk ahead	Bin	percent	3,2	3,3	0.
US National	2 wk ahead	Bin	percent	3,3	3,4	0.
US National	2 wk ahead	Bin	percent	3,4	3,5	0.
US National	2 wk ahead	Bin	percent	3,5	3,6	0.
US National	2 wk ahead	Bin	percent	3,6	3,7	0.
US National	2 wk ahead	Bin	percent	3,7	3,8	0.
US National	2 wk ahead	Bin	percent	3,8	3,9	0.
US National	2 wk ahead	Bin	percent	3,9	4	0.
US National	2 wk ahead	Bin	percent	4	4,1	0.
US National	2 wk ahead	Bin	percent	4,1	4,2	0.
US National	2 wk ahead	Bin	percent	4,2	4,3	0.
US National	2 wk ahead	Bin	percent	4,3	4,4	0.
US National	2 wk ahead	Bin	percent	4,4	4,5	0.
US National	2 wk ahead	Bin	percent	4,5	4,6	0.
US National	2 wk ahead	Bin	percent	4,6	4,7	0.
US National	2 wk ahead	Bin	percent	4,7	4,8	0.
US National	2 wk ahead	Bin	percent	4,8	4,9	0.
US National	2 wk ahead	Bin	percent	4,9	5	0.
US National	2 wk ahead	Bin	percent	5	5,1	0.
US National	2 wk ahead	Bin	percent	5,1	5,2	0.
US National	2 wk ahead	Bin	percent	5,2	5,3	0.
US National	2 wk ahead	Bin	percent	5,3	5,4	0.
US National	2 wk ahead	Bin	percent	5,4	5,5	0.
US National	2 wk ahead	Bin	percent	5,5	5,6	0.
US National	2 wk ahead	Bin	percent	5,6	5,7	0.
US National	2 wk ahead	Bin	percent	5,7	5,8	0.
US National	2 wk ahead	Bin	percent	5,8	5,9	0.
US National	2 wk ahead	Bin	percent	5,9	6	0.
US National	2 wk ahead	Bin	percent	6	6,1	0.
US National	2 wk ahead	Bin	percent	6,1	6,2	0.
US National	2 wk ahead	Bin	percent	6,2	6,3	0.
US National	2 wk ahead	Bin	percent	6,3	6,4	0.
US National	2 wk ahead	Bin	percent	6,4	6,5	0.
US National	2 wk ahead	Bin	percent	6,5	6,6	0.
US National	2 wk ahead	Bin	percent	6,6	6,7	0.
US National	2 wk ahead	Bin	percent	6,7	6,8	0.
US National	2 wk ahead	Bin	percent	6,8	6,9	0.
US National	2 wk ahead	Bin	percent	6,9	7	0.
US National	2 wk ahead	Bin	percent	7	7,1	0.
US National	2 wk ahead	Bin	percent	7,1	7,2	0.
US National	2 wk ahead	Bin	percent	7,2	7,3	0.
US National	2 wk ahead	Bin	percent	7,3	7,4	0.
US National	2 wk ahead	Bin	percent	7,4	7,5	0.
US National	2 wk ahead	Bin	percent	7,5	7,6	0.
US National	2 wk ahead	Bin	percent	7,6	7,7	0.
US National	2 wk ahead	Bin	percent	7,7	7,8	0.
US National	2 wk ahead	Bin	percent	7,8	7,9	0.
US National	2 wk ahead	Bin	percent	7,9	8	0.
US National	2 wk ahead	Bin	percent	8	8,1	0.
US National	2 wk ahead	Bin	percent	8,1	8,2	0.
US National	2 wk ahead	Bin	percent	8,2	8,3	0.
US National	2 wk ahead	Bin	percent	8,3	8,4	0.
US National	2 wk ahead	Bin	percent	8,4	8,5	0.
US National	2 wk ahead	Bin	percent	8,5	8,6	0.
US National	2 wk ahead	Bin	percent	8,6	8,7	0.
US National	2 wk ahead	Bin	percent	8,7	8,8	0.
US National	2 wk ahead	Bin	percent	8,8	8,9	0.
US National	2 wk ahead	Bin	percent	8,9	9	0.
US National	2 wk ahead	Bin	percent	9	9,1	0.
US National	2 wk ahead	Bin	percent	9,1	9,2	0.
US National	2 wk ahead	Bin	percent	9,2	9,3	0.
US National	2 wk ahead	Bin	percent	9,3	9,4	0.
US National	2 wk ahead	Bin	percent	9,4	9,5	0.
US National	2 wk ahead	Bin	percent	9,5	9,6	0.
US National	2 wk ahead	Bin	percent	9,6	9,7	0.
US National	2 wk ahead	Bin	percent	9,7	9,8	0.
US National	2 wk ahead	Bin	percent	9,8	9,9	0.
US National	2 wk ahead	Bin	percent	9,9	10	0.
US National	2 wk ahead	Bin	percent	10	10,1	0.
US National	2 wk ahead	Bin	percent	10,1	10,2	0.
US National	2 wk ahead	Bin	percent	10,2	10,3	0.
US National	2 wk ahead	Bin	percent	10,3	10,4	0.
US National	2 wk ahead	Bin	percent	10,4	10,5	0.
US National	2 wk ahead	Bin	percent	10,5	10,6	0.
US National	2 wk ahead	Bin	percent	10,6	10,7	0.
US National	2 wk ahead	Bin	percent	10,7	10,8	0.
US National	2 wk ahead	Bin	percent	10,8	10,9	0.
US National	2 wk ahead	Bin	percent	10,9	11	0.
US National	2 wk ahead	Bin	percent	11	11,1	0.
US National	2 wk ahead	Bin	percent	11,1	11,2	0.
US National	2 wk ahead	Bin	percent	11,2	11,3	0.
US National	2 wk ahead	Bin	percent	11,3	11,4	0.
US National	2 wk ahead	Bin	percent	11,4	11,5	0.
US National	2 wk ahead	Bin	percent	11,5	11,6	0.
US National	2 wk ahead	Bin	percent	11,6	11,7	0.
US National	2 wk ahead	Bin	percent	11,7	11,8	0.
US National	2 wk ahead	Bin	percent	11,8	11,9	0.
US National	2 wk ahead	Bin	percent	11,9	12	0.
US National	2 wk ahead	Bin	percent	12	12,1	0.
US National	2 wk ahead	Bin	percent	12,1	12,2	0.
US National	2 wk ahead	Bin	percent	12,2	12,3	0.
US National	2 wk ahead	Bin	percent	12,3	12,4	0.
US National	2 wk ahead	Bin	percent	12,4	12,5	0.
US National	2 wk ahead	Bin	percent	12,5	12,6	0.
US National	2 wk ahead	Bin	percent	12,6	12,7	0.
US National	2 wk ahead	Bin	percent	12,7	12,8	0.
US National	2 wk ahead	Bin	percent	12,8	12,9	0.
US National	2 wk ahead	Bin	percent	12,9	13	0.
US National	2 wk ahead	Bin	percent	13	100	0.
US National	3 wk ahead	Point	percent	NA	NA	1.0688
US National	3 wk ahead	Bin	percent	0	0,1	0.000116
US National	3 wk ahead	Bin	percent	0,1	0,2	0.0007109999999999999
US National	3 wk ahead	Bin	percent	0,2	0,3	0.003061
US National	3 wk ahead	Bin	percent	0,3	0,4	0.009673
US National	3 wk ahead	Bin	percent	0,4	0,5	0.0231
US National	3 wk ahead	Bin	percent	0,5	0,6	0.042767
US National	3 wk ahead	Bin	percent	0,6	0,7	0.063997
US National	3 wk ahead	Bin	percent	0,7	0,8	0.082634
US National	3 wk ahead	Bin	percent	0,8	0,9	0.09734899999999999
US National	3 wk ahead	Bin	percent	0,9	1	0.105194
US National	3 wk ahead	Bin	percent	1	1,1	0.102226
US National	3 wk ahead	Bin	percent	1,1	1,2	0.089409
US National	3 wk ahead	Bin	percent	1,2	1,3	0.07149599999999999
US National	3 wk ahead	Bin	percent	1,3	1,4	0.053805
US National	3 wk ahead	Bin	percent	1,4	1,5	0.040209999999999996
US National	3 wk ahead	Bin	percent	1,5	1,6	0.030306
US National	3 wk ahead	Bin	percent	1,6	1,7	0.023323
US National	3 wk ahead	Bin	percent	1,7	1,8	0.020978999999999998
US National	3 wk ahead	Bin	percent	1,8	1,9	0.021911999999999997
US National	3 wk ahead	Bin	percent	1,9	2	0.021273999999999998
US National	3 wk ahead	Bin	percent	2	2,1	0.017547999999999998
US National	3 wk ahead	Bin	percent	2,1	2,2	0.013196
US National	3 wk ahead	Bin	percent	2,2	2,3	0.009932
US National	3 wk ahead	Bin	percent	2,3	2,4	0.007555999999999999
US National	3 wk ahead	Bin	percent	2,4	2,5	0.005607
US National	3 wk ahead	Bin	percent	2,5	2,6	0.004301
US National	3 wk ahead	Bin	percent	2,6	2,7	0.0037419999999999997
US National	3 wk ahead	Bin	percent	2,7	2,8	0.0034149999999999996
US National	3 wk ahead	Bin	percent	2,8	2,9	0.003228
US National	3 wk ahead	Bin	percent	2,9	3	0.003172
US National	3 wk ahead	Bin	percent	3	3,1	0.002607
US National	3 wk ahead	Bin	percent	3,1	3,2	0.001488
US National	3 wk ahead	Bin	percent	3,2	3,3	0.000623
US National	3 wk ahead	Bin	percent	3,3	3,4	0.000538
US National	3 wk ahead	Bin	percent	3,4	3,5	0.0012599999999999998
US National	3 wk ahead	Bin	percent	3,5	3,6	0.00233
US National	3 wk ahead	Bin	percent	3,6	3,7	0.002757
US National	3 wk ahead	Bin	percent	3,7	3,8	0.002219
US National	3 wk ahead	Bin	percent	3,8	3,9	0.001751
US National	3 wk ahead	Bin	percent	3,9	4	0.002169
US National	3 wk ahead	Bin	percent	4	4,1	0.002747
US National	3 wk ahead	Bin	percent	4,1	4,2	0.002391
US National	3 wk ahead	Bin	percent	4,2	4,3	0.001317
US National	3 wk ahead	Bin	percent	4,3	4,4	0.000454
US National	3 wk ahead	Bin	percent	4,4	4,5	0.000098
US National	3 wk ahead	Bin	percent	4,5	4,6	0.000013
US National	3 wk ahead	Bin	percent	4,6	4,7	1.e-6
US National	3 wk ahead	Bin	percent	4,7	4,8	0.
US National	3 wk ahead	Bin	percent	4,8	4,9	0.
US National	3 wk ahead	Bin	percent	4,9	5	0.
US National	3 wk ahead	Bin	percent	5	5,1	0.
US National	3 wk ahead	Bin	percent	5,1	5,2	0.
US National	3 wk ahead	Bin	percent	5,2	5,3	0.
US National	3 wk ahead	Bin	percent	5,3	5,4	0.
US National	3 wk ahead	Bin	percent	5,4	5,5	0.
US National	3 wk ahead	Bin	percent	5,5	5,6	0.
US National	3 wk ahead	Bin	percent	5,6	5,7	0.
US National	3 wk ahead	Bin	percent	5,7	5,8	0.
US National	3 wk ahead	Bin	percent	5,8	5,9	0.
US National	3 wk ahead	Bin	percent	5,9	6	0.
US National	3 wk ahead	Bin	percent	6	6,1	0.
US National	3 wk ahead	Bin	percent	6,1	6,2	0.
US National	3 wk ahead	Bin	percent	6,2	6,3	0.
US National	3 wk ahead	Bin	percent	6,3	6,4	0.
US National	3 wk ahead	Bin	percent	6,4	6,5	0.
US National	3 wk ahead	Bin	percent	6,5	6,6	0.
US National	3 wk ahead	Bin	percent	6,6	6,7	0.
US National	3 wk ahead	Bin	percent	6,7	6,8	0.
US National	3 wk ahead	Bin	percent	6,8	6,9	0.
US National	3 wk ahead	Bin	percent	6,9	7	0.
US National	3 wk ahead	Bin	percent	7	7,1	0.
US National	3 wk ahead	Bin	percent	7,1	7,2	0.
US National	3 wk ahead	Bin	percent	7,2	7,3	0.
US National	3 wk ahead	Bin	percent	7,3	7,4	0.
US National	3 wk ahead	Bin	percent	7,4	7,5	0.
US National	3 wk ahead	Bin	percent	7,5	7,6	0.
US National	3 wk ahead	Bin	percent	7,6	7,7	0.
US National	3 wk ahead	Bin	percent	7,7	7,8	0.
US National	3 wk ahead	Bin	percent	7,8	7,9	0.
US National	3 wk ahead	Bin	percent	7,9	8	0.
US National	3 wk ahead	Bin	percent	8	8,1	0.
US National	3 wk ahead	Bin	percent	8,1	8,2	0.
US National	3 wk ahead	Bin	percent	8,2	8,3	0.
US National	3 wk ahead	Bin	percent	8,3	8,4	0.
US National	3 wk ahead	Bin	percent	8,4	8,5	0.
US National	3 wk ahead	Bin	percent	8,5	8,6	0.
US National	3 wk ahead	Bin	percent	8,6	8,7	0.
US National	3 wk ahead	Bin	percent	8,7	8,8	0.
US National	3 wk ahead	Bin	percent	8,8	8,9	0.
US National	3 wk ahead	Bin	percent	8,9	9	0.
US National	3 wk ahead	Bin	percent	9	9,1	0.
US National	3 wk ahead	Bin	percent	9,1	9,2	0.
US National	3 wk ahead	Bin	percent	9,2	9,3	0.
US National	3 wk ahead	Bin	percent	9,3	9,4	0.
US National	3 wk ahead	Bin	percent	9,4	9,5	0.
US National	3 wk ahead	Bin	percent	9,5	9,6	0.
US National	3 wk ahead	Bin	percent	9,6	9,7	0.
US National	3 wk ahead	Bin	percent	9,7	9,8	0.
US National	3 wk ahead	Bin	percent	9,8	9,9	0.
US National	3 wk ahead	Bin	percent	9,9	10	0.
US National	3 wk ahead	Bin	percent	10	10,1	0.
US National	3 wk ahead	Bin	percent	10,1	10,2	0.
US National	3 wk ahead	Bin	percent	10,2	10,3	0.
US National	3 wk ahead	Bin	percent	10,3	10,4	0.
US National	3 wk ahead	Bin	percent	10,4	10,5	0.
US National	3 wk ahead	Bin	percent	10,5	10,6	0.
US National	3 wk ahead	Bin	percent	10,6	10,7	0.
US National	3 wk ahead	Bin	percent	10,7	10,8	0.
US National	3 wk ahead	Bin	percent	10,8	10,9	0.
US National	3 wk ahead	Bin	percent	10,9	11	0.
US National	3 wk ahead	Bin	percent	11	11,1	0.
US National	3 wk ahead	Bin	percent	11,1	11,2	0.
US National	3 wk ahead	Bin	percent	11,2	11,3	0.
US National	3 wk ahead	Bin	percent	11,3	11,4	0.
US National	3 wk ahead	Bin	percent	11,4	11,5	0.
US National	3 wk ahead	Bin	percent	11,5	11,6	0.
US National	3 wk ahead	Bin	percent	11,6	11,7	0.
US National	3 wk ahead	Bin	percent	11,7	11,8	0.
US National	3 wk ahead	Bin	percent	11,8	11,9	0.
US National	3 wk ahead	Bin	percent	11,9	12	0.
US National	3 wk ahead	Bin	percent	12	12,1	0.
US National	3 wk ahead	Bin	percent	12,1	12,2	0.
US National	3 wk ahead	Bin	percent	12,2	12,3	0.
US National	3 wk ahead	Bin	percent	12,3	12,4	0.
US National	3 wk ahead	Bin	percent	12,4	12,5	0.
US National	3 wk ahead	Bin	percent	12,5	12,6	0.
US National	3 wk ahead	Bin	percent	12,6	12,7	0.
US National	3 wk ahead	Bin	percent	12,7	12,8	0.
US National	3 wk ahead	Bin	percent	12,8	12,9	0.
US National	3 wk ahead	Bin	percent	12,9	13	0.
US National	3 wk ahead	Bin	percent	13	100	0.
US National	4 wk ahead	Point	percent	NA	NA	0.8958
US National	4 wk ahead	Bin	percent	0	0,1	0.005464999999999999
US National	4 wk ahead	Bin	percent	0,1	0,2	0.013732
US National	4 wk ahead	Bin	percent	0,2	0,3	0.02797
US National	4 wk ahead	Bin	percent	0,3	0,4	0.047001
US National	4 wk ahead	Bin	percent	0,4	0,5	0.06631999999999999
US National	4 wk ahead	Bin	percent	0,5	0,6	0.08055899999999999
US National	4 wk ahead	Bin	percent	0,6	0,7	0.087549
US National	4 wk ahead	Bin	percent	0,7	0,8	0.088836
US National	4 wk ahead	Bin	percent	0,8	0,9	0.086001
US National	4 wk ahead	Bin	percent	0,9	1	0.078873
US National	4 wk ahead	Bin	percent	1	1,1	0.067727
US National	4 wk ahead	Bin	percent	1,1	1,2	0.054709999999999995
US National	4 wk ahead	Bin	percent	1,2	1,3	0.042395999999999996
US National	4 wk ahead	Bin	percent	1,3	1,4	0.032119
US National	4 wk ahead	Bin	percent	1,4	1,5	0.024051
US National	4 wk ahead	Bin	percent	1,5	1,6	0.018307
US National	4 wk ahead	Bin	percent	1,6	1,7	0.0153
US National	4 wk ahead	Bin	percent	1,7	1,8	0.014962
US National	4 wk ahead	Bin	percent	1,8	1,9	0.016250999999999998
US National	4 wk ahead	Bin	percent	1,9	2	0.017554999999999998
US National	4 wk ahead	Bin	percent	2	2,1	0.017381999999999998
US National	4 wk ahead	Bin	percent	2,1	2,2	0.015002999999999999
US National	4 wk ahead	Bin	percent	2,2	2,3	0.010905999999999999
US National	4 wk ahead	Bin	percent	2,3	2,4	0.006552
US National	4 wk ahead	Bin	percent	2,4	2,5	0.003431
US National	4 wk ahead	Bin	percent	2,5	2,6	0.002191
US National	4 wk ahead	Bin	percent	2,6	2,7	0.002522
US National	4 wk ahead	Bin	percent	2,7	2,8	0.0036309999999999997
US National	4 wk ahead	Bin	percent	2,8	2,9	0.004723
US National	4 wk ahead	Bin	percent	2,9	3	0.005278
US National	4 wk ahead	Bin	percent	3	3,1	0.005114
US National	4 wk ahead	Bin	percent	3,1	3,2	0.004429
US National	4 wk ahead	Bin	percent	3,2	3,3	0.0036839999999999998
US National	4 wk ahead	Bin	percent	3,3	3,4	0.003152
US National	4 wk ahead	Bin	percent	3,4	3,5	0.0026409999999999997
US National	4 wk ahead	Bin	percent	3,5	3,6	0.0019069999999999998
US National	4 wk ahead	Bin	percent	3,6	3,7	0.00108
US National	4 wk ahead	Bin	percent	3,7	3,8	0.00046199999999999995
US National	4 wk ahead	Bin	percent	3,8	3,9	0.00015999999999999999
US National	4 wk ahead	Bin	percent	3,9	4	0.000113
US National	4 wk ahead	Bin	percent	4	4,1	0.00029299999999999997
US National	4 wk ahead	Bin	percent	4,1	4,2	0.000762
US National	4 wk ahead	Bin	percent	4,2	4,3	0.001477
US National	4 wk ahead	Bin	percent	4,3	4,4	0.0020989999999999997
US National	4 wk ahead	Bin	percent	4,4	4,5	0.0021839999999999997
US National	4 wk ahead	Bin	percent	4,5	4,6	0.001665
US National	4 wk ahead	Bin	percent	4,6	4,7	0.0009289999999999999
US National	4 wk ahead	Bin	percent	4,7	4,8	0.00037999999999999997
US National	4 wk ahead	Bin	percent	4,8	4,9	0.00011399999999999999
US National	4 wk ahead	Bin	percent	4,9	5	0.000024999999999999998
US National	4 wk ahead	Bin	percent	5	5,1	4.e-6
US National	4 wk ahead	Bin	percent	5,1	5,2	1.e-6
US National	4 wk ahead	Bin	percent	5,2	5,3	2.e-6
US National	4 wk ahead	Bin	percent	5,3	5,4	0.000011
US National	4 wk ahead	Bin	percent	5,4	5,5	0.000058
US National	4 wk ahead	Bin	percent	5,5	5,6	0.000223
US National	4 wk ahead	Bin	percent	5,6	5,7	0.000633
US National	4 wk ahead	Bin	percent	5,7	5,8	0.0013139999999999998
US National	4 wk ahead	Bin	percent	5,8	5,9	0.001997
US National	4 wk ahead	Bin	percent	5,9	6	0.002224
US National	4 wk ahead	Bin	percent	6	6,1	0.001813
US National	4 wk ahead	Bin	percent	6,1	6,2	0.0010819999999999998
US National	4 wk ahead	Bin	percent	6,2	6,3	0.000473
US National	4 wk ahead	Bin	percent	6,3	6,4	0.00015099999999999998
US National	4 wk ahead	Bin	percent	6,4	6,5	0.000035
US National	4 wk ahead	Bin	percent	6,5	6,6	6.e-6
US National	4 wk ahead	Bin	percent	6,6	6,7	1.e-6
US National	4 wk ahead	Bin	percent	6,7	6,8	0.
US National	4 wk ahead	Bin	percent	6,8	6,9	0.
US National	4 wk ahead	Bin	percent	6,9	7	0.
US National	4 wk ahead	Bin	percent	7	7,1	0.
US National	4 wk ahead	Bin	percent	7,1	7,2	0.
US National	4 wk ahead	Bin	percent	7,2	7,3	0.
US National	4 wk ahead	Bin	percent	7,3	7,4	0.
US National	4 wk ahead	Bin	percent	7,4	7,5	0.
US National	4 wk ahead	Bin	percent	7,5	7,6	0.
US National	4 wk ahead	Bin	percent	7,6	7,7	0.
US National	4 wk ahead	Bin	percent	7,7	7,8	0.
US National	4 wk ahead	Bin	percent	7,8	7,9	0.
US National	4 wk ahead	Bin	percent	7,9	8	0.
US National	4 wk ahead	Bin	percent	8	8,1	0.
US National	4 wk ahead	Bin	percent	8,1	8,2	0.
US National	4 wk ahead	Bin	percent	8,2	8,3	0.
US National	4 wk ahead	Bin	percent	8,3	8,4	0.
US National	4 wk ahead	Bin	percent	8,4	8,5	0.
US National	4 wk ahead	Bin	percent	8,5	8,6	0.
US National	4 wk ahead	Bin	percent	8,6	8,7	0.
US National	4 wk ahead	Bin	percent	8,7	8,8	0.
US National	4 wk ahead	Bin	percent	8,8	8,9	0.
US National	4 wk ahead	Bin	percent	8,9	9	0.
US National	4 wk ahead	Bin	percent	9	9,1	0.
US National	4 wk ahead	Bin	percent	9,1	9,2	0.
US National	4 wk ahead	Bin	percent	9,2	9,3	0.
US National	4 wk ahead	Bin	percent	9,3	9,4	0.
US National	4 wk ahead	Bin	percent	9,4	9,5	0.
US National	4 wk ahead	Bin	percent	9,5	9,6	0.
US National	4 wk ahead	Bin	percent	9,6	9,7	0.
US National	4 wk ahead	Bin	percent	9,7	9,8	0.
US National	4 wk ahead	Bin	percent	9,8	9,9	0.
US National	4 wk ahead	Bin	percent	9,9	10	0.
US National	4 wk ahead	Bin	percent	10	10,1	0.
US National	4 wk ahead	Bin	percent	10,1	10,2	0.
US National	4 wk ahead	Bin	percent	10,2	10,3	0.
US National	4 wk ahead	Bin	percent	10,3	10,4	0.
US National	4 wk ahead	Bin	percent	10,4	10,5	0.
US National	4 wk ahead	Bin	percent	10,5	10,6	0.
US National	4 wk ahead	Bin	percent	10,6	10,7	0.
US National	4 wk ahead	Bin	percent	10,7	10,8	0.
US National	4 wk ahead	Bin	percent	10,8	10,9	0.
US National	4 wk ahead	Bin	percent	10,9	11	0.
US National	4 wk ahead	Bin	percent	11	11,1	0.
US National	4 wk ahead	Bin	percent	11,1	11,2	0.
US National	4 wk ahead	Bin	percent	11,2	11,3	0.
US National	4 wk ahead	Bin	percent	11,3	11,4	0.
US National	4 wk ahead	Bin	percent	11,4	11,5	0.
US National	4 wk ahead	Bin	percent	11,5	11,6	0.
US National	4 wk ahead	Bin	percent	11,6	11,7	0.
US National	4 wk ahead	Bin	percent	11,7	11,8	0.
US National	4 wk ahead	Bin	percent	11,8	11,9	0.
US National	4 wk ahead	Bin	percent	11,9	12	0.
US National	4 wk ahead	Bin	percent	12	12,1	0.
US National	4 wk ahead	Bin	percent	12,1	12,2	0.
US National	4 wk ahead	Bin	percent	12,2	12,3	0.
US National	4 wk ahead	Bin	percent	12,3	12,4	0.
US National	4 wk ahead	Bin	percent	12,4	12,5	0.
US National	4 wk ahead	Bin	percent	12,5	12,6	0.
US National	4 wk ahead	Bin	percent	12,6	12,7	0.
US National	4 wk ahead	Bin	percent	12,7	12,8	0.
US National	4 wk ahead	Bin	percent	12,8	12,9	0.
US National	4 wk ahead	Bin	percent	12,9	13	0.
US National	4 wk ahead	Bin	percent	13	100	0.
