# Supplementary material for: Use of daily Internet search query data improves real-time projections of influenza epidemics
Source: J R Soc Interface. 2018 Oct 10;15(147):20180220. doi: 10.1098/rsif.2018.0220 (PMC6228485; doi:10.1098/rsif.2018.0220)
Supplement: Computer code and results [file rsif20180220supp3.gz › Code-and-results/mss-15-wikiWEEK/2014-EW1.csv]

Location	Target	Type	Unit	Bin_start_incl	Bin_end_notincl	Value
US National	1 wk ahead	Point	percent	NA	NA	4.6000000000000005
US National	1 wk ahead	Bin	percent	0	0,1	0.
US National	1 wk ahead	Bin	percent	0,1	0,2	0.
US National	1 wk ahead	Bin	percent	0,2	0,3	0.
US National	1 wk ahead	Bin	percent	0,3	0,4	0.
US National	1 wk ahead	Bin	percent	0,4	0,5	0.
US National	1 wk ahead	Bin	percent	0,5	0,6	0.
US National	1 wk ahead	Bin	percent	0,6	0,7	0.
US National	1 wk ahead	Bin	percent	0,7	0,8	0.
US National	1 wk ahead	Bin	percent	0,8	0,9	0.
US National	1 wk ahead	Bin	percent	0,9	1	0.
US National	1 wk ahead	Bin	percent	1	1,1	0.
US National	1 wk ahead	Bin	percent	1,1	1,2	0.
US National	1 wk ahead	Bin	percent	1,2	1,3	0.
US National	1 wk ahead	Bin	percent	1,3	1,4	0.
US National	1 wk ahead	Bin	percent	1,4	1,5	0.
US National	1 wk ahead	Bin	percent	1,5	1,6	0.
US National	1 wk ahead	Bin	percent	1,6	1,7	0.
US National	1 wk ahead	Bin	percent	1,7	1,8	0.
US National	1 wk ahead	Bin	percent	1,8	1,9	0.
US National	1 wk ahead	Bin	percent	1,9	2	0.
US National	1 wk ahead	Bin	percent	2	2,1	0.
US National	1 wk ahead	Bin	percent	2,1	2,2	0.
US National	1 wk ahead	Bin	percent	2,2	2,3	0.
US National	1 wk ahead	Bin	percent	2,3	2,4	0.
US National	1 wk ahead	Bin	percent	2,4	2,5	0.
US National	1 wk ahead	Bin	percent	2,5	2,6	0.
US National	1 wk ahead	Bin	percent	2,6	2,7	0.
US National	1 wk ahead	Bin	percent	2,7	2,8	0.
US National	1 wk ahead	Bin	percent	2,8	2,9	0.
US National	1 wk ahead	Bin	percent	2,9	3	3.e-6
US National	1 wk ahead	Bin	percent	3	3,1	0.00016099999999999998
US National	1 wk ahead	Bin	percent	3,1	3,2	0.0016829999999999998
US National	1 wk ahead	Bin	percent	3,2	3,3	0.0036479999999999998
US National	1 wk ahead	Bin	percent	3,3	3,4	0.001692
US National	1 wk ahead	Bin	percent	3,4	3,5	0.000163
US National	1 wk ahead	Bin	percent	3,5	3,6	3.e-6
US National	1 wk ahead	Bin	percent	3,6	3,7	7.e-6
US National	1 wk ahead	Bin	percent	3,7	3,8	0.00033099999999999997
US National	1 wk ahead	Bin	percent	3,8	3,9	0.003469
US National	1 wk ahead	Bin	percent	3,9	4	0.009918
US National	1 wk ahead	Bin	percent	4	4,1	0.018878
US National	1 wk ahead	Bin	percent	4,1	4,2	0.03291
US National	1 wk ahead	Bin	percent	4,2	4,3	0.046597
US National	1 wk ahead	Bin	percent	4,3	4,4	0.071421
US National	1 wk ahead	Bin	percent	4,4	4,5	0.105457
US National	1 wk ahead	Bin	percent	4,5	4,6	0.141889
US National	1 wk ahead	Bin	percent	4,6	4,7	0.17126
US National	1 wk ahead	Bin	percent	4,7	4,8	0.153643
US National	1 wk ahead	Bin	percent	4,8	4,9	0.084788
US National	1 wk ahead	Bin	percent	4,9	5	0.037843
US National	1 wk ahead	Bin	percent	5	5,1	0.027752
US National	1 wk ahead	Bin	percent	5,1	5,2	0.023826
US National	1 wk ahead	Bin	percent	5,2	5,3	0.024343999999999998
US National	1 wk ahead	Bin	percent	5,3	5,4	0.015418999999999999
US National	1 wk ahead	Bin	percent	5,4	5,5	0.006575999999999999
US National	1 wk ahead	Bin	percent	5,5	5,6	0.001508
US National	1 wk ahead	Bin	percent	5,6	5,7	0.000101
US National	1 wk ahead	Bin	percent	5,7	5,8	1.e-6
US National	1 wk ahead	Bin	percent	5,8	5,9	7.e-6
US National	1 wk ahead	Bin	percent	5,9	6	0.000285
US National	1 wk ahead	Bin	percent	6	6,1	0.002199
US National	1 wk ahead	Bin	percent	6,1	6,2	0.003593
US National	1 wk ahead	Bin	percent	6,2	6,3	0.002054
US National	1 wk ahead	Bin	percent	6,3	6,4	0.003346
US National	1 wk ahead	Bin	percent	6,4	6,5	0.0027229999999999997
US National	1 wk ahead	Bin	percent	6,5	6,6	0.00047999999999999996
US National	1 wk ahead	Bin	percent	6,6	6,7	0.000017
US National	1 wk ahead	Bin	percent	6,7	6,8	0.
US National	1 wk ahead	Bin	percent	6,8	6,9	0.
US National	1 wk ahead	Bin	percent	6,9	7	0.
US National	1 wk ahead	Bin	percent	7	7,1	0.
US National	1 wk ahead	Bin	percent	7,1	7,2	0.
US National	1 wk ahead	Bin	percent	7,2	7,3	0.
US National	1 wk ahead	Bin	percent	7,3	7,4	0.
US National	1 wk ahead	Bin	percent	7,4	7,5	0.
US National	1 wk ahead	Bin	percent	7,5	7,6	0.
US National	1 wk ahead	Bin	percent	7,6	7,7	0.
US National	1 wk ahead	Bin	percent	7,7	7,8	0.
US National	1 wk ahead	Bin	percent	7,8	7,9	0.
US National	1 wk ahead	Bin	percent	7,9	8	0.
US National	1 wk ahead	Bin	percent	8	8,1	0.
US National	1 wk ahead	Bin	percent	8,1	8,2	0.
US National	1 wk ahead	Bin	percent	8,2	8,3	0.
US National	1 wk ahead	Bin	percent	8,3	8,4	0.
US National	1 wk ahead	Bin	percent	8,4	8,5	0.
US National	1 wk ahead	Bin	percent	8,5	8,6	0.
US National	1 wk ahead	Bin	percent	8,6	8,7	0.
US National	1 wk ahead	Bin	percent	8,7	8,8	0.
US National	1 wk ahead	Bin	percent	8,8	8,9	0.
US National	1 wk ahead	Bin	percent	8,9	9	0.
US National	1 wk ahead	Bin	percent	9	9,1	0.
US National	1 wk ahead	Bin	percent	9,1	9,2	0.
US National	1 wk ahead	Bin	percent	9,2	9,3	0.
US National	1 wk ahead	Bin	percent	9,3	9,4	0.
US National	1 wk ahead	Bin	percent	9,4	9,5	0.
US National	1 wk ahead	Bin	percent	9,5	9,6	0.
US National	1 wk ahead	Bin	percent	9,6	9,7	0.
US National	1 wk ahead	Bin	percent	9,7	9,8	0.
US National	1 wk ahead	Bin	percent	9,8	9,9	0.
US National	1 wk ahead	Bin	percent	9,9	10	0.
US National	1 wk ahead	Bin	percent	10	10,1	0.
US National	1 wk ahead	Bin	percent	10,1	10,2	0.
US National	1 wk ahead	Bin	percent	10,2	10,3	0.
US National	1 wk ahead	Bin	percent	10,3	10,4	0.
US National	1 wk ahead	Bin	percent	10,4	10,5	0.
US National	1 wk ahead	Bin	percent	10,5	10,6	0.
US National	1 wk ahead	Bin	percent	10,6	10,7	0.
US National	1 wk ahead	Bin	percent	10,7	10,8	0.
US National	1 wk ahead	Bin	percent	10,8	10,9	0.
US National	1 wk ahead	Bin	percent	10,9	11	0.
US National	1 wk ahead	Bin	percent	11	11,1	0.
US National	1 wk ahead	Bin	percent	11,1	11,2	0.
US National	1 wk ahead	Bin	percent	11,2	11,3	0.
US National	1 wk ahead	Bin	percent	11,3	11,4	0.
US National	1 wk ahead	Bin	percent	11,4	11,5	0.
US National	1 wk ahead	Bin	percent	11,5	11,6	0.
US National	1 wk ahead	Bin	percent	11,6	11,7	0.
US National	1 wk ahead	Bin	percent	11,7	11,8	0.
US National	1 wk ahead	Bin	percent	11,8	11,9	0.
US National	1 wk ahead	Bin	percent	11,9	12	0.
US National	1 wk ahead	Bin	percent	12	12,1	0.
US National	1 wk ahead	Bin	percent	12,1	12,2	0.
US National	1 wk ahead	Bin	percent	12,2	12,3	0.
US National	1 wk ahead	Bin	percent	12,3	12,4	0.
US National	1 wk ahead	Bin	percent	12,4	12,5	0.
US National	1 wk ahead	Bin	percent	12,5	12,6	0.
US National	1 wk ahead	Bin	percent	12,6	12,7	0.
US National	1 wk ahead	Bin	percent	12,7	12,8	0.
US National	1 wk ahead	Bin	percent	12,8	12,9	0.
US National	1 wk ahead	Bin	percent	12,9	13	0.
US National	1 wk ahead	Bin	percent	13	100	0.
US National	2 wk ahead	Point	percent	NA	NA	8.077200000000001
US National	2 wk ahead	Bin	percent	0	0,1	0.
US National	2 wk ahead	Bin	percent	0,1	0,2	0.
US National	2 wk ahead	Bin	percent	0,2	0,3	0.
US National	2 wk ahead	Bin	percent	0,3	0,4	0.
US National	2 wk ahead	Bin	percent	0,4	0,5	1.e-6
US National	2 wk ahead	Bin	percent	0,5	0,6	1.e-6
US National	2 wk ahead	Bin	percent	0,6	0,7	2.e-6
US National	2 wk ahead	Bin	percent	0,7	0,8	3.e-6
US National	2 wk ahead	Bin	percent	0,8	0,9	4.9999999999999996e-6
US National	2 wk ahead	Bin	percent	0,9	1	7.e-6
US National	2 wk ahead	Bin	percent	1	1,1	0.000011
US National	2 wk ahead	Bin	percent	1,1	1,2	0.000016
US National	2 wk ahead	Bin	percent	1,2	1,3	0.000023
US National	2 wk ahead	Bin	percent	1,3	1,4	0.000032999999999999996
US National	2 wk ahead	Bin	percent	1,4	1,5	0.000046
US National	2 wk ahead	Bin	percent	1,5	1,6	0.000063
US National	2 wk ahead	Bin	percent	1,6	1,7	0.00008499999999999999
US National	2 wk ahead	Bin	percent	1,7	1,8	0.000111
US National	2 wk ahead	Bin	percent	1,8	1,9	0.000143
US National	2 wk ahead	Bin	percent	1,9	2	0.00018099999999999998
US National	2 wk ahead	Bin	percent	2	2,1	0.000225
US National	2 wk ahead	Bin	percent	2,1	2,2	0.000274
US National	2 wk ahead	Bin	percent	2,2	2,3	0.000328
US National	2 wk ahead	Bin	percent	2,3	2,4	0.000387
US National	2 wk ahead	Bin	percent	2,4	2,5	0.00044899999999999996
US National	2 wk ahead	Bin	percent	2,5	2,6	0.000516
US National	2 wk ahead	Bin	percent	2,6	2,7	0.000585
US National	2 wk ahead	Bin	percent	2,7	2,8	0.000659
US National	2 wk ahead	Bin	percent	2,8	2,9	0.000739
US National	2 wk ahead	Bin	percent	2,9	3	0.0008269999999999999
US National	2 wk ahead	Bin	percent	3	3,1	0.000926
US National	2 wk ahead	Bin	percent	3,1	3,2	0.001042
US National	2 wk ahead	Bin	percent	3,2	3,3	0.0011799999999999998
US National	2 wk ahead	Bin	percent	3,3	3,4	0.0013449999999999998
US National	2 wk ahead	Bin	percent	3,4	3,5	0.001542
US National	2 wk ahead	Bin	percent	3,5	3,6	0.0017749999999999999
US National	2 wk ahead	Bin	percent	3,6	3,7	0.002049
US National	2 wk ahead	Bin	percent	3,7	3,8	0.002362
US National	2 wk ahead	Bin	percent	3,8	3,9	0.002715
US National	2 wk ahead	Bin	percent	3,9	4	0.0031019999999999997
US National	2 wk ahead	Bin	percent	4	4,1	0.003518
US National	2 wk ahead	Bin	percent	4,1	4,2	0.003952
US National	2 wk ahead	Bin	percent	4,2	4,3	0.004396
US National	2 wk ahead	Bin	percent	4,3	4,4	0.004837999999999999
US National	2 wk ahead	Bin	percent	4,4	4,5	0.005268999999999999
US National	2 wk ahead	Bin	percent	4,5	4,6	0.005679
US National	2 wk ahead	Bin	percent	4,6	4,7	0.006062
US National	2 wk ahead	Bin	percent	4,7	4,8	0.006417
US National	2 wk ahead	Bin	percent	4,8	4,9	0.006743
US National	2 wk ahead	Bin	percent	4,9	5	0.007045
US National	2 wk ahead	Bin	percent	5	5,1	0.007332
US National	2 wk ahead	Bin	percent	5,1	5,2	0.007612
US National	2 wk ahead	Bin	percent	5,2	5,3	0.007899
US National	2 wk ahead	Bin	percent	5,3	5,4	0.008202
US National	2 wk ahead	Bin	percent	5,4	5,5	0.008532999999999999
US National	2 wk ahead	Bin	percent	5,5	5,6	0.008897
US National	2 wk ahead	Bin	percent	5,6	5,7	0.009299
US National	2 wk ahead	Bin	percent	5,7	5,8	0.009739
US National	2 wk ahead	Bin	percent	5,8	5,9	0.010213999999999999
US National	2 wk ahead	Bin	percent	5,9	6	0.010714999999999999
US National	2 wk ahead	Bin	percent	6	6,1	0.011235
US National	2 wk ahead	Bin	percent	6,1	6,2	0.011764
US National	2 wk ahead	Bin	percent	6,2	6,3	0.012291
US National	2 wk ahead	Bin	percent	6,3	6,4	0.01281
US National	2 wk ahead	Bin	percent	6,4	6,5	0.013314999999999999
US National	2 wk ahead	Bin	percent	6,5	6,6	0.013803999999999999
US National	2 wk ahead	Bin	percent	6,6	6,7	0.014277999999999999
US National	2 wk ahead	Bin	percent	6,7	6,8	0.014742
US National	2 wk ahead	Bin	percent	6,8	6,9	0.015201
US National	2 wk ahead	Bin	percent	6,9	7	0.015660999999999998
US National	2 wk ahead	Bin	percent	7	7,1	0.016127
US National	2 wk ahead	Bin	percent	7,1	7,2	0.016604
US National	2 wk ahead	Bin	percent	7,2	7,3	0.017092
US National	2 wk ahead	Bin	percent	7,3	7,4	0.017589999999999998
US National	2 wk ahead	Bin	percent	7,4	7,5	0.018091
US National	2 wk ahead	Bin	percent	7,5	7,6	0.018587
US National	2 wk ahead	Bin	percent	7,6	7,7	0.019067999999999998
US National	2 wk ahead	Bin	percent	7,7	7,8	0.01952
US National	2 wk ahead	Bin	percent	7,8	7,9	0.019931
US National	2 wk ahead	Bin	percent	7,9	8	0.020288
US National	2 wk ahead	Bin	percent	8	8,1	0.020579
US National	2 wk ahead	Bin	percent	8,1	8,2	0.020794
US National	2 wk ahead	Bin	percent	8,2	8,3	0.020925
US National	2 wk ahead	Bin	percent	8,3	8,4	0.020967
US National	2 wk ahead	Bin	percent	8,4	8,5	0.020918
US National	2 wk ahead	Bin	percent	8,5	8,6	0.020777
US National	2 wk ahead	Bin	percent	8,6	8,7	0.020545
US National	2 wk ahead	Bin	percent	8,7	8,8	0.020228
US National	2 wk ahead	Bin	percent	8,8	8,9	0.01983
US National	2 wk ahead	Bin	percent	8,9	9	0.019358
US National	2 wk ahead	Bin	percent	9	9,1	0.018817999999999998
US National	2 wk ahead	Bin	percent	9,1	9,2	0.018219
US National	2 wk ahead	Bin	percent	9,2	9,3	0.017565
US National	2 wk ahead	Bin	percent	9,3	9,4	0.016864999999999998
US National	2 wk ahead	Bin	percent	9,4	9,5	0.016124
US National	2 wk ahead	Bin	percent	9,5	9,6	0.015347999999999999
US National	2 wk ahead	Bin	percent	9,6	9,7	0.014542999999999999
US National	2 wk ahead	Bin	percent	9,7	9,8	0.013713999999999999
US National	2 wk ahead	Bin	percent	9,8	9,9	0.012869
US National	2 wk ahead	Bin	percent	9,9	10	0.012013999999999999
US National	2 wk ahead	Bin	percent	10	10,1	0.01116
US National	2 wk ahead	Bin	percent	10,1	10,2	0.010313
US National	2 wk ahead	Bin	percent	10,2	10,3	0.009486
US National	2 wk ahead	Bin	percent	10,3	10,4	0.008686
US National	2 wk ahead	Bin	percent	10,4	10,5	0.007923
US National	2 wk ahead	Bin	percent	10,5	10,6	0.007206
US National	2 wk ahead	Bin	percent	10,6	10,7	0.006539
US National	2 wk ahead	Bin	percent	10,7	10,8	0.005927
US National	2 wk ahead	Bin	percent	10,8	10,9	0.005372
US National	2 wk ahead	Bin	percent	10,9	11	0.004873
US National	2 wk ahead	Bin	percent	11	11,1	0.004425999999999999
US National	2 wk ahead	Bin	percent	11,1	11,2	0.0040279999999999995
US National	2 wk ahead	Bin	percent	11,2	11,3	0.003672
US National	2 wk ahead	Bin	percent	11,3	11,4	0.0033529999999999996
US National	2 wk ahead	Bin	percent	11,4	11,5	0.003064
US National	2 wk ahead	Bin	percent	11,5	11,6	0.0028009999999999997
US National	2 wk ahead	Bin	percent	11,6	11,7	0.0025599999999999998
US National	2 wk ahead	Bin	percent	11,7	11,8	0.002337
US National	2 wk ahead	Bin	percent	11,8	11,9	0.002131
US National	2 wk ahead	Bin	percent	11,9	12	0.0019399999999999999
US National	2 wk ahead	Bin	percent	12	12,1	0.0017649999999999999
US National	2 wk ahead	Bin	percent	12,1	12,2	0.0016049999999999999
US National	2 wk ahead	Bin	percent	12,2	12,3	0.0014609999999999998
US National	2 wk ahead	Bin	percent	12,3	12,4	0.0013319999999999999
US National	2 wk ahead	Bin	percent	12,4	12,5	0.001217
US National	2 wk ahead	Bin	percent	12,5	12,6	0.001114
US National	2 wk ahead	Bin	percent	12,6	12,7	0.001023
US National	2 wk ahead	Bin	percent	12,7	12,8	0.00094
US National	2 wk ahead	Bin	percent	12,8	12,9	0.000864
US National	2 wk ahead	Bin	percent	12,9	13	0.000792
US National	2 wk ahead	Bin	percent	13	100	0.034970999999999995
US National	3 wk ahead	Point	percent	NA	NA	10.491800000000001
US National	3 wk ahead	Bin	percent	0	0,1	0.00008499999999999999
US National	3 wk ahead	Bin	percent	0,1	0,2	0.000099
US National	3 wk ahead	Bin	percent	0,2	0,3	0.00011499999999999999
US National	3 wk ahead	Bin	percent	0,3	0,4	0.00013199999999999998
US National	3 wk ahead	Bin	percent	0,4	0,5	0.00015099999999999998
US National	3 wk ahead	Bin	percent	0,5	0,6	0.00017199999999999998
US National	3 wk ahead	Bin	percent	0,6	0,7	0.000196
US National	3 wk ahead	Bin	percent	0,7	0,8	0.000222
US National	3 wk ahead	Bin	percent	0,8	0,9	0.000251
US National	3 wk ahead	Bin	percent	0,9	1	0.00028199999999999997
US National	3 wk ahead	Bin	percent	1	1,1	0.000316
US National	3 wk ahead	Bin	percent	1,1	1,2	0.000354
US National	3 wk ahead	Bin	percent	1,2	1,3	0.000394
US National	3 wk ahead	Bin	percent	1,3	1,4	0.00043799999999999997
US National	3 wk ahead	Bin	percent	1,4	1,5	0.00048499999999999997
US National	3 wk ahead	Bin	percent	1,5	1,6	0.000536
US National	3 wk ahead	Bin	percent	1,6	1,7	0.0005909999999999999
US National	3 wk ahead	Bin	percent	1,7	1,8	0.00065
US National	3 wk ahead	Bin	percent	1,8	1,9	0.000712
US National	3 wk ahead	Bin	percent	1,9	2	0.00078
US National	3 wk ahead	Bin	percent	2	2,1	0.000851
US National	3 wk ahead	Bin	percent	2,1	2,2	0.000927
US National	3 wk ahead	Bin	percent	2,2	2,3	0.0010069999999999999
US National	3 wk ahead	Bin	percent	2,3	2,4	0.0010919999999999999
US National	3 wk ahead	Bin	percent	2,4	2,5	0.001181
US National	3 wk ahead	Bin	percent	2,5	2,6	0.0012749999999999999
US National	3 wk ahead	Bin	percent	2,6	2,7	0.001372
US National	3 wk ahead	Bin	percent	2,7	2,8	0.0014739999999999998
US National	3 wk ahead	Bin	percent	2,8	2,9	0.0015789999999999999
US National	3 wk ahead	Bin	percent	2,9	3	0.001687
US National	3 wk ahead	Bin	percent	3	3,1	0.0017989999999999998
US National	3 wk ahead	Bin	percent	3,1	3,2	0.001913
US National	3 wk ahead	Bin	percent	3,2	3,3	0.002029
US National	3 wk ahead	Bin	percent	3,3	3,4	0.002147
US National	3 wk ahead	Bin	percent	3,4	3,5	0.002265
US National	3 wk ahead	Bin	percent	3,5	3,6	0.002384
US National	3 wk ahead	Bin	percent	3,6	3,7	0.0025039999999999997
US National	3 wk ahead	Bin	percent	3,7	3,8	0.0026219999999999998
US National	3 wk ahead	Bin	percent	3,8	3,9	0.00274
US National	3 wk ahead	Bin	percent	3,9	4	0.0028569999999999997
US National	3 wk ahead	Bin	percent	4	4,1	0.002972
US National	3 wk ahead	Bin	percent	4,1	4,2	0.003085
US National	3 wk ahead	Bin	percent	4,2	4,3	0.0031969999999999998
US National	3 wk ahead	Bin	percent	4,3	4,4	0.003306
US National	3 wk ahead	Bin	percent	4,4	4,5	0.003414
US National	3 wk ahead	Bin	percent	4,5	4,6	0.0035199999999999997
US National	3 wk ahead	Bin	percent	4,6	4,7	0.0036249999999999998
US National	3 wk ahead	Bin	percent	4,7	4,8	0.003728
US National	3 wk ahead	Bin	percent	4,8	4,9	0.003832
US National	3 wk ahead	Bin	percent	4,9	5	0.003935
US National	3 wk ahead	Bin	percent	5	5,1	0.004039
US National	3 wk ahead	Bin	percent	5,1	5,2	0.004144999999999999
US National	3 wk ahead	Bin	percent	5,2	5,3	0.004252
US National	3 wk ahead	Bin	percent	5,3	5,4	0.0043619999999999996
US National	3 wk ahead	Bin	percent	5,4	5,5	0.004475
US National	3 wk ahead	Bin	percent	5,5	5,6	0.004592
US National	3 wk ahead	Bin	percent	5,6	5,7	0.004713
US National	3 wk ahead	Bin	percent	5,7	5,8	0.0048389999999999996
US National	3 wk ahead	Bin	percent	5,8	5,9	0.0049689999999999995
US National	3 wk ahead	Bin	percent	5,9	6	0.005103
US National	3 wk ahead	Bin	percent	6	6,1	0.005242
US National	3 wk ahead	Bin	percent	6,1	6,2	0.005386
US National	3 wk ahead	Bin	percent	6,2	6,3	0.005533
US National	3 wk ahead	Bin	percent	6,3	6,4	0.005684
US National	3 wk ahead	Bin	percent	6,4	6,5	0.0058379999999999994
US National	3 wk ahead	Bin	percent	6,5	6,6	0.005993999999999999
US National	3 wk ahead	Bin	percent	6,6	6,7	0.0061519999999999995
US National	3 wk ahead	Bin	percent	6,7	6,8	0.006311
US National	3 wk ahead	Bin	percent	6,8	6,9	0.00647
US National	3 wk ahead	Bin	percent	6,9	7	0.006627999999999999
US National	3 wk ahead	Bin	percent	7	7,1	0.0067859999999999995
US National	3 wk ahead	Bin	percent	7,1	7,2	0.006941999999999999
US National	3 wk ahead	Bin	percent	7,2	7,3	0.007095
US National	3 wk ahead	Bin	percent	7,3	7,4	0.007247
US National	3 wk ahead	Bin	percent	7,4	7,5	0.007395
US National	3 wk ahead	Bin	percent	7,5	7,6	0.007541
US National	3 wk ahead	Bin	percent	7,6	7,7	0.007684
US National	3 wk ahead	Bin	percent	7,7	7,8	0.007825
US National	3 wk ahead	Bin	percent	7,8	7,9	0.007963999999999999
US National	3 wk ahead	Bin	percent	7,9	8	0.008100999999999999
US National	3 wk ahead	Bin	percent	8	8,1	0.008237
US National	3 wk ahead	Bin	percent	8,1	8,2	0.008372
US National	3 wk ahead	Bin	percent	8,2	8,3	0.008506
US National	3 wk ahead	Bin	percent	8,3	8,4	0.00864
US National	3 wk ahead	Bin	percent	8,4	8,5	0.008775
US National	3 wk ahead	Bin	percent	8,5	8,6	0.00891
US National	3 wk ahead	Bin	percent	8,6	8,7	0.009045
US National	3 wk ahead	Bin	percent	8,7	8,8	0.009182
US National	3 wk ahead	Bin	percent	8,8	8,9	0.009318
US National	3 wk ahead	Bin	percent	8,9	9	0.009455
US National	3 wk ahead	Bin	percent	9	9,1	0.009590999999999999
US National	3 wk ahead	Bin	percent	9,1	9,2	0.009726
US National	3 wk ahead	Bin	percent	9,2	9,3	0.009859
US National	3 wk ahead	Bin	percent	9,3	9,4	0.009989999999999999
US National	3 wk ahead	Bin	percent	9,4	9,5	0.010116
US National	3 wk ahead	Bin	percent	9,5	9,6	0.010237999999999999
US National	3 wk ahead	Bin	percent	9,6	9,7	0.010354
US National	3 wk ahead	Bin	percent	9,7	9,8	0.010464
US National	3 wk ahead	Bin	percent	9,8	9,9	0.010565
US National	3 wk ahead	Bin	percent	9,9	10	0.010657999999999999
US National	3 wk ahead	Bin	percent	10	10,1	0.010740999999999999
US National	3 wk ahead	Bin	percent	10,1	10,2	0.010813
US National	3 wk ahead	Bin	percent	10,2	10,3	0.010872999999999999
US National	3 wk ahead	Bin	percent	10,3	10,4	0.010922
US National	3 wk ahead	Bin	percent	10,4	10,5	0.010959
US National	3 wk ahead	Bin	percent	10,5	10,6	0.010983
US National	3 wk ahead	Bin	percent	10,6	10,7	0.010994
US National	3 wk ahead	Bin	percent	10,7	10,8	0.010992
US National	3 wk ahead	Bin	percent	10,8	10,9	0.010976
US National	3 wk ahead	Bin	percent	10,9	11	0.010948
US National	3 wk ahead	Bin	percent	11	11,1	0.010908
US National	3 wk ahead	Bin	percent	11,1	11,2	0.010853999999999999
US National	3 wk ahead	Bin	percent	11,2	11,3	0.010789
US National	3 wk ahead	Bin	percent	11,3	11,4	0.010711
US National	3 wk ahead	Bin	percent	11,4	11,5	0.010622
US National	3 wk ahead	Bin	percent	11,5	11,6	0.010522
US National	3 wk ahead	Bin	percent	11,6	11,7	0.010411
US National	3 wk ahead	Bin	percent	11,7	11,8	0.010289
US National	3 wk ahead	Bin	percent	11,8	11,9	0.010157
US National	3 wk ahead	Bin	percent	11,9	12	0.010015999999999999
US National	3 wk ahead	Bin	percent	12	12,1	0.009864999999999999
US National	3 wk ahead	Bin	percent	12,1	12,2	0.009705
US National	3 wk ahead	Bin	percent	12,2	12,3	0.009536
US National	3 wk ahead	Bin	percent	12,3	12,4	0.009359
US National	3 wk ahead	Bin	percent	12,4	12,5	0.009174
US National	3 wk ahead	Bin	percent	12,5	12,6	0.008981
US National	3 wk ahead	Bin	percent	12,6	12,7	0.008780999999999999
US National	3 wk ahead	Bin	percent	12,7	12,8	0.008572999999999999
US National	3 wk ahead	Bin	percent	12,8	12,9	0.008359
US National	3 wk ahead	Bin	percent	12,9	13	0.008139
US National	3 wk ahead	Bin	percent	13	100	0.24846
US National	4 wk ahead	Point	percent	NA	NA	9.786
US National	4 wk ahead	Bin	percent	0	0,1	0.000155
US National	4 wk ahead	Bin	percent	0,1	0,2	0.000183
US National	4 wk ahead	Bin	percent	0,2	0,3	0.000213
US National	4 wk ahead	Bin	percent	0,3	0,4	0.000247
US National	4 wk ahead	Bin	percent	0,4	0,5	0.000283
US National	4 wk ahead	Bin	percent	0,5	0,6	0.00032399999999999996
US National	4 wk ahead	Bin	percent	0,6	0,7	0.000367
US National	4 wk ahead	Bin	percent	0,7	0,8	0.000414
US National	4 wk ahead	Bin	percent	0,8	0,9	0.000463
US National	4 wk ahead	Bin	percent	0,9	1	0.000516
US National	4 wk ahead	Bin	percent	1	1,1	0.000572
US National	4 wk ahead	Bin	percent	1,1	1,2	0.0006309999999999999
US National	4 wk ahead	Bin	percent	1,2	1,3	0.0006929999999999999
US National	4 wk ahead	Bin	percent	1,3	1,4	0.000758
US National	4 wk ahead	Bin	percent	1,4	1,5	0.0008259999999999999
US National	4 wk ahead	Bin	percent	1,5	1,6	0.000896
US National	4 wk ahead	Bin	percent	1,6	1,7	0.0009699999999999999
US National	4 wk ahead	Bin	percent	1,7	1,8	0.001047
US National	4 wk ahead	Bin	percent	1,8	1,9	0.001127
US National	4 wk ahead	Bin	percent	1,9	2	0.00121
US National	4 wk ahead	Bin	percent	2	2,1	0.001295
US National	4 wk ahead	Bin	percent	2,1	2,2	0.001384
US National	4 wk ahead	Bin	percent	2,2	2,3	0.001475
US National	4 wk ahead	Bin	percent	2,3	2,4	0.001567
US National	4 wk ahead	Bin	percent	2,4	2,5	0.0016619999999999998
US National	4 wk ahead	Bin	percent	2,5	2,6	0.0017569999999999999
US National	4 wk ahead	Bin	percent	2,6	2,7	0.0018529999999999998
US National	4 wk ahead	Bin	percent	2,7	2,8	0.0019479999999999999
US National	4 wk ahead	Bin	percent	2,8	2,9	0.002043
US National	4 wk ahead	Bin	percent	2,9	3	0.0021349999999999997
US National	4 wk ahead	Bin	percent	3	3,1	0.002225
US National	4 wk ahead	Bin	percent	3,1	3,2	0.002312
US National	4 wk ahead	Bin	percent	3,2	3,3	0.002394
US National	4 wk ahead	Bin	percent	3,3	3,4	0.0024709999999999997
US National	4 wk ahead	Bin	percent	3,4	3,5	0.002544
US National	4 wk ahead	Bin	percent	3,5	3,6	0.0026119999999999997
US National	4 wk ahead	Bin	percent	3,6	3,7	0.0026739999999999997
US National	4 wk ahead	Bin	percent	3,7	3,8	0.002732
US National	4 wk ahead	Bin	percent	3,8	3,9	0.0027849999999999997
US National	4 wk ahead	Bin	percent	3,9	4	0.002835
US National	4 wk ahead	Bin	percent	4	4,1	0.002882
US National	4 wk ahead	Bin	percent	4,1	4,2	0.002928
US National	4 wk ahead	Bin	percent	4,2	4,3	0.002974
US National	4 wk ahead	Bin	percent	4,3	4,4	0.003021
US National	4 wk ahead	Bin	percent	4,4	4,5	0.003072
US National	4 wk ahead	Bin	percent	4,5	4,6	0.003127
US National	4 wk ahead	Bin	percent	4,6	4,7	0.003189
US National	4 wk ahead	Bin	percent	4,7	4,8	0.003258
US National	4 wk ahead	Bin	percent	4,8	4,9	0.003338
US National	4 wk ahead	Bin	percent	4,9	5	0.003428
US National	4 wk ahead	Bin	percent	5	5,1	0.003531
US National	4 wk ahead	Bin	percent	5,1	5,2	0.003646
US National	4 wk ahead	Bin	percent	5,2	5,3	0.003776
US National	4 wk ahead	Bin	percent	5,3	5,4	0.00392
US National	4 wk ahead	Bin	percent	5,4	5,5	0.004079
US National	4 wk ahead	Bin	percent	5,5	5,6	0.004253
US National	4 wk ahead	Bin	percent	5,6	5,7	0.0044399999999999995
US National	4 wk ahead	Bin	percent	5,7	5,8	0.004641999999999999
US National	4 wk ahead	Bin	percent	5,8	5,9	0.004856
US National	4 wk ahead	Bin	percent	5,9	6	0.005082
US National	4 wk ahead	Bin	percent	6	6,1	0.005319
US National	4 wk ahead	Bin	percent	6,1	6,2	0.0055639999999999995
US National	4 wk ahead	Bin	percent	6,2	6,3	0.005816
US National	4 wk ahead	Bin	percent	6,3	6,4	0.0060739999999999995
US National	4 wk ahead	Bin	percent	6,4	6,5	0.0063349999999999995
US National	4 wk ahead	Bin	percent	6,5	6,6	0.006598
US National	4 wk ahead	Bin	percent	6,6	6,7	0.006859
US National	4 wk ahead	Bin	percent	6,7	6,8	0.0071189999999999995
US National	4 wk ahead	Bin	percent	6,8	6,9	0.0073739999999999995
US National	4 wk ahead	Bin	percent	6,9	7	0.007624
US National	4 wk ahead	Bin	percent	7	7,1	0.007866
US National	4 wk ahead	Bin	percent	7,1	7,2	0.008102
US National	4 wk ahead	Bin	percent	7,2	7,3	0.008329
US National	4 wk ahead	Bin	percent	7,3	7,4	0.008549
US National	4 wk ahead	Bin	percent	7,4	7,5	0.008763
US National	4 wk ahead	Bin	percent	7,5	7,6	0.008969999999999999
US National	4 wk ahead	Bin	percent	7,6	7,7	0.009174
US National	4 wk ahead	Bin	percent	7,7	7,8	0.009375999999999999
US National	4 wk ahead	Bin	percent	7,8	7,9	0.009578
US National	4 wk ahead	Bin	percent	7,9	8	0.009784
US National	4 wk ahead	Bin	percent	8	8,1	0.009996
US National	4 wk ahead	Bin	percent	8,1	8,2	0.010217
US National	4 wk ahead	Bin	percent	8,2	8,3	0.010449
US National	4 wk ahead	Bin	percent	8,3	8,4	0.010693
US National	4 wk ahead	Bin	percent	8,4	8,5	0.010952
US National	4 wk ahead	Bin	percent	8,5	8,6	0.011224999999999999
US National	4 wk ahead	Bin	percent	8,6	8,7	0.011510999999999999
US National	4 wk ahead	Bin	percent	8,7	8,8	0.01181
US National	4 wk ahead	Bin	percent	8,8	8,9	0.012117
US National	4 wk ahead	Bin	percent	8,9	9	0.01243
US National	4 wk ahead	Bin	percent	9	9,1	0.012744
US National	4 wk ahead	Bin	percent	9,1	9,2	0.013052
US National	4 wk ahead	Bin	percent	9,2	9,3	0.013347999999999999
US National	4 wk ahead	Bin	percent	9,3	9,4	0.013625
US National	4 wk ahead	Bin	percent	9,4	9,5	0.013876
US National	4 wk ahead	Bin	percent	9,5	9,6	0.014093999999999999
US National	4 wk ahead	Bin	percent	9,6	9,7	0.014270999999999999
US National	4 wk ahead	Bin	percent	9,7	9,8	0.014402
US National	4 wk ahead	Bin	percent	9,8	9,9	0.014482
US National	4 wk ahead	Bin	percent	9,9	10	0.014506999999999999
US National	4 wk ahead	Bin	percent	10	10,1	0.014473
US National	4 wk ahead	Bin	percent	10,1	10,2	0.014379
US National	4 wk ahead	Bin	percent	10,2	10,3	0.014228
US National	4 wk ahead	Bin	percent	10,3	10,4	0.01402
US National	4 wk ahead	Bin	percent	10,4	10,5	0.013758
US National	4 wk ahead	Bin	percent	10,5	10,6	0.013448
US National	4 wk ahead	Bin	percent	10,6	10,7	0.013096
US National	4 wk ahead	Bin	percent	10,7	10,8	0.012709
US National	4 wk ahead	Bin	percent	10,8	10,9	0.012294999999999999
US National	4 wk ahead	Bin	percent	10,9	11	0.011861
US National	4 wk ahead	Bin	percent	11	11,1	0.011417
US National	4 wk ahead	Bin	percent	11,1	11,2	0.010969
US National	4 wk ahead	Bin	percent	11,2	11,3	0.010527
US National	4 wk ahead	Bin	percent	11,3	11,4	0.010095
US National	4 wk ahead	Bin	percent	11,4	11,5	0.009681
US National	4 wk ahead	Bin	percent	11,5	11,6	0.009289
US National	4 wk ahead	Bin	percent	11,6	11,7	0.008922
US National	4 wk ahead	Bin	percent	11,7	11,8	0.008582
US National	4 wk ahead	Bin	percent	11,8	11,9	0.008269
US National	4 wk ahead	Bin	percent	11,9	12	0.007984999999999999
US National	4 wk ahead	Bin	percent	12	12,1	0.007724999999999999
US National	4 wk ahead	Bin	percent	12,1	12,2	0.007489
US National	4 wk ahead	Bin	percent	12,2	12,3	0.007273
US National	4 wk ahead	Bin	percent	12,3	12,4	0.007072999999999999
US National	4 wk ahead	Bin	percent	12,4	12,5	0.0068839999999999995
US National	4 wk ahead	Bin	percent	12,5	12,6	0.006702
US National	4 wk ahead	Bin	percent	12,6	12,7	0.006522999999999999
US National	4 wk ahead	Bin	percent	12,7	12,8	0.006344
US National	4 wk ahead	Bin	percent	12,8	12,9	0.0061589999999999995
US National	4 wk ahead	Bin	percent	12,9	13	0.005967999999999999
US National	4 wk ahead	Bin	percent	13	100	0.170844
