# Supplementary material for: Use of daily Internet search query data improves real-time projections of influenza epidemics
Source: J R Soc Interface. 2018 Oct 10;15(147):20180220. doi: 10.1098/rsif.2018.0220 (PMC6228485; doi:10.1098/rsif.2018.0220)
Supplement: Computer code and results [file rsif20180220supp3.gz › Code-and-results/mss-15-wikiWEEK/2011-EW3.csv]

Location	Target	Type	Unit	Bin_start_incl	Bin_end_notincl	Value
US National	1 wk ahead	Point	percent	NA	NA	3.
US National	1 wk ahead	Bin	percent	0	0,1	0.
US National	1 wk ahead	Bin	percent	0,1	0,2	0.
US National	1 wk ahead	Bin	percent	0,2	0,3	0.
US National	1 wk ahead	Bin	percent	0,3	0,4	0.
US National	1 wk ahead	Bin	percent	0,4	0,5	0.
US National	1 wk ahead	Bin	percent	0,5	0,6	0.
US National	1 wk ahead	Bin	percent	0,6	0,7	0.
US National	1 wk ahead	Bin	percent	0,7	0,8	0.
US National	1 wk ahead	Bin	percent	0,8	0,9	0.
US National	1 wk ahead	Bin	percent	0,9	1	0.
US National	1 wk ahead	Bin	percent	1	1,1	0.
US National	1 wk ahead	Bin	percent	1,1	1,2	0.
US National	1 wk ahead	Bin	percent	1,2	1,3	0.
US National	1 wk ahead	Bin	percent	1,3	1,4	0.
US National	1 wk ahead	Bin	percent	1,4	1,5	0.
US National	1 wk ahead	Bin	percent	1,5	1,6	0.
US National	1 wk ahead	Bin	percent	1,6	1,7	0.
US National	1 wk ahead	Bin	percent	1,7	1,8	0.
US National	1 wk ahead	Bin	percent	1,8	1,9	0.
US National	1 wk ahead	Bin	percent	1,9	2	0.
US National	1 wk ahead	Bin	percent	2	2,1	1.e-6
US National	1 wk ahead	Bin	percent	2,1	2,2	0.000049999999999999996
US National	1 wk ahead	Bin	percent	2,2	2,3	0.000971
US National	1 wk ahead	Bin	percent	2,3	2,4	0.0066619999999999995
US National	1 wk ahead	Bin	percent	2,4	2,5	0.01899
US National	1 wk ahead	Bin	percent	2,5	2,6	0.033135
US National	1 wk ahead	Bin	percent	2,6	2,7	0.049406
US National	1 wk ahead	Bin	percent	2,7	2,8	0.053707
US National	1 wk ahead	Bin	percent	2,8	2,9	0.058348
US National	1 wk ahead	Bin	percent	2,9	3	0.109251
US National	1 wk ahead	Bin	percent	3	3,1	0.167579
US National	1 wk ahead	Bin	percent	3,1	3,2	0.153494
US National	1 wk ahead	Bin	percent	3,2	3,3	0.10260599999999999
US National	1 wk ahead	Bin	percent	3,3	3,4	0.064201
US National	1 wk ahead	Bin	percent	3,4	3,5	0.049006
US National	1 wk ahead	Bin	percent	3,5	3,6	0.0373
US National	1 wk ahead	Bin	percent	3,6	3,7	0.031703
US National	1 wk ahead	Bin	percent	3,7	3,8	0.023247999999999998
US National	1 wk ahead	Bin	percent	3,8	3,9	0.009275
US National	1 wk ahead	Bin	percent	3,9	4	0.0015589999999999998
US National	1 wk ahead	Bin	percent	4	4,1	0.00009499999999999999
US National	1 wk ahead	Bin	percent	4,1	4,2	6.e-6
US National	1 wk ahead	Bin	percent	4,2	4,3	0.000146
US National	1 wk ahead	Bin	percent	4,3	4,4	0.0019069999999999998
US National	1 wk ahead	Bin	percent	4,4	4,5	0.00826
US National	1 wk ahead	Bin	percent	4,5	4,6	0.012067999999999999
US National	1 wk ahead	Bin	percent	4,6	4,7	0.005977
US National	1 wk ahead	Bin	percent	4,7	4,8	0.000995
US National	1 wk ahead	Bin	percent	4,8	4,9	0.000054999999999999995
US National	1 wk ahead	Bin	percent	4,9	5	1.e-6
US National	1 wk ahead	Bin	percent	5	5,1	0.
US National	1 wk ahead	Bin	percent	5,1	5,2	0.
US National	1 wk ahead	Bin	percent	5,2	5,3	0.
US National	1 wk ahead	Bin	percent	5,3	5,4	0.
US National	1 wk ahead	Bin	percent	5,4	5,5	0.
US National	1 wk ahead	Bin	percent	5,5	5,6	0.
US National	1 wk ahead	Bin	percent	5,6	5,7	0.
US National	1 wk ahead	Bin	percent	5,7	5,8	0.
US National	1 wk ahead	Bin	percent	5,8	5,9	0.
US National	1 wk ahead	Bin	percent	5,9	6	0.
US National	1 wk ahead	Bin	percent	6	6,1	0.
US National	1 wk ahead	Bin	percent	6,1	6,2	0.
US National	1 wk ahead	Bin	percent	6,2	6,3	0.
US National	1 wk ahead	Bin	percent	6,3	6,4	0.
US National	1 wk ahead	Bin	percent	6,4	6,5	0.
US National	1 wk ahead	Bin	percent	6,5	6,6	0.
US National	1 wk ahead	Bin	percent	6,6	6,7	0.
US National	1 wk ahead	Bin	percent	6,7	6,8	0.
US National	1 wk ahead	Bin	percent	6,8	6,9	0.
US National	1 wk ahead	Bin	percent	6,9	7	0.
US National	1 wk ahead	Bin	percent	7	7,1	0.
US National	1 wk ahead	Bin	percent	7,1	7,2	0.
US National	1 wk ahead	Bin	percent	7,2	7,3	0.
US National	1 wk ahead	Bin	percent	7,3	7,4	0.
US National	1 wk ahead	Bin	percent	7,4	7,5	0.
US National	1 wk ahead	Bin	percent	7,5	7,6	0.
US National	1 wk ahead	Bin	percent	7,6	7,7	0.
US National	1 wk ahead	Bin	percent	7,7	7,8	0.
US National	1 wk ahead	Bin	percent	7,8	7,9	0.
US National	1 wk ahead	Bin	percent	7,9	8	0.
US National	1 wk ahead	Bin	percent	8	8,1	0.
US National	1 wk ahead	Bin	percent	8,1	8,2	0.
US National	1 wk ahead	Bin	percent	8,2	8,3	0.
US National	1 wk ahead	Bin	percent	8,3	8,4	0.
US National	1 wk ahead	Bin	percent	8,4	8,5	0.
US National	1 wk ahead	Bin	percent	8,5	8,6	0.
US National	1 wk ahead	Bin	percent	8,6	8,7	0.
US National	1 wk ahead	Bin	percent	8,7	8,8	0.
US National	1 wk ahead	Bin	percent	8,8	8,9	0.
US National	1 wk ahead	Bin	percent	8,9	9	0.
US National	1 wk ahead	Bin	percent	9	9,1	0.
US National	1 wk ahead	Bin	percent	9,1	9,2	0.
US National	1 wk ahead	Bin	percent	9,2	9,3	0.
US National	1 wk ahead	Bin	percent	9,3	9,4	0.
US National	1 wk ahead	Bin	percent	9,4	9,5	0.
US National	1 wk ahead	Bin	percent	9,5	9,6	0.
US National	1 wk ahead	Bin	percent	9,6	9,7	0.
US National	1 wk ahead	Bin	percent	9,7	9,8	0.
US National	1 wk ahead	Bin	percent	9,8	9,9	0.
US National	1 wk ahead	Bin	percent	9,9	10	0.
US National	1 wk ahead	Bin	percent	10	10,1	0.
US National	1 wk ahead	Bin	percent	10,1	10,2	0.
US National	1 wk ahead	Bin	percent	10,2	10,3	0.
US National	1 wk ahead	Bin	percent	10,3	10,4	0.
US National	1 wk ahead	Bin	percent	10,4	10,5	0.
US National	1 wk ahead	Bin	percent	10,5	10,6	0.
US National	1 wk ahead	Bin	percent	10,6	10,7	0.
US National	1 wk ahead	Bin	percent	10,7	10,8	0.
US National	1 wk ahead	Bin	percent	10,8	10,9	0.
US National	1 wk ahead	Bin	percent	10,9	11	0.
US National	1 wk ahead	Bin	percent	11	11,1	0.
US National	1 wk ahead	Bin	percent	11,1	11,2	0.
US National	1 wk ahead	Bin	percent	11,2	11,3	0.
US National	1 wk ahead	Bin	percent	11,3	11,4	0.
US National	1 wk ahead	Bin	percent	11,4	11,5	0.
US National	1 wk ahead	Bin	percent	11,5	11,6	0.
US National	1 wk ahead	Bin	percent	11,6	11,7	0.
US National	1 wk ahead	Bin	percent	11,7	11,8	0.
US National	1 wk ahead	Bin	percent	11,8	11,9	0.
US National	1 wk ahead	Bin	percent	11,9	12	0.
US National	1 wk ahead	Bin	percent	12	12,1	0.
US National	1 wk ahead	Bin	percent	12,1	12,2	0.
US National	1 wk ahead	Bin	percent	12,2	12,3	0.
US National	1 wk ahead	Bin	percent	12,3	12,4	0.
US National	1 wk ahead	Bin	percent	12,4	12,5	0.
US National	1 wk ahead	Bin	percent	12,5	12,6	0.
US National	1 wk ahead	Bin	percent	12,6	12,7	0.
US National	1 wk ahead	Bin	percent	12,7	12,8	0.
US National	1 wk ahead	Bin	percent	12,8	12,9	0.
US National	1 wk ahead	Bin	percent	12,9	13	0.
US National	1 wk ahead	Bin	percent	13	100	0.
US National	2 wk ahead	Point	percent	NA	NA	4.3392
US National	2 wk ahead	Bin	percent	0	0,1	3.e-6
US National	2 wk ahead	Bin	percent	0,1	0,2	6.e-6
US National	2 wk ahead	Bin	percent	0,2	0,3	0.000011
US National	2 wk ahead	Bin	percent	0,3	0,4	0.000021
US National	2 wk ahead	Bin	percent	0,4	0,5	0.000037
US National	2 wk ahead	Bin	percent	0,5	0,6	0.000064
US National	2 wk ahead	Bin	percent	0,6	0,7	0.000107
US National	2 wk ahead	Bin	percent	0,7	0,8	0.000173
US National	2 wk ahead	Bin	percent	0,8	0,9	0.00027299999999999997
US National	2 wk ahead	Bin	percent	0,9	1	0.000415
US National	2 wk ahead	Bin	percent	1	1,1	0.0006129999999999999
US National	2 wk ahead	Bin	percent	1,1	1,2	0.000879
US National	2 wk ahead	Bin	percent	1,2	1,3	0.001224
US National	2 wk ahead	Bin	percent	1,3	1,4	0.001658
US National	2 wk ahead	Bin	percent	1,4	1,5	0.002185
US National	2 wk ahead	Bin	percent	1,5	1,6	0.0028079999999999997
US National	2 wk ahead	Bin	percent	1,6	1,7	0.003522
US National	2 wk ahead	Bin	percent	1,7	1,8	0.00432
US National	2 wk ahead	Bin	percent	1,8	1,9	0.005193
US National	2 wk ahead	Bin	percent	1,9	2	0.00613
US National	2 wk ahead	Bin	percent	2	2,1	0.007123999999999999
US National	2 wk ahead	Bin	percent	2,1	2,2	0.00817
US National	2 wk ahead	Bin	percent	2,2	2,3	0.009269
US National	2 wk ahead	Bin	percent	2,3	2,4	0.010425
US National	2 wk ahead	Bin	percent	2,4	2,5	0.011642999999999999
US National	2 wk ahead	Bin	percent	2,5	2,6	0.012931
US National	2 wk ahead	Bin	percent	2,6	2,7	0.014292
US National	2 wk ahead	Bin	percent	2,7	2,8	0.015723
US National	2 wk ahead	Bin	percent	2,8	2,9	0.017211
US National	2 wk ahead	Bin	percent	2,9	3	0.018737999999999998
US National	2 wk ahead	Bin	percent	3	3,1	0.020273
US National	2 wk ahead	Bin	percent	3,1	3,2	0.02178
US National	2 wk ahead	Bin	percent	3,2	3,3	0.023216
US National	2 wk ahead	Bin	percent	3,3	3,4	0.024537
US National	2 wk ahead	Bin	percent	3,4	3,5	0.025696999999999998
US National	2 wk ahead	Bin	percent	3,5	3,6	0.026654999999999998
US National	2 wk ahead	Bin	percent	3,6	3,7	0.027377
US National	2 wk ahead	Bin	percent	3,7	3,8	0.027836999999999997
US National	2 wk ahead	Bin	percent	3,8	3,9	0.028027999999999997
US National	2 wk ahead	Bin	percent	3,9	4	0.027955999999999998
US National	2 wk ahead	Bin	percent	4	4,1	0.027646999999999998
US National	2 wk ahead	Bin	percent	4,1	4,2	0.027145
US National	2 wk ahead	Bin	percent	4,2	4,3	0.026504999999999997
US National	2 wk ahead	Bin	percent	4,3	4,4	0.025789
US National	2 wk ahead	Bin	percent	4,4	4,5	0.025057
US National	2 wk ahead	Bin	percent	4,5	4,6	0.024359
US National	2 wk ahead	Bin	percent	4,6	4,7	0.023726
US National	2 wk ahead	Bin	percent	4,7	4,8	0.02317
US National	2 wk ahead	Bin	percent	4,8	4,9	0.022685
US National	2 wk ahead	Bin	percent	4,9	5	0.022246
US National	2 wk ahead	Bin	percent	5	5,1	0.021821
US National	2 wk ahead	Bin	percent	5,1	5,2	0.021373
US National	2 wk ahead	Bin	percent	5,2	5,3	0.020869
US National	2 wk ahead	Bin	percent	5,3	5,4	0.020284
US National	2 wk ahead	Bin	percent	5,4	5,5	0.019599
US National	2 wk ahead	Bin	percent	5,5	5,6	0.018809
US National	2 wk ahead	Bin	percent	5,6	5,7	0.017914
US National	2 wk ahead	Bin	percent	5,7	5,8	0.016923
US National	2 wk ahead	Bin	percent	5,8	5,9	0.015851
US National	2 wk ahead	Bin	percent	5,9	6	0.014716
US National	2 wk ahead	Bin	percent	6	6,1	0.013541
US National	2 wk ahead	Bin	percent	6,1	6,2	0.012353
US National	2 wk ahead	Bin	percent	6,2	6,3	0.011181
US National	2 wk ahead	Bin	percent	6,3	6,4	0.010051
US National	2 wk ahead	Bin	percent	6,4	6,5	0.008988999999999999
US National	2 wk ahead	Bin	percent	6,5	6,6	0.008015999999999999
US National	2 wk ahead	Bin	percent	6,6	6,7	0.0071449999999999994
US National	2 wk ahead	Bin	percent	6,7	6,8	0.006379999999999999
US National	2 wk ahead	Bin	percent	6,8	6,9	0.005717
US National	2 wk ahead	Bin	percent	6,9	7	0.005148
US National	2 wk ahead	Bin	percent	7	7,1	0.004659
US National	2 wk ahead	Bin	percent	7,1	7,2	0.004238
US National	2 wk ahead	Bin	percent	7,2	7,3	0.003875
US National	2 wk ahead	Bin	percent	7,3	7,4	0.0035619999999999996
US National	2 wk ahead	Bin	percent	7,4	7,5	0.003297
US National	2 wk ahead	Bin	percent	7,5	7,6	0.0030789999999999997
US National	2 wk ahead	Bin	percent	7,6	7,7	0.0029089999999999997
US National	2 wk ahead	Bin	percent	7,7	7,8	0.0027849999999999997
US National	2 wk ahead	Bin	percent	7,8	7,9	0.0027029999999999997
US National	2 wk ahead	Bin	percent	7,9	8	0.002655
US National	2 wk ahead	Bin	percent	8	8,1	0.002632
US National	2 wk ahead	Bin	percent	8,1	8,2	0.0026219999999999998
US National	2 wk ahead	Bin	percent	8,2	8,3	0.002613
US National	2 wk ahead	Bin	percent	8,3	8,4	0.0025919999999999997
US National	2 wk ahead	Bin	percent	8,4	8,5	0.002551
US National	2 wk ahead	Bin	percent	8,5	8,6	0.002482
US National	2 wk ahead	Bin	percent	8,6	8,7	0.002382
US National	2 wk ahead	Bin	percent	8,7	8,8	0.0022489999999999997
US National	2 wk ahead	Bin	percent	8,8	8,9	0.002087
US National	2 wk ahead	Bin	percent	8,9	9	0.0018989999999999999
US National	2 wk ahead	Bin	percent	9	9,1	0.001692
US National	2 wk ahead	Bin	percent	9,1	9,2	0.001473
US National	2 wk ahead	Bin	percent	9,2	9,3	0.0012519999999999999
US National	2 wk ahead	Bin	percent	9,3	9,4	0.0010379999999999999
US National	2 wk ahead	Bin	percent	9,4	9,5	0.000837
US National	2 wk ahead	Bin	percent	9,5	9,6	0.0006569999999999999
US National	2 wk ahead	Bin	percent	9,6	9,7	0.0005
US National	2 wk ahead	Bin	percent	9,7	9,8	0.00037
US National	2 wk ahead	Bin	percent	9,8	9,9	0.000265
US National	2 wk ahead	Bin	percent	9,9	10	0.000184
US National	2 wk ahead	Bin	percent	10	10,1	0.000124
US National	2 wk ahead	Bin	percent	10,1	10,2	0.00008099999999999999
US National	2 wk ahead	Bin	percent	10,2	10,3	0.000051
US National	2 wk ahead	Bin	percent	10,3	10,4	0.000031
US National	2 wk ahead	Bin	percent	10,4	10,5	0.000018
US National	2 wk ahead	Bin	percent	10,5	10,6	9.999999999999999e-6
US National	2 wk ahead	Bin	percent	10,6	10,7	6.e-6
US National	2 wk ahead	Bin	percent	10,7	10,8	3.e-6
US National	2 wk ahead	Bin	percent	10,8	10,9	2.e-6
US National	2 wk ahead	Bin	percent	10,9	11	1.e-6
US National	2 wk ahead	Bin	percent	11	11,1	0.
US National	2 wk ahead	Bin	percent	11,1	11,2	0.
US National	2 wk ahead	Bin	percent	11,2	11,3	0.
US National	2 wk ahead	Bin	percent	11,3	11,4	0.
US National	2 wk ahead	Bin	percent	11,4	11,5	0.
US National	2 wk ahead	Bin	percent	11,5	11,6	0.
US National	2 wk ahead	Bin	percent	11,6	11,7	0.
US National	2 wk ahead	Bin	percent	11,7	11,8	0.
US National	2 wk ahead	Bin	percent	11,8	11,9	0.
US National	2 wk ahead	Bin	percent	11,9	12	0.
US National	2 wk ahead	Bin	percent	12	12,1	0.
US National	2 wk ahead	Bin	percent	12,1	12,2	0.
US National	2 wk ahead	Bin	percent	12,2	12,3	0.
US National	2 wk ahead	Bin	percent	12,3	12,4	0.
US National	2 wk ahead	Bin	percent	12,4	12,5	0.
US National	2 wk ahead	Bin	percent	12,5	12,6	0.
US National	2 wk ahead	Bin	percent	12,6	12,7	0.
US National	2 wk ahead	Bin	percent	12,7	12,8	0.
US National	2 wk ahead	Bin	percent	12,8	12,9	0.
US National	2 wk ahead	Bin	percent	12,9	13	0.
US National	2 wk ahead	Bin	percent	13	100	0.
US National	3 wk ahead	Point	percent	NA	NA	5.2544
US National	3 wk ahead	Bin	percent	0	0,1	0.001111
US National	3 wk ahead	Bin	percent	0,1	0,2	0.0012959999999999998
US National	3 wk ahead	Bin	percent	0,2	0,3	0.001501
US National	3 wk ahead	Bin	percent	0,3	0,4	0.0017289999999999999
US National	3 wk ahead	Bin	percent	0,4	0,5	0.0019779999999999997
US National	3 wk ahead	Bin	percent	0,5	0,6	0.0022489999999999997
US National	3 wk ahead	Bin	percent	0,6	0,7	0.002542
US National	3 wk ahead	Bin	percent	0,7	0,8	0.002856
US National	3 wk ahead	Bin	percent	0,8	0,9	0.003191
US National	3 wk ahead	Bin	percent	0,9	1	0.003545
US National	3 wk ahead	Bin	percent	1	1,1	0.0039169999999999995
US National	3 wk ahead	Bin	percent	1,1	1,2	0.004307
US National	3 wk ahead	Bin	percent	1,2	1,3	0.004711
US National	3 wk ahead	Bin	percent	1,3	1,4	0.00513
US National	3 wk ahead	Bin	percent	1,4	1,5	0.00556
US National	3 wk ahead	Bin	percent	1,5	1,6	0.006
US National	3 wk ahead	Bin	percent	1,6	1,7	0.006448
US National	3 wk ahead	Bin	percent	1,7	1,8	0.006902999999999999
US National	3 wk ahead	Bin	percent	1,8	1,9	0.007362
US National	3 wk ahead	Bin	percent	1,9	2	0.007823
US National	3 wk ahead	Bin	percent	2	2,1	0.008286
US National	3 wk ahead	Bin	percent	2,1	2,2	0.008747999999999999
US National	3 wk ahead	Bin	percent	2,2	2,3	0.009209
US National	3 wk ahead	Bin	percent	2,3	2,4	0.009666
US National	3 wk ahead	Bin	percent	2,4	2,5	0.010117
US National	3 wk ahead	Bin	percent	2,5	2,6	0.010562
US National	3 wk ahead	Bin	percent	2,6	2,7	0.010997999999999999
US National	3 wk ahead	Bin	percent	2,7	2,8	0.011424
US National	3 wk ahead	Bin	percent	2,8	2,9	0.011838
US National	3 wk ahead	Bin	percent	2,9	3	0.012237
US National	3 wk ahead	Bin	percent	3	3,1	0.012617999999999999
US National	3 wk ahead	Bin	percent	3,1	3,2	0.01298
US National	3 wk ahead	Bin	percent	3,2	3,3	0.013318
US National	3 wk ahead	Bin	percent	3,3	3,4	0.013630999999999999
US National	3 wk ahead	Bin	percent	3,4	3,5	0.013914999999999999
US National	3 wk ahead	Bin	percent	3,5	3,6	0.014166
US National	3 wk ahead	Bin	percent	3,6	3,7	0.014383
US National	3 wk ahead	Bin	percent	3,7	3,8	0.014561
US National	3 wk ahead	Bin	percent	3,8	3,9	0.0147
US National	3 wk ahead	Bin	percent	3,9	4	0.014797
US National	3 wk ahead	Bin	percent	4	4,1	0.014851
US National	3 wk ahead	Bin	percent	4,1	4,2	0.014861
US National	3 wk ahead	Bin	percent	4,2	4,3	0.014829
US National	3 wk ahead	Bin	percent	4,3	4,4	0.014754999999999999
US National	3 wk ahead	Bin	percent	4,4	4,5	0.014641
US National	3 wk ahead	Bin	percent	4,5	4,6	0.01449
US National	3 wk ahead	Bin	percent	4,6	4,7	0.014306999999999999
US National	3 wk ahead	Bin	percent	4,7	4,8	0.014095
US National	3 wk ahead	Bin	percent	4,8	4,9	0.013859999999999999
US National	3 wk ahead	Bin	percent	4,9	5	0.013606
US National	3 wk ahead	Bin	percent	5	5,1	0.013339
US National	3 wk ahead	Bin	percent	5,1	5,2	0.013065
US National	3 wk ahead	Bin	percent	5,2	5,3	0.012787999999999999
US National	3 wk ahead	Bin	percent	5,3	5,4	0.012513
US National	3 wk ahead	Bin	percent	5,4	5,5	0.012244
US National	3 wk ahead	Bin	percent	5,5	5,6	0.011984
US National	3 wk ahead	Bin	percent	5,6	5,7	0.011737
US National	3 wk ahead	Bin	percent	5,7	5,8	0.011503
US National	3 wk ahead	Bin	percent	5,8	5,9	0.011283999999999999
US National	3 wk ahead	Bin	percent	5,9	6	0.011078
US National	3 wk ahead	Bin	percent	6	6,1	0.010886
US National	3 wk ahead	Bin	percent	6,1	6,2	0.010706
US National	3 wk ahead	Bin	percent	6,2	6,3	0.010536
US National	3 wk ahead	Bin	percent	6,3	6,4	0.010373
US National	3 wk ahead	Bin	percent	6,4	6,5	0.010216
US National	3 wk ahead	Bin	percent	6,5	6,6	0.01006
US National	3 wk ahead	Bin	percent	6,6	6,7	0.009904999999999999
US National	3 wk ahead	Bin	percent	6,7	6,8	0.009746999999999999
US National	3 wk ahead	Bin	percent	6,8	6,9	0.009585999999999999
US National	3 wk ahead	Bin	percent	6,9	7	0.009419
US National	3 wk ahead	Bin	percent	7	7,1	0.009245
US National	3 wk ahead	Bin	percent	7,1	7,2	0.009065
US National	3 wk ahead	Bin	percent	7,2	7,3	0.008877999999999999
US National	3 wk ahead	Bin	percent	7,3	7,4	0.008685
US National	3 wk ahead	Bin	percent	7,4	7,5	0.008485999999999999
US National	3 wk ahead	Bin	percent	7,5	7,6	0.008284
US National	3 wk ahead	Bin	percent	7,6	7,7	0.00808
US National	3 wk ahead	Bin	percent	7,7	7,8	0.007873999999999999
US National	3 wk ahead	Bin	percent	7,8	7,9	0.00767
US National	3 wk ahead	Bin	percent	7,9	8	0.007468
US National	3 wk ahead	Bin	percent	8	8,1	0.007271
US National	3 wk ahead	Bin	percent	8,1	8,2	0.007078
US National	3 wk ahead	Bin	percent	8,2	8,3	0.006892
US National	3 wk ahead	Bin	percent	8,3	8,4	0.006712999999999999
US National	3 wk ahead	Bin	percent	8,4	8,5	0.006541
US National	3 wk ahead	Bin	percent	8,5	8,6	0.006376
US National	3 wk ahead	Bin	percent	8,6	8,7	0.006218
US National	3 wk ahead	Bin	percent	8,7	8,8	0.006065999999999999
US National	3 wk ahead	Bin	percent	8,8	8,9	0.005919
US National	3 wk ahead	Bin	percent	8,9	9	0.005776
US National	3 wk ahead	Bin	percent	9	9,1	0.0056359999999999995
US National	3 wk ahead	Bin	percent	9,1	9,2	0.005497999999999999
US National	3 wk ahead	Bin	percent	9,2	9,3	0.00536
US National	3 wk ahead	Bin	percent	9,3	9,4	0.005221
US National	3 wk ahead	Bin	percent	9,4	9,5	0.0050799999999999994
US National	3 wk ahead	Bin	percent	9,5	9,6	0.0049369999999999995
US National	3 wk ahead	Bin	percent	9,6	9,7	0.00479
US National	3 wk ahead	Bin	percent	9,7	9,8	0.00464
US National	3 wk ahead	Bin	percent	9,8	9,9	0.0044859999999999995
US National	3 wk ahead	Bin	percent	9,9	10	0.0043289999999999995
US National	3 wk ahead	Bin	percent	10	10,1	0.004169
US National	3 wk ahead	Bin	percent	10,1	10,2	0.004007
US National	3 wk ahead	Bin	percent	10,2	10,3	0.0038439999999999998
US National	3 wk ahead	Bin	percent	10,3	10,4	0.003681
US National	3 wk ahead	Bin	percent	10,4	10,5	0.003519
US National	3 wk ahead	Bin	percent	10,5	10,6	0.003358
US National	3 wk ahead	Bin	percent	10,6	10,7	0.003201
US National	3 wk ahead	Bin	percent	10,7	10,8	0.003047
US National	3 wk ahead	Bin	percent	10,8	10,9	0.002897
US National	3 wk ahead	Bin	percent	10,9	11	0.002753
US National	3 wk ahead	Bin	percent	11	11,1	0.0026149999999999997
US National	3 wk ahead	Bin	percent	11,1	11,2	0.002483
US National	3 wk ahead	Bin	percent	11,2	11,3	0.0023569999999999997
US National	3 wk ahead	Bin	percent	11,3	11,4	0.002238
US National	3 wk ahead	Bin	percent	11,4	11,5	0.002126
US National	3 wk ahead	Bin	percent	11,5	11,6	0.00202
US National	3 wk ahead	Bin	percent	11,6	11,7	0.001921
US National	3 wk ahead	Bin	percent	11,7	11,8	0.001829
US National	3 wk ahead	Bin	percent	11,8	11,9	0.0017419999999999998
US National	3 wk ahead	Bin	percent	11,9	12	0.001661
US National	3 wk ahead	Bin	percent	12	12,1	0.001586
US National	3 wk ahead	Bin	percent	12,1	12,2	0.001516
US National	3 wk ahead	Bin	percent	12,2	12,3	0.001451
US National	3 wk ahead	Bin	percent	12,3	12,4	0.00139
US National	3 wk ahead	Bin	percent	12,4	12,5	0.001334
US National	3 wk ahead	Bin	percent	12,5	12,6	0.0012829999999999999
US National	3 wk ahead	Bin	percent	12,6	12,7	0.001236
US National	3 wk ahead	Bin	percent	12,7	12,8	0.001193
US National	3 wk ahead	Bin	percent	12,8	12,9	0.001153
US National	3 wk ahead	Bin	percent	12,9	13	0.0011179999999999999
US National	3 wk ahead	Bin	percent	13	100	0.043137999999999996
US National	4 wk ahead	Point	percent	NA	NA	5.454400000000001
US National	4 wk ahead	Bin	percent	0	0,1	0.002173
US National	4 wk ahead	Bin	percent	0,1	0,2	0.0024259999999999998
US National	4 wk ahead	Bin	percent	0,2	0,3	0.002695
US National	4 wk ahead	Bin	percent	0,3	0,4	0.002979
US National	4 wk ahead	Bin	percent	0,4	0,5	0.0032749999999999997
US National	4 wk ahead	Bin	percent	0,5	0,6	0.003584
US National	4 wk ahead	Bin	percent	0,6	0,7	0.003903
US National	4 wk ahead	Bin	percent	0,7	0,8	0.0042309999999999995
US National	4 wk ahead	Bin	percent	0,8	0,9	0.004567
US National	4 wk ahead	Bin	percent	0,9	1	0.004908
US National	4 wk ahead	Bin	percent	1	1,1	0.005253
US National	4 wk ahead	Bin	percent	1,1	1,2	0.005601
US National	4 wk ahead	Bin	percent	1,2	1,3	0.0059499999999999996
US National	4 wk ahead	Bin	percent	1,3	1,4	0.006299
US National	4 wk ahead	Bin	percent	1,4	1,5	0.006646
US National	4 wk ahead	Bin	percent	1,5	1,6	0.006991
US National	4 wk ahead	Bin	percent	1,6	1,7	0.007332
US National	4 wk ahead	Bin	percent	1,7	1,8	0.007669
US National	4 wk ahead	Bin	percent	1,8	1,9	0.008
US National	4 wk ahead	Bin	percent	1,9	2	0.008327
US National	4 wk ahead	Bin	percent	2	2,1	0.008647
US National	4 wk ahead	Bin	percent	2,1	2,2	0.008962
US National	4 wk ahead	Bin	percent	2,2	2,3	0.009269
US National	4 wk ahead	Bin	percent	2,3	2,4	0.00957
US National	4 wk ahead	Bin	percent	2,4	2,5	0.009864
US National	4 wk ahead	Bin	percent	2,5	2,6	0.01015
US National	4 wk ahead	Bin	percent	2,6	2,7	0.010426999999999999
US National	4 wk ahead	Bin	percent	2,7	2,8	0.010695
US National	4 wk ahead	Bin	percent	2,8	2,9	0.010953
US National	4 wk ahead	Bin	percent	2,9	3	0.0112
US National	4 wk ahead	Bin	percent	3	3,1	0.011432999999999999
US National	4 wk ahead	Bin	percent	3,1	3,2	0.011652
US National	4 wk ahead	Bin	percent	3,2	3,3	0.011855
US National	4 wk ahead	Bin	percent	3,3	3,4	0.012039
US National	4 wk ahead	Bin	percent	3,4	3,5	0.012204
US National	4 wk ahead	Bin	percent	3,5	3,6	0.012348
US National	4 wk ahead	Bin	percent	3,6	3,7	0.012469
US National	4 wk ahead	Bin	percent	3,7	3,8	0.012565
US National	4 wk ahead	Bin	percent	3,8	3,9	0.012634999999999999
US National	4 wk ahead	Bin	percent	3,9	4	0.012679999999999999
US National	4 wk ahead	Bin	percent	4	4,1	0.012698
US National	4 wk ahead	Bin	percent	4,1	4,2	0.01269
US National	4 wk ahead	Bin	percent	4,2	4,3	0.012655999999999999
US National	4 wk ahead	Bin	percent	4,3	4,4	0.012596999999999999
US National	4 wk ahead	Bin	percent	4,4	4,5	0.012516
US National	4 wk ahead	Bin	percent	4,5	4,6	0.012414
US National	4 wk ahead	Bin	percent	4,6	4,7	0.012293
US National	4 wk ahead	Bin	percent	4,7	4,8	0.012156
US National	4 wk ahead	Bin	percent	4,8	4,9	0.012006
US National	4 wk ahead	Bin	percent	4,9	5	0.011847
US National	4 wk ahead	Bin	percent	5	5,1	0.011680999999999999
US National	4 wk ahead	Bin	percent	5,1	5,2	0.011510999999999999
US National	4 wk ahead	Bin	percent	5,2	5,3	0.011339
US National	4 wk ahead	Bin	percent	5,3	5,4	0.01117
US National	4 wk ahead	Bin	percent	5,4	5,5	0.011002999999999999
US National	4 wk ahead	Bin	percent	5,5	5,6	0.010842
US National	4 wk ahead	Bin	percent	5,6	5,7	0.010687
US National	4 wk ahead	Bin	percent	5,7	5,8	0.010539
US National	4 wk ahead	Bin	percent	5,8	5,9	0.010398
US National	4 wk ahead	Bin	percent	5,9	6	0.010263
US National	4 wk ahead	Bin	percent	6	6,1	0.010135
US National	4 wk ahead	Bin	percent	6,1	6,2	0.010010999999999999
US National	4 wk ahead	Bin	percent	6,2	6,3	0.00989
US National	4 wk ahead	Bin	percent	6,3	6,4	0.00977
US National	4 wk ahead	Bin	percent	6,4	6,5	0.009649999999999999
US National	4 wk ahead	Bin	percent	6,5	6,6	0.009526999999999999
US National	4 wk ahead	Bin	percent	6,6	6,7	0.009401
US National	4 wk ahead	Bin	percent	6,7	6,8	0.009268
US National	4 wk ahead	Bin	percent	6,8	6,9	0.009129
US National	4 wk ahead	Bin	percent	6,9	7	0.008981
US National	4 wk ahead	Bin	percent	7	7,1	0.008824
US National	4 wk ahead	Bin	percent	7,1	7,2	0.008657999999999999
US National	4 wk ahead	Bin	percent	7,2	7,3	0.008483
US National	4 wk ahead	Bin	percent	7,3	7,4	0.008298999999999999
US National	4 wk ahead	Bin	percent	7,4	7,5	0.008107
US National	4 wk ahead	Bin	percent	7,5	7,6	0.007908
US National	4 wk ahead	Bin	percent	7,6	7,7	0.007703
US National	4 wk ahead	Bin	percent	7,7	7,8	0.007495
US National	4 wk ahead	Bin	percent	7,8	7,9	0.007284
US National	4 wk ahead	Bin	percent	7,9	8	0.007071999999999999
US National	4 wk ahead	Bin	percent	8	8,1	0.006861
US National	4 wk ahead	Bin	percent	8,1	8,2	0.006652
US National	4 wk ahead	Bin	percent	8,2	8,3	0.006447
US National	4 wk ahead	Bin	percent	8,3	8,4	0.006248
US National	4 wk ahead	Bin	percent	8,4	8,5	0.006055
US National	4 wk ahead	Bin	percent	8,5	8,6	0.005869
US National	4 wk ahead	Bin	percent	8,6	8,7	0.00569
US National	4 wk ahead	Bin	percent	8,7	8,8	0.00552
US National	4 wk ahead	Bin	percent	8,8	8,9	0.005358
US National	4 wk ahead	Bin	percent	8,9	9	0.0052049999999999996
US National	4 wk ahead	Bin	percent	9	9,1	0.005059
US National	4 wk ahead	Bin	percent	9,1	9,2	0.004922
US National	4 wk ahead	Bin	percent	9,2	9,3	0.0047929999999999995
US National	4 wk ahead	Bin	percent	9,3	9,4	0.004671
US National	4 wk ahead	Bin	percent	9,4	9,5	0.004556
US National	4 wk ahead	Bin	percent	9,5	9,6	0.004449
US National	4 wk ahead	Bin	percent	9,6	9,7	0.0043479999999999994
US National	4 wk ahead	Bin	percent	9,7	9,8	0.004254
US National	4 wk ahead	Bin	percent	9,8	9,9	0.004168
US National	4 wk ahead	Bin	percent	9,9	10	0.004088
US National	4 wk ahead	Bin	percent	10	10,1	0.0040149999999999995
US National	4 wk ahead	Bin	percent	10,1	10,2	0.003949
US National	4 wk ahead	Bin	percent	10,2	10,3	0.003891
US National	4 wk ahead	Bin	percent	10,3	10,4	0.0038399999999999997
US National	4 wk ahead	Bin	percent	10,4	10,5	0.003797
US National	4 wk ahead	Bin	percent	10,5	10,6	0.003761
US National	4 wk ahead	Bin	percent	10,6	10,7	0.0037329999999999998
US National	4 wk ahead	Bin	percent	10,7	10,8	0.003711
US National	4 wk ahead	Bin	percent	10,8	10,9	0.0036969999999999998
US National	4 wk ahead	Bin	percent	10,9	11	0.003688
US National	4 wk ahead	Bin	percent	11	11,1	0.0036839999999999998
US National	4 wk ahead	Bin	percent	11,1	11,2	0.0036839999999999998
US National	4 wk ahead	Bin	percent	11,2	11,3	0.0036869999999999997
US National	4 wk ahead	Bin	percent	11,3	11,4	0.003692
US National	4 wk ahead	Bin	percent	11,4	11,5	0.0036959999999999996
US National	4 wk ahead	Bin	percent	11,5	11,6	0.003699
US National	4 wk ahead	Bin	percent	11,6	11,7	0.003699
US National	4 wk ahead	Bin	percent	11,7	11,8	0.003694
US National	4 wk ahead	Bin	percent	11,8	11,9	0.0036839999999999998
US National	4 wk ahead	Bin	percent	11,9	12	0.003666
US National	4 wk ahead	Bin	percent	12	12,1	0.00364
US National	4 wk ahead	Bin	percent	12,1	12,2	0.003604
US National	4 wk ahead	Bin	percent	12,2	12,3	0.003558
US National	4 wk ahead	Bin	percent	12,3	12,4	0.003502
US National	4 wk ahead	Bin	percent	12,4	12,5	0.0034349999999999997
US National	4 wk ahead	Bin	percent	12,5	12,6	0.003358
US National	4 wk ahead	Bin	percent	12,6	12,7	0.00327
US National	4 wk ahead	Bin	percent	12,7	12,8	0.003172
US National	4 wk ahead	Bin	percent	12,8	12,9	0.003065
US National	4 wk ahead	Bin	percent	12,9	13	0.00295
US National	4 wk ahead	Bin	percent	13	100	0.052940999999999995
