# Supplementary material for: Use of daily Internet search query data improves real-time projections of influenza epidemics
Source: J R Soc Interface. 2018 Oct 10;15(147):20180220. doi: 10.1098/rsif.2018.0220 (PMC6228485; doi:10.1098/rsif.2018.0220)
Supplement: Computer code and results [file rsif20180220supp3.gz › Code-and-results/mss-15-wikiWEEK/2016-EW1.csv]

Location	Target	Type	Unit	Bin_start_incl	Bin_end_notincl	Value
US National	1 wk ahead	Point	percent	NA	NA	2.3000000000000003
US National	1 wk ahead	Bin	percent	0	0,1	0.
US National	1 wk ahead	Bin	percent	0,1	0,2	0.
US National	1 wk ahead	Bin	percent	0,2	0,3	0.
US National	1 wk ahead	Bin	percent	0,3	0,4	0.
US National	1 wk ahead	Bin	percent	0,4	0,5	0.
US National	1 wk ahead	Bin	percent	0,5	0,6	0.
US National	1 wk ahead	Bin	percent	0,6	0,7	0.
US National	1 wk ahead	Bin	percent	0,7	0,8	0.000024
US National	1 wk ahead	Bin	percent	0,8	0,9	0.0006889999999999999
US National	1 wk ahead	Bin	percent	0,9	1	0.002688
US National	1 wk ahead	Bin	percent	1	1,1	0.002656
US National	1 wk ahead	Bin	percent	1,1	1,2	0.002809
US National	1 wk ahead	Bin	percent	1,2	1,3	0.000904
US National	1 wk ahead	Bin	percent	1,3	1,4	0.000374
US National	1 wk ahead	Bin	percent	1,4	1,5	0.002238
US National	1 wk ahead	Bin	percent	1,5	1,6	0.003472
US National	1 wk ahead	Bin	percent	1,6	1,7	0.006183999999999999
US National	1 wk ahead	Bin	percent	1,7	1,8	0.010742
US National	1 wk ahead	Bin	percent	1,8	1,9	0.02376
US National	1 wk ahead	Bin	percent	1,9	2	0.042810999999999995
US National	1 wk ahead	Bin	percent	2	2,1	0.07231699999999999
US National	1 wk ahead	Bin	percent	2,1	2,2	0.10105499999999999
US National	1 wk ahead	Bin	percent	2,2	2,3	0.146869
US National	1 wk ahead	Bin	percent	2,3	2,4	0.183631
US National	1 wk ahead	Bin	percent	2,4	2,5	0.16233699999999998
US National	1 wk ahead	Bin	percent	2,5	2,6	0.086544
US National	1 wk ahead	Bin	percent	2,6	2,7	0.031142999999999997
US National	1 wk ahead	Bin	percent	2,7	2,8	0.025844
US National	1 wk ahead	Bin	percent	2,8	2,9	0.020260999999999998
US National	1 wk ahead	Bin	percent	2,9	3	0.019042999999999997
US National	1 wk ahead	Bin	percent	3	3,1	0.014348999999999999
US National	1 wk ahead	Bin	percent	3,1	3,2	0.006495
US National	1 wk ahead	Bin	percent	3,2	3,3	0.002417
US National	1 wk ahead	Bin	percent	3,3	3,4	0.003802
US National	1 wk ahead	Bin	percent	3,4	3,5	0.004338
US National	1 wk ahead	Bin	percent	3,5	3,6	0.003845
US National	1 wk ahead	Bin	percent	3,6	3,7	0.003528
US National	1 wk ahead	Bin	percent	3,7	3,8	0.0036149999999999997
US National	1 wk ahead	Bin	percent	3,8	3,9	0.0031999999999999997
US National	1 wk ahead	Bin	percent	3,9	4	0.001307
US National	1 wk ahead	Bin	percent	4	4,1	0.002031
US National	1 wk ahead	Bin	percent	4,1	4,2	0.002284
US National	1 wk ahead	Bin	percent	4,2	4,3	0.000384
US National	1 wk ahead	Bin	percent	4,3	4,4	8.e-6
US National	1 wk ahead	Bin	percent	4,4	4,5	0.
US National	1 wk ahead	Bin	percent	4,5	4,6	0.
US National	1 wk ahead	Bin	percent	4,6	4,7	0.
US National	1 wk ahead	Bin	percent	4,7	4,8	0.
US National	1 wk ahead	Bin	percent	4,8	4,9	0.
US National	1 wk ahead	Bin	percent	4,9	5	0.
US National	1 wk ahead	Bin	percent	5	5,1	0.
US National	1 wk ahead	Bin	percent	5,1	5,2	0.
US National	1 wk ahead	Bin	percent	5,2	5,3	0.
US National	1 wk ahead	Bin	percent	5,3	5,4	0.
US National	1 wk ahead	Bin	percent	5,4	5,5	0.
US National	1 wk ahead	Bin	percent	5,5	5,6	0.
US National	1 wk ahead	Bin	percent	5,6	5,7	0.
US National	1 wk ahead	Bin	percent	5,7	5,8	0.
US National	1 wk ahead	Bin	percent	5,8	5,9	0.
US National	1 wk ahead	Bin	percent	5,9	6	0.
US National	1 wk ahead	Bin	percent	6	6,1	0.
US National	1 wk ahead	Bin	percent	6,1	6,2	0.
US National	1 wk ahead	Bin	percent	6,2	6,3	0.
US National	1 wk ahead	Bin	percent	6,3	6,4	0.
US National	1 wk ahead	Bin	percent	6,4	6,5	0.
US National	1 wk ahead	Bin	percent	6,5	6,6	0.
US National	1 wk ahead	Bin	percent	6,6	6,7	0.
US National	1 wk ahead	Bin	percent	6,7	6,8	0.
US National	1 wk ahead	Bin	percent	6,8	6,9	0.
US National	1 wk ahead	Bin	percent	6,9	7	0.
US National	1 wk ahead	Bin	percent	7	7,1	0.
US National	1 wk ahead	Bin	percent	7,1	7,2	0.
US National	1 wk ahead	Bin	percent	7,2	7,3	0.
US National	1 wk ahead	Bin	percent	7,3	7,4	0.
US National	1 wk ahead	Bin	percent	7,4	7,5	0.
US National	1 wk ahead	Bin	percent	7,5	7,6	0.
US National	1 wk ahead	Bin	percent	7,6	7,7	0.
US National	1 wk ahead	Bin	percent	7,7	7,8	0.
US National	1 wk ahead	Bin	percent	7,8	7,9	0.
US National	1 wk ahead	Bin	percent	7,9	8	0.
US National	1 wk ahead	Bin	percent	8	8,1	0.
US National	1 wk ahead	Bin	percent	8,1	8,2	0.
US National	1 wk ahead	Bin	percent	8,2	8,3	0.
US National	1 wk ahead	Bin	percent	8,3	8,4	0.
US National	1 wk ahead	Bin	percent	8,4	8,5	0.
US National	1 wk ahead	Bin	percent	8,5	8,6	0.
US National	1 wk ahead	Bin	percent	8,6	8,7	0.
US National	1 wk ahead	Bin	percent	8,7	8,8	0.
US National	1 wk ahead	Bin	percent	8,8	8,9	0.
US National	1 wk ahead	Bin	percent	8,9	9	0.
US National	1 wk ahead	Bin	percent	9	9,1	0.
US National	1 wk ahead	Bin	percent	9,1	9,2	0.
US National	1 wk ahead	Bin	percent	9,2	9,3	0.
US National	1 wk ahead	Bin	percent	9,3	9,4	0.
US National	1 wk ahead	Bin	percent	9,4	9,5	0.
US National	1 wk ahead	Bin	percent	9,5	9,6	0.
US National	1 wk ahead	Bin	percent	9,6	9,7	0.
US National	1 wk ahead	Bin	percent	9,7	9,8	0.
US National	1 wk ahead	Bin	percent	9,8	9,9	0.
US National	1 wk ahead	Bin	percent	9,9	10	0.
US National	1 wk ahead	Bin	percent	10	10,1	0.
US National	1 wk ahead	Bin	percent	10,1	10,2	0.
US National	1 wk ahead	Bin	percent	10,2	10,3	0.
US National	1 wk ahead	Bin	percent	10,3	10,4	0.
US National	1 wk ahead	Bin	percent	10,4	10,5	0.
US National	1 wk ahead	Bin	percent	10,5	10,6	0.
US National	1 wk ahead	Bin	percent	10,6	10,7	0.
US National	1 wk ahead	Bin	percent	10,7	10,8	0.
US National	1 wk ahead	Bin	percent	10,8	10,9	0.
US National	1 wk ahead	Bin	percent	10,9	11	0.
US National	1 wk ahead	Bin	percent	11	11,1	0.
US National	1 wk ahead	Bin	percent	11,1	11,2	0.
US National	1 wk ahead	Bin	percent	11,2	11,3	0.
US National	1 wk ahead	Bin	percent	11,3	11,4	0.
US National	1 wk ahead	Bin	percent	11,4	11,5	0.
US National	1 wk ahead	Bin	percent	11,5	11,6	0.
US National	1 wk ahead	Bin	percent	11,6	11,7	0.
US National	1 wk ahead	Bin	percent	11,7	11,8	0.
US National	1 wk ahead	Bin	percent	11,8	11,9	0.
US National	1 wk ahead	Bin	percent	11,9	12	0.
US National	1 wk ahead	Bin	percent	12	12,1	0.
US National	1 wk ahead	Bin	percent	12,1	12,2	0.
US National	1 wk ahead	Bin	percent	12,2	12,3	0.
US National	1 wk ahead	Bin	percent	12,3	12,4	0.
US National	1 wk ahead	Bin	percent	12,4	12,5	0.
US National	1 wk ahead	Bin	percent	12,5	12,6	0.
US National	1 wk ahead	Bin	percent	12,6	12,7	0.
US National	1 wk ahead	Bin	percent	12,7	12,8	0.
US National	1 wk ahead	Bin	percent	12,8	12,9	0.
US National	1 wk ahead	Bin	percent	12,9	13	0.
US National	1 wk ahead	Bin	percent	13	100	0.
US National	2 wk ahead	Point	percent	NA	NA	3.4472000000000005
US National	2 wk ahead	Bin	percent	0	0,1	0.
US National	2 wk ahead	Bin	percent	0,1	0,2	0.
US National	2 wk ahead	Bin	percent	0,2	0,3	0.
US National	2 wk ahead	Bin	percent	0,3	0,4	0.
US National	2 wk ahead	Bin	percent	0,4	0,5	1.e-6
US National	2 wk ahead	Bin	percent	0,5	0,6	2.e-6
US National	2 wk ahead	Bin	percent	0,6	0,7	4.9999999999999996e-6
US National	2 wk ahead	Bin	percent	0,7	0,8	0.000013
US National	2 wk ahead	Bin	percent	0,8	0,9	0.000031
US National	2 wk ahead	Bin	percent	0,9	1	0.00007099999999999999
US National	2 wk ahead	Bin	percent	1	1,1	0.00015099999999999998
US National	2 wk ahead	Bin	percent	1,1	1,2	0.000306
US National	2 wk ahead	Bin	percent	1,2	1,3	0.000583
US National	2 wk ahead	Bin	percent	1,3	1,4	0.001052
US National	2 wk ahead	Bin	percent	1,4	1,5	0.001798
US National	2 wk ahead	Bin	percent	1,5	1,6	0.002915
US National	2 wk ahead	Bin	percent	1,6	1,7	0.0044919999999999995
US National	2 wk ahead	Bin	percent	1,7	1,8	0.0065899999999999995
US National	2 wk ahead	Bin	percent	1,8	1,9	0.009222
US National	2 wk ahead	Bin	percent	1,9	2	0.012336
US National	2 wk ahead	Bin	percent	2	2,1	0.015813
US National	2 wk ahead	Bin	percent	2,1	2,2	0.019485
US National	2 wk ahead	Bin	percent	2,2	2,3	0.023157999999999998
US National	2 wk ahead	Bin	percent	2,3	2,4	0.026647999999999998
US National	2 wk ahead	Bin	percent	2,4	2,5	0.029803999999999997
US National	2 wk ahead	Bin	percent	2,5	2,6	0.03252
US National	2 wk ahead	Bin	percent	2,6	2,7	0.03473
US National	2 wk ahead	Bin	percent	2,7	2,8	0.036398
US National	2 wk ahead	Bin	percent	2,8	2,9	0.037513
US National	2 wk ahead	Bin	percent	2,9	3	0.038091
US National	2 wk ahead	Bin	percent	3	3,1	0.03818
US National	2 wk ahead	Bin	percent	3,1	3,2	0.037853
US National	2 wk ahead	Bin	percent	3,2	3,3	0.037196
US National	2 wk ahead	Bin	percent	3,3	3,4	0.036278
US National	2 wk ahead	Bin	percent	3,4	3,5	0.035132
US National	2 wk ahead	Bin	percent	3,5	3,6	0.033749
US National	2 wk ahead	Bin	percent	3,6	3,7	0.032092999999999997
US National	2 wk ahead	Bin	percent	3,7	3,8	0.030132
US National	2 wk ahead	Bin	percent	3,8	3,9	0.027871999999999997
US National	2 wk ahead	Bin	percent	3,9	4	0.025373999999999997
US National	2 wk ahead	Bin	percent	4	4,1	0.022749
US National	2 wk ahead	Bin	percent	4,1	4,2	0.020144
US National	2 wk ahead	Bin	percent	4,2	4,3	0.017712
US National	2 wk ahead	Bin	percent	4,3	4,4	0.015590999999999999
US National	2 wk ahead	Bin	percent	4,4	4,5	0.013883999999999999
US National	2 wk ahead	Bin	percent	4,5	4,6	0.012650999999999999
US National	2 wk ahead	Bin	percent	4,6	4,7	0.011909999999999999
US National	2 wk ahead	Bin	percent	4,7	4,8	0.011634
US National	2 wk ahead	Bin	percent	4,8	4,9	0.011755
US National	2 wk ahead	Bin	percent	4,9	5	0.012171999999999999
US National	2 wk ahead	Bin	percent	5	5,1	0.012754999999999999
US National	2 wk ahead	Bin	percent	5,1	5,2	0.013366
US National	2 wk ahead	Bin	percent	5,2	5,3	0.013873
US National	2 wk ahead	Bin	percent	5,3	5,4	0.014173999999999999
US National	2 wk ahead	Bin	percent	5,4	5,5	0.014206
US National	2 wk ahead	Bin	percent	5,5	5,6	0.013951
US National	2 wk ahead	Bin	percent	5,6	5,7	0.013418999999999999
US National	2 wk ahead	Bin	percent	5,7	5,8	0.012639
US National	2 wk ahead	Bin	percent	5,8	5,9	0.011647999999999999
US National	2 wk ahead	Bin	percent	5,9	6	0.010485
US National	2 wk ahead	Bin	percent	6	6,1	0.0092
US National	2 wk ahead	Bin	percent	6,1	6,2	0.007851
US National	2 wk ahead	Bin	percent	6,2	6,3	0.006503999999999999
US National	2 wk ahead	Bin	percent	6,3	6,4	0.005228
US National	2 wk ahead	Bin	percent	6,4	6,5	0.0040809999999999996
US National	2 wk ahead	Bin	percent	6,5	6,6	0.003111
US National	2 wk ahead	Bin	percent	6,6	6,7	0.0023439999999999997
US National	2 wk ahead	Bin	percent	6,7	6,8	0.001787
US National	2 wk ahead	Bin	percent	6,8	6,9	0.001426
US National	2 wk ahead	Bin	percent	6,9	7	0.00123
US National	2 wk ahead	Bin	percent	7	7,1	0.001152
US National	2 wk ahead	Bin	percent	7,1	7,2	0.00114
US National	2 wk ahead	Bin	percent	7,2	7,3	0.0011409999999999999
US National	2 wk ahead	Bin	percent	7,3	7,4	0.0011149999999999999
US National	2 wk ahead	Bin	percent	7,4	7,5	0.001041
US National	2 wk ahead	Bin	percent	7,5	7,6	0.000917
US National	2 wk ahead	Bin	percent	7,6	7,7	0.000757
US National	2 wk ahead	Bin	percent	7,7	7,8	0.000584
US National	2 wk ahead	Bin	percent	7,8	7,9	0.00041999999999999996
US National	2 wk ahead	Bin	percent	7,9	8	0.00028199999999999997
US National	2 wk ahead	Bin	percent	8	8,1	0.000177
US National	2 wk ahead	Bin	percent	8,1	8,2	0.000103
US National	2 wk ahead	Bin	percent	8,2	8,3	0.000056
US National	2 wk ahead	Bin	percent	8,3	8,4	0.000028
US National	2 wk ahead	Bin	percent	8,4	8,5	0.000013
US National	2 wk ahead	Bin	percent	8,5	8,6	6.e-6
US National	2 wk ahead	Bin	percent	8,6	8,7	2.e-6
US National	2 wk ahead	Bin	percent	8,7	8,8	1.e-6
US National	2 wk ahead	Bin	percent	8,8	8,9	0.
US National	2 wk ahead	Bin	percent	8,9	9	0.
US National	2 wk ahead	Bin	percent	9	9,1	0.
US National	2 wk ahead	Bin	percent	9,1	9,2	0.
US National	2 wk ahead	Bin	percent	9,2	9,3	0.
US National	2 wk ahead	Bin	percent	9,3	9,4	0.
US National	2 wk ahead	Bin	percent	9,4	9,5	0.
US National	2 wk ahead	Bin	percent	9,5	9,6	0.
US National	2 wk ahead	Bin	percent	9,6	9,7	0.
US National	2 wk ahead	Bin	percent	9,7	9,8	0.
US National	2 wk ahead	Bin	percent	9,8	9,9	0.
US National	2 wk ahead	Bin	percent	9,9	10	0.
US National	2 wk ahead	Bin	percent	10	10,1	0.
US National	2 wk ahead	Bin	percent	10,1	10,2	0.
US National	2 wk ahead	Bin	percent	10,2	10,3	0.
US National	2 wk ahead	Bin	percent	10,3	10,4	0.
US National	2 wk ahead	Bin	percent	10,4	10,5	0.
US National	2 wk ahead	Bin	percent	10,5	10,6	0.
US National	2 wk ahead	Bin	percent	10,6	10,7	0.
US National	2 wk ahead	Bin	percent	10,7	10,8	0.
US National	2 wk ahead	Bin	percent	10,8	10,9	0.
US National	2 wk ahead	Bin	percent	10,9	11	0.
US National	2 wk ahead	Bin	percent	11	11,1	0.
US National	2 wk ahead	Bin	percent	11,1	11,2	0.
US National	2 wk ahead	Bin	percent	11,2	11,3	0.
US National	2 wk ahead	Bin	percent	11,3	11,4	0.
US National	2 wk ahead	Bin	percent	11,4	11,5	0.
US National	2 wk ahead	Bin	percent	11,5	11,6	0.
US National	2 wk ahead	Bin	percent	11,6	11,7	0.
US National	2 wk ahead	Bin	percent	11,7	11,8	0.
US National	2 wk ahead	Bin	percent	11,8	11,9	0.
US National	2 wk ahead	Bin	percent	11,9	12	0.
US National	2 wk ahead	Bin	percent	12	12,1	0.
US National	2 wk ahead	Bin	percent	12,1	12,2	0.
US National	2 wk ahead	Bin	percent	12,2	12,3	0.
US National	2 wk ahead	Bin	percent	12,3	12,4	0.
US National	2 wk ahead	Bin	percent	12,4	12,5	0.
US National	2 wk ahead	Bin	percent	12,5	12,6	0.
US National	2 wk ahead	Bin	percent	12,6	12,7	0.
US National	2 wk ahead	Bin	percent	12,7	12,8	0.
US National	2 wk ahead	Bin	percent	12,8	12,9	0.
US National	2 wk ahead	Bin	percent	12,9	13	0.
US National	2 wk ahead	Bin	percent	13	100	0.
US National	3 wk ahead	Point	percent	NA	NA	4.4228000000000005
US National	3 wk ahead	Bin	percent	0	0,1	0.000605
US National	3 wk ahead	Bin	percent	0,1	0,2	0.000763
US National	3 wk ahead	Bin	percent	0,2	0,3	0.0009519999999999999
US National	3 wk ahead	Bin	percent	0,3	0,4	0.0011769999999999999
US National	3 wk ahead	Bin	percent	0,4	0,5	0.0014429999999999998
US National	3 wk ahead	Bin	percent	0,5	0,6	0.0017519999999999999
US National	3 wk ahead	Bin	percent	0,6	0,7	0.0021089999999999998
US National	3 wk ahead	Bin	percent	0,7	0,8	0.002516
US National	3 wk ahead	Bin	percent	0,8	0,9	0.002977
US National	3 wk ahead	Bin	percent	0,9	1	0.003492
US National	3 wk ahead	Bin	percent	1	1,1	0.004062
US National	3 wk ahead	Bin	percent	1,1	1,2	0.004687
US National	3 wk ahead	Bin	percent	1,2	1,3	0.005364
US National	3 wk ahead	Bin	percent	1,3	1,4	0.006091999999999999
US National	3 wk ahead	Bin	percent	1,4	1,5	0.0068639999999999994
US National	3 wk ahead	Bin	percent	1,5	1,6	0.007676
US National	3 wk ahead	Bin	percent	1,6	1,7	0.008520999999999999
US National	3 wk ahead	Bin	percent	1,7	1,8	0.009389999999999999
US National	3 wk ahead	Bin	percent	1,8	1,9	0.010273
US National	3 wk ahead	Bin	percent	1,9	2	0.011160999999999999
US National	3 wk ahead	Bin	percent	2	2,1	0.012041999999999999
US National	3 wk ahead	Bin	percent	2,1	2,2	0.012905999999999999
US National	3 wk ahead	Bin	percent	2,2	2,3	0.013741
US National	3 wk ahead	Bin	percent	2,3	2,4	0.014537
US National	3 wk ahead	Bin	percent	2,4	2,5	0.015281999999999999
US National	3 wk ahead	Bin	percent	2,5	2,6	0.015969
US National	3 wk ahead	Bin	percent	2,6	2,7	0.016588
US National	3 wk ahead	Bin	percent	2,7	2,8	0.017133
US National	3 wk ahead	Bin	percent	2,8	2,9	0.017599
US National	3 wk ahead	Bin	percent	2,9	3	0.017981999999999998
US National	3 wk ahead	Bin	percent	3	3,1	0.018282
US National	3 wk ahead	Bin	percent	3,1	3,2	0.018498
US National	3 wk ahead	Bin	percent	3,2	3,3	0.018632
US National	3 wk ahead	Bin	percent	3,3	3,4	0.018688
US National	3 wk ahead	Bin	percent	3,4	3,5	0.01867
US National	3 wk ahead	Bin	percent	3,5	3,6	0.018584
US National	3 wk ahead	Bin	percent	3,6	3,7	0.018435
US National	3 wk ahead	Bin	percent	3,7	3,8	0.018231
US National	3 wk ahead	Bin	percent	3,8	3,9	0.017977
US National	3 wk ahead	Bin	percent	3,9	4	0.017679999999999998
US National	3 wk ahead	Bin	percent	4	4,1	0.017345
US National	3 wk ahead	Bin	percent	4,1	4,2	0.016977
US National	3 wk ahead	Bin	percent	4,2	4,3	0.016579999999999998
US National	3 wk ahead	Bin	percent	4,3	4,4	0.016159
US National	3 wk ahead	Bin	percent	4,4	4,5	0.015716
US National	3 wk ahead	Bin	percent	4,5	4,6	0.015253999999999998
US National	3 wk ahead	Bin	percent	4,6	4,7	0.014776
US National	3 wk ahead	Bin	percent	4,7	4,8	0.014284
US National	3 wk ahead	Bin	percent	4,8	4,9	0.013779999999999999
US National	3 wk ahead	Bin	percent	4,9	5	0.013267
US National	3 wk ahead	Bin	percent	5	5,1	0.012747
US National	3 wk ahead	Bin	percent	5,1	5,2	0.012223999999999999
US National	3 wk ahead	Bin	percent	5,2	5,3	0.0117
US National	3 wk ahead	Bin	percent	5,3	5,4	0.011179
US National	3 wk ahead	Bin	percent	5,4	5,5	0.010662999999999999
US National	3 wk ahead	Bin	percent	5,5	5,6	0.010157
US National	3 wk ahead	Bin	percent	5,6	5,7	0.009663999999999999
US National	3 wk ahead	Bin	percent	5,7	5,8	0.009186
US National	3 wk ahead	Bin	percent	5,8	5,9	0.008727
US National	3 wk ahead	Bin	percent	5,9	6	0.008288
US National	3 wk ahead	Bin	percent	6	6,1	0.007871999999999999
US National	3 wk ahead	Bin	percent	6,1	6,2	0.007481
US National	3 wk ahead	Bin	percent	6,2	6,3	0.007115
US National	3 wk ahead	Bin	percent	6,3	6,4	0.006775
US National	3 wk ahead	Bin	percent	6,4	6,5	0.006461
US National	3 wk ahead	Bin	percent	6,5	6,6	0.006174
US National	3 wk ahead	Bin	percent	6,6	6,7	0.005913
US National	3 wk ahead	Bin	percent	6,7	6,8	0.005676
US National	3 wk ahead	Bin	percent	6,8	6,9	0.005464
US National	3 wk ahead	Bin	percent	6,9	7	0.005273
US National	3 wk ahead	Bin	percent	7	7,1	0.005104
US National	3 wk ahead	Bin	percent	7,1	7,2	0.004954
US National	3 wk ahead	Bin	percent	7,2	7,3	0.004822
US National	3 wk ahead	Bin	percent	7,3	7,4	0.004704
US National	3 wk ahead	Bin	percent	7,4	7,5	0.0046
US National	3 wk ahead	Bin	percent	7,5	7,6	0.004507
US National	3 wk ahead	Bin	percent	7,6	7,7	0.004424
US National	3 wk ahead	Bin	percent	7,7	7,8	0.0043479999999999994
US National	3 wk ahead	Bin	percent	7,8	7,9	0.004278
US National	3 wk ahead	Bin	percent	7,9	8	0.004213
US National	3 wk ahead	Bin	percent	8	8,1	0.0041519999999999994
US National	3 wk ahead	Bin	percent	8,1	8,2	0.004096
US National	3 wk ahead	Bin	percent	8,2	8,3	0.004043
US National	3 wk ahead	Bin	percent	8,3	8,4	0.003994999999999999
US National	3 wk ahead	Bin	percent	8,4	8,5	0.003953
US National	3 wk ahead	Bin	percent	8,5	8,6	0.0039169999999999995
US National	3 wk ahead	Bin	percent	8,6	8,7	0.00389
US National	3 wk ahead	Bin	percent	8,7	8,8	0.003872
US National	3 wk ahead	Bin	percent	8,8	8,9	0.003865
US National	3 wk ahead	Bin	percent	8,9	9	0.003871
US National	3 wk ahead	Bin	percent	9	9,1	0.00389
US National	3 wk ahead	Bin	percent	9,1	9,2	0.0039239999999999995
US National	3 wk ahead	Bin	percent	9,2	9,3	0.003971
US National	3 wk ahead	Bin	percent	9,3	9,4	0.004032
US National	3 wk ahead	Bin	percent	9,4	9,5	0.004105
US National	3 wk ahead	Bin	percent	9,5	9,6	0.004188
US National	3 wk ahead	Bin	percent	9,6	9,7	0.00428
US National	3 wk ahead	Bin	percent	9,7	9,8	0.004377
US National	3 wk ahead	Bin	percent	9,8	9,9	0.004476
US National	3 wk ahead	Bin	percent	9,9	10	0.004574
US National	3 wk ahead	Bin	percent	10	10,1	0.004666
US National	3 wk ahead	Bin	percent	10,1	10,2	0.00475
US National	3 wk ahead	Bin	percent	10,2	10,3	0.00482
US National	3 wk ahead	Bin	percent	10,3	10,4	0.004875
US National	3 wk ahead	Bin	percent	10,4	10,5	0.004911
US National	3 wk ahead	Bin	percent	10,5	10,6	0.004926
US National	3 wk ahead	Bin	percent	10,6	10,7	0.0049169999999999995
US National	3 wk ahead	Bin	percent	10,7	10,8	0.0048839999999999995
US National	3 wk ahead	Bin	percent	10,8	10,9	0.0048259999999999996
US National	3 wk ahead	Bin	percent	10,9	11	0.004744
US National	3 wk ahead	Bin	percent	11	11,1	0.004637
US National	3 wk ahead	Bin	percent	11,1	11,2	0.004508
US National	3 wk ahead	Bin	percent	11,2	11,3	0.004359
US National	3 wk ahead	Bin	percent	11,3	11,4	0.00419
US National	3 wk ahead	Bin	percent	11,4	11,5	0.004006
US National	3 wk ahead	Bin	percent	11,5	11,6	0.0038079999999999998
US National	3 wk ahead	Bin	percent	11,6	11,7	0.0036
US National	3 wk ahead	Bin	percent	11,7	11,8	0.003385
US National	3 wk ahead	Bin	percent	11,8	11,9	0.0031639999999999997
US National	3 wk ahead	Bin	percent	11,9	12	0.0029419999999999997
US National	3 wk ahead	Bin	percent	12	12,1	0.0027199999999999998
US National	3 wk ahead	Bin	percent	12,1	12,2	0.0025
US National	3 wk ahead	Bin	percent	12,2	12,3	0.002286
US National	3 wk ahead	Bin	percent	12,3	12,4	0.002078
US National	3 wk ahead	Bin	percent	12,4	12,5	0.001878
US National	3 wk ahead	Bin	percent	12,5	12,6	0.0016879999999999998
US National	3 wk ahead	Bin	percent	12,6	12,7	0.001509
US National	3 wk ahead	Bin	percent	12,7	12,8	0.0013419999999999999
US National	3 wk ahead	Bin	percent	12,8	12,9	0.001188
US National	3 wk ahead	Bin	percent	12,9	13	0.001047
US National	3 wk ahead	Bin	percent	13	100	0.015212999999999999
US National	4 wk ahead	Point	percent	NA	NA	5.204200000000001
US National	4 wk ahead	Bin	percent	0	0,1	0.002255
US National	4 wk ahead	Bin	percent	0,1	0,2	0.002512
US National	4 wk ahead	Bin	percent	0,2	0,3	0.0027879999999999997
US National	4 wk ahead	Bin	percent	0,3	0,4	0.0030819999999999997
US National	4 wk ahead	Bin	percent	0,4	0,5	0.003394
US National	4 wk ahead	Bin	percent	0,5	0,6	0.003724
US National	4 wk ahead	Bin	percent	0,6	0,7	0.00407
US National	4 wk ahead	Bin	percent	0,7	0,8	0.004432
US National	4 wk ahead	Bin	percent	0,8	0,9	0.004809
US National	4 wk ahead	Bin	percent	0,9	1	0.0052
US National	4 wk ahead	Bin	percent	1	1,1	0.005601999999999999
US National	4 wk ahead	Bin	percent	1,1	1,2	0.006013999999999999
US National	4 wk ahead	Bin	percent	1,2	1,3	0.006434
US National	4 wk ahead	Bin	percent	1,3	1,4	0.00686
US National	4 wk ahead	Bin	percent	1,4	1,5	0.0072889999999999995
US National	4 wk ahead	Bin	percent	1,5	1,6	0.007719999999999999
US National	4 wk ahead	Bin	percent	1,6	1,7	0.008149
US National	4 wk ahead	Bin	percent	1,7	1,8	0.008575
US National	4 wk ahead	Bin	percent	1,8	1,9	0.008993
US National	4 wk ahead	Bin	percent	1,9	2	0.009403
US National	4 wk ahead	Bin	percent	2	2,1	0.009802
US National	4 wk ahead	Bin	percent	2,1	2,2	0.010185999999999999
US National	4 wk ahead	Bin	percent	2,2	2,3	0.010554
US National	4 wk ahead	Bin	percent	2,3	2,4	0.010903999999999999
US National	4 wk ahead	Bin	percent	2,4	2,5	0.011231999999999999
US National	4 wk ahead	Bin	percent	2,5	2,6	0.011538999999999999
US National	4 wk ahead	Bin	percent	2,6	2,7	0.011821
US National	4 wk ahead	Bin	percent	2,7	2,8	0.012078
US National	4 wk ahead	Bin	percent	2,8	2,9	0.012308
US National	4 wk ahead	Bin	percent	2,9	3	0.012511
US National	4 wk ahead	Bin	percent	3	3,1	0.012686
US National	4 wk ahead	Bin	percent	3,1	3,2	0.012832999999999999
US National	4 wk ahead	Bin	percent	3,2	3,3	0.012950999999999999
US National	4 wk ahead	Bin	percent	3,3	3,4	0.013042
US National	4 wk ahead	Bin	percent	3,4	3,5	0.013104
US National	4 wk ahead	Bin	percent	3,5	3,6	0.013139999999999999
US National	4 wk ahead	Bin	percent	3,6	3,7	0.01315
US National	4 wk ahead	Bin	percent	3,7	3,8	0.013134
US National	4 wk ahead	Bin	percent	3,8	3,9	0.013094
US National	4 wk ahead	Bin	percent	3,9	4	0.013032
US National	4 wk ahead	Bin	percent	4	4,1	0.012948
US National	4 wk ahead	Bin	percent	4,1	4,2	0.012844999999999999
US National	4 wk ahead	Bin	percent	4,2	4,3	0.012721999999999999
US National	4 wk ahead	Bin	percent	4,3	4,4	0.012582999999999999
US National	4 wk ahead	Bin	percent	4,4	4,5	0.012428
US National	4 wk ahead	Bin	percent	4,5	4,6	0.012258999999999999
US National	4 wk ahead	Bin	percent	4,6	4,7	0.012077
US National	4 wk ahead	Bin	percent	4,7	4,8	0.011883
US National	4 wk ahead	Bin	percent	4,8	4,9	0.011678
US National	4 wk ahead	Bin	percent	4,9	5	0.011465
US National	4 wk ahead	Bin	percent	5	5,1	0.011243
US National	4 wk ahead	Bin	percent	5,1	5,2	0.011014999999999999
US National	4 wk ahead	Bin	percent	5,2	5,3	0.01078
US National	4 wk ahead	Bin	percent	5,3	5,4	0.010541
US National	4 wk ahead	Bin	percent	5,4	5,5	0.010296999999999999
US National	4 wk ahead	Bin	percent	5,5	5,6	0.01005
US National	4 wk ahead	Bin	percent	5,6	5,7	0.009800999999999999
US National	4 wk ahead	Bin	percent	5,7	5,8	0.00955
US National	4 wk ahead	Bin	percent	5,8	5,9	0.009299
US National	4 wk ahead	Bin	percent	5,9	6	0.009047999999999999
US National	4 wk ahead	Bin	percent	6	6,1	0.008797
US National	4 wk ahead	Bin	percent	6,1	6,2	0.008548
US National	4 wk ahead	Bin	percent	6,2	6,3	0.008302
US National	4 wk ahead	Bin	percent	6,3	6,4	0.008058
US National	4 wk ahead	Bin	percent	6,4	6,5	0.007818
US National	4 wk ahead	Bin	percent	6,5	6,6	0.007581
US National	4 wk ahead	Bin	percent	6,6	6,7	0.00735
US National	4 wk ahead	Bin	percent	6,7	6,8	0.007123999999999999
US National	4 wk ahead	Bin	percent	6,8	6,9	0.006902999999999999
US National	4 wk ahead	Bin	percent	6,9	7	0.0066879999999999995
US National	4 wk ahead	Bin	percent	7	7,1	0.00648
US National	4 wk ahead	Bin	percent	7,1	7,2	0.006278
US National	4 wk ahead	Bin	percent	7,2	7,3	0.006083
US National	4 wk ahead	Bin	percent	7,3	7,4	0.005895
US National	4 wk ahead	Bin	percent	7,4	7,5	0.005715
US National	4 wk ahead	Bin	percent	7,5	7,6	0.005541
US National	4 wk ahead	Bin	percent	7,6	7,7	0.005375
US National	4 wk ahead	Bin	percent	7,7	7,8	0.005216999999999999
US National	4 wk ahead	Bin	percent	7,8	7,9	0.005066
US National	4 wk ahead	Bin	percent	7,9	8	0.004922999999999999
US National	4 wk ahead	Bin	percent	8	8,1	0.004788
US National	4 wk ahead	Bin	percent	8,1	8,2	0.00466
US National	4 wk ahead	Bin	percent	8,2	8,3	0.004539
US National	4 wk ahead	Bin	percent	8,3	8,4	0.0044269999999999995
US National	4 wk ahead	Bin	percent	8,4	8,5	0.004321
US National	4 wk ahead	Bin	percent	8,5	8,6	0.0042239999999999995
US National	4 wk ahead	Bin	percent	8,6	8,7	0.004134
US National	4 wk ahead	Bin	percent	8,7	8,8	0.004051
US National	4 wk ahead	Bin	percent	8,8	8,9	0.003975
US National	4 wk ahead	Bin	percent	8,9	9	0.0039059999999999997
US National	4 wk ahead	Bin	percent	9	9,1	0.0038439999999999998
US National	4 wk ahead	Bin	percent	9,1	9,2	0.003789
US National	4 wk ahead	Bin	percent	9,2	9,3	0.0037389999999999997
US National	4 wk ahead	Bin	percent	9,3	9,4	0.0036959999999999996
US National	4 wk ahead	Bin	percent	9,4	9,5	0.003658
US National	4 wk ahead	Bin	percent	9,5	9,6	0.0036249999999999998
US National	4 wk ahead	Bin	percent	9,6	9,7	0.0035979999999999996
US National	4 wk ahead	Bin	percent	9,7	9,8	0.003574
US National	4 wk ahead	Bin	percent	9,8	9,9	0.003554
US National	4 wk ahead	Bin	percent	9,9	10	0.0035369999999999998
US National	4 wk ahead	Bin	percent	10	10,1	0.003522
US National	4 wk ahead	Bin	percent	10,1	10,2	0.0035099999999999997
US National	4 wk ahead	Bin	percent	10,2	10,3	0.0034999999999999996
US National	4 wk ahead	Bin	percent	10,3	10,4	0.00349
US National	4 wk ahead	Bin	percent	10,4	10,5	0.003482
US National	4 wk ahead	Bin	percent	10,5	10,6	0.0034739999999999997
US National	4 wk ahead	Bin	percent	10,6	10,7	0.003466
US National	4 wk ahead	Bin	percent	10,7	10,8	0.0034579999999999997
US National	4 wk ahead	Bin	percent	10,8	10,9	0.00345
US National	4 wk ahead	Bin	percent	10,9	11	0.003441
US National	4 wk ahead	Bin	percent	11	11,1	0.003431
US National	4 wk ahead	Bin	percent	11,1	11,2	0.0034219999999999997
US National	4 wk ahead	Bin	percent	11,2	11,3	0.003411
US National	4 wk ahead	Bin	percent	11,3	11,4	0.003401
US National	4 wk ahead	Bin	percent	11,4	11,5	0.00339
US National	4 wk ahead	Bin	percent	11,5	11,6	0.003378
US National	4 wk ahead	Bin	percent	11,6	11,7	0.0033669999999999998
US National	4 wk ahead	Bin	percent	11,7	11,8	0.0033569999999999997
US National	4 wk ahead	Bin	percent	11,8	11,9	0.003346
US National	4 wk ahead	Bin	percent	11,9	12	0.003336
US National	4 wk ahead	Bin	percent	12	12,1	0.003326
US National	4 wk ahead	Bin	percent	12,1	12,2	0.0033169999999999996
US National	4 wk ahead	Bin	percent	12,2	12,3	0.003309
US National	4 wk ahead	Bin	percent	12,3	12,4	0.0033
US National	4 wk ahead	Bin	percent	12,4	12,5	0.003292
US National	4 wk ahead	Bin	percent	12,5	12,6	0.003284
US National	4 wk ahead	Bin	percent	12,6	12,7	0.003276
US National	4 wk ahead	Bin	percent	12,7	12,8	0.003266
US National	4 wk ahead	Bin	percent	12,8	12,9	0.0032559999999999998
US National	4 wk ahead	Bin	percent	12,9	13	0.003244
US National	4 wk ahead	Bin	percent	13	100	0.10620199999999999
