# Supplementary material for: Use of daily Internet search query data improves real-time projections of influenza epidemics
Source: J R Soc Interface. 2018 Oct 10;15(147):20180220. doi: 10.1098/rsif.2018.0220 (PMC6228485; doi:10.1098/rsif.2018.0220)
Supplement: Computer code and results [file rsif20180220supp3.gz › Code-and-results/mss-15-wikiWEEK/2015-EW6.csv]

Location	Target	Type	Unit	Bin_start_incl	Bin_end_notincl	Value
US National	1 wk ahead	Point	percent	NA	NA	3.6000000000000005
US National	1 wk ahead	Bin	percent	0	0.1	0.
US National	1 wk ahead	Bin	percent	0.1	0.2	0.
US National	1 wk ahead	Bin	percent	0.2	0.3	0.
US National	1 wk ahead	Bin	percent	0.3	0.4	0.
US National	1 wk ahead	Bin	percent	0.4	0.5	0.
US National	1 wk ahead	Bin	percent	0.5	0.6	0.
US National	1 wk ahead	Bin	percent	0.6	0.7	0.
US National	1 wk ahead	Bin	percent	0.7	0.8	0.
US National	1 wk ahead	Bin	percent	0.8	0.9	0.
US National	1 wk ahead	Bin	percent	0.9	1	0.
US National	1 wk ahead	Bin	percent	1	1.1	0.
US National	1 wk ahead	Bin	percent	1.1	1.2	0.
US National	1 wk ahead	Bin	percent	1.2	1.3	0.
US National	1 wk ahead	Bin	percent	1.3	1.4	0.
US National	1 wk ahead	Bin	percent	1.4	1.5	0.
US National	1 wk ahead	Bin	percent	1.5	1.6	0.
US National	1 wk ahead	Bin	percent	1.6	1.7	0.
US National	1 wk ahead	Bin	percent	1.7	1.8	0.
US National	1 wk ahead	Bin	percent	1.8	1.9	0.
US National	1 wk ahead	Bin	percent	1.9	2	0.000031
US National	1 wk ahead	Bin	percent	2	2.1	0.00071
US National	1 wk ahead	Bin	percent	2.1	2.2	0.002817
US National	1 wk ahead	Bin	percent	2.2	2.3	0.002049
US National	1 wk ahead	Bin	percent	2.3	2.4	0.000269
US National	1 wk ahead	Bin	percent	2.4	2.5	0.000014999999999999999
US National	1 wk ahead	Bin	percent	2.5	2.6	0.000355
US National	1 wk ahead	Bin	percent	2.6	2.7	0.002342
US National	1 wk ahead	Bin	percent	2.7	2.8	0.004096
US National	1 wk ahead	Bin	percent	2.8	2.9	0.006933
US National	1 wk ahead	Bin	percent	2.9	3	0.011998
US National	1 wk ahead	Bin	percent	3	3.1	0.024121999999999998
US National	1 wk ahead	Bin	percent	3.1	3.2	0.041137
US National	1 wk ahead	Bin	percent	3.2	3.3	0.066658
US National	1 wk ahead	Bin	percent	3.3	3.4	0.093288
US National	1 wk ahead	Bin	percent	3.4	3.5	0.131704
US National	1 wk ahead	Bin	percent	3.5	3.6	0.173093
US National	1 wk ahead	Bin	percent	3.6	3.7	0.174572
US National	1 wk ahead	Bin	percent	3.7	3.8	0.10727199999999999
US National	1 wk ahead	Bin	percent	3.8	3.9	0.040151
US National	1 wk ahead	Bin	percent	3.9	4	0.026369999999999998
US National	1 wk ahead	Bin	percent	4	4.1	0.021478
US National	1 wk ahead	Bin	percent	4.1	4.2	0.021623
US National	1 wk ahead	Bin	percent	4.2	4.3	0.017986
US National	1 wk ahead	Bin	percent	4.3	4.4	0.008874
US National	1 wk ahead	Bin	percent	4.4	4.5	0.002226
US National	1 wk ahead	Bin	percent	4.5	4.6	0.000178
US National	1 wk ahead	Bin	percent	4.6	4.7	7.e-6
US National	1 wk ahead	Bin	percent	4.7	4.8	0.000205
US National	1 wk ahead	Bin	percent	4.8	4.9	0.001895
US National	1 wk ahead	Bin	percent	4.9	5	0.003991
US National	1 wk ahead	Bin	percent	5	5.1	0.003888
US National	1 wk ahead	Bin	percent	5.1	5.2	0.0019
US National	1 wk ahead	Bin	percent	5.2	5.3	0.00219
US National	1 wk ahead	Bin	percent	5.3	5.4	0.002826
US National	1 wk ahead	Bin	percent	5.4	5.5	0.000717
US National	1 wk ahead	Bin	percent	5.5	5.6	0.000031
US National	1 wk ahead	Bin	percent	5.6	5.7	0.
US National	1 wk ahead	Bin	percent	5.7	5.8	0.
US National	1 wk ahead	Bin	percent	5.8	5.9	0.
US National	1 wk ahead	Bin	percent	5.9	6	0.
US National	1 wk ahead	Bin	percent	6	6.1	0.
US National	1 wk ahead	Bin	percent	6.1	6.2	0.
US National	1 wk ahead	Bin	percent	6.2	6.3	0.
US National	1 wk ahead	Bin	percent	6.3	6.4	0.
US National	1 wk ahead	Bin	percent	6.4	6.5	0.
US National	1 wk ahead	Bin	percent	6.5	6.6	0.
US National	1 wk ahead	Bin	percent	6.6	6.7	0.
US National	1 wk ahead	Bin	percent	6.7	6.8	0.
US National	1 wk ahead	Bin	percent	6.8	6.9	0.
US National	1 wk ahead	Bin	percent	6.9	7	0.
US National	1 wk ahead	Bin	percent	7	7.1	0.
US National	1 wk ahead	Bin	percent	7.1	7.2	0.
US National	1 wk ahead	Bin	percent	7.2	7.3	0.
US National	1 wk ahead	Bin	percent	7.3	7.4	0.
US National	1 wk ahead	Bin	percent	7.4	7.5	0.
US National	1 wk ahead	Bin	percent	7.5	7.6	0.
US National	1 wk ahead	Bin	percent	7.6	7.7	0.
US National	1 wk ahead	Bin	percent	7.7	7.8	0.
US National	1 wk ahead	Bin	percent	7.8	7.9	0.
US National	1 wk ahead	Bin	percent	7.9	8	0.
US National	1 wk ahead	Bin	percent	8	8.1	0.
US National	1 wk ahead	Bin	percent	8.1	8.2	0.
US National	1 wk ahead	Bin	percent	8.2	8.3	0.
US National	1 wk ahead	Bin	percent	8.3	8.4	0.
US National	1 wk ahead	Bin	percent	8.4	8.5	0.
US National	1 wk ahead	Bin	percent	8.5	8.6	0.
US National	1 wk ahead	Bin	percent	8.6	8.7	0.
US National	1 wk ahead	Bin	percent	8.7	8.8	0.
US National	1 wk ahead	Bin	percent	8.8	8.9	0.
US National	1 wk ahead	Bin	percent	8.9	9	0.
US National	1 wk ahead	Bin	percent	9	9.1	0.
US National	1 wk ahead	Bin	percent	9.1	9.2	0.
US National	1 wk ahead	Bin	percent	9.2	9.3	0.
US National	1 wk ahead	Bin	percent	9.3	9.4	0.
US National	1 wk ahead	Bin	percent	9.4	9.5	0.
US National	1 wk ahead	Bin	percent	9.5	9.6	0.
US National	1 wk ahead	Bin	percent	9.6	9.7	0.
US National	1 wk ahead	Bin	percent	9.7	9.8	0.
US National	1 wk ahead	Bin	percent	9.8	9.9	0.
US National	1 wk ahead	Bin	percent	9.9	10	0.
US National	1 wk ahead	Bin	percent	10	10.1	0.
US National	1 wk ahead	Bin	percent	10.1	10.2	0.
US National	1 wk ahead	Bin	percent	10.2	10.3	0.
US National	1 wk ahead	Bin	percent	10.3	10.4	0.
US National	1 wk ahead	Bin	percent	10.4	10.5	0.
US National	1 wk ahead	Bin	percent	10.5	10.6	0.
US National	1 wk ahead	Bin	percent	10.6	10.7	0.
US National	1 wk ahead	Bin	percent	10.7	10.8	0.
US National	1 wk ahead	Bin	percent	10.8	10.9	0.
US National	1 wk ahead	Bin	percent	10.9	11	0.
US National	1 wk ahead	Bin	percent	11	11.1	0.
US National	1 wk ahead	Bin	percent	11.1	11.2	0.
US National	1 wk ahead	Bin	percent	11.2	11.3	0.
US National	1 wk ahead	Bin	percent	11.3	11.4	0.
US National	1 wk ahead	Bin	percent	11.4	11.5	0.
US National	1 wk ahead	Bin	percent	11.5	11.6	0.
US National	1 wk ahead	Bin	percent	11.6	11.7	0.
US National	1 wk ahead	Bin	percent	11.7	11.8	0.
US National	1 wk ahead	Bin	percent	11.8	11.9	0.
US National	1 wk ahead	Bin	percent	11.9	12	0.
US National	1 wk ahead	Bin	percent	12	12.1	0.
US National	1 wk ahead	Bin	percent	12.1	12.2	0.
US National	1 wk ahead	Bin	percent	12.2	12.3	0.
US National	1 wk ahead	Bin	percent	12.3	12.4	0.
US National	1 wk ahead	Bin	percent	12.4	12.5	0.
US National	1 wk ahead	Bin	percent	12.5	12.6	0.
US National	1 wk ahead	Bin	percent	12.6	12.7	0.
US National	1 wk ahead	Bin	percent	12.7	12.8	0.
US National	1 wk ahead	Bin	percent	12.8	12.9	0.
US National	1 wk ahead	Bin	percent	12.9	13	0.
US National	1 wk ahead	Bin	percent	13	100	0.
US National	2 wk ahead	Point	percent	NA	NA	3.9368000000000003
US National	2 wk ahead	Bin	percent	0	0.1	0.
US National	2 wk ahead	Bin	percent	0.1	0.2	0.
US National	2 wk ahead	Bin	percent	0.2	0.3	0.
US National	2 wk ahead	Bin	percent	0.3	0.4	0.
US National	2 wk ahead	Bin	percent	0.4	0.5	0.
US National	2 wk ahead	Bin	percent	0.5	0.6	0.
US National	2 wk ahead	Bin	percent	0.6	0.7	1.e-6
US National	2 wk ahead	Bin	percent	0.7	0.8	4.e-6
US National	2 wk ahead	Bin	percent	0.8	0.9	0.000011
US National	2 wk ahead	Bin	percent	0.9	1	0.000026
US National	2 wk ahead	Bin	percent	1	1.1	0.000056999999999999996
US National	2 wk ahead	Bin	percent	1.1	1.2	0.00011499999999999999
US National	2 wk ahead	Bin	percent	1.2	1.3	0.000213
US National	2 wk ahead	Bin	percent	1.3	1.4	0.000361
US National	2 wk ahead	Bin	percent	1.4	1.5	0.000563
US National	2 wk ahead	Bin	percent	1.5	1.6	0.000808
US National	2 wk ahead	Bin	percent	1.6	1.7	0.001077
US National	2 wk ahead	Bin	percent	1.7	1.8	0.001351
US National	2 wk ahead	Bin	percent	1.8	1.9	0.001625
US National	2 wk ahead	Bin	percent	1.9	2	0.0019279999999999998
US National	2 wk ahead	Bin	percent	2	2.1	0.002323
US National	2 wk ahead	Bin	percent	2.1	2.2	0.0029029999999999998
US National	2 wk ahead	Bin	percent	2.2	2.3	0.0037709999999999996
US National	2 wk ahead	Bin	percent	2.3	2.4	0.0050149999999999995
US National	2 wk ahead	Bin	percent	2.4	2.5	0.0066949999999999996
US National	2 wk ahead	Bin	percent	2.5	2.6	0.008839999999999999
US National	2 wk ahead	Bin	percent	2.6	2.7	0.011460999999999999
US National	2 wk ahead	Bin	percent	2.7	2.8	0.01458
US National	2 wk ahead	Bin	percent	2.8	2.9	0.018237
US National	2 wk ahead	Bin	percent	2.9	3	0.022475
US National	2 wk ahead	Bin	percent	3	3.1	0.027281
US National	2 wk ahead	Bin	percent	3.1	3.2	0.032506
US National	2 wk ahead	Bin	percent	3.2	3.3	0.037798
US National	2 wk ahead	Bin	percent	3.3	3.4	0.042633
US National	2 wk ahead	Bin	percent	3.4	3.5	0.046432
US National	2 wk ahead	Bin	percent	3.5	3.6	0.048738
US National	2 wk ahead	Bin	percent	3.6	3.7	0.04936
US National	2 wk ahead	Bin	percent	3.7	3.8	0.048396999999999996
US National	2 wk ahead	Bin	percent	3.8	3.9	0.046167
US National	2 wk ahead	Bin	percent	3.9	4	0.043084
US National	2 wk ahead	Bin	percent	4	4.1	0.039547
US National	2 wk ahead	Bin	percent	4.1	4.2	0.035893
US National	2 wk ahead	Bin	percent	4.2	4.3	0.032385
US National	2 wk ahead	Bin	percent	4.3	4.4	0.029205
US National	2 wk ahead	Bin	percent	4.4	4.5	0.026439999999999998
US National	2 wk ahead	Bin	percent	4.5	4.6	0.024078
US National	2 wk ahead	Bin	percent	4.6	4.7	0.022015
US National	2 wk ahead	Bin	percent	4.7	4.8	0.0201
US National	2 wk ahead	Bin	percent	4.8	4.9	0.018189
US National	2 wk ahead	Bin	percent	4.9	5	0.016188
US National	2 wk ahead	Bin	percent	5	5.1	0.014086
US National	2 wk ahead	Bin	percent	5.1	5.2	0.011944
US National	2 wk ahead	Bin	percent	5.2	5.3	0.009877
US National	2 wk ahead	Bin	percent	5.3	5.4	0.008001
US National	2 wk ahead	Bin	percent	5.4	5.5	0.0063999999999999994
US National	2 wk ahead	Bin	percent	5.5	5.6	0.005094
US National	2 wk ahead	Bin	percent	5.6	5.7	0.004059
US National	2 wk ahead	Bin	percent	5.7	5.8	0.003247
US National	2 wk ahead	Bin	percent	5.8	5.9	0.00262
US National	2 wk ahead	Bin	percent	5.9	6	0.002156
US National	2 wk ahead	Bin	percent	6	6.1	0.001841
US National	2 wk ahead	Bin	percent	6.1	6.2	0.001648
US National	2 wk ahead	Bin	percent	6.2	6.3	0.001532
US National	2 wk ahead	Bin	percent	6.3	6.4	0.001437
US National	2 wk ahead	Bin	percent	6.4	6.5	0.001315
US National	2 wk ahead	Bin	percent	6.5	6.6	0.001143
US National	2 wk ahead	Bin	percent	6.6	6.7	0.0009299999999999999
US National	2 wk ahead	Bin	percent	6.7	6.8	0.000704
US National	2 wk ahead	Bin	percent	6.8	6.9	0.000505
US National	2 wk ahead	Bin	percent	6.9	7	0.000366
US National	2 wk ahead	Bin	percent	7	7.1	0.000309
US National	2 wk ahead	Bin	percent	7.1	7.2	0.00034899999999999997
US National	2 wk ahead	Bin	percent	7.2	7.3	0.000491
US National	2 wk ahead	Bin	percent	7.3	7.4	0.00073
US National	2 wk ahead	Bin	percent	7.4	7.5	0.0010479999999999999
US National	2 wk ahead	Bin	percent	7.5	7.6	0.0014119999999999998
US National	2 wk ahead	Bin	percent	7.6	7.7	0.0017679999999999998
US National	2 wk ahead	Bin	percent	7.7	7.8	0.002059
US National	2 wk ahead	Bin	percent	7.8	7.9	0.002239
US National	2 wk ahead	Bin	percent	7.9	8	0.002287
US National	2 wk ahead	Bin	percent	8	8.1	0.002225
US National	2 wk ahead	Bin	percent	8.1	8.2	0.002108
US National	2 wk ahead	Bin	percent	8.2	8.3	0.00201
US National	2 wk ahead	Bin	percent	8.3	8.4	0.001999
US National	2 wk ahead	Bin	percent	8.4	8.5	0.002108
US National	2 wk ahead	Bin	percent	8.5	8.6	0.0023279999999999998
US National	2 wk ahead	Bin	percent	8.6	8.7	0.002604
US National	2 wk ahead	Bin	percent	8.7	8.8	0.002861
US National	2 wk ahead	Bin	percent	8.8	8.9	0.003025
US National	2 wk ahead	Bin	percent	8.9	9	0.003047
US National	2 wk ahead	Bin	percent	9	9.1	0.002908
US National	2 wk ahead	Bin	percent	9.1	9.2	0.002624
US National	2 wk ahead	Bin	percent	9.2	9.3	0.0022329999999999997
US National	2 wk ahead	Bin	percent	9.3	9.4	0.001787
US National	2 wk ahead	Bin	percent	9.4	9.5	0.001341
US National	2 wk ahead	Bin	percent	9.5	9.6	0.000939
US National	2 wk ahead	Bin	percent	9.6	9.7	0.000612
US National	2 wk ahead	Bin	percent	9.7	9.8	0.00036899999999999997
US National	2 wk ahead	Bin	percent	9.8	9.9	0.000206
US National	2 wk ahead	Bin	percent	9.9	10	0.000106
US National	2 wk ahead	Bin	percent	10	10.1	0.000052
US National	2 wk ahead	Bin	percent	10.1	10.2	0.000027
US National	2 wk ahead	Bin	percent	10.2	10.3	0.000023
US National	2 wk ahead	Bin	percent	10.3	10.4	0.000037
US National	2 wk ahead	Bin	percent	10.4	10.5	0.000073
US National	2 wk ahead	Bin	percent	10.5	10.6	0.00014099999999999998
US National	2 wk ahead	Bin	percent	10.6	10.7	0.000252
US National	2 wk ahead	Bin	percent	10.7	10.8	0.00041099999999999996
US National	2 wk ahead	Bin	percent	10.8	10.9	0.000612
US National	2 wk ahead	Bin	percent	10.9	11	0.000832
US National	2 wk ahead	Bin	percent	11	11.1	0.0010329999999999998
US National	2 wk ahead	Bin	percent	11.1	11.2	0.001171
US National	2 wk ahead	Bin	percent	11.2	11.3	0.001215
US National	2 wk ahead	Bin	percent	11.3	11.4	0.00116
US National	2 wk ahead	Bin	percent	11.4	11.5	0.0010299999999999999
US National	2 wk ahead	Bin	percent	11.5	11.6	0.0008759999999999999
US National	2 wk ahead	Bin	percent	11.6	11.7	0.0007559999999999999
US National	2 wk ahead	Bin	percent	11.7	11.8	0.000721
US National	2 wk ahead	Bin	percent	11.8	11.9	0.0007949999999999999
US National	2 wk ahead	Bin	percent	11.9	12	0.000978
US National	2 wk ahead	Bin	percent	12	12.1	0.00124
US National	2 wk ahead	Bin	percent	12.1	12.2	0.0015329999999999999
US National	2 wk ahead	Bin	percent	12.2	12.3	0.001802
US National	2 wk ahead	Bin	percent	12.3	12.4	0.001995
US National	2 wk ahead	Bin	percent	12.4	12.5	0.002078
US National	2 wk ahead	Bin	percent	12.5	12.6	0.002036
US National	2 wk ahead	Bin	percent	12.6	12.7	0.0018789999999999998
US National	2 wk ahead	Bin	percent	12.7	12.8	0.001642
US National	2 wk ahead	Bin	percent	12.8	12.9	0.001377
US National	2 wk ahead	Bin	percent	12.9	13	0.001139
US National	2 wk ahead	Bin	percent	13	100	0.051169
US National	3 wk ahead	Point	percent	NA	NA	3.5556000000000005
US National	3 wk ahead	Bin	percent	0	0.1	0.000154
US National	3 wk ahead	Bin	percent	0.1	0.2	0.000224
US National	3 wk ahead	Bin	percent	0.2	0.3	0.000314
US National	3 wk ahead	Bin	percent	0.3	0.4	0.00042199999999999996
US National	3 wk ahead	Bin	percent	0.4	0.5	0.0005459999999999999
US National	3 wk ahead	Bin	percent	0.5	0.6	0.0006839999999999999
US National	3 wk ahead	Bin	percent	0.6	0.7	0.000834
US National	3 wk ahead	Bin	percent	0.7	0.8	0.000998
US National	3 wk ahead	Bin	percent	0.8	0.9	0.0011819999999999999
US National	3 wk ahead	Bin	percent	0.9	1	0.0014039999999999999
US National	3 wk ahead	Bin	percent	1	1.1	0.001687
US National	3 wk ahead	Bin	percent	1.1	1.2	0.0020659999999999997
US National	3 wk ahead	Bin	percent	1.2	1.3	0.0025789999999999997
US National	3 wk ahead	Bin	percent	1.3	1.4	0.003263
US National	3 wk ahead	Bin	percent	1.4	1.5	0.004154
US National	3 wk ahead	Bin	percent	1.5	1.6	0.0052759999999999994
US National	3 wk ahead	Bin	percent	1.6	1.7	0.0066419999999999995
US National	3 wk ahead	Bin	percent	1.7	1.8	0.008255
US National	3 wk ahead	Bin	percent	1.8	1.9	0.010107
US National	3 wk ahead	Bin	percent	1.9	2	0.012183
US National	3 wk ahead	Bin	percent	2	2.1	0.014462
US National	3 wk ahead	Bin	percent	2.1	2.2	0.016916
US National	3 wk ahead	Bin	percent	2.2	2.3	0.019506
US National	3 wk ahead	Bin	percent	2.3	2.4	0.022174
US National	3 wk ahead	Bin	percent	2.4	2.5	0.024836999999999998
US National	3 wk ahead	Bin	percent	2.5	2.6	0.027389999999999998
US National	3 wk ahead	Bin	percent	2.6	2.7	0.029708
US National	3 wk ahead	Bin	percent	2.7	2.8	0.031666
US National	3 wk ahead	Bin	percent	2.8	2.9	0.033152
US National	3 wk ahead	Bin	percent	2.9	3	0.034094
US National	3 wk ahead	Bin	percent	3	3.1	0.034466
US National	3 wk ahead	Bin	percent	3.1	3.2	0.034295
US National	3 wk ahead	Bin	percent	3.2	3.3	0.03365
US National	3 wk ahead	Bin	percent	3.3	3.4	0.032625999999999995
US National	3 wk ahead	Bin	percent	3.4	3.5	0.031326
US National	3 wk ahead	Bin	percent	3.5	3.6	0.029845
US National	3 wk ahead	Bin	percent	3.6	3.7	0.028259
US National	3 wk ahead	Bin	percent	3.7	3.8	0.026626
US National	3 wk ahead	Bin	percent	3.8	3.9	0.024987
US National	3 wk ahead	Bin	percent	3.9	4	0.023372999999999998
US National	3 wk ahead	Bin	percent	4	4.1	0.021804
US National	3 wk ahead	Bin	percent	4.1	4.2	0.020295999999999998
US National	3 wk ahead	Bin	percent	4.2	4.3	0.01886
US National	3 wk ahead	Bin	percent	4.3	4.4	0.017499
US National	3 wk ahead	Bin	percent	4.4	4.5	0.01621
US National	3 wk ahead	Bin	percent	4.5	4.6	0.014985
US National	3 wk ahead	Bin	percent	4.6	4.7	0.013816
US National	3 wk ahead	Bin	percent	4.7	4.8	0.012693999999999999
US National	3 wk ahead	Bin	percent	4.8	4.9	0.011611999999999999
US National	3 wk ahead	Bin	percent	4.9	5	0.010570999999999999
US National	3 wk ahead	Bin	percent	5	5.1	0.009574
US National	3 wk ahead	Bin	percent	5.1	5.2	0.008629999999999999
US National	3 wk ahead	Bin	percent	5.2	5.3	0.007748
US National	3 wk ahead	Bin	percent	5.3	5.4	0.006939
US National	3 wk ahead	Bin	percent	5.4	5.5	0.006209999999999999
US National	3 wk ahead	Bin	percent	5.5	5.6	0.005562999999999999
US National	3 wk ahead	Bin	percent	5.6	5.7	0.004996
US National	3 wk ahead	Bin	percent	5.7	5.8	0.004502
US National	3 wk ahead	Bin	percent	5.8	5.9	0.0040669999999999994
US National	3 wk ahead	Bin	percent	5.9	6	0.003679
US National	3 wk ahead	Bin	percent	6	6.1	0.0033269999999999997
US National	3 wk ahead	Bin	percent	6.1	6.2	0.0030009999999999998
US National	3 wk ahead	Bin	percent	6.2	6.3	0.002695
US National	3 wk ahead	Bin	percent	6.3	6.4	0.0024059999999999997
US National	3 wk ahead	Bin	percent	6.4	6.5	0.002133
US National	3 wk ahead	Bin	percent	6.5	6.6	0.001875
US National	3 wk ahead	Bin	percent	6.6	6.7	0.001635
US National	3 wk ahead	Bin	percent	6.7	6.8	0.0014119999999999998
US National	3 wk ahead	Bin	percent	6.8	6.9	0.001209
US National	3 wk ahead	Bin	percent	6.9	7	0.0010299999999999999
US National	3 wk ahead	Bin	percent	7	7.1	0.0008799999999999999
US National	3 wk ahead	Bin	percent	7.1	7.2	0.000765
US National	3 wk ahead	Bin	percent	7.2	7.3	0.0006889999999999999
US National	3 wk ahead	Bin	percent	7.3	7.4	0.000654
US National	3 wk ahead	Bin	percent	7.4	7.5	0.000656
US National	3 wk ahead	Bin	percent	7.5	7.6	0.0006879999999999999
US National	3 wk ahead	Bin	percent	7.6	7.7	0.00074
US National	3 wk ahead	Bin	percent	7.7	7.8	0.0007959999999999999
US National	3 wk ahead	Bin	percent	7.8	7.9	0.000841
US National	3 wk ahead	Bin	percent	7.9	8	0.000865
US National	3 wk ahead	Bin	percent	8	8.1	0.0008579999999999999
US National	3 wk ahead	Bin	percent	8.1	8.2	0.0008169999999999999
US National	3 wk ahead	Bin	percent	8.2	8.3	0.0007459999999999999
US National	3 wk ahead	Bin	percent	8.3	8.4	0.0006529999999999999
US National	3 wk ahead	Bin	percent	8.4	8.5	0.0005459999999999999
US National	3 wk ahead	Bin	percent	8.5	8.6	0.00043599999999999997
US National	3 wk ahead	Bin	percent	8.6	8.7	0.000334
US National	3 wk ahead	Bin	percent	8.7	8.8	0.000244
US National	3 wk ahead	Bin	percent	8.8	8.9	0.00016999999999999999
US National	3 wk ahead	Bin	percent	8.9	9	0.00011399999999999999
US National	3 wk ahead	Bin	percent	9	9.1	0.000072
US National	3 wk ahead	Bin	percent	9.1	9.2	0.000044
US National	3 wk ahead	Bin	percent	9.2	9.3	0.000026
US National	3 wk ahead	Bin	percent	9.3	9.4	0.000014
US National	3 wk ahead	Bin	percent	9.4	9.5	8.e-6
US National	3 wk ahead	Bin	percent	9.5	9.6	4.e-6
US National	3 wk ahead	Bin	percent	9.6	9.7	3.e-6
US National	3 wk ahead	Bin	percent	9.7	9.8	3.e-6
US National	3 wk ahead	Bin	percent	9.8	9.9	4.e-6
US National	3 wk ahead	Bin	percent	9.9	10	7.e-6
US National	3 wk ahead	Bin	percent	10	10.1	0.000014
US National	3 wk ahead	Bin	percent	10.1	10.2	0.000024999999999999998
US National	3 wk ahead	Bin	percent	10.2	10.3	0.000042
US National	3 wk ahead	Bin	percent	10.3	10.4	0.00007
US National	3 wk ahead	Bin	percent	10.4	10.5	0.00010999999999999999
US National	3 wk ahead	Bin	percent	10.5	10.6	0.000166
US National	3 wk ahead	Bin	percent	10.6	10.7	0.00023899999999999998
US National	3 wk ahead	Bin	percent	10.7	10.8	0.00033
US National	3 wk ahead	Bin	percent	10.8	10.9	0.00043799999999999997
US National	3 wk ahead	Bin	percent	10.9	11	0.000557
US National	3 wk ahead	Bin	percent	11	11.1	0.000681
US National	3 wk ahead	Bin	percent	11.1	11.2	0.000802
US National	3 wk ahead	Bin	percent	11.2	11.3	0.000913
US National	3 wk ahead	Bin	percent	11.3	11.4	0.0010069999999999999
US National	3 wk ahead	Bin	percent	11.4	11.5	0.0010819999999999998
US National	3 wk ahead	Bin	percent	11.5	11.6	0.001135
US National	3 wk ahead	Bin	percent	11.6	11.7	0.001169
US National	3 wk ahead	Bin	percent	11.7	11.8	0.0011849999999999999
US National	3 wk ahead	Bin	percent	11.8	11.9	0.0011849999999999999
US National	3 wk ahead	Bin	percent	11.9	12	0.00117
US National	3 wk ahead	Bin	percent	12	12.1	0.001138
US National	3 wk ahead	Bin	percent	12.1	12.2	0.001086
US National	3 wk ahead	Bin	percent	12.2	12.3	0.001014
US National	3 wk ahead	Bin	percent	12.3	12.4	0.0009239999999999999
US National	3 wk ahead	Bin	percent	12.4	12.5	0.00082
US National	3 wk ahead	Bin	percent	12.5	12.6	0.000709
US National	3 wk ahead	Bin	percent	12.6	12.7	0.000601
US National	3 wk ahead	Bin	percent	12.7	12.8	0.000509
US National	3 wk ahead	Bin	percent	12.8	12.9	0.000441
US National	3 wk ahead	Bin	percent	12.9	13	0.00040699999999999997
US National	3 wk ahead	Bin	percent	13	100	0.11005
US National	4 wk ahead	Point	percent	NA	NA	2.9232000000000005
US National	4 wk ahead	Bin	percent	0	0.1	0.000819
US National	4 wk ahead	Bin	percent	0.1	0.2	0.00105
US National	4 wk ahead	Bin	percent	0.2	0.3	0.001334
US National	4 wk ahead	Bin	percent	0.3	0.4	0.001684
US National	4 wk ahead	Bin	percent	0.4	0.5	0.002119
US National	4 wk ahead	Bin	percent	0.5	0.6	0.002662
US National	4 wk ahead	Bin	percent	0.6	0.7	0.003339
US National	4 wk ahead	Bin	percent	0.7	0.8	0.004174
US National	4 wk ahead	Bin	percent	0.8	0.9	0.0051909999999999994
US National	4 wk ahead	Bin	percent	0.9	1	0.00641
US National	4 wk ahead	Bin	percent	1	1.1	0.007837
US National	4 wk ahead	Bin	percent	1.1	1.2	0.009474
US National	4 wk ahead	Bin	percent	1.2	1.3	0.011313
US National	4 wk ahead	Bin	percent	1.3	1.4	0.013335
US National	4 wk ahead	Bin	percent	1.4	1.5	0.015510999999999999
US National	4 wk ahead	Bin	percent	1.5	1.6	0.017807
US National	4 wk ahead	Bin	percent	1.6	1.7	0.020177
US National	4 wk ahead	Bin	percent	1.7	1.8	0.022569
US National	4 wk ahead	Bin	percent	1.8	1.9	0.024921
US National	4 wk ahead	Bin	percent	1.9	2	0.027162
US National	4 wk ahead	Bin	percent	2	2.1	0.029214999999999998
US National	4 wk ahead	Bin	percent	2.1	2.2	0.031006
US National	4 wk ahead	Bin	percent	2.2	2.3	0.032459999999999996
US National	4 wk ahead	Bin	percent	2.3	2.4	0.033513999999999995
US National	4 wk ahead	Bin	percent	2.4	2.5	0.034128
US National	4 wk ahead	Bin	percent	2.5	2.6	0.03428
US National	4 wk ahead	Bin	percent	2.6	2.7	0.03397
US National	4 wk ahead	Bin	percent	2.7	2.8	0.033222999999999996
US National	4 wk ahead	Bin	percent	2.8	2.9	0.032088
US National	4 wk ahead	Bin	percent	2.9	3	0.030619999999999998
US National	4 wk ahead	Bin	percent	3	3.1	0.028887
US National	4 wk ahead	Bin	percent	3.1	3.2	0.026965
US National	4 wk ahead	Bin	percent	3.2	3.3	0.024929
US National	4 wk ahead	Bin	percent	3.3	3.4	0.022853
US National	4 wk ahead	Bin	percent	3.4	3.5	0.02081
US National	4 wk ahead	Bin	percent	3.5	3.6	0.01886
US National	4 wk ahead	Bin	percent	3.6	3.7	0.017055999999999998
US National	4 wk ahead	Bin	percent	3.7	3.8	0.015436
US National	4 wk ahead	Bin	percent	3.8	3.9	0.014015999999999999
US National	4 wk ahead	Bin	percent	3.9	4	0.012792999999999999
US National	4 wk ahead	Bin	percent	4	4.1	0.011748999999999999
US National	4 wk ahead	Bin	percent	4.1	4.2	0.010851
US National	4 wk ahead	Bin	percent	4.2	4.3	0.010057
US National	4 wk ahead	Bin	percent	4.3	4.4	0.009328999999999999
US National	4 wk ahead	Bin	percent	4.4	4.5	0.008631
US National	4 wk ahead	Bin	percent	4.5	4.6	0.00794
US National	4 wk ahead	Bin	percent	4.6	4.7	0.007245
US National	4 wk ahead	Bin	percent	4.7	4.8	0.006549
US National	4 wk ahead	Bin	percent	4.8	4.9	0.005863999999999999
US National	4 wk ahead	Bin	percent	4.9	5	0.005207
US National	4 wk ahead	Bin	percent	5	5.1	0.0046
US National	4 wk ahead	Bin	percent	5.1	5.2	0.004059
US National	4 wk ahead	Bin	percent	5.2	5.3	0.0035989999999999998
US National	4 wk ahead	Bin	percent	5.3	5.4	0.003225
US National	4 wk ahead	Bin	percent	5.4	5.5	0.002936
US National	4 wk ahead	Bin	percent	5.5	5.6	0.002727
US National	4 wk ahead	Bin	percent	5.6	5.7	0.002581
US National	4 wk ahead	Bin	percent	5.7	5.8	0.002483
US National	4 wk ahead	Bin	percent	5.8	5.9	0.002415
US National	4 wk ahead	Bin	percent	5.9	6	0.002358
US National	4 wk ahead	Bin	percent	6	6.1	0.002297
US National	4 wk ahead	Bin	percent	6.1	6.2	0.002219
US National	4 wk ahead	Bin	percent	6.2	6.3	0.002118
US National	4 wk ahead	Bin	percent	6.3	6.4	0.0019909999999999997
US National	4 wk ahead	Bin	percent	6.4	6.5	0.001839
US National	4 wk ahead	Bin	percent	6.5	6.6	0.001666
US National	4 wk ahead	Bin	percent	6.6	6.7	0.001481
US National	4 wk ahead	Bin	percent	6.7	6.8	0.0012929999999999999
US National	4 wk ahead	Bin	percent	6.8	6.9	0.001112
US National	4 wk ahead	Bin	percent	6.9	7	0.0009469999999999999
US National	4 wk ahead	Bin	percent	7	7.1	0.0008089999999999999
US National	4 wk ahead	Bin	percent	7.1	7.2	0.000703
US National	4 wk ahead	Bin	percent	7.2	7.3	0.000633
US National	4 wk ahead	Bin	percent	7.3	7.4	0.0005989999999999999
US National	4 wk ahead	Bin	percent	7.4	7.5	0.000598
US National	4 wk ahead	Bin	percent	7.5	7.6	0.000624
US National	4 wk ahead	Bin	percent	7.6	7.7	0.0006659999999999999
US National	4 wk ahead	Bin	percent	7.7	7.8	0.0007149999999999999
US National	4 wk ahead	Bin	percent	7.8	7.9	0.000759
US National	4 wk ahead	Bin	percent	7.9	8	0.0007869999999999999
US National	4 wk ahead	Bin	percent	8	8.1	0.000794
US National	4 wk ahead	Bin	percent	8.1	8.2	0.000774
US National	4 wk ahead	Bin	percent	8.2	8.3	0.0007289999999999999
US National	4 wk ahead	Bin	percent	8.3	8.4	0.0006619999999999999
US National	4 wk ahead	Bin	percent	8.4	8.5	0.00058
US National	4 wk ahead	Bin	percent	8.5	8.6	0.000489
US National	4 wk ahead	Bin	percent	8.6	8.7	0.000397
US National	4 wk ahead	Bin	percent	8.7	8.8	0.00031
US National	4 wk ahead	Bin	percent	8.8	8.9	0.000233
US National	4 wk ahead	Bin	percent	8.9	9	0.000169
US National	4 wk ahead	Bin	percent	9	9.1	0.000118
US National	4 wk ahead	Bin	percent	9.1	9.2	0.000079
US National	4 wk ahead	Bin	percent	9.2	9.3	0.000051
US National	4 wk ahead	Bin	percent	9.3	9.4	0.000032
US National	4 wk ahead	Bin	percent	9.4	9.5	0.000018999999999999998
US National	4 wk ahead	Bin	percent	9.5	9.6	0.000011
US National	4 wk ahead	Bin	percent	9.6	9.7	6.e-6
US National	4 wk ahead	Bin	percent	9.7	9.8	4.e-6
US National	4 wk ahead	Bin	percent	9.8	9.9	3.e-6
US National	4 wk ahead	Bin	percent	9.9	10	3.e-6
US National	4 wk ahead	Bin	percent	10	10.1	4.e-6
US National	4 wk ahead	Bin	percent	10.1	10.2	8.e-6
US National	4 wk ahead	Bin	percent	10.2	10.3	0.000014
US National	4 wk ahead	Bin	percent	10.3	10.4	0.000024
US National	4 wk ahead	Bin	percent	10.4	10.5	0.000039999999999999996
US National	4 wk ahead	Bin	percent	10.5	10.6	0.00006599999999999999
US National	4 wk ahead	Bin	percent	10.6	10.7	0.000103
US National	4 wk ahead	Bin	percent	10.7	10.8	0.000157
US National	4 wk ahead	Bin	percent	10.8	10.9	0.00022899999999999998
US National	4 wk ahead	Bin	percent	10.9	11	0.00032399999999999996
US National	4 wk ahead	Bin	percent	11	11.1	0.00044199999999999996
US National	4 wk ahead	Bin	percent	11.1	11.2	0.000581
US National	4 wk ahead	Bin	percent	11.2	11.3	0.0007379999999999999
US National	4 wk ahead	Bin	percent	11.3	11.4	0.000906
US National	4 wk ahead	Bin	percent	11.4	11.5	0.0010739999999999999
US National	4 wk ahead	Bin	percent	11.5	11.6	0.00123
US National	4 wk ahead	Bin	percent	11.6	11.7	0.0013629999999999998
US National	4 wk ahead	Bin	percent	11.7	11.8	0.001462
US National	4 wk ahead	Bin	percent	11.8	11.9	0.0015199999999999999
US National	4 wk ahead	Bin	percent	11.9	12	0.001536
US National	4 wk ahead	Bin	percent	12	12.1	0.001513
US National	4 wk ahead	Bin	percent	12.1	12.2	0.0014629999999999999
US National	4 wk ahead	Bin	percent	12.2	12.3	0.001398
US National	4 wk ahead	Bin	percent	12.3	12.4	0.001335
US National	4 wk ahead	Bin	percent	12.4	12.5	0.00129
US National	4 wk ahead	Bin	percent	12.5	12.6	0.001274
US National	4 wk ahead	Bin	percent	12.6	12.7	0.001295
US National	4 wk ahead	Bin	percent	12.7	12.8	0.001351
US National	4 wk ahead	Bin	percent	12.8	12.9	0.001437
US National	4 wk ahead	Bin	percent	12.9	13	0.00154
US National	4 wk ahead	Bin	percent	13	100	0.104567
