# Supplementary material for: Use of daily Internet search query data improves real-time projections of influenza epidemics
Source: J R Soc Interface. 2018 Oct 10;15(147):20180220. doi: 10.1098/rsif.2018.0220 (PMC6228485; doi:10.1098/rsif.2018.0220)
Supplement: Computer code and results [file rsif20180220supp3.gz › Code-and-results/mss-15-wikiWEEK/1-33_paramrep.txt]

{"LL"	{35.85440632906379	84.35636107907794	233.11382693638598	332.04276225220553}}
{"DD"	{2.1792957982092505	3.8634513514652533	5.103923868284229	5.716615675560087}}
{"R0max"	{2.1190877218158524	2.8339251896375277	3.5873722464573916	3.8440811615032042}}
{"R0min"	{0.9804399357833816	1.0207245169072832	1.1049443312811615	1.1603973749792902}}
{"Inf"	{629.5901686718308	1180.6229512327388	1619.3953284810627	1793.4702457145468}}
{"Sus"	{43714.06699045463	52989.80901818085	73916.75311538756	88130.36665874174}}
{"R0(t)"	{1.226462941571681	1.3678795157833767	1.5181427902100908	1.615103906118378}}
{"Reff"	{0.6319917968947094	0.7557415368993844	1.0871300631662337	1.2685222824934168}}
