# Supplementary material for: Use of daily Internet search query data improves real-time projections of influenza epidemics
Source: J R Soc Interface. 2018 Oct 10;15(147):20180220. doi: 10.1098/rsif.2018.0220 (PMC6228485; doi:10.1098/rsif.2018.0220)
Supplement: Computer code and results [file rsif20180220supp3.gz › Code-and-results/mss-15-wikiWEEK/5-4_paramrep.txt]

{"LL"	{57.98112822183208	200.91733202939218	383.4867729501532	465.8130449459739}}
{"DD"	{2.638173335549861	4.05425337085929	5.815771546157483	6.400604189505363}}
{"R0max"	{1.5332092709421978	2.1058014184568794	2.8880473700483473	3.5068894688572714}}
{"R0min"	{0.8531184061048057	0.8943304765929915	1.0343769521632322	1.1112887065010484}}
{"Inf"	{532.0113403567524	811.7670141407933	1162.2458511166703	1279.1424442509606}}
{"Sus"	{70415.49335225715	72474.66817619554	82525.313305959	89897.99077518909}}
{"R0(t)"	{1.0716446864924252	1.2205180517008745	1.3862871902320921	1.5449121612461623}}
{"Reff"	{0.8706054891477494	0.9576946558562367	1.0826382983827316	1.1601050638990185}}
