# Supplementary material for: Use of daily Internet search query data improves real-time projections of influenza epidemics
Source: J R Soc Interface. 2018 Oct 10;15(147):20180220. doi: 10.1098/rsif.2018.0220 (PMC6228485; doi:10.1098/rsif.2018.0220)
Supplement: Computer code and results [file rsif20180220supp3.gz › Code-and-results/mss-15-wikiWEEK/2014-EW44.csv]

Location	Target	Type	Unit	Bin_start_incl	Bin_end_notincl	Value
US National	1 wk ahead	Point	percent	NA	NA	1.5
US National	1 wk ahead	Bin	percent	0	0.1	0.002061
US National	1 wk ahead	Bin	percent	0.1	0.2	0.00281
US National	1 wk ahead	Bin	percent	0.2	0.3	0.000703
US National	1 wk ahead	Bin	percent	0.3	0.4	0.000032
US National	1 wk ahead	Bin	percent	0.4	0.5	0.000113
US National	1 wk ahead	Bin	percent	0.5	0.6	0.001408
US National	1 wk ahead	Bin	percent	0.6	0.7	0.00361
US National	1 wk ahead	Bin	percent	0.7	0.8	0.0055439999999999994
US National	1 wk ahead	Bin	percent	0.8	0.9	0.009611
US National	1 wk ahead	Bin	percent	0.9	1	0.018931999999999997
US National	1 wk ahead	Bin	percent	1	1.1	0.033718
US National	1 wk ahead	Bin	percent	1.1	1.2	0.05704
US National	1 wk ahead	Bin	percent	1.2	1.3	0.08244499999999999
US National	1 wk ahead	Bin	percent	1.3	1.4	0.11591399999999999
US National	1 wk ahead	Bin	percent	1.4	1.5	0.159524
US National	1 wk ahead	Bin	percent	1.5	1.6	0.18182099999999998
US National	1 wk ahead	Bin	percent	1.6	1.7	0.13836299999999999
US National	1 wk ahead	Bin	percent	1.7	1.8	0.058603999999999996
US National	1 wk ahead	Bin	percent	1.8	1.9	0.027909
US National	1 wk ahead	Bin	percent	1.9	2	0.023481
US National	1 wk ahead	Bin	percent	2	2.1	0.020999
US National	1 wk ahead	Bin	percent	2.1	2.2	0.020429
US National	1 wk ahead	Bin	percent	2.2	2.3	0.012324
US National	1 wk ahead	Bin	percent	2.3	2.4	0.0041259999999999995
US National	1 wk ahead	Bin	percent	2.4	2.5	0.00054
US National	1 wk ahead	Bin	percent	2.5	2.6	0.000017
US National	1 wk ahead	Bin	percent	2.6	2.7	0.000058
US National	1 wk ahead	Bin	percent	2.7	2.8	0.001008
US National	1 wk ahead	Bin	percent	2.8	2.9	0.003459
US National	1 wk ahead	Bin	percent	2.9	3	0.004156
US National	1 wk ahead	Bin	percent	3	3.1	0.002704
US National	1 wk ahead	Bin	percent	3.1	3.2	0.001617
US National	1 wk ahead	Bin	percent	3.2	3.3	0.00306
US National	1 wk ahead	Bin	percent	3.3	3.4	0.00146
US National	1 wk ahead	Bin	percent	3.4	3.5	0.000124
US National	1 wk ahead	Bin	percent	3.5	3.6	2.e-6
US National	1 wk ahead	Bin	percent	3.6	3.7	0.
US National	1 wk ahead	Bin	percent	3.7	3.8	0.
US National	1 wk ahead	Bin	percent	3.8	3.9	0.
US National	1 wk ahead	Bin	percent	3.9	4	0.
US National	1 wk ahead	Bin	percent	4	4.1	0.
US National	1 wk ahead	Bin	percent	4.1	4.2	0.
US National	1 wk ahead	Bin	percent	4.2	4.3	0.
US National	1 wk ahead	Bin	percent	4.3	4.4	0.
US National	1 wk ahead	Bin	percent	4.4	4.5	0.
US National	1 wk ahead	Bin	percent	4.5	4.6	0.
US National	1 wk ahead	Bin	percent	4.6	4.7	0.
US National	1 wk ahead	Bin	percent	4.7	4.8	0.
US National	1 wk ahead	Bin	percent	4.8	4.9	0.
US National	1 wk ahead	Bin	percent	4.9	5	0.
US National	1 wk ahead	Bin	percent	5	5.1	0.
US National	1 wk ahead	Bin	percent	5.1	5.2	0.
US National	1 wk ahead	Bin	percent	5.2	5.3	0.
US National	1 wk ahead	Bin	percent	5.3	5.4	0.
US National	1 wk ahead	Bin	percent	5.4	5.5	0.
US National	1 wk ahead	Bin	percent	5.5	5.6	0.
US National	1 wk ahead	Bin	percent	5.6	5.7	0.
US National	1 wk ahead	Bin	percent	5.7	5.8	0.
US National	1 wk ahead	Bin	percent	5.8	5.9	0.
US National	1 wk ahead	Bin	percent	5.9	6	0.
US National	1 wk ahead	Bin	percent	6	6.1	0.
US National	1 wk ahead	Bin	percent	6.1	6.2	0.
US National	1 wk ahead	Bin	percent	6.2	6.3	0.
US National	1 wk ahead	Bin	percent	6.3	6.4	0.
US National	1 wk ahead	Bin	percent	6.4	6.5	0.
US National	1 wk ahead	Bin	percent	6.5	6.6	0.
US National	1 wk ahead	Bin	percent	6.6	6.7	0.
US National	1 wk ahead	Bin	percent	6.7	6.8	0.
US National	1 wk ahead	Bin	percent	6.8	6.9	0.
US National	1 wk ahead	Bin	percent	6.9	7	0.
US National	1 wk ahead	Bin	percent	7	7.1	0.
US National	1 wk ahead	Bin	percent	7.1	7.2	0.
US National	1 wk ahead	Bin	percent	7.2	7.3	0.
US National	1 wk ahead	Bin	percent	7.3	7.4	0.
US National	1 wk ahead	Bin	percent	7.4	7.5	0.
US National	1 wk ahead	Bin	percent	7.5	7.6	0.
US National	1 wk ahead	Bin	percent	7.6	7.7	0.
US National	1 wk ahead	Bin	percent	7.7	7.8	0.
US National	1 wk ahead	Bin	percent	7.8	7.9	0.
US National	1 wk ahead	Bin	percent	7.9	8	0.
US National	1 wk ahead	Bin	percent	8	8.1	0.
US National	1 wk ahead	Bin	percent	8.1	8.2	0.
US National	1 wk ahead	Bin	percent	8.2	8.3	0.
US National	1 wk ahead	Bin	percent	8.3	8.4	0.
US National	1 wk ahead	Bin	percent	8.4	8.5	0.
US National	1 wk ahead	Bin	percent	8.5	8.6	0.
US National	1 wk ahead	Bin	percent	8.6	8.7	0.
US National	1 wk ahead	Bin	percent	8.7	8.8	0.
US National	1 wk ahead	Bin	percent	8.8	8.9	0.
US National	1 wk ahead	Bin	percent	8.9	9	0.
US National	1 wk ahead	Bin	percent	9	9.1	0.
US National	1 wk ahead	Bin	percent	9.1	9.2	0.
US National	1 wk ahead	Bin	percent	9.2	9.3	0.
US National	1 wk ahead	Bin	percent	9.3	9.4	0.
US National	1 wk ahead	Bin	percent	9.4	9.5	0.
US National	1 wk ahead	Bin	percent	9.5	9.6	0.
US National	1 wk ahead	Bin	percent	9.6	9.7	0.
US National	1 wk ahead	Bin	percent	9.7	9.8	0.
US National	1 wk ahead	Bin	percent	9.8	9.9	0.
US National	1 wk ahead	Bin	percent	9.9	10	0.
US National	1 wk ahead	Bin	percent	10	10.1	0.
US National	1 wk ahead	Bin	percent	10.1	10.2	0.
US National	1 wk ahead	Bin	percent	10.2	10.3	0.
US National	1 wk ahead	Bin	percent	10.3	10.4	0.
US National	1 wk ahead	Bin	percent	10.4	10.5	0.
US National	1 wk ahead	Bin	percent	10.5	10.6	0.
US National	1 wk ahead	Bin	percent	10.6	10.7	0.
US National	1 wk ahead	Bin	percent	10.7	10.8	0.
US National	1 wk ahead	Bin	percent	10.8	10.9	0.
US National	1 wk ahead	Bin	percent	10.9	11	0.
US National	1 wk ahead	Bin	percent	11	11.1	0.
US National	1 wk ahead	Bin	percent	11.1	11.2	0.
US National	1 wk ahead	Bin	percent	11.2	11.3	0.
US National	1 wk ahead	Bin	percent	11.3	11.4	0.
US National	1 wk ahead	Bin	percent	11.4	11.5	0.
US National	1 wk ahead	Bin	percent	11.5	11.6	0.
US National	1 wk ahead	Bin	percent	11.6	11.7	0.
US National	1 wk ahead	Bin	percent	11.7	11.8	0.
US National	1 wk ahead	Bin	percent	11.8	11.9	0.
US National	1 wk ahead	Bin	percent	11.9	12	0.
US National	1 wk ahead	Bin	percent	12	12.1	0.
US National	1 wk ahead	Bin	percent	12.1	12.2	0.
US National	1 wk ahead	Bin	percent	12.2	12.3	0.
US National	1 wk ahead	Bin	percent	12.3	12.4	0.
US National	1 wk ahead	Bin	percent	12.4	12.5	0.
US National	1 wk ahead	Bin	percent	12.5	12.6	0.
US National	1 wk ahead	Bin	percent	12.6	12.7	0.
US National	1 wk ahead	Bin	percent	12.7	12.8	0.
US National	1 wk ahead	Bin	percent	12.8	12.9	0.
US National	1 wk ahead	Bin	percent	12.9	13	0.
US National	1 wk ahead	Bin	percent	13	100	0.
US National	2 wk ahead	Point	percent	NA	NA	1.9044
US National	2 wk ahead	Bin	percent	0	0.1	0.
US National	2 wk ahead	Bin	percent	0.1	0.2	0.
US National	2 wk ahead	Bin	percent	0.2	0.3	0.
US National	2 wk ahead	Bin	percent	0.3	0.4	0.
US National	2 wk ahead	Bin	percent	0.4	0.5	0.
US National	2 wk ahead	Bin	percent	0.5	0.6	0.
US National	2 wk ahead	Bin	percent	0.6	0.7	0.
US National	2 wk ahead	Bin	percent	0.7	0.8	6.e-6
US National	2 wk ahead	Bin	percent	0.8	0.9	0.000084
US National	2 wk ahead	Bin	percent	0.9	1	0.0006879999999999999
US National	2 wk ahead	Bin	percent	1	1.1	0.0035489999999999996
US National	2 wk ahead	Bin	percent	1.1	1.2	0.011909999999999999
US National	2 wk ahead	Bin	percent	1.2	1.3	0.027278
US National	2 wk ahead	Bin	percent	1.3	1.4	0.045547
US National	2 wk ahead	Bin	percent	1.4	1.5	0.060117
US National	2 wk ahead	Bin	percent	1.5	1.6	0.06952699999999999
US National	2 wk ahead	Bin	percent	1.6	1.7	0.079401
US National	2 wk ahead	Bin	percent	1.7	1.8	0.09331199999999999
US National	2 wk ahead	Bin	percent	1.8	1.9	0.103923
US National	2 wk ahead	Bin	percent	1.9	2	0.100548
US National	2 wk ahead	Bin	percent	2	2.1	0.08660799999999999
US National	2 wk ahead	Bin	percent	2.1	2.2	0.074904
US National	2 wk ahead	Bin	percent	2.2	2.3	0.06822199999999999
US National	2 wk ahead	Bin	percent	2.3	2.4	0.059364
US National	2 wk ahead	Bin	percent	2.4	2.5	0.043857
US National	2 wk ahead	Bin	percent	2.5	2.6	0.027243999999999997
US National	2 wk ahead	Bin	percent	2.6	2.7	0.016533
US National	2 wk ahead	Bin	percent	2.7	2.8	0.011389999999999999
US National	2 wk ahead	Bin	percent	2.8	2.9	0.008246
US National	2 wk ahead	Bin	percent	2.9	3	0.004999
US National	2 wk ahead	Bin	percent	3	3.1	0.002098
US National	2 wk ahead	Bin	percent	3.1	3.2	0.000552
US National	2 wk ahead	Bin	percent	3.2	3.3	0.000087
US National	2 wk ahead	Bin	percent	3.3	3.4	8.e-6
US National	2 wk ahead	Bin	percent	3.4	3.5	0.
US National	2 wk ahead	Bin	percent	3.5	3.6	0.
US National	2 wk ahead	Bin	percent	3.6	3.7	0.
US National	2 wk ahead	Bin	percent	3.7	3.8	0.
US National	2 wk ahead	Bin	percent	3.8	3.9	0.
US National	2 wk ahead	Bin	percent	3.9	4	0.
US National	2 wk ahead	Bin	percent	4	4.1	0.
US National	2 wk ahead	Bin	percent	4.1	4.2	0.
US National	2 wk ahead	Bin	percent	4.2	4.3	0.
US National	2 wk ahead	Bin	percent	4.3	4.4	0.
US National	2 wk ahead	Bin	percent	4.4	4.5	0.
US National	2 wk ahead	Bin	percent	4.5	4.6	0.
US National	2 wk ahead	Bin	percent	4.6	4.7	0.
US National	2 wk ahead	Bin	percent	4.7	4.8	0.
US National	2 wk ahead	Bin	percent	4.8	4.9	0.
US National	2 wk ahead	Bin	percent	4.9	5	0.
US National	2 wk ahead	Bin	percent	5	5.1	0.
US National	2 wk ahead	Bin	percent	5.1	5.2	0.
US National	2 wk ahead	Bin	percent	5.2	5.3	0.
US National	2 wk ahead	Bin	percent	5.3	5.4	0.
US National	2 wk ahead	Bin	percent	5.4	5.5	0.
US National	2 wk ahead	Bin	percent	5.5	5.6	0.
US National	2 wk ahead	Bin	percent	5.6	5.7	0.
US National	2 wk ahead	Bin	percent	5.7	5.8	0.
US National	2 wk ahead	Bin	percent	5.8	5.9	0.
US National	2 wk ahead	Bin	percent	5.9	6	0.
US National	2 wk ahead	Bin	percent	6	6.1	0.
US National	2 wk ahead	Bin	percent	6.1	6.2	0.
US National	2 wk ahead	Bin	percent	6.2	6.3	0.
US National	2 wk ahead	Bin	percent	6.3	6.4	0.
US National	2 wk ahead	Bin	percent	6.4	6.5	0.
US National	2 wk ahead	Bin	percent	6.5	6.6	0.
US National	2 wk ahead	Bin	percent	6.6	6.7	0.
US National	2 wk ahead	Bin	percent	6.7	6.8	0.
US National	2 wk ahead	Bin	percent	6.8	6.9	0.
US National	2 wk ahead	Bin	percent	6.9	7	0.
US National	2 wk ahead	Bin	percent	7	7.1	0.
US National	2 wk ahead	Bin	percent	7.1	7.2	0.
US National	2 wk ahead	Bin	percent	7.2	7.3	0.
US National	2 wk ahead	Bin	percent	7.3	7.4	0.
US National	2 wk ahead	Bin	percent	7.4	7.5	0.
US National	2 wk ahead	Bin	percent	7.5	7.6	0.
US National	2 wk ahead	Bin	percent	7.6	7.7	0.
US National	2 wk ahead	Bin	percent	7.7	7.8	0.
US National	2 wk ahead	Bin	percent	7.8	7.9	0.
US National	2 wk ahead	Bin	percent	7.9	8	0.
US National	2 wk ahead	Bin	percent	8	8.1	0.
US National	2 wk ahead	Bin	percent	8.1	8.2	0.
US National	2 wk ahead	Bin	percent	8.2	8.3	0.
US National	2 wk ahead	Bin	percent	8.3	8.4	0.
US National	2 wk ahead	Bin	percent	8.4	8.5	0.
US National	2 wk ahead	Bin	percent	8.5	8.6	0.
US National	2 wk ahead	Bin	percent	8.6	8.7	0.
US National	2 wk ahead	Bin	percent	8.7	8.8	0.
US National	2 wk ahead	Bin	percent	8.8	8.9	0.
US National	2 wk ahead	Bin	percent	8.9	9	0.
US National	2 wk ahead	Bin	percent	9	9.1	0.
US National	2 wk ahead	Bin	percent	9.1	9.2	0.
US National	2 wk ahead	Bin	percent	9.2	9.3	0.
US National	2 wk ahead	Bin	percent	9.3	9.4	0.
US National	2 wk ahead	Bin	percent	9.4	9.5	0.
US National	2 wk ahead	Bin	percent	9.5	9.6	0.
US National	2 wk ahead	Bin	percent	9.6	9.7	0.
US National	2 wk ahead	Bin	percent	9.7	9.8	0.
US National	2 wk ahead	Bin	percent	9.8	9.9	0.
US National	2 wk ahead	Bin	percent	9.9	10	0.
US National	2 wk ahead	Bin	percent	10	10.1	0.
US National	2 wk ahead	Bin	percent	10.1	10.2	0.
US National	2 wk ahead	Bin	percent	10.2	10.3	0.
US National	2 wk ahead	Bin	percent	10.3	10.4	0.
US National	2 wk ahead	Bin	percent	10.4	10.5	0.
US National	2 wk ahead	Bin	percent	10.5	10.6	0.
US National	2 wk ahead	Bin	percent	10.6	10.7	0.
US National	2 wk ahead	Bin	percent	10.7	10.8	0.
US National	2 wk ahead	Bin	percent	10.8	10.9	0.
US National	2 wk ahead	Bin	percent	10.9	11	0.
US National	2 wk ahead	Bin	percent	11	11.1	0.
US National	2 wk ahead	Bin	percent	11.1	11.2	0.
US National	2 wk ahead	Bin	percent	11.2	11.3	0.
US National	2 wk ahead	Bin	percent	11.3	11.4	0.
US National	2 wk ahead	Bin	percent	11.4	11.5	0.
US National	2 wk ahead	Bin	percent	11.5	11.6	0.
US National	2 wk ahead	Bin	percent	11.6	11.7	0.
US National	2 wk ahead	Bin	percent	11.7	11.8	0.
US National	2 wk ahead	Bin	percent	11.8	11.9	0.
US National	2 wk ahead	Bin	percent	11.9	12	0.
US National	2 wk ahead	Bin	percent	12	12.1	0.
US National	2 wk ahead	Bin	percent	12.1	12.2	0.
US National	2 wk ahead	Bin	percent	12.2	12.3	0.
US National	2 wk ahead	Bin	percent	12.3	12.4	0.
US National	2 wk ahead	Bin	percent	12.4	12.5	0.
US National	2 wk ahead	Bin	percent	12.5	12.6	0.
US National	2 wk ahead	Bin	percent	12.6	12.7	0.
US National	2 wk ahead	Bin	percent	12.7	12.8	0.
US National	2 wk ahead	Bin	percent	12.8	12.9	0.
US National	2 wk ahead	Bin	percent	12.9	13	0.
US National	2 wk ahead	Bin	percent	13	100	0.
US National	3 wk ahead	Point	percent	NA	NA	2.4186
US National	3 wk ahead	Bin	percent	0	0.1	0.00009099999999999999
US National	3 wk ahead	Bin	percent	0.1	0.2	0.000207
US National	3 wk ahead	Bin	percent	0.2	0.3	0.000439
US National	3 wk ahead	Bin	percent	0.3	0.4	0.000864
US National	3 wk ahead	Bin	percent	0.4	0.5	0.0015849999999999998
US National	3 wk ahead	Bin	percent	0.5	0.6	0.002717
US National	3 wk ahead	Bin	percent	0.6	0.7	0.004367
US National	3 wk ahead	Bin	percent	0.7	0.8	0.0065969999999999996
US National	3 wk ahead	Bin	percent	0.8	0.9	0.009399
US National	3 wk ahead	Bin	percent	0.9	1	0.012667
US National	3 wk ahead	Bin	percent	1	1.1	0.016198999999999998
US National	3 wk ahead	Bin	percent	1.1	1.2	0.019722999999999997
US National	3 wk ahead	Bin	percent	1.2	1.3	0.022959
US National	3 wk ahead	Bin	percent	1.3	1.4	0.025695
US National	3 wk ahead	Bin	percent	1.4	1.5	0.027867
US National	3 wk ahead	Bin	percent	1.5	1.6	0.029592
US National	3 wk ahead	Bin	percent	1.6	1.7	0.031146999999999998
US National	3 wk ahead	Bin	percent	1.7	1.8	0.032869999999999996
US National	3 wk ahead	Bin	percent	1.8	1.9	0.035013999999999997
US National	3 wk ahead	Bin	percent	1.9	2	0.037625
US National	3 wk ahead	Bin	percent	2	2.1	0.040471
US National	3 wk ahead	Bin	percent	2.1	2.2	0.043088
US National	3 wk ahead	Bin	percent	2.2	2.3	0.044916
US National	3 wk ahead	Bin	percent	2.3	2.4	0.045495999999999995
US National	3 wk ahead	Bin	percent	2.4	2.5	0.044635
US National	3 wk ahead	Bin	percent	2.5	2.6	0.04249
US National	3 wk ahead	Bin	percent	2.6	2.7	0.039515
US National	3 wk ahead	Bin	percent	2.7	2.8	0.036307
US National	3 wk ahead	Bin	percent	2.8	2.9	0.033409
US National	3 wk ahead	Bin	percent	2.9	3	0.031132999999999997
US National	3 wk ahead	Bin	percent	3	3.1	0.029491999999999997
US National	3 wk ahead	Bin	percent	3.1	3.2	0.028239999999999998
US National	3 wk ahead	Bin	percent	3.2	3.3	0.026997
US National	3 wk ahead	Bin	percent	3.3	3.4	0.025414
US National	3 wk ahead	Bin	percent	3.4	3.5	0.023285999999999998
US National	3 wk ahead	Bin	percent	3.5	3.6	0.020609
US National	3 wk ahead	Bin	percent	3.6	3.7	0.017546
US National	3 wk ahead	Bin	percent	3.7	3.8	0.014358999999999999
US National	3 wk ahead	Bin	percent	3.8	3.9	0.011321999999999999
US National	3 wk ahead	Bin	percent	3.9	4	0.00866
US National	3 wk ahead	Bin	percent	4	4.1	0.0065119999999999996
US National	3 wk ahead	Bin	percent	4.1	4.2	0.004932
US National	3 wk ahead	Bin	percent	4.2	4.3	0.003895
US National	3 wk ahead	Bin	percent	4.3	4.4	0.0033239999999999997
US National	3 wk ahead	Bin	percent	4.4	4.5	0.0031149999999999997
US National	3 wk ahead	Bin	percent	4.5	4.6	0.003166
US National	3 wk ahead	Bin	percent	4.6	4.7	0.003391
US National	3 wk ahead	Bin	percent	4.7	4.8	0.003722
US National	3 wk ahead	Bin	percent	4.8	4.9	0.004102
US National	3 wk ahead	Bin	percent	4.9	5	0.004468
US National	3 wk ahead	Bin	percent	5	5.1	0.004752
US National	3 wk ahead	Bin	percent	5.1	5.2	0.00488
US National	3 wk ahead	Bin	percent	5.2	5.3	0.0047989999999999994
US National	3 wk ahead	Bin	percent	5.3	5.4	0.004491
US National	3 wk ahead	Bin	percent	5.4	5.5	0.003981999999999999
US National	3 wk ahead	Bin	percent	5.5	5.6	0.0033369999999999997
US National	3 wk ahead	Bin	percent	5.6	5.7	0.002639
US National	3 wk ahead	Bin	percent	5.7	5.8	0.001967
US National	3 wk ahead	Bin	percent	5.8	5.9	0.00138
US National	3 wk ahead	Bin	percent	5.9	6	0.00091
US National	3 wk ahead	Bin	percent	6	6.1	0.000563
US National	3 wk ahead	Bin	percent	6.1	6.2	0.000326
US National	3 wk ahead	Bin	percent	6.2	6.3	0.000177
US National	3 wk ahead	Bin	percent	6.3	6.4	0.000089
US National	3 wk ahead	Bin	percent	6.4	6.5	0.000042
US National	3 wk ahead	Bin	percent	6.5	6.6	0.000018
US National	3 wk ahead	Bin	percent	6.6	6.7	7.e-6
US National	3 wk ahead	Bin	percent	6.7	6.8	3.e-6
US National	3 wk ahead	Bin	percent	6.8	6.9	1.e-6
US National	3 wk ahead	Bin	percent	6.9	7	0.
US National	3 wk ahead	Bin	percent	7	7.1	0.
US National	3 wk ahead	Bin	percent	7.1	7.2	0.
US National	3 wk ahead	Bin	percent	7.2	7.3	0.
US National	3 wk ahead	Bin	percent	7.3	7.4	0.
US National	3 wk ahead	Bin	percent	7.4	7.5	0.
US National	3 wk ahead	Bin	percent	7.5	7.6	0.
US National	3 wk ahead	Bin	percent	7.6	7.7	0.
US National	3 wk ahead	Bin	percent	7.7	7.8	0.
US National	3 wk ahead	Bin	percent	7.8	7.9	0.
US National	3 wk ahead	Bin	percent	7.9	8	0.
US National	3 wk ahead	Bin	percent	8	8.1	0.
US National	3 wk ahead	Bin	percent	8.1	8.2	0.
US National	3 wk ahead	Bin	percent	8.2	8.3	0.
US National	3 wk ahead	Bin	percent	8.3	8.4	0.
US National	3 wk ahead	Bin	percent	8.4	8.5	0.
US National	3 wk ahead	Bin	percent	8.5	8.6	0.
US National	3 wk ahead	Bin	percent	8.6	8.7	0.
US National	3 wk ahead	Bin	percent	8.7	8.8	0.
US National	3 wk ahead	Bin	percent	8.8	8.9	0.
US National	3 wk ahead	Bin	percent	8.9	9	0.
US National	3 wk ahead	Bin	percent	9	9.1	0.
US National	3 wk ahead	Bin	percent	9.1	9.2	0.
US National	3 wk ahead	Bin	percent	9.2	9.3	0.
US National	3 wk ahead	Bin	percent	9.3	9.4	0.
US National	3 wk ahead	Bin	percent	9.4	9.5	0.
US National	3 wk ahead	Bin	percent	9.5	9.6	0.
US National	3 wk ahead	Bin	percent	9.6	9.7	0.
US National	3 wk ahead	Bin	percent	9.7	9.8	0.
US National	3 wk ahead	Bin	percent	9.8	9.9	0.
US National	3 wk ahead	Bin	percent	9.9	10	0.
US National	3 wk ahead	Bin	percent	10	10.1	0.
US National	3 wk ahead	Bin	percent	10.1	10.2	0.
US National	3 wk ahead	Bin	percent	10.2	10.3	0.
US National	3 wk ahead	Bin	percent	10.3	10.4	0.
US National	3 wk ahead	Bin	percent	10.4	10.5	0.
US National	3 wk ahead	Bin	percent	10.5	10.6	0.
US National	3 wk ahead	Bin	percent	10.6	10.7	0.
US National	3 wk ahead	Bin	percent	10.7	10.8	0.
US National	3 wk ahead	Bin	percent	10.8	10.9	0.
US National	3 wk ahead	Bin	percent	10.9	11	0.
US National	3 wk ahead	Bin	percent	11	11.1	0.
US National	3 wk ahead	Bin	percent	11.1	11.2	0.
US National	3 wk ahead	Bin	percent	11.2	11.3	0.
US National	3 wk ahead	Bin	percent	11.3	11.4	0.
US National	3 wk ahead	Bin	percent	11.4	11.5	0.
US National	3 wk ahead	Bin	percent	11.5	11.6	0.
US National	3 wk ahead	Bin	percent	11.6	11.7	0.
US National	3 wk ahead	Bin	percent	11.7	11.8	0.
US National	3 wk ahead	Bin	percent	11.8	11.9	0.
US National	3 wk ahead	Bin	percent	11.9	12	0.
US National	3 wk ahead	Bin	percent	12	12.1	0.
US National	3 wk ahead	Bin	percent	12.1	12.2	0.
US National	3 wk ahead	Bin	percent	12.2	12.3	0.
US National	3 wk ahead	Bin	percent	12.3	12.4	0.
US National	3 wk ahead	Bin	percent	12.4	12.5	0.
US National	3 wk ahead	Bin	percent	12.5	12.6	0.
US National	3 wk ahead	Bin	percent	12.6	12.7	0.
US National	3 wk ahead	Bin	percent	12.7	12.8	0.
US National	3 wk ahead	Bin	percent	12.8	12.9	0.
US National	3 wk ahead	Bin	percent	12.9	13	0.
US National	3 wk ahead	Bin	percent	13	100	0.
US National	4 wk ahead	Point	percent	NA	NA	3.152
US National	4 wk ahead	Bin	percent	0	0.1	0.00226
US National	4 wk ahead	Bin	percent	0.1	0.2	0.0029059999999999997
US National	4 wk ahead	Bin	percent	0.2	0.3	0.003668
US National	4 wk ahead	Bin	percent	0.3	0.4	0.004547
US National	4 wk ahead	Bin	percent	0.4	0.5	0.005536999999999999
US National	4 wk ahead	Bin	percent	0.5	0.6	0.006625
US National	4 wk ahead	Bin	percent	0.6	0.7	0.007794
US National	4 wk ahead	Bin	percent	0.7	0.8	0.009019
US National	4 wk ahead	Bin	percent	0.8	0.9	0.010268
US National	4 wk ahead	Bin	percent	0.9	1	0.011512
US National	4 wk ahead	Bin	percent	1	1.1	0.012719
US National	4 wk ahead	Bin	percent	1.1	1.2	0.013861
US National	4 wk ahead	Bin	percent	1.2	1.3	0.014917
US National	4 wk ahead	Bin	percent	1.3	1.4	0.015874
US National	4 wk ahead	Bin	percent	1.4	1.5	0.016728
US National	4 wk ahead	Bin	percent	1.5	1.6	0.017488
US National	4 wk ahead	Bin	percent	1.6	1.7	0.018168999999999998
US National	4 wk ahead	Bin	percent	1.7	1.8	0.018793999999999998
US National	4 wk ahead	Bin	percent	1.8	1.9	0.019389
US National	4 wk ahead	Bin	percent	1.9	2	0.019976999999999998
US National	4 wk ahead	Bin	percent	2	2.1	0.020576999999999998
US National	4 wk ahead	Bin	percent	2.1	2.2	0.021197999999999998
US National	4 wk ahead	Bin	percent	2.2	2.3	0.021838999999999997
US National	4 wk ahead	Bin	percent	2.3	2.4	0.022487
US National	4 wk ahead	Bin	percent	2.4	2.5	0.023114
US National	4 wk ahead	Bin	percent	2.5	2.6	0.023687999999999997
US National	4 wk ahead	Bin	percent	2.6	2.7	0.024169
US National	4 wk ahead	Bin	percent	2.7	2.8	0.024515
US National	4 wk ahead	Bin	percent	2.8	2.9	0.024690999999999998
US National	4 wk ahead	Bin	percent	2.9	3	0.024671
US National	4 wk ahead	Bin	percent	3	3.1	0.024437
US National	4 wk ahead	Bin	percent	3.1	3.2	0.023992
US National	4 wk ahead	Bin	percent	3.2	3.3	0.023348999999999998
US National	4 wk ahead	Bin	percent	3.3	3.4	0.022538
US National	4 wk ahead	Bin	percent	3.4	3.5	0.021599
US National	4 wk ahead	Bin	percent	3.5	3.6	0.020579999999999998
US National	4 wk ahead	Bin	percent	3.6	3.7	0.019533
US National	4 wk ahead	Bin	percent	3.7	3.8	0.018505999999999998
US National	4 wk ahead	Bin	percent	3.8	3.9	0.017542
US National	4 wk ahead	Bin	percent	3.9	4	0.016675
US National	4 wk ahead	Bin	percent	4	4.1	0.015926
US National	4 wk ahead	Bin	percent	4.1	4.2	0.015304
US National	4 wk ahead	Bin	percent	4.2	4.3	0.014806999999999999
US National	4 wk ahead	Bin	percent	4.3	4.4	0.014421
US National	4 wk ahead	Bin	percent	4.4	4.5	0.014124999999999999
US National	4 wk ahead	Bin	percent	4.5	4.6	0.013890999999999999
US National	4 wk ahead	Bin	percent	4.6	4.7	0.013691
US National	4 wk ahead	Bin	percent	4.7	4.8	0.013493
US National	4 wk ahead	Bin	percent	4.8	4.9	0.013271999999999999
US National	4 wk ahead	Bin	percent	4.9	5	0.013004
US National	4 wk ahead	Bin	percent	5	5.1	0.012669999999999999
US National	4 wk ahead	Bin	percent	5.1	5.2	0.012256999999999999
US National	4 wk ahead	Bin	percent	5.2	5.3	0.011758999999999999
US National	4 wk ahead	Bin	percent	5.3	5.4	0.011175
US National	4 wk ahead	Bin	percent	5.4	5.5	0.010509
US National	4 wk ahead	Bin	percent	5.5	5.6	0.009772
US National	4 wk ahead	Bin	percent	5.6	5.7	0.008978
US National	4 wk ahead	Bin	percent	5.7	5.8	0.008145
US National	4 wk ahead	Bin	percent	5.8	5.9	0.007294999999999999
US National	4 wk ahead	Bin	percent	5.9	6	0.006449
US National	4 wk ahead	Bin	percent	6	6.1	0.005627999999999999
US National	4 wk ahead	Bin	percent	6.1	6.2	0.0048519999999999995
US National	4 wk ahead	Bin	percent	6.2	6.3	0.004138
US National	4 wk ahead	Bin	percent	6.3	6.4	0.0034969999999999997
US National	4 wk ahead	Bin	percent	6.4	6.5	0.002937
US National	4 wk ahead	Bin	percent	6.5	6.6	0.00246
US National	4 wk ahead	Bin	percent	6.6	6.7	0.002065
US National	4 wk ahead	Bin	percent	6.7	6.8	0.001745
US National	4 wk ahead	Bin	percent	6.8	6.9	0.001493
US National	4 wk ahead	Bin	percent	6.9	7	0.001299
US National	4 wk ahead	Bin	percent	7	7.1	0.001155
US National	4 wk ahead	Bin	percent	7.1	7.2	0.001052
US National	4 wk ahead	Bin	percent	7.2	7.3	0.000983
US National	4 wk ahead	Bin	percent	7.3	7.4	0.000944
US National	4 wk ahead	Bin	percent	7.4	7.5	0.000932
US National	4 wk ahead	Bin	percent	7.5	7.6	0.000946
US National	4 wk ahead	Bin	percent	7.6	7.7	0.000985
US National	4 wk ahead	Bin	percent	7.7	7.8	0.00105
US National	4 wk ahead	Bin	percent	7.8	7.9	0.00114
US National	4 wk ahead	Bin	percent	7.9	8	0.001253
US National	4 wk ahead	Bin	percent	8	8.1	0.001387
US National	4 wk ahead	Bin	percent	8.1	8.2	0.001536
US National	4 wk ahead	Bin	percent	8.2	8.3	0.001694
US National	4 wk ahead	Bin	percent	8.3	8.4	0.001852
US National	4 wk ahead	Bin	percent	8.4	8.5	0.002002
US National	4 wk ahead	Bin	percent	8.5	8.6	0.002136
US National	4 wk ahead	Bin	percent	8.6	8.7	0.002244
US National	4 wk ahead	Bin	percent	8.7	8.8	0.0023209999999999997
US National	4 wk ahead	Bin	percent	8.8	8.9	0.002361
US National	4 wk ahead	Bin	percent	8.9	9	0.0023639999999999998
US National	4 wk ahead	Bin	percent	9	9.1	0.00233
US National	4 wk ahead	Bin	percent	9.1	9.2	0.0022619999999999997
US National	4 wk ahead	Bin	percent	9.2	9.3	0.002165
US National	4 wk ahead	Bin	percent	9.3	9.4	0.0020469999999999998
US National	4 wk ahead	Bin	percent	9.4	9.5	0.001914
US National	4 wk ahead	Bin	percent	9.5	9.6	0.001774
US National	4 wk ahead	Bin	percent	9.6	9.7	0.001633
US National	4 wk ahead	Bin	percent	9.7	9.8	0.001496
US National	4 wk ahead	Bin	percent	9.8	9.9	0.001367
US National	4 wk ahead	Bin	percent	9.9	10	0.0012469999999999998
US National	4 wk ahead	Bin	percent	10	10.1	0.0011359999999999999
US National	4 wk ahead	Bin	percent	10.1	10.2	0.001034
US National	4 wk ahead	Bin	percent	10.2	10.3	0.000939
US National	4 wk ahead	Bin	percent	10.3	10.4	0.0008489999999999999
US National	4 wk ahead	Bin	percent	10.4	10.5	0.000762
US National	4 wk ahead	Bin	percent	10.5	10.6	0.000678
US National	4 wk ahead	Bin	percent	10.6	10.7	0.000597
US National	4 wk ahead	Bin	percent	10.7	10.8	0.000518
US National	4 wk ahead	Bin	percent	10.8	10.9	0.000443
US National	4 wk ahead	Bin	percent	10.9	11	0.000372
US National	4 wk ahead	Bin	percent	11	11.1	0.000306
US National	4 wk ahead	Bin	percent	11.1	11.2	0.000248
US National	4 wk ahead	Bin	percent	11.2	11.3	0.000196
US National	4 wk ahead	Bin	percent	11.3	11.4	0.00015199999999999998
US National	4 wk ahead	Bin	percent	11.4	11.5	0.00011499999999999999
US National	4 wk ahead	Bin	percent	11.5	11.6	0.00008499999999999999
US National	4 wk ahead	Bin	percent	11.6	11.7	0.000062
US National	4 wk ahead	Bin	percent	11.7	11.8	0.000044
US National	4 wk ahead	Bin	percent	11.8	11.9	0.000029999999999999997
US National	4 wk ahead	Bin	percent	11.9	12	0.000019999999999999998
US National	4 wk ahead	Bin	percent	12	12.1	0.000014
US National	4 wk ahead	Bin	percent	12.1	12.2	9.e-6
US National	4 wk ahead	Bin	percent	12.2	12.3	4.9999999999999996e-6
US National	4 wk ahead	Bin	percent	12.3	12.4	3.e-6
US National	4 wk ahead	Bin	percent	12.4	12.5	2.e-6
US National	4 wk ahead	Bin	percent	12.5	12.6	1.e-6
US National	4 wk ahead	Bin	percent	12.6	12.7	1.e-6
US National	4 wk ahead	Bin	percent	12.7	12.8	0.
US National	4 wk ahead	Bin	percent	12.8	12.9	0.
US National	4 wk ahead	Bin	percent	12.9	13	0.
US National	4 wk ahead	Bin	percent	13	100	0.
