# Supplementary material for: Use of daily Internet search query data improves real-time projections of influenza epidemics
Source: J R Soc Interface. 2018 Oct 10;15(147):20180220. doi: 10.1098/rsif.2018.0220 (PMC6228485; doi:10.1098/rsif.2018.0220)
Supplement: Computer code and results [file rsif20180220supp3.gz › Code-and-results/mss-15-wikiWEEK/4-29_paramrep.txt]

{"LL"	{65.12115788750062	150.5852130124063	312.00151338049636	440.90692615878663}}
{"DD"	{3.0377607291924615	4.538367584871284	6.265023127700285	6.8371986664843325}}
{"R0max"	{1.8104884330919975	2.437487933854353	3.391724410316445	3.8944187309776055}}
{"R0min"	{0.8661620204392714	0.9928467117415168	1.1187827360513913	1.1772851786454945}}
{"Inf"	{690.4337263883837	1039.9978150877203	1458.4960693757173	1600.1539067915685}}
{"Sus"	{49867.973387393	54477.89694035022	65889.03789777857	80351.66453021592}}
{"R0(t)"	{1.2089005545264988	1.380707369208738	1.685632005188743	1.8014027770658032}}
{"Reff"	{0.7187633249369442	0.8131186472826237	1.0162478495396687	1.1784209515413573}}
