# Supplementary material for: Use of daily Internet search query data improves real-time projections of influenza epidemics
Source: J R Soc Interface. 2018 Oct 10;15(147):20180220. doi: 10.1098/rsif.2018.0220 (PMC6228485; doi:10.1098/rsif.2018.0220)
Supplement: Computer code and results [file rsif20180220supp3.gz › Code-and-results/mss-15-wikiWEEK/2014-EW50.csv]

Location	Target	Type	Unit	Bin_start_incl	Bin_end_notincl	Value
US National	1 wk ahead	Point	percent	NA	NA	2.6000000000000005
US National	1 wk ahead	Bin	percent	0	0.1	0.
US National	1 wk ahead	Bin	percent	0.1	0.2	0.
US National	1 wk ahead	Bin	percent	0.2	0.3	0.
US National	1 wk ahead	Bin	percent	0.3	0.4	0.
US National	1 wk ahead	Bin	percent	0.4	0.5	0.
US National	1 wk ahead	Bin	percent	0.5	0.6	0.
US National	1 wk ahead	Bin	percent	0.6	0.7	0.
US National	1 wk ahead	Bin	percent	0.7	0.8	0.
US National	1 wk ahead	Bin	percent	0.8	0.9	0.
US National	1 wk ahead	Bin	percent	0.9	1	4.e-6
US National	1 wk ahead	Bin	percent	1	1.1	0.000227
US National	1 wk ahead	Bin	percent	1.1	1.2	0.001913
US National	1 wk ahead	Bin	percent	1.2	1.3	0.002895
US National	1 wk ahead	Bin	percent	1.3	1.4	0.0008039999999999999
US National	1 wk ahead	Bin	percent	1.4	1.5	0.000039999999999999996
US National	1 wk ahead	Bin	percent	1.5	1.6	0.000092
US National	1 wk ahead	Bin	percent	1.6	1.7	0.001267
US National	1 wk ahead	Bin	percent	1.7	1.8	0.0035199999999999997
US National	1 wk ahead	Bin	percent	1.8	1.9	0.005343
US National	1 wk ahead	Bin	percent	1.9	2	0.009307
US National	1 wk ahead	Bin	percent	2	2.1	0.018113999999999998
US National	1 wk ahead	Bin	percent	2.1	2.2	0.032659
US National	1 wk ahead	Bin	percent	2.2	2.3	0.055403
US National	1 wk ahead	Bin	percent	2.3	2.4	0.08080799999999999
US National	1 wk ahead	Bin	percent	2.4	2.5	0.113454
US National	1 wk ahead	Bin	percent	2.5	2.6	0.15692899999999999
US National	1 wk ahead	Bin	percent	2.6	2.7	0.182025
US National	1 wk ahead	Bin	percent	2.7	2.8	0.143065
US National	1 wk ahead	Bin	percent	2.8	2.9	0.062559
US National	1 wk ahead	Bin	percent	2.9	3	0.028376
US National	1 wk ahead	Bin	percent	3	3.1	0.023851999999999998
US National	1 wk ahead	Bin	percent	3.1	3.2	0.020898999999999997
US National	1 wk ahead	Bin	percent	3.2	3.3	0.02072
US National	1 wk ahead	Bin	percent	3.3	3.4	0.012910999999999999
US National	1 wk ahead	Bin	percent	3.4	3.5	0.004510999999999999
US National	1 wk ahead	Bin	percent	3.5	3.6	0.000636
US National	1 wk ahead	Bin	percent	3.6	3.7	0.000022
US National	1 wk ahead	Bin	percent	3.7	3.8	0.000046
US National	1 wk ahead	Bin	percent	3.8	3.9	0.000888
US National	1 wk ahead	Bin	percent	3.9	4	0.0033339999999999997
US National	1 wk ahead	Bin	percent	4	4.1	0.0041719999999999995
US National	1 wk ahead	Bin	percent	4.1	4.2	0.002849
US National	1 wk ahead	Bin	percent	4.2	4.3	0.001565
US National	1 wk ahead	Bin	percent	4.3	4.4	0.003034
US National	1 wk ahead	Bin	percent	4.4	4.5	0.0016049999999999999
US National	1 wk ahead	Bin	percent	4.5	4.6	0.00015199999999999998
US National	1 wk ahead	Bin	percent	4.6	4.7	2.e-6
US National	1 wk ahead	Bin	percent	4.7	4.8	0.
US National	1 wk ahead	Bin	percent	4.8	4.9	0.
US National	1 wk ahead	Bin	percent	4.9	5	0.
US National	1 wk ahead	Bin	percent	5	5.1	0.
US National	1 wk ahead	Bin	percent	5.1	5.2	0.
US National	1 wk ahead	Bin	percent	5.2	5.3	0.
US National	1 wk ahead	Bin	percent	5.3	5.4	0.
US National	1 wk ahead	Bin	percent	5.4	5.5	0.
US National	1 wk ahead	Bin	percent	5.5	5.6	0.
US National	1 wk ahead	Bin	percent	5.6	5.7	0.
US National	1 wk ahead	Bin	percent	5.7	5.8	0.
US National	1 wk ahead	Bin	percent	5.8	5.9	0.
US National	1 wk ahead	Bin	percent	5.9	6	0.
US National	1 wk ahead	Bin	percent	6	6.1	0.
US National	1 wk ahead	Bin	percent	6.1	6.2	0.
US National	1 wk ahead	Bin	percent	6.2	6.3	0.
US National	1 wk ahead	Bin	percent	6.3	6.4	0.
US National	1 wk ahead	Bin	percent	6.4	6.5	0.
US National	1 wk ahead	Bin	percent	6.5	6.6	0.
US National	1 wk ahead	Bin	percent	6.6	6.7	0.
US National	1 wk ahead	Bin	percent	6.7	6.8	0.
US National	1 wk ahead	Bin	percent	6.8	6.9	0.
US National	1 wk ahead	Bin	percent	6.9	7	0.
US National	1 wk ahead	Bin	percent	7	7.1	0.
US National	1 wk ahead	Bin	percent	7.1	7.2	0.
US National	1 wk ahead	Bin	percent	7.2	7.3	0.
US National	1 wk ahead	Bin	percent	7.3	7.4	0.
US National	1 wk ahead	Bin	percent	7.4	7.5	0.
US National	1 wk ahead	Bin	percent	7.5	7.6	0.
US National	1 wk ahead	Bin	percent	7.6	7.7	0.
US National	1 wk ahead	Bin	percent	7.7	7.8	0.
US National	1 wk ahead	Bin	percent	7.8	7.9	0.
US National	1 wk ahead	Bin	percent	7.9	8	0.
US National	1 wk ahead	Bin	percent	8	8.1	0.
US National	1 wk ahead	Bin	percent	8.1	8.2	0.
US National	1 wk ahead	Bin	percent	8.2	8.3	0.
US National	1 wk ahead	Bin	percent	8.3	8.4	0.
US National	1 wk ahead	Bin	percent	8.4	8.5	0.
US National	1 wk ahead	Bin	percent	8.5	8.6	0.
US National	1 wk ahead	Bin	percent	8.6	8.7	0.
US National	1 wk ahead	Bin	percent	8.7	8.8	0.
US National	1 wk ahead	Bin	percent	8.8	8.9	0.
US National	1 wk ahead	Bin	percent	8.9	9	0.
US National	1 wk ahead	Bin	percent	9	9.1	0.
US National	1 wk ahead	Bin	percent	9.1	9.2	0.
US National	1 wk ahead	Bin	percent	9.2	9.3	0.
US National	1 wk ahead	Bin	percent	9.3	9.4	0.
US National	1 wk ahead	Bin	percent	9.4	9.5	0.
US National	1 wk ahead	Bin	percent	9.5	9.6	0.
US National	1 wk ahead	Bin	percent	9.6	9.7	0.
US National	1 wk ahead	Bin	percent	9.7	9.8	0.
US National	1 wk ahead	Bin	percent	9.8	9.9	0.
US National	1 wk ahead	Bin	percent	9.9	10	0.
US National	1 wk ahead	Bin	percent	10	10.1	0.
US National	1 wk ahead	Bin	percent	10.1	10.2	0.
US National	1 wk ahead	Bin	percent	10.2	10.3	0.
US National	1 wk ahead	Bin	percent	10.3	10.4	0.
US National	1 wk ahead	Bin	percent	10.4	10.5	0.
US National	1 wk ahead	Bin	percent	10.5	10.6	0.
US National	1 wk ahead	Bin	percent	10.6	10.7	0.
US National	1 wk ahead	Bin	percent	10.7	10.8	0.
US National	1 wk ahead	Bin	percent	10.8	10.9	0.
US National	1 wk ahead	Bin	percent	10.9	11	0.
US National	1 wk ahead	Bin	percent	11	11.1	0.
US National	1 wk ahead	Bin	percent	11.1	11.2	0.
US National	1 wk ahead	Bin	percent	11.2	11.3	0.
US National	1 wk ahead	Bin	percent	11.3	11.4	0.
US National	1 wk ahead	Bin	percent	11.4	11.5	0.
US National	1 wk ahead	Bin	percent	11.5	11.6	0.
US National	1 wk ahead	Bin	percent	11.6	11.7	0.
US National	1 wk ahead	Bin	percent	11.7	11.8	0.
US National	1 wk ahead	Bin	percent	11.8	11.9	0.
US National	1 wk ahead	Bin	percent	11.9	12	0.
US National	1 wk ahead	Bin	percent	12	12.1	0.
US National	1 wk ahead	Bin	percent	12.1	12.2	0.
US National	1 wk ahead	Bin	percent	12.2	12.3	0.
US National	1 wk ahead	Bin	percent	12.3	12.4	0.
US National	1 wk ahead	Bin	percent	12.4	12.5	0.
US National	1 wk ahead	Bin	percent	12.5	12.6	0.
US National	1 wk ahead	Bin	percent	12.6	12.7	0.
US National	1 wk ahead	Bin	percent	12.7	12.8	0.
US National	1 wk ahead	Bin	percent	12.8	12.9	0.
US National	1 wk ahead	Bin	percent	12.9	13	0.
US National	1 wk ahead	Bin	percent	13	100	0.
US National	2 wk ahead	Point	percent	NA	NA	3.1628000000000003
US National	2 wk ahead	Bin	percent	0	0.1	0.
US National	2 wk ahead	Bin	percent	0.1	0.2	0.
US National	2 wk ahead	Bin	percent	0.2	0.3	0.
US National	2 wk ahead	Bin	percent	0.3	0.4	0.
US National	2 wk ahead	Bin	percent	0.4	0.5	0.
US National	2 wk ahead	Bin	percent	0.5	0.6	0.
US National	2 wk ahead	Bin	percent	0.6	0.7	0.
US National	2 wk ahead	Bin	percent	0.7	0.8	0.
US National	2 wk ahead	Bin	percent	0.8	0.9	2.e-6
US National	2 wk ahead	Bin	percent	0.9	1	7.e-6
US National	2 wk ahead	Bin	percent	1	1.1	0.000024
US National	2 wk ahead	Bin	percent	1.1	1.2	0.00007
US National	2 wk ahead	Bin	percent	1.2	1.3	0.00018999999999999998
US National	2 wk ahead	Bin	percent	1.3	1.4	0.000464
US National	2 wk ahead	Bin	percent	1.4	1.5	0.001032
US National	2 wk ahead	Bin	percent	1.5	1.6	0.0021
US National	2 wk ahead	Bin	percent	1.6	1.7	0.003915
US National	2 wk ahead	Bin	percent	1.7	1.8	0.006709
US National	2 wk ahead	Bin	percent	1.8	1.9	0.010593
US National	2 wk ahead	Bin	percent	1.9	2	0.015463
US National	2 wk ahead	Bin	percent	2	2.1	0.020968
US National	2 wk ahead	Bin	percent	2.1	2.2	0.026584999999999998
US National	2 wk ahead	Bin	percent	2.2	2.3	0.031799
US National	2 wk ahead	Bin	percent	2.3	2.4	0.036271
US National	2 wk ahead	Bin	percent	2.4	2.5	0.039897999999999996
US National	2 wk ahead	Bin	percent	2.5	2.6	0.042741
US National	2 wk ahead	Bin	percent	2.6	2.7	0.044886999999999996
US National	2 wk ahead	Bin	percent	2.7	2.8	0.04636
US National	2 wk ahead	Bin	percent	2.8	2.9	0.047139
US National	2 wk ahead	Bin	percent	2.9	3	0.04723
US National	2 wk ahead	Bin	percent	3	3.1	0.046723
US National	2 wk ahead	Bin	percent	3.1	3.2	0.045762
US National	2 wk ahead	Bin	percent	3.2	3.3	0.044448
US National	2 wk ahead	Bin	percent	3.3	3.4	0.042747
US National	2 wk ahead	Bin	percent	3.4	3.5	0.040497
US National	2 wk ahead	Bin	percent	3.5	3.6	0.037538999999999996
US National	2 wk ahead	Bin	percent	3.6	3.7	0.033884
US National	2 wk ahead	Bin	percent	3.7	3.8	0.029782999999999997
US National	2 wk ahead	Bin	percent	3.8	3.9	0.02565
US National	2 wk ahead	Bin	percent	3.9	4	0.021908
US National	2 wk ahead	Bin	percent	4	4.1	0.018841
US National	2 wk ahead	Bin	percent	4.1	4.2	0.016554
US National	2 wk ahead	Bin	percent	4.2	4.3	0.014981
US National	2 wk ahead	Bin	percent	4.3	4.4	0.01393
US National	2 wk ahead	Bin	percent	4.4	4.5	0.013139999999999999
US National	2 wk ahead	Bin	percent	4.5	4.6	0.012365
US National	2 wk ahead	Bin	percent	4.6	4.7	0.011455
US National	2 wk ahead	Bin	percent	4.7	4.8	0.010399
US National	2 wk ahead	Bin	percent	4.8	4.9	0.009285999999999999
US National	2 wk ahead	Bin	percent	4.9	5	0.008231
US National	2 wk ahead	Bin	percent	5	5.1	0.007307999999999999
US National	2 wk ahead	Bin	percent	5.1	5.2	0.006528
US National	2 wk ahead	Bin	percent	5.2	5.3	0.005853
US National	2 wk ahead	Bin	percent	5.3	5.4	0.005233
US National	2 wk ahead	Bin	percent	5.4	5.5	0.00463
US National	2 wk ahead	Bin	percent	5.5	5.6	0.004033
US National	2 wk ahead	Bin	percent	5.6	5.7	0.0034509999999999996
US National	2 wk ahead	Bin	percent	5.7	5.8	0.0028899999999999998
US National	2 wk ahead	Bin	percent	5.8	5.9	0.00235
US National	2 wk ahead	Bin	percent	5.9	6	0.0018269999999999998
US National	2 wk ahead	Bin	percent	6	6.1	0.001333
US National	2 wk ahead	Bin	percent	6.1	6.2	0.000899
US National	2 wk ahead	Bin	percent	6.2	6.3	0.000557
US National	2 wk ahead	Bin	percent	6.3	6.4	0.00033
US National	2 wk ahead	Bin	percent	6.4	6.5	0.000225
US National	2 wk ahead	Bin	percent	6.5	6.6	0.00025
US National	2 wk ahead	Bin	percent	6.6	6.7	0.00042199999999999996
US National	2 wk ahead	Bin	percent	6.7	6.8	0.000758
US National	2 wk ahead	Bin	percent	6.8	6.9	0.0012519999999999999
US National	2 wk ahead	Bin	percent	6.9	7	0.0018399999999999998
US National	2 wk ahead	Bin	percent	7	7.1	0.0023929999999999997
US National	2 wk ahead	Bin	percent	7.1	7.2	0.002748
US National	2 wk ahead	Bin	percent	7.2	7.3	0.002787
US National	2 wk ahead	Bin	percent	7.3	7.4	0.002496
US National	2 wk ahead	Bin	percent	7.4	7.5	0.0019749999999999998
US National	2 wk ahead	Bin	percent	7.5	7.6	0.00138
US National	2 wk ahead	Bin	percent	7.6	7.7	0.000851
US National	2 wk ahead	Bin	percent	7.7	7.8	0.000464
US National	2 wk ahead	Bin	percent	7.8	7.9	0.000223
US National	2 wk ahead	Bin	percent	7.9	8	0.000096
US National	2 wk ahead	Bin	percent	8	8.1	0.000037999999999999995
US National	2 wk ahead	Bin	percent	8.1	8.2	0.000019999999999999998
US National	2 wk ahead	Bin	percent	8.2	8.3	0.000028
US National	2 wk ahead	Bin	percent	8.3	8.4	0.000064
US National	2 wk ahead	Bin	percent	8.4	8.5	0.000143
US National	2 wk ahead	Bin	percent	8.5	8.6	0.000285
US National	2 wk ahead	Bin	percent	8.6	8.7	0.000502
US National	2 wk ahead	Bin	percent	8.7	8.8	0.000783
US National	2 wk ahead	Bin	percent	8.8	8.9	0.001078
US National	2 wk ahead	Bin	percent	8.9	9	0.00131
US National	2 wk ahead	Bin	percent	9	9.1	0.001406
US National	2 wk ahead	Bin	percent	9.1	9.2	0.001333
US National	2 wk ahead	Bin	percent	9.2	9.3	0.001116
US National	2 wk ahead	Bin	percent	9.3	9.4	0.000825
US National	2 wk ahead	Bin	percent	9.4	9.5	0.000539
US National	2 wk ahead	Bin	percent	9.5	9.6	0.00031
US National	2 wk ahead	Bin	percent	9.6	9.7	0.000158
US National	2 wk ahead	Bin	percent	9.7	9.8	0.00007099999999999999
US National	2 wk ahead	Bin	percent	9.8	9.9	0.000028
US National	2 wk ahead	Bin	percent	9.9	10	9.999999999999999e-6
US National	2 wk ahead	Bin	percent	10	10.1	3.e-6
US National	2 wk ahead	Bin	percent	10.1	10.2	1.e-6
US National	2 wk ahead	Bin	percent	10.2	10.3	0.
US National	2 wk ahead	Bin	percent	10.3	10.4	0.
US National	2 wk ahead	Bin	percent	10.4	10.5	0.
US National	2 wk ahead	Bin	percent	10.5	10.6	0.
US National	2 wk ahead	Bin	percent	10.6	10.7	0.
US National	2 wk ahead	Bin	percent	10.7	10.8	0.
US National	2 wk ahead	Bin	percent	10.8	10.9	0.
US National	2 wk ahead	Bin	percent	10.9	11	0.
US National	2 wk ahead	Bin	percent	11	11.1	0.
US National	2 wk ahead	Bin	percent	11.1	11.2	0.
US National	2 wk ahead	Bin	percent	11.2	11.3	0.
US National	2 wk ahead	Bin	percent	11.3	11.4	0.
US National	2 wk ahead	Bin	percent	11.4	11.5	0.
US National	2 wk ahead	Bin	percent	11.5	11.6	0.
US National	2 wk ahead	Bin	percent	11.6	11.7	0.
US National	2 wk ahead	Bin	percent	11.7	11.8	0.
US National	2 wk ahead	Bin	percent	11.8	11.9	0.
US National	2 wk ahead	Bin	percent	11.9	12	0.
US National	2 wk ahead	Bin	percent	12	12.1	0.
US National	2 wk ahead	Bin	percent	12.1	12.2	0.
US National	2 wk ahead	Bin	percent	12.2	12.3	0.
US National	2 wk ahead	Bin	percent	12.3	12.4	0.
US National	2 wk ahead	Bin	percent	12.4	12.5	0.
US National	2 wk ahead	Bin	percent	12.5	12.6	0.
US National	2 wk ahead	Bin	percent	12.6	12.7	0.
US National	2 wk ahead	Bin	percent	12.7	12.8	0.
US National	2 wk ahead	Bin	percent	12.8	12.9	0.
US National	2 wk ahead	Bin	percent	12.9	13	0.
US National	2 wk ahead	Bin	percent	13	100	0.
US National	3 wk ahead	Point	percent	NA	NA	3.604
US National	3 wk ahead	Bin	percent	0	0.1	0.000242
US National	3 wk ahead	Bin	percent	0.1	0.2	0.000355
US National	3 wk ahead	Bin	percent	0.2	0.3	0.000512
US National	3 wk ahead	Bin	percent	0.3	0.4	0.0007239999999999999
US National	3 wk ahead	Bin	percent	0.4	0.5	0.001004
US National	3 wk ahead	Bin	percent	0.5	0.6	0.001367
US National	3 wk ahead	Bin	percent	0.6	0.7	0.001826
US National	3 wk ahead	Bin	percent	0.7	0.8	0.0023959999999999997
US National	3 wk ahead	Bin	percent	0.8	0.9	0.003087
US National	3 wk ahead	Bin	percent	0.9	1	0.003909
US National	3 wk ahead	Bin	percent	1	1.1	0.0048649999999999995
US National	3 wk ahead	Bin	percent	1.1	1.2	0.005953
US National	3 wk ahead	Bin	percent	1.2	1.3	0.007168
US National	3 wk ahead	Bin	percent	1.3	1.4	0.008496
US National	3 wk ahead	Bin	percent	1.4	1.5	0.009916999999999999
US National	3 wk ahead	Bin	percent	1.5	1.6	0.011408
US National	3 wk ahead	Bin	percent	1.6	1.7	0.01294
US National	3 wk ahead	Bin	percent	1.7	1.8	0.014483
US National	3 wk ahead	Bin	percent	1.8	1.9	0.016005
US National	3 wk ahead	Bin	percent	1.9	2	0.017477
US National	3 wk ahead	Bin	percent	2	2.1	0.018869999999999998
US National	3 wk ahead	Bin	percent	2.1	2.2	0.020161
US National	3 wk ahead	Bin	percent	2.2	2.3	0.021329
US National	3 wk ahead	Bin	percent	2.3	2.4	0.022358
US National	3 wk ahead	Bin	percent	2.4	2.5	0.023237999999999998
US National	3 wk ahead	Bin	percent	2.5	2.6	0.02396
US National	3 wk ahead	Bin	percent	2.6	2.7	0.024520999999999998
US National	3 wk ahead	Bin	percent	2.7	2.8	0.024919
US National	3 wk ahead	Bin	percent	2.8	2.9	0.025157
US National	3 wk ahead	Bin	percent	2.9	3	0.025237
US National	3 wk ahead	Bin	percent	3	3.1	0.025165999999999997
US National	3 wk ahead	Bin	percent	3.1	3.2	0.02495
US National	3 wk ahead	Bin	percent	3.2	3.3	0.024599
US National	3 wk ahead	Bin	percent	3.3	3.4	0.024124
US National	3 wk ahead	Bin	percent	3.4	3.5	0.023538999999999997
US National	3 wk ahead	Bin	percent	3.5	3.6	0.022858
US National	3 wk ahead	Bin	percent	3.6	3.7	0.022097
US National	3 wk ahead	Bin	percent	3.7	3.8	0.021275
US National	3 wk ahead	Bin	percent	3.8	3.9	0.020409
US National	3 wk ahead	Bin	percent	3.9	4	0.019518
US National	3 wk ahead	Bin	percent	4	4.1	0.018618
US National	3 wk ahead	Bin	percent	4.1	4.2	0.017724999999999998
US National	3 wk ahead	Bin	percent	4.2	4.3	0.016855
US National	3 wk ahead	Bin	percent	4.3	4.4	0.016017
US National	3 wk ahead	Bin	percent	4.4	4.5	0.015222
US National	3 wk ahead	Bin	percent	4.5	4.6	0.014475
US National	3 wk ahead	Bin	percent	4.6	4.7	0.013777999999999999
US National	3 wk ahead	Bin	percent	4.7	4.8	0.01313
US National	3 wk ahead	Bin	percent	4.8	4.9	0.012529
US National	3 wk ahead	Bin	percent	4.9	5	0.011968999999999999
US National	3 wk ahead	Bin	percent	5	5.1	0.011441999999999999
US National	3 wk ahead	Bin	percent	5.1	5.2	0.010943
US National	3 wk ahead	Bin	percent	5.2	5.3	0.010464
US National	3 wk ahead	Bin	percent	5.3	5.4	0.009999
US National	3 wk ahead	Bin	percent	5.4	5.5	0.009545
US National	3 wk ahead	Bin	percent	5.5	5.6	0.0091
US National	3 wk ahead	Bin	percent	5.6	5.7	0.008666
US National	3 wk ahead	Bin	percent	5.7	5.8	0.008244999999999999
US National	3 wk ahead	Bin	percent	5.8	5.9	0.007842
US National	3 wk ahead	Bin	percent	5.9	6	0.0074589999999999995
US National	3 wk ahead	Bin	percent	6	6.1	0.007102
US National	3 wk ahead	Bin	percent	6.1	6.2	0.0067729999999999995
US National	3 wk ahead	Bin	percent	6.2	6.3	0.006470999999999999
US National	3 wk ahead	Bin	percent	6.3	6.4	0.006195
US National	3 wk ahead	Bin	percent	6.4	6.5	0.005941
US National	3 wk ahead	Bin	percent	6.5	6.6	0.005702
US National	3 wk ahead	Bin	percent	6.6	6.7	0.0054719999999999994
US National	3 wk ahead	Bin	percent	6.7	6.8	0.005242
US National	3 wk ahead	Bin	percent	6.8	6.9	0.005005
US National	3 wk ahead	Bin	percent	6.9	7	0.004755
US National	3 wk ahead	Bin	percent	7	7.1	0.004488
US National	3 wk ahead	Bin	percent	7.1	7.2	0.004203
US National	3 wk ahead	Bin	percent	7.2	7.3	0.0039
US National	3 wk ahead	Bin	percent	7.3	7.4	0.003584
US National	3 wk ahead	Bin	percent	7.4	7.5	0.003261
US National	3 wk ahead	Bin	percent	7.5	7.6	0.00294
US National	3 wk ahead	Bin	percent	7.6	7.7	0.002629
US National	3 wk ahead	Bin	percent	7.7	7.8	0.002337
US National	3 wk ahead	Bin	percent	7.8	7.9	0.002072
US National	3 wk ahead	Bin	percent	7.9	8	0.0018399999999999998
US National	3 wk ahead	Bin	percent	8	8.1	0.001646
US National	3 wk ahead	Bin	percent	8.1	8.2	0.001493
US National	3 wk ahead	Bin	percent	8.2	8.3	0.0013809999999999998
US National	3 wk ahead	Bin	percent	8.3	8.4	0.001307
US National	3 wk ahead	Bin	percent	8.4	8.5	0.001267
US National	3 wk ahead	Bin	percent	8.5	8.6	0.001258
US National	3 wk ahead	Bin	percent	8.6	8.7	0.001274
US National	3 wk ahead	Bin	percent	8.7	8.8	0.001308
US National	3 wk ahead	Bin	percent	8.8	8.9	0.001356
US National	3 wk ahead	Bin	percent	8.9	9	0.001413
US National	3 wk ahead	Bin	percent	9	9.1	0.001475
US National	3 wk ahead	Bin	percent	9.1	9.2	0.0015379999999999999
US National	3 wk ahead	Bin	percent	9.2	9.3	0.0015999999999999999
US National	3 wk ahead	Bin	percent	9.3	9.4	0.0016589999999999999
US National	3 wk ahead	Bin	percent	9.4	9.5	0.001713
US National	3 wk ahead	Bin	percent	9.5	9.6	0.001762
US National	3 wk ahead	Bin	percent	9.6	9.7	0.001803
US National	3 wk ahead	Bin	percent	9.7	9.8	0.001836
US National	3 wk ahead	Bin	percent	9.8	9.9	0.001861
US National	3 wk ahead	Bin	percent	9.9	10	0.001874
US National	3 wk ahead	Bin	percent	10	10.1	0.0018759999999999998
US National	3 wk ahead	Bin	percent	10.1	10.2	0.001865
US National	3 wk ahead	Bin	percent	10.2	10.3	0.001839
US National	3 wk ahead	Bin	percent	10.3	10.4	0.001798
US National	3 wk ahead	Bin	percent	10.4	10.5	0.001741
US National	3 wk ahead	Bin	percent	10.5	10.6	0.0016669999999999999
US National	3 wk ahead	Bin	percent	10.6	10.7	0.0015789999999999999
US National	3 wk ahead	Bin	percent	10.7	10.8	0.0014759999999999999
US National	3 wk ahead	Bin	percent	10.8	10.9	0.001361
US National	3 wk ahead	Bin	percent	10.9	11	0.001238
US National	3 wk ahead	Bin	percent	11	11.1	0.001108
US National	3 wk ahead	Bin	percent	11.1	11.2	0.000977
US National	3 wk ahead	Bin	percent	11.2	11.3	0.000847
US National	3 wk ahead	Bin	percent	11.3	11.4	0.000721
US National	3 wk ahead	Bin	percent	11.4	11.5	0.0006039999999999999
US National	3 wk ahead	Bin	percent	11.5	11.6	0.000496
US National	3 wk ahead	Bin	percent	11.6	11.7	0.00039999999999999996
US National	3 wk ahead	Bin	percent	11.7	11.8	0.000317
US National	3 wk ahead	Bin	percent	11.8	11.9	0.00024599999999999996
US National	3 wk ahead	Bin	percent	11.9	12	0.000187
US National	3 wk ahead	Bin	percent	12	12.1	0.000139
US National	3 wk ahead	Bin	percent	12.1	12.2	0.000102
US National	3 wk ahead	Bin	percent	12.2	12.3	0.000073
US National	3 wk ahead	Bin	percent	12.3	12.4	0.000051
US National	3 wk ahead	Bin	percent	12.4	12.5	0.000035
US National	3 wk ahead	Bin	percent	12.5	12.6	0.000024
US National	3 wk ahead	Bin	percent	12.6	12.7	0.000014999999999999999
US National	3 wk ahead	Bin	percent	12.7	12.8	9.999999999999999e-6
US National	3 wk ahead	Bin	percent	12.8	12.9	6.e-6
US National	3 wk ahead	Bin	percent	12.9	13	4.e-6
US National	3 wk ahead	Bin	percent	13	100	0.030018999999999997
US National	4 wk ahead	Point	percent	NA	NA	4.0078000000000005
US National	4 wk ahead	Bin	percent	0	0.1	0.0017829999999999999
US National	4 wk ahead	Bin	percent	0.1	0.2	0.0021609999999999997
US National	4 wk ahead	Bin	percent	0.2	0.3	0.0025919999999999997
US National	4 wk ahead	Bin	percent	0.3	0.4	0.00308
US National	4 wk ahead	Bin	percent	0.4	0.5	0.0036249999999999998
US National	4 wk ahead	Bin	percent	0.5	0.6	0.004225
US National	4 wk ahead	Bin	percent	0.6	0.7	0.004879
US National	4 wk ahead	Bin	percent	0.7	0.8	0.005582999999999999
US National	4 wk ahead	Bin	percent	0.8	0.9	0.006332
US National	4 wk ahead	Bin	percent	0.9	1	0.0071189999999999995
US National	4 wk ahead	Bin	percent	1	1.1	0.007936
US National	4 wk ahead	Bin	percent	1.1	1.2	0.008773999999999999
US National	4 wk ahead	Bin	percent	1.2	1.3	0.009623
US National	4 wk ahead	Bin	percent	1.3	1.4	0.010473999999999999
US National	4 wk ahead	Bin	percent	1.4	1.5	0.011314999999999999
US National	4 wk ahead	Bin	percent	1.5	1.6	0.012137
US National	4 wk ahead	Bin	percent	1.6	1.7	0.012929999999999999
US National	4 wk ahead	Bin	percent	1.7	1.8	0.013685
US National	4 wk ahead	Bin	percent	1.8	1.9	0.014393
US National	4 wk ahead	Bin	percent	1.9	2	0.015049
US National	4 wk ahead	Bin	percent	2	2.1	0.015645
US National	4 wk ahead	Bin	percent	2.1	2.2	0.016177999999999998
US National	4 wk ahead	Bin	percent	2.2	2.3	0.016645
US National	4 wk ahead	Bin	percent	2.3	2.4	0.017043
US National	4 wk ahead	Bin	percent	2.4	2.5	0.017372
US National	4 wk ahead	Bin	percent	2.5	2.6	0.017631
US National	4 wk ahead	Bin	percent	2.6	2.7	0.017821
US National	4 wk ahead	Bin	percent	2.7	2.8	0.017943999999999998
US National	4 wk ahead	Bin	percent	2.8	2.9	0.018002999999999998
US National	4 wk ahead	Bin	percent	2.9	3	0.017998999999999998
US National	4 wk ahead	Bin	percent	3	3.1	0.017936
US National	4 wk ahead	Bin	percent	3.1	3.2	0.017817
US National	4 wk ahead	Bin	percent	3.2	3.3	0.017648
US National	4 wk ahead	Bin	percent	3.3	3.4	0.017431
US National	4 wk ahead	Bin	percent	3.4	3.5	0.017172
US National	4 wk ahead	Bin	percent	3.5	3.6	0.016874999999999998
US National	4 wk ahead	Bin	percent	3.6	3.7	0.016545999999999998
US National	4 wk ahead	Bin	percent	3.7	3.8	0.01619
US National	4 wk ahead	Bin	percent	3.8	3.9	0.015811
US National	4 wk ahead	Bin	percent	3.9	4	0.015415
US National	4 wk ahead	Bin	percent	4	4.1	0.015007
US National	4 wk ahead	Bin	percent	4.1	4.2	0.014591
US National	4 wk ahead	Bin	percent	4.2	4.3	0.014173
US National	4 wk ahead	Bin	percent	4.3	4.4	0.013757
US National	4 wk ahead	Bin	percent	4.4	4.5	0.013346
US National	4 wk ahead	Bin	percent	4.5	4.6	0.012943
US National	4 wk ahead	Bin	percent	4.6	4.7	0.012551999999999999
US National	4 wk ahead	Bin	percent	4.7	4.8	0.012173999999999999
US National	4 wk ahead	Bin	percent	4.8	4.9	0.01181
US National	4 wk ahead	Bin	percent	4.9	5	0.011460999999999999
US National	4 wk ahead	Bin	percent	5	5.1	0.011127999999999999
US National	4 wk ahead	Bin	percent	5.1	5.2	0.010808
US National	4 wk ahead	Bin	percent	5.2	5.3	0.010502
US National	4 wk ahead	Bin	percent	5.3	5.4	0.010206999999999999
US National	4 wk ahead	Bin	percent	5.4	5.5	0.009922
US National	4 wk ahead	Bin	percent	5.5	5.6	0.009642999999999999
US National	4 wk ahead	Bin	percent	5.6	5.7	0.00937
US National	4 wk ahead	Bin	percent	5.7	5.8	0.009098
US National	4 wk ahead	Bin	percent	5.8	5.9	0.008827
US National	4 wk ahead	Bin	percent	5.9	6	0.008553999999999999
US National	4 wk ahead	Bin	percent	6	6.1	0.008277999999999999
US National	4 wk ahead	Bin	percent	6.1	6.2	0.007998
US National	4 wk ahead	Bin	percent	6.2	6.3	0.007712999999999999
US National	4 wk ahead	Bin	percent	6.3	6.4	0.007424
US National	4 wk ahead	Bin	percent	6.4	6.5	0.007130999999999999
US National	4 wk ahead	Bin	percent	6.5	6.6	0.006836
US National	4 wk ahead	Bin	percent	6.6	6.7	0.00654
US National	4 wk ahead	Bin	percent	6.7	6.8	0.006247
US National	4 wk ahead	Bin	percent	6.8	6.9	0.005959
US National	4 wk ahead	Bin	percent	6.9	7	0.005679
US National	4 wk ahead	Bin	percent	7	7.1	0.00541
US National	4 wk ahead	Bin	percent	7.1	7.2	0.005154
US National	4 wk ahead	Bin	percent	7.2	7.3	0.004914
US National	4 wk ahead	Bin	percent	7.3	7.4	0.004693
US National	4 wk ahead	Bin	percent	7.4	7.5	0.004491
US National	4 wk ahead	Bin	percent	7.5	7.6	0.0043089999999999995
US National	4 wk ahead	Bin	percent	7.6	7.7	0.004149
US National	4 wk ahead	Bin	percent	7.7	7.8	0.0040089999999999995
US National	4 wk ahead	Bin	percent	7.8	7.9	0.003888
US National	4 wk ahead	Bin	percent	7.9	8	0.0037849999999999997
US National	4 wk ahead	Bin	percent	8	8.1	0.0036969999999999998
US National	4 wk ahead	Bin	percent	8.1	8.2	0.003622
US National	4 wk ahead	Bin	percent	8.2	8.3	0.003557
US National	4 wk ahead	Bin	percent	8.3	8.4	0.0034999999999999996
US National	4 wk ahead	Bin	percent	8.4	8.5	0.003446
US National	4 wk ahead	Bin	percent	8.5	8.6	0.003394
US National	4 wk ahead	Bin	percent	8.6	8.7	0.003341
US National	4 wk ahead	Bin	percent	8.7	8.8	0.0032849999999999997
US National	4 wk ahead	Bin	percent	8.8	8.9	0.0032229999999999997
US National	4 wk ahead	Bin	percent	8.9	9	0.003155
US National	4 wk ahead	Bin	percent	9	9.1	0.0030789999999999997
US National	4 wk ahead	Bin	percent	9.1	9.2	0.002995
US National	4 wk ahead	Bin	percent	9.2	9.3	0.002904
US National	4 wk ahead	Bin	percent	9.3	9.4	0.0028049999999999998
US National	4 wk ahead	Bin	percent	9.4	9.5	0.002699
US National	4 wk ahead	Bin	percent	9.5	9.6	0.002587
US National	4 wk ahead	Bin	percent	9.6	9.7	0.002472
US National	4 wk ahead	Bin	percent	9.7	9.8	0.0023539999999999998
US National	4 wk ahead	Bin	percent	9.8	9.9	0.002234
US National	4 wk ahead	Bin	percent	9.9	10	0.002116
US National	4 wk ahead	Bin	percent	10	10.1	0.002
US National	4 wk ahead	Bin	percent	10.1	10.2	0.001888
US National	4 wk ahead	Bin	percent	10.2	10.3	0.0017809999999999998
US National	4 wk ahead	Bin	percent	10.3	10.4	0.001682
US National	4 wk ahead	Bin	percent	10.4	10.5	0.0015919999999999999
US National	4 wk ahead	Bin	percent	10.5	10.6	0.0015099999999999998
US National	4 wk ahead	Bin	percent	10.6	10.7	0.001438
US National	4 wk ahead	Bin	percent	10.7	10.8	0.0013759999999999998
US National	4 wk ahead	Bin	percent	10.8	10.9	0.0013239999999999999
US National	4 wk ahead	Bin	percent	10.9	11	0.0012829999999999999
US National	4 wk ahead	Bin	percent	11	11.1	0.00125
US National	4 wk ahead	Bin	percent	11.1	11.2	0.0012259999999999999
US National	4 wk ahead	Bin	percent	11.2	11.3	0.00121
US National	4 wk ahead	Bin	percent	11.3	11.4	0.001201
US National	4 wk ahead	Bin	percent	11.4	11.5	0.001197
US National	4 wk ahead	Bin	percent	11.5	11.6	0.0011979999999999998
US National	4 wk ahead	Bin	percent	11.6	11.7	0.0012029999999999999
US National	4 wk ahead	Bin	percent	11.7	11.8	0.00121
US National	4 wk ahead	Bin	percent	11.8	11.9	0.001219
US National	4 wk ahead	Bin	percent	11.9	12	0.0012289999999999998
US National	4 wk ahead	Bin	percent	12	12.1	0.0012389999999999999
US National	4 wk ahead	Bin	percent	12.1	12.2	0.00125
US National	4 wk ahead	Bin	percent	12.2	12.3	0.0012599999999999998
US National	4 wk ahead	Bin	percent	12.3	12.4	0.001269
US National	4 wk ahead	Bin	percent	12.4	12.5	0.0012779999999999998
US National	4 wk ahead	Bin	percent	12.5	12.6	0.001286
US National	4 wk ahead	Bin	percent	12.6	12.7	0.001292
US National	4 wk ahead	Bin	percent	12.7	12.8	0.001298
US National	4 wk ahead	Bin	percent	12.8	12.9	0.001302
US National	4 wk ahead	Bin	percent	12.9	13	0.001304
US National	4 wk ahead	Bin	percent	13	100	0.055444
