# Supplementary material for: Use of daily Internet search query data improves real-time projections of influenza epidemics
Source: J R Soc Interface. 2018 Oct 10;15(147):20180220. doi: 10.1098/rsif.2018.0220 (PMC6228485; doi:10.1098/rsif.2018.0220)
Supplement: Computer code and results [file rsif20180220supp3.gz › Code-and-results/mss-15-wikiWEEK/2015-EW50.csv]

Location	Target	Type	Unit	Bin_start_incl	Bin_end_notincl	Value
US National	1 wk ahead	Point	percent	NA	NA	1.7
US National	1 wk ahead	Bin	percent	0	0,1	0.
US National	1 wk ahead	Bin	percent	0,1	0,2	0.000058
US National	1 wk ahead	Bin	percent	0,2	0,3	0.001068
US National	1 wk ahead	Bin	percent	0,3	0,4	0.002865
US National	1 wk ahead	Bin	percent	0,4	0,5	0.0026739999999999997
US National	1 wk ahead	Bin	percent	0,5	0,6	0.002564
US National	1 wk ahead	Bin	percent	0,6	0,7	0.0005769999999999999
US National	1 wk ahead	Bin	percent	0,7	0,8	0.000596
US National	1 wk ahead	Bin	percent	0,8	0,9	0.002652
US National	1 wk ahead	Bin	percent	0,9	1	0.003776
US National	1 wk ahead	Bin	percent	1	1,1	0.006868
US National	1 wk ahead	Bin	percent	1,1	1,2	0.012764999999999999
US National	1 wk ahead	Bin	percent	1,2	1,3	0.026906
US National	1 wk ahead	Bin	percent	1,3	1,4	0.048663
US National	1 wk ahead	Bin	percent	1,4	1,5	0.07782399999999999
US National	1 wk ahead	Bin	percent	1,5	1,6	0.108957
US National	1 wk ahead	Bin	percent	1,6	1,7	0.15739699999999998
US National	1 wk ahead	Bin	percent	1,7	1,8	0.18452
US National	1 wk ahead	Bin	percent	1,8	1,9	0.149917
US National	1 wk ahead	Bin	percent	1,9	2	0.070199
US National	1 wk ahead	Bin	percent	2	2,1	0.027712999999999998
US National	1 wk ahead	Bin	percent	2,1	2,2	0.025252
US National	1 wk ahead	Bin	percent	2,2	2,3	0.019511
US National	1 wk ahead	Bin	percent	2,3	2,4	0.018640999999999998
US National	1 wk ahead	Bin	percent	2,4	2,5	0.01274
US National	1 wk ahead	Bin	percent	2,5	2,6	0.0051519999999999995
US National	1 wk ahead	Bin	percent	2,6	2,7	0.002414
US National	1 wk ahead	Bin	percent	2,7	2,8	0.004128
US National	1 wk ahead	Bin	percent	2,8	2,9	0.00422
US National	1 wk ahead	Bin	percent	2,9	3	0.00377
US National	1 wk ahead	Bin	percent	3	3,1	0.003539
US National	1 wk ahead	Bin	percent	3,1	3,2	0.003593
US National	1 wk ahead	Bin	percent	3,2	3,3	0.002888
US National	1 wk ahead	Bin	percent	3,3	3,4	0.001126
US National	1 wk ahead	Bin	percent	3,4	3,5	0.002404
US National	1 wk ahead	Bin	percent	3,5	3,6	0.001854
US National	1 wk ahead	Bin	percent	3,6	3,7	0.000207
US National	1 wk ahead	Bin	percent	3,7	3,8	3.e-6
US National	1 wk ahead	Bin	percent	3,8	3,9	0.
US National	1 wk ahead	Bin	percent	3,9	4	0.
US National	1 wk ahead	Bin	percent	4	4,1	0.
US National	1 wk ahead	Bin	percent	4,1	4,2	0.
US National	1 wk ahead	Bin	percent	4,2	4,3	0.
US National	1 wk ahead	Bin	percent	4,3	4,4	0.
US National	1 wk ahead	Bin	percent	4,4	4,5	0.
US National	1 wk ahead	Bin	percent	4,5	4,6	0.
US National	1 wk ahead	Bin	percent	4,6	4,7	0.
US National	1 wk ahead	Bin	percent	4,7	4,8	0.
US National	1 wk ahead	Bin	percent	4,8	4,9	0.
US National	1 wk ahead	Bin	percent	4,9	5	0.
US National	1 wk ahead	Bin	percent	5	5,1	0.
US National	1 wk ahead	Bin	percent	5,1	5,2	0.
US National	1 wk ahead	Bin	percent	5,2	5,3	0.
US National	1 wk ahead	Bin	percent	5,3	5,4	0.
US National	1 wk ahead	Bin	percent	5,4	5,5	0.
US National	1 wk ahead	Bin	percent	5,5	5,6	0.
US National	1 wk ahead	Bin	percent	5,6	5,7	0.
US National	1 wk ahead	Bin	percent	5,7	5,8	0.
US National	1 wk ahead	Bin	percent	5,8	5,9	0.
US National	1 wk ahead	Bin	percent	5,9	6	0.
US National	1 wk ahead	Bin	percent	6	6,1	0.
US National	1 wk ahead	Bin	percent	6,1	6,2	0.
US National	1 wk ahead	Bin	percent	6,2	6,3	0.
US National	1 wk ahead	Bin	percent	6,3	6,4	0.
US National	1 wk ahead	Bin	percent	6,4	6,5	0.
US National	1 wk ahead	Bin	percent	6,5	6,6	0.
US National	1 wk ahead	Bin	percent	6,6	6,7	0.
US National	1 wk ahead	Bin	percent	6,7	6,8	0.
US National	1 wk ahead	Bin	percent	6,8	6,9	0.
US National	1 wk ahead	Bin	percent	6,9	7	0.
US National	1 wk ahead	Bin	percent	7	7,1	0.
US National	1 wk ahead	Bin	percent	7,1	7,2	0.
US National	1 wk ahead	Bin	percent	7,2	7,3	0.
US National	1 wk ahead	Bin	percent	7,3	7,4	0.
US National	1 wk ahead	Bin	percent	7,4	7,5	0.
US National	1 wk ahead	Bin	percent	7,5	7,6	0.
US National	1 wk ahead	Bin	percent	7,6	7,7	0.
US National	1 wk ahead	Bin	percent	7,7	7,8	0.
US National	1 wk ahead	Bin	percent	7,8	7,9	0.
US National	1 wk ahead	Bin	percent	7,9	8	0.
US National	1 wk ahead	Bin	percent	8	8,1	0.
US National	1 wk ahead	Bin	percent	8,1	8,2	0.
US National	1 wk ahead	Bin	percent	8,2	8,3	0.
US National	1 wk ahead	Bin	percent	8,3	8,4	0.
US National	1 wk ahead	Bin	percent	8,4	8,5	0.
US National	1 wk ahead	Bin	percent	8,5	8,6	0.
US National	1 wk ahead	Bin	percent	8,6	8,7	0.
US National	1 wk ahead	Bin	percent	8,7	8,8	0.
US National	1 wk ahead	Bin	percent	8,8	8,9	0.
US National	1 wk ahead	Bin	percent	8,9	9	0.
US National	1 wk ahead	Bin	percent	9	9,1	0.
US National	1 wk ahead	Bin	percent	9,1	9,2	0.
US National	1 wk ahead	Bin	percent	9,2	9,3	0.
US National	1 wk ahead	Bin	percent	9,3	9,4	0.
US National	1 wk ahead	Bin	percent	9,4	9,5	0.
US National	1 wk ahead	Bin	percent	9,5	9,6	0.
US National	1 wk ahead	Bin	percent	9,6	9,7	0.
US National	1 wk ahead	Bin	percent	9,7	9,8	0.
US National	1 wk ahead	Bin	percent	9,8	9,9	0.
US National	1 wk ahead	Bin	percent	9,9	10	0.
US National	1 wk ahead	Bin	percent	10	10,1	0.
US National	1 wk ahead	Bin	percent	10,1	10,2	0.
US National	1 wk ahead	Bin	percent	10,2	10,3	0.
US National	1 wk ahead	Bin	percent	10,3	10,4	0.
US National	1 wk ahead	Bin	percent	10,4	10,5	0.
US National	1 wk ahead	Bin	percent	10,5	10,6	0.
US National	1 wk ahead	Bin	percent	10,6	10,7	0.
US National	1 wk ahead	Bin	percent	10,7	10,8	0.
US National	1 wk ahead	Bin	percent	10,8	10,9	0.
US National	1 wk ahead	Bin	percent	10,9	11	0.
US National	1 wk ahead	Bin	percent	11	11,1	0.
US National	1 wk ahead	Bin	percent	11,1	11,2	0.
US National	1 wk ahead	Bin	percent	11,2	11,3	0.
US National	1 wk ahead	Bin	percent	11,3	11,4	0.
US National	1 wk ahead	Bin	percent	11,4	11,5	0.
US National	1 wk ahead	Bin	percent	11,5	11,6	0.
US National	1 wk ahead	Bin	percent	11,6	11,7	0.
US National	1 wk ahead	Bin	percent	11,7	11,8	0.
US National	1 wk ahead	Bin	percent	11,8	11,9	0.
US National	1 wk ahead	Bin	percent	11,9	12	0.
US National	1 wk ahead	Bin	percent	12	12,1	0.
US National	1 wk ahead	Bin	percent	12,1	12,2	0.
US National	1 wk ahead	Bin	percent	12,2	12,3	0.
US National	1 wk ahead	Bin	percent	12,3	12,4	0.
US National	1 wk ahead	Bin	percent	12,4	12,5	0.
US National	1 wk ahead	Bin	percent	12,5	12,6	0.
US National	1 wk ahead	Bin	percent	12,6	12,7	0.
US National	1 wk ahead	Bin	percent	12,7	12,8	0.
US National	1 wk ahead	Bin	percent	12,8	12,9	0.
US National	1 wk ahead	Bin	percent	12,9	13	0.
US National	1 wk ahead	Bin	percent	13	100	0.
US National	2 wk ahead	Point	percent	NA	NA	2.2402
US National	2 wk ahead	Bin	percent	0	0,1	0.
US National	2 wk ahead	Bin	percent	0,1	0,2	0.
US National	2 wk ahead	Bin	percent	0,2	0,3	0.
US National	2 wk ahead	Bin	percent	0,3	0,4	2.e-6
US National	2 wk ahead	Bin	percent	0,4	0,5	0.000011
US National	2 wk ahead	Bin	percent	0,5	0,6	0.000048
US National	2 wk ahead	Bin	percent	0,6	0,7	0.000173
US National	2 wk ahead	Bin	percent	0,7	0,8	0.0005329999999999999
US National	2 wk ahead	Bin	percent	0,8	0,9	0.001405
US National	2 wk ahead	Bin	percent	0,9	1	0.003196
US National	2 wk ahead	Bin	percent	1	1,1	0.0063419999999999995
US National	2 wk ahead	Bin	percent	1,1	1,2	0.01113
US National	2 wk ahead	Bin	percent	1,2	1,3	0.017575
US National	2 wk ahead	Bin	percent	1,3	1,4	0.025446
US National	2 wk ahead	Bin	percent	1,4	1,5	0.034336
US National	2 wk ahead	Bin	percent	1,5	1,6	0.043526999999999996
US National	2 wk ahead	Bin	percent	1,6	1,7	0.051767
US National	2 wk ahead	Bin	percent	1,7	1,8	0.057447
US National	2 wk ahead	Bin	percent	1,8	1,9	0.059463999999999996
US National	2 wk ahead	Bin	percent	1,9	2	0.058150999999999994
US National	2 wk ahead	Bin	percent	2	2,1	0.055299
US National	2 wk ahead	Bin	percent	2,1	2,2	0.053056
US National	2 wk ahead	Bin	percent	2,2	2,3	0.052532999999999996
US National	2 wk ahead	Bin	percent	2,3	2,4	0.05312
US National	2 wk ahead	Bin	percent	2,4	2,5	0.052927999999999996
US National	2 wk ahead	Bin	percent	2,5	2,6	0.050092
US National	2 wk ahead	Bin	percent	2,6	2,7	0.044205
US National	2 wk ahead	Bin	percent	2,7	2,8	0.036788
US National	2 wk ahead	Bin	percent	2,8	2,9	0.030251999999999998
US National	2 wk ahead	Bin	percent	2,9	3	0.026102
US National	2 wk ahead	Bin	percent	3	3,1	0.023986
US National	2 wk ahead	Bin	percent	3,1	3,2	0.022354
US National	2 wk ahead	Bin	percent	3,2	3,3	0.019939
US National	2 wk ahead	Bin	percent	3,3	3,4	0.016645999999999998
US National	2 wk ahead	Bin	percent	3,4	3,5	0.01324
US National	2 wk ahead	Bin	percent	3,5	3,6	0.010475
US National	2 wk ahead	Bin	percent	3,6	3,7	0.008576
US National	2 wk ahead	Bin	percent	3,7	3,8	0.007353999999999999
US National	2 wk ahead	Bin	percent	3,8	3,9	0.0065309999999999995
US National	2 wk ahead	Bin	percent	3,9	4	0.005921999999999999
US National	2 wk ahead	Bin	percent	4	4,1	0.005423
US National	2 wk ahead	Bin	percent	4,1	4,2	0.004981
US National	2 wk ahead	Bin	percent	4,2	4,3	0.00456
US National	2 wk ahead	Bin	percent	4,3	4,4	0.004114
US National	2 wk ahead	Bin	percent	4,4	4,5	0.0035849999999999996
US National	2 wk ahead	Bin	percent	4,5	4,6	0.0029649999999999998
US National	2 wk ahead	Bin	percent	4,6	4,7	0.002351
US National	2 wk ahead	Bin	percent	4,7	4,8	0.0019099999999999998
US National	2 wk ahead	Bin	percent	4,8	4,9	0.0017499999999999998
US National	2 wk ahead	Bin	percent	4,9	5	0.0018039999999999998
US National	2 wk ahead	Bin	percent	5	5,1	0.001857
US National	2 wk ahead	Bin	percent	5,1	5,2	0.001713
US National	2 wk ahead	Bin	percent	5,2	5,3	0.001346
US National	2 wk ahead	Bin	percent	5,3	5,4	0.000882
US National	2 wk ahead	Bin	percent	5,4	5,5	0.00047799999999999996
US National	2 wk ahead	Bin	percent	5,5	5,6	0.000215
US National	2 wk ahead	Bin	percent	5,6	5,7	0.000079
US National	2 wk ahead	Bin	percent	5,7	5,8	0.000024
US National	2 wk ahead	Bin	percent	5,8	5,9	6.e-6
US National	2 wk ahead	Bin	percent	5,9	6	1.e-6
US National	2 wk ahead	Bin	percent	6	6,1	0.
US National	2 wk ahead	Bin	percent	6,1	6,2	0.
US National	2 wk ahead	Bin	percent	6,2	6,3	0.
US National	2 wk ahead	Bin	percent	6,3	6,4	0.
US National	2 wk ahead	Bin	percent	6,4	6,5	0.
US National	2 wk ahead	Bin	percent	6,5	6,6	0.
US National	2 wk ahead	Bin	percent	6,6	6,7	0.
US National	2 wk ahead	Bin	percent	6,7	6,8	0.
US National	2 wk ahead	Bin	percent	6,8	6,9	0.
US National	2 wk ahead	Bin	percent	6,9	7	0.
US National	2 wk ahead	Bin	percent	7	7,1	0.
US National	2 wk ahead	Bin	percent	7,1	7,2	0.
US National	2 wk ahead	Bin	percent	7,2	7,3	0.
US National	2 wk ahead	Bin	percent	7,3	7,4	0.
US National	2 wk ahead	Bin	percent	7,4	7,5	0.
US National	2 wk ahead	Bin	percent	7,5	7,6	0.
US National	2 wk ahead	Bin	percent	7,6	7,7	0.
US National	2 wk ahead	Bin	percent	7,7	7,8	0.
US National	2 wk ahead	Bin	percent	7,8	7,9	0.
US National	2 wk ahead	Bin	percent	7,9	8	0.
US National	2 wk ahead	Bin	percent	8	8,1	0.
US National	2 wk ahead	Bin	percent	8,1	8,2	0.
US National	2 wk ahead	Bin	percent	8,2	8,3	0.
US National	2 wk ahead	Bin	percent	8,3	8,4	0.
US National	2 wk ahead	Bin	percent	8,4	8,5	0.
US National	2 wk ahead	Bin	percent	8,5	8,6	0.
US National	2 wk ahead	Bin	percent	8,6	8,7	0.
US National	2 wk ahead	Bin	percent	8,7	8,8	0.
US National	2 wk ahead	Bin	percent	8,8	8,9	0.
US National	2 wk ahead	Bin	percent	8,9	9	0.
US National	2 wk ahead	Bin	percent	9	9,1	0.
US National	2 wk ahead	Bin	percent	9,1	9,2	0.
US National	2 wk ahead	Bin	percent	9,2	9,3	0.
US National	2 wk ahead	Bin	percent	9,3	9,4	0.
US National	2 wk ahead	Bin	percent	9,4	9,5	0.
US National	2 wk ahead	Bin	percent	9,5	9,6	0.
US National	2 wk ahead	Bin	percent	9,6	9,7	0.
US National	2 wk ahead	Bin	percent	9,7	9,8	0.
US National	2 wk ahead	Bin	percent	9,8	9,9	0.
US National	2 wk ahead	Bin	percent	9,9	10	0.
US National	2 wk ahead	Bin	percent	10	10,1	0.
US National	2 wk ahead	Bin	percent	10,1	10,2	0.
US National	2 wk ahead	Bin	percent	10,2	10,3	0.
US National	2 wk ahead	Bin	percent	10,3	10,4	0.
US National	2 wk ahead	Bin	percent	10,4	10,5	0.
US National	2 wk ahead	Bin	percent	10,5	10,6	0.
US National	2 wk ahead	Bin	percent	10,6	10,7	0.
US National	2 wk ahead	Bin	percent	10,7	10,8	0.
US National	2 wk ahead	Bin	percent	10,8	10,9	0.
US National	2 wk ahead	Bin	percent	10,9	11	0.
US National	2 wk ahead	Bin	percent	11	11,1	0.
US National	2 wk ahead	Bin	percent	11,1	11,2	0.
US National	2 wk ahead	Bin	percent	11,2	11,3	0.
US National	2 wk ahead	Bin	percent	11,3	11,4	0.
US National	2 wk ahead	Bin	percent	11,4	11,5	0.
US National	2 wk ahead	Bin	percent	11,5	11,6	0.
US National	2 wk ahead	Bin	percent	11,6	11,7	0.
US National	2 wk ahead	Bin	percent	11,7	11,8	0.
US National	2 wk ahead	Bin	percent	11,8	11,9	0.
US National	2 wk ahead	Bin	percent	11,9	12	0.
US National	2 wk ahead	Bin	percent	12	12,1	0.
US National	2 wk ahead	Bin	percent	12,1	12,2	0.
US National	2 wk ahead	Bin	percent	12,2	12,3	0.
US National	2 wk ahead	Bin	percent	12,3	12,4	0.
US National	2 wk ahead	Bin	percent	12,4	12,5	0.
US National	2 wk ahead	Bin	percent	12,5	12,6	0.
US National	2 wk ahead	Bin	percent	12,6	12,7	0.
US National	2 wk ahead	Bin	percent	12,7	12,8	0.
US National	2 wk ahead	Bin	percent	12,8	12,9	0.
US National	2 wk ahead	Bin	percent	12,9	13	0.
US National	2 wk ahead	Bin	percent	13	100	0.
US National	3 wk ahead	Point	percent	NA	NA	2.7554000000000003
US National	3 wk ahead	Bin	percent	0	0,1	0.001037
US National	3 wk ahead	Bin	percent	0,1	0,2	0.001539
US National	3 wk ahead	Bin	percent	0,2	0,3	0.002217
US National	3 wk ahead	Bin	percent	0,3	0,4	0.003106
US National	3 wk ahead	Bin	percent	0,4	0,5	0.004232
US National	3 wk ahead	Bin	percent	0,5	0,6	0.005614999999999999
US National	3 wk ahead	Bin	percent	0,6	0,7	0.007258
US National	3 wk ahead	Bin	percent	0,7	0,8	0.009151
US National	3 wk ahead	Bin	percent	0,8	0,9	0.011264
US National	3 wk ahead	Bin	percent	0,9	1	0.013548999999999999
US National	3 wk ahead	Bin	percent	1	1,1	0.015941
US National	3 wk ahead	Bin	percent	1,1	1,2	0.018359999999999998
US National	3 wk ahead	Bin	percent	1,2	1,3	0.020718
US National	3 wk ahead	Bin	percent	1,3	1,4	0.022924
US National	3 wk ahead	Bin	percent	1,4	1,5	0.024888
US National	3 wk ahead	Bin	percent	1,5	1,6	0.026534
US National	3 wk ahead	Bin	percent	1,6	1,7	0.027801
US National	3 wk ahead	Bin	percent	1,7	1,8	0.028651
US National	3 wk ahead	Bin	percent	1,8	1,9	0.029074
US National	3 wk ahead	Bin	percent	1,9	2	0.029088
US National	3 wk ahead	Bin	percent	2	2,1	0.028741
US National	3 wk ahead	Bin	percent	2,1	2,2	0.028103
US National	3 wk ahead	Bin	percent	2,2	2,3	0.027264999999999998
US National	3 wk ahead	Bin	percent	2,3	2,4	0.026324
US National	3 wk ahead	Bin	percent	2,4	2,5	0.025377999999999998
US National	3 wk ahead	Bin	percent	2,5	2,6	0.024510999999999998
US National	3 wk ahead	Bin	percent	2,6	2,7	0.023785
US National	3 wk ahead	Bin	percent	2,7	2,8	0.02323
US National	3 wk ahead	Bin	percent	2,8	2,9	0.022841999999999998
US National	3 wk ahead	Bin	percent	2,9	3	0.022586
US National	3 wk ahead	Bin	percent	3	3,1	0.022397
US National	3 wk ahead	Bin	percent	3,1	3,2	0.022199
US National	3 wk ahead	Bin	percent	3,2	3,3	0.021908999999999998
US National	3 wk ahead	Bin	percent	3,3	3,4	0.021459
US National	3 wk ahead	Bin	percent	3,4	3,5	0.020801
US National	3 wk ahead	Bin	percent	3,5	3,6	0.019919
US National	3 wk ahead	Bin	percent	3,6	3,7	0.018824999999999998
US National	3 wk ahead	Bin	percent	3,7	3,8	0.017558
US National	3 wk ahead	Bin	percent	3,8	3,9	0.016181
US National	3 wk ahead	Bin	percent	3,9	4	0.014763
US National	3 wk ahead	Bin	percent	4	4,1	0.013378999999999999
US National	3 wk ahead	Bin	percent	4,1	4,2	0.012092
US National	3 wk ahead	Bin	percent	4,2	4,3	0.010955999999999999
US National	3 wk ahead	Bin	percent	4,3	4,4	0.010003999999999999
US National	3 wk ahead	Bin	percent	4,4	4,5	0.009250999999999999
US National	3 wk ahead	Bin	percent	4,5	4,6	0.008692
US National	3 wk ahead	Bin	percent	4,6	4,7	0.008306
US National	3 wk ahead	Bin	percent	4,7	4,8	0.00806
US National	3 wk ahead	Bin	percent	4,8	4,9	0.007911
US National	3 wk ahead	Bin	percent	4,9	5	0.007814
US National	3 wk ahead	Bin	percent	5	5,1	0.007724
US National	3 wk ahead	Bin	percent	5,1	5,2	0.0076029999999999995
US National	3 wk ahead	Bin	percent	5,2	5,3	0.007423
US National	3 wk ahead	Bin	percent	5,3	5,4	0.007168
US National	3 wk ahead	Bin	percent	5,4	5,5	0.006830999999999999
US National	3 wk ahead	Bin	percent	5,5	5,6	0.006417
US National	3 wk ahead	Bin	percent	5,6	5,7	0.005938
US National	3 wk ahead	Bin	percent	5,7	5,8	0.00541
US National	3 wk ahead	Bin	percent	5,8	5,9	0.0048519999999999995
US National	3 wk ahead	Bin	percent	5,9	6	0.00428
US National	3 wk ahead	Bin	percent	6	6,1	0.003711
US National	3 wk ahead	Bin	percent	6,1	6,2	0.003162
US National	3 wk ahead	Bin	percent	6,2	6,3	0.002646
US National	3 wk ahead	Bin	percent	6,3	6,4	0.0021739999999999997
US National	3 wk ahead	Bin	percent	6,4	6,5	0.001759
US National	3 wk ahead	Bin	percent	6,5	6,6	0.001408
US National	3 wk ahead	Bin	percent	6,6	6,7	0.00113
US National	3 wk ahead	Bin	percent	6,7	6,8	0.000931
US National	3 wk ahead	Bin	percent	6,8	6,9	0.000812
US National	3 wk ahead	Bin	percent	6,9	7	0.000776
US National	3 wk ahead	Bin	percent	7	7,1	0.00082
US National	3 wk ahead	Bin	percent	7,1	7,2	0.00094
US National	3 wk ahead	Bin	percent	7,2	7,3	0.0011279999999999999
US National	3 wk ahead	Bin	percent	7,3	7,4	0.00137
US National	3 wk ahead	Bin	percent	7,4	7,5	0.00165
US National	3 wk ahead	Bin	percent	7,5	7,6	0.0019479999999999999
US National	3 wk ahead	Bin	percent	7,6	7,7	0.0022429999999999998
US National	3 wk ahead	Bin	percent	7,7	7,8	0.0025109999999999998
US National	3 wk ahead	Bin	percent	7,8	7,9	0.002732
US National	3 wk ahead	Bin	percent	7,9	8	0.002891
US National	3 wk ahead	Bin	percent	8	8,1	0.00298
US National	3 wk ahead	Bin	percent	8,1	8,2	0.002995
US National	3 wk ahead	Bin	percent	8,2	8,3	0.002941
US National	3 wk ahead	Bin	percent	8,3	8,4	0.002829
US National	3 wk ahead	Bin	percent	8,4	8,5	0.00267
US National	3 wk ahead	Bin	percent	8,5	8,6	0.002479
US National	3 wk ahead	Bin	percent	8,6	8,7	0.002268
US National	3 wk ahead	Bin	percent	8,7	8,8	0.002048
US National	3 wk ahead	Bin	percent	8,8	8,9	0.001825
US National	3 wk ahead	Bin	percent	8,9	9	0.001607
US National	3 wk ahead	Bin	percent	9	9,1	0.001397
US National	3 wk ahead	Bin	percent	9,1	9,2	0.001199
US National	3 wk ahead	Bin	percent	9,2	9,3	0.001018
US National	3 wk ahead	Bin	percent	9,3	9,4	0.000859
US National	3 wk ahead	Bin	percent	9,4	9,5	0.0007239999999999999
US National	3 wk ahead	Bin	percent	9,5	9,6	0.000619
US National	3 wk ahead	Bin	percent	9,6	9,7	0.000547
US National	3 wk ahead	Bin	percent	9,7	9,8	0.000508
US National	3 wk ahead	Bin	percent	9,8	9,9	0.000502
US National	3 wk ahead	Bin	percent	9,9	10	0.0005239999999999999
US National	3 wk ahead	Bin	percent	10	10,1	0.000569
US National	3 wk ahead	Bin	percent	10,1	10,2	0.000628
US National	3 wk ahead	Bin	percent	10,2	10,3	0.000692
US National	3 wk ahead	Bin	percent	10,3	10,4	0.000753
US National	3 wk ahead	Bin	percent	10,4	10,5	0.0008039999999999999
US National	3 wk ahead	Bin	percent	10,5	10,6	0.000839
US National	3 wk ahead	Bin	percent	10,6	10,7	0.000859
US National	3 wk ahead	Bin	percent	10,7	10,8	0.000864
US National	3 wk ahead	Bin	percent	10,8	10,9	0.000859
US National	3 wk ahead	Bin	percent	10,9	11	0.000851
US National	3 wk ahead	Bin	percent	11	11,1	0.000843
US National	3 wk ahead	Bin	percent	11,1	11,2	0.000841
US National	3 wk ahead	Bin	percent	11,2	11,3	0.0008449999999999999
US National	3 wk ahead	Bin	percent	11,3	11,4	0.0008529999999999999
US National	3 wk ahead	Bin	percent	11,4	11,5	0.00086
US National	3 wk ahead	Bin	percent	11,5	11,6	0.0008619999999999999
US National	3 wk ahead	Bin	percent	11,6	11,7	0.000851
US National	3 wk ahead	Bin	percent	11,7	11,8	0.000823
US National	3 wk ahead	Bin	percent	11,8	11,9	0.000776
US National	3 wk ahead	Bin	percent	11,9	12	0.0007109999999999999
US National	3 wk ahead	Bin	percent	12	12,1	0.0006309999999999999
US National	3 wk ahead	Bin	percent	12,1	12,2	0.000542
US National	3 wk ahead	Bin	percent	12,2	12,3	0.00045
US National	3 wk ahead	Bin	percent	12,3	12,4	0.000361
US National	3 wk ahead	Bin	percent	12,4	12,5	0.000279
US National	3 wk ahead	Bin	percent	12,5	12,6	0.000208
US National	3 wk ahead	Bin	percent	12,6	12,7	0.000149
US National	3 wk ahead	Bin	percent	12,7	12,8	0.000104
US National	3 wk ahead	Bin	percent	12,8	12,9	0.000069
US National	3 wk ahead	Bin	percent	12,9	13	0.000044999999999999996
US National	3 wk ahead	Bin	percent	13	100	0.000065
US National	4 wk ahead	Point	percent	NA	NA	3.3414
US National	4 wk ahead	Bin	percent	0	0,1	0.0047339999999999995
US National	4 wk ahead	Bin	percent	0,1	0,2	0.005522
US National	4 wk ahead	Bin	percent	0,2	0,3	0.006376
US National	4 wk ahead	Bin	percent	0,3	0,4	0.007291
US National	4 wk ahead	Bin	percent	0,4	0,5	0.008256
US National	4 wk ahead	Bin	percent	0,5	0,6	0.009259
US National	4 wk ahead	Bin	percent	0,6	0,7	0.010288
US National	4 wk ahead	Bin	percent	0,7	0,8	0.011325
US National	4 wk ahead	Bin	percent	0,8	0,9	0.012355999999999999
US National	4 wk ahead	Bin	percent	0,9	1	0.013361999999999999
US National	4 wk ahead	Bin	percent	1	1,1	0.014327
US National	4 wk ahead	Bin	percent	1,1	1,2	0.015234
US National	4 wk ahead	Bin	percent	1,2	1,3	0.01607
US National	4 wk ahead	Bin	percent	1,3	1,4	0.016819999999999998
US National	4 wk ahead	Bin	percent	1,4	1,5	0.017474999999999997
US National	4 wk ahead	Bin	percent	1,5	1,6	0.018026999999999998
US National	4 wk ahead	Bin	percent	1,6	1,7	0.018470999999999998
US National	4 wk ahead	Bin	percent	1,7	1,8	0.018807
US National	4 wk ahead	Bin	percent	1,8	1,9	0.019035
US National	4 wk ahead	Bin	percent	1,9	2	0.01916
US National	4 wk ahead	Bin	percent	2	2,1	0.019188999999999998
US National	4 wk ahead	Bin	percent	2,1	2,2	0.019132
US National	4 wk ahead	Bin	percent	2,2	2,3	0.018997999999999998
US National	4 wk ahead	Bin	percent	2,3	2,4	0.018799
US National	4 wk ahead	Bin	percent	2,4	2,5	0.018548
US National	4 wk ahead	Bin	percent	2,5	2,6	0.018255999999999998
US National	4 wk ahead	Bin	percent	2,6	2,7	0.017935
US National	4 wk ahead	Bin	percent	2,7	2,8	0.017596999999999998
US National	4 wk ahead	Bin	percent	2,8	2,9	0.017249999999999998
US National	4 wk ahead	Bin	percent	2,9	3	0.016902
US National	4 wk ahead	Bin	percent	3	3,1	0.016559
US National	4 wk ahead	Bin	percent	3,1	3,2	0.016227
US National	4 wk ahead	Bin	percent	3,2	3,3	0.015907
US National	4 wk ahead	Bin	percent	3,3	3,4	0.0156
US National	4 wk ahead	Bin	percent	3,4	3,5	0.015307
US National	4 wk ahead	Bin	percent	3,5	3,6	0.015024
US National	4 wk ahead	Bin	percent	3,6	3,7	0.014749
US National	4 wk ahead	Bin	percent	3,7	3,8	0.014478
US National	4 wk ahead	Bin	percent	3,8	3,9	0.014207
US National	4 wk ahead	Bin	percent	3,9	4	0.01393
US National	4 wk ahead	Bin	percent	4	4,1	0.013642999999999999
US National	4 wk ahead	Bin	percent	4,1	4,2	0.013342
US National	4 wk ahead	Bin	percent	4,2	4,3	0.013023999999999999
US National	4 wk ahead	Bin	percent	4,3	4,4	0.012686
US National	4 wk ahead	Bin	percent	4,4	4,5	0.012326
US National	4 wk ahead	Bin	percent	4,5	4,6	0.011944
US National	4 wk ahead	Bin	percent	4,6	4,7	0.01154
US National	4 wk ahead	Bin	percent	4,7	4,8	0.011116
US National	4 wk ahead	Bin	percent	4,8	4,9	0.010674999999999999
US National	4 wk ahead	Bin	percent	4,9	5	0.010221
US National	4 wk ahead	Bin	percent	5	5,1	0.009757
US National	4 wk ahead	Bin	percent	5,1	5,2	0.009289
US National	4 wk ahead	Bin	percent	5,2	5,3	0.008822
US National	4 wk ahead	Bin	percent	5,3	5,4	0.008362
US National	4 wk ahead	Bin	percent	5,4	5,5	0.007914
US National	4 wk ahead	Bin	percent	5,5	5,6	0.007483
US National	4 wk ahead	Bin	percent	5,6	5,7	0.0070739999999999996
US National	4 wk ahead	Bin	percent	5,7	5,8	0.006691
US National	4 wk ahead	Bin	percent	5,8	5,9	0.006337
US National	4 wk ahead	Bin	percent	5,9	6	0.006016
US National	4 wk ahead	Bin	percent	6	6,1	0.005728
US National	4 wk ahead	Bin	percent	6,1	6,2	0.005474
US National	4 wk ahead	Bin	percent	6,2	6,3	0.005254
US National	4 wk ahead	Bin	percent	6,3	6,4	0.005066
US National	4 wk ahead	Bin	percent	6,4	6,5	0.004909
US National	4 wk ahead	Bin	percent	6,5	6,6	0.004778
US National	4 wk ahead	Bin	percent	6,6	6,7	0.004671
US National	4 wk ahead	Bin	percent	6,7	6,8	0.004582
US National	4 wk ahead	Bin	percent	6,8	6,9	0.004508
US National	4 wk ahead	Bin	percent	6,9	7	0.004444
US National	4 wk ahead	Bin	percent	7	7,1	0.004385
US National	4 wk ahead	Bin	percent	7,1	7,2	0.004327999999999999
US National	4 wk ahead	Bin	percent	7,2	7,3	0.004267
US National	4 wk ahead	Bin	percent	7,3	7,4	0.004201
US National	4 wk ahead	Bin	percent	7,4	7,5	0.0041259999999999995
US National	4 wk ahead	Bin	percent	7,5	7,6	0.0040409999999999995
US National	4 wk ahead	Bin	percent	7,6	7,7	0.003944
US National	4 wk ahead	Bin	percent	7,7	7,8	0.003835
US National	4 wk ahead	Bin	percent	7,8	7,9	0.003715
US National	4 wk ahead	Bin	percent	7,9	8	0.003584
US National	4 wk ahead	Bin	percent	8	8,1	0.003444
US National	4 wk ahead	Bin	percent	8,1	8,2	0.003296
US National	4 wk ahead	Bin	percent	8,2	8,3	0.003143
US National	4 wk ahead	Bin	percent	8,3	8,4	0.002985
US National	4 wk ahead	Bin	percent	8,4	8,5	0.002826
US National	4 wk ahead	Bin	percent	8,5	8,6	0.002665
US National	4 wk ahead	Bin	percent	8,6	8,7	0.002505
US National	4 wk ahead	Bin	percent	8,7	8,8	0.0023469999999999997
US National	4 wk ahead	Bin	percent	8,8	8,9	0.002191
US National	4 wk ahead	Bin	percent	8,9	9	0.002039
US National	4 wk ahead	Bin	percent	9	9,1	0.0018909999999999999
US National	4 wk ahead	Bin	percent	9,1	9,2	0.0017469999999999999
US National	4 wk ahead	Bin	percent	9,2	9,3	0.0016079999999999998
US National	4 wk ahead	Bin	percent	9,3	9,4	0.001475
US National	4 wk ahead	Bin	percent	9,4	9,5	0.001348
US National	4 wk ahead	Bin	percent	9,5	9,6	0.001228
US National	4 wk ahead	Bin	percent	9,6	9,7	0.001116
US National	4 wk ahead	Bin	percent	9,7	9,8	0.001014
US National	4 wk ahead	Bin	percent	9,8	9,9	0.000922
US National	4 wk ahead	Bin	percent	9,9	10	0.0008399999999999999
US National	4 wk ahead	Bin	percent	10	10,1	0.000771
US National	4 wk ahead	Bin	percent	10,1	10,2	0.0007149999999999999
US National	4 wk ahead	Bin	percent	10,2	10,3	0.000672
US National	4 wk ahead	Bin	percent	10,3	10,4	0.000642
US National	4 wk ahead	Bin	percent	10,4	10,5	0.0006259999999999999
US National	4 wk ahead	Bin	percent	10,5	10,6	0.000624
US National	4 wk ahead	Bin	percent	10,6	10,7	0.000634
US National	4 wk ahead	Bin	percent	10,7	10,8	0.000655
US National	4 wk ahead	Bin	percent	10,8	10,9	0.000686
US National	4 wk ahead	Bin	percent	10,9	11	0.000726
US National	4 wk ahead	Bin	percent	11	11,1	0.0007729999999999999
US National	4 wk ahead	Bin	percent	11,1	11,2	0.000825
US National	4 wk ahead	Bin	percent	11,2	11,3	0.000881
US National	4 wk ahead	Bin	percent	11,3	11,4	0.000939
US National	4 wk ahead	Bin	percent	11,4	11,5	0.000997
US National	4 wk ahead	Bin	percent	11,5	11,6	0.001055
US National	4 wk ahead	Bin	percent	11,6	11,7	0.0011099999999999999
US National	4 wk ahead	Bin	percent	11,7	11,8	0.001162
US National	4 wk ahead	Bin	percent	11,8	11,9	0.0012109999999999998
US National	4 wk ahead	Bin	percent	11,9	12	0.001256
US National	4 wk ahead	Bin	percent	12	12,1	0.001297
US National	4 wk ahead	Bin	percent	12,1	12,2	0.001333
US National	4 wk ahead	Bin	percent	12,2	12,3	0.001366
US National	4 wk ahead	Bin	percent	12,3	12,4	0.0013939999999999998
US National	4 wk ahead	Bin	percent	12,4	12,5	0.001418
US National	4 wk ahead	Bin	percent	12,5	12,6	0.001439
US National	4 wk ahead	Bin	percent	12,6	12,7	0.001455
US National	4 wk ahead	Bin	percent	12,7	12,8	0.001467
US National	4 wk ahead	Bin	percent	12,8	12,9	0.0014739999999999998
US National	4 wk ahead	Bin	percent	12,9	13	0.0014759999999999999
US National	4 wk ahead	Bin	percent	13	100	0.043401999999999996
