# Supplementary material for: Use of daily Internet search query data improves real-time projections of influenza epidemics
Source: J R Soc Interface. 2018 Oct 10;15(147):20180220. doi: 10.1098/rsif.2018.0220 (PMC6228485; doi:10.1098/rsif.2018.0220)
Supplement: Computer code and results [file rsif20180220supp3.gz › Code-and-results/mss-15-wikiWEEK/2009-EW20.csv]

Location	Target	Type	Unit	Bin_start_incl	Bin_end_notincl	Value
US National	1 wk ahead	Point	percent	NA	NA	1.7
US National	1 wk ahead	Bin	percent	0	0.1	0.
US National	1 wk ahead	Bin	percent	0.1	0.2	0.
US National	1 wk ahead	Bin	percent	0.2	0.3	0.
US National	1 wk ahead	Bin	percent	0.3	0.4	0.
US National	1 wk ahead	Bin	percent	0.4	0.5	0.
US National	1 wk ahead	Bin	percent	0.5	0.6	0.
US National	1 wk ahead	Bin	percent	0.6	0.7	0.
US National	1 wk ahead	Bin	percent	0.7	0.8	6.e-6
US National	1 wk ahead	Bin	percent	0.8	0.9	0.000204
US National	1 wk ahead	Bin	percent	0.9	1	0.002505
US National	1 wk ahead	Bin	percent	1	1.1	0.011441
US National	1 wk ahead	Bin	percent	1.1	1.2	0.024838
US National	1 wk ahead	Bin	percent	1.2	1.3	0.040250999999999995
US National	1 wk ahead	Bin	percent	1.3	1.4	0.053523999999999995
US National	1 wk ahead	Bin	percent	1.4	1.5	0.052649999999999995
US National	1 wk ahead	Bin	percent	1.5	1.6	0.073627
US National	1 wk ahead	Bin	percent	1.6	1.7	0.139817
US National	1 wk ahead	Bin	percent	1.7	1.8	0.170641
US National	1 wk ahead	Bin	percent	1.8	1.9	0.13232
US National	1 wk ahead	Bin	percent	1.9	2	0.08293299999999999
US National	1 wk ahead	Bin	percent	2	2.1	0.05608
US National	1 wk ahead	Bin	percent	2.1	2.2	0.043758
US National	1 wk ahead	Bin	percent	2.2	2.3	0.034193999999999995
US National	1 wk ahead	Bin	percent	2.3	2.4	0.0292
US National	1 wk ahead	Bin	percent	2.4	2.5	0.017197
US National	1 wk ahead	Bin	percent	2.5	2.6	0.004847
US National	1 wk ahead	Bin	percent	2.6	2.7	0.000535
US National	1 wk ahead	Bin	percent	2.7	2.8	0.000021
US National	1 wk ahead	Bin	percent	2.8	2.9	0.000021
US National	1 wk ahead	Bin	percent	2.9	3	0.000504
US National	1 wk ahead	Bin	percent	3	3.1	0.004089
US National	1 wk ahead	Bin	percent	3.1	3.2	0.011096
US National	1 wk ahead	Bin	percent	3.2	3.3	0.010194
US National	1 wk ahead	Bin	percent	3.3	3.4	0.003168
US National	1 wk ahead	Bin	percent	3.4	3.5	0.000328
US National	1 wk ahead	Bin	percent	3.5	3.6	0.000011
US National	1 wk ahead	Bin	percent	3.6	3.7	0.
US National	1 wk ahead	Bin	percent	3.7	3.8	0.
US National	1 wk ahead	Bin	percent	3.8	3.9	0.
US National	1 wk ahead	Bin	percent	3.9	4	0.
US National	1 wk ahead	Bin	percent	4	4.1	0.
US National	1 wk ahead	Bin	percent	4.1	4.2	0.
US National	1 wk ahead	Bin	percent	4.2	4.3	0.
US National	1 wk ahead	Bin	percent	4.3	4.4	0.
US National	1 wk ahead	Bin	percent	4.4	4.5	0.
US National	1 wk ahead	Bin	percent	4.5	4.6	0.
US National	1 wk ahead	Bin	percent	4.6	4.7	0.
US National	1 wk ahead	Bin	percent	4.7	4.8	0.
US National	1 wk ahead	Bin	percent	4.8	4.9	0.
US National	1 wk ahead	Bin	percent	4.9	5	0.
US National	1 wk ahead	Bin	percent	5	5.1	0.
US National	1 wk ahead	Bin	percent	5.1	5.2	0.
US National	1 wk ahead	Bin	percent	5.2	5.3	0.
US National	1 wk ahead	Bin	percent	5.3	5.4	0.
US National	1 wk ahead	Bin	percent	5.4	5.5	0.
US National	1 wk ahead	Bin	percent	5.5	5.6	0.
US National	1 wk ahead	Bin	percent	5.6	5.7	0.
US National	1 wk ahead	Bin	percent	5.7	5.8	0.
US National	1 wk ahead	Bin	percent	5.8	5.9	0.
US National	1 wk ahead	Bin	percent	5.9	6	0.
US National	1 wk ahead	Bin	percent	6	6.1	0.
US National	1 wk ahead	Bin	percent	6.1	6.2	0.
US National	1 wk ahead	Bin	percent	6.2	6.3	0.
US National	1 wk ahead	Bin	percent	6.3	6.4	0.
US National	1 wk ahead	Bin	percent	6.4	6.5	0.
US National	1 wk ahead	Bin	percent	6.5	6.6	0.
US National	1 wk ahead	Bin	percent	6.6	6.7	0.
US National	1 wk ahead	Bin	percent	6.7	6.8	0.
US National	1 wk ahead	Bin	percent	6.8	6.9	0.
US National	1 wk ahead	Bin	percent	6.9	7	0.
US National	1 wk ahead	Bin	percent	7	7.1	0.
US National	1 wk ahead	Bin	percent	7.1	7.2	0.
US National	1 wk ahead	Bin	percent	7.2	7.3	0.
US National	1 wk ahead	Bin	percent	7.3	7.4	0.
US National	1 wk ahead	Bin	percent	7.4	7.5	0.
US National	1 wk ahead	Bin	percent	7.5	7.6	0.
US National	1 wk ahead	Bin	percent	7.6	7.7	0.
US National	1 wk ahead	Bin	percent	7.7	7.8	0.
US National	1 wk ahead	Bin	percent	7.8	7.9	0.
US National	1 wk ahead	Bin	percent	7.9	8	0.
US National	1 wk ahead	Bin	percent	8	8.1	0.
US National	1 wk ahead	Bin	percent	8.1	8.2	0.
US National	1 wk ahead	Bin	percent	8.2	8.3	0.
US National	1 wk ahead	Bin	percent	8.3	8.4	0.
US National	1 wk ahead	Bin	percent	8.4	8.5	0.
US National	1 wk ahead	Bin	percent	8.5	8.6	0.
US National	1 wk ahead	Bin	percent	8.6	8.7	0.
US National	1 wk ahead	Bin	percent	8.7	8.8	0.
US National	1 wk ahead	Bin	percent	8.8	8.9	0.
US National	1 wk ahead	Bin	percent	8.9	9	0.
US National	1 wk ahead	Bin	percent	9	9.1	0.
US National	1 wk ahead	Bin	percent	9.1	9.2	0.
US National	1 wk ahead	Bin	percent	9.2	9.3	0.
US National	1 wk ahead	Bin	percent	9.3	9.4	0.
US National	1 wk ahead	Bin	percent	9.4	9.5	0.
US National	1 wk ahead	Bin	percent	9.5	9.6	0.
US National	1 wk ahead	Bin	percent	9.6	9.7	0.
US National	1 wk ahead	Bin	percent	9.7	9.8	0.
US National	1 wk ahead	Bin	percent	9.8	9.9	0.
US National	1 wk ahead	Bin	percent	9.9	10	0.
US National	1 wk ahead	Bin	percent	10	10.1	0.
US National	1 wk ahead	Bin	percent	10.1	10.2	0.
US National	1 wk ahead	Bin	percent	10.2	10.3	0.
US National	1 wk ahead	Bin	percent	10.3	10.4	0.
US National	1 wk ahead	Bin	percent	10.4	10.5	0.
US National	1 wk ahead	Bin	percent	10.5	10.6	0.
US National	1 wk ahead	Bin	percent	10.6	10.7	0.
US National	1 wk ahead	Bin	percent	10.7	10.8	0.
US National	1 wk ahead	Bin	percent	10.8	10.9	0.
US National	1 wk ahead	Bin	percent	10.9	11	0.
US National	1 wk ahead	Bin	percent	11	11.1	0.
US National	1 wk ahead	Bin	percent	11.1	11.2	0.
US National	1 wk ahead	Bin	percent	11.2	11.3	0.
US National	1 wk ahead	Bin	percent	11.3	11.4	0.
US National	1 wk ahead	Bin	percent	11.4	11.5	0.
US National	1 wk ahead	Bin	percent	11.5	11.6	0.
US National	1 wk ahead	Bin	percent	11.6	11.7	0.
US National	1 wk ahead	Bin	percent	11.7	11.8	0.
US National	1 wk ahead	Bin	percent	11.8	11.9	0.
US National	1 wk ahead	Bin	percent	11.9	12	0.
US National	1 wk ahead	Bin	percent	12	12.1	0.
US National	1 wk ahead	Bin	percent	12.1	12.2	0.
US National	1 wk ahead	Bin	percent	12.2	12.3	0.
US National	1 wk ahead	Bin	percent	12.3	12.4	0.
US National	1 wk ahead	Bin	percent	12.4	12.5	0.
US National	1 wk ahead	Bin	percent	12.5	12.6	0.
US National	1 wk ahead	Bin	percent	12.6	12.7	0.
US National	1 wk ahead	Bin	percent	12.7	12.8	0.
US National	1 wk ahead	Bin	percent	12.8	12.9	0.
US National	1 wk ahead	Bin	percent	12.9	13	0.
US National	1 wk ahead	Bin	percent	13	100	0.
US National	2 wk ahead	Point	percent	NA	NA	1.4428000000000003
US National	2 wk ahead	Bin	percent	0	0.1	0.00007999999999999999
US National	2 wk ahead	Bin	percent	0.1	0.2	0.000323
US National	2 wk ahead	Bin	percent	0.2	0.3	0.0009469999999999999
US National	2 wk ahead	Bin	percent	0.3	0.4	0.002103
US National	2 wk ahead	Bin	percent	0.4	0.5	0.0038429999999999996
US National	2 wk ahead	Bin	percent	0.5	0.6	0.006575999999999999
US National	2 wk ahead	Bin	percent	0.6	0.7	0.011652
US National	2 wk ahead	Bin	percent	0.7	0.8	0.021067
US National	2 wk ahead	Bin	percent	0.8	0.9	0.035984999999999996
US National	2 wk ahead	Bin	percent	0.9	1	0.054894
US National	2 wk ahead	Bin	percent	1	1.1	0.07317699999999999
US National	2 wk ahead	Bin	percent	1.1	1.2	0.08523599999999999
US National	2 wk ahead	Bin	percent	1.2	1.3	0.087992
US National	2 wk ahead	Bin	percent	1.3	1.4	0.08301399999999999
US National	2 wk ahead	Bin	percent	1.4	1.5	0.074936
US National	2 wk ahead	Bin	percent	1.5	1.6	0.067606
US National	2 wk ahead	Bin	percent	1.6	1.7	0.061657
US National	2 wk ahead	Bin	percent	1.7	1.8	0.054952999999999995
US National	2 wk ahead	Bin	percent	1.8	1.9	0.045401
US National	2 wk ahead	Bin	percent	1.9	2	0.033770999999999995
US National	2 wk ahead	Bin	percent	2	2.1	0.023556
US National	2 wk ahead	Bin	percent	2.1	2.2	0.017955
US National	2 wk ahead	Bin	percent	2.2	2.3	0.017012
US National	2 wk ahead	Bin	percent	2.3	2.4	0.01781
US National	2 wk ahead	Bin	percent	2.4	2.5	0.017488
US National	2 wk ahead	Bin	percent	2.5	2.6	0.015305
US National	2 wk ahead	Bin	percent	2.6	2.7	0.011928
US National	2 wk ahead	Bin	percent	2.7	2.8	0.008447
US National	2 wk ahead	Bin	percent	2.8	2.9	0.006221
US National	2 wk ahead	Bin	percent	2.9	3	0.0060409999999999995
US National	2 wk ahead	Bin	percent	3	3.1	0.007025999999999999
US National	2 wk ahead	Bin	percent	3.1	3.2	0.007467
US National	2 wk ahead	Bin	percent	3.2	3.3	0.006927999999999999
US National	2 wk ahead	Bin	percent	3.3	3.4	0.006424999999999999
US National	2 wk ahead	Bin	percent	3.4	3.5	0.006514
US National	2 wk ahead	Bin	percent	3.5	3.6	0.00647
US National	2 wk ahead	Bin	percent	3.6	3.7	0.005488
US National	2 wk ahead	Bin	percent	3.7	3.8	0.0037159999999999997
US National	2 wk ahead	Bin	percent	3.8	3.9	0.001944
US National	2 wk ahead	Bin	percent	3.9	4	0.000767
US National	2 wk ahead	Bin	percent	4	4.1	0.000223
US National	2 wk ahead	Bin	percent	4.1	4.2	0.000047
US National	2 wk ahead	Bin	percent	4.2	4.3	7.e-6
US National	2 wk ahead	Bin	percent	4.3	4.4	1.e-6
US National	2 wk ahead	Bin	percent	4.4	4.5	0.
US National	2 wk ahead	Bin	percent	4.5	4.6	0.
US National	2 wk ahead	Bin	percent	4.6	4.7	0.
US National	2 wk ahead	Bin	percent	4.7	4.8	0.
US National	2 wk ahead	Bin	percent	4.8	4.9	0.
US National	2 wk ahead	Bin	percent	4.9	5	0.
US National	2 wk ahead	Bin	percent	5	5.1	0.
US National	2 wk ahead	Bin	percent	5.1	5.2	0.
US National	2 wk ahead	Bin	percent	5.2	5.3	0.
US National	2 wk ahead	Bin	percent	5.3	5.4	0.
US National	2 wk ahead	Bin	percent	5.4	5.5	0.
US National	2 wk ahead	Bin	percent	5.5	5.6	0.
US National	2 wk ahead	Bin	percent	5.6	5.7	0.
US National	2 wk ahead	Bin	percent	5.7	5.8	0.
US National	2 wk ahead	Bin	percent	5.8	5.9	0.
US National	2 wk ahead	Bin	percent	5.9	6	0.
US National	2 wk ahead	Bin	percent	6	6.1	0.
US National	2 wk ahead	Bin	percent	6.1	6.2	0.
US National	2 wk ahead	Bin	percent	6.2	6.3	0.
US National	2 wk ahead	Bin	percent	6.3	6.4	0.
US National	2 wk ahead	Bin	percent	6.4	6.5	0.
US National	2 wk ahead	Bin	percent	6.5	6.6	0.
US National	2 wk ahead	Bin	percent	6.6	6.7	0.
US National	2 wk ahead	Bin	percent	6.7	6.8	0.
US National	2 wk ahead	Bin	percent	6.8	6.9	0.
US National	2 wk ahead	Bin	percent	6.9	7	0.
US National	2 wk ahead	Bin	percent	7	7.1	0.
US National	2 wk ahead	Bin	percent	7.1	7.2	0.
US National	2 wk ahead	Bin	percent	7.2	7.3	0.
US National	2 wk ahead	Bin	percent	7.3	7.4	0.
US National	2 wk ahead	Bin	percent	7.4	7.5	0.
US National	2 wk ahead	Bin	percent	7.5	7.6	0.
US National	2 wk ahead	Bin	percent	7.6	7.7	0.
US National	2 wk ahead	Bin	percent	7.7	7.8	0.
US National	2 wk ahead	Bin	percent	7.8	7.9	0.
US National	2 wk ahead	Bin	percent	7.9	8	0.
US National	2 wk ahead	Bin	percent	8	8.1	0.
US National	2 wk ahead	Bin	percent	8.1	8.2	0.
US National	2 wk ahead	Bin	percent	8.2	8.3	0.
US National	2 wk ahead	Bin	percent	8.3	8.4	0.
US National	2 wk ahead	Bin	percent	8.4	8.5	0.
US National	2 wk ahead	Bin	percent	8.5	8.6	0.
US National	2 wk ahead	Bin	percent	8.6	8.7	0.
US National	2 wk ahead	Bin	percent	8.7	8.8	0.
US National	2 wk ahead	Bin	percent	8.8	8.9	0.
US National	2 wk ahead	Bin	percent	8.9	9	0.
US National	2 wk ahead	Bin	percent	9	9.1	0.
US National	2 wk ahead	Bin	percent	9.1	9.2	0.
US National	2 wk ahead	Bin	percent	9.2	9.3	0.
US National	2 wk ahead	Bin	percent	9.3	9.4	0.
US National	2 wk ahead	Bin	percent	9.4	9.5	0.
US National	2 wk ahead	Bin	percent	9.5	9.6	0.
US National	2 wk ahead	Bin	percent	9.6	9.7	0.
US National	2 wk ahead	Bin	percent	9.7	9.8	0.
US National	2 wk ahead	Bin	percent	9.8	9.9	0.
US National	2 wk ahead	Bin	percent	9.9	10	0.
US National	2 wk ahead	Bin	percent	10	10.1	0.
US National	2 wk ahead	Bin	percent	10.1	10.2	0.
US National	2 wk ahead	Bin	percent	10.2	10.3	0.
US National	2 wk ahead	Bin	percent	10.3	10.4	0.
US National	2 wk ahead	Bin	percent	10.4	10.5	0.
US National	2 wk ahead	Bin	percent	10.5	10.6	0.
US National	2 wk ahead	Bin	percent	10.6	10.7	0.
US National	2 wk ahead	Bin	percent	10.7	10.8	0.
US National	2 wk ahead	Bin	percent	10.8	10.9	0.
US National	2 wk ahead	Bin	percent	10.9	11	0.
US National	2 wk ahead	Bin	percent	11	11.1	0.
US National	2 wk ahead	Bin	percent	11.1	11.2	0.
US National	2 wk ahead	Bin	percent	11.2	11.3	0.
US National	2 wk ahead	Bin	percent	11.3	11.4	0.
US National	2 wk ahead	Bin	percent	11.4	11.5	0.
US National	2 wk ahead	Bin	percent	11.5	11.6	0.
US National	2 wk ahead	Bin	percent	11.6	11.7	0.
US National	2 wk ahead	Bin	percent	11.7	11.8	0.
US National	2 wk ahead	Bin	percent	11.8	11.9	0.
US National	2 wk ahead	Bin	percent	11.9	12	0.
US National	2 wk ahead	Bin	percent	12	12.1	0.
US National	2 wk ahead	Bin	percent	12.1	12.2	0.
US National	2 wk ahead	Bin	percent	12.2	12.3	0.
US National	2 wk ahead	Bin	percent	12.3	12.4	0.
US National	2 wk ahead	Bin	percent	12.4	12.5	0.
US National	2 wk ahead	Bin	percent	12.5	12.6	0.
US National	2 wk ahead	Bin	percent	12.6	12.7	0.
US National	2 wk ahead	Bin	percent	12.7	12.8	0.
US National	2 wk ahead	Bin	percent	12.8	12.9	0.
US National	2 wk ahead	Bin	percent	12.9	13	0.
US National	2 wk ahead	Bin	percent	13	100	0.
US National	3 wk ahead	Point	percent	NA	NA	1.1712
US National	3 wk ahead	Bin	percent	0	0.1	0.006085
US National	3 wk ahead	Bin	percent	0.1	0.2	0.010411
US National	3 wk ahead	Bin	percent	0.2	0.3	0.016908
US National	3 wk ahead	Bin	percent	0.3	0.4	0.025809
US National	3 wk ahead	Bin	percent	0.4	0.5	0.036639
US National	3 wk ahead	Bin	percent	0.5	0.6	0.048013
US National	3 wk ahead	Bin	percent	0.6	0.7	0.057921999999999994
US National	3 wk ahead	Bin	percent	0.7	0.8	0.06448999999999999
US National	3 wk ahead	Bin	percent	0.8	0.9	0.066801
US National	3 wk ahead	Bin	percent	0.9	1	0.065255
US National	3 wk ahead	Bin	percent	1	1.1	0.06118
US National	3 wk ahead	Bin	percent	1.1	1.2	0.056015999999999996
US National	3 wk ahead	Bin	percent	1.2	1.3	0.050732
US National	3 wk ahead	Bin	percent	1.3	1.4	0.045745999999999995
US National	3 wk ahead	Bin	percent	1.4	1.5	0.041141
US National	3 wk ahead	Bin	percent	1.5	1.6	0.036810999999999997
US National	3 wk ahead	Bin	percent	1.6	1.7	0.032513
US National	3 wk ahead	Bin	percent	1.7	1.8	0.028012
US National	3 wk ahead	Bin	percent	1.8	1.9	0.023306999999999998
US National	3 wk ahead	Bin	percent	1.9	2	0.018706999999999998
US National	3 wk ahead	Bin	percent	2	2.1	0.014659
US National	3 wk ahead	Bin	percent	2.1	2.2	0.011483
US National	3 wk ahead	Bin	percent	2.2	2.3	0.00926
US National	3 wk ahead	Bin	percent	2.3	2.4	0.007906
US National	3 wk ahead	Bin	percent	2.4	2.5	0.0073149999999999995
US National	3 wk ahead	Bin	percent	2.5	2.6	0.007396
US National	3 wk ahead	Bin	percent	2.6	2.7	0.007986
US National	3 wk ahead	Bin	percent	2.7	2.8	0.008758
US National	3 wk ahead	Bin	percent	2.8	2.9	0.009308
US National	3 wk ahead	Bin	percent	2.9	3	0.009365
US National	3 wk ahead	Bin	percent	3	3.1	0.008931
US National	3 wk ahead	Bin	percent	3.1	3.2	0.008227
US National	3 wk ahead	Bin	percent	3.2	3.3	0.007489
US National	3 wk ahead	Bin	percent	3.3	3.4	0.006807
US National	3 wk ahead	Bin	percent	3.4	3.5	0.006104
US National	3 wk ahead	Bin	percent	3.5	3.6	0.005249
US National	3 wk ahead	Bin	percent	3.6	3.7	0.0042049999999999995
US National	3 wk ahead	Bin	percent	3.7	3.8	0.0031
US National	3 wk ahead	Bin	percent	3.8	3.9	0.002165
US National	3 wk ahead	Bin	percent	3.9	4	0.001593
US National	3 wk ahead	Bin	percent	4	4.1	0.00142
US National	3 wk ahead	Bin	percent	4.1	4.2	0.0015149999999999999
US National	3 wk ahead	Bin	percent	4.2	4.3	0.001651
US National	3 wk ahead	Bin	percent	4.3	4.4	0.001635
US National	3 wk ahead	Bin	percent	4.4	4.5	0.001403
US National	3 wk ahead	Bin	percent	4.5	4.6	0.0010299999999999999
US National	3 wk ahead	Bin	percent	4.6	4.7	0.0006479999999999999
US National	3 wk ahead	Bin	percent	4.7	4.8	0.000367
US National	3 wk ahead	Bin	percent	4.8	4.9	0.00023999999999999998
US National	3 wk ahead	Bin	percent	4.9	5	0.000292
US National	3 wk ahead	Bin	percent	5	5.1	0.000549
US National	3 wk ahead	Bin	percent	5.1	5.2	0.001034
US National	3 wk ahead	Bin	percent	5.2	5.3	0.001717
US National	3 wk ahead	Bin	percent	5.3	5.4	0.00247
US National	3 wk ahead	Bin	percent	5.4	5.5	0.0030919999999999997
US National	3 wk ahead	Bin	percent	5.5	5.6	0.0034119999999999997
US National	3 wk ahead	Bin	percent	5.6	5.7	0.003398
US National	3 wk ahead	Bin	percent	5.7	5.8	0.003166
US National	3 wk ahead	Bin	percent	5.8	5.9	0.002879
US National	3 wk ahead	Bin	percent	5.9	6	0.002637
US National	3 wk ahead	Bin	percent	6	6.1	0.002461
US National	3 wk ahead	Bin	percent	6.1	6.2	0.002337
US National	3 wk ahead	Bin	percent	6.2	6.3	0.0022489999999999997
US National	3 wk ahead	Bin	percent	6.3	6.4	0.002156
US National	3 wk ahead	Bin	percent	6.4	6.5	0.001995
US National	3 wk ahead	Bin	percent	6.5	6.6	0.0017389999999999999
US National	3 wk ahead	Bin	percent	6.6	6.7	0.001452
US National	3 wk ahead	Bin	percent	6.7	6.8	0.001261
US National	3 wk ahead	Bin	percent	6.8	6.9	0.001261
US National	3 wk ahead	Bin	percent	6.9	7	0.0014269999999999999
US National	3 wk ahead	Bin	percent	7	7.1	0.001614
US National	3 wk ahead	Bin	percent	7.1	7.2	0.001658
US National	3 wk ahead	Bin	percent	7.2	7.3	0.001478
US National	3 wk ahead	Bin	percent	7.3	7.4	0.001126
US National	3 wk ahead	Bin	percent	7.4	7.5	0.0007289999999999999
US National	3 wk ahead	Bin	percent	7.5	7.6	0.000401
US National	3 wk ahead	Bin	percent	7.6	7.7	0.000187
US National	3 wk ahead	Bin	percent	7.7	7.8	0.000074
US National	3 wk ahead	Bin	percent	7.8	7.9	0.000024999999999999998
US National	3 wk ahead	Bin	percent	7.9	8	7.e-6
US National	3 wk ahead	Bin	percent	8	8.1	2.e-6
US National	3 wk ahead	Bin	percent	8.1	8.2	0.
US National	3 wk ahead	Bin	percent	8.2	8.3	0.
US National	3 wk ahead	Bin	percent	8.3	8.4	0.
US National	3 wk ahead	Bin	percent	8.4	8.5	0.
US National	3 wk ahead	Bin	percent	8.5	8.6	0.
US National	3 wk ahead	Bin	percent	8.6	8.7	0.
US National	3 wk ahead	Bin	percent	8.7	8.8	0.
US National	3 wk ahead	Bin	percent	8.8	8.9	0.
US National	3 wk ahead	Bin	percent	8.9	9	0.
US National	3 wk ahead	Bin	percent	9	9.1	0.
US National	3 wk ahead	Bin	percent	9.1	9.2	0.
US National	3 wk ahead	Bin	percent	9.2	9.3	0.
US National	3 wk ahead	Bin	percent	9.3	9.4	0.
US National	3 wk ahead	Bin	percent	9.4	9.5	0.
US National	3 wk ahead	Bin	percent	9.5	9.6	0.
US National	3 wk ahead	Bin	percent	9.6	9.7	0.
US National	3 wk ahead	Bin	percent	9.7	9.8	0.
US National	3 wk ahead	Bin	percent	9.8	9.9	0.
US National	3 wk ahead	Bin	percent	9.9	10	0.
US National	3 wk ahead	Bin	percent	10	10.1	0.
US National	3 wk ahead	Bin	percent	10.1	10.2	0.
US National	3 wk ahead	Bin	percent	10.2	10.3	0.
US National	3 wk ahead	Bin	percent	10.3	10.4	0.
US National	3 wk ahead	Bin	percent	10.4	10.5	0.
US National	3 wk ahead	Bin	percent	10.5	10.6	0.
US National	3 wk ahead	Bin	percent	10.6	10.7	0.
US National	3 wk ahead	Bin	percent	10.7	10.8	0.
US National	3 wk ahead	Bin	percent	10.8	10.9	0.
US National	3 wk ahead	Bin	percent	10.9	11	0.
US National	3 wk ahead	Bin	percent	11	11.1	0.
US National	3 wk ahead	Bin	percent	11.1	11.2	0.
US National	3 wk ahead	Bin	percent	11.2	11.3	0.
US National	3 wk ahead	Bin	percent	11.3	11.4	0.
US National	3 wk ahead	Bin	percent	11.4	11.5	0.
US National	3 wk ahead	Bin	percent	11.5	11.6	0.
US National	3 wk ahead	Bin	percent	11.6	11.7	0.
US National	3 wk ahead	Bin	percent	11.7	11.8	0.
US National	3 wk ahead	Bin	percent	11.8	11.9	0.
US National	3 wk ahead	Bin	percent	11.9	12	0.
US National	3 wk ahead	Bin	percent	12	12.1	0.
US National	3 wk ahead	Bin	percent	12.1	12.2	0.
US National	3 wk ahead	Bin	percent	12.2	12.3	0.
US National	3 wk ahead	Bin	percent	12.3	12.4	0.
US National	3 wk ahead	Bin	percent	12.4	12.5	0.
US National	3 wk ahead	Bin	percent	12.5	12.6	0.
US National	3 wk ahead	Bin	percent	12.6	12.7	0.
US National	3 wk ahead	Bin	percent	12.7	12.8	0.
US National	3 wk ahead	Bin	percent	12.8	12.9	0.
US National	3 wk ahead	Bin	percent	12.9	13	0.
US National	3 wk ahead	Bin	percent	13	100	0.
US National	4 wk ahead	Point	percent	NA	NA	0.9804000000000002
US National	4 wk ahead	Bin	percent	0	0.1	0.023632
US National	4 wk ahead	Bin	percent	0.1	0.2	0.03297
US National	4 wk ahead	Bin	percent	0.2	0.3	0.042807
US National	4 wk ahead	Bin	percent	0.3	0.4	0.051897
US National	4 wk ahead	Bin	percent	0.4	0.5	0.058984999999999996
US National	4 wk ahead	Bin	percent	0.5	0.6	0.063165
US National	4 wk ahead	Bin	percent	0.6	0.7	0.064104
US National	4 wk ahead	Bin	percent	0.7	0.8	0.062086999999999996
US National	4 wk ahead	Bin	percent	0.8	0.9	0.057837
US National	4 wk ahead	Bin	percent	0.9	1	0.052277
US National	4 wk ahead	Bin	percent	1	1.1	0.046286999999999995
US National	4 wk ahead	Bin	percent	1.1	1.2	0.040544
US National	4 wk ahead	Bin	percent	1.2	1.3	0.035453
US National	4 wk ahead	Bin	percent	1.3	1.4	0.031153
US National	4 wk ahead	Bin	percent	1.4	1.5	0.027569
US National	4 wk ahead	Bin	percent	1.5	1.6	0.024512
US National	4 wk ahead	Bin	percent	1.6	1.7	0.021768
US National	4 wk ahead	Bin	percent	1.7	1.8	0.019184
US National	4 wk ahead	Bin	percent	1.8	1.9	0.016696
US National	4 wk ahead	Bin	percent	1.9	2	0.014313999999999999
US National	4 wk ahead	Bin	percent	2	2.1	0.012086
US National	4 wk ahead	Bin	percent	2.1	2.2	0.010064
US National	4 wk ahead	Bin	percent	2.2	2.3	0.008289
US National	4 wk ahead	Bin	percent	2.3	2.4	0.0067929999999999996
US National	4 wk ahead	Bin	percent	2.4	2.5	0.005606
US National	4 wk ahead	Bin	percent	2.5	2.6	0.004755
US National	4 wk ahead	Bin	percent	2.6	2.7	0.004266
US National	4 wk ahead	Bin	percent	2.7	2.8	0.004144
US National	4 wk ahead	Bin	percent	2.8	2.9	0.004366
US National	4 wk ahead	Bin	percent	2.9	3	0.004854
US National	4 wk ahead	Bin	percent	3	3.1	0.005482
US National	4 wk ahead	Bin	percent	3.1	3.2	0.006084
US National	4 wk ahead	Bin	percent	3.2	3.3	0.006506
US National	4 wk ahead	Bin	percent	3.3	3.4	0.0066489999999999995
US National	4 wk ahead	Bin	percent	3.4	3.5	0.006502
US National	4 wk ahead	Bin	percent	3.5	3.6	0.006137999999999999
US National	4 wk ahead	Bin	percent	3.6	3.7	0.00568
US National	4 wk ahead	Bin	percent	3.7	3.8	0.005242999999999999
US National	4 wk ahead	Bin	percent	3.8	3.9	0.004886
US National	4 wk ahead	Bin	percent	3.9	4	0.004599
US National	4 wk ahead	Bin	percent	4	4.1	0.004324
US National	4 wk ahead	Bin	percent	4.1	4.2	0.004
US National	4 wk ahead	Bin	percent	4.2	4.3	0.003609
US National	4 wk ahead	Bin	percent	4.3	4.4	0.003178
US National	4 wk ahead	Bin	percent	4.4	4.5	0.002757
US National	4 wk ahead	Bin	percent	4.5	4.6	0.002373
US National	4 wk ahead	Bin	percent	4.6	4.7	0.002022
US National	4 wk ahead	Bin	percent	4.7	4.8	0.001682
US National	4 wk ahead	Bin	percent	4.8	4.9	0.001351
US National	4 wk ahead	Bin	percent	4.9	5	0.001054
US National	4 wk ahead	Bin	percent	5	5.1	0.000842
US National	4 wk ahead	Bin	percent	5.1	5.2	0.000758
US National	4 wk ahead	Bin	percent	5.2	5.3	0.000816
US National	4 wk ahead	Bin	percent	5.3	5.4	0.0009839999999999998
US National	4 wk ahead	Bin	percent	5.4	5.5	0.0011899999999999999
US National	4 wk ahead	Bin	percent	5.5	5.6	0.001348
US National	4 wk ahead	Bin	percent	5.6	5.7	0.001389
US National	4 wk ahead	Bin	percent	5.7	5.8	0.001286
US National	4 wk ahead	Bin	percent	5.8	5.9	0.001067
US National	4 wk ahead	Bin	percent	5.9	6	0.000792
US National	4 wk ahead	Bin	percent	6	6.1	0.000525
US National	4 wk ahead	Bin	percent	6.1	6.2	0.000312
US National	4 wk ahead	Bin	percent	6.2	6.3	0.000165
US National	4 wk ahead	Bin	percent	6.3	6.4	0.000078
US National	4 wk ahead	Bin	percent	6.4	6.5	0.000032999999999999996
US National	4 wk ahead	Bin	percent	6.5	6.6	0.000013
US National	4 wk ahead	Bin	percent	6.6	6.7	4.e-6
US National	4 wk ahead	Bin	percent	6.7	6.8	1.e-6
US National	4 wk ahead	Bin	percent	6.8	6.9	0.
US National	4 wk ahead	Bin	percent	6.9	7	0.
US National	4 wk ahead	Bin	percent	7	7.1	0.
US National	4 wk ahead	Bin	percent	7.1	7.2	1.e-6
US National	4 wk ahead	Bin	percent	7.2	7.3	2.e-6
US National	4 wk ahead	Bin	percent	7.3	7.4	7.e-6
US National	4 wk ahead	Bin	percent	7.4	7.5	0.000021
US National	4 wk ahead	Bin	percent	7.5	7.6	0.000056999999999999996
US National	4 wk ahead	Bin	percent	7.6	7.7	0.000136
US National	4 wk ahead	Bin	percent	7.7	7.8	0.00029099999999999997
US National	4 wk ahead	Bin	percent	7.8	7.9	0.000556
US National	4 wk ahead	Bin	percent	7.9	8	0.000954
US National	4 wk ahead	Bin	percent	8	8.1	0.001464
US National	4 wk ahead	Bin	percent	8.1	8.2	0.002012
US National	4 wk ahead	Bin	percent	8.2	8.3	0.0024749999999999998
US National	4 wk ahead	Bin	percent	8.3	8.4	0.002727
US National	4 wk ahead	Bin	percent	8.4	8.5	0.0026899999999999997
US National	4 wk ahead	Bin	percent	8.5	8.6	0.0023769999999999998
US National	4 wk ahead	Bin	percent	8.6	8.7	0.0018809999999999999
US National	4 wk ahead	Bin	percent	8.7	8.8	0.001336
US National	4 wk ahead	Bin	percent	8.8	8.9	0.00086
US National	4 wk ahead	Bin	percent	8.9	9	0.000521
US National	4 wk ahead	Bin	percent	9	9.1	0.00033999999999999997
US National	4 wk ahead	Bin	percent	9.1	9.2	0.000312
US National	4 wk ahead	Bin	percent	9.2	9.3	0.00042199999999999996
US National	4 wk ahead	Bin	percent	9.3	9.4	0.000655
US National	4 wk ahead	Bin	percent	9.4	9.5	0.0009839999999999998
US National	4 wk ahead	Bin	percent	9.5	9.6	0.001369
US National	4 wk ahead	Bin	percent	9.6	9.7	0.001751
US National	4 wk ahead	Bin	percent	9.7	9.8	0.002065
US National	4 wk ahead	Bin	percent	9.8	9.9	0.002258
US National	4 wk ahead	Bin	percent	9.9	10	0.0022979999999999997
US National	4 wk ahead	Bin	percent	10	10.1	0.002177
US National	4 wk ahead	Bin	percent	10.1	10.2	0.0019169999999999999
US National	4 wk ahead	Bin	percent	10.2	10.3	0.001562
US National	4 wk ahead	Bin	percent	10.3	10.4	0.001174
US National	4 wk ahead	Bin	percent	10.4	10.5	0.000819
US National	4 wk ahead	Bin	percent	10.5	10.6	0.000551
US National	4 wk ahead	Bin	percent	10.6	10.7	0.000403
US National	4 wk ahead	Bin	percent	10.7	10.8	0.000387
US National	4 wk ahead	Bin	percent	10.8	10.9	0.000498
US National	4 wk ahead	Bin	percent	10.9	11	0.00071
US National	4 wk ahead	Bin	percent	11	11.1	0.000971
US National	4 wk ahead	Bin	percent	11.1	11.2	0.0012129999999999999
US National	4 wk ahead	Bin	percent	11.2	11.3	0.001361
US National	4 wk ahead	Bin	percent	11.3	11.4	0.0013679999999999999
US National	4 wk ahead	Bin	percent	11.4	11.5	0.0012289999999999998
US National	4 wk ahead	Bin	percent	11.5	11.6	0.000988
US National	4 wk ahead	Bin	percent	11.6	11.7	0.00071
US National	4 wk ahead	Bin	percent	11.7	11.8	0.00045599999999999997
US National	4 wk ahead	Bin	percent	11.8	11.9	0.00026199999999999997
US National	4 wk ahead	Bin	percent	11.9	12	0.000135
US National	4 wk ahead	Bin	percent	12	12.1	0.000062
US National	4 wk ahead	Bin	percent	12.1	12.2	0.000024999999999999998
US National	4 wk ahead	Bin	percent	12.2	12.3	9.e-6
US National	4 wk ahead	Bin	percent	12.3	12.4	3.e-6
US National	4 wk ahead	Bin	percent	12.4	12.5	1.e-6
US National	4 wk ahead	Bin	percent	12.5	12.6	0.
US National	4 wk ahead	Bin	percent	12.6	12.7	0.
US National	4 wk ahead	Bin	percent	12.7	12.8	0.
US National	4 wk ahead	Bin	percent	12.8	12.9	0.
US National	4 wk ahead	Bin	percent	12.9	13	0.
US National	4 wk ahead	Bin	percent	13	100	0.
