# Supplementary material for: Use of daily Internet search query data improves real-time projections of influenza epidemics
Source: J R Soc Interface. 2018 Oct 10;15(147):20180220. doi: 10.1098/rsif.2018.0220 (PMC6228485; doi:10.1098/rsif.2018.0220)
Supplement: Computer code and results [file rsif20180220supp3.gz › Code-and-results/mss-15-wikiWEEK/2016-EW11.csv]

Location	Target	Type	Unit	Bin_start_incl	Bin_end_notincl	Value
US National	1 wk ahead	Point	percent	NA	NA	3.5
US National	1 wk ahead	Bin	percent	0	0,1	0.
US National	1 wk ahead	Bin	percent	0,1	0,2	0.
US National	1 wk ahead	Bin	percent	0,2	0,3	0.
US National	1 wk ahead	Bin	percent	0,3	0,4	0.
US National	1 wk ahead	Bin	percent	0,4	0,5	0.
US National	1 wk ahead	Bin	percent	0,5	0,6	0.
US National	1 wk ahead	Bin	percent	0,6	0,7	0.
US National	1 wk ahead	Bin	percent	0,7	0,8	0.
US National	1 wk ahead	Bin	percent	0,8	0,9	0.
US National	1 wk ahead	Bin	percent	0,9	1	0.
US National	1 wk ahead	Bin	percent	1	1,1	0.
US National	1 wk ahead	Bin	percent	1,1	1,2	0.
US National	1 wk ahead	Bin	percent	1,2	1,3	0.
US National	1 wk ahead	Bin	percent	1,3	1,4	0.
US National	1 wk ahead	Bin	percent	1,4	1,5	0.
US National	1 wk ahead	Bin	percent	1,5	1,6	0.
US National	1 wk ahead	Bin	percent	1,6	1,7	0.
US National	1 wk ahead	Bin	percent	1,7	1,8	0.
US National	1 wk ahead	Bin	percent	1,8	1,9	1.e-6
US National	1 wk ahead	Bin	percent	1,9	2	0.000094
US National	1 wk ahead	Bin	percent	2	2,1	0.00134
US National	1 wk ahead	Bin	percent	2,1	2,2	0.002895
US National	1 wk ahead	Bin	percent	2,2	2,3	0.002724
US National	1 wk ahead	Bin	percent	2,3	2,4	0.0023409999999999998
US National	1 wk ahead	Bin	percent	2,4	2,5	0.00043099999999999996
US National	1 wk ahead	Bin	percent	2,5	2,6	0.00079
US National	1 wk ahead	Bin	percent	2,6	2,7	0.002853
US National	1 wk ahead	Bin	percent	2,7	2,8	0.004047
US National	1 wk ahead	Bin	percent	2,8	2,9	0.007280999999999999
US National	1 wk ahead	Bin	percent	2,9	3	0.014261
US National	1 wk ahead	Bin	percent	3	3,1	0.028922
US National	1 wk ahead	Bin	percent	3,1	3,2	0.052508
US National	1 wk ahead	Bin	percent	3,2	3,3	0.081145
US National	1 wk ahead	Bin	percent	3,3	3,4	0.11429099999999999
US National	1 wk ahead	Bin	percent	3,4	3,5	0.163471
US National	1 wk ahead	Bin	percent	3,5	3,6	0.183689
US National	1 wk ahead	Bin	percent	3,6	3,7	0.14106
US National	1 wk ahead	Bin	percent	3,7	3,8	0.061133
US National	1 wk ahead	Bin	percent	3,8	3,9	0.026621
US National	1 wk ahead	Bin	percent	3,9	4	0.024613
US National	1 wk ahead	Bin	percent	4	4,1	0.019275
US National	1 wk ahead	Bin	percent	4,1	4,2	0.018231999999999998
US National	1 wk ahead	Bin	percent	4,2	4,3	0.011708999999999999
US National	1 wk ahead	Bin	percent	4,3	4,4	0.004436
US National	1 wk ahead	Bin	percent	4,4	4,5	0.002534
US National	1 wk ahead	Bin	percent	4,5	4,6	0.004271
US National	1 wk ahead	Bin	percent	4,6	4,7	0.004143
US National	1 wk ahead	Bin	percent	4,7	4,8	0.0037199999999999998
US National	1 wk ahead	Bin	percent	4,8	4,9	0.00356
US National	1 wk ahead	Bin	percent	4,9	5	0.003573
US National	1 wk ahead	Bin	percent	5	5,1	0.002644
US National	1 wk ahead	Bin	percent	5,1	5,2	0.001112
US National	1 wk ahead	Bin	percent	5,2	5,3	0.002577
US National	1 wk ahead	Bin	percent	5,3	5,4	0.001565
US National	1 wk ahead	Bin	percent	5,4	5,5	0.000135
US National	1 wk ahead	Bin	percent	5,5	5,6	1.e-6
US National	1 wk ahead	Bin	percent	5,6	5,7	0.
US National	1 wk ahead	Bin	percent	5,7	5,8	0.
US National	1 wk ahead	Bin	percent	5,8	5,9	0.
US National	1 wk ahead	Bin	percent	5,9	6	0.
US National	1 wk ahead	Bin	percent	6	6,1	0.
US National	1 wk ahead	Bin	percent	6,1	6,2	0.
US National	1 wk ahead	Bin	percent	6,2	6,3	0.
US National	1 wk ahead	Bin	percent	6,3	6,4	0.
US National	1 wk ahead	Bin	percent	6,4	6,5	0.
US National	1 wk ahead	Bin	percent	6,5	6,6	0.
US National	1 wk ahead	Bin	percent	6,6	6,7	0.
US National	1 wk ahead	Bin	percent	6,7	6,8	0.
US National	1 wk ahead	Bin	percent	6,8	6,9	0.
US National	1 wk ahead	Bin	percent	6,9	7	0.
US National	1 wk ahead	Bin	percent	7	7,1	0.
US National	1 wk ahead	Bin	percent	7,1	7,2	0.
US National	1 wk ahead	Bin	percent	7,2	7,3	0.
US National	1 wk ahead	Bin	percent	7,3	7,4	0.
US National	1 wk ahead	Bin	percent	7,4	7,5	0.
US National	1 wk ahead	Bin	percent	7,5	7,6	0.
US National	1 wk ahead	Bin	percent	7,6	7,7	0.
US National	1 wk ahead	Bin	percent	7,7	7,8	0.
US National	1 wk ahead	Bin	percent	7,8	7,9	0.
US National	1 wk ahead	Bin	percent	7,9	8	0.
US National	1 wk ahead	Bin	percent	8	8,1	0.
US National	1 wk ahead	Bin	percent	8,1	8,2	0.
US National	1 wk ahead	Bin	percent	8,2	8,3	0.
US National	1 wk ahead	Bin	percent	8,3	8,4	0.
US National	1 wk ahead	Bin	percent	8,4	8,5	0.
US National	1 wk ahead	Bin	percent	8,5	8,6	0.
US National	1 wk ahead	Bin	percent	8,6	8,7	0.
US National	1 wk ahead	Bin	percent	8,7	8,8	0.
US National	1 wk ahead	Bin	percent	8,8	8,9	0.
US National	1 wk ahead	Bin	percent	8,9	9	0.
US National	1 wk ahead	Bin	percent	9	9,1	0.
US National	1 wk ahead	Bin	percent	9,1	9,2	0.
US National	1 wk ahead	Bin	percent	9,2	9,3	0.
US National	1 wk ahead	Bin	percent	9,3	9,4	0.
US National	1 wk ahead	Bin	percent	9,4	9,5	0.
US National	1 wk ahead	Bin	percent	9,5	9,6	0.
US National	1 wk ahead	Bin	percent	9,6	9,7	0.
US National	1 wk ahead	Bin	percent	9,7	9,8	0.
US National	1 wk ahead	Bin	percent	9,8	9,9	0.
US National	1 wk ahead	Bin	percent	9,9	10	0.
US National	1 wk ahead	Bin	percent	10	10,1	0.
US National	1 wk ahead	Bin	percent	10,1	10,2	0.
US National	1 wk ahead	Bin	percent	10,2	10,3	0.
US National	1 wk ahead	Bin	percent	10,3	10,4	0.
US National	1 wk ahead	Bin	percent	10,4	10,5	0.
US National	1 wk ahead	Bin	percent	10,5	10,6	0.
US National	1 wk ahead	Bin	percent	10,6	10,7	0.
US National	1 wk ahead	Bin	percent	10,7	10,8	0.
US National	1 wk ahead	Bin	percent	10,8	10,9	0.
US National	1 wk ahead	Bin	percent	10,9	11	0.
US National	1 wk ahead	Bin	percent	11	11,1	0.
US National	1 wk ahead	Bin	percent	11,1	11,2	0.
US National	1 wk ahead	Bin	percent	11,2	11,3	0.
US National	1 wk ahead	Bin	percent	11,3	11,4	0.
US National	1 wk ahead	Bin	percent	11,4	11,5	0.
US National	1 wk ahead	Bin	percent	11,5	11,6	0.
US National	1 wk ahead	Bin	percent	11,6	11,7	0.
US National	1 wk ahead	Bin	percent	11,7	11,8	0.
US National	1 wk ahead	Bin	percent	11,8	11,9	0.
US National	1 wk ahead	Bin	percent	11,9	12	0.
US National	1 wk ahead	Bin	percent	12	12,1	0.
US National	1 wk ahead	Bin	percent	12,1	12,2	0.
US National	1 wk ahead	Bin	percent	12,2	12,3	0.
US National	1 wk ahead	Bin	percent	12,3	12,4	0.
US National	1 wk ahead	Bin	percent	12,4	12,5	0.
US National	1 wk ahead	Bin	percent	12,5	12,6	0.
US National	1 wk ahead	Bin	percent	12,6	12,7	0.
US National	1 wk ahead	Bin	percent	12,7	12,8	0.
US National	1 wk ahead	Bin	percent	12,8	12,9	0.
US National	1 wk ahead	Bin	percent	12,9	13	0.
US National	1 wk ahead	Bin	percent	13	100	0.
US National	2 wk ahead	Point	percent	NA	NA	3.898
US National	2 wk ahead	Bin	percent	0	0,1	0.
US National	2 wk ahead	Bin	percent	0,1	0,2	0.
US National	2 wk ahead	Bin	percent	0,2	0,3	1.e-6
US National	2 wk ahead	Bin	percent	0,3	0,4	3.e-6
US National	2 wk ahead	Bin	percent	0,4	0,5	6.e-6
US National	2 wk ahead	Bin	percent	0,5	0,6	0.000014
US National	2 wk ahead	Bin	percent	0,6	0,7	0.000028
US National	2 wk ahead	Bin	percent	0,7	0,8	0.000054999999999999995
US National	2 wk ahead	Bin	percent	0,8	0,9	0.000101
US National	2 wk ahead	Bin	percent	0,9	1	0.000174
US National	2 wk ahead	Bin	percent	1	1,1	0.000285
US National	2 wk ahead	Bin	percent	1,1	1,2	0.00044199999999999996
US National	2 wk ahead	Bin	percent	1,2	1,3	0.00065
US National	2 wk ahead	Bin	percent	1,3	1,4	0.0009109999999999999
US National	2 wk ahead	Bin	percent	1,4	1,5	0.00122
US National	2 wk ahead	Bin	percent	1,5	1,6	0.001575
US National	2 wk ahead	Bin	percent	1,6	1,7	0.001979
US National	2 wk ahead	Bin	percent	1,7	1,8	0.002453
US National	2 wk ahead	Bin	percent	1,8	1,9	0.003044
US National	2 wk ahead	Bin	percent	1,9	2	0.003832
US National	2 wk ahead	Bin	percent	2	2,1	0.004914
US National	2 wk ahead	Bin	percent	2,1	2,2	0.006409
US National	2 wk ahead	Bin	percent	2,2	2,3	0.008391
US National	2 wk ahead	Bin	percent	2,3	2,4	0.010915
US National	2 wk ahead	Bin	percent	2,4	2,5	0.013928
US National	2 wk ahead	Bin	percent	2,5	2,6	0.017318
US National	2 wk ahead	Bin	percent	2,6	2,7	0.020883
US National	2 wk ahead	Bin	percent	2,7	2,8	0.024392
US National	2 wk ahead	Bin	percent	2,8	2,9	0.027604999999999998
US National	2 wk ahead	Bin	percent	2,9	3	0.030351
US National	2 wk ahead	Bin	percent	3	3,1	0.032508999999999996
US National	2 wk ahead	Bin	percent	3,1	3,2	0.034081
US National	2 wk ahead	Bin	percent	3,2	3,3	0.035119
US National	2 wk ahead	Bin	percent	3,3	3,4	0.035747
US National	2 wk ahead	Bin	percent	3,4	3,5	0.036098
US National	2 wk ahead	Bin	percent	3,5	3,6	0.036284
US National	2 wk ahead	Bin	percent	3,6	3,7	0.036374
US National	2 wk ahead	Bin	percent	3,7	3,8	0.036372
US National	2 wk ahead	Bin	percent	3,8	3,9	0.036226999999999995
US National	2 wk ahead	Bin	percent	3,9	4	0.035841
US National	2 wk ahead	Bin	percent	4	4,1	0.035113
US National	2 wk ahead	Bin	percent	4,1	4,2	0.033974
US National	2 wk ahead	Bin	percent	4,2	4,3	0.032397999999999996
US National	2 wk ahead	Bin	percent	4,3	4,4	0.030449999999999998
US National	2 wk ahead	Bin	percent	4,4	4,5	0.028232
US National	2 wk ahead	Bin	percent	4,5	4,6	0.025901
US National	2 wk ahead	Bin	percent	4,6	4,7	0.023606
US National	2 wk ahead	Bin	percent	4,7	4,8	0.021478
US National	2 wk ahead	Bin	percent	4,8	4,9	0.019594999999999998
US National	2 wk ahead	Bin	percent	4,9	5	0.017998999999999998
US National	2 wk ahead	Bin	percent	5	5,1	0.016666
US National	2 wk ahead	Bin	percent	5,1	5,2	0.015550999999999999
US National	2 wk ahead	Bin	percent	5,2	5,3	0.014570999999999999
US National	2 wk ahead	Bin	percent	5,3	5,4	0.01364
US National	2 wk ahead	Bin	percent	5,4	5,5	0.012674999999999999
US National	2 wk ahead	Bin	percent	5,5	5,6	0.011616
US National	2 wk ahead	Bin	percent	5,6	5,7	0.010428
US National	2 wk ahead	Bin	percent	5,7	5,8	0.009122
US National	2 wk ahead	Bin	percent	5,8	5,9	0.0077339999999999996
US National	2 wk ahead	Bin	percent	5,9	6	0.006331
US National	2 wk ahead	Bin	percent	6	6,1	0.004987
US National	2 wk ahead	Bin	percent	6,1	6,2	0.00377
US National	2 wk ahead	Bin	percent	6,2	6,3	0.002728
US National	2 wk ahead	Bin	percent	6,3	6,4	0.001892
US National	2 wk ahead	Bin	percent	6,4	6,5	0.001256
US National	2 wk ahead	Bin	percent	6,5	6,6	0.00081
US National	2 wk ahead	Bin	percent	6,6	6,7	0.000522
US National	2 wk ahead	Bin	percent	6,7	6,8	0.000365
US National	2 wk ahead	Bin	percent	6,8	6,9	0.000312
US National	2 wk ahead	Bin	percent	6,9	7	0.000341
US National	2 wk ahead	Bin	percent	7	7,1	0.000437
US National	2 wk ahead	Bin	percent	7,1	7,2	0.000587
US National	2 wk ahead	Bin	percent	7,2	7,3	0.00078
US National	2 wk ahead	Bin	percent	7,3	7,4	0.001005
US National	2 wk ahead	Bin	percent	7,4	7,5	0.00125
US National	2 wk ahead	Bin	percent	7,5	7,6	0.0015049999999999998
US National	2 wk ahead	Bin	percent	7,6	7,7	0.001762
US National	2 wk ahead	Bin	percent	7,7	7,8	0.002013
US National	2 wk ahead	Bin	percent	7,8	7,9	0.0022489999999999997
US National	2 wk ahead	Bin	percent	7,9	8	0.002457
US National	2 wk ahead	Bin	percent	8	8,1	0.0026219999999999998
US National	2 wk ahead	Bin	percent	8,1	8,2	0.002727
US National	2 wk ahead	Bin	percent	8,2	8,3	0.002757
US National	2 wk ahead	Bin	percent	8,3	8,4	0.0027069999999999998
US National	2 wk ahead	Bin	percent	8,4	8,5	0.002575
US National	2 wk ahead	Bin	percent	8,5	8,6	0.002373
US National	2 wk ahead	Bin	percent	8,6	8,7	0.002116
US National	2 wk ahead	Bin	percent	8,7	8,8	0.0018239999999999999
US National	2 wk ahead	Bin	percent	8,8	8,9	0.001518
US National	2 wk ahead	Bin	percent	8,9	9	0.0012159999999999999
US National	2 wk ahead	Bin	percent	9	9,1	0.000936
US National	2 wk ahead	Bin	percent	9,1	9,2	0.000691
US National	2 wk ahead	Bin	percent	9,2	9,3	0.000486
US National	2 wk ahead	Bin	percent	9,3	9,4	0.000326
US National	2 wk ahead	Bin	percent	9,4	9,5	0.000208
US National	2 wk ahead	Bin	percent	9,5	9,6	0.000126
US National	2 wk ahead	Bin	percent	9,6	9,7	0.000074
US National	2 wk ahead	Bin	percent	9,7	9,8	0.000042999999999999995
US National	2 wk ahead	Bin	percent	9,8	9,9	0.000029
US National	2 wk ahead	Bin	percent	9,9	10	0.000028
US National	2 wk ahead	Bin	percent	10	10,1	0.000041
US National	2 wk ahead	Bin	percent	10,1	10,2	0.000069
US National	2 wk ahead	Bin	percent	10,2	10,3	0.000116
US National	2 wk ahead	Bin	percent	10,3	10,4	0.000187
US National	2 wk ahead	Bin	percent	10,4	10,5	0.00028399999999999996
US National	2 wk ahead	Bin	percent	10,5	10,6	0.00040699999999999997
US National	2 wk ahead	Bin	percent	10,6	10,7	0.000549
US National	2 wk ahead	Bin	percent	10,7	10,8	0.000695
US National	2 wk ahead	Bin	percent	10,8	10,9	0.000829
US National	2 wk ahead	Bin	percent	10,9	11	0.0009299999999999999
US National	2 wk ahead	Bin	percent	11	11,1	0.0009809999999999999
US National	2 wk ahead	Bin	percent	11,1	11,2	0.0009739999999999999
US National	2 wk ahead	Bin	percent	11,2	11,3	0.00091
US National	2 wk ahead	Bin	percent	11,3	11,4	0.0007999999999999999
US National	2 wk ahead	Bin	percent	11,4	11,5	0.000661
US National	2 wk ahead	Bin	percent	11,5	11,6	0.000514
US National	2 wk ahead	Bin	percent	11,6	11,7	0.000376
US National	2 wk ahead	Bin	percent	11,7	11,8	0.000259
US National	2 wk ahead	Bin	percent	11,8	11,9	0.000168
US National	2 wk ahead	Bin	percent	11,9	12	0.000102
US National	2 wk ahead	Bin	percent	12	12,1	0.000059
US National	2 wk ahead	Bin	percent	12,1	12,2	0.000032
US National	2 wk ahead	Bin	percent	12,2	12,3	0.000016
US National	2 wk ahead	Bin	percent	12,3	12,4	8.e-6
US National	2 wk ahead	Bin	percent	12,4	12,5	3.e-6
US National	2 wk ahead	Bin	percent	12,5	12,6	1.e-6
US National	2 wk ahead	Bin	percent	12,6	12,7	1.e-6
US National	2 wk ahead	Bin	percent	12,7	12,8	0.
US National	2 wk ahead	Bin	percent	12,8	12,9	0.
US National	2 wk ahead	Bin	percent	12,9	13	0.
US National	2 wk ahead	Bin	percent	13	100	0.01
US National	3 wk ahead	Point	percent	NA	NA	3.5898000000000003
US National	3 wk ahead	Bin	percent	0	0,1	0.000383
US National	3 wk ahead	Bin	percent	0,1	0,2	0.0005099999999999999
US National	3 wk ahead	Bin	percent	0,2	0,3	0.000665
US National	3 wk ahead	Bin	percent	0,3	0,4	0.0008539999999999999
US National	3 wk ahead	Bin	percent	0,4	0,5	0.00108
US National	3 wk ahead	Bin	percent	0,5	0,6	0.001351
US National	3 wk ahead	Bin	percent	0,6	0,7	0.001676
US National	3 wk ahead	Bin	percent	0,7	0,8	0.002068
US National	3 wk ahead	Bin	percent	0,8	0,9	0.0025429999999999997
US National	3 wk ahead	Bin	percent	0,9	1	0.003123
US National	3 wk ahead	Bin	percent	1	1,1	0.003828
US National	3 wk ahead	Bin	percent	1,1	1,2	0.004683
US National	3 wk ahead	Bin	percent	1,2	1,3	0.005706
US National	3 wk ahead	Bin	percent	1,3	1,4	0.006911
US National	3 wk ahead	Bin	percent	1,4	1,5	0.008303
US National	3 wk ahead	Bin	percent	1,5	1,6	0.009871999999999999
US National	3 wk ahead	Bin	percent	1,6	1,7	0.011590999999999999
US National	3 wk ahead	Bin	percent	1,7	1,8	0.013422
US National	3 wk ahead	Bin	percent	1,8	1,9	0.015309
US National	3 wk ahead	Bin	percent	1,9	2	0.017193
US National	3 wk ahead	Bin	percent	2	2,1	0.019006
US National	3 wk ahead	Bin	percent	2,1	2,2	0.020685
US National	3 wk ahead	Bin	percent	2,2	2,3	0.022175
US National	3 wk ahead	Bin	percent	2,3	2,4	0.023433
US National	3 wk ahead	Bin	percent	2,4	2,5	0.024437
US National	3 wk ahead	Bin	percent	2,5	2,6	0.025185
US National	3 wk ahead	Bin	percent	2,6	2,7	0.025692
US National	3 wk ahead	Bin	percent	2,7	2,8	0.025986
US National	3 wk ahead	Bin	percent	2,8	2,9	0.026105999999999997
US National	3 wk ahead	Bin	percent	2,9	3	0.026094
US National	3 wk ahead	Bin	percent	3	3,1	0.02599
US National	3 wk ahead	Bin	percent	3,1	3,2	0.025824
US National	3 wk ahead	Bin	percent	3,2	3,3	0.025616
US National	3 wk ahead	Bin	percent	3,3	3,4	0.025370999999999998
US National	3 wk ahead	Bin	percent	3,4	3,5	0.025082
US National	3 wk ahead	Bin	percent	3,5	3,6	0.024732999999999998
US National	3 wk ahead	Bin	percent	3,6	3,7	0.024302999999999998
US National	3 wk ahead	Bin	percent	3,7	3,8	0.023771999999999998
US National	3 wk ahead	Bin	percent	3,8	3,9	0.023125
US National	3 wk ahead	Bin	percent	3,9	4	0.022355
US National	3 wk ahead	Bin	percent	4	4,1	0.021464
US National	3 wk ahead	Bin	percent	4,1	4,2	0.020465
US National	3 wk ahead	Bin	percent	4,2	4,3	0.019379999999999998
US National	3 wk ahead	Bin	percent	4,3	4,4	0.018234999999999998
US National	3 wk ahead	Bin	percent	4,4	4,5	0.017058999999999998
US National	3 wk ahead	Bin	percent	4,5	4,6	0.015882999999999998
US National	3 wk ahead	Bin	percent	4,6	4,7	0.014731999999999999
US National	3 wk ahead	Bin	percent	4,7	4,8	0.013630999999999999
US National	3 wk ahead	Bin	percent	4,8	4,9	0.012598999999999999
US National	3 wk ahead	Bin	percent	4,9	5	0.011652
US National	3 wk ahead	Bin	percent	5	5,1	0.010799
US National	3 wk ahead	Bin	percent	5,1	5,2	0.010047
US National	3 wk ahead	Bin	percent	5,2	5,3	0.009396
US National	3 wk ahead	Bin	percent	5,3	5,4	0.008843
US National	3 wk ahead	Bin	percent	5,4	5,5	0.008383
US National	3 wk ahead	Bin	percent	5,5	5,6	0.008003999999999999
US National	3 wk ahead	Bin	percent	5,6	5,7	0.0076939999999999995
US National	3 wk ahead	Bin	percent	5,7	5,8	0.007437999999999999
US National	3 wk ahead	Bin	percent	5,8	5,9	0.00722
US National	3 wk ahead	Bin	percent	5,9	6	0.007026999999999999
US National	3 wk ahead	Bin	percent	6	6,1	0.006843999999999999
US National	3 wk ahead	Bin	percent	6,1	6,2	0.006660999999999999
US National	3 wk ahead	Bin	percent	6,2	6,3	0.006468
US National	3 wk ahead	Bin	percent	6,3	6,4	0.006261
US National	3 wk ahead	Bin	percent	6,4	6,5	0.006033999999999999
US National	3 wk ahead	Bin	percent	6,5	6,6	0.005784
US National	3 wk ahead	Bin	percent	6,6	6,7	0.005510999999999999
US National	3 wk ahead	Bin	percent	6,7	6,8	0.005214
US National	3 wk ahead	Bin	percent	6,8	6,9	0.004895
US National	3 wk ahead	Bin	percent	6,9	7	0.004556999999999999
US National	3 wk ahead	Bin	percent	7	7,1	0.004203999999999999
US National	3 wk ahead	Bin	percent	7,1	7,2	0.0038439999999999998
US National	3 wk ahead	Bin	percent	7,2	7,3	0.003482
US National	3 wk ahead	Bin	percent	7,3	7,4	0.003127
US National	3 wk ahead	Bin	percent	7,4	7,5	0.002789
US National	3 wk ahead	Bin	percent	7,5	7,6	0.002472
US National	3 wk ahead	Bin	percent	7,6	7,7	0.0021839999999999997
US National	3 wk ahead	Bin	percent	7,7	7,8	0.001926
US National	3 wk ahead	Bin	percent	7,8	7,9	0.001699
US National	3 wk ahead	Bin	percent	7,9	8	0.001501
US National	3 wk ahead	Bin	percent	8	8,1	0.001328
US National	3 wk ahead	Bin	percent	8,1	8,2	0.001175
US National	3 wk ahead	Bin	percent	8,2	8,3	0.0010379999999999999
US National	3 wk ahead	Bin	percent	8,3	8,4	0.0009109999999999999
US National	3 wk ahead	Bin	percent	8,4	8,5	0.000793
US National	3 wk ahead	Bin	percent	8,5	8,6	0.000681
US National	3 wk ahead	Bin	percent	8,6	8,7	0.000576
US National	3 wk ahead	Bin	percent	8,7	8,8	0.00047799999999999996
US National	3 wk ahead	Bin	percent	8,8	8,9	0.000388
US National	3 wk ahead	Bin	percent	8,9	9	0.000307
US National	3 wk ahead	Bin	percent	9	9,1	0.000237
US National	3 wk ahead	Bin	percent	9,1	9,2	0.000179
US National	3 wk ahead	Bin	percent	9,2	9,3	0.00013099999999999999
US National	3 wk ahead	Bin	percent	9,3	9,4	0.000093
US National	3 wk ahead	Bin	percent	9,4	9,5	0.000065
US National	3 wk ahead	Bin	percent	9,5	9,6	0.000044
US National	3 wk ahead	Bin	percent	9,6	9,7	0.000028
US National	3 wk ahead	Bin	percent	9,7	9,8	0.000018
US National	3 wk ahead	Bin	percent	9,8	9,9	0.000011
US National	3 wk ahead	Bin	percent	9,9	10	7.e-6
US National	3 wk ahead	Bin	percent	10	10,1	4.e-6
US National	3 wk ahead	Bin	percent	10,1	10,2	3.e-6
US National	3 wk ahead	Bin	percent	10,2	10,3	2.e-6
US National	3 wk ahead	Bin	percent	10,3	10,4	3.e-6
US National	3 wk ahead	Bin	percent	10,4	10,5	4.e-6
US National	3 wk ahead	Bin	percent	10,5	10,6	7.e-6
US National	3 wk ahead	Bin	percent	10,6	10,7	0.000012
US National	3 wk ahead	Bin	percent	10,7	10,8	0.000018999999999999998
US National	3 wk ahead	Bin	percent	10,8	10,9	0.000029
US National	3 wk ahead	Bin	percent	10,9	11	0.000044
US National	3 wk ahead	Bin	percent	11	11,1	0.00006599999999999999
US National	3 wk ahead	Bin	percent	11,1	11,2	0.00009499999999999999
US National	3 wk ahead	Bin	percent	11,2	11,3	0.000133
US National	3 wk ahead	Bin	percent	11,3	11,4	0.00018099999999999998
US National	3 wk ahead	Bin	percent	11,4	11,5	0.00023899999999999998
US National	3 wk ahead	Bin	percent	11,5	11,6	0.000307
US National	3 wk ahead	Bin	percent	11,6	11,7	0.000384
US National	3 wk ahead	Bin	percent	11,7	11,8	0.00046899999999999996
US National	3 wk ahead	Bin	percent	11,8	11,9	0.000558
US National	3 wk ahead	Bin	percent	11,9	12	0.0006479999999999999
US National	3 wk ahead	Bin	percent	12	12,1	0.0007369999999999999
US National	3 wk ahead	Bin	percent	12,1	12,2	0.000821
US National	3 wk ahead	Bin	percent	12,2	12,3	0.0008979999999999999
US National	3 wk ahead	Bin	percent	12,3	12,4	0.000967
US National	3 wk ahead	Bin	percent	12,4	12,5	0.001029
US National	3 wk ahead	Bin	percent	12,5	12,6	0.0010819999999999998
US National	3 wk ahead	Bin	percent	12,6	12,7	0.00113
US National	3 wk ahead	Bin	percent	12,7	12,8	0.0011719999999999999
US National	3 wk ahead	Bin	percent	12,8	12,9	0.00121
US National	3 wk ahead	Bin	percent	12,9	13	0.0012439999999999999
US National	3 wk ahead	Bin	percent	13	100	0.046564
US National	4 wk ahead	Point	percent	NA	NA	2.9872000000000005
US National	4 wk ahead	Bin	percent	0	0,1	0.0015949999999999998
US National	4 wk ahead	Bin	percent	0,1	0,2	0.002051
US National	4 wk ahead	Bin	percent	0,2	0,3	0.00261
US National	4 wk ahead	Bin	percent	0,3	0,4	0.003289
US National	4 wk ahead	Bin	percent	0,4	0,5	0.004105999999999999
US National	4 wk ahead	Bin	percent	0,5	0,6	0.005077
US National	4 wk ahead	Bin	percent	0,6	0,7	0.006214
US National	4 wk ahead	Bin	percent	0,7	0,8	0.007522
US National	4 wk ahead	Bin	percent	0,8	0,9	0.008999
US National	4 wk ahead	Bin	percent	0,9	1	0.010627
US National	4 wk ahead	Bin	percent	1	1,1	0.012376999999999999
US National	4 wk ahead	Bin	percent	1,1	1,2	0.014204999999999999
US National	4 wk ahead	Bin	percent	1,2	1,3	0.016059
US National	4 wk ahead	Bin	percent	1,3	1,4	0.017877
US National	4 wk ahead	Bin	percent	1,4	1,5	0.019594999999999998
US National	4 wk ahead	Bin	percent	1,5	1,6	0.021157
US National	4 wk ahead	Bin	percent	1,6	1,7	0.022513
US National	4 wk ahead	Bin	percent	1,7	1,8	0.023631
US National	4 wk ahead	Bin	percent	1,8	1,9	0.024498
US National	4 wk ahead	Bin	percent	1,9	2	0.025119
US National	4 wk ahead	Bin	percent	2	2,1	0.025516999999999998
US National	4 wk ahead	Bin	percent	2,1	2,2	0.025726
US National	4 wk ahead	Bin	percent	2,2	2,3	0.025789
US National	4 wk ahead	Bin	percent	2,3	2,4	0.02575
US National	4 wk ahead	Bin	percent	2,4	2,5	0.025644999999999998
US National	4 wk ahead	Bin	percent	2,5	2,6	0.025502999999999998
US National	4 wk ahead	Bin	percent	2,6	2,7	0.025338
US National	4 wk ahead	Bin	percent	2,7	2,8	0.025151999999999997
US National	4 wk ahead	Bin	percent	2,8	2,9	0.024933999999999998
US National	4 wk ahead	Bin	percent	2,9	3	0.024665
US National	4 wk ahead	Bin	percent	3	3,1	0.024321
US National	4 wk ahead	Bin	percent	3,1	3,2	0.023875999999999998
US National	4 wk ahead	Bin	percent	3,2	3,3	0.023309999999999997
US National	4 wk ahead	Bin	percent	3,3	3,4	0.022607
US National	4 wk ahead	Bin	percent	3,4	3,5	0.021759999999999998
US National	4 wk ahead	Bin	percent	3,5	3,6	0.020770999999999998
US National	4 wk ahead	Bin	percent	3,6	3,7	0.019652
US National	4 wk ahead	Bin	percent	3,7	3,8	0.018421
US National	4 wk ahead	Bin	percent	3,8	3,9	0.017103999999999998
US National	4 wk ahead	Bin	percent	3,9	4	0.01573
US National	4 wk ahead	Bin	percent	4	4,1	0.014336
US National	4 wk ahead	Bin	percent	4,1	4,2	0.012955999999999999
US National	4 wk ahead	Bin	percent	4,2	4,3	0.011628999999999999
US National	4 wk ahead	Bin	percent	4,3	4,4	0.01039
US National	4 wk ahead	Bin	percent	4,4	4,5	0.009269999999999999
US National	4 wk ahead	Bin	percent	4,5	4,6	0.008294
US National	4 wk ahead	Bin	percent	4,6	4,7	0.007482
US National	4 wk ahead	Bin	percent	4,7	4,8	0.006841
US National	4 wk ahead	Bin	percent	4,8	4,9	0.006371
US National	4 wk ahead	Bin	percent	4,9	5	0.006063
US National	4 wk ahead	Bin	percent	5	5,1	0.005895999999999999
US National	4 wk ahead	Bin	percent	5,1	5,2	0.005846
US National	4 wk ahead	Bin	percent	5,2	5,3	0.005882
US National	4 wk ahead	Bin	percent	5,3	5,4	0.0059689999999999995
US National	4 wk ahead	Bin	percent	5,4	5,5	0.0060739999999999995
US National	4 wk ahead	Bin	percent	5,5	5,6	0.006167
US National	4 wk ahead	Bin	percent	5,6	5,7	0.006219
US National	4 wk ahead	Bin	percent	5,7	5,8	0.0062109999999999995
US National	4 wk ahead	Bin	percent	5,8	5,9	0.00613
US National	4 wk ahead	Bin	percent	5,9	6	0.005971
US National	4 wk ahead	Bin	percent	6	6,1	0.005738999999999999
US National	4 wk ahead	Bin	percent	6,1	6,2	0.005444
US National	4 wk ahead	Bin	percent	6,2	6,3	0.005102
US National	4 wk ahead	Bin	percent	6,3	6,4	0.004731
US National	4 wk ahead	Bin	percent	6,4	6,5	0.004351
US National	4 wk ahead	Bin	percent	6,5	6,6	0.00398
US National	4 wk ahead	Bin	percent	6,6	6,7	0.0036309999999999997
US National	4 wk ahead	Bin	percent	6,7	6,8	0.003313
US National	4 wk ahead	Bin	percent	6,8	6,9	0.003031
US National	4 wk ahead	Bin	percent	6,9	7	0.0027849999999999997
US National	4 wk ahead	Bin	percent	7	7,1	0.002571
US National	4 wk ahead	Bin	percent	7,1	7,2	0.002384
US National	4 wk ahead	Bin	percent	7,2	7,3	0.002218
US National	4 wk ahead	Bin	percent	7,3	7,4	0.002067
US National	4 wk ahead	Bin	percent	7,4	7,5	0.0019279999999999998
US National	4 wk ahead	Bin	percent	7,5	7,6	0.0017959999999999999
US National	4 wk ahead	Bin	percent	7,6	7,7	0.0016719999999999999
US National	4 wk ahead	Bin	percent	7,7	7,8	0.0015539999999999998
US National	4 wk ahead	Bin	percent	7,8	7,9	0.001444
US National	4 wk ahead	Bin	percent	7,9	8	0.0013449999999999998
US National	4 wk ahead	Bin	percent	8	8,1	0.001256
US National	4 wk ahead	Bin	percent	8,1	8,2	0.001179
US National	4 wk ahead	Bin	percent	8,2	8,3	0.001113
US National	4 wk ahead	Bin	percent	8,3	8,4	0.001058
US National	4 wk ahead	Bin	percent	8,4	8,5	0.001011
US National	4 wk ahead	Bin	percent	8,5	8,6	0.000968
US National	4 wk ahead	Bin	percent	8,6	8,7	0.0009249999999999999
US National	4 wk ahead	Bin	percent	8,7	8,8	0.000879
US National	4 wk ahead	Bin	percent	8,8	8,9	0.000828
US National	4 wk ahead	Bin	percent	8,9	9	0.0007689999999999999
US National	4 wk ahead	Bin	percent	9	9,1	0.0007019999999999999
US National	4 wk ahead	Bin	percent	9,1	9,2	0.000628
US National	4 wk ahead	Bin	percent	9,2	9,3	0.0005499999999999999
US National	4 wk ahead	Bin	percent	9,3	9,4	0.00047
US National	4 wk ahead	Bin	percent	9,4	9,5	0.000392
US National	4 wk ahead	Bin	percent	9,5	9,6	0.000318
US National	4 wk ahead	Bin	percent	9,6	9,7	0.000251
US National	4 wk ahead	Bin	percent	9,7	9,8	0.000193
US National	4 wk ahead	Bin	percent	9,8	9,9	0.000144
US National	4 wk ahead	Bin	percent	9,9	10	0.00010499999999999999
US National	4 wk ahead	Bin	percent	10	10,1	0.000074
US National	4 wk ahead	Bin	percent	10,1	10,2	0.000051
US National	4 wk ahead	Bin	percent	10,2	10,3	0.000034
US National	4 wk ahead	Bin	percent	10,3	10,4	0.000022
US National	4 wk ahead	Bin	percent	10,4	10,5	0.000014
US National	4 wk ahead	Bin	percent	10,5	10,6	9.999999999999999e-6
US National	4 wk ahead	Bin	percent	10,6	10,7	7.e-6
US National	4 wk ahead	Bin	percent	10,7	10,8	6.e-6
US National	4 wk ahead	Bin	percent	10,8	10,9	8.e-6
US National	4 wk ahead	Bin	percent	10,9	11	0.000011
US National	4 wk ahead	Bin	percent	11	11,1	0.000017
US National	4 wk ahead	Bin	percent	11,1	11,2	0.000026
US National	4 wk ahead	Bin	percent	11,2	11,3	0.000039
US National	4 wk ahead	Bin	percent	11,3	11,4	0.000058
US National	4 wk ahead	Bin	percent	11,4	11,5	0.000083
US National	4 wk ahead	Bin	percent	11,5	11,6	0.000116
US National	4 wk ahead	Bin	percent	11,6	11,7	0.000158
US National	4 wk ahead	Bin	percent	11,7	11,8	0.000208
US National	4 wk ahead	Bin	percent	11,8	11,9	0.000267
US National	4 wk ahead	Bin	percent	11,9	12	0.00033299999999999996
US National	4 wk ahead	Bin	percent	12	12,1	0.000403
US National	4 wk ahead	Bin	percent	12,1	12,2	0.000473
US National	4 wk ahead	Bin	percent	12,2	12,3	0.00054
US National	4 wk ahead	Bin	percent	12,3	12,4	0.0005989999999999999
US National	4 wk ahead	Bin	percent	12,4	12,5	0.000645
US National	4 wk ahead	Bin	percent	12,5	12,6	0.0006749999999999999
US National	4 wk ahead	Bin	percent	12,6	12,7	0.000687
US National	4 wk ahead	Bin	percent	12,7	12,8	0.0006799999999999999
US National	4 wk ahead	Bin	percent	12,8	12,9	0.000656
US National	4 wk ahead	Bin	percent	12,9	13	0.0006169999999999999
US National	4 wk ahead	Bin	percent	13	100	0.052968999999999995
