# Supplementary material for: Use of daily Internet search query data improves real-time projections of influenza epidemics
Source: J R Soc Interface. 2018 Oct 10;15(147):20180220. doi: 10.1098/rsif.2018.0220 (PMC6228485; doi:10.1098/rsif.2018.0220)
Supplement: Computer code and results [file rsif20180220supp3.gz › Code-and-results/mss-15-wikiWEEK/2008-EW40.csv]

Location	Target	Type	Unit	Bin_start_incl	Bin_end_notincl	Value
US National	1 wk ahead	Point	percent	NA	NA	0.8
US National	1 wk ahead	Bin	percent	0	0.1	0.001184
US National	1 wk ahead	Bin	percent	0.1	0.2	0.007488
US National	1 wk ahead	Bin	percent	0.2	0.3	0.02012
US National	1 wk ahead	Bin	percent	0.3	0.4	0.034455
US National	1 wk ahead	Bin	percent	0.4	0.5	0.050464999999999996
US National	1 wk ahead	Bin	percent	0.5	0.6	0.053427999999999996
US National	1 wk ahead	Bin	percent	0.6	0.7	0.060453999999999994
US National	1 wk ahead	Bin	percent	0.7	0.8	0.11527699999999999
US National	1 wk ahead	Bin	percent	0.8	0.9	0.169452
US National	1 wk ahead	Bin	percent	0.9	1	0.149704
US National	1 wk ahead	Bin	percent	1	1.1	0.098522
US National	1 wk ahead	Bin	percent	1.1	1.2	0.062282
US National	1 wk ahead	Bin	percent	1.2	1.3	0.048018
US National	1 wk ahead	Bin	percent	1.3	1.4	0.036563
US National	1 wk ahead	Bin	percent	1.4	1.5	0.031317
US National	1 wk ahead	Bin	percent	1.5	1.6	0.022144
US National	1 wk ahead	Bin	percent	1.6	1.7	0.008286
US National	1 wk ahead	Bin	percent	1.7	1.8	0.001286
US National	1 wk ahead	Bin	percent	1.8	1.9	0.000072
US National	1 wk ahead	Bin	percent	1.9	2	7.e-6
US National	1 wk ahead	Bin	percent	2	2.1	0.00018899999999999999
US National	1 wk ahead	Bin	percent	2.1	2.2	0.0022459999999999997
US National	1 wk ahead	Bin	percent	2.2	2.3	0.008883
US National	1 wk ahead	Bin	percent	2.3	2.4	0.011863
US National	1 wk ahead	Bin	percent	2.4	2.5	0.005369
US National	1 wk ahead	Bin	percent	2.5	2.6	0.000816
US National	1 wk ahead	Bin	percent	2.6	2.7	0.000041
US National	1 wk ahead	Bin	percent	2.7	2.8	1.e-6
US National	1 wk ahead	Bin	percent	2.8	2.9	0.
US National	1 wk ahead	Bin	percent	2.9	3	0.
US National	1 wk ahead	Bin	percent	3	3.1	0.
US National	1 wk ahead	Bin	percent	3.1	3.2	0.
US National	1 wk ahead	Bin	percent	3.2	3.3	0.
US National	1 wk ahead	Bin	percent	3.3	3.4	0.
US National	1 wk ahead	Bin	percent	3.4	3.5	0.
US National	1 wk ahead	Bin	percent	3.5	3.6	0.
US National	1 wk ahead	Bin	percent	3.6	3.7	0.
US National	1 wk ahead	Bin	percent	3.7	3.8	0.
US National	1 wk ahead	Bin	percent	3.8	3.9	0.
US National	1 wk ahead	Bin	percent	3.9	4	0.
US National	1 wk ahead	Bin	percent	4	4.1	0.
US National	1 wk ahead	Bin	percent	4.1	4.2	0.
US National	1 wk ahead	Bin	percent	4.2	4.3	0.
US National	1 wk ahead	Bin	percent	4.3	4.4	0.
US National	1 wk ahead	Bin	percent	4.4	4.5	0.
US National	1 wk ahead	Bin	percent	4.5	4.6	0.
US National	1 wk ahead	Bin	percent	4.6	4.7	0.
US National	1 wk ahead	Bin	percent	4.7	4.8	0.
US National	1 wk ahead	Bin	percent	4.8	4.9	0.
US National	1 wk ahead	Bin	percent	4.9	5	0.
US National	1 wk ahead	Bin	percent	5	5.1	0.
US National	1 wk ahead	Bin	percent	5.1	5.2	0.
US National	1 wk ahead	Bin	percent	5.2	5.3	0.
US National	1 wk ahead	Bin	percent	5.3	5.4	0.
US National	1 wk ahead	Bin	percent	5.4	5.5	0.
US National	1 wk ahead	Bin	percent	5.5	5.6	0.
US National	1 wk ahead	Bin	percent	5.6	5.7	0.
US National	1 wk ahead	Bin	percent	5.7	5.8	0.
US National	1 wk ahead	Bin	percent	5.8	5.9	0.
US National	1 wk ahead	Bin	percent	5.9	6	0.
US National	1 wk ahead	Bin	percent	6	6.1	0.
US National	1 wk ahead	Bin	percent	6.1	6.2	0.
US National	1 wk ahead	Bin	percent	6.2	6.3	0.
US National	1 wk ahead	Bin	percent	6.3	6.4	0.
US National	1 wk ahead	Bin	percent	6.4	6.5	0.
US National	1 wk ahead	Bin	percent	6.5	6.6	0.
US National	1 wk ahead	Bin	percent	6.6	6.7	0.
US National	1 wk ahead	Bin	percent	6.7	6.8	0.
US National	1 wk ahead	Bin	percent	6.8	6.9	0.
US National	1 wk ahead	Bin	percent	6.9	7	0.
US National	1 wk ahead	Bin	percent	7	7.1	0.
US National	1 wk ahead	Bin	percent	7.1	7.2	0.
US National	1 wk ahead	Bin	percent	7.2	7.3	0.
US National	1 wk ahead	Bin	percent	7.3	7.4	0.
US National	1 wk ahead	Bin	percent	7.4	7.5	0.
US National	1 wk ahead	Bin	percent	7.5	7.6	0.
US National	1 wk ahead	Bin	percent	7.6	7.7	0.
US National	1 wk ahead	Bin	percent	7.7	7.8	0.
US National	1 wk ahead	Bin	percent	7.8	7.9	0.
US National	1 wk ahead	Bin	percent	7.9	8	0.
US National	1 wk ahead	Bin	percent	8	8.1	0.
US National	1 wk ahead	Bin	percent	8.1	8.2	0.
US National	1 wk ahead	Bin	percent	8.2	8.3	0.
US National	1 wk ahead	Bin	percent	8.3	8.4	0.
US National	1 wk ahead	Bin	percent	8.4	8.5	0.
US National	1 wk ahead	Bin	percent	8.5	8.6	0.
US National	1 wk ahead	Bin	percent	8.6	8.7	0.
US National	1 wk ahead	Bin	percent	8.7	8.8	0.
US National	1 wk ahead	Bin	percent	8.8	8.9	0.
US National	1 wk ahead	Bin	percent	8.9	9	0.
US National	1 wk ahead	Bin	percent	9	9.1	0.
US National	1 wk ahead	Bin	percent	9.1	9.2	0.
US National	1 wk ahead	Bin	percent	9.2	9.3	0.
US National	1 wk ahead	Bin	percent	9.3	9.4	0.
US National	1 wk ahead	Bin	percent	9.4	9.5	0.
US National	1 wk ahead	Bin	percent	9.5	9.6	0.
US National	1 wk ahead	Bin	percent	9.6	9.7	0.
US National	1 wk ahead	Bin	percent	9.7	9.8	0.
US National	1 wk ahead	Bin	percent	9.8	9.9	0.
US National	1 wk ahead	Bin	percent	9.9	10	0.
US National	1 wk ahead	Bin	percent	10	10.1	0.
US National	1 wk ahead	Bin	percent	10.1	10.2	0.
US National	1 wk ahead	Bin	percent	10.2	10.3	0.
US National	1 wk ahead	Bin	percent	10.3	10.4	0.
US National	1 wk ahead	Bin	percent	10.4	10.5	0.
US National	1 wk ahead	Bin	percent	10.5	10.6	0.
US National	1 wk ahead	Bin	percent	10.6	10.7	0.
US National	1 wk ahead	Bin	percent	10.7	10.8	0.
US National	1 wk ahead	Bin	percent	10.8	10.9	0.
US National	1 wk ahead	Bin	percent	10.9	11	0.
US National	1 wk ahead	Bin	percent	11	11.1	0.
US National	1 wk ahead	Bin	percent	11.1	11.2	0.
US National	1 wk ahead	Bin	percent	11.2	11.3	0.
US National	1 wk ahead	Bin	percent	11.3	11.4	0.
US National	1 wk ahead	Bin	percent	11.4	11.5	0.
US National	1 wk ahead	Bin	percent	11.5	11.6	0.
US National	1 wk ahead	Bin	percent	11.6	11.7	0.
US National	1 wk ahead	Bin	percent	11.7	11.8	0.
US National	1 wk ahead	Bin	percent	11.8	11.9	0.
US National	1 wk ahead	Bin	percent	11.9	12	0.
US National	1 wk ahead	Bin	percent	12	12.1	0.
US National	1 wk ahead	Bin	percent	12.1	12.2	0.
US National	1 wk ahead	Bin	percent	12.2	12.3	0.
US National	1 wk ahead	Bin	percent	12.3	12.4	0.
US National	1 wk ahead	Bin	percent	12.4	12.5	0.
US National	1 wk ahead	Bin	percent	12.5	12.6	0.
US National	1 wk ahead	Bin	percent	12.6	12.7	0.
US National	1 wk ahead	Bin	percent	12.7	12.8	0.
US National	1 wk ahead	Bin	percent	12.8	12.9	0.
US National	1 wk ahead	Bin	percent	12.9	13	0.
US National	1 wk ahead	Bin	percent	13	100	0.
US National	2 wk ahead	Point	percent	NA	NA	0.9018
US National	2 wk ahead	Bin	percent	0	0.1	0.
US National	2 wk ahead	Bin	percent	0.1	0.2	0.
US National	2 wk ahead	Bin	percent	0.2	0.3	0.000047
US National	2 wk ahead	Bin	percent	0.3	0.4	0.001339
US National	2 wk ahead	Bin	percent	0.4	0.5	0.011589
US National	2 wk ahead	Bin	percent	0.5	0.6	0.044094999999999995
US National	2 wk ahead	Bin	percent	0.6	0.7	0.102903
US National	2 wk ahead	Bin	percent	0.7	0.8	0.16245199999999999
US National	2 wk ahead	Bin	percent	0.8	0.9	0.17457699999999998
US National	2 wk ahead	Bin	percent	0.9	1	0.151339
US National	2 wk ahead	Bin	percent	1	1.1	0.133528
US National	2 wk ahead	Bin	percent	1.1	1.2	0.09930499999999999
US National	2 wk ahead	Bin	percent	1.2	1.3	0.054563999999999994
US National	2 wk ahead	Bin	percent	1.3	1.4	0.02387
US National	2 wk ahead	Bin	percent	1.4	1.5	0.01492
US National	2 wk ahead	Bin	percent	1.5	1.6	0.016617
US National	2 wk ahead	Bin	percent	1.6	1.7	0.007783
US National	2 wk ahead	Bin	percent	1.7	1.8	0.001035
US National	2 wk ahead	Bin	percent	1.8	1.9	0.000035
US National	2 wk ahead	Bin	percent	1.9	2	0.
US National	2 wk ahead	Bin	percent	2	2.1	0.
US National	2 wk ahead	Bin	percent	2.1	2.2	0.
US National	2 wk ahead	Bin	percent	2.2	2.3	0.
US National	2 wk ahead	Bin	percent	2.3	2.4	0.
US National	2 wk ahead	Bin	percent	2.4	2.5	0.
US National	2 wk ahead	Bin	percent	2.5	2.6	0.
US National	2 wk ahead	Bin	percent	2.6	2.7	0.
US National	2 wk ahead	Bin	percent	2.7	2.8	0.
US National	2 wk ahead	Bin	percent	2.8	2.9	0.
US National	2 wk ahead	Bin	percent	2.9	3	0.
US National	2 wk ahead	Bin	percent	3	3.1	0.
US National	2 wk ahead	Bin	percent	3.1	3.2	0.
US National	2 wk ahead	Bin	percent	3.2	3.3	0.
US National	2 wk ahead	Bin	percent	3.3	3.4	0.
US National	2 wk ahead	Bin	percent	3.4	3.5	0.
US National	2 wk ahead	Bin	percent	3.5	3.6	0.
US National	2 wk ahead	Bin	percent	3.6	3.7	0.
US National	2 wk ahead	Bin	percent	3.7	3.8	0.
US National	2 wk ahead	Bin	percent	3.8	3.9	0.
US National	2 wk ahead	Bin	percent	3.9	4	0.
US National	2 wk ahead	Bin	percent	4	4.1	0.
US National	2 wk ahead	Bin	percent	4.1	4.2	0.
US National	2 wk ahead	Bin	percent	4.2	4.3	0.
US National	2 wk ahead	Bin	percent	4.3	4.4	0.
US National	2 wk ahead	Bin	percent	4.4	4.5	0.
US National	2 wk ahead	Bin	percent	4.5	4.6	0.
US National	2 wk ahead	Bin	percent	4.6	4.7	0.
US National	2 wk ahead	Bin	percent	4.7	4.8	0.
US National	2 wk ahead	Bin	percent	4.8	4.9	0.
US National	2 wk ahead	Bin	percent	4.9	5	0.
US National	2 wk ahead	Bin	percent	5	5.1	0.
US National	2 wk ahead	Bin	percent	5.1	5.2	0.
US National	2 wk ahead	Bin	percent	5.2	5.3	0.
US National	2 wk ahead	Bin	percent	5.3	5.4	0.
US National	2 wk ahead	Bin	percent	5.4	5.5	0.
US National	2 wk ahead	Bin	percent	5.5	5.6	0.
US National	2 wk ahead	Bin	percent	5.6	5.7	0.
US National	2 wk ahead	Bin	percent	5.7	5.8	0.
US National	2 wk ahead	Bin	percent	5.8	5.9	0.
US National	2 wk ahead	Bin	percent	5.9	6	0.
US National	2 wk ahead	Bin	percent	6	6.1	0.
US National	2 wk ahead	Bin	percent	6.1	6.2	0.
US National	2 wk ahead	Bin	percent	6.2	6.3	0.
US National	2 wk ahead	Bin	percent	6.3	6.4	0.
US National	2 wk ahead	Bin	percent	6.4	6.5	0.
US National	2 wk ahead	Bin	percent	6.5	6.6	0.
US National	2 wk ahead	Bin	percent	6.6	6.7	0.
US National	2 wk ahead	Bin	percent	6.7	6.8	0.
US National	2 wk ahead	Bin	percent	6.8	6.9	0.
US National	2 wk ahead	Bin	percent	6.9	7	0.
US National	2 wk ahead	Bin	percent	7	7.1	0.
US National	2 wk ahead	Bin	percent	7.1	7.2	0.
US National	2 wk ahead	Bin	percent	7.2	7.3	0.
US National	2 wk ahead	Bin	percent	7.3	7.4	0.
US National	2 wk ahead	Bin	percent	7.4	7.5	0.
US National	2 wk ahead	Bin	percent	7.5	7.6	0.
US National	2 wk ahead	Bin	percent	7.6	7.7	0.
US National	2 wk ahead	Bin	percent	7.7	7.8	0.
US National	2 wk ahead	Bin	percent	7.8	7.9	0.
US National	2 wk ahead	Bin	percent	7.9	8	0.
US National	2 wk ahead	Bin	percent	8	8.1	0.
US National	2 wk ahead	Bin	percent	8.1	8.2	0.
US National	2 wk ahead	Bin	percent	8.2	8.3	0.
US National	2 wk ahead	Bin	percent	8.3	8.4	0.
US National	2 wk ahead	Bin	percent	8.4	8.5	0.
US National	2 wk ahead	Bin	percent	8.5	8.6	0.
US National	2 wk ahead	Bin	percent	8.6	8.7	0.
US National	2 wk ahead	Bin	percent	8.7	8.8	0.
US National	2 wk ahead	Bin	percent	8.8	8.9	0.
US National	2 wk ahead	Bin	percent	8.9	9	0.
US National	2 wk ahead	Bin	percent	9	9.1	0.
US National	2 wk ahead	Bin	percent	9.1	9.2	0.
US National	2 wk ahead	Bin	percent	9.2	9.3	0.
US National	2 wk ahead	Bin	percent	9.3	9.4	0.
US National	2 wk ahead	Bin	percent	9.4	9.5	0.
US National	2 wk ahead	Bin	percent	9.5	9.6	0.
US National	2 wk ahead	Bin	percent	9.6	9.7	0.
US National	2 wk ahead	Bin	percent	9.7	9.8	0.
US National	2 wk ahead	Bin	percent	9.8	9.9	0.
US National	2 wk ahead	Bin	percent	9.9	10	0.
US National	2 wk ahead	Bin	percent	10	10.1	0.
US National	2 wk ahead	Bin	percent	10.1	10.2	0.
US National	2 wk ahead	Bin	percent	10.2	10.3	0.
US National	2 wk ahead	Bin	percent	10.3	10.4	0.
US National	2 wk ahead	Bin	percent	10.4	10.5	0.
US National	2 wk ahead	Bin	percent	10.5	10.6	0.
US National	2 wk ahead	Bin	percent	10.6	10.7	0.
US National	2 wk ahead	Bin	percent	10.7	10.8	0.
US National	2 wk ahead	Bin	percent	10.8	10.9	0.
US National	2 wk ahead	Bin	percent	10.9	11	0.
US National	2 wk ahead	Bin	percent	11	11.1	0.
US National	2 wk ahead	Bin	percent	11.1	11.2	0.
US National	2 wk ahead	Bin	percent	11.2	11.3	0.
US National	2 wk ahead	Bin	percent	11.3	11.4	0.
US National	2 wk ahead	Bin	percent	11.4	11.5	0.
US National	2 wk ahead	Bin	percent	11.5	11.6	0.
US National	2 wk ahead	Bin	percent	11.6	11.7	0.
US National	2 wk ahead	Bin	percent	11.7	11.8	0.
US National	2 wk ahead	Bin	percent	11.8	11.9	0.
US National	2 wk ahead	Bin	percent	11.9	12	0.
US National	2 wk ahead	Bin	percent	12	12.1	0.
US National	2 wk ahead	Bin	percent	12.1	12.2	0.
US National	2 wk ahead	Bin	percent	12.2	12.3	0.
US National	2 wk ahead	Bin	percent	12.3	12.4	0.
US National	2 wk ahead	Bin	percent	12.4	12.5	0.
US National	2 wk ahead	Bin	percent	12.5	12.6	0.
US National	2 wk ahead	Bin	percent	12.6	12.7	0.
US National	2 wk ahead	Bin	percent	12.7	12.8	0.
US National	2 wk ahead	Bin	percent	12.8	12.9	0.
US National	2 wk ahead	Bin	percent	12.9	13	0.
US National	2 wk ahead	Bin	percent	13	100	0.
US National	3 wk ahead	Point	percent	NA	NA	0.9036000000000001
US National	3 wk ahead	Bin	percent	0	0.1	0.000651
US National	3 wk ahead	Bin	percent	0.1	0.2	0.0030659999999999997
US National	3 wk ahead	Bin	percent	0.2	0.3	0.009594
US National	3 wk ahead	Bin	percent	0.3	0.4	0.022262
US National	3 wk ahead	Bin	percent	0.4	0.5	0.043387999999999996
US National	3 wk ahead	Bin	percent	0.5	0.6	0.073278
US National	3 wk ahead	Bin	percent	0.6	0.7	0.102823
US National	3 wk ahead	Bin	percent	0.7	0.8	0.12004
US National	3 wk ahead	Bin	percent	0.8	0.9	0.120712
US National	3 wk ahead	Bin	percent	0.9	1	0.10510699999999999
US National	3 wk ahead	Bin	percent	1	1.1	0.080486
US National	3 wk ahead	Bin	percent	1.1	1.2	0.060711999999999995
US National	3 wk ahead	Bin	percent	1.2	1.3	0.051193999999999996
US National	3 wk ahead	Bin	percent	1.3	1.4	0.045443
US National	3 wk ahead	Bin	percent	1.4	1.5	0.038035
US National	3 wk ahead	Bin	percent	1.5	1.6	0.029103
US National	3 wk ahead	Bin	percent	1.6	1.7	0.019787
US National	3 wk ahead	Bin	percent	1.7	1.8	0.012428999999999999
US National	3 wk ahead	Bin	percent	1.8	1.9	0.00962
US National	3 wk ahead	Bin	percent	1.9	2	0.009519
US National	3 wk ahead	Bin	percent	2	2.1	0.008029999999999999
US National	3 wk ahead	Bin	percent	2.1	2.2	0.005395
US National	3 wk ahead	Bin	percent	2.2	2.3	0.0040479999999999995
US National	3 wk ahead	Bin	percent	2.3	2.4	0.003929
US National	3 wk ahead	Bin	percent	2.4	2.5	0.004539
US National	3 wk ahead	Bin	percent	2.5	2.6	0.005685
US National	3 wk ahead	Bin	percent	2.6	2.7	0.005643
US National	3 wk ahead	Bin	percent	2.7	2.8	0.0036409999999999997
US National	3 wk ahead	Bin	percent	2.8	2.9	0.001441
US National	3 wk ahead	Bin	percent	2.9	3	0.000345
US National	3 wk ahead	Bin	percent	3	3.1	0.000049
US National	3 wk ahead	Bin	percent	3.1	3.2	4.e-6
US National	3 wk ahead	Bin	percent	3.2	3.3	0.
US National	3 wk ahead	Bin	percent	3.3	3.4	0.
US National	3 wk ahead	Bin	percent	3.4	3.5	0.
US National	3 wk ahead	Bin	percent	3.5	3.6	0.
US National	3 wk ahead	Bin	percent	3.6	3.7	0.
US National	3 wk ahead	Bin	percent	3.7	3.8	0.
US National	3 wk ahead	Bin	percent	3.8	3.9	0.
US National	3 wk ahead	Bin	percent	3.9	4	0.
US National	3 wk ahead	Bin	percent	4	4.1	0.
US National	3 wk ahead	Bin	percent	4.1	4.2	0.
US National	3 wk ahead	Bin	percent	4.2	4.3	0.
US National	3 wk ahead	Bin	percent	4.3	4.4	0.
US National	3 wk ahead	Bin	percent	4.4	4.5	0.
US National	3 wk ahead	Bin	percent	4.5	4.6	0.
US National	3 wk ahead	Bin	percent	4.6	4.7	0.
US National	3 wk ahead	Bin	percent	4.7	4.8	0.
US National	3 wk ahead	Bin	percent	4.8	4.9	0.
US National	3 wk ahead	Bin	percent	4.9	5	0.
US National	3 wk ahead	Bin	percent	5	5.1	0.
US National	3 wk ahead	Bin	percent	5.1	5.2	0.
US National	3 wk ahead	Bin	percent	5.2	5.3	0.
US National	3 wk ahead	Bin	percent	5.3	5.4	0.
US National	3 wk ahead	Bin	percent	5.4	5.5	0.
US National	3 wk ahead	Bin	percent	5.5	5.6	0.
US National	3 wk ahead	Bin	percent	5.6	5.7	0.
US National	3 wk ahead	Bin	percent	5.7	5.8	0.
US National	3 wk ahead	Bin	percent	5.8	5.9	0.
US National	3 wk ahead	Bin	percent	5.9	6	0.
US National	3 wk ahead	Bin	percent	6	6.1	0.
US National	3 wk ahead	Bin	percent	6.1	6.2	0.
US National	3 wk ahead	Bin	percent	6.2	6.3	0.
US National	3 wk ahead	Bin	percent	6.3	6.4	0.
US National	3 wk ahead	Bin	percent	6.4	6.5	0.
US National	3 wk ahead	Bin	percent	6.5	6.6	0.
US National	3 wk ahead	Bin	percent	6.6	6.7	0.
US National	3 wk ahead	Bin	percent	6.7	6.8	0.
US National	3 wk ahead	Bin	percent	6.8	6.9	0.
US National	3 wk ahead	Bin	percent	6.9	7	0.
US National	3 wk ahead	Bin	percent	7	7.1	0.
US National	3 wk ahead	Bin	percent	7.1	7.2	0.
US National	3 wk ahead	Bin	percent	7.2	7.3	0.
US National	3 wk ahead	Bin	percent	7.3	7.4	0.
US National	3 wk ahead	Bin	percent	7.4	7.5	0.
US National	3 wk ahead	Bin	percent	7.5	7.6	0.
US National	3 wk ahead	Bin	percent	7.6	7.7	0.
US National	3 wk ahead	Bin	percent	7.7	7.8	0.
US National	3 wk ahead	Bin	percent	7.8	7.9	0.
US National	3 wk ahead	Bin	percent	7.9	8	0.
US National	3 wk ahead	Bin	percent	8	8.1	0.
US National	3 wk ahead	Bin	percent	8.1	8.2	0.
US National	3 wk ahead	Bin	percent	8.2	8.3	0.
US National	3 wk ahead	Bin	percent	8.3	8.4	0.
US National	3 wk ahead	Bin	percent	8.4	8.5	0.
US National	3 wk ahead	Bin	percent	8.5	8.6	0.
US National	3 wk ahead	Bin	percent	8.6	8.7	0.
US National	3 wk ahead	Bin	percent	8.7	8.8	0.
US National	3 wk ahead	Bin	percent	8.8	8.9	0.
US National	3 wk ahead	Bin	percent	8.9	9	0.
US National	3 wk ahead	Bin	percent	9	9.1	0.
US National	3 wk ahead	Bin	percent	9.1	9.2	0.
US National	3 wk ahead	Bin	percent	9.2	9.3	0.
US National	3 wk ahead	Bin	percent	9.3	9.4	0.
US National	3 wk ahead	Bin	percent	9.4	9.5	0.
US National	3 wk ahead	Bin	percent	9.5	9.6	0.
US National	3 wk ahead	Bin	percent	9.6	9.7	0.
US National	3 wk ahead	Bin	percent	9.7	9.8	0.
US National	3 wk ahead	Bin	percent	9.8	9.9	0.
US National	3 wk ahead	Bin	percent	9.9	10	0.
US National	3 wk ahead	Bin	percent	10	10.1	0.
US National	3 wk ahead	Bin	percent	10.1	10.2	0.
US National	3 wk ahead	Bin	percent	10.2	10.3	0.
US National	3 wk ahead	Bin	percent	10.3	10.4	0.
US National	3 wk ahead	Bin	percent	10.4	10.5	0.
US National	3 wk ahead	Bin	percent	10.5	10.6	0.
US National	3 wk ahead	Bin	percent	10.6	10.7	0.
US National	3 wk ahead	Bin	percent	10.7	10.8	0.
US National	3 wk ahead	Bin	percent	10.8	10.9	0.
US National	3 wk ahead	Bin	percent	10.9	11	0.
US National	3 wk ahead	Bin	percent	11	11.1	0.
US National	3 wk ahead	Bin	percent	11.1	11.2	0.
US National	3 wk ahead	Bin	percent	11.2	11.3	0.
US National	3 wk ahead	Bin	percent	11.3	11.4	0.
US National	3 wk ahead	Bin	percent	11.4	11.5	0.
US National	3 wk ahead	Bin	percent	11.5	11.6	0.
US National	3 wk ahead	Bin	percent	11.6	11.7	0.
US National	3 wk ahead	Bin	percent	11.7	11.8	0.
US National	3 wk ahead	Bin	percent	11.8	11.9	0.
US National	3 wk ahead	Bin	percent	11.9	12	0.
US National	3 wk ahead	Bin	percent	12	12.1	0.
US National	3 wk ahead	Bin	percent	12.1	12.2	0.
US National	3 wk ahead	Bin	percent	12.2	12.3	0.
US National	3 wk ahead	Bin	percent	12.3	12.4	0.
US National	3 wk ahead	Bin	percent	12.4	12.5	0.
US National	3 wk ahead	Bin	percent	12.5	12.6	0.
US National	3 wk ahead	Bin	percent	12.6	12.7	0.
US National	3 wk ahead	Bin	percent	12.7	12.8	0.
US National	3 wk ahead	Bin	percent	12.8	12.9	0.
US National	3 wk ahead	Bin	percent	12.9	13	0.
US National	3 wk ahead	Bin	percent	13	100	0.
US National	4 wk ahead	Point	percent	NA	NA	0.9212
US National	4 wk ahead	Bin	percent	0	0.1	0.00733
US National	4 wk ahead	Bin	percent	0.1	0.2	0.014664
US National	4 wk ahead	Bin	percent	0.2	0.3	0.026386
US National	4 wk ahead	Bin	percent	0.3	0.4	0.042505
US National	4 wk ahead	Bin	percent	0.4	0.5	0.060754999999999997
US National	4 wk ahead	Bin	percent	0.5	0.6	0.076747
US National	4 wk ahead	Bin	percent	0.6	0.7	0.086188
US National	4 wk ahead	Bin	percent	0.7	0.8	0.087422
US National	4 wk ahead	Bin	percent	0.8	0.9	0.08184
US National	4 wk ahead	Bin	percent	0.9	1	0.072228
US National	4 wk ahead	Bin	percent	1	1.1	0.061209
US National	4 wk ahead	Bin	percent	1.1	1.2	0.050873999999999996
US National	4 wk ahead	Bin	percent	1.2	1.3	0.042719
US National	4 wk ahead	Bin	percent	1.3	1.4	0.037114
US National	4 wk ahead	Bin	percent	1.4	1.5	0.033025
US National	4 wk ahead	Bin	percent	1.5	1.6	0.028936
US National	4 wk ahead	Bin	percent	1.6	1.7	0.02429
US National	4 wk ahead	Bin	percent	1.7	1.8	0.019805
US National	4 wk ahead	Bin	percent	1.8	1.9	0.016427999999999998
US National	4 wk ahead	Bin	percent	1.9	2	0.014339
US National	4 wk ahead	Bin	percent	2	2.1	0.012993
US National	4 wk ahead	Bin	percent	2.1	2.2	0.011741
US National	4 wk ahead	Bin	percent	2.2	2.3	0.010204
US National	4 wk ahead	Bin	percent	2.3	2.4	0.008346
US National	4 wk ahead	Bin	percent	2.4	2.5	0.006508
US National	4 wk ahead	Bin	percent	2.5	2.6	0.005291
US National	4 wk ahead	Bin	percent	2.6	2.7	0.005083
US National	4 wk ahead	Bin	percent	2.7	2.8	0.005575999999999999
US National	4 wk ahead	Bin	percent	2.8	2.9	0.005902999999999999
US National	4 wk ahead	Bin	percent	2.9	3	0.005375
US National	4 wk ahead	Bin	percent	3	3.1	0.004069
US National	4 wk ahead	Bin	percent	3.1	3.2	0.0026669999999999997
US National	4 wk ahead	Bin	percent	3.2	3.3	0.00181
US National	4 wk ahead	Bin	percent	3.3	3.4	0.001646
US National	4 wk ahead	Bin	percent	3.4	3.5	0.001857
US National	4 wk ahead	Bin	percent	3.5	3.6	0.001993
US National	4 wk ahead	Bin	percent	3.6	3.7	0.001836
US National	4 wk ahead	Bin	percent	3.7	3.8	0.0015279999999999998
US National	4 wk ahead	Bin	percent	3.8	3.9	0.0013759999999999998
US National	4 wk ahead	Bin	percent	3.9	4	0.001535
US National	4 wk ahead	Bin	percent	4	4.1	0.001844
US National	4 wk ahead	Bin	percent	4.1	4.2	0.0019909999999999997
US National	4 wk ahead	Bin	percent	4.2	4.3	0.001826
US National	4 wk ahead	Bin	percent	4.3	4.4	0.001514
US National	4 wk ahead	Bin	percent	4.4	4.5	0.0013679999999999999
US National	4 wk ahead	Bin	percent	4.5	4.6	0.001532
US National	4 wk ahead	Bin	percent	4.6	4.7	0.001838
US National	4 wk ahead	Bin	percent	4.7	4.8	0.001958
US National	4 wk ahead	Bin	percent	4.8	4.9	0.0017079999999999999
US National	4 wk ahead	Bin	percent	4.9	5	0.001192
US National	4 wk ahead	Bin	percent	5	5.1	0.000661
US National	4 wk ahead	Bin	percent	5.1	5.2	0.00029099999999999997
US National	4 wk ahead	Bin	percent	5.2	5.3	0.000102
US National	4 wk ahead	Bin	percent	5.3	5.4	0.000028
US National	4 wk ahead	Bin	percent	5.4	5.5	6.e-6
US National	4 wk ahead	Bin	percent	5.5	5.6	1.e-6
US National	4 wk ahead	Bin	percent	5.6	5.7	0.
US National	4 wk ahead	Bin	percent	5.7	5.8	0.
US National	4 wk ahead	Bin	percent	5.8	5.9	0.
US National	4 wk ahead	Bin	percent	5.9	6	0.
US National	4 wk ahead	Bin	percent	6	6.1	0.
US National	4 wk ahead	Bin	percent	6.1	6.2	0.
US National	4 wk ahead	Bin	percent	6.2	6.3	0.
US National	4 wk ahead	Bin	percent	6.3	6.4	0.
US National	4 wk ahead	Bin	percent	6.4	6.5	0.
US National	4 wk ahead	Bin	percent	6.5	6.6	0.
US National	4 wk ahead	Bin	percent	6.6	6.7	0.
US National	4 wk ahead	Bin	percent	6.7	6.8	0.
US National	4 wk ahead	Bin	percent	6.8	6.9	0.
US National	4 wk ahead	Bin	percent	6.9	7	0.
US National	4 wk ahead	Bin	percent	7	7.1	0.
US National	4 wk ahead	Bin	percent	7.1	7.2	0.
US National	4 wk ahead	Bin	percent	7.2	7.3	0.
US National	4 wk ahead	Bin	percent	7.3	7.4	0.
US National	4 wk ahead	Bin	percent	7.4	7.5	0.
US National	4 wk ahead	Bin	percent	7.5	7.6	0.
US National	4 wk ahead	Bin	percent	7.6	7.7	0.
US National	4 wk ahead	Bin	percent	7.7	7.8	0.
US National	4 wk ahead	Bin	percent	7.8	7.9	0.
US National	4 wk ahead	Bin	percent	7.9	8	0.
US National	4 wk ahead	Bin	percent	8	8.1	0.
US National	4 wk ahead	Bin	percent	8.1	8.2	0.
US National	4 wk ahead	Bin	percent	8.2	8.3	0.
US National	4 wk ahead	Bin	percent	8.3	8.4	0.
US National	4 wk ahead	Bin	percent	8.4	8.5	0.
US National	4 wk ahead	Bin	percent	8.5	8.6	0.
US National	4 wk ahead	Bin	percent	8.6	8.7	0.
US National	4 wk ahead	Bin	percent	8.7	8.8	0.
US National	4 wk ahead	Bin	percent	8.8	8.9	0.
US National	4 wk ahead	Bin	percent	8.9	9	0.
US National	4 wk ahead	Bin	percent	9	9.1	0.
US National	4 wk ahead	Bin	percent	9.1	9.2	0.
US National	4 wk ahead	Bin	percent	9.2	9.3	0.
US National	4 wk ahead	Bin	percent	9.3	9.4	0.
US National	4 wk ahead	Bin	percent	9.4	9.5	0.
US National	4 wk ahead	Bin	percent	9.5	9.6	0.
US National	4 wk ahead	Bin	percent	9.6	9.7	0.
US National	4 wk ahead	Bin	percent	9.7	9.8	0.
US National	4 wk ahead	Bin	percent	9.8	9.9	0.
US National	4 wk ahead	Bin	percent	9.9	10	0.
US National	4 wk ahead	Bin	percent	10	10.1	0.
US National	4 wk ahead	Bin	percent	10.1	10.2	0.
US National	4 wk ahead	Bin	percent	10.2	10.3	0.
US National	4 wk ahead	Bin	percent	10.3	10.4	0.
US National	4 wk ahead	Bin	percent	10.4	10.5	0.
US National	4 wk ahead	Bin	percent	10.5	10.6	0.
US National	4 wk ahead	Bin	percent	10.6	10.7	0.
US National	4 wk ahead	Bin	percent	10.7	10.8	0.
US National	4 wk ahead	Bin	percent	10.8	10.9	0.
US National	4 wk ahead	Bin	percent	10.9	11	0.
US National	4 wk ahead	Bin	percent	11	11.1	0.
US National	4 wk ahead	Bin	percent	11.1	11.2	0.
US National	4 wk ahead	Bin	percent	11.2	11.3	0.
US National	4 wk ahead	Bin	percent	11.3	11.4	0.
US National	4 wk ahead	Bin	percent	11.4	11.5	0.
US National	4 wk ahead	Bin	percent	11.5	11.6	0.
US National	4 wk ahead	Bin	percent	11.6	11.7	0.
US National	4 wk ahead	Bin	percent	11.7	11.8	0.
US National	4 wk ahead	Bin	percent	11.8	11.9	0.
US National	4 wk ahead	Bin	percent	11.9	12	0.
US National	4 wk ahead	Bin	percent	12	12.1	0.
US National	4 wk ahead	Bin	percent	12.1	12.2	0.
US National	4 wk ahead	Bin	percent	12.2	12.3	0.
US National	4 wk ahead	Bin	percent	12.3	12.4	0.
US National	4 wk ahead	Bin	percent	12.4	12.5	0.
US National	4 wk ahead	Bin	percent	12.5	12.6	0.
US National	4 wk ahead	Bin	percent	12.6	12.7	0.
US National	4 wk ahead	Bin	percent	12.7	12.8	0.
US National	4 wk ahead	Bin	percent	12.8	12.9	0.
US National	4 wk ahead	Bin	percent	12.9	13	0.
US National	4 wk ahead	Bin	percent	13	100	0.
