# Supplementary material for: Use of daily Internet search query data improves real-time projections of influenza epidemics
Source: J R Soc Interface. 2018 Oct 10;15(147):20180220. doi: 10.1098/rsif.2018.0220 (PMC6228485; doi:10.1098/rsif.2018.0220)
Supplement: Computer code and results [file rsif20180220supp3.gz › Code-and-results/mss-15-wikiWEEK/5-27_paramrep.txt]

{"LL"	{21.187226364149595	66.73589112918553	193.41546777808938	247.4788934678583}}
{"DD"	{3.5143187429578817	4.978934620593723	6.065831006793367	6.638300199078986}}
{"R0max"	{1.6680872131323723	2.349165242866962	3.453720235893034	3.810848370705785}}
{"R0min"	{0.8331194640804264	0.8889676502278591	0.9949549930892233	1.0415029043030595}}
{"Inf"	{1013.4033703811571	1471.1056356777597	1817.6590148282512	1982.0344061616822}}
{"Sus"	{32494.47842002182	43191.657054294476	70046.20788523358	90864.17665912065}}
{"R0(t)"	{1.1787469839910636	1.4034342840207505	1.7430181305686423	1.8767072952508195}}
{"Reff"	{0.47040346042757486	0.6905754369599837	1.0228590085340497	1.4095977604326466}}
