# Supplementary material for: Use of daily Internet search query data improves real-time projections of influenza epidemics
Source: J R Soc Interface. 2018 Oct 10;15(147):20180220. doi: 10.1098/rsif.2018.0220 (PMC6228485; doi:10.1098/rsif.2018.0220)
Supplement: Computer code and results [file rsif20180220supp3.gz › Code-and-results/mss-15-wikiWEEK/2013-EW5.csv]

Location	Target	Type	Unit	Bin_start_incl	Bin_end_notincl	Value
US National	1 wk ahead	Point	percent	NA	NA	4.2
US National	1 wk ahead	Bin	percent	0	0,1	0.
US National	1 wk ahead	Bin	percent	0,1	0,2	0.
US National	1 wk ahead	Bin	percent	0,2	0,3	0.
US National	1 wk ahead	Bin	percent	0,3	0,4	0.
US National	1 wk ahead	Bin	percent	0,4	0,5	0.
US National	1 wk ahead	Bin	percent	0,5	0,6	0.
US National	1 wk ahead	Bin	percent	0,6	0,7	0.
US National	1 wk ahead	Bin	percent	0,7	0,8	0.
US National	1 wk ahead	Bin	percent	0,8	0,9	0.
US National	1 wk ahead	Bin	percent	0,9	1	0.
US National	1 wk ahead	Bin	percent	1	1,1	0.
US National	1 wk ahead	Bin	percent	1,1	1,2	0.
US National	1 wk ahead	Bin	percent	1,2	1,3	0.
US National	1 wk ahead	Bin	percent	1,3	1,4	0.
US National	1 wk ahead	Bin	percent	1,4	1,5	0.
US National	1 wk ahead	Bin	percent	1,5	1,6	0.
US National	1 wk ahead	Bin	percent	1,6	1,7	0.
US National	1 wk ahead	Bin	percent	1,7	1,8	0.
US National	1 wk ahead	Bin	percent	1,8	1,9	0.
US National	1 wk ahead	Bin	percent	1,9	2	0.
US National	1 wk ahead	Bin	percent	2	2,1	0.
US National	1 wk ahead	Bin	percent	2,1	2,2	0.
US National	1 wk ahead	Bin	percent	2,2	2,3	0.
US National	1 wk ahead	Bin	percent	2,3	2,4	0.
US National	1 wk ahead	Bin	percent	2,4	2,5	0.
US National	1 wk ahead	Bin	percent	2,5	2,6	0.
US National	1 wk ahead	Bin	percent	2,6	2,7	0.
US National	1 wk ahead	Bin	percent	2,7	2,8	0.
US National	1 wk ahead	Bin	percent	2,8	2,9	0.
US National	1 wk ahead	Bin	percent	2,9	3	0.
US National	1 wk ahead	Bin	percent	3	3,1	0.
US National	1 wk ahead	Bin	percent	3,1	3,2	0.
US National	1 wk ahead	Bin	percent	3,2	3,3	3.e-6
US National	1 wk ahead	Bin	percent	3,3	3,4	0.000287
US National	1 wk ahead	Bin	percent	3,4	3,5	0.0043939999999999995
US National	1 wk ahead	Bin	percent	3,5	3,6	0.013085999999999999
US National	1 wk ahead	Bin	percent	3,6	3,7	0.020822
US National	1 wk ahead	Bin	percent	3,7	3,8	0.030980999999999998
US National	1 wk ahead	Bin	percent	3,8	3,9	0.037958
US National	1 wk ahead	Bin	percent	3,9	4	0.050772
US National	1 wk ahead	Bin	percent	4	4,1	0.08785599999999999
US National	1 wk ahead	Bin	percent	4,1	4,2	0.143333
US National	1 wk ahead	Bin	percent	4,2	4,3	0.193183
US National	1 wk ahead	Bin	percent	4,3	4,4	0.172569
US National	1 wk ahead	Bin	percent	4,4	4,5	0.09604399999999999
US National	1 wk ahead	Bin	percent	4,5	4,6	0.046083
US National	1 wk ahead	Bin	percent	4,6	4,7	0.035325999999999996
US National	1 wk ahead	Bin	percent	4,7	4,8	0.020149
US National	1 wk ahead	Bin	percent	4,8	4,9	0.020064
US National	1 wk ahead	Bin	percent	4,9	5	0.014019
US National	1 wk ahead	Bin	percent	5	5,1	0.003126
US National	1 wk ahead	Bin	percent	5,1	5,2	0.00014099999999999998
US National	1 wk ahead	Bin	percent	5,2	5,3	1.e-6
US National	1 wk ahead	Bin	percent	5,3	5,4	0.
US National	1 wk ahead	Bin	percent	5,4	5,5	4.e-6
US National	1 wk ahead	Bin	percent	5,5	5,6	0.000271
US National	1 wk ahead	Bin	percent	5,6	5,7	0.002959
US National	1 wk ahead	Bin	percent	5,7	5,8	0.005085999999999999
US National	1 wk ahead	Bin	percent	5,8	5,9	0.001424
US National	1 wk ahead	Bin	percent	5,9	6	0.000059999999999999995
US National	1 wk ahead	Bin	percent	6	6,1	0.
US National	1 wk ahead	Bin	percent	6,1	6,2	0.
US National	1 wk ahead	Bin	percent	6,2	6,3	0.
US National	1 wk ahead	Bin	percent	6,3	6,4	0.
US National	1 wk ahead	Bin	percent	6,4	6,5	0.
US National	1 wk ahead	Bin	percent	6,5	6,6	0.
US National	1 wk ahead	Bin	percent	6,6	6,7	0.
US National	1 wk ahead	Bin	percent	6,7	6,8	0.
US National	1 wk ahead	Bin	percent	6,8	6,9	0.
US National	1 wk ahead	Bin	percent	6,9	7	0.
US National	1 wk ahead	Bin	percent	7	7,1	0.
US National	1 wk ahead	Bin	percent	7,1	7,2	0.
US National	1 wk ahead	Bin	percent	7,2	7,3	0.
US National	1 wk ahead	Bin	percent	7,3	7,4	0.
US National	1 wk ahead	Bin	percent	7,4	7,5	0.
US National	1 wk ahead	Bin	percent	7,5	7,6	0.
US National	1 wk ahead	Bin	percent	7,6	7,7	0.
US National	1 wk ahead	Bin	percent	7,7	7,8	0.
US National	1 wk ahead	Bin	percent	7,8	7,9	0.
US National	1 wk ahead	Bin	percent	7,9	8	0.
US National	1 wk ahead	Bin	percent	8	8,1	0.
US National	1 wk ahead	Bin	percent	8,1	8,2	0.
US National	1 wk ahead	Bin	percent	8,2	8,3	0.
US National	1 wk ahead	Bin	percent	8,3	8,4	0.
US National	1 wk ahead	Bin	percent	8,4	8,5	0.
US National	1 wk ahead	Bin	percent	8,5	8,6	0.
US National	1 wk ahead	Bin	percent	8,6	8,7	0.
US National	1 wk ahead	Bin	percent	8,7	8,8	0.
US National	1 wk ahead	Bin	percent	8,8	8,9	0.
US National	1 wk ahead	Bin	percent	8,9	9	0.
US National	1 wk ahead	Bin	percent	9	9,1	0.
US National	1 wk ahead	Bin	percent	9,1	9,2	0.
US National	1 wk ahead	Bin	percent	9,2	9,3	0.
US National	1 wk ahead	Bin	percent	9,3	9,4	0.
US National	1 wk ahead	Bin	percent	9,4	9,5	0.
US National	1 wk ahead	Bin	percent	9,5	9,6	0.
US National	1 wk ahead	Bin	percent	9,6	9,7	0.
US National	1 wk ahead	Bin	percent	9,7	9,8	0.
US National	1 wk ahead	Bin	percent	9,8	9,9	0.
US National	1 wk ahead	Bin	percent	9,9	10	0.
US National	1 wk ahead	Bin	percent	10	10,1	0.
US National	1 wk ahead	Bin	percent	10,1	10,2	0.
US National	1 wk ahead	Bin	percent	10,2	10,3	0.
US National	1 wk ahead	Bin	percent	10,3	10,4	0.
US National	1 wk ahead	Bin	percent	10,4	10,5	0.
US National	1 wk ahead	Bin	percent	10,5	10,6	0.
US National	1 wk ahead	Bin	percent	10,6	10,7	0.
US National	1 wk ahead	Bin	percent	10,7	10,8	0.
US National	1 wk ahead	Bin	percent	10,8	10,9	0.
US National	1 wk ahead	Bin	percent	10,9	11	0.
US National	1 wk ahead	Bin	percent	11	11,1	0.
US National	1 wk ahead	Bin	percent	11,1	11,2	0.
US National	1 wk ahead	Bin	percent	11,2	11,3	0.
US National	1 wk ahead	Bin	percent	11,3	11,4	0.
US National	1 wk ahead	Bin	percent	11,4	11,5	0.
US National	1 wk ahead	Bin	percent	11,5	11,6	0.
US National	1 wk ahead	Bin	percent	11,6	11,7	0.
US National	1 wk ahead	Bin	percent	11,7	11,8	0.
US National	1 wk ahead	Bin	percent	11,8	11,9	0.
US National	1 wk ahead	Bin	percent	11,9	12	0.
US National	1 wk ahead	Bin	percent	12	12,1	0.
US National	1 wk ahead	Bin	percent	12,1	12,2	0.
US National	1 wk ahead	Bin	percent	12,2	12,3	0.
US National	1 wk ahead	Bin	percent	12,3	12,4	0.
US National	1 wk ahead	Bin	percent	12,4	12,5	0.
US National	1 wk ahead	Bin	percent	12,5	12,6	0.
US National	1 wk ahead	Bin	percent	12,6	12,7	0.
US National	1 wk ahead	Bin	percent	12,7	12,8	0.
US National	1 wk ahead	Bin	percent	12,8	12,9	0.
US National	1 wk ahead	Bin	percent	12,9	13	0.
US National	1 wk ahead	Bin	percent	13	100	0.
US National	2 wk ahead	Point	percent	NA	NA	4.578600000000001
US National	2 wk ahead	Bin	percent	0	0,1	9.999999999999999e-6
US National	2 wk ahead	Bin	percent	0,1	0,2	0.000017
US National	2 wk ahead	Bin	percent	0,2	0,3	0.000029
US National	2 wk ahead	Bin	percent	0,3	0,4	0.000047
US National	2 wk ahead	Bin	percent	0,4	0,5	0.000074
US National	2 wk ahead	Bin	percent	0,5	0,6	0.000113
US National	2 wk ahead	Bin	percent	0,6	0,7	0.000169
US National	2 wk ahead	Bin	percent	0,7	0,8	0.00024599999999999996
US National	2 wk ahead	Bin	percent	0,8	0,9	0.00035
US National	2 wk ahead	Bin	percent	0,9	1	0.000486
US National	2 wk ahead	Bin	percent	1	1,1	0.00066
US National	2 wk ahead	Bin	percent	1,1	1,2	0.000877
US National	2 wk ahead	Bin	percent	1,2	1,3	0.0011409999999999999
US National	2 wk ahead	Bin	percent	1,3	1,4	0.00146
US National	2 wk ahead	Bin	percent	1,4	1,5	0.001838
US National	2 wk ahead	Bin	percent	1,5	1,6	0.002281
US National	2 wk ahead	Bin	percent	1,6	1,7	0.0027949999999999997
US National	2 wk ahead	Bin	percent	1,7	1,8	0.003392
US National	2 wk ahead	Bin	percent	1,8	1,9	0.004079999999999999
US National	2 wk ahead	Bin	percent	1,9	2	0.004869
US National	2 wk ahead	Bin	percent	2	2,1	0.005771
US National	2 wk ahead	Bin	percent	2,1	2,2	0.0067929999999999996
US National	2 wk ahead	Bin	percent	2,2	2,3	0.007937
US National	2 wk ahead	Bin	percent	2,3	2,4	0.009197
US National	2 wk ahead	Bin	percent	2,4	2,5	0.010563
US National	2 wk ahead	Bin	percent	2,5	2,6	0.012008999999999999
US National	2 wk ahead	Bin	percent	2,6	2,7	0.013503
US National	2 wk ahead	Bin	percent	2,7	2,8	0.015005
US National	2 wk ahead	Bin	percent	2,8	2,9	0.01647
US National	2 wk ahead	Bin	percent	2,9	3	0.017853
US National	2 wk ahead	Bin	percent	3	3,1	0.019115
US National	2 wk ahead	Bin	percent	3,1	3,2	0.020221
US National	2 wk ahead	Bin	percent	3,2	3,3	0.021152
US National	2 wk ahead	Bin	percent	3,3	3,4	0.021901999999999998
US National	2 wk ahead	Bin	percent	3,4	3,5	0.022477
US National	2 wk ahead	Bin	percent	3,5	3,6	0.022893
US National	2 wk ahead	Bin	percent	3,6	3,7	0.023183
US National	2 wk ahead	Bin	percent	3,7	3,8	0.023379999999999998
US National	2 wk ahead	Bin	percent	3,8	3,9	0.023517
US National	2 wk ahead	Bin	percent	3,9	4	0.023625
US National	2 wk ahead	Bin	percent	4	4,1	0.023726
US National	2 wk ahead	Bin	percent	4,1	4,2	0.023828
US National	2 wk ahead	Bin	percent	4,2	4,3	0.023930999999999997
US National	2 wk ahead	Bin	percent	4,3	4,4	0.02402
US National	2 wk ahead	Bin	percent	4,4	4,5	0.024076
US National	2 wk ahead	Bin	percent	4,5	4,6	0.024071
US National	2 wk ahead	Bin	percent	4,6	4,7	0.023981
US National	2 wk ahead	Bin	percent	4,7	4,8	0.023788999999999998
US National	2 wk ahead	Bin	percent	4,8	4,9	0.023485
US National	2 wk ahead	Bin	percent	4,9	5	0.023066
US National	2 wk ahead	Bin	percent	5	5,1	0.022543999999999998
US National	2 wk ahead	Bin	percent	5,1	5,2	0.021934
US National	2 wk ahead	Bin	percent	5,2	5,3	0.021254
US National	2 wk ahead	Bin	percent	5,3	5,4	0.02052
US National	2 wk ahead	Bin	percent	5,4	5,5	0.019747999999999998
US National	2 wk ahead	Bin	percent	5,5	5,6	0.018944
US National	2 wk ahead	Bin	percent	5,6	5,7	0.018108
US National	2 wk ahead	Bin	percent	5,7	5,8	0.017237
US National	2 wk ahead	Bin	percent	5,8	5,9	0.016323999999999998
US National	2 wk ahead	Bin	percent	5,9	6	0.015361999999999999
US National	2 wk ahead	Bin	percent	6	6,1	0.01435
US National	2 wk ahead	Bin	percent	6,1	6,2	0.01329
US National	2 wk ahead	Bin	percent	6,2	6,3	0.012194
US National	2 wk ahead	Bin	percent	6,3	6,4	0.011078
US National	2 wk ahead	Bin	percent	6,4	6,5	0.009967
US National	2 wk ahead	Bin	percent	6,5	6,6	0.008884999999999999
US National	2 wk ahead	Bin	percent	6,6	6,7	0.007859999999999999
US National	2 wk ahead	Bin	percent	6,7	6,8	0.006919
US National	2 wk ahead	Bin	percent	6,8	6,9	0.0060799999999999995
US National	2 wk ahead	Bin	percent	6,9	7	0.005356
US National	2 wk ahead	Bin	percent	7	7,1	0.004755
US National	2 wk ahead	Bin	percent	7,1	7,2	0.004273
US National	2 wk ahead	Bin	percent	7,2	7,3	0.003901
US National	2 wk ahead	Bin	percent	7,3	7,4	0.003627
US National	2 wk ahead	Bin	percent	7,4	7,5	0.003431
US National	2 wk ahead	Bin	percent	7,5	7,6	0.003294
US National	2 wk ahead	Bin	percent	7,6	7,7	0.0031969999999999998
US National	2 wk ahead	Bin	percent	7,7	7,8	0.0031219999999999998
US National	2 wk ahead	Bin	percent	7,8	7,9	0.0030529999999999997
US National	2 wk ahead	Bin	percent	7,9	8	0.0029779999999999997
US National	2 wk ahead	Bin	percent	8	8,1	0.002888
US National	2 wk ahead	Bin	percent	8,1	8,2	0.002778
US National	2 wk ahead	Bin	percent	8,2	8,3	0.0026479999999999997
US National	2 wk ahead	Bin	percent	8,3	8,4	0.002497
US National	2 wk ahead	Bin	percent	8,4	8,5	0.00233
US National	2 wk ahead	Bin	percent	8,5	8,6	0.0021509999999999997
US National	2 wk ahead	Bin	percent	8,6	8,7	0.0019679999999999997
US National	2 wk ahead	Bin	percent	8,7	8,8	0.001787
US National	2 wk ahead	Bin	percent	8,8	8,9	0.001615
US National	2 wk ahead	Bin	percent	8,9	9	0.001459
US National	2 wk ahead	Bin	percent	9	9,1	0.001325
US National	2 wk ahead	Bin	percent	9,1	9,2	0.001219
US National	2 wk ahead	Bin	percent	9,2	9,3	0.001143
US National	2 wk ahead	Bin	percent	9,3	9,4	0.001099
US National	2 wk ahead	Bin	percent	9,4	9,5	0.001086
US National	2 wk ahead	Bin	percent	9,5	9,6	0.001102
US National	2 wk ahead	Bin	percent	9,6	9,7	0.001138
US National	2 wk ahead	Bin	percent	9,7	9,8	0.001189
US National	2 wk ahead	Bin	percent	9,8	9,9	0.0012439999999999999
US National	2 wk ahead	Bin	percent	9,9	10	0.001294
US National	2 wk ahead	Bin	percent	10	10,1	0.00133
US National	2 wk ahead	Bin	percent	10,1	10,2	0.0013449999999999998
US National	2 wk ahead	Bin	percent	10,2	10,3	0.001333
US National	2 wk ahead	Bin	percent	10,3	10,4	0.0012929999999999999
US National	2 wk ahead	Bin	percent	10,4	10,5	0.001225
US National	2 wk ahead	Bin	percent	10,5	10,6	0.001132
US National	2 wk ahead	Bin	percent	10,6	10,7	0.0010199999999999999
US National	2 wk ahead	Bin	percent	10,7	10,8	0.000896
US National	2 wk ahead	Bin	percent	10,8	10,9	0.000766
US National	2 wk ahead	Bin	percent	10,9	11	0.0006389999999999999
US National	2 wk ahead	Bin	percent	11	11,1	0.000518
US National	2 wk ahead	Bin	percent	11,1	11,2	0.00040899999999999997
US National	2 wk ahead	Bin	percent	11,2	11,3	0.000314
US National	2 wk ahead	Bin	percent	11,3	11,4	0.000235
US National	2 wk ahead	Bin	percent	11,4	11,5	0.00017099999999999998
US National	2 wk ahead	Bin	percent	11,5	11,6	0.000121
US National	2 wk ahead	Bin	percent	11,6	11,7	0.000083
US National	2 wk ahead	Bin	percent	11,7	11,8	0.000056
US National	2 wk ahead	Bin	percent	11,8	11,9	0.000036
US National	2 wk ahead	Bin	percent	11,9	12	0.000023
US National	2 wk ahead	Bin	percent	12	12,1	0.000014
US National	2 wk ahead	Bin	percent	12,1	12,2	8.e-6
US National	2 wk ahead	Bin	percent	12,2	12,3	4.9999999999999996e-6
US National	2 wk ahead	Bin	percent	12,3	12,4	3.e-6
US National	2 wk ahead	Bin	percent	12,4	12,5	2.e-6
US National	2 wk ahead	Bin	percent	12,5	12,6	1.e-6
US National	2 wk ahead	Bin	percent	12,6	12,7	0.
US National	2 wk ahead	Bin	percent	12,7	12,8	0.
US National	2 wk ahead	Bin	percent	12,8	12,9	0.
US National	2 wk ahead	Bin	percent	12,9	13	0.
US National	2 wk ahead	Bin	percent	13	100	0.03
US National	3 wk ahead	Point	percent	NA	NA	4.132
US National	3 wk ahead	Bin	percent	0	0,1	0.001565
US National	3 wk ahead	Bin	percent	0,1	0,2	0.001883
US National	3 wk ahead	Bin	percent	0,2	0,3	0.002247
US National	3 wk ahead	Bin	percent	0,3	0,4	0.0026609999999999997
US National	3 wk ahead	Bin	percent	0,4	0,5	0.003127
US National	3 wk ahead	Bin	percent	0,5	0,6	0.003645
US National	3 wk ahead	Bin	percent	0,6	0,7	0.004215
US National	3 wk ahead	Bin	percent	0,7	0,8	0.004837999999999999
US National	3 wk ahead	Bin	percent	0,8	0,9	0.00551
US National	3 wk ahead	Bin	percent	0,9	1	0.006228999999999999
US National	3 wk ahead	Bin	percent	1	1,1	0.0069889999999999996
US National	3 wk ahead	Bin	percent	1,1	1,2	0.007782
US National	3 wk ahead	Bin	percent	1,2	1,3	0.008602
US National	3 wk ahead	Bin	percent	1,3	1,4	0.009438
US National	3 wk ahead	Bin	percent	1,4	1,5	0.01028
US National	3 wk ahead	Bin	percent	1,5	1,6	0.011117
US National	3 wk ahead	Bin	percent	1,6	1,7	0.011937999999999999
US National	3 wk ahead	Bin	percent	1,7	1,8	0.012732
US National	3 wk ahead	Bin	percent	1,8	1,9	0.013486
US National	3 wk ahead	Bin	percent	1,9	2	0.014192
US National	3 wk ahead	Bin	percent	2	2,1	0.014841
US National	3 wk ahead	Bin	percent	2,1	2,2	0.015423999999999998
US National	3 wk ahead	Bin	percent	2,2	2,3	0.015937
US National	3 wk ahead	Bin	percent	2,3	2,4	0.016377
US National	3 wk ahead	Bin	percent	2,4	2,5	0.016744
US National	3 wk ahead	Bin	percent	2,5	2,6	0.017036
US National	3 wk ahead	Bin	percent	2,6	2,7	0.017256999999999998
US National	3 wk ahead	Bin	percent	2,7	2,8	0.017412
US National	3 wk ahead	Bin	percent	2,8	2,9	0.017505
US National	3 wk ahead	Bin	percent	2,9	3	0.017543
US National	3 wk ahead	Bin	percent	3	3,1	0.017533999999999998
US National	3 wk ahead	Bin	percent	3,1	3,2	0.017485
US National	3 wk ahead	Bin	percent	3,2	3,3	0.017403
US National	3 wk ahead	Bin	percent	3,3	3,4	0.017294
US National	3 wk ahead	Bin	percent	3,4	3,5	0.017164
US National	3 wk ahead	Bin	percent	3,5	3,6	0.017016
US National	3 wk ahead	Bin	percent	3,6	3,7	0.016855
US National	3 wk ahead	Bin	percent	3,7	3,8	0.016682
US National	3 wk ahead	Bin	percent	3,8	3,9	0.016499
US National	3 wk ahead	Bin	percent	3,9	4	0.016305
US National	3 wk ahead	Bin	percent	4	4,1	0.016101
US National	3 wk ahead	Bin	percent	4,1	4,2	0.015886
US National	3 wk ahead	Bin	percent	4,2	4,3	0.015659
US National	3 wk ahead	Bin	percent	4,3	4,4	0.01542
US National	3 wk ahead	Bin	percent	4,4	4,5	0.015168
US National	3 wk ahead	Bin	percent	4,5	4,6	0.014903999999999999
US National	3 wk ahead	Bin	percent	4,6	4,7	0.014627
US National	3 wk ahead	Bin	percent	4,7	4,8	0.014339999999999999
US National	3 wk ahead	Bin	percent	4,8	4,9	0.014044
US National	3 wk ahead	Bin	percent	4,9	5	0.013741
US National	3 wk ahead	Bin	percent	5	5,1	0.013432999999999999
US National	3 wk ahead	Bin	percent	5,1	5,2	0.013122
US National	3 wk ahead	Bin	percent	5,2	5,3	0.012809
US National	3 wk ahead	Bin	percent	5,3	5,4	0.012496
US National	3 wk ahead	Bin	percent	5,4	5,5	0.012183999999999999
US National	3 wk ahead	Bin	percent	5,5	5,6	0.011869999999999999
US National	3 wk ahead	Bin	percent	5,6	5,7	0.011556
US National	3 wk ahead	Bin	percent	5,7	5,8	0.011238999999999999
US National	3 wk ahead	Bin	percent	5,8	5,9	0.010917
US National	3 wk ahead	Bin	percent	5,9	6	0.010587
US National	3 wk ahead	Bin	percent	6	6,1	0.010247
US National	3 wk ahead	Bin	percent	6,1	6,2	0.009895
US National	3 wk ahead	Bin	percent	6,2	6,3	0.009528
US National	3 wk ahead	Bin	percent	6,3	6,4	0.009146
US National	3 wk ahead	Bin	percent	6,4	6,5	0.008747999999999999
US National	3 wk ahead	Bin	percent	6,5	6,6	0.008334
US National	3 wk ahead	Bin	percent	6,6	6,7	0.007906
US National	3 wk ahead	Bin	percent	6,7	6,8	0.007468
US National	3 wk ahead	Bin	percent	6,8	6,9	0.0070209999999999995
US National	3 wk ahead	Bin	percent	6,9	7	0.006572
US National	3 wk ahead	Bin	percent	7	7,1	0.006123
US National	3 wk ahead	Bin	percent	7,1	7,2	0.005680999999999999
US National	3 wk ahead	Bin	percent	7,2	7,3	0.0052499999999999995
US National	3 wk ahead	Bin	percent	7,3	7,4	0.004835
US National	3 wk ahead	Bin	percent	7,4	7,5	0.0044399999999999995
US National	3 wk ahead	Bin	percent	7,5	7,6	0.004069
US National	3 wk ahead	Bin	percent	7,6	7,7	0.003725
US National	3 wk ahead	Bin	percent	7,7	7,8	0.003408
US National	3 wk ahead	Bin	percent	7,8	7,9	0.00312
US National	3 wk ahead	Bin	percent	7,9	8	0.002862
US National	3 wk ahead	Bin	percent	8	8,1	0.002633
US National	3 wk ahead	Bin	percent	8,1	8,2	0.002431
US National	3 wk ahead	Bin	percent	8,2	8,3	0.0022559999999999998
US National	3 wk ahead	Bin	percent	8,3	8,4	0.002105
US National	3 wk ahead	Bin	percent	8,4	8,5	0.0019749999999999998
US National	3 wk ahead	Bin	percent	8,5	8,6	0.001865
US National	3 wk ahead	Bin	percent	8,6	8,7	0.0017729999999999998
US National	3 wk ahead	Bin	percent	8,7	8,8	0.001695
US National	3 wk ahead	Bin	percent	8,8	8,9	0.0016309999999999999
US National	3 wk ahead	Bin	percent	8,9	9	0.0015769999999999998
US National	3 wk ahead	Bin	percent	9	9,1	0.0015329999999999999
US National	3 wk ahead	Bin	percent	9,1	9,2	0.0014969999999999998
US National	3 wk ahead	Bin	percent	9,2	9,3	0.001467
US National	3 wk ahead	Bin	percent	9,3	9,4	0.001442
US National	3 wk ahead	Bin	percent	9,4	9,5	0.00142
US National	3 wk ahead	Bin	percent	9,5	9,6	0.001402
US National	3 wk ahead	Bin	percent	9,6	9,7	0.0013859999999999999
US National	3 wk ahead	Bin	percent	9,7	9,8	0.001371
US National	3 wk ahead	Bin	percent	9,8	9,9	0.0013579999999999998
US National	3 wk ahead	Bin	percent	9,9	10	0.0013449999999999998
US National	3 wk ahead	Bin	percent	10	10,1	0.001334
US National	3 wk ahead	Bin	percent	10,1	10,2	0.001322
US National	3 wk ahead	Bin	percent	10,2	10,3	0.0013109999999999999
US National	3 wk ahead	Bin	percent	10,3	10,4	0.0013009999999999999
US National	3 wk ahead	Bin	percent	10,4	10,5	0.001291
US National	3 wk ahead	Bin	percent	10,5	10,6	0.0012799999999999999
US National	3 wk ahead	Bin	percent	10,6	10,7	0.0012699999999999999
US National	3 wk ahead	Bin	percent	10,7	10,8	0.001258
US National	3 wk ahead	Bin	percent	10,8	10,9	0.001245
US National	3 wk ahead	Bin	percent	10,9	11	0.00123
US National	3 wk ahead	Bin	percent	11	11,1	0.001212
US National	3 wk ahead	Bin	percent	11,1	11,2	0.001192
US National	3 wk ahead	Bin	percent	11,2	11,3	0.0011669999999999999
US National	3 wk ahead	Bin	percent	11,3	11,4	0.001139
US National	3 wk ahead	Bin	percent	11,4	11,5	0.001107
US National	3 wk ahead	Bin	percent	11,5	11,6	0.001071
US National	3 wk ahead	Bin	percent	11,6	11,7	0.001032
US National	3 wk ahead	Bin	percent	11,7	11,8	0.00099
US National	3 wk ahead	Bin	percent	11,8	11,9	0.0009469999999999999
US National	3 wk ahead	Bin	percent	11,9	12	0.0009029999999999999
US National	3 wk ahead	Bin	percent	12	12,1	0.000859
US National	3 wk ahead	Bin	percent	12,1	12,2	0.000816
US National	3 wk ahead	Bin	percent	12,2	12,3	0.000775
US National	3 wk ahead	Bin	percent	12,3	12,4	0.0007379999999999999
US National	3 wk ahead	Bin	percent	12,4	12,5	0.000704
US National	3 wk ahead	Bin	percent	12,5	12,6	0.0006749999999999999
US National	3 wk ahead	Bin	percent	12,6	12,7	0.00065
US National	3 wk ahead	Bin	percent	12,7	12,8	0.000629
US National	3 wk ahead	Bin	percent	12,8	12,9	0.000611
US National	3 wk ahead	Bin	percent	12,9	13	0.000597
US National	3 wk ahead	Bin	percent	13	100	0.057907
US National	4 wk ahead	Point	percent	NA	NA	3.294
US National	4 wk ahead	Bin	percent	0	0,1	0.004372
US National	4 wk ahead	Bin	percent	0,1	0,2	0.00514
US National	4 wk ahead	Bin	percent	0,2	0,3	0.0059819999999999995
US National	4 wk ahead	Bin	percent	0,3	0,4	0.006895
US National	4 wk ahead	Bin	percent	0,4	0,5	0.007871999999999999
US National	4 wk ahead	Bin	percent	0,5	0,6	0.008901
US National	4 wk ahead	Bin	percent	0,6	0,7	0.00997
US National	4 wk ahead	Bin	percent	0,7	0,8	0.011064
US National	4 wk ahead	Bin	percent	0,8	0,9	0.012164
US National	4 wk ahead	Bin	percent	0,9	1	0.013253
US National	4 wk ahead	Bin	percent	1	1,1	0.014310999999999999
US National	4 wk ahead	Bin	percent	1,1	1,2	0.015316999999999999
US National	4 wk ahead	Bin	percent	1,2	1,3	0.016253999999999998
US National	4 wk ahead	Bin	percent	1,3	1,4	0.017102
US National	4 wk ahead	Bin	percent	1,4	1,5	0.017849999999999998
US National	4 wk ahead	Bin	percent	1,5	1,6	0.018486
US National	4 wk ahead	Bin	percent	1,6	1,7	0.018997999999999998
US National	4 wk ahead	Bin	percent	1,7	1,8	0.019388
US National	4 wk ahead	Bin	percent	1,8	1,9	0.019653999999999998
US National	4 wk ahead	Bin	percent	1,9	2	0.019799
US National	4 wk ahead	Bin	percent	2	2,1	0.019833
US National	4 wk ahead	Bin	percent	2,1	2,2	0.019767
US National	4 wk ahead	Bin	percent	2,2	2,3	0.019613
US National	4 wk ahead	Bin	percent	2,3	2,4	0.019386999999999998
US National	4 wk ahead	Bin	percent	2,4	2,5	0.019105999999999998
US National	4 wk ahead	Bin	percent	2,5	2,6	0.018784
US National	4 wk ahead	Bin	percent	2,6	2,7	0.018437
US National	4 wk ahead	Bin	percent	2,7	2,8	0.018077
US National	4 wk ahead	Bin	percent	2,8	2,9	0.017714999999999998
US National	4 wk ahead	Bin	percent	2,9	3	0.017362
US National	4 wk ahead	Bin	percent	3	3,1	0.017022
US National	4 wk ahead	Bin	percent	3,1	3,2	0.016701
US National	4 wk ahead	Bin	percent	3,2	3,3	0.016399
US National	4 wk ahead	Bin	percent	3,3	3,4	0.016117
US National	4 wk ahead	Bin	percent	3,4	3,5	0.015851999999999998
US National	4 wk ahead	Bin	percent	3,5	3,6	0.015600999999999999
US National	4 wk ahead	Bin	percent	3,6	3,7	0.015359999999999999
US National	4 wk ahead	Bin	percent	3,7	3,8	0.015125
US National	4 wk ahead	Bin	percent	3,8	3,9	0.014889999999999999
US National	4 wk ahead	Bin	percent	3,9	4	0.01465
US National	4 wk ahead	Bin	percent	4	4,1	0.014402
US National	4 wk ahead	Bin	percent	4,1	4,2	0.01414
US National	4 wk ahead	Bin	percent	4,2	4,3	0.013861
US National	4 wk ahead	Bin	percent	4,3	4,4	0.013562
US National	4 wk ahead	Bin	percent	4,4	4,5	0.013241
US National	4 wk ahead	Bin	percent	4,5	4,6	0.012896999999999999
US National	4 wk ahead	Bin	percent	4,6	4,7	0.012529
US National	4 wk ahead	Bin	percent	4,7	4,8	0.012137
US National	4 wk ahead	Bin	percent	4,8	4,9	0.011722999999999999
US National	4 wk ahead	Bin	percent	4,9	5	0.011287
US National	4 wk ahead	Bin	percent	5	5,1	0.010832999999999999
US National	4 wk ahead	Bin	percent	5,1	5,2	0.010364
US National	4 wk ahead	Bin	percent	5,2	5,3	0.009883
US National	4 wk ahead	Bin	percent	5,3	5,4	0.009393
US National	4 wk ahead	Bin	percent	5,4	5,5	0.008898999999999999
US National	4 wk ahead	Bin	percent	5,5	5,6	0.008402999999999999
US National	4 wk ahead	Bin	percent	5,6	5,7	0.00791
US National	4 wk ahead	Bin	percent	5,7	5,8	0.0074199999999999995
US National	4 wk ahead	Bin	percent	5,8	5,9	0.006938
US National	4 wk ahead	Bin	percent	5,9	6	0.006464
US National	4 wk ahead	Bin	percent	6	6,1	0.006
US National	4 wk ahead	Bin	percent	6,1	6,2	0.005547
US National	4 wk ahead	Bin	percent	6,2	6,3	0.005105
US National	4 wk ahead	Bin	percent	6,3	6,4	0.004676
US National	4 wk ahead	Bin	percent	6,4	6,5	0.004261
US National	4 wk ahead	Bin	percent	6,5	6,6	0.003862
US National	4 wk ahead	Bin	percent	6,6	6,7	0.003479
US National	4 wk ahead	Bin	percent	6,7	6,8	0.0031149999999999997
US National	4 wk ahead	Bin	percent	6,8	6,9	0.0027719999999999997
US National	4 wk ahead	Bin	percent	6,9	7	0.002453
US National	4 wk ahead	Bin	percent	7	7,1	0.002159
US National	4 wk ahead	Bin	percent	7,1	7,2	0.0018939999999999999
US National	4 wk ahead	Bin	percent	7,2	7,3	0.001658
US National	4 wk ahead	Bin	percent	7,3	7,4	0.001454
US National	4 wk ahead	Bin	percent	7,4	7,5	0.0012829999999999999
US National	4 wk ahead	Bin	percent	7,5	7,6	0.001145
US National	4 wk ahead	Bin	percent	7,6	7,7	0.0010379999999999999
US National	4 wk ahead	Bin	percent	7,7	7,8	0.0009639999999999999
US National	4 wk ahead	Bin	percent	7,8	7,9	0.000919
US National	4 wk ahead	Bin	percent	7,9	8	0.0009019999999999999
US National	4 wk ahead	Bin	percent	8	8,1	0.000909
US National	4 wk ahead	Bin	percent	8,1	8,2	0.000937
US National	4 wk ahead	Bin	percent	8,2	8,3	0.000983
US National	4 wk ahead	Bin	percent	8,3	8,4	0.001042
US National	4 wk ahead	Bin	percent	8,4	8,5	0.001111
US National	4 wk ahead	Bin	percent	8,5	8,6	0.001186
US National	4 wk ahead	Bin	percent	8,6	8,7	0.0012619999999999999
US National	4 wk ahead	Bin	percent	8,7	8,8	0.0013369999999999999
US National	4 wk ahead	Bin	percent	8,8	8,9	0.001408
US National	4 wk ahead	Bin	percent	8,9	9	0.0014709999999999999
US National	4 wk ahead	Bin	percent	9	9,1	0.001526
US National	4 wk ahead	Bin	percent	9,1	9,2	0.001571
US National	4 wk ahead	Bin	percent	9,2	9,3	0.001606
US National	4 wk ahead	Bin	percent	9,3	9,4	0.00163
US National	4 wk ahead	Bin	percent	9,4	9,5	0.0016439999999999998
US National	4 wk ahead	Bin	percent	9,5	9,6	0.00165
US National	4 wk ahead	Bin	percent	9,6	9,7	0.0016489999999999999
US National	4 wk ahead	Bin	percent	9,7	9,8	0.0016409999999999999
US National	4 wk ahead	Bin	percent	9,8	9,9	0.00163
US National	4 wk ahead	Bin	percent	9,9	10	0.001615
US National	4 wk ahead	Bin	percent	10	10,1	0.001598
US National	4 wk ahead	Bin	percent	10,1	10,2	0.00158
US National	4 wk ahead	Bin	percent	10,2	10,3	0.0015609999999999999
US National	4 wk ahead	Bin	percent	10,3	10,4	0.0015409999999999998
US National	4 wk ahead	Bin	percent	10,4	10,5	0.0015199999999999999
US National	4 wk ahead	Bin	percent	10,5	10,6	0.0014969999999999998
US National	4 wk ahead	Bin	percent	10,6	10,7	0.001472
US National	4 wk ahead	Bin	percent	10,7	10,8	0.001444
US National	4 wk ahead	Bin	percent	10,8	10,9	0.001413
US National	4 wk ahead	Bin	percent	10,9	11	0.001379
US National	4 wk ahead	Bin	percent	11	11,1	0.00134
US National	4 wk ahead	Bin	percent	11,1	11,2	0.001298
US National	4 wk ahead	Bin	percent	11,2	11,3	0.0012519999999999999
US National	4 wk ahead	Bin	percent	11,3	11,4	0.0012029999999999999
US National	4 wk ahead	Bin	percent	11,4	11,5	0.001151
US National	4 wk ahead	Bin	percent	11,5	11,6	0.0010969999999999999
US National	4 wk ahead	Bin	percent	11,6	11,7	0.001041
US National	4 wk ahead	Bin	percent	11,7	11,8	0.000986
US National	4 wk ahead	Bin	percent	11,8	11,9	0.0009299999999999999
US National	4 wk ahead	Bin	percent	11,9	12	0.000877
US National	4 wk ahead	Bin	percent	12	12,1	0.000825
US National	4 wk ahead	Bin	percent	12,1	12,2	0.0007769999999999999
US National	4 wk ahead	Bin	percent	12,2	12,3	0.000734
US National	4 wk ahead	Bin	percent	12,3	12,4	0.000694
US National	4 wk ahead	Bin	percent	12,4	12,5	0.000661
US National	4 wk ahead	Bin	percent	12,5	12,6	0.000633
US National	4 wk ahead	Bin	percent	12,6	12,7	0.000611
US National	4 wk ahead	Bin	percent	12,7	12,8	0.0005949999999999999
US National	4 wk ahead	Bin	percent	12,8	12,9	0.000585
US National	4 wk ahead	Bin	percent	12,9	13	0.000578
US National	4 wk ahead	Bin	percent	13	100	0.059772
