# Supplementary material for: Use of daily Internet search query data improves real-time projections of influenza epidemics
Source: J R Soc Interface. 2018 Oct 10;15(147):20180220. doi: 10.1098/rsif.2018.0220 (PMC6228485; doi:10.1098/rsif.2018.0220)
Supplement: Computer code and results [file rsif20180220supp3.gz › Code-and-results/mss-15-wikiWEEK/2014-EW3.csv]

Location	Target	Type	Unit	Bin_start_incl	Bin_end_notincl	Value
US National	1 wk ahead	Point	percent	NA	NA	3.7
US National	1 wk ahead	Bin	percent	0	0,1	0.
US National	1 wk ahead	Bin	percent	0,1	0,2	0.
US National	1 wk ahead	Bin	percent	0,2	0,3	0.
US National	1 wk ahead	Bin	percent	0,3	0,4	0.
US National	1 wk ahead	Bin	percent	0,4	0,5	0.
US National	1 wk ahead	Bin	percent	0,5	0,6	0.
US National	1 wk ahead	Bin	percent	0,6	0,7	0.
US National	1 wk ahead	Bin	percent	0,7	0,8	0.
US National	1 wk ahead	Bin	percent	0,8	0,9	0.
US National	1 wk ahead	Bin	percent	0,9	1	0.
US National	1 wk ahead	Bin	percent	1	1,1	0.
US National	1 wk ahead	Bin	percent	1,1	1,2	0.
US National	1 wk ahead	Bin	percent	1,2	1,3	0.
US National	1 wk ahead	Bin	percent	1,3	1,4	0.
US National	1 wk ahead	Bin	percent	1,4	1,5	0.
US National	1 wk ahead	Bin	percent	1,5	1,6	0.
US National	1 wk ahead	Bin	percent	1,6	1,7	0.
US National	1 wk ahead	Bin	percent	1,7	1,8	0.
US National	1 wk ahead	Bin	percent	1,8	1,9	0.
US National	1 wk ahead	Bin	percent	1,9	2	0.
US National	1 wk ahead	Bin	percent	2	2,1	0.000018
US National	1 wk ahead	Bin	percent	2,1	2,2	0.0005009999999999999
US National	1 wk ahead	Bin	percent	2,2	2,3	0.002764
US National	1 wk ahead	Bin	percent	2,3	2,4	0.003227
US National	1 wk ahead	Bin	percent	2,4	2,5	0.000802
US National	1 wk ahead	Bin	percent	2,5	2,6	0.000039999999999999996
US National	1 wk ahead	Bin	percent	2,6	2,7	1.e-6
US National	1 wk ahead	Bin	percent	2,7	2,8	0.000039
US National	1 wk ahead	Bin	percent	2,8	2,9	0.001018
US National	1 wk ahead	Bin	percent	2,9	3	0.005984
US National	1 wk ahead	Bin	percent	3	3,1	0.012678
US National	1 wk ahead	Bin	percent	3,1	3,2	0.024603999999999997
US National	1 wk ahead	Bin	percent	3,2	3,3	0.037744
US National	1 wk ahead	Bin	percent	3,3	3,4	0.055041
US National	1 wk ahead	Bin	percent	3,4	3,5	0.084425
US National	1 wk ahead	Bin	percent	3,5	3,6	0.11984299999999999
US National	1 wk ahead	Bin	percent	3,6	3,7	0.15625799999999998
US National	1 wk ahead	Bin	percent	3,7	3,8	0.172127
US National	1 wk ahead	Bin	percent	3,8	3,9	0.12883799999999998
US National	1 wk ahead	Bin	percent	3,9	4	0.059744
US National	1 wk ahead	Bin	percent	4	4,1	0.032008
US National	1 wk ahead	Bin	percent	4,1	4,2	0.025227
US National	1 wk ahead	Bin	percent	4,2	4,3	0.024642999999999998
US National	1 wk ahead	Bin	percent	4,3	4,4	0.021606999999999998
US National	1 wk ahead	Bin	percent	4,4	4,5	0.01141
US National	1 wk ahead	Bin	percent	4,5	4,6	0.004072
US National	1 wk ahead	Bin	percent	4,6	4,7	0.000607
US National	1 wk ahead	Bin	percent	4,7	4,8	0.000022
US National	1 wk ahead	Bin	percent	4,8	4,9	1.e-6
US National	1 wk ahead	Bin	percent	4,9	5	0.000039
US National	1 wk ahead	Bin	percent	5	5,1	0.000783
US National	1 wk ahead	Bin	percent	5,1	5,2	0.003211
US National	1 wk ahead	Bin	percent	5,2	5,3	0.002962
US National	1 wk ahead	Bin	percent	5,3	5,4	0.002248
US National	1 wk ahead	Bin	percent	5,4	5,5	0.003666
US National	1 wk ahead	Bin	percent	5,5	5,6	0.00164
US National	1 wk ahead	Bin	percent	5,6	5,7	0.000153
US National	1 wk ahead	Bin	percent	5,7	5,8	3.e-6
US National	1 wk ahead	Bin	percent	5,8	5,9	0.
US National	1 wk ahead	Bin	percent	5,9	6	0.
US National	1 wk ahead	Bin	percent	6	6,1	0.
US National	1 wk ahead	Bin	percent	6,1	6,2	0.
US National	1 wk ahead	Bin	percent	6,2	6,3	0.
US National	1 wk ahead	Bin	percent	6,3	6,4	0.
US National	1 wk ahead	Bin	percent	6,4	6,5	0.
US National	1 wk ahead	Bin	percent	6,5	6,6	0.
US National	1 wk ahead	Bin	percent	6,6	6,7	0.
US National	1 wk ahead	Bin	percent	6,7	6,8	0.
US National	1 wk ahead	Bin	percent	6,8	6,9	0.
US National	1 wk ahead	Bin	percent	6,9	7	0.
US National	1 wk ahead	Bin	percent	7	7,1	0.
US National	1 wk ahead	Bin	percent	7,1	7,2	0.
US National	1 wk ahead	Bin	percent	7,2	7,3	0.
US National	1 wk ahead	Bin	percent	7,3	7,4	0.
US National	1 wk ahead	Bin	percent	7,4	7,5	0.
US National	1 wk ahead	Bin	percent	7,5	7,6	0.
US National	1 wk ahead	Bin	percent	7,6	7,7	0.
US National	1 wk ahead	Bin	percent	7,7	7,8	0.
US National	1 wk ahead	Bin	percent	7,8	7,9	0.
US National	1 wk ahead	Bin	percent	7,9	8	0.
US National	1 wk ahead	Bin	percent	8	8,1	0.
US National	1 wk ahead	Bin	percent	8,1	8,2	0.
US National	1 wk ahead	Bin	percent	8,2	8,3	0.
US National	1 wk ahead	Bin	percent	8,3	8,4	0.
US National	1 wk ahead	Bin	percent	8,4	8,5	0.
US National	1 wk ahead	Bin	percent	8,5	8,6	0.
US National	1 wk ahead	Bin	percent	8,6	8,7	0.
US National	1 wk ahead	Bin	percent	8,7	8,8	0.
US National	1 wk ahead	Bin	percent	8,8	8,9	0.
US National	1 wk ahead	Bin	percent	8,9	9	0.
US National	1 wk ahead	Bin	percent	9	9,1	0.
US National	1 wk ahead	Bin	percent	9,1	9,2	0.
US National	1 wk ahead	Bin	percent	9,2	9,3	0.
US National	1 wk ahead	Bin	percent	9,3	9,4	0.
US National	1 wk ahead	Bin	percent	9,4	9,5	0.
US National	1 wk ahead	Bin	percent	9,5	9,6	0.
US National	1 wk ahead	Bin	percent	9,6	9,7	0.
US National	1 wk ahead	Bin	percent	9,7	9,8	0.
US National	1 wk ahead	Bin	percent	9,8	9,9	0.
US National	1 wk ahead	Bin	percent	9,9	10	0.
US National	1 wk ahead	Bin	percent	10	10,1	0.
US National	1 wk ahead	Bin	percent	10,1	10,2	0.
US National	1 wk ahead	Bin	percent	10,2	10,3	0.
US National	1 wk ahead	Bin	percent	10,3	10,4	0.
US National	1 wk ahead	Bin	percent	10,4	10,5	0.
US National	1 wk ahead	Bin	percent	10,5	10,6	0.
US National	1 wk ahead	Bin	percent	10,6	10,7	0.
US National	1 wk ahead	Bin	percent	10,7	10,8	0.
US National	1 wk ahead	Bin	percent	10,8	10,9	0.
US National	1 wk ahead	Bin	percent	10,9	11	0.
US National	1 wk ahead	Bin	percent	11	11,1	0.
US National	1 wk ahead	Bin	percent	11,1	11,2	0.
US National	1 wk ahead	Bin	percent	11,2	11,3	0.
US National	1 wk ahead	Bin	percent	11,3	11,4	0.
US National	1 wk ahead	Bin	percent	11,4	11,5	0.
US National	1 wk ahead	Bin	percent	11,5	11,6	0.
US National	1 wk ahead	Bin	percent	11,6	11,7	0.
US National	1 wk ahead	Bin	percent	11,7	11,8	0.
US National	1 wk ahead	Bin	percent	11,8	11,9	0.
US National	1 wk ahead	Bin	percent	11,9	12	0.
US National	1 wk ahead	Bin	percent	12	12,1	0.
US National	1 wk ahead	Bin	percent	12,1	12,2	0.
US National	1 wk ahead	Bin	percent	12,2	12,3	0.
US National	1 wk ahead	Bin	percent	12,3	12,4	0.
US National	1 wk ahead	Bin	percent	12,4	12,5	0.
US National	1 wk ahead	Bin	percent	12,5	12,6	0.
US National	1 wk ahead	Bin	percent	12,6	12,7	0.
US National	1 wk ahead	Bin	percent	12,7	12,8	0.
US National	1 wk ahead	Bin	percent	12,8	12,9	0.
US National	1 wk ahead	Bin	percent	12,9	13	0.
US National	1 wk ahead	Bin	percent	13	100	0.
US National	2 wk ahead	Point	percent	NA	NA	3.7414
US National	2 wk ahead	Bin	percent	0	0,1	0.
US National	2 wk ahead	Bin	percent	0,1	0,2	0.
US National	2 wk ahead	Bin	percent	0,2	0,3	1.e-6
US National	2 wk ahead	Bin	percent	0,3	0,4	2.e-6
US National	2 wk ahead	Bin	percent	0,4	0,5	4.9999999999999996e-6
US National	2 wk ahead	Bin	percent	0,5	0,6	0.000011
US National	2 wk ahead	Bin	percent	0,6	0,7	0.000022
US National	2 wk ahead	Bin	percent	0,7	0,8	0.000044
US National	2 wk ahead	Bin	percent	0,8	0,9	0.000084
US National	2 wk ahead	Bin	percent	0,9	1	0.000155
US National	2 wk ahead	Bin	percent	1	1,1	0.00027499999999999996
US National	2 wk ahead	Bin	percent	1,1	1,2	0.00047
US National	2 wk ahead	Bin	percent	1,2	1,3	0.000772
US National	2 wk ahead	Bin	percent	1,3	1,4	0.001227
US National	2 wk ahead	Bin	percent	1,4	1,5	0.001883
US National	2 wk ahead	Bin	percent	1,5	1,6	0.002796
US National	2 wk ahead	Bin	percent	1,6	1,7	0.004017
US National	2 wk ahead	Bin	percent	1,7	1,8	0.005585
US National	2 wk ahead	Bin	percent	1,8	1,9	0.007516999999999999
US National	2 wk ahead	Bin	percent	1,9	2	0.009796
US National	2 wk ahead	Bin	percent	2	2,1	0.01236
US National	2 wk ahead	Bin	percent	2,1	2,2	0.015106999999999999
US National	2 wk ahead	Bin	percent	2,2	2,3	0.017901
US National	2 wk ahead	Bin	percent	2,3	2,4	0.020592
US National	2 wk ahead	Bin	percent	2,4	2,5	0.023042999999999998
US National	2 wk ahead	Bin	percent	2,5	2,6	0.02515
US National	2 wk ahead	Bin	percent	2,6	2,7	0.026867
US National	2 wk ahead	Bin	percent	2,7	2,8	0.028201999999999998
US National	2 wk ahead	Bin	percent	2,8	2,9	0.029217
US National	2 wk ahead	Bin	percent	2,9	3	0.029997
US National	2 wk ahead	Bin	percent	3	3,1	0.030632999999999997
US National	2 wk ahead	Bin	percent	3,1	3,2	0.031191
US National	2 wk ahead	Bin	percent	3,2	3,3	0.031701
US National	2 wk ahead	Bin	percent	3,3	3,4	0.032149
US National	2 wk ahead	Bin	percent	3,4	3,5	0.032493
US National	2 wk ahead	Bin	percent	3,5	3,6	0.032671
US National	2 wk ahead	Bin	percent	3,6	3,7	0.032632
US National	2 wk ahead	Bin	percent	3,7	3,8	0.032346
US National	2 wk ahead	Bin	percent	3,8	3,9	0.031816
US National	2 wk ahead	Bin	percent	3,9	4	0.031077999999999998
US National	2 wk ahead	Bin	percent	4	4,1	0.030187
US National	2 wk ahead	Bin	percent	4,1	4,2	0.0292
US National	2 wk ahead	Bin	percent	4,2	4,3	0.028156999999999998
US National	2 wk ahead	Bin	percent	4,3	4,4	0.027069
US National	2 wk ahead	Bin	percent	4,4	4,5	0.02591
US National	2 wk ahead	Bin	percent	4,5	4,6	0.02463
US National	2 wk ahead	Bin	percent	4,6	4,7	0.023169
US National	2 wk ahead	Bin	percent	4,7	4,8	0.021478
US National	2 wk ahead	Bin	percent	4,8	4,9	0.019544
US National	2 wk ahead	Bin	percent	4,9	5	0.017401
US National	2 wk ahead	Bin	percent	5	5,1	0.015135
US National	2 wk ahead	Bin	percent	5,1	5,2	0.012868
US National	2 wk ahead	Bin	percent	5,2	5,3	0.010738
US National	2 wk ahead	Bin	percent	5,3	5,4	0.008875
US National	2 wk ahead	Bin	percent	5,4	5,5	0.007372999999999999
US National	2 wk ahead	Bin	percent	5,5	5,6	0.006278
US National	2 wk ahead	Bin	percent	5,6	5,7	0.005582999999999999
US National	2 wk ahead	Bin	percent	5,7	5,8	0.005234
US National	2 wk ahead	Bin	percent	5,8	5,9	0.005144999999999999
US National	2 wk ahead	Bin	percent	5,9	6	0.00522
US National	2 wk ahead	Bin	percent	6	6,1	0.005363
US National	2 wk ahead	Bin	percent	6,1	6,2	0.0054989999999999995
US National	2 wk ahead	Bin	percent	6,2	6,3	0.005573
US National	2 wk ahead	Bin	percent	6,3	6,4	0.0055569999999999994
US National	2 wk ahead	Bin	percent	6,4	6,5	0.0054459999999999995
US National	2 wk ahead	Bin	percent	6,5	6,6	0.005253
US National	2 wk ahead	Bin	percent	6,6	6,7	0.004999
US National	2 wk ahead	Bin	percent	6,7	6,8	0.004711
US National	2 wk ahead	Bin	percent	6,8	6,9	0.004415
US National	2 wk ahead	Bin	percent	6,9	7	0.00413
US National	2 wk ahead	Bin	percent	7	7,1	0.0038689999999999996
US National	2 wk ahead	Bin	percent	7,1	7,2	0.00364
US National	2 wk ahead	Bin	percent	7,2	7,3	0.003441
US National	2 wk ahead	Bin	percent	7,3	7,4	0.0032679999999999996
US National	2 wk ahead	Bin	percent	7,4	7,5	0.003113
US National	2 wk ahead	Bin	percent	7,5	7,6	0.0029609999999999997
US National	2 wk ahead	Bin	percent	7,6	7,7	0.0028
US National	2 wk ahead	Bin	percent	7,7	7,8	0.002616
US National	2 wk ahead	Bin	percent	7,8	7,9	0.0024
US National	2 wk ahead	Bin	percent	7,9	8	0.0021479999999999997
US National	2 wk ahead	Bin	percent	8	8,1	0.0018659999999999998
US National	2 wk ahead	Bin	percent	8,1	8,2	0.001566
US National	2 wk ahead	Bin	percent	8,2	8,3	0.001264
US National	2 wk ahead	Bin	percent	8,3	8,4	0.000979
US National	2 wk ahead	Bin	percent	8,4	8,5	0.000726
US National	2 wk ahead	Bin	percent	8,5	8,6	0.000514
US National	2 wk ahead	Bin	percent	8,6	8,7	0.000348
US National	2 wk ahead	Bin	percent	8,7	8,8	0.000224
US National	2 wk ahead	Bin	percent	8,8	8,9	0.000138
US National	2 wk ahead	Bin	percent	8,9	9	0.00007999999999999999
US National	2 wk ahead	Bin	percent	9	9,1	0.000044999999999999996
US National	2 wk ahead	Bin	percent	9,1	9,2	0.000024
US National	2 wk ahead	Bin	percent	9,2	9,3	0.000012
US National	2 wk ahead	Bin	percent	9,3	9,4	6.e-6
US National	2 wk ahead	Bin	percent	9,4	9,5	3.e-6
US National	2 wk ahead	Bin	percent	9,5	9,6	1.e-6
US National	2 wk ahead	Bin	percent	9,6	9,7	0.
US National	2 wk ahead	Bin	percent	9,7	9,8	0.
US National	2 wk ahead	Bin	percent	9,8	9,9	0.
US National	2 wk ahead	Bin	percent	9,9	10	0.
US National	2 wk ahead	Bin	percent	10	10,1	0.
US National	2 wk ahead	Bin	percent	10,1	10,2	0.
US National	2 wk ahead	Bin	percent	10,2	10,3	0.
US National	2 wk ahead	Bin	percent	10,3	10,4	0.
US National	2 wk ahead	Bin	percent	10,4	10,5	0.
US National	2 wk ahead	Bin	percent	10,5	10,6	0.
US National	2 wk ahead	Bin	percent	10,6	10,7	0.
US National	2 wk ahead	Bin	percent	10,7	10,8	0.
US National	2 wk ahead	Bin	percent	10,8	10,9	0.
US National	2 wk ahead	Bin	percent	10,9	11	0.
US National	2 wk ahead	Bin	percent	11	11,1	0.
US National	2 wk ahead	Bin	percent	11,1	11,2	0.
US National	2 wk ahead	Bin	percent	11,2	11,3	0.
US National	2 wk ahead	Bin	percent	11,3	11,4	0.
US National	2 wk ahead	Bin	percent	11,4	11,5	0.
US National	2 wk ahead	Bin	percent	11,5	11,6	0.
US National	2 wk ahead	Bin	percent	11,6	11,7	0.
US National	2 wk ahead	Bin	percent	11,7	11,8	0.
US National	2 wk ahead	Bin	percent	11,8	11,9	0.
US National	2 wk ahead	Bin	percent	11,9	12	0.
US National	2 wk ahead	Bin	percent	12	12,1	0.
US National	2 wk ahead	Bin	percent	12,1	12,2	0.
US National	2 wk ahead	Bin	percent	12,2	12,3	0.
US National	2 wk ahead	Bin	percent	12,3	12,4	0.
US National	2 wk ahead	Bin	percent	12,4	12,5	0.
US National	2 wk ahead	Bin	percent	12,5	12,6	0.
US National	2 wk ahead	Bin	percent	12,6	12,7	0.
US National	2 wk ahead	Bin	percent	12,7	12,8	0.
US National	2 wk ahead	Bin	percent	12,8	12,9	0.
US National	2 wk ahead	Bin	percent	12,9	13	0.
US National	2 wk ahead	Bin	percent	13	100	0.
US National	3 wk ahead	Point	percent	NA	NA	3.4094
US National	3 wk ahead	Bin	percent	0	0,1	0.000958
US National	3 wk ahead	Bin	percent	0,1	0,2	0.001294
US National	3 wk ahead	Bin	percent	0,2	0,3	0.0017189999999999998
US National	3 wk ahead	Bin	percent	0,3	0,4	0.002244
US National	3 wk ahead	Bin	percent	0,4	0,5	0.002881
US National	3 wk ahead	Bin	percent	0,5	0,6	0.003639
US National	3 wk ahead	Bin	percent	0,6	0,7	0.004521
US National	3 wk ahead	Bin	percent	0,7	0,8	0.005526
US National	3 wk ahead	Bin	percent	0,8	0,9	0.006647
US National	3 wk ahead	Bin	percent	0,9	1	0.007871
US National	3 wk ahead	Bin	percent	1	1,1	0.009178
US National	3 wk ahead	Bin	percent	1,1	1,2	0.010543
US National	3 wk ahead	Bin	percent	1,2	1,3	0.011935
US National	3 wk ahead	Bin	percent	1,3	1,4	0.013321999999999999
US National	3 wk ahead	Bin	percent	1,4	1,5	0.014672999999999999
US National	3 wk ahead	Bin	percent	1,5	1,6	0.015957
US National	3 wk ahead	Bin	percent	1,6	1,7	0.017148999999999998
US National	3 wk ahead	Bin	percent	1,7	1,8	0.018227
US National	3 wk ahead	Bin	percent	1,8	1,9	0.019181999999999998
US National	3 wk ahead	Bin	percent	1,9	2	0.020006
US National	3 wk ahead	Bin	percent	2	2,1	0.020701
US National	3 wk ahead	Bin	percent	2,1	2,2	0.021275
US National	3 wk ahead	Bin	percent	2,2	2,3	0.021738
US National	3 wk ahead	Bin	percent	2,3	2,4	0.022102999999999998
US National	3 wk ahead	Bin	percent	2,4	2,5	0.022382
US National	3 wk ahead	Bin	percent	2,5	2,6	0.022584999999999997
US National	3 wk ahead	Bin	percent	2,6	2,7	0.022718
US National	3 wk ahead	Bin	percent	2,7	2,8	0.022786
US National	3 wk ahead	Bin	percent	2,8	2,9	0.022786999999999998
US National	3 wk ahead	Bin	percent	2,9	3	0.022719
US National	3 wk ahead	Bin	percent	3	3,1	0.022579
US National	3 wk ahead	Bin	percent	3,1	3,2	0.022365
US National	3 wk ahead	Bin	percent	3,2	3,3	0.022076
US National	3 wk ahead	Bin	percent	3,3	3,4	0.021716
US National	3 wk ahead	Bin	percent	3,4	3,5	0.02129
US National	3 wk ahead	Bin	percent	3,5	3,6	0.020811
US National	3 wk ahead	Bin	percent	3,6	3,7	0.020293
US National	3 wk ahead	Bin	percent	3,7	3,8	0.019750999999999998
US National	3 wk ahead	Bin	percent	3,8	3,9	0.019201
US National	3 wk ahead	Bin	percent	3,9	4	0.018659
US National	3 wk ahead	Bin	percent	4	4,1	0.018136
US National	3 wk ahead	Bin	percent	4,1	4,2	0.017638
US National	3 wk ahead	Bin	percent	4,2	4,3	0.017168
US National	3 wk ahead	Bin	percent	4,3	4,4	0.01672
US National	3 wk ahead	Bin	percent	4,4	4,5	0.016287
US National	3 wk ahead	Bin	percent	4,5	4,6	0.015853
US National	3 wk ahead	Bin	percent	4,6	4,7	0.015404999999999999
US National	3 wk ahead	Bin	percent	4,7	4,8	0.014924999999999999
US National	3 wk ahead	Bin	percent	4,8	4,9	0.014397
US National	3 wk ahead	Bin	percent	4,9	5	0.01381
US National	3 wk ahead	Bin	percent	5	5,1	0.013155
US National	3 wk ahead	Bin	percent	5,1	5,2	0.012431
US National	3 wk ahead	Bin	percent	5,2	5,3	0.01164
US National	3 wk ahead	Bin	percent	5,3	5,4	0.010792999999999999
US National	3 wk ahead	Bin	percent	5,4	5,5	0.009904
US National	3 wk ahead	Bin	percent	5,5	5,6	0.008992
US National	3 wk ahead	Bin	percent	5,6	5,7	0.008078
US National	3 wk ahead	Bin	percent	5,7	5,8	0.007183999999999999
US National	3 wk ahead	Bin	percent	5,8	5,9	0.00633
US National	3 wk ahead	Bin	percent	5,9	6	0.005535
US National	3 wk ahead	Bin	percent	6	6,1	0.004814
US National	3 wk ahead	Bin	percent	6,1	6,2	0.004177999999999999
US National	3 wk ahead	Bin	percent	6,2	6,3	0.003633
US National	3 wk ahead	Bin	percent	6,3	6,4	0.0031799999999999997
US National	3 wk ahead	Bin	percent	6,4	6,5	0.0028179999999999998
US National	3 wk ahead	Bin	percent	6,5	6,6	0.002541
US National	3 wk ahead	Bin	percent	6,6	6,7	0.0023409999999999998
US National	3 wk ahead	Bin	percent	6,7	6,8	0.002209
US National	3 wk ahead	Bin	percent	6,8	6,9	0.002134
US National	3 wk ahead	Bin	percent	6,9	7	0.002107
US National	3 wk ahead	Bin	percent	7	7,1	0.002118
US National	3 wk ahead	Bin	percent	7,1	7,2	0.002157
US National	3 wk ahead	Bin	percent	7,2	7,3	0.002217
US National	3 wk ahead	Bin	percent	7,3	7,4	0.00229
US National	3 wk ahead	Bin	percent	7,4	7,5	0.002369
US National	3 wk ahead	Bin	percent	7,5	7,6	0.00245
US National	3 wk ahead	Bin	percent	7,6	7,7	0.0025269999999999997
US National	3 wk ahead	Bin	percent	7,7	7,8	0.002595
US National	3 wk ahead	Bin	percent	7,8	7,9	0.0026509999999999997
US National	3 wk ahead	Bin	percent	7,9	8	0.002691
US National	3 wk ahead	Bin	percent	8	8,1	0.002711
US National	3 wk ahead	Bin	percent	8,1	8,2	0.002708
US National	3 wk ahead	Bin	percent	8,2	8,3	0.002681
US National	3 wk ahead	Bin	percent	8,3	8,4	0.0026279999999999997
US National	3 wk ahead	Bin	percent	8,4	8,5	0.002548
US National	3 wk ahead	Bin	percent	8,5	8,6	0.002444
US National	3 wk ahead	Bin	percent	8,6	8,7	0.002316
US National	3 wk ahead	Bin	percent	8,7	8,8	0.002168
US National	3 wk ahead	Bin	percent	8,8	8,9	0.002005
US National	3 wk ahead	Bin	percent	8,9	9	0.0018319999999999999
US National	3 wk ahead	Bin	percent	9	9,1	0.0016539999999999999
US National	3 wk ahead	Bin	percent	9,1	9,2	0.001478
US National	3 wk ahead	Bin	percent	9,2	9,3	0.00131
US National	3 wk ahead	Bin	percent	9,3	9,4	0.0011539999999999999
US National	3 wk ahead	Bin	percent	9,4	9,5	0.001016
US National	3 wk ahead	Bin	percent	9,5	9,6	0.0008979999999999999
US National	3 wk ahead	Bin	percent	9,6	9,7	0.000803
US National	3 wk ahead	Bin	percent	9,7	9,8	0.0007329999999999999
US National	3 wk ahead	Bin	percent	9,8	9,9	0.000687
US National	3 wk ahead	Bin	percent	9,9	10	0.000665
US National	3 wk ahead	Bin	percent	10	10,1	0.000665
US National	3 wk ahead	Bin	percent	10,1	10,2	0.0006839999999999999
US National	3 wk ahead	Bin	percent	10,2	10,3	0.000719
US National	3 wk ahead	Bin	percent	10,3	10,4	0.000768
US National	3 wk ahead	Bin	percent	10,4	10,5	0.0008269999999999999
US National	3 wk ahead	Bin	percent	10,5	10,6	0.0008939999999999999
US National	3 wk ahead	Bin	percent	10,6	10,7	0.000966
US National	3 wk ahead	Bin	percent	10,7	10,8	0.001039
US National	3 wk ahead	Bin	percent	10,8	10,9	0.001113
US National	3 wk ahead	Bin	percent	10,9	11	0.001183
US National	3 wk ahead	Bin	percent	11	11,1	0.001248
US National	3 wk ahead	Bin	percent	11,1	11,2	0.001305
US National	3 wk ahead	Bin	percent	11,2	11,3	0.001352
US National	3 wk ahead	Bin	percent	11,3	11,4	0.001387
US National	3 wk ahead	Bin	percent	11,4	11,5	0.0014069999999999998
US National	3 wk ahead	Bin	percent	11,5	11,6	0.0014119999999999998
US National	3 wk ahead	Bin	percent	11,6	11,7	0.0014
US National	3 wk ahead	Bin	percent	11,7	11,8	0.0013729999999999999
US National	3 wk ahead	Bin	percent	11,8	11,9	0.001331
US National	3 wk ahead	Bin	percent	11,9	12	0.001276
US National	3 wk ahead	Bin	percent	12	12,1	0.001212
US National	3 wk ahead	Bin	percent	12,1	12,2	0.001143
US National	3 wk ahead	Bin	percent	12,2	12,3	0.001072
US National	3 wk ahead	Bin	percent	12,3	12,4	0.001003
US National	3 wk ahead	Bin	percent	12,4	12,5	0.0009379999999999999
US National	3 wk ahead	Bin	percent	12,5	12,6	0.000881
US National	3 wk ahead	Bin	percent	12,6	12,7	0.000833
US National	3 wk ahead	Bin	percent	12,7	12,8	0.000794
US National	3 wk ahead	Bin	percent	12,8	12,9	0.000762
US National	3 wk ahead	Bin	percent	12,9	13	0.000736
US National	3 wk ahead	Bin	percent	13	100	0.007429
US National	4 wk ahead	Point	percent	NA	NA	2.9886000000000004
US National	4 wk ahead	Bin	percent	0	0,1	0.004798
US National	4 wk ahead	Bin	percent	0,1	0,2	0.005717
US National	4 wk ahead	Bin	percent	0,2	0,3	0.006725
US National	4 wk ahead	Bin	percent	0,3	0,4	0.007809999999999999
US National	4 wk ahead	Bin	percent	0,4	0,5	0.008957999999999999
US National	4 wk ahead	Bin	percent	0,5	0,6	0.010152
US National	4 wk ahead	Bin	percent	0,6	0,7	0.01137
US National	4 wk ahead	Bin	percent	0,7	0,8	0.012589999999999999
US National	4 wk ahead	Bin	percent	0,8	0,9	0.013789
US National	4 wk ahead	Bin	percent	0,9	1	0.014945
US National	4 wk ahead	Bin	percent	1	1,1	0.016038
US National	4 wk ahead	Bin	percent	1,1	1,2	0.01705
US National	4 wk ahead	Bin	percent	1,2	1,3	0.01797
US National	4 wk ahead	Bin	percent	1,3	1,4	0.018786999999999998
US National	4 wk ahead	Bin	percent	1,4	1,5	0.019497999999999998
US National	4 wk ahead	Bin	percent	1,5	1,6	0.020101
US National	4 wk ahead	Bin	percent	1,6	1,7	0.0206
US National	4 wk ahead	Bin	percent	1,7	1,8	0.020998
US National	4 wk ahead	Bin	percent	1,8	1,9	0.021301999999999998
US National	4 wk ahead	Bin	percent	1,9	2	0.021519999999999997
US National	4 wk ahead	Bin	percent	2	2,1	0.021658
US National	4 wk ahead	Bin	percent	2,1	2,2	0.02172
US National	4 wk ahead	Bin	percent	2,2	2,3	0.021712
US National	4 wk ahead	Bin	percent	2,3	2,4	0.021637
US National	4 wk ahead	Bin	percent	2,4	2,5	0.021497
US National	4 wk ahead	Bin	percent	2,5	2,6	0.021294
US National	4 wk ahead	Bin	percent	2,6	2,7	0.02103
US National	4 wk ahead	Bin	percent	2,7	2,8	0.02071
US National	4 wk ahead	Bin	percent	2,8	2,9	0.020339
US National	4 wk ahead	Bin	percent	2,9	3	0.019922
US National	4 wk ahead	Bin	percent	3	3,1	0.019469
US National	4 wk ahead	Bin	percent	3,1	3,2	0.018990999999999997
US National	4 wk ahead	Bin	percent	3,2	3,3	0.018497
US National	4 wk ahead	Bin	percent	3,3	3,4	0.018001
US National	4 wk ahead	Bin	percent	3,4	3,5	0.017512
US National	4 wk ahead	Bin	percent	3,5	3,6	0.017039
US National	4 wk ahead	Bin	percent	3,6	3,7	0.01659
US National	4 wk ahead	Bin	percent	3,7	3,8	0.016166
US National	4 wk ahead	Bin	percent	3,8	3,9	0.01577
US National	4 wk ahead	Bin	percent	3,9	4	0.015396
US National	4 wk ahead	Bin	percent	4	4,1	0.01504
US National	4 wk ahead	Bin	percent	4,1	4,2	0.014691
US National	4 wk ahead	Bin	percent	4,2	4,3	0.014339999999999999
US National	4 wk ahead	Bin	percent	4,3	4,4	0.013973999999999999
US National	4 wk ahead	Bin	percent	4,4	4,5	0.013583999999999999
US National	4 wk ahead	Bin	percent	4,5	4,6	0.01316
US National	4 wk ahead	Bin	percent	4,6	4,7	0.012693999999999999
US National	4 wk ahead	Bin	percent	4,7	4,8	0.012183
US National	4 wk ahead	Bin	percent	4,8	4,9	0.011625
US National	4 wk ahead	Bin	percent	4,9	5	0.011023
US National	4 wk ahead	Bin	percent	5	5,1	0.010381999999999999
US National	4 wk ahead	Bin	percent	5,1	5,2	0.009708999999999999
US National	4 wk ahead	Bin	percent	5,2	5,3	0.009015
US National	4 wk ahead	Bin	percent	5,3	5,4	0.008312
US National	4 wk ahead	Bin	percent	5,4	5,5	0.007612
US National	4 wk ahead	Bin	percent	5,5	5,6	0.006927
US National	4 wk ahead	Bin	percent	5,6	5,7	0.006268
US National	4 wk ahead	Bin	percent	5,7	5,8	0.005646
US National	4 wk ahead	Bin	percent	5,8	5,9	0.005069
US National	4 wk ahead	Bin	percent	5,9	6	0.004543999999999999
US National	4 wk ahead	Bin	percent	6	6,1	0.004075
US National	4 wk ahead	Bin	percent	6,1	6,2	0.003663
US National	4 wk ahead	Bin	percent	6,2	6,3	0.0033079999999999997
US National	4 wk ahead	Bin	percent	6,3	6,4	0.0030099999999999997
US National	4 wk ahead	Bin	percent	6,4	6,5	0.002763
US National	4 wk ahead	Bin	percent	6,5	6,6	0.002564
US National	4 wk ahead	Bin	percent	6,6	6,7	0.0024059999999999997
US National	4 wk ahead	Bin	percent	6,7	6,8	0.0022849999999999997
US National	4 wk ahead	Bin	percent	6,8	6,9	0.002193
US National	4 wk ahead	Bin	percent	6,9	7	0.002124
US National	4 wk ahead	Bin	percent	7	7,1	0.002074
US National	4 wk ahead	Bin	percent	7,1	7,2	0.002036
US National	4 wk ahead	Bin	percent	7,2	7,3	0.002008
US National	4 wk ahead	Bin	percent	7,3	7,4	0.001985
US National	4 wk ahead	Bin	percent	7,4	7,5	0.001964
US National	4 wk ahead	Bin	percent	7,5	7,6	0.0019429999999999998
US National	4 wk ahead	Bin	percent	7,6	7,7	0.001921
US National	4 wk ahead	Bin	percent	7,7	7,8	0.001896
US National	4 wk ahead	Bin	percent	7,8	7,9	0.0018659999999999998
US National	4 wk ahead	Bin	percent	7,9	8	0.001831
US National	4 wk ahead	Bin	percent	8	8,1	0.0017909999999999998
US National	4 wk ahead	Bin	percent	8,1	8,2	0.0017439999999999999
US National	4 wk ahead	Bin	percent	8,2	8,3	0.001691
US National	4 wk ahead	Bin	percent	8,3	8,4	0.001633
US National	4 wk ahead	Bin	percent	8,4	8,5	0.001568
US National	4 wk ahead	Bin	percent	8,5	8,6	0.001499
US National	4 wk ahead	Bin	percent	8,6	8,7	0.001426
US National	4 wk ahead	Bin	percent	8,7	8,8	0.001351
US National	4 wk ahead	Bin	percent	8,8	8,9	0.001276
US National	4 wk ahead	Bin	percent	8,9	9	0.001202
US National	4 wk ahead	Bin	percent	9	9,1	0.0011309999999999998
US National	4 wk ahead	Bin	percent	9,1	9,2	0.001065
US National	4 wk ahead	Bin	percent	9,2	9,3	0.001005
US National	4 wk ahead	Bin	percent	9,3	9,4	0.0009509999999999999
US National	4 wk ahead	Bin	percent	9,4	9,5	0.000904
US National	4 wk ahead	Bin	percent	9,5	9,6	0.000865
US National	4 wk ahead	Bin	percent	9,6	9,7	0.000832
US National	4 wk ahead	Bin	percent	9,7	9,8	0.000806
US National	4 wk ahead	Bin	percent	9,8	9,9	0.000785
US National	4 wk ahead	Bin	percent	9,9	10	0.0007689999999999999
US National	4 wk ahead	Bin	percent	10	10,1	0.0007559999999999999
US National	4 wk ahead	Bin	percent	10,1	10,2	0.0007469999999999999
US National	4 wk ahead	Bin	percent	10,2	10,3	0.0007419999999999999
US National	4 wk ahead	Bin	percent	10,3	10,4	0.000739
US National	4 wk ahead	Bin	percent	10,4	10,5	0.00074
US National	4 wk ahead	Bin	percent	10,5	10,6	0.000743
US National	4 wk ahead	Bin	percent	10,6	10,7	0.0007509999999999999
US National	4 wk ahead	Bin	percent	10,7	10,8	0.000761
US National	4 wk ahead	Bin	percent	10,8	10,9	0.000776
US National	4 wk ahead	Bin	percent	10,9	11	0.000793
US National	4 wk ahead	Bin	percent	11	11,1	0.0008139999999999999
US National	4 wk ahead	Bin	percent	11,1	11,2	0.0008359999999999999
US National	4 wk ahead	Bin	percent	11,2	11,3	0.000859
US National	4 wk ahead	Bin	percent	11,3	11,4	0.000883
US National	4 wk ahead	Bin	percent	11,4	11,5	0.000904
US National	4 wk ahead	Bin	percent	11,5	11,6	0.000923
US National	4 wk ahead	Bin	percent	11,6	11,7	0.000937
US National	4 wk ahead	Bin	percent	11,7	11,8	0.0009469999999999999
US National	4 wk ahead	Bin	percent	11,8	11,9	0.00095
US National	4 wk ahead	Bin	percent	11,9	12	0.000948
US National	4 wk ahead	Bin	percent	12	12,1	0.0009379999999999999
US National	4 wk ahead	Bin	percent	12,1	12,2	0.000923
US National	4 wk ahead	Bin	percent	12,2	12,3	0.000904
US National	4 wk ahead	Bin	percent	12,3	12,4	0.0008799999999999999
US National	4 wk ahead	Bin	percent	12,4	12,5	0.000855
US National	4 wk ahead	Bin	percent	12,5	12,6	0.00083
US National	4 wk ahead	Bin	percent	12,6	12,7	0.000806
US National	4 wk ahead	Bin	percent	12,7	12,8	0.0007869999999999999
US National	4 wk ahead	Bin	percent	12,8	12,9	0.000774
US National	4 wk ahead	Bin	percent	12,9	13	0.000768
US National	4 wk ahead	Bin	percent	13	100	0.021308
