# Supplementary material for: Use of daily Internet search query data improves real-time projections of influenza epidemics
Source: J R Soc Interface. 2018 Oct 10;15(147):20180220. doi: 10.1098/rsif.2018.0220 (PMC6228485; doi:10.1098/rsif.2018.0220)
Supplement: Computer code and results [file rsif20180220supp3.gz › Code-and-results/mss-15-wikiWEEK/2010-EW50.csv]

Location	Target	Type	Unit	Bin_start_incl	Bin_end_notincl	Value
US National	1 wk ahead	Point	percent	NA	NA	1.9000000000000001
US National	1 wk ahead	Bin	percent	0	0,1	0.
US National	1 wk ahead	Bin	percent	0,1	0,2	0.
US National	1 wk ahead	Bin	percent	0,2	0,3	0.
US National	1 wk ahead	Bin	percent	0,3	0,4	0.
US National	1 wk ahead	Bin	percent	0,4	0,5	0.
US National	1 wk ahead	Bin	percent	0,5	0,6	0.
US National	1 wk ahead	Bin	percent	0,6	0,7	0.
US National	1 wk ahead	Bin	percent	0,7	0,8	0.
US National	1 wk ahead	Bin	percent	0,8	0,9	0.
US National	1 wk ahead	Bin	percent	0,9	1	4.e-6
US National	1 wk ahead	Bin	percent	1	1,1	0.000155
US National	1 wk ahead	Bin	percent	1,1	1,2	0.002092
US National	1 wk ahead	Bin	percent	1,2	1,3	0.010362
US National	1 wk ahead	Bin	percent	1,3	1,4	0.023625
US National	1 wk ahead	Bin	percent	1,4	1,5	0.038734
US National	1 wk ahead	Bin	percent	1,5	1,6	0.052967
US National	1 wk ahead	Bin	percent	1,6	1,7	0.05271
US National	1 wk ahead	Bin	percent	1,7	1,8	0.06956899999999999
US National	1 wk ahead	Bin	percent	1,8	1,9	0.133795
US National	1 wk ahead	Bin	percent	1,9	2	0.171322
US National	1 wk ahead	Bin	percent	2	2,1	0.13693
US National	1 wk ahead	Bin	percent	2,1	2,2	0.086667
US National	1 wk ahead	Bin	percent	2,2	2,3	0.057435
US National	1 wk ahead	Bin	percent	2,3	2,4	0.044862
US National	1 wk ahead	Bin	percent	2,4	2,5	0.0347
US National	1 wk ahead	Bin	percent	2,5	2,6	0.029837
US National	1 wk ahead	Bin	percent	2,6	2,7	0.018496
US National	1 wk ahead	Bin	percent	2,7	2,8	0.005619
US National	1 wk ahead	Bin	percent	2,8	2,9	0.000678
US National	1 wk ahead	Bin	percent	2,9	3	0.000029
US National	1 wk ahead	Bin	percent	3	3,1	0.000014999999999999999
US National	1 wk ahead	Bin	percent	3,1	3,2	0.000397
US National	1 wk ahead	Bin	percent	3,2	3,3	0.003552
US National	1 wk ahead	Bin	percent	3,3	3,4	0.010612
US National	1 wk ahead	Bin	percent	3,4	3,5	0.010728999999999999
US National	1 wk ahead	Bin	percent	3,5	3,6	0.003671
US National	1 wk ahead	Bin	percent	3,6	3,7	0.00041999999999999996
US National	1 wk ahead	Bin	percent	3,7	3,8	0.000016
US National	1 wk ahead	Bin	percent	3,8	3,9	0.
US National	1 wk ahead	Bin	percent	3,9	4	0.
US National	1 wk ahead	Bin	percent	4	4,1	0.
US National	1 wk ahead	Bin	percent	4,1	4,2	0.
US National	1 wk ahead	Bin	percent	4,2	4,3	0.
US National	1 wk ahead	Bin	percent	4,3	4,4	0.
US National	1 wk ahead	Bin	percent	4,4	4,5	0.
US National	1 wk ahead	Bin	percent	4,5	4,6	0.
US National	1 wk ahead	Bin	percent	4,6	4,7	0.
US National	1 wk ahead	Bin	percent	4,7	4,8	0.
US National	1 wk ahead	Bin	percent	4,8	4,9	0.
US National	1 wk ahead	Bin	percent	4,9	5	0.
US National	1 wk ahead	Bin	percent	5	5,1	0.
US National	1 wk ahead	Bin	percent	5,1	5,2	0.
US National	1 wk ahead	Bin	percent	5,2	5,3	0.
US National	1 wk ahead	Bin	percent	5,3	5,4	0.
US National	1 wk ahead	Bin	percent	5,4	5,5	0.
US National	1 wk ahead	Bin	percent	5,5	5,6	0.
US National	1 wk ahead	Bin	percent	5,6	5,7	0.
US National	1 wk ahead	Bin	percent	5,7	5,8	0.
US National	1 wk ahead	Bin	percent	5,8	5,9	0.
US National	1 wk ahead	Bin	percent	5,9	6	0.
US National	1 wk ahead	Bin	percent	6	6,1	0.
US National	1 wk ahead	Bin	percent	6,1	6,2	0.
US National	1 wk ahead	Bin	percent	6,2	6,3	0.
US National	1 wk ahead	Bin	percent	6,3	6,4	0.
US National	1 wk ahead	Bin	percent	6,4	6,5	0.
US National	1 wk ahead	Bin	percent	6,5	6,6	0.
US National	1 wk ahead	Bin	percent	6,6	6,7	0.
US National	1 wk ahead	Bin	percent	6,7	6,8	0.
US National	1 wk ahead	Bin	percent	6,8	6,9	0.
US National	1 wk ahead	Bin	percent	6,9	7	0.
US National	1 wk ahead	Bin	percent	7	7,1	0.
US National	1 wk ahead	Bin	percent	7,1	7,2	0.
US National	1 wk ahead	Bin	percent	7,2	7,3	0.
US National	1 wk ahead	Bin	percent	7,3	7,4	0.
US National	1 wk ahead	Bin	percent	7,4	7,5	0.
US National	1 wk ahead	Bin	percent	7,5	7,6	0.
US National	1 wk ahead	Bin	percent	7,6	7,7	0.
US National	1 wk ahead	Bin	percent	7,7	7,8	0.
US National	1 wk ahead	Bin	percent	7,8	7,9	0.
US National	1 wk ahead	Bin	percent	7,9	8	0.
US National	1 wk ahead	Bin	percent	8	8,1	0.
US National	1 wk ahead	Bin	percent	8,1	8,2	0.
US National	1 wk ahead	Bin	percent	8,2	8,3	0.
US National	1 wk ahead	Bin	percent	8,3	8,4	0.
US National	1 wk ahead	Bin	percent	8,4	8,5	0.
US National	1 wk ahead	Bin	percent	8,5	8,6	0.
US National	1 wk ahead	Bin	percent	8,6	8,7	0.
US National	1 wk ahead	Bin	percent	8,7	8,8	0.
US National	1 wk ahead	Bin	percent	8,8	8,9	0.
US National	1 wk ahead	Bin	percent	8,9	9	0.
US National	1 wk ahead	Bin	percent	9	9,1	0.
US National	1 wk ahead	Bin	percent	9,1	9,2	0.
US National	1 wk ahead	Bin	percent	9,2	9,3	0.
US National	1 wk ahead	Bin	percent	9,3	9,4	0.
US National	1 wk ahead	Bin	percent	9,4	9,5	0.
US National	1 wk ahead	Bin	percent	9,5	9,6	0.
US National	1 wk ahead	Bin	percent	9,6	9,7	0.
US National	1 wk ahead	Bin	percent	9,7	9,8	0.
US National	1 wk ahead	Bin	percent	9,8	9,9	0.
US National	1 wk ahead	Bin	percent	9,9	10	0.
US National	1 wk ahead	Bin	percent	10	10,1	0.
US National	1 wk ahead	Bin	percent	10,1	10,2	0.
US National	1 wk ahead	Bin	percent	10,2	10,3	0.
US National	1 wk ahead	Bin	percent	10,3	10,4	0.
US National	1 wk ahead	Bin	percent	10,4	10,5	0.
US National	1 wk ahead	Bin	percent	10,5	10,6	0.
US National	1 wk ahead	Bin	percent	10,6	10,7	0.
US National	1 wk ahead	Bin	percent	10,7	10,8	0.
US National	1 wk ahead	Bin	percent	10,8	10,9	0.
US National	1 wk ahead	Bin	percent	10,9	11	0.
US National	1 wk ahead	Bin	percent	11	11,1	0.
US National	1 wk ahead	Bin	percent	11,1	11,2	0.
US National	1 wk ahead	Bin	percent	11,2	11,3	0.
US National	1 wk ahead	Bin	percent	11,3	11,4	0.
US National	1 wk ahead	Bin	percent	11,4	11,5	0.
US National	1 wk ahead	Bin	percent	11,5	11,6	0.
US National	1 wk ahead	Bin	percent	11,6	11,7	0.
US National	1 wk ahead	Bin	percent	11,7	11,8	0.
US National	1 wk ahead	Bin	percent	11,8	11,9	0.
US National	1 wk ahead	Bin	percent	11,9	12	0.
US National	1 wk ahead	Bin	percent	12	12,1	0.
US National	1 wk ahead	Bin	percent	12,1	12,2	0.
US National	1 wk ahead	Bin	percent	12,2	12,3	0.
US National	1 wk ahead	Bin	percent	12,3	12,4	0.
US National	1 wk ahead	Bin	percent	12,4	12,5	0.
US National	1 wk ahead	Bin	percent	12,5	12,6	0.
US National	1 wk ahead	Bin	percent	12,6	12,7	0.
US National	1 wk ahead	Bin	percent	12,7	12,8	0.
US National	1 wk ahead	Bin	percent	12,8	12,9	0.
US National	1 wk ahead	Bin	percent	12,9	13	0.
US National	1 wk ahead	Bin	percent	13	100	0.
US National	2 wk ahead	Point	percent	NA	NA	2.8134
US National	2 wk ahead	Bin	percent	0	0,1	0.
US National	2 wk ahead	Bin	percent	0,1	0,2	0.
US National	2 wk ahead	Bin	percent	0,2	0,3	0.
US National	2 wk ahead	Bin	percent	0,3	0,4	0.
US National	2 wk ahead	Bin	percent	0,4	0,5	2.e-6
US National	2 wk ahead	Bin	percent	0,5	0,6	8.e-6
US National	2 wk ahead	Bin	percent	0,6	0,7	0.000029
US National	2 wk ahead	Bin	percent	0,7	0,8	0.000088
US National	2 wk ahead	Bin	percent	0,8	0,9	0.000242
US National	2 wk ahead	Bin	percent	0,9	1	0.000592
US National	2 wk ahead	Bin	percent	1	1,1	0.001294
US National	2 wk ahead	Bin	percent	1,1	1,2	0.0025499999999999997
US National	2 wk ahead	Bin	percent	1,2	1,3	0.004559
US National	2 wk ahead	Bin	percent	1,3	1,4	0.007441
US National	2 wk ahead	Bin	percent	1,4	1,5	0.011163
US National	2 wk ahead	Bin	percent	1,5	1,6	0.015493999999999999
US National	2 wk ahead	Bin	percent	1,6	1,7	0.020028
US National	2 wk ahead	Bin	percent	1,7	1,8	0.024291
US National	2 wk ahead	Bin	percent	1,8	1,9	0.027906999999999998
US National	2 wk ahead	Bin	percent	1,9	2	0.030764
US National	2 wk ahead	Bin	percent	2	2,1	0.033079
US National	2 wk ahead	Bin	percent	2,1	2,2	0.035321
US National	2 wk ahead	Bin	percent	2,2	2,3	0.037985
US National	2 wk ahead	Bin	percent	2,3	2,4	0.041325999999999995
US National	2 wk ahead	Bin	percent	2,4	2,5	0.045165
US National	2 wk ahead	Bin	percent	2,5	2,6	0.048901
US National	2 wk ahead	Bin	percent	2,6	2,7	0.051719
US National	2 wk ahead	Bin	percent	2,7	2,8	0.05294
US National	2 wk ahead	Bin	percent	2,8	2,9	0.052313
US National	2 wk ahead	Bin	percent	2,9	3	0.050106
US National	2 wk ahead	Bin	percent	3	3,1	0.046926999999999996
US National	2 wk ahead	Bin	percent	3,1	3,2	0.043399
US National	2 wk ahead	Bin	percent	3,2	3,3	0.039911999999999996
US National	2 wk ahead	Bin	percent	3,3	3,4	0.036553999999999996
US National	2 wk ahead	Bin	percent	3,4	3,5	0.033239
US National	2 wk ahead	Bin	percent	3,5	3,6	0.029872
US National	2 wk ahead	Bin	percent	3,6	3,7	0.026444
US National	2 wk ahead	Bin	percent	3,7	3,8	0.023042
US National	2 wk ahead	Bin	percent	3,8	3,9	0.019795
US National	2 wk ahead	Bin	percent	3,9	4	0.016831
US National	2 wk ahead	Bin	percent	4	4,1	0.014216999999999999
US National	2 wk ahead	Bin	percent	4,1	4,2	0.011916999999999999
US National	2 wk ahead	Bin	percent	4,2	4,3	0.009816
US National	2 wk ahead	Bin	percent	4,3	4,4	0.007795
US National	2 wk ahead	Bin	percent	4,4	4,5	0.00583
US National	2 wk ahead	Bin	percent	4,5	4,6	0.00402
US National	2 wk ahead	Bin	percent	4,6	4,7	0.002516
US National	2 wk ahead	Bin	percent	4,7	4,8	0.0014249999999999998
US National	2 wk ahead	Bin	percent	4,8	4,9	0.000759
US National	2 wk ahead	Bin	percent	4,9	5	0.000461
US National	2 wk ahead	Bin	percent	5	5,1	0.00045599999999999997
US National	2 wk ahead	Bin	percent	5,1	5,2	0.000687
US National	2 wk ahead	Bin	percent	5,2	5,3	0.0011049999999999999
US National	2 wk ahead	Bin	percent	5,3	5,4	0.00164
US National	2 wk ahead	Bin	percent	5,4	5,5	0.002178
US National	2 wk ahead	Bin	percent	5,5	5,6	0.002578
US National	2 wk ahead	Bin	percent	5,6	5,7	0.0027199999999999998
US National	2 wk ahead	Bin	percent	5,7	5,8	0.002559
US National	2 wk ahead	Bin	percent	5,8	5,9	0.002147
US National	2 wk ahead	Bin	percent	5,9	6	0.001602
US National	2 wk ahead	Bin	percent	6	6,1	0.001063
US National	2 wk ahead	Bin	percent	6,1	6,2	0.000625
US National	2 wk ahead	Bin	percent	6,2	6,3	0.00032399999999999996
US National	2 wk ahead	Bin	percent	6,3	6,4	0.000149
US National	2 wk ahead	Bin	percent	6,4	6,5	0.000059999999999999995
US National	2 wk ahead	Bin	percent	6,5	6,6	0.000021
US National	2 wk ahead	Bin	percent	6,6	6,7	7.e-6
US National	2 wk ahead	Bin	percent	6,7	6,8	2.e-6
US National	2 wk ahead	Bin	percent	6,8	6,9	0.
US National	2 wk ahead	Bin	percent	6,9	7	0.
US National	2 wk ahead	Bin	percent	7	7,1	0.
US National	2 wk ahead	Bin	percent	7,1	7,2	0.
US National	2 wk ahead	Bin	percent	7,2	7,3	0.
US National	2 wk ahead	Bin	percent	7,3	7,4	0.
US National	2 wk ahead	Bin	percent	7,4	7,5	0.
US National	2 wk ahead	Bin	percent	7,5	7,6	0.
US National	2 wk ahead	Bin	percent	7,6	7,7	0.
US National	2 wk ahead	Bin	percent	7,7	7,8	0.
US National	2 wk ahead	Bin	percent	7,8	7,9	0.
US National	2 wk ahead	Bin	percent	7,9	8	0.
US National	2 wk ahead	Bin	percent	8	8,1	0.
US National	2 wk ahead	Bin	percent	8,1	8,2	0.
US National	2 wk ahead	Bin	percent	8,2	8,3	0.
US National	2 wk ahead	Bin	percent	8,3	8,4	0.
US National	2 wk ahead	Bin	percent	8,4	8,5	0.
US National	2 wk ahead	Bin	percent	8,5	8,6	0.
US National	2 wk ahead	Bin	percent	8,6	8,7	0.
US National	2 wk ahead	Bin	percent	8,7	8,8	0.
US National	2 wk ahead	Bin	percent	8,8	8,9	0.
US National	2 wk ahead	Bin	percent	8,9	9	0.
US National	2 wk ahead	Bin	percent	9	9,1	0.
US National	2 wk ahead	Bin	percent	9,1	9,2	0.
US National	2 wk ahead	Bin	percent	9,2	9,3	0.
US National	2 wk ahead	Bin	percent	9,3	9,4	0.
US National	2 wk ahead	Bin	percent	9,4	9,5	1.e-6
US National	2 wk ahead	Bin	percent	9,5	9,6	4.9999999999999996e-6
US National	2 wk ahead	Bin	percent	9,6	9,7	0.000017
US National	2 wk ahead	Bin	percent	9,7	9,8	0.000047
US National	2 wk ahead	Bin	percent	9,8	9,9	0.000116
US National	2 wk ahead	Bin	percent	9,9	10	0.00025
US National	2 wk ahead	Bin	percent	10	10,1	0.00046899999999999996
US National	2 wk ahead	Bin	percent	10,1	10,2	0.000766
US National	2 wk ahead	Bin	percent	10,2	10,3	0.001093
US National	2 wk ahead	Bin	percent	10,3	10,4	0.001359
US National	2 wk ahead	Bin	percent	10,4	10,5	0.0014739999999999998
US National	2 wk ahead	Bin	percent	10,5	10,6	0.001395
US National	2 wk ahead	Bin	percent	10,6	10,7	0.001151
US National	2 wk ahead	Bin	percent	10,7	10,8	0.000829
US National	2 wk ahead	Bin	percent	10,8	10,9	0.00052
US National	2 wk ahead	Bin	percent	10,9	11	0.000285
US National	2 wk ahead	Bin	percent	11	11,1	0.000136
US National	2 wk ahead	Bin	percent	11,1	11,2	0.000056999999999999996
US National	2 wk ahead	Bin	percent	11,2	11,3	0.000021
US National	2 wk ahead	Bin	percent	11,3	11,4	7.e-6
US National	2 wk ahead	Bin	percent	11,4	11,5	2.e-6
US National	2 wk ahead	Bin	percent	11,5	11,6	0.
US National	2 wk ahead	Bin	percent	11,6	11,7	0.
US National	2 wk ahead	Bin	percent	11,7	11,8	0.
US National	2 wk ahead	Bin	percent	11,8	11,9	0.
US National	2 wk ahead	Bin	percent	11,9	12	0.
US National	2 wk ahead	Bin	percent	12	12,1	0.
US National	2 wk ahead	Bin	percent	12,1	12,2	0.
US National	2 wk ahead	Bin	percent	12,2	12,3	0.
US National	2 wk ahead	Bin	percent	12,3	12,4	0.
US National	2 wk ahead	Bin	percent	12,4	12,5	0.
US National	2 wk ahead	Bin	percent	12,5	12,6	0.
US National	2 wk ahead	Bin	percent	12,6	12,7	0.
US National	2 wk ahead	Bin	percent	12,7	12,8	0.
US National	2 wk ahead	Bin	percent	12,8	12,9	0.
US National	2 wk ahead	Bin	percent	12,9	13	0.
US National	2 wk ahead	Bin	percent	13	100	0.
US National	3 wk ahead	Point	percent	NA	NA	3.884
US National	3 wk ahead	Bin	percent	0	0,1	0.0007149999999999999
US National	3 wk ahead	Bin	percent	0,1	0,2	0.000962
US National	3 wk ahead	Bin	percent	0,2	0,3	0.001271
US National	3 wk ahead	Bin	percent	0,3	0,4	0.001651
US National	3 wk ahead	Bin	percent	0,4	0,5	0.002108
US National	3 wk ahead	Bin	percent	0,5	0,6	0.002647
US National	3 wk ahead	Bin	percent	0,6	0,7	0.00327
US National	3 wk ahead	Bin	percent	0,7	0,8	0.003975
US National	3 wk ahead	Bin	percent	0,8	0,9	0.004757
US National	3 wk ahead	Bin	percent	0,9	1	0.005608
US National	3 wk ahead	Bin	percent	1	1,1	0.006515
US National	3 wk ahead	Bin	percent	1,1	1,2	0.007463999999999999
US National	3 wk ahead	Bin	percent	1,2	1,3	0.008438
US National	3 wk ahead	Bin	percent	1,3	1,4	0.009418
US National	3 wk ahead	Bin	percent	1,4	1,5	0.010388
US National	3 wk ahead	Bin	percent	1,5	1,6	0.011332
US National	3 wk ahead	Bin	percent	1,6	1,7	0.012237
US National	3 wk ahead	Bin	percent	1,7	1,8	0.013094
US National	3 wk ahead	Bin	percent	1,8	1,9	0.013897
US National	3 wk ahead	Bin	percent	1,9	2	0.014646
US National	3 wk ahead	Bin	percent	2	2,1	0.015342999999999999
US National	3 wk ahead	Bin	percent	2,1	2,2	0.015993
US National	3 wk ahead	Bin	percent	2,2	2,3	0.016604
US National	3 wk ahead	Bin	percent	2,3	2,4	0.017183999999999998
US National	3 wk ahead	Bin	percent	2,4	2,5	0.017738999999999998
US National	3 wk ahead	Bin	percent	2,5	2,6	0.018275
US National	3 wk ahead	Bin	percent	2,6	2,7	0.018792
US National	3 wk ahead	Bin	percent	2,7	2,8	0.019289999999999998
US National	3 wk ahead	Bin	percent	2,8	2,9	0.019763
US National	3 wk ahead	Bin	percent	2,9	3	0.020201999999999998
US National	3 wk ahead	Bin	percent	3	3,1	0.020593
US National	3 wk ahead	Bin	percent	3,1	3,2	0.020923
US National	3 wk ahead	Bin	percent	3,2	3,3	0.021178
US National	3 wk ahead	Bin	percent	3,3	3,4	0.021345
US National	3 wk ahead	Bin	percent	3,4	3,5	0.021414
US National	3 wk ahead	Bin	percent	3,5	3,6	0.021376
US National	3 wk ahead	Bin	percent	3,6	3,7	0.021231999999999997
US National	3 wk ahead	Bin	percent	3,7	3,8	0.020981
US National	3 wk ahead	Bin	percent	3,8	3,9	0.020633
US National	3 wk ahead	Bin	percent	3,9	4	0.020198999999999998
US National	3 wk ahead	Bin	percent	4	4,1	0.019693
US National	3 wk ahead	Bin	percent	4,1	4,2	0.019133
US National	3 wk ahead	Bin	percent	4,2	4,3	0.018533
US National	3 wk ahead	Bin	percent	4,3	4,4	0.017912
US National	3 wk ahead	Bin	percent	4,4	4,5	0.017284
US National	3 wk ahead	Bin	percent	4,5	4,6	0.016659
US National	3 wk ahead	Bin	percent	4,6	4,7	0.016048
US National	3 wk ahead	Bin	percent	4,7	4,8	0.015456999999999999
US National	3 wk ahead	Bin	percent	4,8	4,9	0.014887
US National	3 wk ahead	Bin	percent	4,9	5	0.014341999999999999
US National	3 wk ahead	Bin	percent	5	5,1	0.013819
US National	3 wk ahead	Bin	percent	5,1	5,2	0.013318
US National	3 wk ahead	Bin	percent	5,2	5,3	0.012837
US National	3 wk ahead	Bin	percent	5,3	5,4	0.012376
US National	3 wk ahead	Bin	percent	5,4	5,5	0.011933
US National	3 wk ahead	Bin	percent	5,5	5,6	0.011505999999999999
US National	3 wk ahead	Bin	percent	5,6	5,7	0.011096
US National	3 wk ahead	Bin	percent	5,7	5,8	0.010700999999999999
US National	3 wk ahead	Bin	percent	5,8	5,9	0.010319
US National	3 wk ahead	Bin	percent	5,9	6	0.009946
US National	3 wk ahead	Bin	percent	6	6,1	0.009578
US National	3 wk ahead	Bin	percent	6,1	6,2	0.009211
US National	3 wk ahead	Bin	percent	6,2	6,3	0.008839
US National	3 wk ahead	Bin	percent	6,3	6,4	0.008459
US National	3 wk ahead	Bin	percent	6,4	6,5	0.008066
US National	3 wk ahead	Bin	percent	6,5	6,6	0.007659
US National	3 wk ahead	Bin	percent	6,6	6,7	0.007239
US National	3 wk ahead	Bin	percent	6,7	6,8	0.006809
US National	3 wk ahead	Bin	percent	6,8	6,9	0.006372999999999999
US National	3 wk ahead	Bin	percent	6,9	7	0.005938
US National	3 wk ahead	Bin	percent	7	7,1	0.005513
US National	3 wk ahead	Bin	percent	7,1	7,2	0.005104
US National	3 wk ahead	Bin	percent	7,2	7,3	0.004718
US National	3 wk ahead	Bin	percent	7,3	7,4	0.00436
US National	3 wk ahead	Bin	percent	7,4	7,5	0.004033999999999999
US National	3 wk ahead	Bin	percent	7,5	7,6	0.0037419999999999997
US National	3 wk ahead	Bin	percent	7,6	7,7	0.003482
US National	3 wk ahead	Bin	percent	7,7	7,8	0.003254
US National	3 wk ahead	Bin	percent	7,8	7,9	0.003055
US National	3 wk ahead	Bin	percent	7,9	8	0.0028799999999999997
US National	3 wk ahead	Bin	percent	8	8,1	0.002727
US National	3 wk ahead	Bin	percent	8,1	8,2	0.002593
US National	3 wk ahead	Bin	percent	8,2	8,3	0.002474
US National	3 wk ahead	Bin	percent	8,3	8,4	0.002369
US National	3 wk ahead	Bin	percent	8,4	8,5	0.002274
US National	3 wk ahead	Bin	percent	8,5	8,6	0.00219
US National	3 wk ahead	Bin	percent	8,6	8,7	0.002113
US National	3 wk ahead	Bin	percent	8,7	8,8	0.002041
US National	3 wk ahead	Bin	percent	8,8	8,9	0.001971
US National	3 wk ahead	Bin	percent	8,9	9	0.0019019999999999998
US National	3 wk ahead	Bin	percent	9	9,1	0.0018299999999999998
US National	3 wk ahead	Bin	percent	9,1	9,2	0.001754
US National	3 wk ahead	Bin	percent	9,2	9,3	0.0016699999999999998
US National	3 wk ahead	Bin	percent	9,3	9,4	0.001578
US National	3 wk ahead	Bin	percent	9,4	9,5	0.001477
US National	3 wk ahead	Bin	percent	9,5	9,6	0.001367
US National	3 wk ahead	Bin	percent	9,6	9,7	0.00125
US National	3 wk ahead	Bin	percent	9,7	9,8	0.0011279999999999999
US National	3 wk ahead	Bin	percent	9,8	9,9	0.001003
US National	3 wk ahead	Bin	percent	9,9	10	0.000879
US National	3 wk ahead	Bin	percent	10	10,1	0.000757
US National	3 wk ahead	Bin	percent	10,1	10,2	0.000642
US National	3 wk ahead	Bin	percent	10,2	10,3	0.000536
US National	3 wk ahead	Bin	percent	10,3	10,4	0.000439
US National	3 wk ahead	Bin	percent	10,4	10,5	0.000355
US National	3 wk ahead	Bin	percent	10,5	10,6	0.00028199999999999997
US National	3 wk ahead	Bin	percent	10,6	10,7	0.000222
US National	3 wk ahead	Bin	percent	10,7	10,8	0.000174
US National	3 wk ahead	Bin	percent	10,8	10,9	0.000138
US National	3 wk ahead	Bin	percent	10,9	11	0.000112
US National	3 wk ahead	Bin	percent	11	11,1	0.000097
US National	3 wk ahead	Bin	percent	11,1	11,2	0.00009099999999999999
US National	3 wk ahead	Bin	percent	11,2	11,3	0.00009499999999999999
US National	3 wk ahead	Bin	percent	11,3	11,4	0.000107
US National	3 wk ahead	Bin	percent	11,4	11,5	0.000129
US National	3 wk ahead	Bin	percent	11,5	11,6	0.000159
US National	3 wk ahead	Bin	percent	11,6	11,7	0.000198
US National	3 wk ahead	Bin	percent	11,7	11,8	0.000245
US National	3 wk ahead	Bin	percent	11,8	11,9	0.0003
US National	3 wk ahead	Bin	percent	11,9	12	0.000363
US National	3 wk ahead	Bin	percent	12	12,1	0.00043099999999999996
US National	3 wk ahead	Bin	percent	12,1	12,2	0.000505
US National	3 wk ahead	Bin	percent	12,2	12,3	0.000581
US National	3 wk ahead	Bin	percent	12,3	12,4	0.000658
US National	3 wk ahead	Bin	percent	12,4	12,5	0.0007329999999999999
US National	3 wk ahead	Bin	percent	12,5	12,6	0.000803
US National	3 wk ahead	Bin	percent	12,6	12,7	0.0008659999999999999
US National	3 wk ahead	Bin	percent	12,7	12,8	0.0009199999999999999
US National	3 wk ahead	Bin	percent	12,8	12,9	0.000962
US National	3 wk ahead	Bin	percent	12,9	13	0.00099
US National	3 wk ahead	Bin	percent	13	100	0.020953
US National	4 wk ahead	Point	percent	NA	NA	5.042400000000001
US National	4 wk ahead	Bin	percent	0	0,1	0.002338
US National	4 wk ahead	Bin	percent	0,1	0,2	0.002647
US National	4 wk ahead	Bin	percent	0,2	0,3	0.0029779999999999997
US National	4 wk ahead	Bin	percent	0,3	0,4	0.003329
US National	4 wk ahead	Bin	percent	0,4	0,5	0.003698
US National	4 wk ahead	Bin	percent	0,5	0,6	0.004084
US National	4 wk ahead	Bin	percent	0,6	0,7	0.004483
US National	4 wk ahead	Bin	percent	0,7	0,8	0.004894
US National	4 wk ahead	Bin	percent	0,8	0,9	0.005312
US National	4 wk ahead	Bin	percent	0,9	1	0.005736
US National	4 wk ahead	Bin	percent	1	1,1	0.006162
US National	4 wk ahead	Bin	percent	1,1	1,2	0.006588
US National	4 wk ahead	Bin	percent	1,2	1,3	0.007009
US National	4 wk ahead	Bin	percent	1,3	1,4	0.007424999999999999
US National	4 wk ahead	Bin	percent	1,4	1,5	0.007832
US National	4 wk ahead	Bin	percent	1,5	1,6	0.008228
US National	4 wk ahead	Bin	percent	1,6	1,7	0.008612
US National	4 wk ahead	Bin	percent	1,7	1,8	0.008983
US National	4 wk ahead	Bin	percent	1,8	1,9	0.00934
US National	4 wk ahead	Bin	percent	1,9	2	0.009682999999999999
US National	4 wk ahead	Bin	percent	2	2,1	0.010012
US National	4 wk ahead	Bin	percent	2,1	2,2	0.010326
US National	4 wk ahead	Bin	percent	2,2	2,3	0.010627
US National	4 wk ahead	Bin	percent	2,3	2,4	0.010914
US National	4 wk ahead	Bin	percent	2,4	2,5	0.011189
US National	4 wk ahead	Bin	percent	2,5	2,6	0.011451
US National	4 wk ahead	Bin	percent	2,6	2,7	0.011701
US National	4 wk ahead	Bin	percent	2,7	2,8	0.011939
US National	4 wk ahead	Bin	percent	2,8	2,9	0.012166
US National	4 wk ahead	Bin	percent	2,9	3	0.012379
US National	4 wk ahead	Bin	percent	3	3,1	0.012579
US National	4 wk ahead	Bin	percent	3,1	3,2	0.012764999999999999
US National	4 wk ahead	Bin	percent	3,2	3,3	0.012934999999999999
US National	4 wk ahead	Bin	percent	3,3	3,4	0.013087
US National	4 wk ahead	Bin	percent	3,4	3,5	0.013219999999999999
US National	4 wk ahead	Bin	percent	3,5	3,6	0.013332
US National	4 wk ahead	Bin	percent	3,6	3,7	0.013422
US National	4 wk ahead	Bin	percent	3,7	3,8	0.013488
US National	4 wk ahead	Bin	percent	3,8	3,9	0.013529
US National	4 wk ahead	Bin	percent	3,9	4	0.013543999999999999
US National	4 wk ahead	Bin	percent	4	4,1	0.013533
US National	4 wk ahead	Bin	percent	4,1	4,2	0.013495
US National	4 wk ahead	Bin	percent	4,2	4,3	0.013431
US National	4 wk ahead	Bin	percent	4,3	4,4	0.013342999999999999
US National	4 wk ahead	Bin	percent	4,4	4,5	0.013231
US National	4 wk ahead	Bin	percent	4,5	4,6	0.013097
US National	4 wk ahead	Bin	percent	4,6	4,7	0.012943999999999999
US National	4 wk ahead	Bin	percent	4,7	4,8	0.012773999999999999
US National	4 wk ahead	Bin	percent	4,8	4,9	0.012589999999999999
US National	4 wk ahead	Bin	percent	4,9	5	0.012393
US National	4 wk ahead	Bin	percent	5	5,1	0.012188
US National	4 wk ahead	Bin	percent	5,1	5,2	0.011975999999999999
US National	4 wk ahead	Bin	percent	5,2	5,3	0.01176
US National	4 wk ahead	Bin	percent	5,3	5,4	0.011541
US National	4 wk ahead	Bin	percent	5,4	5,5	0.011321999999999999
US National	4 wk ahead	Bin	percent	5,5	5,6	0.011104
US National	4 wk ahead	Bin	percent	5,6	5,7	0.010888
US National	4 wk ahead	Bin	percent	5,7	5,8	0.010673
US National	4 wk ahead	Bin	percent	5,8	5,9	0.010461
US National	4 wk ahead	Bin	percent	5,9	6	0.010251999999999999
US National	4 wk ahead	Bin	percent	6	6,1	0.010043999999999999
US National	4 wk ahead	Bin	percent	6,1	6,2	0.009837
US National	4 wk ahead	Bin	percent	6,2	6,3	0.00963
US National	4 wk ahead	Bin	percent	6,3	6,4	0.009422999999999999
US National	4 wk ahead	Bin	percent	6,4	6,5	0.009214
US National	4 wk ahead	Bin	percent	6,5	6,6	0.009001
US National	4 wk ahead	Bin	percent	6,6	6,7	0.008786
US National	4 wk ahead	Bin	percent	6,7	6,8	0.008565999999999999
US National	4 wk ahead	Bin	percent	6,8	6,9	0.008342
US National	4 wk ahead	Bin	percent	6,9	7	0.008113
US National	4 wk ahead	Bin	percent	7	7,1	0.007880999999999999
US National	4 wk ahead	Bin	percent	7,1	7,2	0.007644
US National	4 wk ahead	Bin	percent	7,2	7,3	0.007405999999999999
US National	4 wk ahead	Bin	percent	7,3	7,4	0.007166
US National	4 wk ahead	Bin	percent	7,4	7,5	0.006927
US National	4 wk ahead	Bin	percent	7,5	7,6	0.006691
US National	4 wk ahead	Bin	percent	7,6	7,7	0.0064589999999999995
US National	4 wk ahead	Bin	percent	7,7	7,8	0.006233
US National	4 wk ahead	Bin	percent	7,8	7,9	0.006017
US National	4 wk ahead	Bin	percent	7,9	8	0.00581
US National	4 wk ahead	Bin	percent	8	8,1	0.005617
US National	4 wk ahead	Bin	percent	8,1	8,2	0.005437
US National	4 wk ahead	Bin	percent	8,2	8,3	0.005273
US National	4 wk ahead	Bin	percent	8,3	8,4	0.005124999999999999
US National	4 wk ahead	Bin	percent	8,4	8,5	0.004993
US National	4 wk ahead	Bin	percent	8,5	8,6	0.004879
US National	4 wk ahead	Bin	percent	8,6	8,7	0.004781
US National	4 wk ahead	Bin	percent	8,7	8,8	0.0047
US National	4 wk ahead	Bin	percent	8,8	8,9	0.004632
US National	4 wk ahead	Bin	percent	8,9	9	0.004579
US National	4 wk ahead	Bin	percent	9	9,1	0.004536999999999999
US National	4 wk ahead	Bin	percent	9,1	9,2	0.004504
US National	4 wk ahead	Bin	percent	9,2	9,3	0.0044789999999999995
US National	4 wk ahead	Bin	percent	9,3	9,4	0.004458999999999999
US National	4 wk ahead	Bin	percent	9,4	9,5	0.004442
US National	4 wk ahead	Bin	percent	9,5	9,6	0.004425999999999999
US National	4 wk ahead	Bin	percent	9,6	9,7	0.004409
US National	4 wk ahead	Bin	percent	9,7	9,8	0.0043879999999999995
US National	4 wk ahead	Bin	percent	9,8	9,9	0.0043619999999999996
US National	4 wk ahead	Bin	percent	9,9	10	0.00433
US National	4 wk ahead	Bin	percent	10	10,1	0.0042899999999999995
US National	4 wk ahead	Bin	percent	10,1	10,2	0.004241
US National	4 wk ahead	Bin	percent	10,2	10,3	0.004183
US National	4 wk ahead	Bin	percent	10,3	10,4	0.004116
US National	4 wk ahead	Bin	percent	10,4	10,5	0.004039
US National	4 wk ahead	Bin	percent	10,5	10,6	0.003953
US National	4 wk ahead	Bin	percent	10,6	10,7	0.003859
US National	4 wk ahead	Bin	percent	10,7	10,8	0.003757
US National	4 wk ahead	Bin	percent	10,8	10,9	0.0036479999999999998
US National	4 wk ahead	Bin	percent	10,9	11	0.003534
US National	4 wk ahead	Bin	percent	11	11,1	0.0034149999999999996
US National	4 wk ahead	Bin	percent	11,1	11,2	0.003294
US National	4 wk ahead	Bin	percent	11,2	11,3	0.0031709999999999998
US National	4 wk ahead	Bin	percent	11,3	11,4	0.003047
US National	4 wk ahead	Bin	percent	11,4	11,5	0.002924
US National	4 wk ahead	Bin	percent	11,5	11,6	0.002804
US National	4 wk ahead	Bin	percent	11,6	11,7	0.002686
US National	4 wk ahead	Bin	percent	11,7	11,8	0.002572
US National	4 wk ahead	Bin	percent	11,8	11,9	0.002464
US National	4 wk ahead	Bin	percent	11,9	12	0.0023599999999999997
US National	4 wk ahead	Bin	percent	12	12,1	0.002263
US National	4 wk ahead	Bin	percent	12,1	12,2	0.002172
US National	4 wk ahead	Bin	percent	12,2	12,3	0.002087
US National	4 wk ahead	Bin	percent	12,3	12,4	0.002009
US National	4 wk ahead	Bin	percent	12,4	12,5	0.001937
US National	4 wk ahead	Bin	percent	12,5	12,6	0.001872
US National	4 wk ahead	Bin	percent	12,6	12,7	0.001813
US National	4 wk ahead	Bin	percent	12,7	12,8	0.0017599999999999998
US National	4 wk ahead	Bin	percent	12,8	12,9	0.001712
US National	4 wk ahead	Bin	percent	12,9	13	0.001669
US National	4 wk ahead	Bin	percent	13	100	0.05184
