# Supplementary material for: Use of daily Internet search query data improves real-time projections of influenza epidemics
Source: J R Soc Interface. 2018 Oct 10;15(147):20180220. doi: 10.1098/rsif.2018.0220 (PMC6228485; doi:10.1098/rsif.2018.0220)
Supplement: Computer code and results [file rsif20180220supp3.gz › Code-and-results/mss-15-wikiWEEK/2013-EW43.csv]

Location	Target	Type	Unit	Bin_start_incl	Bin_end_notincl	Value
US National	1 wk ahead	Point	percent	NA	NA	1.3000000000000003
US National	1 wk ahead	Bin	percent	0	0,1	0.000646
US National	1 wk ahead	Bin	percent	0,1	0,2	0.000028
US National	1 wk ahead	Bin	percent	0,2	0,3	1.e-6
US National	1 wk ahead	Bin	percent	0,3	0,4	0.000056
US National	1 wk ahead	Bin	percent	0,4	0,5	0.0012829999999999999
US National	1 wk ahead	Bin	percent	0,5	0,6	0.006625
US National	1 wk ahead	Bin	percent	0,6	0,7	0.013451999999999999
US National	1 wk ahead	Bin	percent	0,7	0,8	0.026022
US National	1 wk ahead	Bin	percent	0,8	0,9	0.038938
US National	1 wk ahead	Bin	percent	0,9	1	0.057372
US National	1 wk ahead	Bin	percent	1	1,1	0.0877
US National	1 wk ahead	Bin	percent	1,1	1,2	0.12330899999999999
US National	1 wk ahead	Bin	percent	1,2	1,3	0.159373
US National	1 wk ahead	Bin	percent	1,3	1,4	0.170843
US National	1 wk ahead	Bin	percent	1,4	1,5	0.12197
US National	1 wk ahead	Bin	percent	1,5	1,6	0.054937
US National	1 wk ahead	Bin	percent	1,6	1,7	0.031177999999999997
US National	1 wk ahead	Bin	percent	1,7	1,8	0.024742999999999998
US National	1 wk ahead	Bin	percent	1,8	1,9	0.024834
US National	1 wk ahead	Bin	percent	1,9	2	0.020711
US National	1 wk ahead	Bin	percent	2	2,1	0.010543
US National	1 wk ahead	Bin	percent	2,1	2,2	0.0035629999999999998
US National	1 wk ahead	Bin	percent	2,2	2,3	0.000473
US National	1 wk ahead	Bin	percent	2,3	2,4	0.000014999999999999999
US National	1 wk ahead	Bin	percent	2,4	2,5	1.e-6
US National	1 wk ahead	Bin	percent	2,5	2,6	0.000054999999999999995
US National	1 wk ahead	Bin	percent	2,6	2,7	0.000959
US National	1 wk ahead	Bin	percent	2,7	2,8	0.003388
US National	1 wk ahead	Bin	percent	2,8	2,9	0.00277
US National	1 wk ahead	Bin	percent	2,9	3	0.002394
US National	1 wk ahead	Bin	percent	3	3,1	0.0036249999999999998
US National	1 wk ahead	Bin	percent	3,1	3,2	0.0014
US National	1 wk ahead	Bin	percent	3,2	3,3	0.000112
US National	1 wk ahead	Bin	percent	3,3	3,4	2.e-6
US National	1 wk ahead	Bin	percent	3,4	3,5	0.
US National	1 wk ahead	Bin	percent	3,5	3,6	0.
US National	1 wk ahead	Bin	percent	3,6	3,7	0.
US National	1 wk ahead	Bin	percent	3,7	3,8	0.
US National	1 wk ahead	Bin	percent	3,8	3,9	0.
US National	1 wk ahead	Bin	percent	3,9	4	0.
US National	1 wk ahead	Bin	percent	4	4,1	0.
US National	1 wk ahead	Bin	percent	4,1	4,2	0.
US National	1 wk ahead	Bin	percent	4,2	4,3	0.
US National	1 wk ahead	Bin	percent	4,3	4,4	0.
US National	1 wk ahead	Bin	percent	4,4	4,5	0.
US National	1 wk ahead	Bin	percent	4,5	4,6	0.
US National	1 wk ahead	Bin	percent	4,6	4,7	0.
US National	1 wk ahead	Bin	percent	4,7	4,8	0.
US National	1 wk ahead	Bin	percent	4,8	4,9	0.
US National	1 wk ahead	Bin	percent	4,9	5	0.
US National	1 wk ahead	Bin	percent	5	5,1	0.
US National	1 wk ahead	Bin	percent	5,1	5,2	0.
US National	1 wk ahead	Bin	percent	5,2	5,3	0.
US National	1 wk ahead	Bin	percent	5,3	5,4	0.
US National	1 wk ahead	Bin	percent	5,4	5,5	0.
US National	1 wk ahead	Bin	percent	5,5	5,6	0.
US National	1 wk ahead	Bin	percent	5,6	5,7	0.
US National	1 wk ahead	Bin	percent	5,7	5,8	0.
US National	1 wk ahead	Bin	percent	5,8	5,9	0.
US National	1 wk ahead	Bin	percent	5,9	6	0.
US National	1 wk ahead	Bin	percent	6	6,1	0.
US National	1 wk ahead	Bin	percent	6,1	6,2	0.
US National	1 wk ahead	Bin	percent	6,2	6,3	0.
US National	1 wk ahead	Bin	percent	6,3	6,4	0.
US National	1 wk ahead	Bin	percent	6,4	6,5	0.
US National	1 wk ahead	Bin	percent	6,5	6,6	0.
US National	1 wk ahead	Bin	percent	6,6	6,7	0.
US National	1 wk ahead	Bin	percent	6,7	6,8	0.
US National	1 wk ahead	Bin	percent	6,8	6,9	0.
US National	1 wk ahead	Bin	percent	6,9	7	0.
US National	1 wk ahead	Bin	percent	7	7,1	0.
US National	1 wk ahead	Bin	percent	7,1	7,2	0.
US National	1 wk ahead	Bin	percent	7,2	7,3	0.
US National	1 wk ahead	Bin	percent	7,3	7,4	0.
US National	1 wk ahead	Bin	percent	7,4	7,5	0.
US National	1 wk ahead	Bin	percent	7,5	7,6	0.
US National	1 wk ahead	Bin	percent	7,6	7,7	0.
US National	1 wk ahead	Bin	percent	7,7	7,8	0.
US National	1 wk ahead	Bin	percent	7,8	7,9	0.
US National	1 wk ahead	Bin	percent	7,9	8	0.
US National	1 wk ahead	Bin	percent	8	8,1	0.
US National	1 wk ahead	Bin	percent	8,1	8,2	0.
US National	1 wk ahead	Bin	percent	8,2	8,3	0.
US National	1 wk ahead	Bin	percent	8,3	8,4	0.
US National	1 wk ahead	Bin	percent	8,4	8,5	0.
US National	1 wk ahead	Bin	percent	8,5	8,6	0.
US National	1 wk ahead	Bin	percent	8,6	8,7	0.
US National	1 wk ahead	Bin	percent	8,7	8,8	0.
US National	1 wk ahead	Bin	percent	8,8	8,9	0.
US National	1 wk ahead	Bin	percent	8,9	9	0.
US National	1 wk ahead	Bin	percent	9	9,1	0.
US National	1 wk ahead	Bin	percent	9,1	9,2	0.
US National	1 wk ahead	Bin	percent	9,2	9,3	0.
US National	1 wk ahead	Bin	percent	9,3	9,4	0.
US National	1 wk ahead	Bin	percent	9,4	9,5	0.
US National	1 wk ahead	Bin	percent	9,5	9,6	0.
US National	1 wk ahead	Bin	percent	9,6	9,7	0.
US National	1 wk ahead	Bin	percent	9,7	9,8	0.
US National	1 wk ahead	Bin	percent	9,8	9,9	0.
US National	1 wk ahead	Bin	percent	9,9	10	0.
US National	1 wk ahead	Bin	percent	10	10,1	0.
US National	1 wk ahead	Bin	percent	10,1	10,2	0.
US National	1 wk ahead	Bin	percent	10,2	10,3	0.
US National	1 wk ahead	Bin	percent	10,3	10,4	0.
US National	1 wk ahead	Bin	percent	10,4	10,5	0.
US National	1 wk ahead	Bin	percent	10,5	10,6	0.
US National	1 wk ahead	Bin	percent	10,6	10,7	0.
US National	1 wk ahead	Bin	percent	10,7	10,8	0.
US National	1 wk ahead	Bin	percent	10,8	10,9	0.
US National	1 wk ahead	Bin	percent	10,9	11	0.
US National	1 wk ahead	Bin	percent	11	11,1	0.
US National	1 wk ahead	Bin	percent	11,1	11,2	0.
US National	1 wk ahead	Bin	percent	11,2	11,3	0.
US National	1 wk ahead	Bin	percent	11,3	11,4	0.
US National	1 wk ahead	Bin	percent	11,4	11,5	0.
US National	1 wk ahead	Bin	percent	11,5	11,6	0.
US National	1 wk ahead	Bin	percent	11,6	11,7	0.
US National	1 wk ahead	Bin	percent	11,7	11,8	0.
US National	1 wk ahead	Bin	percent	11,8	11,9	0.
US National	1 wk ahead	Bin	percent	11,9	12	0.
US National	1 wk ahead	Bin	percent	12	12,1	0.
US National	1 wk ahead	Bin	percent	12,1	12,2	0.
US National	1 wk ahead	Bin	percent	12,2	12,3	0.
US National	1 wk ahead	Bin	percent	12,3	12,4	0.
US National	1 wk ahead	Bin	percent	12,4	12,5	0.
US National	1 wk ahead	Bin	percent	12,5	12,6	0.
US National	1 wk ahead	Bin	percent	12,6	12,7	0.
US National	1 wk ahead	Bin	percent	12,7	12,8	0.
US National	1 wk ahead	Bin	percent	12,8	12,9	0.
US National	1 wk ahead	Bin	percent	12,9	13	0.
US National	1 wk ahead	Bin	percent	13	100	0.
US National	2 wk ahead	Point	percent	NA	NA	1.5512000000000001
US National	2 wk ahead	Bin	percent	0	0,1	0.
US National	2 wk ahead	Bin	percent	0,1	0,2	0.
US National	2 wk ahead	Bin	percent	0,2	0,3	0.
US National	2 wk ahead	Bin	percent	0,3	0,4	0.
US National	2 wk ahead	Bin	percent	0,4	0,5	1.e-6
US National	2 wk ahead	Bin	percent	0,5	0,6	0.000014
US National	2 wk ahead	Bin	percent	0,6	0,7	0.000187
US National	2 wk ahead	Bin	percent	0,7	0,8	0.0015
US National	2 wk ahead	Bin	percent	0,8	0,9	0.007285
US National	2 wk ahead	Bin	percent	0,9	1	0.022178
US National	2 wk ahead	Bin	percent	1	1,1	0.045265
US National	2 wk ahead	Bin	percent	1,1	1,2	0.06942899999999999
US National	2 wk ahead	Bin	percent	1,2	1,3	0.090921
US National	2 wk ahead	Bin	percent	1,3	1,4	0.10600799999999999
US National	2 wk ahead	Bin	percent	1,4	1,5	0.10676999999999999
US National	2 wk ahead	Bin	percent	1,5	1,6	0.09505799999999999
US National	2 wk ahead	Bin	percent	1,6	1,7	0.08241899999999999
US National	2 wk ahead	Bin	percent	1,7	1,8	0.07361899999999999
US National	2 wk ahead	Bin	percent	1,8	1,9	0.06518299999999999
US National	2 wk ahead	Bin	percent	1,9	2	0.056976
US National	2 wk ahead	Bin	percent	2	2,1	0.051862
US National	2 wk ahead	Bin	percent	2,1	2,2	0.046519
US National	2 wk ahead	Bin	percent	2,2	2,3	0.036433
US National	2 wk ahead	Bin	percent	2,3	2,4	0.023138
US National	2 wk ahead	Bin	percent	2,4	2,5	0.011876999999999999
US National	2 wk ahead	Bin	percent	2,5	2,6	0.00511
US National	2 wk ahead	Bin	percent	2,6	2,7	0.001761
US National	2 wk ahead	Bin	percent	2,7	2,8	0.00042199999999999996
US National	2 wk ahead	Bin	percent	2,8	2,9	0.000063
US National	2 wk ahead	Bin	percent	2,9	3	4.9999999999999996e-6
US National	2 wk ahead	Bin	percent	3	3,1	0.
US National	2 wk ahead	Bin	percent	3,1	3,2	0.
US National	2 wk ahead	Bin	percent	3,2	3,3	0.
US National	2 wk ahead	Bin	percent	3,3	3,4	0.
US National	2 wk ahead	Bin	percent	3,4	3,5	0.
US National	2 wk ahead	Bin	percent	3,5	3,6	0.
US National	2 wk ahead	Bin	percent	3,6	3,7	0.
US National	2 wk ahead	Bin	percent	3,7	3,8	0.
US National	2 wk ahead	Bin	percent	3,8	3,9	0.
US National	2 wk ahead	Bin	percent	3,9	4	0.
US National	2 wk ahead	Bin	percent	4	4,1	0.
US National	2 wk ahead	Bin	percent	4,1	4,2	0.
US National	2 wk ahead	Bin	percent	4,2	4,3	0.
US National	2 wk ahead	Bin	percent	4,3	4,4	0.
US National	2 wk ahead	Bin	percent	4,4	4,5	0.
US National	2 wk ahead	Bin	percent	4,5	4,6	0.
US National	2 wk ahead	Bin	percent	4,6	4,7	0.
US National	2 wk ahead	Bin	percent	4,7	4,8	0.
US National	2 wk ahead	Bin	percent	4,8	4,9	0.
US National	2 wk ahead	Bin	percent	4,9	5	0.
US National	2 wk ahead	Bin	percent	5	5,1	0.
US National	2 wk ahead	Bin	percent	5,1	5,2	0.
US National	2 wk ahead	Bin	percent	5,2	5,3	0.
US National	2 wk ahead	Bin	percent	5,3	5,4	0.
US National	2 wk ahead	Bin	percent	5,4	5,5	0.
US National	2 wk ahead	Bin	percent	5,5	5,6	0.
US National	2 wk ahead	Bin	percent	5,6	5,7	0.
US National	2 wk ahead	Bin	percent	5,7	5,8	0.
US National	2 wk ahead	Bin	percent	5,8	5,9	0.
US National	2 wk ahead	Bin	percent	5,9	6	0.
US National	2 wk ahead	Bin	percent	6	6,1	0.
US National	2 wk ahead	Bin	percent	6,1	6,2	0.
US National	2 wk ahead	Bin	percent	6,2	6,3	0.
US National	2 wk ahead	Bin	percent	6,3	6,4	0.
US National	2 wk ahead	Bin	percent	6,4	6,5	0.
US National	2 wk ahead	Bin	percent	6,5	6,6	0.
US National	2 wk ahead	Bin	percent	6,6	6,7	0.
US National	2 wk ahead	Bin	percent	6,7	6,8	0.
US National	2 wk ahead	Bin	percent	6,8	6,9	0.
US National	2 wk ahead	Bin	percent	6,9	7	0.
US National	2 wk ahead	Bin	percent	7	7,1	0.
US National	2 wk ahead	Bin	percent	7,1	7,2	0.
US National	2 wk ahead	Bin	percent	7,2	7,3	0.
US National	2 wk ahead	Bin	percent	7,3	7,4	0.
US National	2 wk ahead	Bin	percent	7,4	7,5	0.
US National	2 wk ahead	Bin	percent	7,5	7,6	0.
US National	2 wk ahead	Bin	percent	7,6	7,7	0.
US National	2 wk ahead	Bin	percent	7,7	7,8	0.
US National	2 wk ahead	Bin	percent	7,8	7,9	0.
US National	2 wk ahead	Bin	percent	7,9	8	0.
US National	2 wk ahead	Bin	percent	8	8,1	0.
US National	2 wk ahead	Bin	percent	8,1	8,2	0.
US National	2 wk ahead	Bin	percent	8,2	8,3	0.
US National	2 wk ahead	Bin	percent	8,3	8,4	0.
US National	2 wk ahead	Bin	percent	8,4	8,5	0.
US National	2 wk ahead	Bin	percent	8,5	8,6	0.
US National	2 wk ahead	Bin	percent	8,6	8,7	0.
US National	2 wk ahead	Bin	percent	8,7	8,8	0.
US National	2 wk ahead	Bin	percent	8,8	8,9	0.
US National	2 wk ahead	Bin	percent	8,9	9	0.
US National	2 wk ahead	Bin	percent	9	9,1	0.
US National	2 wk ahead	Bin	percent	9,1	9,2	0.
US National	2 wk ahead	Bin	percent	9,2	9,3	0.
US National	2 wk ahead	Bin	percent	9,3	9,4	0.
US National	2 wk ahead	Bin	percent	9,4	9,5	0.
US National	2 wk ahead	Bin	percent	9,5	9,6	0.
US National	2 wk ahead	Bin	percent	9,6	9,7	0.
US National	2 wk ahead	Bin	percent	9,7	9,8	0.
US National	2 wk ahead	Bin	percent	9,8	9,9	0.
US National	2 wk ahead	Bin	percent	9,9	10	0.
US National	2 wk ahead	Bin	percent	10	10,1	0.
US National	2 wk ahead	Bin	percent	10,1	10,2	0.
US National	2 wk ahead	Bin	percent	10,2	10,3	0.
US National	2 wk ahead	Bin	percent	10,3	10,4	0.
US National	2 wk ahead	Bin	percent	10,4	10,5	0.
US National	2 wk ahead	Bin	percent	10,5	10,6	0.
US National	2 wk ahead	Bin	percent	10,6	10,7	0.
US National	2 wk ahead	Bin	percent	10,7	10,8	0.
US National	2 wk ahead	Bin	percent	10,8	10,9	0.
US National	2 wk ahead	Bin	percent	10,9	11	0.
US National	2 wk ahead	Bin	percent	11	11,1	0.
US National	2 wk ahead	Bin	percent	11,1	11,2	0.
US National	2 wk ahead	Bin	percent	11,2	11,3	0.
US National	2 wk ahead	Bin	percent	11,3	11,4	0.
US National	2 wk ahead	Bin	percent	11,4	11,5	0.
US National	2 wk ahead	Bin	percent	11,5	11,6	0.
US National	2 wk ahead	Bin	percent	11,6	11,7	0.
US National	2 wk ahead	Bin	percent	11,7	11,8	0.
US National	2 wk ahead	Bin	percent	11,8	11,9	0.
US National	2 wk ahead	Bin	percent	11,9	12	0.
US National	2 wk ahead	Bin	percent	12	12,1	0.
US National	2 wk ahead	Bin	percent	12,1	12,2	0.
US National	2 wk ahead	Bin	percent	12,2	12,3	0.
US National	2 wk ahead	Bin	percent	12,3	12,4	0.
US National	2 wk ahead	Bin	percent	12,4	12,5	0.
US National	2 wk ahead	Bin	percent	12,5	12,6	0.
US National	2 wk ahead	Bin	percent	12,6	12,7	0.
US National	2 wk ahead	Bin	percent	12,7	12,8	0.
US National	2 wk ahead	Bin	percent	12,8	12,9	0.
US National	2 wk ahead	Bin	percent	12,9	13	0.
US National	2 wk ahead	Bin	percent	13	100	0.
US National	3 wk ahead	Point	percent	NA	NA	1.8664
US National	3 wk ahead	Bin	percent	0	0,1	0.00023099999999999998
US National	3 wk ahead	Bin	percent	0,1	0,2	0.000542
US National	3 wk ahead	Bin	percent	0,2	0,3	0.001165
US National	3 wk ahead	Bin	percent	0,3	0,4	0.002296
US National	3 wk ahead	Bin	percent	0,4	0,5	0.0041719999999999995
US National	3 wk ahead	Bin	percent	0,5	0,6	0.007017
US National	3 wk ahead	Bin	percent	0,6	0,7	0.010978
US National	3 wk ahead	Bin	percent	0,7	0,8	0.016072
US National	3 wk ahead	Bin	percent	0,8	0,9	0.022144999999999998
US National	3 wk ahead	Bin	percent	0,9	1	0.02887
US National	3 wk ahead	Bin	percent	1	1,1	0.035771
US National	3 wk ahead	Bin	percent	1,1	1,2	0.042244
US National	3 wk ahead	Bin	percent	1,2	1,3	0.047628
US National	3 wk ahead	Bin	percent	1,3	1,4	0.051303999999999995
US National	3 wk ahead	Bin	percent	1,4	1,5	0.052855
US National	3 wk ahead	Bin	percent	1,5	1,6	0.052223
US National	3 wk ahead	Bin	percent	1,6	1,7	0.049772
US National	3 wk ahead	Bin	percent	1,7	1,8	0.0462
US National	3 wk ahead	Bin	percent	1,8	1,9	0.042304
US National	3 wk ahead	Bin	percent	1,9	2	0.038711999999999996
US National	3 wk ahead	Bin	percent	2	2,1	0.035689
US National	3 wk ahead	Bin	percent	2,1	2,2	0.033132999999999996
US National	3 wk ahead	Bin	percent	2,2	2,3	0.030747999999999998
US National	3 wk ahead	Bin	percent	2,3	2,4	0.028284
US National	3 wk ahead	Bin	percent	2,4	2,5	0.025707999999999998
US National	3 wk ahead	Bin	percent	2,5	2,6	0.023221
US National	3 wk ahead	Bin	percent	2,6	2,7	0.021120999999999997
US National	3 wk ahead	Bin	percent	2,7	2,8	0.01961
US National	3 wk ahead	Bin	percent	2,8	2,9	0.01867
US National	3 wk ahead	Bin	percent	2,9	3	0.018063
US National	3 wk ahead	Bin	percent	3	3,1	0.017463
US National	3 wk ahead	Bin	percent	3,1	3,2	0.016616
US National	3 wk ahead	Bin	percent	3,2	3,3	0.015460999999999999
US National	3 wk ahead	Bin	percent	3,3	3,4	0.014131999999999999
US National	3 wk ahead	Bin	percent	3,4	3,5	0.012875999999999999
US National	3 wk ahead	Bin	percent	3,5	3,6	0.011913
US National	3 wk ahead	Bin	percent	3,6	3,7	0.011321999999999999
US National	3 wk ahead	Bin	percent	3,7	3,8	0.011011
US National	3 wk ahead	Bin	percent	3,8	3,9	0.01077
US National	3 wk ahead	Bin	percent	3,9	4	0.010385
US National	3 wk ahead	Bin	percent	4	4,1	0.009732
US National	3 wk ahead	Bin	percent	4,1	4,2	0.008827
US National	3 wk ahead	Bin	percent	4,2	4,3	0.007781
US National	3 wk ahead	Bin	percent	4,3	4,4	0.006736
US National	3 wk ahead	Bin	percent	4,4	4,5	0.005787
US National	3 wk ahead	Bin	percent	4,5	4,6	0.0049629999999999995
US National	3 wk ahead	Bin	percent	4,6	4,7	0.004235
US National	3 wk ahead	Bin	percent	4,7	4,8	0.0035589999999999997
US National	3 wk ahead	Bin	percent	4,8	4,9	0.002905
US National	3 wk ahead	Bin	percent	4,9	5	0.002271
US National	3 wk ahead	Bin	percent	5	5,1	0.001681
US National	3 wk ahead	Bin	percent	5,1	5,2	0.001166
US National	3 wk ahead	Bin	percent	5,2	5,3	0.000752
US National	3 wk ahead	Bin	percent	5,3	5,4	0.00044699999999999997
US National	3 wk ahead	Bin	percent	5,4	5,5	0.000244
US National	3 wk ahead	Bin	percent	5,5	5,6	0.000122
US National	3 wk ahead	Bin	percent	5,6	5,7	0.000056
US National	3 wk ahead	Bin	percent	5,7	5,8	0.000023
US National	3 wk ahead	Bin	percent	5,8	5,9	9.e-6
US National	3 wk ahead	Bin	percent	5,9	6	3.e-6
US National	3 wk ahead	Bin	percent	6	6,1	1.e-6
US National	3 wk ahead	Bin	percent	6,1	6,2	0.
US National	3 wk ahead	Bin	percent	6,2	6,3	0.
US National	3 wk ahead	Bin	percent	6,3	6,4	0.
US National	3 wk ahead	Bin	percent	6,4	6,5	0.
US National	3 wk ahead	Bin	percent	6,5	6,6	0.
US National	3 wk ahead	Bin	percent	6,6	6,7	0.
US National	3 wk ahead	Bin	percent	6,7	6,8	0.
US National	3 wk ahead	Bin	percent	6,8	6,9	0.
US National	3 wk ahead	Bin	percent	6,9	7	0.
US National	3 wk ahead	Bin	percent	7	7,1	0.
US National	3 wk ahead	Bin	percent	7,1	7,2	0.
US National	3 wk ahead	Bin	percent	7,2	7,3	0.
US National	3 wk ahead	Bin	percent	7,3	7,4	0.
US National	3 wk ahead	Bin	percent	7,4	7,5	0.
US National	3 wk ahead	Bin	percent	7,5	7,6	0.
US National	3 wk ahead	Bin	percent	7,6	7,7	0.
US National	3 wk ahead	Bin	percent	7,7	7,8	0.
US National	3 wk ahead	Bin	percent	7,8	7,9	0.
US National	3 wk ahead	Bin	percent	7,9	8	0.
US National	3 wk ahead	Bin	percent	8	8,1	0.
US National	3 wk ahead	Bin	percent	8,1	8,2	0.
US National	3 wk ahead	Bin	percent	8,2	8,3	0.
US National	3 wk ahead	Bin	percent	8,3	8,4	0.
US National	3 wk ahead	Bin	percent	8,4	8,5	0.
US National	3 wk ahead	Bin	percent	8,5	8,6	0.
US National	3 wk ahead	Bin	percent	8,6	8,7	0.
US National	3 wk ahead	Bin	percent	8,7	8,8	0.
US National	3 wk ahead	Bin	percent	8,8	8,9	0.
US National	3 wk ahead	Bin	percent	8,9	9	0.
US National	3 wk ahead	Bin	percent	9	9,1	0.
US National	3 wk ahead	Bin	percent	9,1	9,2	0.
US National	3 wk ahead	Bin	percent	9,2	9,3	0.
US National	3 wk ahead	Bin	percent	9,3	9,4	0.
US National	3 wk ahead	Bin	percent	9,4	9,5	0.
US National	3 wk ahead	Bin	percent	9,5	9,6	0.
US National	3 wk ahead	Bin	percent	9,6	9,7	0.
US National	3 wk ahead	Bin	percent	9,7	9,8	0.
US National	3 wk ahead	Bin	percent	9,8	9,9	0.
US National	3 wk ahead	Bin	percent	9,9	10	0.
US National	3 wk ahead	Bin	percent	10	10,1	0.
US National	3 wk ahead	Bin	percent	10,1	10,2	0.
US National	3 wk ahead	Bin	percent	10,2	10,3	0.
US National	3 wk ahead	Bin	percent	10,3	10,4	0.
US National	3 wk ahead	Bin	percent	10,4	10,5	0.
US National	3 wk ahead	Bin	percent	10,5	10,6	0.
US National	3 wk ahead	Bin	percent	10,6	10,7	0.
US National	3 wk ahead	Bin	percent	10,7	10,8	0.
US National	3 wk ahead	Bin	percent	10,8	10,9	0.
US National	3 wk ahead	Bin	percent	10,9	11	0.
US National	3 wk ahead	Bin	percent	11	11,1	0.
US National	3 wk ahead	Bin	percent	11,1	11,2	0.
US National	3 wk ahead	Bin	percent	11,2	11,3	0.
US National	3 wk ahead	Bin	percent	11,3	11,4	0.
US National	3 wk ahead	Bin	percent	11,4	11,5	0.
US National	3 wk ahead	Bin	percent	11,5	11,6	0.
US National	3 wk ahead	Bin	percent	11,6	11,7	0.
US National	3 wk ahead	Bin	percent	11,7	11,8	0.
US National	3 wk ahead	Bin	percent	11,8	11,9	0.
US National	3 wk ahead	Bin	percent	11,9	12	0.
US National	3 wk ahead	Bin	percent	12	12,1	0.
US National	3 wk ahead	Bin	percent	12,1	12,2	0.
US National	3 wk ahead	Bin	percent	12,2	12,3	0.
US National	3 wk ahead	Bin	percent	12,3	12,4	0.
US National	3 wk ahead	Bin	percent	12,4	12,5	0.
US National	3 wk ahead	Bin	percent	12,5	12,6	0.
US National	3 wk ahead	Bin	percent	12,6	12,7	0.
US National	3 wk ahead	Bin	percent	12,7	12,8	0.
US National	3 wk ahead	Bin	percent	12,8	12,9	0.
US National	3 wk ahead	Bin	percent	12,9	13	0.
US National	3 wk ahead	Bin	percent	13	100	0.
US National	4 wk ahead	Point	percent	NA	NA	2.3432000000000004
US National	4 wk ahead	Bin	percent	0	0,1	0.002637
US National	4 wk ahead	Bin	percent	0,1	0,2	0.003727
US National	4 wk ahead	Bin	percent	0,2	0,3	0.0051129999999999995
US National	4 wk ahead	Bin	percent	0,3	0,4	0.006813
US National	4 wk ahead	Bin	percent	0,4	0,5	0.008827999999999999
US National	4 wk ahead	Bin	percent	0,5	0,6	0.011132999999999999
US National	4 wk ahead	Bin	percent	0,6	0,7	0.013680999999999999
US National	4 wk ahead	Bin	percent	0,7	0,8	0.016398
US National	4 wk ahead	Bin	percent	0,8	0,9	0.01919
US National	4 wk ahead	Bin	percent	0,9	1	0.021949999999999997
US National	4 wk ahead	Bin	percent	1	1,1	0.024564
US National	4 wk ahead	Bin	percent	1,1	1,2	0.026921
US National	4 wk ahead	Bin	percent	1,2	1,3	0.028919
US National	4 wk ahead	Bin	percent	1,3	1,4	0.030476
US National	4 wk ahead	Bin	percent	1,4	1,5	0.031536999999999996
US National	4 wk ahead	Bin	percent	1,5	1,6	0.032076
US National	4 wk ahead	Bin	percent	1,6	1,7	0.032105
US National	4 wk ahead	Bin	percent	1,7	1,8	0.031667
US National	4 wk ahead	Bin	percent	1,8	1,9	0.030836
US National	4 wk ahead	Bin	percent	1,9	2	0.029710999999999998
US National	4 wk ahead	Bin	percent	2	2,1	0.028399999999999998
US National	4 wk ahead	Bin	percent	2,1	2,2	0.027011
US National	4 wk ahead	Bin	percent	2,2	2,3	0.025637999999999998
US National	4 wk ahead	Bin	percent	2,3	2,4	0.024352
US National	4 wk ahead	Bin	percent	2,4	2,5	0.023193
US National	4 wk ahead	Bin	percent	2,5	2,6	0.022168
US National	4 wk ahead	Bin	percent	2,6	2,7	0.021252
US National	4 wk ahead	Bin	percent	2,7	2,8	0.020398
US National	4 wk ahead	Bin	percent	2,8	2,9	0.019549
US National	4 wk ahead	Bin	percent	2,9	3	0.018647
US National	4 wk ahead	Bin	percent	3	3,1	0.017646
US National	4 wk ahead	Bin	percent	3,1	3,2	0.016521
US National	4 wk ahead	Bin	percent	3,2	3,3	0.015276
US National	4 wk ahead	Bin	percent	3,3	3,4	0.013940999999999999
US National	4 wk ahead	Bin	percent	3,4	3,5	0.012568
US National	4 wk ahead	Bin	percent	3,5	3,6	0.011223
US National	4 wk ahead	Bin	percent	3,6	3,7	0.009975999999999999
US National	4 wk ahead	Bin	percent	3,7	3,8	0.008888
US National	4 wk ahead	Bin	percent	3,8	3,9	0.008002
US National	4 wk ahead	Bin	percent	3,9	4	0.0073409999999999994
US National	4 wk ahead	Bin	percent	4	4,1	0.006902999999999999
US National	4 wk ahead	Bin	percent	4,1	4,2	0.006664
US National	4 wk ahead	Bin	percent	4,2	4,3	0.006588
US National	4 wk ahead	Bin	percent	4,3	4,4	0.006627
US National	4 wk ahead	Bin	percent	4,4	4,5	0.006737
US National	4 wk ahead	Bin	percent	4,5	4,6	0.006874
US National	4 wk ahead	Bin	percent	4,6	4,7	0.007006999999999999
US National	4 wk ahead	Bin	percent	4,7	4,8	0.00711
US National	4 wk ahead	Bin	percent	4,8	4,9	0.007170999999999999
US National	4 wk ahead	Bin	percent	4,9	5	0.007181
US National	4 wk ahead	Bin	percent	5	5,1	0.007137999999999999
US National	4 wk ahead	Bin	percent	5,1	5,2	0.007043
US National	4 wk ahead	Bin	percent	5,2	5,3	0.006898
US National	4 wk ahead	Bin	percent	5,3	5,4	0.006709
US National	4 wk ahead	Bin	percent	5,4	5,5	0.006483999999999999
US National	4 wk ahead	Bin	percent	5,5	5,6	0.006232
US National	4 wk ahead	Bin	percent	5,6	5,7	0.0059689999999999995
US National	4 wk ahead	Bin	percent	5,7	5,8	0.005712999999999999
US National	4 wk ahead	Bin	percent	5,8	5,9	0.005484
US National	4 wk ahead	Bin	percent	5,9	6	0.005298
US National	4 wk ahead	Bin	percent	6	6,1	0.005167
US National	4 wk ahead	Bin	percent	6,1	6,2	0.005095
US National	4 wk ahead	Bin	percent	6,2	6,3	0.005076
US National	4 wk ahead	Bin	percent	6,3	6,4	0.0050929999999999994
US National	4 wk ahead	Bin	percent	6,4	6,5	0.005118999999999999
US National	4 wk ahead	Bin	percent	6,5	6,6	0.005127
US National	4 wk ahead	Bin	percent	6,6	6,7	0.005089
US National	4 wk ahead	Bin	percent	6,7	6,8	0.004987
US National	4 wk ahead	Bin	percent	6,8	6,9	0.0048119999999999994
US National	4 wk ahead	Bin	percent	6,9	7	0.004569
US National	4 wk ahead	Bin	percent	7	7,1	0.004273
US National	4 wk ahead	Bin	percent	7,1	7,2	0.0039499999999999995
US National	4 wk ahead	Bin	percent	7,2	7,3	0.003626
US National	4 wk ahead	Bin	percent	7,3	7,4	0.0033269999999999997
US National	4 wk ahead	Bin	percent	7,4	7,5	0.00307
US National	4 wk ahead	Bin	percent	7,5	7,6	0.002864
US National	4 wk ahead	Bin	percent	7,6	7,7	0.002708
US National	4 wk ahead	Bin	percent	7,7	7,8	0.002593
US National	4 wk ahead	Bin	percent	7,8	7,9	0.0025069999999999997
US National	4 wk ahead	Bin	percent	7,9	8	0.002436
US National	4 wk ahead	Bin	percent	8	8,1	0.0023669999999999997
US National	4 wk ahead	Bin	percent	8,1	8,2	0.002293
US National	4 wk ahead	Bin	percent	8,2	8,3	0.002208
US National	4 wk ahead	Bin	percent	8,3	8,4	0.0021119999999999997
US National	4 wk ahead	Bin	percent	8,4	8,5	0.002007
US National	4 wk ahead	Bin	percent	8,5	8,6	0.001896
US National	4 wk ahead	Bin	percent	8,6	8,7	0.00178
US National	4 wk ahead	Bin	percent	8,7	8,8	0.001661
US National	4 wk ahead	Bin	percent	8,8	8,9	0.0015379999999999999
US National	4 wk ahead	Bin	percent	8,9	9	0.001411
US National	4 wk ahead	Bin	percent	9	9,1	0.0012779999999999998
US National	4 wk ahead	Bin	percent	9,1	9,2	0.001139
US National	4 wk ahead	Bin	percent	9,2	9,3	0.000997
US National	4 wk ahead	Bin	percent	9,3	9,4	0.0008529999999999999
US National	4 wk ahead	Bin	percent	9,4	9,5	0.0007109999999999999
US National	4 wk ahead	Bin	percent	9,5	9,6	0.0005769999999999999
US National	4 wk ahead	Bin	percent	9,6	9,7	0.000454
US National	4 wk ahead	Bin	percent	9,7	9,8	0.000347
US National	4 wk ahead	Bin	percent	9,8	9,9	0.000256
US National	4 wk ahead	Bin	percent	9,9	10	0.00018199999999999998
US National	4 wk ahead	Bin	percent	10	10,1	0.000126
US National	4 wk ahead	Bin	percent	10,1	10,2	0.000083
US National	4 wk ahead	Bin	percent	10,2	10,3	0.000053
US National	4 wk ahead	Bin	percent	10,3	10,4	0.000032999999999999996
US National	4 wk ahead	Bin	percent	10,4	10,5	0.000019999999999999998
US National	4 wk ahead	Bin	percent	10,5	10,6	0.000011
US National	4 wk ahead	Bin	percent	10,6	10,7	6.e-6
US National	4 wk ahead	Bin	percent	10,7	10,8	3.e-6
US National	4 wk ahead	Bin	percent	10,8	10,9	2.e-6
US National	4 wk ahead	Bin	percent	10,9	11	1.e-6
US National	4 wk ahead	Bin	percent	11	11,1	0.
US National	4 wk ahead	Bin	percent	11,1	11,2	0.
US National	4 wk ahead	Bin	percent	11,2	11,3	0.
US National	4 wk ahead	Bin	percent	11,3	11,4	0.
US National	4 wk ahead	Bin	percent	11,4	11,5	0.
US National	4 wk ahead	Bin	percent	11,5	11,6	0.
US National	4 wk ahead	Bin	percent	11,6	11,7	0.
US National	4 wk ahead	Bin	percent	11,7	11,8	0.
US National	4 wk ahead	Bin	percent	11,8	11,9	0.
US National	4 wk ahead	Bin	percent	11,9	12	0.
US National	4 wk ahead	Bin	percent	12	12,1	0.
US National	4 wk ahead	Bin	percent	12,1	12,2	0.
US National	4 wk ahead	Bin	percent	12,2	12,3	0.
US National	4 wk ahead	Bin	percent	12,3	12,4	0.
US National	4 wk ahead	Bin	percent	12,4	12,5	0.
US National	4 wk ahead	Bin	percent	12,5	12,6	0.
US National	4 wk ahead	Bin	percent	12,6	12,7	0.
US National	4 wk ahead	Bin	percent	12,7	12,8	0.
US National	4 wk ahead	Bin	percent	12,8	12,9	0.
US National	4 wk ahead	Bin	percent	12,9	13	0.
US National	4 wk ahead	Bin	percent	13	100	0.
