# Supplementary material for: Use of daily Internet search query data improves real-time projections of influenza epidemics
Source: J R Soc Interface. 2018 Oct 10;15(147):20180220. doi: 10.1098/rsif.2018.0220 (PMC6228485; doi:10.1098/rsif.2018.0220)
Supplement: Computer code and results [file rsif20180220supp3.gz › Code-and-results/mss-15-wikiWEEK/2015-EW13.csv]

Location	Target	Type	Unit	Bin_start_incl	Bin_end_notincl	Value
US National	1 wk ahead	Point	percent	NA	NA	2.
US National	1 wk ahead	Bin	percent	0	0.1	0.
US National	1 wk ahead	Bin	percent	0.1	0.2	0.
US National	1 wk ahead	Bin	percent	0.2	0.3	0.
US National	1 wk ahead	Bin	percent	0.3	0.4	7.e-6
US National	1 wk ahead	Bin	percent	0.4	0.5	0.000301
US National	1 wk ahead	Bin	percent	0.5	0.6	0.002142
US National	1 wk ahead	Bin	percent	0.6	0.7	0.0027559999999999998
US National	1 wk ahead	Bin	percent	0.7	0.8	0.000649
US National	1 wk ahead	Bin	percent	0.8	0.9	0.000028
US National	1 wk ahead	Bin	percent	0.9	1	0.000127
US National	1 wk ahead	Bin	percent	1	1.1	0.0014889999999999999
US National	1 wk ahead	Bin	percent	1.1	1.2	0.003658
US National	1 wk ahead	Bin	percent	1.2	1.3	0.005660999999999999
US National	1 wk ahead	Bin	percent	1.3	1.4	0.009788999999999999
US National	1 wk ahead	Bin	percent	1.4	1.5	0.019396999999999998
US National	1 wk ahead	Bin	percent	1.5	1.6	0.034328
US National	1 wk ahead	Bin	percent	1.6	1.7	0.057949999999999995
US National	1 wk ahead	Bin	percent	1.7	1.8	0.08337499999999999
US National	1 wk ahead	Bin	percent	1.8	1.9	0.117308
US National	1 wk ahead	Bin	percent	1.9	2	0.16094
US National	1 wk ahead	Bin	percent	2	2.1	0.181591
US National	1 wk ahead	Bin	percent	2.1	2.2	0.13566
US National	1 wk ahead	Bin	percent	2.2	2.3	0.056502
US National	1 wk ahead	Bin	percent	2.3	2.4	0.027687999999999997
US National	1 wk ahead	Bin	percent	2.4	2.5	0.023273
US National	1 wk ahead	Bin	percent	2.5	2.6	0.021061
US National	1 wk ahead	Bin	percent	2.6	2.7	0.02025
US National	1 wk ahead	Bin	percent	2.7	2.8	0.011996
US National	1 wk ahead	Bin	percent	2.8	2.9	0.00392
US National	1 wk ahead	Bin	percent	2.9	3	0.0004919999999999999
US National	1 wk ahead	Bin	percent	3	3.1	0.000014999999999999999
US National	1 wk ahead	Bin	percent	3.1	3.2	0.000065
US National	1 wk ahead	Bin	percent	3.2	3.3	0.0010789999999999999
US National	1 wk ahead	Bin	percent	3.3	3.4	0.003524
US National	1 wk ahead	Bin	percent	3.4	3.5	0.004143
US National	1 wk ahead	Bin	percent	3.5	3.6	0.002624
US National	1 wk ahead	Bin	percent	3.6	3.7	0.0016519999999999998
US National	1 wk ahead	Bin	percent	3.7	3.8	0.0030659999999999997
US National	1 wk ahead	Bin	percent	3.8	3.9	0.0013809999999999998
US National	1 wk ahead	Bin	percent	3.9	4	0.00010999999999999999
US National	1 wk ahead	Bin	percent	4	4.1	1.e-6
US National	1 wk ahead	Bin	percent	4.1	4.2	0.
US National	1 wk ahead	Bin	percent	4.2	4.3	0.
US National	1 wk ahead	Bin	percent	4.3	4.4	0.
US National	1 wk ahead	Bin	percent	4.4	4.5	0.
US National	1 wk ahead	Bin	percent	4.5	4.6	0.
US National	1 wk ahead	Bin	percent	4.6	4.7	0.
US National	1 wk ahead	Bin	percent	4.7	4.8	0.
US National	1 wk ahead	Bin	percent	4.8	4.9	0.
US National	1 wk ahead	Bin	percent	4.9	5	0.
US National	1 wk ahead	Bin	percent	5	5.1	0.
US National	1 wk ahead	Bin	percent	5.1	5.2	0.
US National	1 wk ahead	Bin	percent	5.2	5.3	0.
US National	1 wk ahead	Bin	percent	5.3	5.4	0.
US National	1 wk ahead	Bin	percent	5.4	5.5	0.
US National	1 wk ahead	Bin	percent	5.5	5.6	0.
US National	1 wk ahead	Bin	percent	5.6	5.7	0.
US National	1 wk ahead	Bin	percent	5.7	5.8	0.
US National	1 wk ahead	Bin	percent	5.8	5.9	0.
US National	1 wk ahead	Bin	percent	5.9	6	0.
US National	1 wk ahead	Bin	percent	6	6.1	0.
US National	1 wk ahead	Bin	percent	6.1	6.2	0.
US National	1 wk ahead	Bin	percent	6.2	6.3	0.
US National	1 wk ahead	Bin	percent	6.3	6.4	0.
US National	1 wk ahead	Bin	percent	6.4	6.5	0.
US National	1 wk ahead	Bin	percent	6.5	6.6	0.
US National	1 wk ahead	Bin	percent	6.6	6.7	0.
US National	1 wk ahead	Bin	percent	6.7	6.8	0.
US National	1 wk ahead	Bin	percent	6.8	6.9	0.
US National	1 wk ahead	Bin	percent	6.9	7	0.
US National	1 wk ahead	Bin	percent	7	7.1	0.
US National	1 wk ahead	Bin	percent	7.1	7.2	0.
US National	1 wk ahead	Bin	percent	7.2	7.3	0.
US National	1 wk ahead	Bin	percent	7.3	7.4	0.
US National	1 wk ahead	Bin	percent	7.4	7.5	0.
US National	1 wk ahead	Bin	percent	7.5	7.6	0.
US National	1 wk ahead	Bin	percent	7.6	7.7	0.
US National	1 wk ahead	Bin	percent	7.7	7.8	0.
US National	1 wk ahead	Bin	percent	7.8	7.9	0.
US National	1 wk ahead	Bin	percent	7.9	8	0.
US National	1 wk ahead	Bin	percent	8	8.1	0.
US National	1 wk ahead	Bin	percent	8.1	8.2	0.
US National	1 wk ahead	Bin	percent	8.2	8.3	0.
US National	1 wk ahead	Bin	percent	8.3	8.4	0.
US National	1 wk ahead	Bin	percent	8.4	8.5	0.
US National	1 wk ahead	Bin	percent	8.5	8.6	0.
US National	1 wk ahead	Bin	percent	8.6	8.7	0.
US National	1 wk ahead	Bin	percent	8.7	8.8	0.
US National	1 wk ahead	Bin	percent	8.8	8.9	0.
US National	1 wk ahead	Bin	percent	8.9	9	0.
US National	1 wk ahead	Bin	percent	9	9.1	0.
US National	1 wk ahead	Bin	percent	9.1	9.2	0.
US National	1 wk ahead	Bin	percent	9.2	9.3	0.
US National	1 wk ahead	Bin	percent	9.3	9.4	0.
US National	1 wk ahead	Bin	percent	9.4	9.5	0.
US National	1 wk ahead	Bin	percent	9.5	9.6	0.
US National	1 wk ahead	Bin	percent	9.6	9.7	0.
US National	1 wk ahead	Bin	percent	9.7	9.8	0.
US National	1 wk ahead	Bin	percent	9.8	9.9	0.
US National	1 wk ahead	Bin	percent	9.9	10	0.
US National	1 wk ahead	Bin	percent	10	10.1	0.
US National	1 wk ahead	Bin	percent	10.1	10.2	0.
US National	1 wk ahead	Bin	percent	10.2	10.3	0.
US National	1 wk ahead	Bin	percent	10.3	10.4	0.
US National	1 wk ahead	Bin	percent	10.4	10.5	0.
US National	1 wk ahead	Bin	percent	10.5	10.6	0.
US National	1 wk ahead	Bin	percent	10.6	10.7	0.
US National	1 wk ahead	Bin	percent	10.7	10.8	0.
US National	1 wk ahead	Bin	percent	10.8	10.9	0.
US National	1 wk ahead	Bin	percent	10.9	11	0.
US National	1 wk ahead	Bin	percent	11	11.1	0.
US National	1 wk ahead	Bin	percent	11.1	11.2	0.
US National	1 wk ahead	Bin	percent	11.2	11.3	0.
US National	1 wk ahead	Bin	percent	11.3	11.4	0.
US National	1 wk ahead	Bin	percent	11.4	11.5	0.
US National	1 wk ahead	Bin	percent	11.5	11.6	0.
US National	1 wk ahead	Bin	percent	11.6	11.7	0.
US National	1 wk ahead	Bin	percent	11.7	11.8	0.
US National	1 wk ahead	Bin	percent	11.8	11.9	0.
US National	1 wk ahead	Bin	percent	11.9	12	0.
US National	1 wk ahead	Bin	percent	12	12.1	0.
US National	1 wk ahead	Bin	percent	12.1	12.2	0.
US National	1 wk ahead	Bin	percent	12.2	12.3	0.
US National	1 wk ahead	Bin	percent	12.3	12.4	0.
US National	1 wk ahead	Bin	percent	12.4	12.5	0.
US National	1 wk ahead	Bin	percent	12.5	12.6	0.
US National	1 wk ahead	Bin	percent	12.6	12.7	0.
US National	1 wk ahead	Bin	percent	12.7	12.8	0.
US National	1 wk ahead	Bin	percent	12.8	12.9	0.
US National	1 wk ahead	Bin	percent	12.9	13	0.
US National	1 wk ahead	Bin	percent	13	100	0.
US National	2 wk ahead	Point	percent	NA	NA	2.1232
US National	2 wk ahead	Bin	percent	0	0.1	0.0011719999999999999
US National	2 wk ahead	Bin	percent	0.1	0.2	0.002009
US National	2 wk ahead	Bin	percent	0.2	0.3	0.0032679999999999996
US National	2 wk ahead	Bin	percent	0.3	0.4	0.0050479999999999995
US National	2 wk ahead	Bin	percent	0.4	0.5	0.0074129999999999995
US National	2 wk ahead	Bin	percent	0.5	0.6	0.010372
US National	2 wk ahead	Bin	percent	0.6	0.7	0.01385
US National	2 wk ahead	Bin	percent	0.7	0.8	0.017693999999999998
US National	2 wk ahead	Bin	percent	0.8	0.9	0.021685
US National	2 wk ahead	Bin	percent	0.9	1	0.025571999999999998
US National	2 wk ahead	Bin	percent	1	1.1	0.029113
US National	2 wk ahead	Bin	percent	1.1	1.2	0.032117
US National	2 wk ahead	Bin	percent	1.2	1.3	0.034461
US National	2 wk ahead	Bin	percent	1.3	1.4	0.036101
US National	2 wk ahead	Bin	percent	1.4	1.5	0.037061
US National	2 wk ahead	Bin	percent	1.5	1.6	0.037409
US National	2 wk ahead	Bin	percent	1.6	1.7	0.037240999999999996
US National	2 wk ahead	Bin	percent	1.7	1.8	0.036664999999999996
US National	2 wk ahead	Bin	percent	1.8	1.9	0.035789999999999995
US National	2 wk ahead	Bin	percent	1.9	2	0.034727999999999995
US National	2 wk ahead	Bin	percent	2	2.1	0.033586
US National	2 wk ahead	Bin	percent	2.1	2.2	0.032459
US National	2 wk ahead	Bin	percent	2.2	2.3	0.031412999999999996
US National	2 wk ahead	Bin	percent	2.3	2.4	0.030475
US National	2 wk ahead	Bin	percent	2.4	2.5	0.029626
US National	2 wk ahead	Bin	percent	2.5	2.6	0.028804999999999997
US National	2 wk ahead	Bin	percent	2.6	2.7	0.027927999999999998
US National	2 wk ahead	Bin	percent	2.7	2.8	0.026917
US National	2 wk ahead	Bin	percent	2.8	2.9	0.025717
US National	2 wk ahead	Bin	percent	2.9	3	0.024315
US National	2 wk ahead	Bin	percent	3	3.1	0.022735
US National	2 wk ahead	Bin	percent	3.1	3.2	0.021032
US National	2 wk ahead	Bin	percent	3.2	3.3	0.019277
US National	2 wk ahead	Bin	percent	3.3	3.4	0.017544
US National	2 wk ahead	Bin	percent	3.4	3.5	0.015901
US National	2 wk ahead	Bin	percent	3.5	3.6	0.014403
US National	2 wk ahead	Bin	percent	3.6	3.7	0.013089
US National	2 wk ahead	Bin	percent	3.7	3.8	0.011977
US National	2 wk ahead	Bin	percent	3.8	3.9	0.011061
US National	2 wk ahead	Bin	percent	3.9	4	0.010305
US National	2 wk ahead	Bin	percent	4	4.1	0.009653
US National	2 wk ahead	Bin	percent	4.1	4.2	0.009037
US National	2 wk ahead	Bin	percent	4.2	4.3	0.008395
US National	2 wk ahead	Bin	percent	4.3	4.4	0.007685
US National	2 wk ahead	Bin	percent	4.4	4.5	0.006901
US National	2 wk ahead	Bin	percent	4.5	4.6	0.006072
US National	2 wk ahead	Bin	percent	4.6	4.7	0.0052499999999999995
US National	2 wk ahead	Bin	percent	4.7	4.8	0.004495
US National	2 wk ahead	Bin	percent	4.8	4.9	0.0038529999999999997
US National	2 wk ahead	Bin	percent	4.9	5	0.003345
US National	2 wk ahead	Bin	percent	5	5.1	0.00296
US National	2 wk ahead	Bin	percent	5.1	5.2	0.002665
US National	2 wk ahead	Bin	percent	5.2	5.3	0.002415
US National	2 wk ahead	Bin	percent	5.3	5.4	0.0021739999999999997
US National	2 wk ahead	Bin	percent	5.4	5.5	0.001919
US National	2 wk ahead	Bin	percent	5.5	5.6	0.001651
US National	2 wk ahead	Bin	percent	5.6	5.7	0.0013859999999999999
US National	2 wk ahead	Bin	percent	5.7	5.8	0.001151
US National	2 wk ahead	Bin	percent	5.8	5.9	0.0009699999999999999
US National	2 wk ahead	Bin	percent	5.9	6	0.000859
US National	2 wk ahead	Bin	percent	6	6.1	0.000821
US National	2 wk ahead	Bin	percent	6.1	6.2	0.000842
US National	2 wk ahead	Bin	percent	6.2	6.3	0.000899
US National	2 wk ahead	Bin	percent	6.3	6.4	0.000962
US National	2 wk ahead	Bin	percent	6.4	6.5	0.001003
US National	2 wk ahead	Bin	percent	6.5	6.6	0.0010019999999999999
US National	2 wk ahead	Bin	percent	6.6	6.7	0.00095
US National	2 wk ahead	Bin	percent	6.7	6.8	0.000851
US National	2 wk ahead	Bin	percent	6.8	6.9	0.000719
US National	2 wk ahead	Bin	percent	6.9	7	0.000572
US National	2 wk ahead	Bin	percent	7	7.1	0.000428
US National	2 wk ahead	Bin	percent	7.1	7.2	0.00030199999999999997
US National	2 wk ahead	Bin	percent	7.2	7.3	0.00019999999999999998
US National	2 wk ahead	Bin	percent	7.3	7.4	0.000125
US National	2 wk ahead	Bin	percent	7.4	7.5	0.000073
US National	2 wk ahead	Bin	percent	7.5	7.6	0.000039999999999999996
US National	2 wk ahead	Bin	percent	7.6	7.7	0.000021
US National	2 wk ahead	Bin	percent	7.7	7.8	9.999999999999999e-6
US National	2 wk ahead	Bin	percent	7.8	7.9	4.9999999999999996e-6
US National	2 wk ahead	Bin	percent	7.9	8	2.e-6
US National	2 wk ahead	Bin	percent	8	8.1	1.e-6
US National	2 wk ahead	Bin	percent	8.1	8.2	0.
US National	2 wk ahead	Bin	percent	8.2	8.3	0.
US National	2 wk ahead	Bin	percent	8.3	8.4	0.
US National	2 wk ahead	Bin	percent	8.4	8.5	0.
US National	2 wk ahead	Bin	percent	8.5	8.6	0.
US National	2 wk ahead	Bin	percent	8.6	8.7	0.
US National	2 wk ahead	Bin	percent	8.7	8.8	0.
US National	2 wk ahead	Bin	percent	8.8	8.9	0.
US National	2 wk ahead	Bin	percent	8.9	9	0.
US National	2 wk ahead	Bin	percent	9	9.1	0.
US National	2 wk ahead	Bin	percent	9.1	9.2	0.
US National	2 wk ahead	Bin	percent	9.2	9.3	0.
US National	2 wk ahead	Bin	percent	9.3	9.4	0.
US National	2 wk ahead	Bin	percent	9.4	9.5	0.
US National	2 wk ahead	Bin	percent	9.5	9.6	0.
US National	2 wk ahead	Bin	percent	9.6	9.7	0.
US National	2 wk ahead	Bin	percent	9.7	9.8	0.
US National	2 wk ahead	Bin	percent	9.8	9.9	0.
US National	2 wk ahead	Bin	percent	9.9	10	0.
US National	2 wk ahead	Bin	percent	10	10.1	0.
US National	2 wk ahead	Bin	percent	10.1	10.2	0.
US National	2 wk ahead	Bin	percent	10.2	10.3	0.
US National	2 wk ahead	Bin	percent	10.3	10.4	0.
US National	2 wk ahead	Bin	percent	10.4	10.5	0.
US National	2 wk ahead	Bin	percent	10.5	10.6	0.
US National	2 wk ahead	Bin	percent	10.6	10.7	0.
US National	2 wk ahead	Bin	percent	10.7	10.8	0.
US National	2 wk ahead	Bin	percent	10.8	10.9	0.
US National	2 wk ahead	Bin	percent	10.9	11	0.
US National	2 wk ahead	Bin	percent	11	11.1	0.
US National	2 wk ahead	Bin	percent	11.1	11.2	0.
US National	2 wk ahead	Bin	percent	11.2	11.3	0.
US National	2 wk ahead	Bin	percent	11.3	11.4	0.
US National	2 wk ahead	Bin	percent	11.4	11.5	0.
US National	2 wk ahead	Bin	percent	11.5	11.6	0.
US National	2 wk ahead	Bin	percent	11.6	11.7	0.
US National	2 wk ahead	Bin	percent	11.7	11.8	0.
US National	2 wk ahead	Bin	percent	11.8	11.9	0.
US National	2 wk ahead	Bin	percent	11.9	12	0.
US National	2 wk ahead	Bin	percent	12	12.1	0.
US National	2 wk ahead	Bin	percent	12.1	12.2	0.
US National	2 wk ahead	Bin	percent	12.2	12.3	0.
US National	2 wk ahead	Bin	percent	12.3	12.4	0.
US National	2 wk ahead	Bin	percent	12.4	12.5	0.
US National	2 wk ahead	Bin	percent	12.5	12.6	0.
US National	2 wk ahead	Bin	percent	12.6	12.7	0.
US National	2 wk ahead	Bin	percent	12.7	12.8	0.
US National	2 wk ahead	Bin	percent	12.8	12.9	0.
US National	2 wk ahead	Bin	percent	12.9	13	0.
US National	2 wk ahead	Bin	percent	13	100	0.
US National	3 wk ahead	Point	percent	NA	NA	2.2234000000000003
US National	3 wk ahead	Bin	percent	0	0.1	0.012929
US National	3 wk ahead	Bin	percent	0.1	0.2	0.014782
US National	3 wk ahead	Bin	percent	0.2	0.3	0.016649
US National	3 wk ahead	Bin	percent	0.3	0.4	0.018482
US National	3 wk ahead	Bin	percent	0.4	0.5	0.020228
US National	3 wk ahead	Bin	percent	0.5	0.6	0.021838999999999997
US National	3 wk ahead	Bin	percent	0.6	0.7	0.023267
US National	3 wk ahead	Bin	percent	0.7	0.8	0.024478
US National	3 wk ahead	Bin	percent	0.8	0.9	0.025442
US National	3 wk ahead	Bin	percent	0.9	1	0.026143999999999997
US National	3 wk ahead	Bin	percent	1	1.1	0.026577
US National	3 wk ahead	Bin	percent	1.1	1.2	0.026747
US National	3 wk ahead	Bin	percent	1.2	1.3	0.026671999999999998
US National	3 wk ahead	Bin	percent	1.3	1.4	0.026375
US National	3 wk ahead	Bin	percent	1.4	1.5	0.025887
US National	3 wk ahead	Bin	percent	1.5	1.6	0.025242999999999998
US National	3 wk ahead	Bin	percent	1.6	1.7	0.024478999999999997
US National	3 wk ahead	Bin	percent	1.7	1.8	0.023632999999999998
US National	3 wk ahead	Bin	percent	1.8	1.9	0.022739
US National	3 wk ahead	Bin	percent	1.9	2	0.021828999999999998
US National	3 wk ahead	Bin	percent	2	2.1	0.020930999999999998
US National	3 wk ahead	Bin	percent	2.1	2.2	0.020066
US National	3 wk ahead	Bin	percent	2.2	2.3	0.019251
US National	3 wk ahead	Bin	percent	2.3	2.4	0.018497
US National	3 wk ahead	Bin	percent	2.4	2.5	0.01781
US National	3 wk ahead	Bin	percent	2.5	2.6	0.017189
US National	3 wk ahead	Bin	percent	2.6	2.7	0.01663
US National	3 wk ahead	Bin	percent	2.7	2.8	0.016125
US National	3 wk ahead	Bin	percent	2.8	2.9	0.015664
US National	3 wk ahead	Bin	percent	2.9	3	0.015236
US National	3 wk ahead	Bin	percent	3	3.1	0.01483
US National	3 wk ahead	Bin	percent	3.1	3.2	0.014436
US National	3 wk ahead	Bin	percent	3.2	3.3	0.014044
US National	3 wk ahead	Bin	percent	3.3	3.4	0.013649
US National	3 wk ahead	Bin	percent	3.4	3.5	0.013245999999999999
US National	3 wk ahead	Bin	percent	3.5	3.6	0.012832999999999999
US National	3 wk ahead	Bin	percent	3.6	3.7	0.01241
US National	3 wk ahead	Bin	percent	3.7	3.8	0.011975999999999999
US National	3 wk ahead	Bin	percent	3.8	3.9	0.011533
US National	3 wk ahead	Bin	percent	3.9	4	0.011082999999999999
US National	3 wk ahead	Bin	percent	4	4.1	0.010626
US National	3 wk ahead	Bin	percent	4.1	4.2	0.010164999999999999
US National	3 wk ahead	Bin	percent	4.2	4.3	0.0097
US National	3 wk ahead	Bin	percent	4.3	4.4	0.009233
US National	3 wk ahead	Bin	percent	4.4	4.5	0.008766
US National	3 wk ahead	Bin	percent	4.5	4.6	0.008301
US National	3 wk ahead	Bin	percent	4.6	4.7	0.007842
US National	3 wk ahead	Bin	percent	4.7	4.8	0.00739
US National	3 wk ahead	Bin	percent	4.8	4.9	0.006951
US National	3 wk ahead	Bin	percent	4.9	5	0.006527
US National	3 wk ahead	Bin	percent	5	5.1	0.006124
US National	3 wk ahead	Bin	percent	5.1	5.2	0.005745
US National	3 wk ahead	Bin	percent	5.2	5.3	0.005391
US National	3 wk ahead	Bin	percent	5.3	5.4	0.005066
US National	3 wk ahead	Bin	percent	5.4	5.5	0.00477
US National	3 wk ahead	Bin	percent	5.5	5.6	0.004502
US National	3 wk ahead	Bin	percent	5.6	5.7	0.004262
US National	3 wk ahead	Bin	percent	5.7	5.8	0.004046
US National	3 wk ahead	Bin	percent	5.8	5.9	0.0038529999999999997
US National	3 wk ahead	Bin	percent	5.9	6	0.0036799999999999997
US National	3 wk ahead	Bin	percent	6	6.1	0.003522
US National	3 wk ahead	Bin	percent	6.1	6.2	0.003378
US National	3 wk ahead	Bin	percent	6.2	6.3	0.0032459999999999998
US National	3 wk ahead	Bin	percent	6.3	6.4	0.0031219999999999998
US National	3 wk ahead	Bin	percent	6.4	6.5	0.003008
US National	3 wk ahead	Bin	percent	6.5	6.6	0.002902
US National	3 wk ahead	Bin	percent	6.6	6.7	0.002804
US National	3 wk ahead	Bin	percent	6.7	6.8	0.0027159999999999997
US National	3 wk ahead	Bin	percent	6.8	6.9	0.002639
US National	3 wk ahead	Bin	percent	6.9	7	0.0025729999999999998
US National	3 wk ahead	Bin	percent	7	7.1	0.002519
US National	3 wk ahead	Bin	percent	7.1	7.2	0.002479
US National	3 wk ahead	Bin	percent	7.2	7.3	0.00245
US National	3 wk ahead	Bin	percent	7.3	7.4	0.002434
US National	3 wk ahead	Bin	percent	7.4	7.5	0.0024259999999999998
US National	3 wk ahead	Bin	percent	7.5	7.6	0.002425
US National	3 wk ahead	Bin	percent	7.6	7.7	0.0024259999999999998
US National	3 wk ahead	Bin	percent	7.7	7.8	0.002425
US National	3 wk ahead	Bin	percent	7.8	7.9	0.0024189999999999997
US National	3 wk ahead	Bin	percent	7.9	8	0.002402
US National	3 wk ahead	Bin	percent	8	8.1	0.002373
US National	3 wk ahead	Bin	percent	8.1	8.2	0.002329
US National	3 wk ahead	Bin	percent	8.2	8.3	0.002268
US National	3 wk ahead	Bin	percent	8.3	8.4	0.002191
US National	3 wk ahead	Bin	percent	8.4	8.5	0.0020989999999999997
US National	3 wk ahead	Bin	percent	8.5	8.6	0.001993
US National	3 wk ahead	Bin	percent	8.6	8.7	0.001878
US National	3 wk ahead	Bin	percent	8.7	8.8	0.0017549999999999998
US National	3 wk ahead	Bin	percent	8.8	8.9	0.001629
US National	3 wk ahead	Bin	percent	8.9	9	0.001503
US National	3 wk ahead	Bin	percent	9	9.1	0.00138
US National	3 wk ahead	Bin	percent	9.1	9.2	0.001261
US National	3 wk ahead	Bin	percent	9.2	9.3	0.001151
US National	3 wk ahead	Bin	percent	9.3	9.4	0.001049
US National	3 wk ahead	Bin	percent	9.4	9.5	0.000957
US National	3 wk ahead	Bin	percent	9.5	9.6	0.000878
US National	3 wk ahead	Bin	percent	9.6	9.7	0.00081
US National	3 wk ahead	Bin	percent	9.7	9.8	0.0007549999999999999
US National	3 wk ahead	Bin	percent	9.8	9.9	0.000712
US National	3 wk ahead	Bin	percent	9.9	10	0.000681
US National	3 wk ahead	Bin	percent	10	10.1	0.000661
US National	3 wk ahead	Bin	percent	10.1	10.2	0.00065
US National	3 wk ahead	Bin	percent	10.2	10.3	0.000646
US National	3 wk ahead	Bin	percent	10.3	10.4	0.000647
US National	3 wk ahead	Bin	percent	10.4	10.5	0.000649
US National	3 wk ahead	Bin	percent	10.5	10.6	0.000651
US National	3 wk ahead	Bin	percent	10.6	10.7	0.000649
US National	3 wk ahead	Bin	percent	10.7	10.8	0.000642
US National	3 wk ahead	Bin	percent	10.8	10.9	0.000628
US National	3 wk ahead	Bin	percent	10.9	11	0.000606
US National	3 wk ahead	Bin	percent	11	11.1	0.0005769999999999999
US National	3 wk ahead	Bin	percent	11.1	11.2	0.00054
US National	3 wk ahead	Bin	percent	11.2	11.3	0.0004969999999999999
US National	3 wk ahead	Bin	percent	11.3	11.4	0.00044899999999999996
US National	3 wk ahead	Bin	percent	11.4	11.5	0.000399
US National	3 wk ahead	Bin	percent	11.5	11.6	0.000348
US National	3 wk ahead	Bin	percent	11.6	11.7	0.000299
US National	3 wk ahead	Bin	percent	11.7	11.8	0.000252
US National	3 wk ahead	Bin	percent	11.8	11.9	0.00020899999999999998
US National	3 wk ahead	Bin	percent	11.9	12	0.00017099999999999998
US National	3 wk ahead	Bin	percent	12	12.1	0.000139
US National	3 wk ahead	Bin	percent	12.1	12.2	0.00011399999999999999
US National	3 wk ahead	Bin	percent	12.2	12.3	0.00009499999999999999
US National	3 wk ahead	Bin	percent	12.3	12.4	0.000083
US National	3 wk ahead	Bin	percent	12.4	12.5	0.000077
US National	3 wk ahead	Bin	percent	12.5	12.6	0.000078
US National	3 wk ahead	Bin	percent	12.6	12.7	0.00008599999999999999
US National	3 wk ahead	Bin	percent	12.7	12.8	0.000101
US National	3 wk ahead	Bin	percent	12.8	12.9	0.000122
US National	3 wk ahead	Bin	percent	12.9	13	0.00015
US National	3 wk ahead	Bin	percent	13	100	0.010015999999999999
US National	4 wk ahead	Point	percent	NA	NA	2.3468000000000004
US National	4 wk ahead	Bin	percent	0	0.1	0.018304
US National	4 wk ahead	Bin	percent	0.1	0.2	0.019649
US National	4 wk ahead	Bin	percent	0.2	0.3	0.020881999999999998
US National	4 wk ahead	Bin	percent	0.3	0.4	0.021976
US National	4 wk ahead	Bin	percent	0.4	0.5	0.022907999999999998
US National	4 wk ahead	Bin	percent	0.5	0.6	0.023660999999999998
US National	4 wk ahead	Bin	percent	0.6	0.7	0.024222
US National	4 wk ahead	Bin	percent	0.7	0.8	0.024585
US National	4 wk ahead	Bin	percent	0.8	0.9	0.024749999999999998
US National	4 wk ahead	Bin	percent	0.9	1	0.024724
US National	4 wk ahead	Bin	percent	1	1.1	0.02452
US National	4 wk ahead	Bin	percent	1.1	1.2	0.024155
US National	4 wk ahead	Bin	percent	1.2	1.3	0.023649
US National	4 wk ahead	Bin	percent	1.3	1.4	0.023025999999999998
US National	4 wk ahead	Bin	percent	1.4	1.5	0.022310999999999998
US National	4 wk ahead	Bin	percent	1.5	1.6	0.021529
US National	4 wk ahead	Bin	percent	1.6	1.7	0.020706
US National	4 wk ahead	Bin	percent	1.7	1.8	0.019864
US National	4 wk ahead	Bin	percent	1.8	1.9	0.019024
US National	4 wk ahead	Bin	percent	1.9	2	0.018203999999999998
US National	4 wk ahead	Bin	percent	2	2.1	0.017418
US National	4 wk ahead	Bin	percent	2.1	2.2	0.016677
US National	4 wk ahead	Bin	percent	2.2	2.3	0.015988
US National	4 wk ahead	Bin	percent	2.3	2.4	0.015354
US National	4 wk ahead	Bin	percent	2.4	2.5	0.014776999999999998
US National	4 wk ahead	Bin	percent	2.5	2.6	0.014253
US National	4 wk ahead	Bin	percent	2.6	2.7	0.013779999999999999
US National	4 wk ahead	Bin	percent	2.7	2.8	0.013349999999999999
US National	4 wk ahead	Bin	percent	2.8	2.9	0.012957
US National	4 wk ahead	Bin	percent	2.9	3	0.012593
US National	4 wk ahead	Bin	percent	3	3.1	0.012251
US National	4 wk ahead	Bin	percent	3.1	3.2	0.011923999999999999
US National	4 wk ahead	Bin	percent	3.2	3.3	0.011607
US National	4 wk ahead	Bin	percent	3.3	3.4	0.011295
US National	4 wk ahead	Bin	percent	3.4	3.5	0.010985
US National	4 wk ahead	Bin	percent	3.5	3.6	0.010676
US National	4 wk ahead	Bin	percent	3.6	3.7	0.010367999999999999
US National	4 wk ahead	Bin	percent	3.7	3.8	0.010060999999999999
US National	4 wk ahead	Bin	percent	3.8	3.9	0.009757
US National	4 wk ahead	Bin	percent	3.9	4	0.009458
US National	4 wk ahead	Bin	percent	4	4.1	0.009165999999999999
US National	4 wk ahead	Bin	percent	4.1	4.2	0.008882
US National	4 wk ahead	Bin	percent	4.2	4.3	0.008609
US National	4 wk ahead	Bin	percent	4.3	4.4	0.008347
US National	4 wk ahead	Bin	percent	4.4	4.5	0.008095999999999999
US National	4 wk ahead	Bin	percent	4.5	4.6	0.007857
US National	4 wk ahead	Bin	percent	4.6	4.7	0.007626
US National	4 wk ahead	Bin	percent	4.7	4.8	0.007404
US National	4 wk ahead	Bin	percent	4.8	4.9	0.007187
US National	4 wk ahead	Bin	percent	4.9	5	0.006973999999999999
US National	4 wk ahead	Bin	percent	5	5.1	0.006763
US National	4 wk ahead	Bin	percent	5.1	5.2	0.006553
US National	4 wk ahead	Bin	percent	5.2	5.3	0.006340999999999999
US National	4 wk ahead	Bin	percent	5.3	5.4	0.0061259999999999995
US National	4 wk ahead	Bin	percent	5.4	5.5	0.0059099999999999995
US National	4 wk ahead	Bin	percent	5.5	5.6	0.005691
US National	4 wk ahead	Bin	percent	5.6	5.7	0.005471
US National	4 wk ahead	Bin	percent	5.7	5.8	0.0052499999999999995
US National	4 wk ahead	Bin	percent	5.8	5.9	0.00503
US National	4 wk ahead	Bin	percent	5.9	6	0.004811
US National	4 wk ahead	Bin	percent	6	6.1	0.004595999999999999
US National	4 wk ahead	Bin	percent	6.1	6.2	0.004386
US National	4 wk ahead	Bin	percent	6.2	6.3	0.004182
US National	4 wk ahead	Bin	percent	6.3	6.4	0.003984
US National	4 wk ahead	Bin	percent	6.4	6.5	0.0037949999999999998
US National	4 wk ahead	Bin	percent	6.5	6.6	0.003614
US National	4 wk ahead	Bin	percent	6.6	6.7	0.003443
US National	4 wk ahead	Bin	percent	6.7	6.8	0.0032819999999999998
US National	4 wk ahead	Bin	percent	6.8	6.9	0.0031309999999999997
US National	4 wk ahead	Bin	percent	6.9	7	0.00299
US National	4 wk ahead	Bin	percent	7	7.1	0.0028599999999999997
US National	4 wk ahead	Bin	percent	7.1	7.2	0.002741
US National	4 wk ahead	Bin	percent	7.2	7.3	0.002633
US National	4 wk ahead	Bin	percent	7.3	7.4	0.0025369999999999998
US National	4 wk ahead	Bin	percent	7.4	7.5	0.0024519999999999998
US National	4 wk ahead	Bin	percent	7.5	7.6	0.0023769999999999998
US National	4 wk ahead	Bin	percent	7.6	7.7	0.002313
US National	4 wk ahead	Bin	percent	7.7	7.8	0.0022589999999999997
US National	4 wk ahead	Bin	percent	7.8	7.9	0.0022129999999999997
US National	4 wk ahead	Bin	percent	7.9	8	0.0021739999999999997
US National	4 wk ahead	Bin	percent	8	8.1	0.00214
US National	4 wk ahead	Bin	percent	8.1	8.2	0.00211
US National	4 wk ahead	Bin	percent	8.2	8.3	0.002081
US National	4 wk ahead	Bin	percent	8.3	8.4	0.002051
US National	4 wk ahead	Bin	percent	8.4	8.5	0.002019
US National	4 wk ahead	Bin	percent	8.5	8.6	0.001982
US National	4 wk ahead	Bin	percent	8.6	8.7	0.0019399999999999999
US National	4 wk ahead	Bin	percent	8.7	8.8	0.0018909999999999999
US National	4 wk ahead	Bin	percent	8.8	8.9	0.001834
US National	4 wk ahead	Bin	percent	8.9	9	0.001771
US National	4 wk ahead	Bin	percent	9	9.1	0.0017009999999999998
US National	4 wk ahead	Bin	percent	9.1	9.2	0.0016259999999999998
US National	4 wk ahead	Bin	percent	9.2	9.3	0.001547
US National	4 wk ahead	Bin	percent	9.3	9.4	0.001467
US National	4 wk ahead	Bin	percent	9.4	9.5	0.001388
US National	4 wk ahead	Bin	percent	9.5	9.6	0.001313
US National	4 wk ahead	Bin	percent	9.6	9.7	0.001243
US National	4 wk ahead	Bin	percent	9.7	9.8	0.001181
US National	4 wk ahead	Bin	percent	9.8	9.9	0.001129
US National	4 wk ahead	Bin	percent	9.9	10	0.001089
US National	4 wk ahead	Bin	percent	10	10.1	0.001062
US National	4 wk ahead	Bin	percent	10.1	10.2	0.001049
US National	4 wk ahead	Bin	percent	10.2	10.3	0.001049
US National	4 wk ahead	Bin	percent	10.3	10.4	0.001063
US National	4 wk ahead	Bin	percent	10.4	10.5	0.001089
US National	4 wk ahead	Bin	percent	10.5	10.6	0.001127
US National	4 wk ahead	Bin	percent	10.6	10.7	0.001175
US National	4 wk ahead	Bin	percent	10.7	10.8	0.0012309999999999999
US National	4 wk ahead	Bin	percent	10.8	10.9	0.0012929999999999999
US National	4 wk ahead	Bin	percent	10.9	11	0.0013579999999999998
US National	4 wk ahead	Bin	percent	11	11.1	0.0014249999999999998
US National	4 wk ahead	Bin	percent	11.1	11.2	0.001491
US National	4 wk ahead	Bin	percent	11.2	11.3	0.001553
US National	4 wk ahead	Bin	percent	11.3	11.4	0.001609
US National	4 wk ahead	Bin	percent	11.4	11.5	0.001656
US National	4 wk ahead	Bin	percent	11.5	11.6	0.0016929999999999998
US National	4 wk ahead	Bin	percent	11.6	11.7	0.001718
US National	4 wk ahead	Bin	percent	11.7	11.8	0.00173
US National	4 wk ahead	Bin	percent	11.8	11.9	0.001727
US National	4 wk ahead	Bin	percent	11.9	12	0.001709
US National	4 wk ahead	Bin	percent	12	12.1	0.0016749999999999998
US National	4 wk ahead	Bin	percent	12.1	12.2	0.001627
US National	4 wk ahead	Bin	percent	12.2	12.3	0.001565
US National	4 wk ahead	Bin	percent	12.3	12.4	0.00149
US National	4 wk ahead	Bin	percent	12.4	12.5	0.001405
US National	4 wk ahead	Bin	percent	12.5	12.6	0.0013109999999999999
US National	4 wk ahead	Bin	percent	12.6	12.7	0.00121
US National	4 wk ahead	Bin	percent	12.7	12.8	0.0011049999999999999
US National	4 wk ahead	Bin	percent	12.8	12.9	0.0009989999999999999
US National	4 wk ahead	Bin	percent	12.9	13	0.0008929999999999999
US National	4 wk ahead	Bin	percent	13	100	0.027176
