# Supplementary material for: Use of daily Internet search query data improves real-time projections of influenza epidemics
Source: J R Soc Interface. 2018 Oct 10;15(147):20180220. doi: 10.1098/rsif.2018.0220 (PMC6228485; doi:10.1098/rsif.2018.0220)
Supplement: Computer code and results [file rsif20180220supp3.gz › Code-and-results/mss-15-wikiWEEK/2010-EW52.csv]

Location	Target	Type	Unit	Bin_start_incl	Bin_end_notincl	Value
US National	1 wk ahead	Point	percent	NA	NA	3.
US National	1 wk ahead	Bin	percent	0	0,1	0.
US National	1 wk ahead	Bin	percent	0,1	0,2	0.
US National	1 wk ahead	Bin	percent	0,2	0,3	0.
US National	1 wk ahead	Bin	percent	0,3	0,4	0.
US National	1 wk ahead	Bin	percent	0,4	0,5	0.
US National	1 wk ahead	Bin	percent	0,5	0,6	0.
US National	1 wk ahead	Bin	percent	0,6	0,7	0.
US National	1 wk ahead	Bin	percent	0,7	0,8	0.
US National	1 wk ahead	Bin	percent	0,8	0,9	0.
US National	1 wk ahead	Bin	percent	0,9	1	0.
US National	1 wk ahead	Bin	percent	1	1,1	0.
US National	1 wk ahead	Bin	percent	1,1	1,2	0.
US National	1 wk ahead	Bin	percent	1,2	1,3	0.
US National	1 wk ahead	Bin	percent	1,3	1,4	0.
US National	1 wk ahead	Bin	percent	1,4	1,5	0.
US National	1 wk ahead	Bin	percent	1,5	1,6	0.
US National	1 wk ahead	Bin	percent	1,6	1,7	0.
US National	1 wk ahead	Bin	percent	1,7	1,8	0.
US National	1 wk ahead	Bin	percent	1,8	1,9	0.
US National	1 wk ahead	Bin	percent	1,9	2	0.
US National	1 wk ahead	Bin	percent	2	2,1	0.
US National	1 wk ahead	Bin	percent	2,1	2,2	0.000029
US National	1 wk ahead	Bin	percent	2,2	2,3	0.0006659999999999999
US National	1 wk ahead	Bin	percent	2,3	2,4	0.005304
US National	1 wk ahead	Bin	percent	2,4	2,5	0.016947999999999998
US National	1 wk ahead	Bin	percent	2,5	2,6	0.030827
US National	1 wk ahead	Bin	percent	2,6	2,7	0.047241
US National	1 wk ahead	Bin	percent	2,7	2,8	0.05411
US National	1 wk ahead	Bin	percent	2,8	2,9	0.055486999999999995
US National	1 wk ahead	Bin	percent	2,9	3	0.098634
US National	1 wk ahead	Bin	percent	3	3,1	0.162635
US National	1 wk ahead	Bin	percent	3,1	3,2	0.15973099999999998
US National	1 wk ahead	Bin	percent	3,2	3,3	0.11023999999999999
US National	1 wk ahead	Bin	percent	3,3	3,4	0.068188
US National	1 wk ahead	Bin	percent	3,4	3,5	0.050768
US National	1 wk ahead	Bin	percent	3,5	3,6	0.038797
US National	1 wk ahead	Bin	percent	3,6	3,7	0.032336
US National	1 wk ahead	Bin	percent	3,7	3,8	0.025115
US National	1 wk ahead	Bin	percent	3,8	3,9	0.011203
US National	1 wk ahead	Bin	percent	3,9	4	0.002169
US National	1 wk ahead	Bin	percent	4	4,1	0.000156
US National	1 wk ahead	Bin	percent	4,1	4,2	6.e-6
US National	1 wk ahead	Bin	percent	4,2	4,3	0.00008999999999999999
US National	1 wk ahead	Bin	percent	4,3	4,4	0.0013909999999999999
US National	1 wk ahead	Bin	percent	4,4	4,5	0.007103
US National	1 wk ahead	Bin	percent	4,5	4,6	0.012214
US National	1 wk ahead	Bin	percent	4,6	4,7	0.007121
US National	1 wk ahead	Bin	percent	4,7	4,8	0.001398
US National	1 wk ahead	Bin	percent	4,8	4,9	0.00009099999999999999
US National	1 wk ahead	Bin	percent	4,9	5	2.e-6
US National	1 wk ahead	Bin	percent	5	5,1	0.
US National	1 wk ahead	Bin	percent	5,1	5,2	0.
US National	1 wk ahead	Bin	percent	5,2	5,3	0.
US National	1 wk ahead	Bin	percent	5,3	5,4	0.
US National	1 wk ahead	Bin	percent	5,4	5,5	0.
US National	1 wk ahead	Bin	percent	5,5	5,6	0.
US National	1 wk ahead	Bin	percent	5,6	5,7	0.
US National	1 wk ahead	Bin	percent	5,7	5,8	0.
US National	1 wk ahead	Bin	percent	5,8	5,9	0.
US National	1 wk ahead	Bin	percent	5,9	6	0.
US National	1 wk ahead	Bin	percent	6	6,1	0.
US National	1 wk ahead	Bin	percent	6,1	6,2	0.
US National	1 wk ahead	Bin	percent	6,2	6,3	0.
US National	1 wk ahead	Bin	percent	6,3	6,4	0.
US National	1 wk ahead	Bin	percent	6,4	6,5	0.
US National	1 wk ahead	Bin	percent	6,5	6,6	0.
US National	1 wk ahead	Bin	percent	6,6	6,7	0.
US National	1 wk ahead	Bin	percent	6,7	6,8	0.
US National	1 wk ahead	Bin	percent	6,8	6,9	0.
US National	1 wk ahead	Bin	percent	6,9	7	0.
US National	1 wk ahead	Bin	percent	7	7,1	0.
US National	1 wk ahead	Bin	percent	7,1	7,2	0.
US National	1 wk ahead	Bin	percent	7,2	7,3	0.
US National	1 wk ahead	Bin	percent	7,3	7,4	0.
US National	1 wk ahead	Bin	percent	7,4	7,5	0.
US National	1 wk ahead	Bin	percent	7,5	7,6	0.
US National	1 wk ahead	Bin	percent	7,6	7,7	0.
US National	1 wk ahead	Bin	percent	7,7	7,8	0.
US National	1 wk ahead	Bin	percent	7,8	7,9	0.
US National	1 wk ahead	Bin	percent	7,9	8	0.
US National	1 wk ahead	Bin	percent	8	8,1	0.
US National	1 wk ahead	Bin	percent	8,1	8,2	0.
US National	1 wk ahead	Bin	percent	8,2	8,3	0.
US National	1 wk ahead	Bin	percent	8,3	8,4	0.
US National	1 wk ahead	Bin	percent	8,4	8,5	0.
US National	1 wk ahead	Bin	percent	8,5	8,6	0.
US National	1 wk ahead	Bin	percent	8,6	8,7	0.
US National	1 wk ahead	Bin	percent	8,7	8,8	0.
US National	1 wk ahead	Bin	percent	8,8	8,9	0.
US National	1 wk ahead	Bin	percent	8,9	9	0.
US National	1 wk ahead	Bin	percent	9	9,1	0.
US National	1 wk ahead	Bin	percent	9,1	9,2	0.
US National	1 wk ahead	Bin	percent	9,2	9,3	0.
US National	1 wk ahead	Bin	percent	9,3	9,4	0.
US National	1 wk ahead	Bin	percent	9,4	9,5	0.
US National	1 wk ahead	Bin	percent	9,5	9,6	0.
US National	1 wk ahead	Bin	percent	9,6	9,7	0.
US National	1 wk ahead	Bin	percent	9,7	9,8	0.
US National	1 wk ahead	Bin	percent	9,8	9,9	0.
US National	1 wk ahead	Bin	percent	9,9	10	0.
US National	1 wk ahead	Bin	percent	10	10,1	0.
US National	1 wk ahead	Bin	percent	10,1	10,2	0.
US National	1 wk ahead	Bin	percent	10,2	10,3	0.
US National	1 wk ahead	Bin	percent	10,3	10,4	0.
US National	1 wk ahead	Bin	percent	10,4	10,5	0.
US National	1 wk ahead	Bin	percent	10,5	10,6	0.
US National	1 wk ahead	Bin	percent	10,6	10,7	0.
US National	1 wk ahead	Bin	percent	10,7	10,8	0.
US National	1 wk ahead	Bin	percent	10,8	10,9	0.
US National	1 wk ahead	Bin	percent	10,9	11	0.
US National	1 wk ahead	Bin	percent	11	11,1	0.
US National	1 wk ahead	Bin	percent	11,1	11,2	0.
US National	1 wk ahead	Bin	percent	11,2	11,3	0.
US National	1 wk ahead	Bin	percent	11,3	11,4	0.
US National	1 wk ahead	Bin	percent	11,4	11,5	0.
US National	1 wk ahead	Bin	percent	11,5	11,6	0.
US National	1 wk ahead	Bin	percent	11,6	11,7	0.
US National	1 wk ahead	Bin	percent	11,7	11,8	0.
US National	1 wk ahead	Bin	percent	11,8	11,9	0.
US National	1 wk ahead	Bin	percent	11,9	12	0.
US National	1 wk ahead	Bin	percent	12	12,1	0.
US National	1 wk ahead	Bin	percent	12,1	12,2	0.
US National	1 wk ahead	Bin	percent	12,2	12,3	0.
US National	1 wk ahead	Bin	percent	12,3	12,4	0.
US National	1 wk ahead	Bin	percent	12,4	12,5	0.
US National	1 wk ahead	Bin	percent	12,5	12,6	0.
US National	1 wk ahead	Bin	percent	12,6	12,7	0.
US National	1 wk ahead	Bin	percent	12,7	12,8	0.
US National	1 wk ahead	Bin	percent	12,8	12,9	0.
US National	1 wk ahead	Bin	percent	12,9	13	0.
US National	1 wk ahead	Bin	percent	13	100	0.
US National	2 wk ahead	Point	percent	NA	NA	4.921600000000001
US National	2 wk ahead	Bin	percent	0	0,1	0.
US National	2 wk ahead	Bin	percent	0,1	0,2	0.
US National	2 wk ahead	Bin	percent	0,2	0,3	1.e-6
US National	2 wk ahead	Bin	percent	0,3	0,4	1.e-6
US National	2 wk ahead	Bin	percent	0,4	0,5	3.e-6
US National	2 wk ahead	Bin	percent	0,5	0,6	4.9999999999999996e-6
US National	2 wk ahead	Bin	percent	0,6	0,7	9.999999999999999e-6
US National	2 wk ahead	Bin	percent	0,7	0,8	0.000018
US National	2 wk ahead	Bin	percent	0,8	0,9	0.000029999999999999997
US National	2 wk ahead	Bin	percent	0,9	1	0.000049999999999999996
US National	2 wk ahead	Bin	percent	1	1,1	0.000079
US National	2 wk ahead	Bin	percent	1,1	1,2	0.000121
US National	2 wk ahead	Bin	percent	1,2	1,3	0.000179
US National	2 wk ahead	Bin	percent	1,3	1,4	0.00025499999999999996
US National	2 wk ahead	Bin	percent	1,4	1,5	0.00035299999999999996
US National	2 wk ahead	Bin	percent	1,5	1,6	0.000473
US National	2 wk ahead	Bin	percent	1,6	1,7	0.000618
US National	2 wk ahead	Bin	percent	1,7	1,8	0.000789
US National	2 wk ahead	Bin	percent	1,8	1,9	0.000988
US National	2 wk ahead	Bin	percent	1,9	2	0.001222
US National	2 wk ahead	Bin	percent	2	2,1	0.001501
US National	2 wk ahead	Bin	percent	2,1	2,2	0.001838
US National	2 wk ahead	Bin	percent	2,2	2,3	0.002255
US National	2 wk ahead	Bin	percent	2,3	2,4	0.002776
US National	2 wk ahead	Bin	percent	2,4	2,5	0.003427
US National	2 wk ahead	Bin	percent	2,5	2,6	0.004234
US National	2 wk ahead	Bin	percent	2,6	2,7	0.005219
US National	2 wk ahead	Bin	percent	2,7	2,8	0.006392999999999999
US National	2 wk ahead	Bin	percent	2,8	2,9	0.007757999999999999
US National	2 wk ahead	Bin	percent	2,9	3	0.009301
US National	2 wk ahead	Bin	percent	3	3,1	0.010999
US National	2 wk ahead	Bin	percent	3,1	3,2	0.012817
US National	2 wk ahead	Bin	percent	3,2	3,3	0.014714
US National	2 wk ahead	Bin	percent	3,3	3,4	0.016642
US National	2 wk ahead	Bin	percent	3,4	3,5	0.018553999999999998
US National	2 wk ahead	Bin	percent	3,5	3,6	0.020402
US National	2 wk ahead	Bin	percent	3,6	3,7	0.022144
US National	2 wk ahead	Bin	percent	3,7	3,8	0.023739999999999997
US National	2 wk ahead	Bin	percent	3,8	3,9	0.025154
US National	2 wk ahead	Bin	percent	3,9	4	0.026358
US National	2 wk ahead	Bin	percent	4	4,1	0.027329
US National	2 wk ahead	Bin	percent	4,1	4,2	0.028052999999999998
US National	2 wk ahead	Bin	percent	4,2	4,3	0.028525
US National	2 wk ahead	Bin	percent	4,3	4,4	0.028751
US National	2 wk ahead	Bin	percent	4,4	4,5	0.028746999999999998
US National	2 wk ahead	Bin	percent	4,5	4,6	0.028541
US National	2 wk ahead	Bin	percent	4,6	4,7	0.028163999999999998
US National	2 wk ahead	Bin	percent	4,7	4,8	0.027655
US National	2 wk ahead	Bin	percent	4,8	4,9	0.027048
US National	2 wk ahead	Bin	percent	4,9	5	0.026375
US National	2 wk ahead	Bin	percent	5	5,1	0.025661999999999997
US National	2 wk ahead	Bin	percent	5,1	5,2	0.024923999999999998
US National	2 wk ahead	Bin	percent	5,2	5,3	0.024172
US National	2 wk ahead	Bin	percent	5,3	5,4	0.023413
US National	2 wk ahead	Bin	percent	5,4	5,5	0.022650999999999998
US National	2 wk ahead	Bin	percent	5,5	5,6	0.021894
US National	2 wk ahead	Bin	percent	5,6	5,7	0.021148999999999998
US National	2 wk ahead	Bin	percent	5,7	5,8	0.020426
US National	2 wk ahead	Bin	percent	5,8	5,9	0.019732
US National	2 wk ahead	Bin	percent	5,9	6	0.019070999999999998
US National	2 wk ahead	Bin	percent	6	6,1	0.018442
US National	2 wk ahead	Bin	percent	6,1	6,2	0.017834
US National	2 wk ahead	Bin	percent	6,2	6,3	0.017234
US National	2 wk ahead	Bin	percent	6,3	6,4	0.016621
US National	2 wk ahead	Bin	percent	6,4	6,5	0.015975
US National	2 wk ahead	Bin	percent	6,5	6,6	0.015278
US National	2 wk ahead	Bin	percent	6,6	6,7	0.014516
US National	2 wk ahead	Bin	percent	6,7	6,8	0.013682999999999999
US National	2 wk ahead	Bin	percent	6,8	6,9	0.012778999999999999
US National	2 wk ahead	Bin	percent	6,9	7	0.011816
US National	2 wk ahead	Bin	percent	7	7,1	0.010809
US National	2 wk ahead	Bin	percent	7,1	7,2	0.009783
US National	2 wk ahead	Bin	percent	7,2	7,3	0.008765
US National	2 wk ahead	Bin	percent	7,3	7,4	0.007781
US National	2 wk ahead	Bin	percent	7,4	7,5	0.006855
US National	2 wk ahead	Bin	percent	7,5	7,6	0.006006
US National	2 wk ahead	Bin	percent	7,6	7,7	0.005242
US National	2 wk ahead	Bin	percent	7,7	7,8	0.004567
US National	2 wk ahead	Bin	percent	7,8	7,9	0.003973
US National	2 wk ahead	Bin	percent	7,9	8	0.00345
US National	2 wk ahead	Bin	percent	8	8,1	0.002987
US National	2 wk ahead	Bin	percent	8,1	8,2	0.002574
US National	2 wk ahead	Bin	percent	8,2	8,3	0.002205
US National	2 wk ahead	Bin	percent	8,3	8,4	0.00188
US National	2 wk ahead	Bin	percent	8,4	8,5	0.0016029999999999998
US National	2 wk ahead	Bin	percent	8,5	8,6	0.00138
US National	2 wk ahead	Bin	percent	8,6	8,7	0.001217
US National	2 wk ahead	Bin	percent	8,7	8,8	0.0011179999999999999
US National	2 wk ahead	Bin	percent	8,8	8,9	0.001083
US National	2 wk ahead	Bin	percent	8,9	9	0.001104
US National	2 wk ahead	Bin	percent	9	9,1	0.001169
US National	2 wk ahead	Bin	percent	9,1	9,2	0.0012619999999999999
US National	2 wk ahead	Bin	percent	9,2	9,3	0.001362
US National	2 wk ahead	Bin	percent	9,3	9,4	0.001451
US National	2 wk ahead	Bin	percent	9,4	9,5	0.0015119999999999999
US National	2 wk ahead	Bin	percent	9,5	9,6	0.001531
US National	2 wk ahead	Bin	percent	9,6	9,7	0.001503
US National	2 wk ahead	Bin	percent	9,7	9,8	0.001426
US National	2 wk ahead	Bin	percent	9,8	9,9	0.001308
US National	2 wk ahead	Bin	percent	9,9	10	0.001158
US National	2 wk ahead	Bin	percent	10	10,1	0.0009889999999999999
US National	2 wk ahead	Bin	percent	10,1	10,2	0.000815
US National	2 wk ahead	Bin	percent	10,2	10,3	0.0006479999999999999
US National	2 wk ahead	Bin	percent	10,3	10,4	0.000496
US National	2 wk ahead	Bin	percent	10,4	10,5	0.000367
US National	2 wk ahead	Bin	percent	10,5	10,6	0.000261
US National	2 wk ahead	Bin	percent	10,6	10,7	0.000179
US National	2 wk ahead	Bin	percent	10,7	10,8	0.000118
US National	2 wk ahead	Bin	percent	10,8	10,9	0.000075
US National	2 wk ahead	Bin	percent	10,9	11	0.000046
US National	2 wk ahead	Bin	percent	11	11,1	0.000027
US National	2 wk ahead	Bin	percent	11,1	11,2	0.000016
US National	2 wk ahead	Bin	percent	11,2	11,3	9.e-6
US National	2 wk ahead	Bin	percent	11,3	11,4	4.e-6
US National	2 wk ahead	Bin	percent	11,4	11,5	2.e-6
US National	2 wk ahead	Bin	percent	11,5	11,6	1.e-6
US National	2 wk ahead	Bin	percent	11,6	11,7	1.e-6
US National	2 wk ahead	Bin	percent	11,7	11,8	0.
US National	2 wk ahead	Bin	percent	11,8	11,9	0.
US National	2 wk ahead	Bin	percent	11,9	12	0.
US National	2 wk ahead	Bin	percent	12	12,1	0.
US National	2 wk ahead	Bin	percent	12,1	12,2	0.
US National	2 wk ahead	Bin	percent	12,2	12,3	0.
US National	2 wk ahead	Bin	percent	12,3	12,4	0.
US National	2 wk ahead	Bin	percent	12,4	12,5	0.
US National	2 wk ahead	Bin	percent	12,5	12,6	0.
US National	2 wk ahead	Bin	percent	12,6	12,7	0.
US National	2 wk ahead	Bin	percent	12,7	12,8	0.
US National	2 wk ahead	Bin	percent	12,8	12,9	0.
US National	2 wk ahead	Bin	percent	12,9	13	0.
US National	2 wk ahead	Bin	percent	13	100	0.
US National	3 wk ahead	Point	percent	NA	NA	6.822
US National	3 wk ahead	Bin	percent	0	0,1	0.000249
US National	3 wk ahead	Bin	percent	0,1	0,2	0.000289
US National	3 wk ahead	Bin	percent	0,2	0,3	0.000336
US National	3 wk ahead	Bin	percent	0,3	0,4	0.00038899999999999997
US National	3 wk ahead	Bin	percent	0,4	0,5	0.00044899999999999996
US National	3 wk ahead	Bin	percent	0,5	0,6	0.000516
US National	3 wk ahead	Bin	percent	0,6	0,7	0.000592
US National	3 wk ahead	Bin	percent	0,7	0,8	0.000677
US National	3 wk ahead	Bin	percent	0,8	0,9	0.000772
US National	3 wk ahead	Bin	percent	0,9	1	0.000879
US National	3 wk ahead	Bin	percent	1	1,1	0.000996
US National	3 wk ahead	Bin	percent	1,1	1,2	0.001127
US National	3 wk ahead	Bin	percent	1,2	1,3	0.001271
US National	3 wk ahead	Bin	percent	1,3	1,4	0.0014299999999999998
US National	3 wk ahead	Bin	percent	1,4	1,5	0.0016029999999999998
US National	3 wk ahead	Bin	percent	1,5	1,6	0.0017929999999999999
US National	3 wk ahead	Bin	percent	1,6	1,7	0.002
US National	3 wk ahead	Bin	percent	1,7	1,8	0.0022229999999999997
US National	3 wk ahead	Bin	percent	1,8	1,9	0.002464
US National	3 wk ahead	Bin	percent	1,9	2	0.0027229999999999997
US National	3 wk ahead	Bin	percent	2	2,1	0.002999
US National	3 wk ahead	Bin	percent	2,1	2,2	0.003293
US National	3 wk ahead	Bin	percent	2,2	2,3	0.0036049999999999997
US National	3 wk ahead	Bin	percent	2,3	2,4	0.003932
US National	3 wk ahead	Bin	percent	2,4	2,5	0.004275999999999999
US National	3 wk ahead	Bin	percent	2,5	2,6	0.004634
US National	3 wk ahead	Bin	percent	2,6	2,7	0.005006
US National	3 wk ahead	Bin	percent	2,7	2,8	0.00539
US National	3 wk ahead	Bin	percent	2,8	2,9	0.005784
US National	3 wk ahead	Bin	percent	2,9	3	0.006186
US National	3 wk ahead	Bin	percent	3	3,1	0.006594999999999999
US National	3 wk ahead	Bin	percent	3,1	3,2	0.0070079999999999995
US National	3 wk ahead	Bin	percent	3,2	3,3	0.007424
US National	3 wk ahead	Bin	percent	3,3	3,4	0.007839
US National	3 wk ahead	Bin	percent	3,4	3,5	0.008251999999999999
US National	3 wk ahead	Bin	percent	3,5	3,6	0.00866
US National	3 wk ahead	Bin	percent	3,6	3,7	0.009061
US National	3 wk ahead	Bin	percent	3,7	3,8	0.009453
US National	3 wk ahead	Bin	percent	3,8	3,9	0.009833
US National	3 wk ahead	Bin	percent	3,9	4	0.010199999999999999
US National	3 wk ahead	Bin	percent	4	4,1	0.010551999999999999
US National	3 wk ahead	Bin	percent	4,1	4,2	0.010886999999999999
US National	3 wk ahead	Bin	percent	4,2	4,3	0.011202
US National	3 wk ahead	Bin	percent	4,3	4,4	0.011497
US National	3 wk ahead	Bin	percent	4,4	4,5	0.01177
US National	3 wk ahead	Bin	percent	4,5	4,6	0.01202
US National	3 wk ahead	Bin	percent	4,6	4,7	0.012244999999999999
US National	3 wk ahead	Bin	percent	4,7	4,8	0.012445
US National	3 wk ahead	Bin	percent	4,8	4,9	0.012619
US National	3 wk ahead	Bin	percent	4,9	5	0.012766999999999999
US National	3 wk ahead	Bin	percent	5	5,1	0.012887
US National	3 wk ahead	Bin	percent	5,1	5,2	0.012981
US National	3 wk ahead	Bin	percent	5,2	5,3	0.013047999999999999
US National	3 wk ahead	Bin	percent	5,3	5,4	0.013087999999999999
US National	3 wk ahead	Bin	percent	5,4	5,5	0.013103
US National	3 wk ahead	Bin	percent	5,5	5,6	0.013092
US National	3 wk ahead	Bin	percent	5,6	5,7	0.013057
US National	3 wk ahead	Bin	percent	5,7	5,8	0.012999
US National	3 wk ahead	Bin	percent	5,8	5,9	0.01292
US National	3 wk ahead	Bin	percent	5,9	6	0.012822
US National	3 wk ahead	Bin	percent	6	6,1	0.012705
US National	3 wk ahead	Bin	percent	6,1	6,2	0.012572
US National	3 wk ahead	Bin	percent	6,2	6,3	0.012426
US National	3 wk ahead	Bin	percent	6,3	6,4	0.012267
US National	3 wk ahead	Bin	percent	6,4	6,5	0.012097
US National	3 wk ahead	Bin	percent	6,5	6,6	0.01192
US National	3 wk ahead	Bin	percent	6,6	6,7	0.011736
US National	3 wk ahead	Bin	percent	6,7	6,8	0.011548
US National	3 wk ahead	Bin	percent	6,8	6,9	0.011356999999999999
US National	3 wk ahead	Bin	percent	6,9	7	0.011163
US National	3 wk ahead	Bin	percent	7	7,1	0.010969999999999999
US National	3 wk ahead	Bin	percent	7,1	7,2	0.010775999999999999
US National	3 wk ahead	Bin	percent	7,2	7,3	0.010584
US National	3 wk ahead	Bin	percent	7,3	7,4	0.010393
US National	3 wk ahead	Bin	percent	7,4	7,5	0.010204999999999999
US National	3 wk ahead	Bin	percent	7,5	7,6	0.010019
US National	3 wk ahead	Bin	percent	7,6	7,7	0.009836
US National	3 wk ahead	Bin	percent	7,7	7,8	0.009655
US National	3 wk ahead	Bin	percent	7,8	7,9	0.009477
US National	3 wk ahead	Bin	percent	7,9	8	0.009301
US National	3 wk ahead	Bin	percent	8	8,1	0.009129
US National	3 wk ahead	Bin	percent	8,1	8,2	0.008959
US National	3 wk ahead	Bin	percent	8,2	8,3	0.008792
US National	3 wk ahead	Bin	percent	8,3	8,4	0.008629
US National	3 wk ahead	Bin	percent	8,4	8,5	0.008468999999999999
US National	3 wk ahead	Bin	percent	8,5	8,6	0.008314
US National	3 wk ahead	Bin	percent	8,6	8,7	0.008163
US National	3 wk ahead	Bin	percent	8,7	8,8	0.008017
US National	3 wk ahead	Bin	percent	8,8	8,9	0.007878
US National	3 wk ahead	Bin	percent	8,9	9	0.007744999999999999
US National	3 wk ahead	Bin	percent	9	9,1	0.007619
US National	3 wk ahead	Bin	percent	9,1	9,2	0.0075
US National	3 wk ahead	Bin	percent	9,2	9,3	0.007389
US National	3 wk ahead	Bin	percent	9,3	9,4	0.007286
US National	3 wk ahead	Bin	percent	9,4	9,5	0.0071909999999999995
US National	3 wk ahead	Bin	percent	9,5	9,6	0.007104
US National	3 wk ahead	Bin	percent	9,6	9,7	0.007024
US National	3 wk ahead	Bin	percent	9,7	9,8	0.00695
US National	3 wk ahead	Bin	percent	9,8	9,9	0.006882
US National	3 wk ahead	Bin	percent	9,9	10	0.0068189999999999995
US National	3 wk ahead	Bin	percent	10	10,1	0.006758999999999999
US National	3 wk ahead	Bin	percent	10,1	10,2	0.0067009999999999995
US National	3 wk ahead	Bin	percent	10,2	10,3	0.006643
US National	3 wk ahead	Bin	percent	10,3	10,4	0.006584
US National	3 wk ahead	Bin	percent	10,4	10,5	0.006522999999999999
US National	3 wk ahead	Bin	percent	10,5	10,6	0.006457999999999999
US National	3 wk ahead	Bin	percent	10,6	10,7	0.0063869999999999994
US National	3 wk ahead	Bin	percent	10,7	10,8	0.00631
US National	3 wk ahead	Bin	percent	10,8	10,9	0.006225
US National	3 wk ahead	Bin	percent	10,9	11	0.006130999999999999
US National	3 wk ahead	Bin	percent	11	11,1	0.0060279999999999995
US National	3 wk ahead	Bin	percent	11,1	11,2	0.005915
US National	3 wk ahead	Bin	percent	11,2	11,3	0.005791999999999999
US National	3 wk ahead	Bin	percent	11,3	11,4	0.005659
US National	3 wk ahead	Bin	percent	11,4	11,5	0.005516
US National	3 wk ahead	Bin	percent	11,5	11,6	0.005365
US National	3 wk ahead	Bin	percent	11,6	11,7	0.005203999999999999
US National	3 wk ahead	Bin	percent	11,7	11,8	0.005036
US National	3 wk ahead	Bin	percent	11,8	11,9	0.004861
US National	3 wk ahead	Bin	percent	11,9	12	0.00468
US National	3 wk ahead	Bin	percent	12	12,1	0.004494
US National	3 wk ahead	Bin	percent	12,1	12,2	0.004305
US National	3 wk ahead	Bin	percent	12,2	12,3	0.004114
US National	3 wk ahead	Bin	percent	12,3	12,4	0.003922999999999999
US National	3 wk ahead	Bin	percent	12,4	12,5	0.003731
US National	3 wk ahead	Bin	percent	12,5	12,6	0.003541
US National	3 wk ahead	Bin	percent	12,6	12,7	0.0033539999999999998
US National	3 wk ahead	Bin	percent	12,7	12,8	0.0031709999999999998
US National	3 wk ahead	Bin	percent	12,8	12,9	0.002993
US National	3 wk ahead	Bin	percent	12,9	13	0.0028209999999999997
US National	3 wk ahead	Bin	percent	13	100	0.0677
US National	4 wk ahead	Point	percent	NA	NA	7.8308
US National	4 wk ahead	Bin	percent	0	0,1	0.000455
US National	4 wk ahead	Bin	percent	0,1	0,2	0.000509
US National	4 wk ahead	Bin	percent	0,2	0,3	0.000569
US National	4 wk ahead	Bin	percent	0,3	0,4	0.000634
US National	4 wk ahead	Bin	percent	0,4	0,5	0.000704
US National	4 wk ahead	Bin	percent	0,5	0,6	0.0007819999999999999
US National	4 wk ahead	Bin	percent	0,6	0,7	0.0008659999999999999
US National	4 wk ahead	Bin	percent	0,7	0,8	0.000957
US National	4 wk ahead	Bin	percent	0,8	0,9	0.0010559999999999999
US National	4 wk ahead	Bin	percent	0,9	1	0.001163
US National	4 wk ahead	Bin	percent	1	1,1	0.001279
US National	4 wk ahead	Bin	percent	1,1	1,2	0.001403
US National	4 wk ahead	Bin	percent	1,2	1,3	0.001537
US National	4 wk ahead	Bin	percent	1,3	1,4	0.0016799999999999999
US National	4 wk ahead	Bin	percent	1,4	1,5	0.0018319999999999999
US National	4 wk ahead	Bin	percent	1,5	1,6	0.001995
US National	4 wk ahead	Bin	percent	1,6	1,7	0.002167
US National	4 wk ahead	Bin	percent	1,7	1,8	0.002349
US National	4 wk ahead	Bin	percent	1,8	1,9	0.002541
US National	4 wk ahead	Bin	percent	1,9	2	0.0027429999999999998
US National	4 wk ahead	Bin	percent	2	2,1	0.002954
US National	4 wk ahead	Bin	percent	2,1	2,2	0.0031739999999999997
US National	4 wk ahead	Bin	percent	2,2	2,3	0.0034029999999999998
US National	4 wk ahead	Bin	percent	2,3	2,4	0.003639
US National	4 wk ahead	Bin	percent	2,4	2,5	0.0038829999999999997
US National	4 wk ahead	Bin	percent	2,5	2,6	0.004134
US National	4 wk ahead	Bin	percent	2,6	2,7	0.00439
US National	4 wk ahead	Bin	percent	2,7	2,8	0.004651
US National	4 wk ahead	Bin	percent	2,8	2,9	0.004915999999999999
US National	4 wk ahead	Bin	percent	2,9	3	0.005183
US National	4 wk ahead	Bin	percent	3	3,1	0.005451999999999999
US National	4 wk ahead	Bin	percent	3,1	3,2	0.0057209999999999995
US National	4 wk ahead	Bin	percent	3,2	3,3	0.0059889999999999995
US National	4 wk ahead	Bin	percent	3,3	3,4	0.006255
US National	4 wk ahead	Bin	percent	3,4	3,5	0.0065179999999999995
US National	4 wk ahead	Bin	percent	3,5	3,6	0.006777
US National	4 wk ahead	Bin	percent	3,6	3,7	0.00703
US National	4 wk ahead	Bin	percent	3,7	3,8	0.007277
US National	4 wk ahead	Bin	percent	3,8	3,9	0.007515999999999999
US National	4 wk ahead	Bin	percent	3,9	4	0.007748
US National	4 wk ahead	Bin	percent	4	4,1	0.00797
US National	4 wk ahead	Bin	percent	4,1	4,2	0.008182
US National	4 wk ahead	Bin	percent	4,2	4,3	0.008383999999999999
US National	4 wk ahead	Bin	percent	4,3	4,4	0.008576
US National	4 wk ahead	Bin	percent	4,4	4,5	0.008756
US National	4 wk ahead	Bin	percent	4,5	4,6	0.008924
US National	4 wk ahead	Bin	percent	4,6	4,7	0.009080999999999999
US National	4 wk ahead	Bin	percent	4,7	4,8	0.009226
US National	4 wk ahead	Bin	percent	4,8	4,9	0.00936
US National	4 wk ahead	Bin	percent	4,9	5	0.009481
US National	4 wk ahead	Bin	percent	5	5,1	0.009590999999999999
US National	4 wk ahead	Bin	percent	5,1	5,2	0.009689999999999999
US National	4 wk ahead	Bin	percent	5,2	5,3	0.009777
US National	4 wk ahead	Bin	percent	5,3	5,4	0.009852999999999999
US National	4 wk ahead	Bin	percent	5,4	5,5	0.009918
US National	4 wk ahead	Bin	percent	5,5	5,6	0.009973
US National	4 wk ahead	Bin	percent	5,6	5,7	0.010017999999999999
US National	4 wk ahead	Bin	percent	5,7	5,8	0.010053
US National	4 wk ahead	Bin	percent	5,8	5,9	0.010078
US National	4 wk ahead	Bin	percent	5,9	6	0.010093999999999999
US National	4 wk ahead	Bin	percent	6	6,1	0.010102
US National	4 wk ahead	Bin	percent	6,1	6,2	0.010100999999999999
US National	4 wk ahead	Bin	percent	6,2	6,3	0.010092
US National	4 wk ahead	Bin	percent	6,3	6,4	0.010074999999999999
US National	4 wk ahead	Bin	percent	6,4	6,5	0.010051
US National	4 wk ahead	Bin	percent	6,5	6,6	0.01002
US National	4 wk ahead	Bin	percent	6,6	6,7	0.009982999999999999
US National	4 wk ahead	Bin	percent	6,7	6,8	0.009939
US National	4 wk ahead	Bin	percent	6,8	6,9	0.00989
US National	4 wk ahead	Bin	percent	6,9	7	0.009836
US National	4 wk ahead	Bin	percent	7	7,1	0.009777
US National	4 wk ahead	Bin	percent	7,1	7,2	0.009714
US National	4 wk ahead	Bin	percent	7,2	7,3	0.009647
US National	4 wk ahead	Bin	percent	7,3	7,4	0.009576999999999999
US National	4 wk ahead	Bin	percent	7,4	7,5	0.009503
US National	4 wk ahead	Bin	percent	7,5	7,6	0.009427999999999999
US National	4 wk ahead	Bin	percent	7,6	7,7	0.009349999999999999
US National	4 wk ahead	Bin	percent	7,7	7,8	0.009269999999999999
US National	4 wk ahead	Bin	percent	7,8	7,9	0.009189
US National	4 wk ahead	Bin	percent	7,9	8	0.009106999999999999
US National	4 wk ahead	Bin	percent	8	8,1	0.009023999999999999
US National	4 wk ahead	Bin	percent	8,1	8,2	0.00894
US National	4 wk ahead	Bin	percent	8,2	8,3	0.008856
US National	4 wk ahead	Bin	percent	8,3	8,4	0.00877
US National	4 wk ahead	Bin	percent	8,4	8,5	0.008685
US National	4 wk ahead	Bin	percent	8,5	8,6	0.008598
US National	4 wk ahead	Bin	percent	8,6	8,7	0.008511
US National	4 wk ahead	Bin	percent	8,7	8,8	0.008423
US National	4 wk ahead	Bin	percent	8,8	8,9	0.008334
US National	4 wk ahead	Bin	percent	8,9	9	0.008244
US National	4 wk ahead	Bin	percent	9	9,1	0.008152
US National	4 wk ahead	Bin	percent	9,1	9,2	0.00806
US National	4 wk ahead	Bin	percent	9,2	9,3	0.007965999999999999
US National	4 wk ahead	Bin	percent	9,3	9,4	0.007871
US National	4 wk ahead	Bin	percent	9,4	9,5	0.007774
US National	4 wk ahead	Bin	percent	9,5	9,6	0.007677
US National	4 wk ahead	Bin	percent	9,6	9,7	0.007578
US National	4 wk ahead	Bin	percent	9,7	9,8	0.0074789999999999995
US National	4 wk ahead	Bin	percent	9,8	9,9	0.007379999999999999
US National	4 wk ahead	Bin	percent	9,9	10	0.00728
US National	4 wk ahead	Bin	percent	10	10,1	0.007182
US National	4 wk ahead	Bin	percent	10,1	10,2	0.007084
US National	4 wk ahead	Bin	percent	10,2	10,3	0.006987999999999999
US National	4 wk ahead	Bin	percent	10,3	10,4	0.006895
US National	4 wk ahead	Bin	percent	10,4	10,5	0.006803999999999999
US National	4 wk ahead	Bin	percent	10,5	10,6	0.006716
US National	4 wk ahead	Bin	percent	10,6	10,7	0.006632
US National	4 wk ahead	Bin	percent	10,7	10,8	0.006553
US National	4 wk ahead	Bin	percent	10,8	10,9	0.006477999999999999
US National	4 wk ahead	Bin	percent	10,9	11	0.0064069999999999995
US National	4 wk ahead	Bin	percent	11	11,1	0.0063419999999999995
US National	4 wk ahead	Bin	percent	11,1	11,2	0.006281
US National	4 wk ahead	Bin	percent	11,2	11,3	0.006225
US National	4 wk ahead	Bin	percent	11,3	11,4	0.006174
US National	4 wk ahead	Bin	percent	11,4	11,5	0.0061259999999999995
US National	4 wk ahead	Bin	percent	11,5	11,6	0.006081
US National	4 wk ahead	Bin	percent	11,6	11,7	0.006039999999999999
US National	4 wk ahead	Bin	percent	11,7	11,8	0.005999
US National	4 wk ahead	Bin	percent	11,8	11,9	0.00596
US National	4 wk ahead	Bin	percent	11,9	12	0.005921
US National	4 wk ahead	Bin	percent	12	12,1	0.00588
US National	4 wk ahead	Bin	percent	12,1	12,2	0.005836999999999999
US National	4 wk ahead	Bin	percent	12,2	12,3	0.005791
US National	4 wk ahead	Bin	percent	12,3	12,4	0.005741
US National	4 wk ahead	Bin	percent	12,4	12,5	0.005685
US National	4 wk ahead	Bin	percent	12,5	12,6	0.005624
US National	4 wk ahead	Bin	percent	12,6	12,7	0.005555
US National	4 wk ahead	Bin	percent	12,7	12,8	0.005477999999999999
US National	4 wk ahead	Bin	percent	12,8	12,9	0.0053939999999999995
US National	4 wk ahead	Bin	percent	12,9	13	0.005301
US National	4 wk ahead	Bin	percent	13	100	0.135758
