# Supplementary material for: Use of daily Internet search query data improves real-time projections of influenza epidemics
Source: J R Soc Interface. 2018 Oct 10;15(147):20180220. doi: 10.1098/rsif.2018.0220 (PMC6228485; doi:10.1098/rsif.2018.0220)
Supplement: Computer code and results [file rsif20180220supp3.gz › Code-and-results/mss-15-wikiWEEK/2012-EW41.csv]

Location	Target	Type	Unit	Bin_start_incl	Bin_end_notincl	Value
US National	1 wk ahead	Point	percent	NA	NA	1.2
US National	1 wk ahead	Bin	percent	0	0,1	0.
US National	1 wk ahead	Bin	percent	0,1	0,2	0.
US National	1 wk ahead	Bin	percent	0,2	0,3	2.e-6
US National	1 wk ahead	Bin	percent	0,3	0,4	0.000196
US National	1 wk ahead	Bin	percent	0,4	0,5	0.0036149999999999997
US National	1 wk ahead	Bin	percent	0,5	0,6	0.012369999999999999
US National	1 wk ahead	Bin	percent	0,6	0,7	0.019707
US National	1 wk ahead	Bin	percent	0,7	0,8	0.030307999999999998
US National	1 wk ahead	Bin	percent	0,8	0,9	0.037045
US National	1 wk ahead	Bin	percent	0,9	1	0.04868
US National	1 wk ahead	Bin	percent	1	1,1	0.083052
US National	1 wk ahead	Bin	percent	1,1	1,2	0.137035
US National	1 wk ahead	Bin	percent	1,2	1,3	0.190495
US National	1 wk ahead	Bin	percent	1,3	1,4	0.17837999999999998
US National	1 wk ahead	Bin	percent	1,4	1,5	0.10396
US National	1 wk ahead	Bin	percent	1,5	1,6	0.048389999999999996
US National	1 wk ahead	Bin	percent	1,6	1,7	0.036695
US National	1 wk ahead	Bin	percent	1,7	1,8	0.021019
US National	1 wk ahead	Bin	percent	1,8	1,9	0.019964
US National	1 wk ahead	Bin	percent	1,9	2	0.015181
US National	1 wk ahead	Bin	percent	2	2,1	0.0038919999999999996
US National	1 wk ahead	Bin	percent	2,1	2,2	0.00020999999999999998
US National	1 wk ahead	Bin	percent	2,2	2,3	2.e-6
US National	1 wk ahead	Bin	percent	2,3	2,4	0.
US National	1 wk ahead	Bin	percent	2,4	2,5	2.e-6
US National	1 wk ahead	Bin	percent	2,5	2,6	0.00019099999999999998
US National	1 wk ahead	Bin	percent	2,6	2,7	0.002529
US National	1 wk ahead	Bin	percent	2,7	2,8	0.005228
US National	1 wk ahead	Bin	percent	2,8	2,9	0.001763
US National	1 wk ahead	Bin	percent	2,9	3	0.00009099999999999999
US National	1 wk ahead	Bin	percent	3	3,1	1.e-6
US National	1 wk ahead	Bin	percent	3,1	3,2	0.
US National	1 wk ahead	Bin	percent	3,2	3,3	0.
US National	1 wk ahead	Bin	percent	3,3	3,4	0.
US National	1 wk ahead	Bin	percent	3,4	3,5	0.
US National	1 wk ahead	Bin	percent	3,5	3,6	0.
US National	1 wk ahead	Bin	percent	3,6	3,7	0.
US National	1 wk ahead	Bin	percent	3,7	3,8	0.
US National	1 wk ahead	Bin	percent	3,8	3,9	0.
US National	1 wk ahead	Bin	percent	3,9	4	0.
US National	1 wk ahead	Bin	percent	4	4,1	0.
US National	1 wk ahead	Bin	percent	4,1	4,2	0.
US National	1 wk ahead	Bin	percent	4,2	4,3	0.
US National	1 wk ahead	Bin	percent	4,3	4,4	0.
US National	1 wk ahead	Bin	percent	4,4	4,5	0.
US National	1 wk ahead	Bin	percent	4,5	4,6	0.
US National	1 wk ahead	Bin	percent	4,6	4,7	0.
US National	1 wk ahead	Bin	percent	4,7	4,8	0.
US National	1 wk ahead	Bin	percent	4,8	4,9	0.
US National	1 wk ahead	Bin	percent	4,9	5	0.
US National	1 wk ahead	Bin	percent	5	5,1	0.
US National	1 wk ahead	Bin	percent	5,1	5,2	0.
US National	1 wk ahead	Bin	percent	5,2	5,3	0.
US National	1 wk ahead	Bin	percent	5,3	5,4	0.
US National	1 wk ahead	Bin	percent	5,4	5,5	0.
US National	1 wk ahead	Bin	percent	5,5	5,6	0.
US National	1 wk ahead	Bin	percent	5,6	5,7	0.
US National	1 wk ahead	Bin	percent	5,7	5,8	0.
US National	1 wk ahead	Bin	percent	5,8	5,9	0.
US National	1 wk ahead	Bin	percent	5,9	6	0.
US National	1 wk ahead	Bin	percent	6	6,1	0.
US National	1 wk ahead	Bin	percent	6,1	6,2	0.
US National	1 wk ahead	Bin	percent	6,2	6,3	0.
US National	1 wk ahead	Bin	percent	6,3	6,4	0.
US National	1 wk ahead	Bin	percent	6,4	6,5	0.
US National	1 wk ahead	Bin	percent	6,5	6,6	0.
US National	1 wk ahead	Bin	percent	6,6	6,7	0.
US National	1 wk ahead	Bin	percent	6,7	6,8	0.
US National	1 wk ahead	Bin	percent	6,8	6,9	0.
US National	1 wk ahead	Bin	percent	6,9	7	0.
US National	1 wk ahead	Bin	percent	7	7,1	0.
US National	1 wk ahead	Bin	percent	7,1	7,2	0.
US National	1 wk ahead	Bin	percent	7,2	7,3	0.
US National	1 wk ahead	Bin	percent	7,3	7,4	0.
US National	1 wk ahead	Bin	percent	7,4	7,5	0.
US National	1 wk ahead	Bin	percent	7,5	7,6	0.
US National	1 wk ahead	Bin	percent	7,6	7,7	0.
US National	1 wk ahead	Bin	percent	7,7	7,8	0.
US National	1 wk ahead	Bin	percent	7,8	7,9	0.
US National	1 wk ahead	Bin	percent	7,9	8	0.
US National	1 wk ahead	Bin	percent	8	8,1	0.
US National	1 wk ahead	Bin	percent	8,1	8,2	0.
US National	1 wk ahead	Bin	percent	8,2	8,3	0.
US National	1 wk ahead	Bin	percent	8,3	8,4	0.
US National	1 wk ahead	Bin	percent	8,4	8,5	0.
US National	1 wk ahead	Bin	percent	8,5	8,6	0.
US National	1 wk ahead	Bin	percent	8,6	8,7	0.
US National	1 wk ahead	Bin	percent	8,7	8,8	0.
US National	1 wk ahead	Bin	percent	8,8	8,9	0.
US National	1 wk ahead	Bin	percent	8,9	9	0.
US National	1 wk ahead	Bin	percent	9	9,1	0.
US National	1 wk ahead	Bin	percent	9,1	9,2	0.
US National	1 wk ahead	Bin	percent	9,2	9,3	0.
US National	1 wk ahead	Bin	percent	9,3	9,4	0.
US National	1 wk ahead	Bin	percent	9,4	9,5	0.
US National	1 wk ahead	Bin	percent	9,5	9,6	0.
US National	1 wk ahead	Bin	percent	9,6	9,7	0.
US National	1 wk ahead	Bin	percent	9,7	9,8	0.
US National	1 wk ahead	Bin	percent	9,8	9,9	0.
US National	1 wk ahead	Bin	percent	9,9	10	0.
US National	1 wk ahead	Bin	percent	10	10,1	0.
US National	1 wk ahead	Bin	percent	10,1	10,2	0.
US National	1 wk ahead	Bin	percent	10,2	10,3	0.
US National	1 wk ahead	Bin	percent	10,3	10,4	0.
US National	1 wk ahead	Bin	percent	10,4	10,5	0.
US National	1 wk ahead	Bin	percent	10,5	10,6	0.
US National	1 wk ahead	Bin	percent	10,6	10,7	0.
US National	1 wk ahead	Bin	percent	10,7	10,8	0.
US National	1 wk ahead	Bin	percent	10,8	10,9	0.
US National	1 wk ahead	Bin	percent	10,9	11	0.
US National	1 wk ahead	Bin	percent	11	11,1	0.
US National	1 wk ahead	Bin	percent	11,1	11,2	0.
US National	1 wk ahead	Bin	percent	11,2	11,3	0.
US National	1 wk ahead	Bin	percent	11,3	11,4	0.
US National	1 wk ahead	Bin	percent	11,4	11,5	0.
US National	1 wk ahead	Bin	percent	11,5	11,6	0.
US National	1 wk ahead	Bin	percent	11,6	11,7	0.
US National	1 wk ahead	Bin	percent	11,7	11,8	0.
US National	1 wk ahead	Bin	percent	11,8	11,9	0.
US National	1 wk ahead	Bin	percent	11,9	12	0.
US National	1 wk ahead	Bin	percent	12	12,1	0.
US National	1 wk ahead	Bin	percent	12,1	12,2	0.
US National	1 wk ahead	Bin	percent	12,2	12,3	0.
US National	1 wk ahead	Bin	percent	12,3	12,4	0.
US National	1 wk ahead	Bin	percent	12,4	12,5	0.
US National	1 wk ahead	Bin	percent	12,5	12,6	0.
US National	1 wk ahead	Bin	percent	12,6	12,7	0.
US National	1 wk ahead	Bin	percent	12,7	12,8	0.
US National	1 wk ahead	Bin	percent	12,8	12,9	0.
US National	1 wk ahead	Bin	percent	12,9	13	0.
US National	1 wk ahead	Bin	percent	13	100	0.
US National	2 wk ahead	Point	percent	NA	NA	1.366
US National	2 wk ahead	Bin	percent	0	0,1	0.
US National	2 wk ahead	Bin	percent	0,1	0,2	0.
US National	2 wk ahead	Bin	percent	0,2	0,3	0.
US National	2 wk ahead	Bin	percent	0,3	0,4	1.e-6
US National	2 wk ahead	Bin	percent	0,4	0,5	0.000018999999999999998
US National	2 wk ahead	Bin	percent	0,5	0,6	0.000268
US National	2 wk ahead	Bin	percent	0,6	0,7	0.00208
US National	2 wk ahead	Bin	percent	0,7	0,8	0.009463
US National	2 wk ahead	Bin	percent	0,8	0,9	0.027179
US National	2 wk ahead	Bin	percent	0,9	1	0.054112
US National	2 wk ahead	Bin	percent	1	1,1	0.083532
US National	2 wk ahead	Bin	percent	1,1	1,2	0.110376
US National	2 wk ahead	Bin	percent	1,2	1,3	0.12834099999999998
US National	2 wk ahead	Bin	percent	1,3	1,4	0.125185
US National	2 wk ahead	Bin	percent	1,4	1,5	0.101048
US National	2 wk ahead	Bin	percent	1,5	1,6	0.077886
US National	2 wk ahead	Bin	percent	1,6	1,7	0.06998399999999999
US National	2 wk ahead	Bin	percent	1,7	1,8	0.070255
US National	2 wk ahead	Bin	percent	1,8	1,9	0.061496999999999996
US National	2 wk ahead	Bin	percent	1,9	2	0.039171
US National	2 wk ahead	Bin	percent	2	2,1	0.017758
US National	2 wk ahead	Bin	percent	2,1	2,2	0.007169
US National	2 wk ahead	Bin	percent	2,2	2,3	0.003244
US National	2 wk ahead	Bin	percent	2,3	2,4	0.0011669999999999999
US National	2 wk ahead	Bin	percent	2,4	2,5	0.000248
US National	2 wk ahead	Bin	percent	2,5	2,6	0.00014099999999999998
US National	2 wk ahead	Bin	percent	2,6	2,7	0.0007059999999999999
US National	2 wk ahead	Bin	percent	2,7	2,8	0.002141
US National	2 wk ahead	Bin	percent	2,8	2,9	0.003281
US National	2 wk ahead	Bin	percent	2,9	3	0.0025399999999999997
US National	2 wk ahead	Bin	percent	3	3,1	0.000992
US National	2 wk ahead	Bin	percent	3,1	3,2	0.000195
US National	2 wk ahead	Bin	percent	3,2	3,3	0.000018999999999999998
US National	2 wk ahead	Bin	percent	3,3	3,4	1.e-6
US National	2 wk ahead	Bin	percent	3,4	3,5	0.
US National	2 wk ahead	Bin	percent	3,5	3,6	0.
US National	2 wk ahead	Bin	percent	3,6	3,7	0.
US National	2 wk ahead	Bin	percent	3,7	3,8	0.
US National	2 wk ahead	Bin	percent	3,8	3,9	0.
US National	2 wk ahead	Bin	percent	3,9	4	0.
US National	2 wk ahead	Bin	percent	4	4,1	0.
US National	2 wk ahead	Bin	percent	4,1	4,2	0.
US National	2 wk ahead	Bin	percent	4,2	4,3	0.
US National	2 wk ahead	Bin	percent	4,3	4,4	0.
US National	2 wk ahead	Bin	percent	4,4	4,5	0.
US National	2 wk ahead	Bin	percent	4,5	4,6	0.
US National	2 wk ahead	Bin	percent	4,6	4,7	0.
US National	2 wk ahead	Bin	percent	4,7	4,8	0.
US National	2 wk ahead	Bin	percent	4,8	4,9	0.
US National	2 wk ahead	Bin	percent	4,9	5	0.
US National	2 wk ahead	Bin	percent	5	5,1	0.
US National	2 wk ahead	Bin	percent	5,1	5,2	0.
US National	2 wk ahead	Bin	percent	5,2	5,3	0.
US National	2 wk ahead	Bin	percent	5,3	5,4	0.
US National	2 wk ahead	Bin	percent	5,4	5,5	0.
US National	2 wk ahead	Bin	percent	5,5	5,6	0.
US National	2 wk ahead	Bin	percent	5,6	5,7	0.
US National	2 wk ahead	Bin	percent	5,7	5,8	0.
US National	2 wk ahead	Bin	percent	5,8	5,9	0.
US National	2 wk ahead	Bin	percent	5,9	6	0.
US National	2 wk ahead	Bin	percent	6	6,1	0.
US National	2 wk ahead	Bin	percent	6,1	6,2	0.
US National	2 wk ahead	Bin	percent	6,2	6,3	0.
US National	2 wk ahead	Bin	percent	6,3	6,4	0.
US National	2 wk ahead	Bin	percent	6,4	6,5	0.
US National	2 wk ahead	Bin	percent	6,5	6,6	0.
US National	2 wk ahead	Bin	percent	6,6	6,7	0.
US National	2 wk ahead	Bin	percent	6,7	6,8	0.
US National	2 wk ahead	Bin	percent	6,8	6,9	0.
US National	2 wk ahead	Bin	percent	6,9	7	0.
US National	2 wk ahead	Bin	percent	7	7,1	0.
US National	2 wk ahead	Bin	percent	7,1	7,2	0.
US National	2 wk ahead	Bin	percent	7,2	7,3	0.
US National	2 wk ahead	Bin	percent	7,3	7,4	0.
US National	2 wk ahead	Bin	percent	7,4	7,5	0.
US National	2 wk ahead	Bin	percent	7,5	7,6	0.
US National	2 wk ahead	Bin	percent	7,6	7,7	0.
US National	2 wk ahead	Bin	percent	7,7	7,8	0.
US National	2 wk ahead	Bin	percent	7,8	7,9	0.
US National	2 wk ahead	Bin	percent	7,9	8	0.
US National	2 wk ahead	Bin	percent	8	8,1	0.
US National	2 wk ahead	Bin	percent	8,1	8,2	0.
US National	2 wk ahead	Bin	percent	8,2	8,3	0.
US National	2 wk ahead	Bin	percent	8,3	8,4	0.
US National	2 wk ahead	Bin	percent	8,4	8,5	0.
US National	2 wk ahead	Bin	percent	8,5	8,6	0.
US National	2 wk ahead	Bin	percent	8,6	8,7	0.
US National	2 wk ahead	Bin	percent	8,7	8,8	0.
US National	2 wk ahead	Bin	percent	8,8	8,9	0.
US National	2 wk ahead	Bin	percent	8,9	9	0.
US National	2 wk ahead	Bin	percent	9	9,1	0.
US National	2 wk ahead	Bin	percent	9,1	9,2	0.
US National	2 wk ahead	Bin	percent	9,2	9,3	0.
US National	2 wk ahead	Bin	percent	9,3	9,4	0.
US National	2 wk ahead	Bin	percent	9,4	9,5	0.
US National	2 wk ahead	Bin	percent	9,5	9,6	0.
US National	2 wk ahead	Bin	percent	9,6	9,7	0.
US National	2 wk ahead	Bin	percent	9,7	9,8	0.
US National	2 wk ahead	Bin	percent	9,8	9,9	0.
US National	2 wk ahead	Bin	percent	9,9	10	0.
US National	2 wk ahead	Bin	percent	10	10,1	0.
US National	2 wk ahead	Bin	percent	10,1	10,2	0.
US National	2 wk ahead	Bin	percent	10,2	10,3	0.
US National	2 wk ahead	Bin	percent	10,3	10,4	0.
US National	2 wk ahead	Bin	percent	10,4	10,5	0.
US National	2 wk ahead	Bin	percent	10,5	10,6	0.
US National	2 wk ahead	Bin	percent	10,6	10,7	0.
US National	2 wk ahead	Bin	percent	10,7	10,8	0.
US National	2 wk ahead	Bin	percent	10,8	10,9	0.
US National	2 wk ahead	Bin	percent	10,9	11	0.
US National	2 wk ahead	Bin	percent	11	11,1	0.
US National	2 wk ahead	Bin	percent	11,1	11,2	0.
US National	2 wk ahead	Bin	percent	11,2	11,3	0.
US National	2 wk ahead	Bin	percent	11,3	11,4	0.
US National	2 wk ahead	Bin	percent	11,4	11,5	0.
US National	2 wk ahead	Bin	percent	11,5	11,6	0.
US National	2 wk ahead	Bin	percent	11,6	11,7	0.
US National	2 wk ahead	Bin	percent	11,7	11,8	0.
US National	2 wk ahead	Bin	percent	11,8	11,9	0.
US National	2 wk ahead	Bin	percent	11,9	12	0.
US National	2 wk ahead	Bin	percent	12	12,1	0.
US National	2 wk ahead	Bin	percent	12,1	12,2	0.
US National	2 wk ahead	Bin	percent	12,2	12,3	0.
US National	2 wk ahead	Bin	percent	12,3	12,4	0.
US National	2 wk ahead	Bin	percent	12,4	12,5	0.
US National	2 wk ahead	Bin	percent	12,5	12,6	0.
US National	2 wk ahead	Bin	percent	12,6	12,7	0.
US National	2 wk ahead	Bin	percent	12,7	12,8	0.
US National	2 wk ahead	Bin	percent	12,8	12,9	0.
US National	2 wk ahead	Bin	percent	12,9	13	0.
US National	2 wk ahead	Bin	percent	13	100	0.
US National	3 wk ahead	Point	percent	NA	NA	1.4938000000000002
US National	3 wk ahead	Bin	percent	0	0,1	0.000323
US National	3 wk ahead	Bin	percent	0,1	0,2	0.0009429999999999999
US National	3 wk ahead	Bin	percent	0,2	0,3	0.002362
US National	3 wk ahead	Bin	percent	0,3	0,4	0.00513
US National	3 wk ahead	Bin	percent	0,4	0,5	0.009762
US National	3 wk ahead	Bin	percent	0,5	0,6	0.016444
US National	3 wk ahead	Bin	percent	0,6	0,7	0.024784999999999998
US National	3 wk ahead	Bin	percent	0,7	0,8	0.033853999999999995
US National	3 wk ahead	Bin	percent	0,8	0,9	0.042610999999999996
US National	3 wk ahead	Bin	percent	0,9	1	0.050443999999999996
US National	3 wk ahead	Bin	percent	1	1,1	0.057246
US National	3 wk ahead	Bin	percent	1,1	1,2	0.062841
US National	3 wk ahead	Bin	percent	1,2	1,3	0.066429
US National	3 wk ahead	Bin	percent	1,3	1,4	0.066893
US National	3 wk ahead	Bin	percent	1,4	1,5	0.063784
US National	3 wk ahead	Bin	percent	1,5	1,6	0.057905
US National	3 wk ahead	Bin	percent	1,6	1,7	0.050903
US National	3 wk ahead	Bin	percent	1,7	1,8	0.044349
US National	3 wk ahead	Bin	percent	1,8	1,9	0.039089
US National	3 wk ahead	Bin	percent	1,9	2	0.035209
US National	3 wk ahead	Bin	percent	2	2,1	0.032392
US National	3 wk ahead	Bin	percent	2,1	2,2	0.030303999999999998
US National	3 wk ahead	Bin	percent	2,2	2,3	0.02873
US National	3 wk ahead	Bin	percent	2,3	2,4	0.027472999999999997
US National	3 wk ahead	Bin	percent	2,4	2,5	0.026154999999999998
US National	3 wk ahead	Bin	percent	2,5	2,6	0.024189
US National	3 wk ahead	Bin	percent	2,6	2,7	0.0211
US National	3 wk ahead	Bin	percent	2,7	2,8	0.016996999999999998
US National	3 wk ahead	Bin	percent	2,8	2,9	0.01266
US National	3 wk ahead	Bin	percent	2,9	3	0.009004
US National	3 wk ahead	Bin	percent	3	3,1	0.006435
US National	3 wk ahead	Bin	percent	3,1	3,2	0.004739
US National	3 wk ahead	Bin	percent	3,2	3,3	0.003472
US National	3 wk ahead	Bin	percent	3,3	3,4	0.002371
US National	3 wk ahead	Bin	percent	3,4	3,5	0.001434
US National	3 wk ahead	Bin	percent	3,5	3,6	0.0007459999999999999
US National	3 wk ahead	Bin	percent	3,6	3,7	0.000338
US National	3 wk ahead	Bin	percent	3,7	3,8	0.000165
US National	3 wk ahead	Bin	percent	3,8	3,9	0.00017199999999999998
US National	3 wk ahead	Bin	percent	3,9	4	0.00034199999999999996
US National	3 wk ahead	Bin	percent	4	4,1	0.0006749999999999999
US National	3 wk ahead	Bin	percent	4,1	4,2	0.001124
US National	3 wk ahead	Bin	percent	4,2	4,3	0.0015459999999999998
US National	3 wk ahead	Bin	percent	4,3	4,4	0.0017519999999999999
US National	3 wk ahead	Bin	percent	4,4	4,5	0.0016359999999999999
US National	3 wk ahead	Bin	percent	4,5	4,6	0.001259
US National	3 wk ahead	Bin	percent	4,6	4,7	0.000799
US National	3 wk ahead	Bin	percent	4,7	4,8	0.000419
US National	3 wk ahead	Bin	percent	4,8	4,9	0.00018899999999999999
US National	3 wk ahead	Bin	percent	4,9	5	0.000099
US National	3 wk ahead	Bin	percent	5	5,1	0.000129
US National	3 wk ahead	Bin	percent	5,1	5,2	0.000287
US National	3 wk ahead	Bin	percent	5,2	5,3	0.000596
US National	3 wk ahead	Bin	percent	5,3	5,4	0.001031
US National	3 wk ahead	Bin	percent	5,4	5,5	0.0014739999999999998
US National	3 wk ahead	Bin	percent	5,5	5,6	0.001735
US National	3 wk ahead	Bin	percent	5,6	5,7	0.001684
US National	3 wk ahead	Bin	percent	5,7	5,8	0.001346
US National	3 wk ahead	Bin	percent	5,8	5,9	0.000887
US National	3 wk ahead	Bin	percent	5,9	6	0.00048199999999999995
US National	3 wk ahead	Bin	percent	6	6,1	0.000216
US National	3 wk ahead	Bin	percent	6,1	6,2	0.000079
US National	3 wk ahead	Bin	percent	6,2	6,3	0.000024
US National	3 wk ahead	Bin	percent	6,3	6,4	6.e-6
US National	3 wk ahead	Bin	percent	6,4	6,5	1.e-6
US National	3 wk ahead	Bin	percent	6,5	6,6	0.
US National	3 wk ahead	Bin	percent	6,6	6,7	0.
US National	3 wk ahead	Bin	percent	6,7	6,8	0.
US National	3 wk ahead	Bin	percent	6,8	6,9	0.
US National	3 wk ahead	Bin	percent	6,9	7	0.
US National	3 wk ahead	Bin	percent	7	7,1	0.
US National	3 wk ahead	Bin	percent	7,1	7,2	0.
US National	3 wk ahead	Bin	percent	7,2	7,3	0.
US National	3 wk ahead	Bin	percent	7,3	7,4	0.
US National	3 wk ahead	Bin	percent	7,4	7,5	0.
US National	3 wk ahead	Bin	percent	7,5	7,6	0.
US National	3 wk ahead	Bin	percent	7,6	7,7	0.
US National	3 wk ahead	Bin	percent	7,7	7,8	0.
US National	3 wk ahead	Bin	percent	7,8	7,9	0.
US National	3 wk ahead	Bin	percent	7,9	8	0.
US National	3 wk ahead	Bin	percent	8	8,1	0.
US National	3 wk ahead	Bin	percent	8,1	8,2	0.
US National	3 wk ahead	Bin	percent	8,2	8,3	0.
US National	3 wk ahead	Bin	percent	8,3	8,4	0.
US National	3 wk ahead	Bin	percent	8,4	8,5	0.
US National	3 wk ahead	Bin	percent	8,5	8,6	0.
US National	3 wk ahead	Bin	percent	8,6	8,7	0.
US National	3 wk ahead	Bin	percent	8,7	8,8	0.
US National	3 wk ahead	Bin	percent	8,8	8,9	0.
US National	3 wk ahead	Bin	percent	8,9	9	0.
US National	3 wk ahead	Bin	percent	9	9,1	0.
US National	3 wk ahead	Bin	percent	9,1	9,2	0.
US National	3 wk ahead	Bin	percent	9,2	9,3	0.
US National	3 wk ahead	Bin	percent	9,3	9,4	0.
US National	3 wk ahead	Bin	percent	9,4	9,5	0.
US National	3 wk ahead	Bin	percent	9,5	9,6	0.
US National	3 wk ahead	Bin	percent	9,6	9,7	0.
US National	3 wk ahead	Bin	percent	9,7	9,8	0.
US National	3 wk ahead	Bin	percent	9,8	9,9	0.
US National	3 wk ahead	Bin	percent	9,9	10	0.
US National	3 wk ahead	Bin	percent	10	10,1	0.
US National	3 wk ahead	Bin	percent	10,1	10,2	0.
US National	3 wk ahead	Bin	percent	10,2	10,3	0.
US National	3 wk ahead	Bin	percent	10,3	10,4	0.
US National	3 wk ahead	Bin	percent	10,4	10,5	0.
US National	3 wk ahead	Bin	percent	10,5	10,6	0.
US National	3 wk ahead	Bin	percent	10,6	10,7	0.
US National	3 wk ahead	Bin	percent	10,7	10,8	0.
US National	3 wk ahead	Bin	percent	10,8	10,9	0.
US National	3 wk ahead	Bin	percent	10,9	11	0.
US National	3 wk ahead	Bin	percent	11	11,1	0.
US National	3 wk ahead	Bin	percent	11,1	11,2	0.
US National	3 wk ahead	Bin	percent	11,2	11,3	0.
US National	3 wk ahead	Bin	percent	11,3	11,4	0.
US National	3 wk ahead	Bin	percent	11,4	11,5	0.
US National	3 wk ahead	Bin	percent	11,5	11,6	0.
US National	3 wk ahead	Bin	percent	11,6	11,7	0.
US National	3 wk ahead	Bin	percent	11,7	11,8	0.
US National	3 wk ahead	Bin	percent	11,8	11,9	0.
US National	3 wk ahead	Bin	percent	11,9	12	0.
US National	3 wk ahead	Bin	percent	12	12,1	0.
US National	3 wk ahead	Bin	percent	12,1	12,2	0.
US National	3 wk ahead	Bin	percent	12,2	12,3	0.
US National	3 wk ahead	Bin	percent	12,3	12,4	0.
US National	3 wk ahead	Bin	percent	12,4	12,5	0.
US National	3 wk ahead	Bin	percent	12,5	12,6	0.
US National	3 wk ahead	Bin	percent	12,6	12,7	0.
US National	3 wk ahead	Bin	percent	12,7	12,8	0.
US National	3 wk ahead	Bin	percent	12,8	12,9	0.
US National	3 wk ahead	Bin	percent	12,9	13	0.
US National	3 wk ahead	Bin	percent	13	100	0.
US National	4 wk ahead	Point	percent	NA	NA	1.7016000000000002
US National	4 wk ahead	Bin	percent	0	0,1	0.004809
US National	4 wk ahead	Bin	percent	0,1	0,2	0.00707
US National	4 wk ahead	Bin	percent	0,2	0,3	0.009955
US National	4 wk ahead	Bin	percent	0,3	0,4	0.013444999999999999
US National	4 wk ahead	Bin	percent	0,4	0,5	0.017454
US National	4 wk ahead	Bin	percent	0,5	0,6	0.021825999999999998
US National	4 wk ahead	Bin	percent	0,6	0,7	0.026354
US National	4 wk ahead	Bin	percent	0,7	0,8	0.030802
US National	4 wk ahead	Bin	percent	0,8	0,9	0.034929
US National	4 wk ahead	Bin	percent	0,9	1	0.038506
US National	4 wk ahead	Bin	percent	1	1,1	0.04133
US National	4 wk ahead	Bin	percent	1,1	1,2	0.043236
US National	4 wk ahead	Bin	percent	1,2	1,3	0.044114
US National	4 wk ahead	Bin	percent	1,3	1,4	0.043934
US National	4 wk ahead	Bin	percent	1,4	1,5	0.042759
US National	4 wk ahead	Bin	percent	1,5	1,6	0.040746
US National	4 wk ahead	Bin	percent	1,6	1,7	0.038128999999999996
US National	4 wk ahead	Bin	percent	1,7	1,8	0.035172999999999996
US National	4 wk ahead	Bin	percent	1,8	1,9	0.032133999999999996
US National	4 wk ahead	Bin	percent	1,9	2	0.029217999999999997
US National	4 wk ahead	Bin	percent	2	2,1	0.026567999999999998
US National	4 wk ahead	Bin	percent	2,1	2,2	0.024258
US National	4 wk ahead	Bin	percent	2,2	2,3	0.0223
US National	4 wk ahead	Bin	percent	2,3	2,4	0.020668
US National	4 wk ahead	Bin	percent	2,4	2,5	0.019309
US National	4 wk ahead	Bin	percent	2,5	2,6	0.018164
US National	4 wk ahead	Bin	percent	2,6	2,7	0.01718
US National	4 wk ahead	Bin	percent	2,7	2,8	0.016319999999999998
US National	4 wk ahead	Bin	percent	2,8	2,9	0.015564999999999999
US National	4 wk ahead	Bin	percent	2,9	3	0.014907
US National	4 wk ahead	Bin	percent	3	3,1	0.014346999999999999
US National	4 wk ahead	Bin	percent	3,1	3,2	0.013887
US National	4 wk ahead	Bin	percent	3,2	3,3	0.013526999999999999
US National	4 wk ahead	Bin	percent	3,3	3,4	0.013257999999999999
US National	4 wk ahead	Bin	percent	3,4	3,5	0.013058
US National	4 wk ahead	Bin	percent	3,5	3,6	0.012879999999999999
US National	4 wk ahead	Bin	percent	3,6	3,7	0.012657
US National	4 wk ahead	Bin	percent	3,7	3,8	0.012301999999999999
US National	4 wk ahead	Bin	percent	3,8	3,9	0.011732999999999999
US National	4 wk ahead	Bin	percent	3,9	4	0.010896999999999999
US National	4 wk ahead	Bin	percent	4	4,1	0.0098
US National	4 wk ahead	Bin	percent	4,1	4,2	0.00851
US National	4 wk ahead	Bin	percent	4,2	4,3	0.007146
US National	4 wk ahead	Bin	percent	4,3	4,4	0.005848
US National	4 wk ahead	Bin	percent	4,4	4,5	0.004736
US National	4 wk ahead	Bin	percent	4,5	4,6	0.0038789999999999996
US National	4 wk ahead	Bin	percent	4,6	4,7	0.0032819999999999998
US National	4 wk ahead	Bin	percent	4,7	4,8	0.002892
US National	4 wk ahead	Bin	percent	4,8	4,9	0.002626
US National	4 wk ahead	Bin	percent	4,9	5	0.0024
US National	4 wk ahead	Bin	percent	5	5,1	0.002153
US National	4 wk ahead	Bin	percent	5,1	5,2	0.0018599999999999999
US National	4 wk ahead	Bin	percent	5,2	5,3	0.001527
US National	4 wk ahead	Bin	percent	5,3	5,4	0.001183
US National	4 wk ahead	Bin	percent	5,4	5,5	0.0008619999999999999
US National	4 wk ahead	Bin	percent	5,5	5,6	0.000589
US National	4 wk ahead	Bin	percent	5,6	5,7	0.000379
US National	4 wk ahead	Bin	percent	5,7	5,8	0.00023099999999999998
US National	4 wk ahead	Bin	percent	5,8	5,9	0.00014
US National	4 wk ahead	Bin	percent	5,9	6	0.00009499999999999999
US National	4 wk ahead	Bin	percent	6	6,1	0.000089
US National	4 wk ahead	Bin	percent	6,1	6,2	0.000117
US National	4 wk ahead	Bin	percent	6,2	6,3	0.000179
US National	4 wk ahead	Bin	percent	6,3	6,4	0.00027499999999999996
US National	4 wk ahead	Bin	percent	6,4	6,5	0.000403
US National	4 wk ahead	Bin	percent	6,5	6,6	0.000556
US National	4 wk ahead	Bin	percent	6,6	6,7	0.000719
US National	4 wk ahead	Bin	percent	6,7	6,8	0.000868
US National	4 wk ahead	Bin	percent	6,8	6,9	0.0009809999999999999
US National	4 wk ahead	Bin	percent	6,9	7	0.001037
US National	4 wk ahead	Bin	percent	7	7,1	0.0010249999999999999
US National	4 wk ahead	Bin	percent	7,1	7,2	0.0009469999999999999
US National	4 wk ahead	Bin	percent	7,2	7,3	0.000819
US National	4 wk ahead	Bin	percent	7,3	7,4	0.0006619999999999999
US National	4 wk ahead	Bin	percent	7,4	7,5	0.0005
US National	4 wk ahead	Bin	percent	7,5	7,6	0.00035299999999999996
US National	4 wk ahead	Bin	percent	7,6	7,7	0.000234
US National	4 wk ahead	Bin	percent	7,7	7,8	0.000144
US National	4 wk ahead	Bin	percent	7,8	7,9	0.000083
US National	4 wk ahead	Bin	percent	7,9	8	0.000044999999999999996
US National	4 wk ahead	Bin	percent	8	8,1	0.000023
US National	4 wk ahead	Bin	percent	8,1	8,2	0.000011
US National	4 wk ahead	Bin	percent	8,2	8,3	4.9999999999999996e-6
US National	4 wk ahead	Bin	percent	8,3	8,4	3.e-6
US National	4 wk ahead	Bin	percent	8,4	8,5	4.e-6
US National	4 wk ahead	Bin	percent	8,5	8,6	7.e-6
US National	4 wk ahead	Bin	percent	8,6	8,7	0.000014999999999999999
US National	4 wk ahead	Bin	percent	8,7	8,8	0.000031
US National	4 wk ahead	Bin	percent	8,8	8,9	0.000059
US National	4 wk ahead	Bin	percent	8,9	9	0.000106
US National	4 wk ahead	Bin	percent	9	9,1	0.000179
US National	4 wk ahead	Bin	percent	9,1	9,2	0.000281
US National	4 wk ahead	Bin	percent	9,2	9,3	0.00041299999999999996
US National	4 wk ahead	Bin	percent	9,3	9,4	0.0005679999999999999
US National	4 wk ahead	Bin	percent	9,4	9,5	0.00073
US National	4 wk ahead	Bin	percent	9,5	9,6	0.000878
US National	4 wk ahead	Bin	percent	9,6	9,7	0.000987
US National	4 wk ahead	Bin	percent	9,7	9,8	0.0010379999999999999
US National	4 wk ahead	Bin	percent	9,8	9,9	0.001021
US National	4 wk ahead	Bin	percent	9,9	10	0.000939
US National	4 wk ahead	Bin	percent	10	10,1	0.000808
US National	4 wk ahead	Bin	percent	10,1	10,2	0.00065
US National	4 wk ahead	Bin	percent	10,2	10,3	0.000489
US National	4 wk ahead	Bin	percent	10,3	10,4	0.00034399999999999996
US National	4 wk ahead	Bin	percent	10,4	10,5	0.000226
US National	4 wk ahead	Bin	percent	10,5	10,6	0.000139
US National	4 wk ahead	Bin	percent	10,6	10,7	0.00007999999999999999
US National	4 wk ahead	Bin	percent	10,7	10,8	0.000042999999999999995
US National	4 wk ahead	Bin	percent	10,8	10,9	0.000022
US National	4 wk ahead	Bin	percent	10,9	11	9.999999999999999e-6
US National	4 wk ahead	Bin	percent	11	11,1	4.e-6
US National	4 wk ahead	Bin	percent	11,1	11,2	2.e-6
US National	4 wk ahead	Bin	percent	11,2	11,3	1.e-6
US National	4 wk ahead	Bin	percent	11,3	11,4	0.
US National	4 wk ahead	Bin	percent	11,4	11,5	0.
US National	4 wk ahead	Bin	percent	11,5	11,6	0.
US National	4 wk ahead	Bin	percent	11,6	11,7	0.
US National	4 wk ahead	Bin	percent	11,7	11,8	0.
US National	4 wk ahead	Bin	percent	11,8	11,9	0.
US National	4 wk ahead	Bin	percent	11,9	12	0.
US National	4 wk ahead	Bin	percent	12	12,1	0.
US National	4 wk ahead	Bin	percent	12,1	12,2	0.
US National	4 wk ahead	Bin	percent	12,2	12,3	0.
US National	4 wk ahead	Bin	percent	12,3	12,4	0.
US National	4 wk ahead	Bin	percent	12,4	12,5	0.
US National	4 wk ahead	Bin	percent	12,5	12,6	0.
US National	4 wk ahead	Bin	percent	12,6	12,7	0.
US National	4 wk ahead	Bin	percent	12,7	12,8	0.
US National	4 wk ahead	Bin	percent	12,8	12,9	0.
US National	4 wk ahead	Bin	percent	12,9	13	0.
US National	4 wk ahead	Bin	percent	13	100	0.
