# Supplementary material for: Use of daily Internet search query data improves real-time projections of influenza epidemics
Source: J R Soc Interface. 2018 Oct 10;15(147):20180220. doi: 10.1098/rsif.2018.0220 (PMC6228485; doi:10.1098/rsif.2018.0220)
Supplement: Computer code and results [file rsif20180220supp3.gz › Code-and-results/mss-15-wikiWEEK/7-4_paramrep.txt]

{"LL"	{52.624404306552954	203.2661241840632	371.4377410601364	471.51906819653766}}
{"DD"	{2.6009754139488566	4.324597648306836	6.02863296860231	6.627223935353458}}
{"R0max"	{1.514905826380202	1.87067816618354	2.8832318495878786	3.5115348092994294}}
{"R0min"	{0.8259706526880549	0.8619036359903768	1.0149579043761103	1.1556062464614878}}
{"Inf"	{538.2934414570798	897.2760133836792	1216.8694566709423	1352.2846685654815}}
{"Sus"	{70779.78360808	73620.10125781188	82582.38523604434	88301.37794766492}}
{"R0(t)"	{1.0401717387119773	1.156848646461032	1.353026760220993	1.5081640205376623}}
{"Reff"	{0.8176495572777601	0.9288489153679842	1.0487660883264482	1.1449475250199992}}
