# Supplementary material for: Use of daily Internet search query data improves real-time projections of influenza epidemics
Source: J R Soc Interface. 2018 Oct 10;15(147):20180220. doi: 10.1098/rsif.2018.0220 (PMC6228485; doi:10.1098/rsif.2018.0220)
Supplement: Computer code and results [file rsif20180220supp3.gz › Code-and-results/mss-15-wikiWEEK/2012-EW4.csv]

Location	Target	Type	Unit	Bin_start_incl	Bin_end_notincl	Value
US National	1 wk ahead	Point	percent	NA	NA	1.6
US National	1 wk ahead	Bin	percent	0	0,1	0.
US National	1 wk ahead	Bin	percent	0,1	0,2	0.
US National	1 wk ahead	Bin	percent	0,2	0,3	0.
US National	1 wk ahead	Bin	percent	0,3	0,4	0.
US National	1 wk ahead	Bin	percent	0,4	0,5	0.
US National	1 wk ahead	Bin	percent	0,5	0,6	1.e-6
US National	1 wk ahead	Bin	percent	0,6	0,7	0.000061
US National	1 wk ahead	Bin	percent	0,7	0,8	0.001193
US National	1 wk ahead	Bin	percent	0,8	0,9	0.007428
US National	1 wk ahead	Bin	percent	0,9	1	0.017808
US National	1 wk ahead	Bin	percent	1	1,1	0.02684
US National	1 wk ahead	Bin	percent	1,1	1,2	0.037806
US National	1 wk ahead	Bin	percent	1,2	1,3	0.046966
US National	1 wk ahead	Bin	percent	1,3	1,4	0.052198999999999995
US National	1 wk ahead	Bin	percent	1,4	1,5	0.070163
US National	1 wk ahead	Bin	percent	1,5	1,6	0.123677
US National	1 wk ahead	Bin	percent	1,6	1,7	0.169507
US National	1 wk ahead	Bin	percent	1,7	1,8	0.143544
US National	1 wk ahead	Bin	percent	1,8	1,9	0.09159199999999999
US National	1 wk ahead	Bin	percent	1,9	2	0.059195
US National	1 wk ahead	Bin	percent	2	2,1	0.047002999999999996
US National	1 wk ahead	Bin	percent	2,1	2,2	0.033692
US National	1 wk ahead	Bin	percent	2,2	2,3	0.028633
US National	1 wk ahead	Bin	percent	2,3	2,4	0.02022
US National	1 wk ahead	Bin	percent	2,4	2,5	0.0068449999999999995
US National	1 wk ahead	Bin	percent	2,5	2,6	0.000882
US National	1 wk ahead	Bin	percent	2,6	2,7	0.000037999999999999995
US National	1 wk ahead	Bin	percent	2,7	2,8	2.e-6
US National	1 wk ahead	Bin	percent	2,8	2,9	0.000056999999999999996
US National	1 wk ahead	Bin	percent	2,9	3	0.000899
US National	1 wk ahead	Bin	percent	3	3,1	0.004269
US National	1 wk ahead	Bin	percent	3,1	3,2	0.006241999999999999
US National	1 wk ahead	Bin	percent	3,2	3,3	0.002828
US National	1 wk ahead	Bin	percent	3,3	3,4	0.000392
US National	1 wk ahead	Bin	percent	3,4	3,5	0.000016
US National	1 wk ahead	Bin	percent	3,5	3,6	0.
US National	1 wk ahead	Bin	percent	3,6	3,7	0.
US National	1 wk ahead	Bin	percent	3,7	3,8	0.
US National	1 wk ahead	Bin	percent	3,8	3,9	0.
US National	1 wk ahead	Bin	percent	3,9	4	0.
US National	1 wk ahead	Bin	percent	4	4,1	0.
US National	1 wk ahead	Bin	percent	4,1	4,2	0.
US National	1 wk ahead	Bin	percent	4,2	4,3	0.
US National	1 wk ahead	Bin	percent	4,3	4,4	0.
US National	1 wk ahead	Bin	percent	4,4	4,5	0.
US National	1 wk ahead	Bin	percent	4,5	4,6	0.
US National	1 wk ahead	Bin	percent	4,6	4,7	0.
US National	1 wk ahead	Bin	percent	4,7	4,8	0.
US National	1 wk ahead	Bin	percent	4,8	4,9	0.
US National	1 wk ahead	Bin	percent	4,9	5	0.
US National	1 wk ahead	Bin	percent	5	5,1	0.
US National	1 wk ahead	Bin	percent	5,1	5,2	0.
US National	1 wk ahead	Bin	percent	5,2	5,3	0.
US National	1 wk ahead	Bin	percent	5,3	5,4	0.
US National	1 wk ahead	Bin	percent	5,4	5,5	0.
US National	1 wk ahead	Bin	percent	5,5	5,6	0.
US National	1 wk ahead	Bin	percent	5,6	5,7	0.
US National	1 wk ahead	Bin	percent	5,7	5,8	0.
US National	1 wk ahead	Bin	percent	5,8	5,9	0.
US National	1 wk ahead	Bin	percent	5,9	6	0.
US National	1 wk ahead	Bin	percent	6	6,1	0.
US National	1 wk ahead	Bin	percent	6,1	6,2	0.
US National	1 wk ahead	Bin	percent	6,2	6,3	0.
US National	1 wk ahead	Bin	percent	6,3	6,4	0.
US National	1 wk ahead	Bin	percent	6,4	6,5	0.
US National	1 wk ahead	Bin	percent	6,5	6,6	0.
US National	1 wk ahead	Bin	percent	6,6	6,7	0.
US National	1 wk ahead	Bin	percent	6,7	6,8	0.
US National	1 wk ahead	Bin	percent	6,8	6,9	0.
US National	1 wk ahead	Bin	percent	6,9	7	0.
US National	1 wk ahead	Bin	percent	7	7,1	0.
US National	1 wk ahead	Bin	percent	7,1	7,2	0.
US National	1 wk ahead	Bin	percent	7,2	7,3	0.
US National	1 wk ahead	Bin	percent	7,3	7,4	0.
US National	1 wk ahead	Bin	percent	7,4	7,5	0.
US National	1 wk ahead	Bin	percent	7,5	7,6	0.
US National	1 wk ahead	Bin	percent	7,6	7,7	0.
US National	1 wk ahead	Bin	percent	7,7	7,8	0.
US National	1 wk ahead	Bin	percent	7,8	7,9	0.
US National	1 wk ahead	Bin	percent	7,9	8	0.
US National	1 wk ahead	Bin	percent	8	8,1	0.
US National	1 wk ahead	Bin	percent	8,1	8,2	0.
US National	1 wk ahead	Bin	percent	8,2	8,3	0.
US National	1 wk ahead	Bin	percent	8,3	8,4	0.
US National	1 wk ahead	Bin	percent	8,4	8,5	0.
US National	1 wk ahead	Bin	percent	8,5	8,6	0.
US National	1 wk ahead	Bin	percent	8,6	8,7	0.
US National	1 wk ahead	Bin	percent	8,7	8,8	0.
US National	1 wk ahead	Bin	percent	8,8	8,9	0.
US National	1 wk ahead	Bin	percent	8,9	9	0.
US National	1 wk ahead	Bin	percent	9	9,1	0.
US National	1 wk ahead	Bin	percent	9,1	9,2	0.
US National	1 wk ahead	Bin	percent	9,2	9,3	0.
US National	1 wk ahead	Bin	percent	9,3	9,4	0.
US National	1 wk ahead	Bin	percent	9,4	9,5	0.
US National	1 wk ahead	Bin	percent	9,5	9,6	0.
US National	1 wk ahead	Bin	percent	9,6	9,7	0.
US National	1 wk ahead	Bin	percent	9,7	9,8	0.
US National	1 wk ahead	Bin	percent	9,8	9,9	0.
US National	1 wk ahead	Bin	percent	9,9	10	0.
US National	1 wk ahead	Bin	percent	10	10,1	0.
US National	1 wk ahead	Bin	percent	10,1	10,2	0.
US National	1 wk ahead	Bin	percent	10,2	10,3	0.
US National	1 wk ahead	Bin	percent	10,3	10,4	0.
US National	1 wk ahead	Bin	percent	10,4	10,5	0.
US National	1 wk ahead	Bin	percent	10,5	10,6	0.
US National	1 wk ahead	Bin	percent	10,6	10,7	0.
US National	1 wk ahead	Bin	percent	10,7	10,8	0.
US National	1 wk ahead	Bin	percent	10,8	10,9	0.
US National	1 wk ahead	Bin	percent	10,9	11	0.
US National	1 wk ahead	Bin	percent	11	11,1	0.
US National	1 wk ahead	Bin	percent	11,1	11,2	0.
US National	1 wk ahead	Bin	percent	11,2	11,3	0.
US National	1 wk ahead	Bin	percent	11,3	11,4	0.
US National	1 wk ahead	Bin	percent	11,4	11,5	0.
US National	1 wk ahead	Bin	percent	11,5	11,6	0.
US National	1 wk ahead	Bin	percent	11,6	11,7	0.
US National	1 wk ahead	Bin	percent	11,7	11,8	0.
US National	1 wk ahead	Bin	percent	11,8	11,9	0.
US National	1 wk ahead	Bin	percent	11,9	12	0.
US National	1 wk ahead	Bin	percent	12	12,1	0.
US National	1 wk ahead	Bin	percent	12,1	12,2	0.
US National	1 wk ahead	Bin	percent	12,2	12,3	0.
US National	1 wk ahead	Bin	percent	12,3	12,4	0.
US National	1 wk ahead	Bin	percent	12,4	12,5	0.
US National	1 wk ahead	Bin	percent	12,5	12,6	0.
US National	1 wk ahead	Bin	percent	12,6	12,7	0.
US National	1 wk ahead	Bin	percent	12,7	12,8	0.
US National	1 wk ahead	Bin	percent	12,8	12,9	0.
US National	1 wk ahead	Bin	percent	12,9	13	0.
US National	1 wk ahead	Bin	percent	13	100	0.
US National	2 wk ahead	Point	percent	NA	NA	2.3158000000000003
US National	2 wk ahead	Bin	percent	0	0,1	0.000021
US National	2 wk ahead	Bin	percent	0,1	0,2	0.000056999999999999996
US National	2 wk ahead	Bin	percent	0,2	0,3	0.00014199999999999998
US National	2 wk ahead	Bin	percent	0,3	0,4	0.000319
US National	2 wk ahead	Bin	percent	0,4	0,5	0.00066
US National	2 wk ahead	Bin	percent	0,5	0,6	0.001259
US National	2 wk ahead	Bin	percent	0,6	0,7	0.002228
US National	2 wk ahead	Bin	percent	0,7	0,8	0.0036829999999999996
US National	2 wk ahead	Bin	percent	0,8	0,9	0.005725
US National	2 wk ahead	Bin	percent	0,9	1	0.008418
US National	2 wk ahead	Bin	percent	1	1,1	0.011779
US National	2 wk ahead	Bin	percent	1,1	1,2	0.015768
US National	2 wk ahead	Bin	percent	1,2	1,3	0.020284
US National	2 wk ahead	Bin	percent	1,3	1,4	0.025169999999999998
US National	2 wk ahead	Bin	percent	1,4	1,5	0.030219
US National	2 wk ahead	Bin	percent	1,5	1,6	0.035202
US National	2 wk ahead	Bin	percent	1,6	1,7	0.039890999999999996
US National	2 wk ahead	Bin	percent	1,7	1,8	0.044059
US National	2 wk ahead	Bin	percent	1,8	1,9	0.047459
US National	2 wk ahead	Bin	percent	1,9	2	0.049819999999999996
US National	2 wk ahead	Bin	percent	2	2,1	0.05089
US National	2 wk ahead	Bin	percent	2,1	2,2	0.050546999999999995
US National	2 wk ahead	Bin	percent	2,2	2,3	0.048908
US National	2 wk ahead	Bin	percent	2,3	2,4	0.046341
US National	2 wk ahead	Bin	percent	2,4	2,5	0.043355
US National	2 wk ahead	Bin	percent	2,5	2,6	0.040396
US National	2 wk ahead	Bin	percent	2,6	2,7	0.037691999999999996
US National	2 wk ahead	Bin	percent	2,7	2,8	0.035209
US National	2 wk ahead	Bin	percent	2,8	2,9	0.032743
US National	2 wk ahead	Bin	percent	2,9	3	0.030076
US National	2 wk ahead	Bin	percent	3	3,1	0.027118999999999997
US National	2 wk ahead	Bin	percent	3,1	3,2	0.023958999999999998
US National	2 wk ahead	Bin	percent	3,2	3,3	0.020824
US National	2 wk ahead	Bin	percent	3,3	3,4	0.017976
US National	2 wk ahead	Bin	percent	3,4	3,5	0.015616999999999999
US National	2 wk ahead	Bin	percent	3,5	3,6	0.013847
US National	2 wk ahead	Bin	percent	3,6	3,7	0.012674999999999999
US National	2 wk ahead	Bin	percent	3,7	3,8	0.012048
US National	2 wk ahead	Bin	percent	3,8	3,9	0.011852
US National	2 wk ahead	Bin	percent	3,9	4	0.011890999999999999
US National	2 wk ahead	Bin	percent	4	4,1	0.011890999999999999
US National	2 wk ahead	Bin	percent	4,1	4,2	0.011569
US National	2 wk ahead	Bin	percent	4,2	4,3	0.010735999999999999
US National	2 wk ahead	Bin	percent	4,3	4,4	0.009394
US National	2 wk ahead	Bin	percent	4,4	4,5	0.007729
US National	2 wk ahead	Bin	percent	4,5	4,6	0.0060279999999999995
US National	2 wk ahead	Bin	percent	4,6	4,7	0.004539
US National	2 wk ahead	Bin	percent	4,7	4,8	0.003384
US National	2 wk ahead	Bin	percent	4,8	4,9	0.0025499999999999997
US National	2 wk ahead	Bin	percent	4,9	5	0.001941
US National	2 wk ahead	Bin	percent	5	5,1	0.00146
US National	2 wk ahead	Bin	percent	5,1	5,2	0.001053
US National	2 wk ahead	Bin	percent	5,2	5,3	0.000709
US National	2 wk ahead	Bin	percent	5,3	5,4	0.000437
US National	2 wk ahead	Bin	percent	5,4	5,5	0.000244
US National	2 wk ahead	Bin	percent	5,5	5,6	0.000122
US National	2 wk ahead	Bin	percent	5,6	5,7	0.000054999999999999995
US National	2 wk ahead	Bin	percent	5,7	5,8	0.000022
US National	2 wk ahead	Bin	percent	5,8	5,9	8.e-6
US National	2 wk ahead	Bin	percent	5,9	6	3.e-6
US National	2 wk ahead	Bin	percent	6	6,1	1.e-6
US National	2 wk ahead	Bin	percent	6,1	6,2	0.
US National	2 wk ahead	Bin	percent	6,2	6,3	0.
US National	2 wk ahead	Bin	percent	6,3	6,4	0.
US National	2 wk ahead	Bin	percent	6,4	6,5	0.
US National	2 wk ahead	Bin	percent	6,5	6,6	0.
US National	2 wk ahead	Bin	percent	6,6	6,7	0.
US National	2 wk ahead	Bin	percent	6,7	6,8	0.
US National	2 wk ahead	Bin	percent	6,8	6,9	0.
US National	2 wk ahead	Bin	percent	6,9	7	0.
US National	2 wk ahead	Bin	percent	7	7,1	0.
US National	2 wk ahead	Bin	percent	7,1	7,2	0.
US National	2 wk ahead	Bin	percent	7,2	7,3	0.
US National	2 wk ahead	Bin	percent	7,3	7,4	0.
US National	2 wk ahead	Bin	percent	7,4	7,5	0.
US National	2 wk ahead	Bin	percent	7,5	7,6	0.
US National	2 wk ahead	Bin	percent	7,6	7,7	0.
US National	2 wk ahead	Bin	percent	7,7	7,8	0.
US National	2 wk ahead	Bin	percent	7,8	7,9	0.
US National	2 wk ahead	Bin	percent	7,9	8	0.
US National	2 wk ahead	Bin	percent	8	8,1	0.
US National	2 wk ahead	Bin	percent	8,1	8,2	0.
US National	2 wk ahead	Bin	percent	8,2	8,3	0.
US National	2 wk ahead	Bin	percent	8,3	8,4	0.
US National	2 wk ahead	Bin	percent	8,4	8,5	0.
US National	2 wk ahead	Bin	percent	8,5	8,6	0.
US National	2 wk ahead	Bin	percent	8,6	8,7	0.
US National	2 wk ahead	Bin	percent	8,7	8,8	0.
US National	2 wk ahead	Bin	percent	8,8	8,9	0.
US National	2 wk ahead	Bin	percent	8,9	9	0.
US National	2 wk ahead	Bin	percent	9	9,1	0.
US National	2 wk ahead	Bin	percent	9,1	9,2	0.
US National	2 wk ahead	Bin	percent	9,2	9,3	0.
US National	2 wk ahead	Bin	percent	9,3	9,4	0.
US National	2 wk ahead	Bin	percent	9,4	9,5	0.
US National	2 wk ahead	Bin	percent	9,5	9,6	0.
US National	2 wk ahead	Bin	percent	9,6	9,7	0.
US National	2 wk ahead	Bin	percent	9,7	9,8	0.
US National	2 wk ahead	Bin	percent	9,8	9,9	0.
US National	2 wk ahead	Bin	percent	9,9	10	0.
US National	2 wk ahead	Bin	percent	10	10,1	0.
US National	2 wk ahead	Bin	percent	10,1	10,2	0.
US National	2 wk ahead	Bin	percent	10,2	10,3	0.
US National	2 wk ahead	Bin	percent	10,3	10,4	0.
US National	2 wk ahead	Bin	percent	10,4	10,5	0.
US National	2 wk ahead	Bin	percent	10,5	10,6	0.
US National	2 wk ahead	Bin	percent	10,6	10,7	0.
US National	2 wk ahead	Bin	percent	10,7	10,8	0.
US National	2 wk ahead	Bin	percent	10,8	10,9	0.
US National	2 wk ahead	Bin	percent	10,9	11	0.
US National	2 wk ahead	Bin	percent	11	11,1	0.
US National	2 wk ahead	Bin	percent	11,1	11,2	0.
US National	2 wk ahead	Bin	percent	11,2	11,3	0.
US National	2 wk ahead	Bin	percent	11,3	11,4	0.
US National	2 wk ahead	Bin	percent	11,4	11,5	0.
US National	2 wk ahead	Bin	percent	11,5	11,6	0.
US National	2 wk ahead	Bin	percent	11,6	11,7	0.
US National	2 wk ahead	Bin	percent	11,7	11,8	0.
US National	2 wk ahead	Bin	percent	11,8	11,9	0.
US National	2 wk ahead	Bin	percent	11,9	12	0.
US National	2 wk ahead	Bin	percent	12	12,1	0.
US National	2 wk ahead	Bin	percent	12,1	12,2	0.
US National	2 wk ahead	Bin	percent	12,2	12,3	0.
US National	2 wk ahead	Bin	percent	12,3	12,4	0.
US National	2 wk ahead	Bin	percent	12,4	12,5	0.
US National	2 wk ahead	Bin	percent	12,5	12,6	0.
US National	2 wk ahead	Bin	percent	12,6	12,7	0.
US National	2 wk ahead	Bin	percent	12,7	12,8	0.
US National	2 wk ahead	Bin	percent	12,8	12,9	0.
US National	2 wk ahead	Bin	percent	12,9	13	0.
US National	2 wk ahead	Bin	percent	13	100	0.
US National	3 wk ahead	Point	percent	NA	NA	2.9296
US National	3 wk ahead	Bin	percent	0	0,1	0.003147
US National	3 wk ahead	Bin	percent	0,1	0,2	0.003918
US National	3 wk ahead	Bin	percent	0,2	0,3	0.0048059999999999995
US National	3 wk ahead	Bin	percent	0,3	0,4	0.005809
US National	3 wk ahead	Bin	percent	0,4	0,5	0.006924
US National	3 wk ahead	Bin	percent	0,5	0,6	0.008140999999999999
US National	3 wk ahead	Bin	percent	0,6	0,7	0.009446
US National	3 wk ahead	Bin	percent	0,7	0,8	0.010822
US National	3 wk ahead	Bin	percent	0,8	0,9	0.012249999999999999
US National	3 wk ahead	Bin	percent	0,9	1	0.013706
US National	3 wk ahead	Bin	percent	1	1,1	0.015165
US National	3 wk ahead	Bin	percent	1,1	1,2	0.016602
US National	3 wk ahead	Bin	percent	1,2	1,3	0.017991999999999998
US National	3 wk ahead	Bin	percent	1,3	1,4	0.01931
US National	3 wk ahead	Bin	percent	1,4	1,5	0.020531999999999998
US National	3 wk ahead	Bin	percent	1,5	1,6	0.021636
US National	3 wk ahead	Bin	percent	1,6	1,7	0.0226
US National	3 wk ahead	Bin	percent	1,7	1,8	0.023406
US National	3 wk ahead	Bin	percent	1,8	1,9	0.024037
US National	3 wk ahead	Bin	percent	1,9	2	0.02448
US National	3 wk ahead	Bin	percent	2	2,1	0.024724
US National	3 wk ahead	Bin	percent	2,1	2,2	0.024766999999999997
US National	3 wk ahead	Bin	percent	2,2	2,3	0.024609
US National	3 wk ahead	Bin	percent	2,3	2,4	0.024262
US National	3 wk ahead	Bin	percent	2,4	2,5	0.023742
US National	3 wk ahead	Bin	percent	2,5	2,6	0.023073
US National	3 wk ahead	Bin	percent	2,6	2,7	0.022286
US National	3 wk ahead	Bin	percent	2,7	2,8	0.021419
US National	3 wk ahead	Bin	percent	2,8	2,9	0.020508
US National	3 wk ahead	Bin	percent	2,9	3	0.019592
US National	3 wk ahead	Bin	percent	3	3,1	0.018706
US National	3 wk ahead	Bin	percent	3,1	3,2	0.01788
US National	3 wk ahead	Bin	percent	3,2	3,3	0.017133
US National	3 wk ahead	Bin	percent	3,3	3,4	0.016478
US National	3 wk ahead	Bin	percent	3,4	3,5	0.015917999999999998
US National	3 wk ahead	Bin	percent	3,5	3,6	0.015444
US National	3 wk ahead	Bin	percent	3,6	3,7	0.015044
US National	3 wk ahead	Bin	percent	3,7	3,8	0.014698
US National	3 wk ahead	Bin	percent	3,8	3,9	0.014383
US National	3 wk ahead	Bin	percent	3,9	4	0.014079
US National	3 wk ahead	Bin	percent	4	4,1	0.013765999999999999
US National	3 wk ahead	Bin	percent	4,1	4,2	0.013427
US National	3 wk ahead	Bin	percent	4,2	4,3	0.013052999999999999
US National	3 wk ahead	Bin	percent	4,3	4,4	0.012636999999999999
US National	3 wk ahead	Bin	percent	4,4	4,5	0.012178999999999999
US National	3 wk ahead	Bin	percent	4,5	4,6	0.011682
US National	3 wk ahead	Bin	percent	4,6	4,7	0.011151999999999999
US National	3 wk ahead	Bin	percent	4,7	4,8	0.010598
US National	3 wk ahead	Bin	percent	4,8	4,9	0.010027999999999999
US National	3 wk ahead	Bin	percent	4,9	5	0.009451
US National	3 wk ahead	Bin	percent	5	5,1	0.008876
US National	3 wk ahead	Bin	percent	5,1	5,2	0.008308
US National	3 wk ahead	Bin	percent	5,2	5,3	0.007754
US National	3 wk ahead	Bin	percent	5,3	5,4	0.007219
US National	3 wk ahead	Bin	percent	5,4	5,5	0.006705999999999999
US National	3 wk ahead	Bin	percent	5,5	5,6	0.00622
US National	3 wk ahead	Bin	percent	5,6	5,7	0.005761
US National	3 wk ahead	Bin	percent	5,7	5,8	0.0053349999999999995
US National	3 wk ahead	Bin	percent	5,8	5,9	0.004941999999999999
US National	3 wk ahead	Bin	percent	5,9	6	0.004586
US National	3 wk ahead	Bin	percent	6	6,1	0.004269
US National	3 wk ahead	Bin	percent	6,1	6,2	0.003992
US National	3 wk ahead	Bin	percent	6,2	6,3	0.0037579999999999996
US National	3 wk ahead	Bin	percent	6,3	6,4	0.0035659999999999997
US National	3 wk ahead	Bin	percent	6,4	6,5	0.0034149999999999996
US National	3 wk ahead	Bin	percent	6,5	6,6	0.0033039999999999996
US National	3 wk ahead	Bin	percent	6,6	6,7	0.0032289999999999997
US National	3 wk ahead	Bin	percent	6,7	6,8	0.003186
US National	3 wk ahead	Bin	percent	6,8	6,9	0.0031699999999999996
US National	3 wk ahead	Bin	percent	6,9	7	0.003175
US National	3 wk ahead	Bin	percent	7	7,1	0.003196
US National	3 wk ahead	Bin	percent	7,1	7,2	0.003228
US National	3 wk ahead	Bin	percent	7,2	7,3	0.0032679999999999996
US National	3 wk ahead	Bin	percent	7,3	7,4	0.0033109999999999997
US National	3 wk ahead	Bin	percent	7,4	7,5	0.0033569999999999997
US National	3 wk ahead	Bin	percent	7,5	7,6	0.003404
US National	3 wk ahead	Bin	percent	7,6	7,7	0.00345
US National	3 wk ahead	Bin	percent	7,7	7,8	0.003495
US National	3 wk ahead	Bin	percent	7,8	7,9	0.003538
US National	3 wk ahead	Bin	percent	7,9	8	0.0035759999999999998
US National	3 wk ahead	Bin	percent	8	8,1	0.003607
US National	3 wk ahead	Bin	percent	8,1	8,2	0.0036279999999999997
US National	3 wk ahead	Bin	percent	8,2	8,3	0.0036339999999999996
US National	3 wk ahead	Bin	percent	8,3	8,4	0.003624
US National	3 wk ahead	Bin	percent	8,4	8,5	0.003594
US National	3 wk ahead	Bin	percent	8,5	8,6	0.003542
US National	3 wk ahead	Bin	percent	8,6	8,7	0.003467
US National	3 wk ahead	Bin	percent	8,7	8,8	0.0033699999999999997
US National	3 wk ahead	Bin	percent	8,8	8,9	0.003251
US National	3 wk ahead	Bin	percent	8,9	9	0.003114
US National	3 wk ahead	Bin	percent	9	9,1	0.002962
US National	3 wk ahead	Bin	percent	9,1	9,2	0.002799
US National	3 wk ahead	Bin	percent	9,2	9,3	0.002627
US National	3 wk ahead	Bin	percent	9,3	9,4	0.002451
US National	3 wk ahead	Bin	percent	9,4	9,5	0.002274
US National	3 wk ahead	Bin	percent	9,5	9,6	0.002098
US National	3 wk ahead	Bin	percent	9,6	9,7	0.001927
US National	3 wk ahead	Bin	percent	9,7	9,8	0.001761
US National	3 wk ahead	Bin	percent	9,8	9,9	0.001604
US National	3 wk ahead	Bin	percent	9,9	10	0.001457
US National	3 wk ahead	Bin	percent	10	10,1	0.001321
US National	3 wk ahead	Bin	percent	10,1	10,2	0.001199
US National	3 wk ahead	Bin	percent	10,2	10,3	0.00109
US National	3 wk ahead	Bin	percent	10,3	10,4	0.000996
US National	3 wk ahead	Bin	percent	10,4	10,5	0.000918
US National	3 wk ahead	Bin	percent	10,5	10,6	0.000855
US National	3 wk ahead	Bin	percent	10,6	10,7	0.000807
US National	3 wk ahead	Bin	percent	10,7	10,8	0.000771
US National	3 wk ahead	Bin	percent	10,8	10,9	0.000745
US National	3 wk ahead	Bin	percent	10,9	11	0.000727
US National	3 wk ahead	Bin	percent	11	11,1	0.000713
US National	3 wk ahead	Bin	percent	11,1	11,2	0.0007
US National	3 wk ahead	Bin	percent	11,2	11,3	0.000685
US National	3 wk ahead	Bin	percent	11,3	11,4	0.000665
US National	3 wk ahead	Bin	percent	11,4	11,5	0.0006389999999999999
US National	3 wk ahead	Bin	percent	11,5	11,6	0.000606
US National	3 wk ahead	Bin	percent	11,6	11,7	0.000566
US National	3 wk ahead	Bin	percent	11,7	11,8	0.00052
US National	3 wk ahead	Bin	percent	11,8	11,9	0.000468
US National	3 wk ahead	Bin	percent	11,9	12	0.000414
US National	3 wk ahead	Bin	percent	12	12,1	0.000359
US National	3 wk ahead	Bin	percent	12,1	12,2	0.000305
US National	3 wk ahead	Bin	percent	12,2	12,3	0.000254
US National	3 wk ahead	Bin	percent	12,3	12,4	0.000207
US National	3 wk ahead	Bin	percent	12,4	12,5	0.000166
US National	3 wk ahead	Bin	percent	12,5	12,6	0.000129
US National	3 wk ahead	Bin	percent	12,6	12,7	0.000099
US National	3 wk ahead	Bin	percent	12,7	12,8	0.000074
US National	3 wk ahead	Bin	percent	12,8	12,9	0.000054
US National	3 wk ahead	Bin	percent	12,9	13	0.000039
US National	3 wk ahead	Bin	percent	13	100	0.00008099999999999999
US National	4 wk ahead	Point	percent	NA	NA	3.5354
US National	4 wk ahead	Bin	percent	0	0,1	0.006391
US National	4 wk ahead	Bin	percent	0,1	0,2	0.0070739999999999996
US National	4 wk ahead	Bin	percent	0,2	0,3	0.007782
US National	4 wk ahead	Bin	percent	0,3	0,4	0.00851
US National	4 wk ahead	Bin	percent	0,4	0,5	0.009252
US National	4 wk ahead	Bin	percent	0,5	0,6	0.01
US National	4 wk ahead	Bin	percent	0,6	0,7	0.010749
US National	4 wk ahead	Bin	percent	0,7	0,8	0.011491
US National	4 wk ahead	Bin	percent	0,8	0,9	0.012218999999999999
US National	4 wk ahead	Bin	percent	0,9	1	0.012924999999999999
US National	4 wk ahead	Bin	percent	1	1,1	0.013602
US National	4 wk ahead	Bin	percent	1,1	1,2	0.014244
US National	4 wk ahead	Bin	percent	1,2	1,3	0.014842999999999999
US National	4 wk ahead	Bin	percent	1,3	1,4	0.015394
US National	4 wk ahead	Bin	percent	1,4	1,5	0.015891
US National	4 wk ahead	Bin	percent	1,5	1,6	0.016329
US National	4 wk ahead	Bin	percent	1,6	1,7	0.016704999999999998
US National	4 wk ahead	Bin	percent	1,7	1,8	0.017013999999999998
US National	4 wk ahead	Bin	percent	1,8	1,9	0.017256
US National	4 wk ahead	Bin	percent	1,9	2	0.017426999999999998
US National	4 wk ahead	Bin	percent	2	2,1	0.017527
US National	4 wk ahead	Bin	percent	2,1	2,2	0.017556
US National	4 wk ahead	Bin	percent	2,2	2,3	0.017516999999999998
US National	4 wk ahead	Bin	percent	2,3	2,4	0.01741
US National	4 wk ahead	Bin	percent	2,4	2,5	0.01724
US National	4 wk ahead	Bin	percent	2,5	2,6	0.01701
US National	4 wk ahead	Bin	percent	2,6	2,7	0.016725
US National	4 wk ahead	Bin	percent	2,7	2,8	0.016392999999999998
US National	4 wk ahead	Bin	percent	2,8	2,9	0.016019
US National	4 wk ahead	Bin	percent	2,9	3	0.015609999999999999
US National	4 wk ahead	Bin	percent	3	3,1	0.015175
US National	4 wk ahead	Bin	percent	3,1	3,2	0.014721999999999999
US National	4 wk ahead	Bin	percent	3,2	3,3	0.014258999999999999
US National	4 wk ahead	Bin	percent	3,3	3,4	0.013793999999999999
US National	4 wk ahead	Bin	percent	3,4	3,5	0.013335
US National	4 wk ahead	Bin	percent	3,5	3,6	0.012888
US National	4 wk ahead	Bin	percent	3,6	3,7	0.012459999999999999
US National	4 wk ahead	Bin	percent	3,7	3,8	0.012057
US National	4 wk ahead	Bin	percent	3,8	3,9	0.011682999999999999
US National	4 wk ahead	Bin	percent	3,9	4	0.011340999999999999
US National	4 wk ahead	Bin	percent	4	4,1	0.011031
US National	4 wk ahead	Bin	percent	4,1	4,2	0.010756
US National	4 wk ahead	Bin	percent	4,2	4,3	0.010513999999999999
US National	4 wk ahead	Bin	percent	4,3	4,4	0.010303
US National	4 wk ahead	Bin	percent	4,4	4,5	0.010119999999999999
US National	4 wk ahead	Bin	percent	4,5	4,6	0.009961
US National	4 wk ahead	Bin	percent	4,6	4,7	0.009822
US National	4 wk ahead	Bin	percent	4,7	4,8	0.009696999999999999
US National	4 wk ahead	Bin	percent	4,8	4,9	0.009582
US National	4 wk ahead	Bin	percent	4,9	5	0.009471
US National	4 wk ahead	Bin	percent	5	5,1	0.00936
US National	4 wk ahead	Bin	percent	5,1	5,2	0.009245
US National	4 wk ahead	Bin	percent	5,2	5,3	0.009120999999999999
US National	4 wk ahead	Bin	percent	5,3	5,4	0.008985
US National	4 wk ahead	Bin	percent	5,4	5,5	0.008836
US National	4 wk ahead	Bin	percent	5,5	5,6	0.008671
US National	4 wk ahead	Bin	percent	5,6	5,7	0.008491
US National	4 wk ahead	Bin	percent	5,7	5,8	0.008295
US National	4 wk ahead	Bin	percent	5,8	5,9	0.008084
US National	4 wk ahead	Bin	percent	5,9	6	0.007861
US National	4 wk ahead	Bin	percent	6	6,1	0.007626
US National	4 wk ahead	Bin	percent	6,1	6,2	0.007383
US National	4 wk ahead	Bin	percent	6,2	6,3	0.007134
US National	4 wk ahead	Bin	percent	6,3	6,4	0.006881
US National	4 wk ahead	Bin	percent	6,4	6,5	0.006627
US National	4 wk ahead	Bin	percent	6,5	6,6	0.006375
US National	4 wk ahead	Bin	percent	6,6	6,7	0.006124999999999999
US National	4 wk ahead	Bin	percent	6,7	6,8	0.005881
US National	4 wk ahead	Bin	percent	6,8	6,9	0.005644
US National	4 wk ahead	Bin	percent	6,9	7	0.005412999999999999
US National	4 wk ahead	Bin	percent	7	7,1	0.0051909999999999994
US National	4 wk ahead	Bin	percent	7,1	7,2	0.0049759999999999995
US National	4 wk ahead	Bin	percent	7,2	7,3	0.004769
US National	4 wk ahead	Bin	percent	7,3	7,4	0.004569
US National	4 wk ahead	Bin	percent	7,4	7,5	0.004376
US National	4 wk ahead	Bin	percent	7,5	7,6	0.004189
US National	4 wk ahead	Bin	percent	7,6	7,7	0.004007
US National	4 wk ahead	Bin	percent	7,7	7,8	0.0038299999999999996
US National	4 wk ahead	Bin	percent	7,8	7,9	0.003656
US National	4 wk ahead	Bin	percent	7,9	8	0.003486
US National	4 wk ahead	Bin	percent	8	8,1	0.00332
US National	4 wk ahead	Bin	percent	8,1	8,2	0.0031569999999999997
US National	4 wk ahead	Bin	percent	8,2	8,3	0.002998
US National	4 wk ahead	Bin	percent	8,3	8,4	0.0028439999999999997
US National	4 wk ahead	Bin	percent	8,4	8,5	0.002696
US National	4 wk ahead	Bin	percent	8,5	8,6	0.002554
US National	4 wk ahead	Bin	percent	8,6	8,7	0.00242
US National	4 wk ahead	Bin	percent	8,7	8,8	0.002294
US National	4 wk ahead	Bin	percent	8,8	8,9	0.002178
US National	4 wk ahead	Bin	percent	8,9	9	0.002074
US National	4 wk ahead	Bin	percent	9	9,1	0.001981
US National	4 wk ahead	Bin	percent	9,1	9,2	0.001901
US National	4 wk ahead	Bin	percent	9,2	9,3	0.001834
US National	4 wk ahead	Bin	percent	9,3	9,4	0.00178
US National	4 wk ahead	Bin	percent	9,4	9,5	0.0017389999999999999
US National	4 wk ahead	Bin	percent	9,5	9,6	0.00171
US National	4 wk ahead	Bin	percent	9,6	9,7	0.001694
US National	4 wk ahead	Bin	percent	9,7	9,8	0.001689
US National	4 wk ahead	Bin	percent	9,8	9,9	0.0016929999999999998
US National	4 wk ahead	Bin	percent	9,9	10	0.001707
US National	4 wk ahead	Bin	percent	10	10,1	0.001728
US National	4 wk ahead	Bin	percent	10,1	10,2	0.001754
US National	4 wk ahead	Bin	percent	10,2	10,3	0.0017859999999999998
US National	4 wk ahead	Bin	percent	10,3	10,4	0.001821
US National	4 wk ahead	Bin	percent	10,4	10,5	0.001857
US National	4 wk ahead	Bin	percent	10,5	10,6	0.001895
US National	4 wk ahead	Bin	percent	10,6	10,7	0.0019329999999999998
US National	4 wk ahead	Bin	percent	10,7	10,8	0.00197
US National	4 wk ahead	Bin	percent	10,8	10,9	0.002005
US National	4 wk ahead	Bin	percent	10,9	11	0.002039
US National	4 wk ahead	Bin	percent	11	11,1	0.00207
US National	4 wk ahead	Bin	percent	11,1	11,2	0.0020989999999999997
US National	4 wk ahead	Bin	percent	11,2	11,3	0.0021249999999999997
US National	4 wk ahead	Bin	percent	11,3	11,4	0.002149
US National	4 wk ahead	Bin	percent	11,4	11,5	0.00217
US National	4 wk ahead	Bin	percent	11,5	11,6	0.002189
US National	4 wk ahead	Bin	percent	11,6	11,7	0.002206
US National	4 wk ahead	Bin	percent	11,7	11,8	0.002221
US National	4 wk ahead	Bin	percent	11,8	11,9	0.0022329999999999997
US National	4 wk ahead	Bin	percent	11,9	12	0.002244
US National	4 wk ahead	Bin	percent	12	12,1	0.002252
US National	4 wk ahead	Bin	percent	12,1	12,2	0.002257
US National	4 wk ahead	Bin	percent	12,2	12,3	0.00226
US National	4 wk ahead	Bin	percent	12,3	12,4	0.0022589999999999997
US National	4 wk ahead	Bin	percent	12,4	12,5	0.002255
US National	4 wk ahead	Bin	percent	12,5	12,6	0.002247
US National	4 wk ahead	Bin	percent	12,6	12,7	0.002235
US National	4 wk ahead	Bin	percent	12,7	12,8	0.002218
US National	4 wk ahead	Bin	percent	12,8	12,9	0.002196
US National	4 wk ahead	Bin	percent	12,9	13	0.002169
US National	4 wk ahead	Bin	percent	13	100	0.040734
