# Supplementary material for: Use of daily Internet search query data improves real-time projections of influenza epidemics
Source: J R Soc Interface. 2018 Oct 10;15(147):20180220. doi: 10.1098/rsif.2018.0220 (PMC6228485; doi:10.1098/rsif.2018.0220)
Supplement: Computer code and results [file rsif20180220supp3.gz › Code-and-results/mss-15-wikiWEEK/4-23_paramrep.txt]

{"LL"	{51.00119034079469	189.7664388656828	400.07120984670115	484.58237524015817}}
{"DD"	{3.227408230268705	4.668797409099871	6.051612617363359	6.711498579999341}}
{"R0max"	{1.7165332871100611	2.561326203298827	3.3429846530418814	3.7217570742273782}}
{"R0min"	{0.8642442861672065	0.9607738079446194	1.07119848906039	1.1526911585029298}}
{"Inf"	{1064.0175501989881	1578.4209701309173	2017.845030566702	2217.1605489453787}}
{"Sus"	{49770.75561756864	53680.894060351806	63101.14542967389	84056.05946720015}}
{"R0(t)"	{1.2809855646022477	1.689125453350146	1.9856820495538514	2.145699671292987}}
{"Reff"	{0.8181264555089539	0.962915663371122	1.193672827983235	1.4097538696776544}}
