# Supplementary material for: Use of daily Internet search query data improves real-time projections of influenza epidemics
Source: J R Soc Interface. 2018 Oct 10;15(147):20180220. doi: 10.1098/rsif.2018.0220 (PMC6228485; doi:10.1098/rsif.2018.0220)
Supplement: Computer code and results [file rsif20180220supp3.gz › Code-and-results/mss-15-wikiWEEK/7-8_paramrep.txt]

{"LL"	{84.88799845829456	157.9178523169924	382.02863910541066	480.7782095105459}}
{"DD"	{2.3668985198748693	4.447729218021079	5.9683381927290124	6.713709655626039}}
{"R0max"	{1.491251558394791	1.9284908807797254	2.5381810556932383	3.3112447654233987}}
{"R0min"	{0.8553660303672872	0.8882670181145905	1.0569805707548372	1.1437369482867679}}
{"Inf"	{593.443509394866	1096.9473488422318	1448.4147289872365	1641.2008140331689}}
{"Sus"	{66277.83922786373	70025.43452141478	78533.19415827625	83254.90023097946}}
{"R0(t)"	{1.1151925491134245	1.2343734043310508	1.4683880190269427	1.6745959099624232}}
{"Reff"	{0.8274111601509508	0.9341166002385075	1.085878568745435	1.1984826756550793}}
