# Supplementary material for: Use of daily Internet search query data improves real-time projections of influenza epidemics
Source: J R Soc Interface. 2018 Oct 10;15(147):20180220. doi: 10.1098/rsif.2018.0220 (PMC6228485; doi:10.1098/rsif.2018.0220)
Supplement: Computer code and results [file rsif20180220supp3.gz › Code-and-results/mss-15-wikiWEEK/6-29_paramrep.txt]

{"LL"	{50.26267054438037	99.52703692446431	223.376983354693	302.4561827776714}}
{"DD"	{2.619146668195638	4.250758016234521	5.929665017259114	6.564356883787288}}
{"R0max"	{1.9273125722605995	2.7558140199297485	3.586054648468951	3.922831447531393}}
{"R0min"	{0.8700146024626343	0.9527346859535204	1.0750353026773605	1.1295191703365641}}
{"Inf"	{607.6594391534437	1005.748053253009	1442.6966271106107	1607.204759527386}}
{"Sus"	{44688.55887100388	50184.12440698945	67039.52266654874	82175.3683756525}}
{"R0(t)"	{1.2479128499981427	1.4707965458256715	1.6864771967687247	1.7918576004050877}}
{"Reff"	{0.65115187743369	0.7810990823285253	1.0366316741070376	1.2914944384325449}}
