# Supplementary material for: Use of daily Internet search query data improves real-time projections of influenza epidemics
Source: J R Soc Interface. 2018 Oct 10;15(147):20180220. doi: 10.1098/rsif.2018.0220 (PMC6228485; doi:10.1098/rsif.2018.0220)
Supplement: Computer code and results [file rsif20180220supp3.gz › Code-and-results/mss-15-wikiWEEK/2015-EW52.csv]

Location	Target	Type	Unit	Bin_start_incl	Bin_end_notincl	Value
US National	1 wk ahead	Point	percent	NA	NA	2.2
US National	1 wk ahead	Bin	percent	0	0,1	0.
US National	1 wk ahead	Bin	percent	0,1	0,2	0.
US National	1 wk ahead	Bin	percent	0,2	0,3	0.
US National	1 wk ahead	Bin	percent	0,3	0,4	0.
US National	1 wk ahead	Bin	percent	0,4	0,5	0.
US National	1 wk ahead	Bin	percent	0,5	0,6	0.
US National	1 wk ahead	Bin	percent	0,6	0,7	0.000042
US National	1 wk ahead	Bin	percent	0,7	0,8	0.0009109999999999999
US National	1 wk ahead	Bin	percent	0,8	0,9	0.002816
US National	1 wk ahead	Bin	percent	0,9	1	0.002656
US National	1 wk ahead	Bin	percent	1	1,1	0.0026769999999999997
US National	1 wk ahead	Bin	percent	1,1	1,2	0.00069
US National	1 wk ahead	Bin	percent	1,2	1,3	0.0004969999999999999
US National	1 wk ahead	Bin	percent	1,3	1,4	0.0025039999999999997
US National	1 wk ahead	Bin	percent	1,4	1,5	0.0036409999999999997
US National	1 wk ahead	Bin	percent	1,5	1,6	0.006608999999999999
US National	1 wk ahead	Bin	percent	1,6	1,7	0.011921
US National	1 wk ahead	Bin	percent	1,7	1,8	0.025681
US National	1 wk ahead	Bin	percent	1,8	1,9	0.046335
US National	1 wk ahead	Bin	percent	1,9	2	0.07572799999999999
US National	1 wk ahead	Bin	percent	2	2,1	0.105797
US National	1 wk ahead	Bin	percent	2,1	2,2	0.15340399999999998
US National	1 wk ahead	Bin	percent	2,2	2,3	0.184507
US National	1 wk ahead	Bin	percent	2,3	2,4	0.15501099999999998
US National	1 wk ahead	Bin	percent	2,4	2,5	0.076301
US National	1 wk ahead	Bin	percent	2,5	2,6	0.028763999999999998
US National	1 wk ahead	Bin	percent	2,6	2,7	0.025547999999999998
US National	1 wk ahead	Bin	percent	2,7	2,8	0.019743
US National	1 wk ahead	Bin	percent	2,8	2,9	0.018834
US National	1 wk ahead	Bin	percent	2,9	3	0.013373
US National	1 wk ahead	Bin	percent	3	3,1	0.005645
US National	1 wk ahead	Bin	percent	3,1	3,2	0.002384
US National	1 wk ahead	Bin	percent	3,2	3,3	0.0040149999999999995
US National	1 wk ahead	Bin	percent	3,3	3,4	0.004268
US National	1 wk ahead	Bin	percent	3,4	3,5	0.0038
US National	1 wk ahead	Bin	percent	3,5	3,6	0.003531
US National	1 wk ahead	Bin	percent	3,6	3,7	0.003603
US National	1 wk ahead	Bin	percent	3,7	3,8	0.003022
US National	1 wk ahead	Bin	percent	3,8	3,9	0.001173
US National	1 wk ahead	Bin	percent	3,9	4	0.002271
US National	1 wk ahead	Bin	percent	4	4,1	0.002029
US National	1 wk ahead	Bin	percent	4,1	4,2	0.000265
US National	1 wk ahead	Bin	percent	4,2	4,3	4.e-6
US National	1 wk ahead	Bin	percent	4,3	4,4	0.
US National	1 wk ahead	Bin	percent	4,4	4,5	0.
US National	1 wk ahead	Bin	percent	4,5	4,6	0.
US National	1 wk ahead	Bin	percent	4,6	4,7	0.
US National	1 wk ahead	Bin	percent	4,7	4,8	0.
US National	1 wk ahead	Bin	percent	4,8	4,9	0.
US National	1 wk ahead	Bin	percent	4,9	5	0.
US National	1 wk ahead	Bin	percent	5	5,1	0.
US National	1 wk ahead	Bin	percent	5,1	5,2	0.
US National	1 wk ahead	Bin	percent	5,2	5,3	0.
US National	1 wk ahead	Bin	percent	5,3	5,4	0.
US National	1 wk ahead	Bin	percent	5,4	5,5	0.
US National	1 wk ahead	Bin	percent	5,5	5,6	0.
US National	1 wk ahead	Bin	percent	5,6	5,7	0.
US National	1 wk ahead	Bin	percent	5,7	5,8	0.
US National	1 wk ahead	Bin	percent	5,8	5,9	0.
US National	1 wk ahead	Bin	percent	5,9	6	0.
US National	1 wk ahead	Bin	percent	6	6,1	0.
US National	1 wk ahead	Bin	percent	6,1	6,2	0.
US National	1 wk ahead	Bin	percent	6,2	6,3	0.
US National	1 wk ahead	Bin	percent	6,3	6,4	0.
US National	1 wk ahead	Bin	percent	6,4	6,5	0.
US National	1 wk ahead	Bin	percent	6,5	6,6	0.
US National	1 wk ahead	Bin	percent	6,6	6,7	0.
US National	1 wk ahead	Bin	percent	6,7	6,8	0.
US National	1 wk ahead	Bin	percent	6,8	6,9	0.
US National	1 wk ahead	Bin	percent	6,9	7	0.
US National	1 wk ahead	Bin	percent	7	7,1	0.
US National	1 wk ahead	Bin	percent	7,1	7,2	0.
US National	1 wk ahead	Bin	percent	7,2	7,3	0.
US National	1 wk ahead	Bin	percent	7,3	7,4	0.
US National	1 wk ahead	Bin	percent	7,4	7,5	0.
US National	1 wk ahead	Bin	percent	7,5	7,6	0.
US National	1 wk ahead	Bin	percent	7,6	7,7	0.
US National	1 wk ahead	Bin	percent	7,7	7,8	0.
US National	1 wk ahead	Bin	percent	7,8	7,9	0.
US National	1 wk ahead	Bin	percent	7,9	8	0.
US National	1 wk ahead	Bin	percent	8	8,1	0.
US National	1 wk ahead	Bin	percent	8,1	8,2	0.
US National	1 wk ahead	Bin	percent	8,2	8,3	0.
US National	1 wk ahead	Bin	percent	8,3	8,4	0.
US National	1 wk ahead	Bin	percent	8,4	8,5	0.
US National	1 wk ahead	Bin	percent	8,5	8,6	0.
US National	1 wk ahead	Bin	percent	8,6	8,7	0.
US National	1 wk ahead	Bin	percent	8,7	8,8	0.
US National	1 wk ahead	Bin	percent	8,8	8,9	0.
US National	1 wk ahead	Bin	percent	8,9	9	0.
US National	1 wk ahead	Bin	percent	9	9,1	0.
US National	1 wk ahead	Bin	percent	9,1	9,2	0.
US National	1 wk ahead	Bin	percent	9,2	9,3	0.
US National	1 wk ahead	Bin	percent	9,3	9,4	0.
US National	1 wk ahead	Bin	percent	9,4	9,5	0.
US National	1 wk ahead	Bin	percent	9,5	9,6	0.
US National	1 wk ahead	Bin	percent	9,6	9,7	0.
US National	1 wk ahead	Bin	percent	9,7	9,8	0.
US National	1 wk ahead	Bin	percent	9,8	9,9	0.
US National	1 wk ahead	Bin	percent	9,9	10	0.
US National	1 wk ahead	Bin	percent	10	10,1	0.
US National	1 wk ahead	Bin	percent	10,1	10,2	0.
US National	1 wk ahead	Bin	percent	10,2	10,3	0.
US National	1 wk ahead	Bin	percent	10,3	10,4	0.
US National	1 wk ahead	Bin	percent	10,4	10,5	0.
US National	1 wk ahead	Bin	percent	10,5	10,6	0.
US National	1 wk ahead	Bin	percent	10,6	10,7	0.
US National	1 wk ahead	Bin	percent	10,7	10,8	0.
US National	1 wk ahead	Bin	percent	10,8	10,9	0.
US National	1 wk ahead	Bin	percent	10,9	11	0.
US National	1 wk ahead	Bin	percent	11	11,1	0.
US National	1 wk ahead	Bin	percent	11,1	11,2	0.
US National	1 wk ahead	Bin	percent	11,2	11,3	0.
US National	1 wk ahead	Bin	percent	11,3	11,4	0.
US National	1 wk ahead	Bin	percent	11,4	11,5	0.
US National	1 wk ahead	Bin	percent	11,5	11,6	0.
US National	1 wk ahead	Bin	percent	11,6	11,7	0.
US National	1 wk ahead	Bin	percent	11,7	11,8	0.
US National	1 wk ahead	Bin	percent	11,8	11,9	0.
US National	1 wk ahead	Bin	percent	11,9	12	0.
US National	1 wk ahead	Bin	percent	12	12,1	0.
US National	1 wk ahead	Bin	percent	12,1	12,2	0.
US National	1 wk ahead	Bin	percent	12,2	12,3	0.
US National	1 wk ahead	Bin	percent	12,3	12,4	0.
US National	1 wk ahead	Bin	percent	12,4	12,5	0.
US National	1 wk ahead	Bin	percent	12,5	12,6	0.
US National	1 wk ahead	Bin	percent	12,6	12,7	0.
US National	1 wk ahead	Bin	percent	12,7	12,8	0.
US National	1 wk ahead	Bin	percent	12,8	12,9	0.
US National	1 wk ahead	Bin	percent	12,9	13	0.
US National	1 wk ahead	Bin	percent	13	100	0.
US National	2 wk ahead	Point	percent	NA	NA	3.6204
US National	2 wk ahead	Bin	percent	0	0,1	0.000012
US National	2 wk ahead	Bin	percent	0,1	0,2	0.000024
US National	2 wk ahead	Bin	percent	0,2	0,3	0.000044999999999999996
US National	2 wk ahead	Bin	percent	0,3	0,4	0.000082
US National	2 wk ahead	Bin	percent	0,4	0,5	0.000144
US National	2 wk ahead	Bin	percent	0,5	0,6	0.00024599999999999996
US National	2 wk ahead	Bin	percent	0,6	0,7	0.000406
US National	2 wk ahead	Bin	percent	0,7	0,8	0.0006479999999999999
US National	2 wk ahead	Bin	percent	0,8	0,9	0.001003
US National	2 wk ahead	Bin	percent	0,9	1	0.0015049999999999998
US National	2 wk ahead	Bin	percent	1	1,1	0.002191
US National	2 wk ahead	Bin	percent	1,1	1,2	0.003093
US National	2 wk ahead	Bin	percent	1,2	1,3	0.004239
US National	2 wk ahead	Bin	percent	1,3	1,4	0.005643
US National	2 wk ahead	Bin	percent	1,4	1,5	0.007299
US National	2 wk ahead	Bin	percent	1,5	1,6	0.009182
US National	2 wk ahead	Bin	percent	1,6	1,7	0.01124
US National	2 wk ahead	Bin	percent	1,7	1,8	0.013399999999999999
US National	2 wk ahead	Bin	percent	1,8	1,9	0.015574999999999999
US National	2 wk ahead	Bin	percent	1,9	2	0.017669
US National	2 wk ahead	Bin	percent	2	2,1	0.019591
US National	2 wk ahead	Bin	percent	2,1	2,2	0.021265
US National	2 wk ahead	Bin	percent	2,2	2,3	0.022640999999999998
US National	2 wk ahead	Bin	percent	2,3	2,4	0.023701999999999997
US National	2 wk ahead	Bin	percent	2,4	2,5	0.024464
US National	2 wk ahead	Bin	percent	2,5	2,6	0.024971999999999998
US National	2 wk ahead	Bin	percent	2,6	2,7	0.025294999999999998
US National	2 wk ahead	Bin	percent	2,7	2,8	0.025509
US National	2 wk ahead	Bin	percent	2,8	2,9	0.025689
US National	2 wk ahead	Bin	percent	2,9	3	0.025890999999999997
US National	2 wk ahead	Bin	percent	3	3,1	0.02615
US National	2 wk ahead	Bin	percent	3,1	3,2	0.026469
US National	2 wk ahead	Bin	percent	3,2	3,3	0.026826
US National	2 wk ahead	Bin	percent	3,3	3,4	0.027176
US National	2 wk ahead	Bin	percent	3,4	3,5	0.027461
US National	2 wk ahead	Bin	percent	3,5	3,6	0.027624
US National	2 wk ahead	Bin	percent	3,6	3,7	0.027618999999999998
US National	2 wk ahead	Bin	percent	3,7	3,8	0.027420999999999997
US National	2 wk ahead	Bin	percent	3,8	3,9	0.027028
US National	2 wk ahead	Bin	percent	3,9	4	0.026456999999999998
US National	2 wk ahead	Bin	percent	4	4,1	0.025745999999999998
US National	2 wk ahead	Bin	percent	4,1	4,2	0.024939
US National	2 wk ahead	Bin	percent	4,2	4,3	0.024076999999999998
US National	2 wk ahead	Bin	percent	4,3	4,4	0.023191999999999997
US National	2 wk ahead	Bin	percent	4,4	4,5	0.022303
US National	2 wk ahead	Bin	percent	4,5	4,6	0.021412999999999998
US National	2 wk ahead	Bin	percent	4,6	4,7	0.020512
US National	2 wk ahead	Bin	percent	4,7	4,8	0.019584
US National	2 wk ahead	Bin	percent	4,8	4,9	0.018612
US National	2 wk ahead	Bin	percent	4,9	5	0.017581
US National	2 wk ahead	Bin	percent	5	5,1	0.016484
US National	2 wk ahead	Bin	percent	5,1	5,2	0.015323
US National	2 wk ahead	Bin	percent	5,2	5,3	0.014107999999999999
US National	2 wk ahead	Bin	percent	5,3	5,4	0.012858
US National	2 wk ahead	Bin	percent	5,4	5,5	0.011597
US National	2 wk ahead	Bin	percent	5,5	5,6	0.010354
US National	2 wk ahead	Bin	percent	5,6	5,7	0.009160999999999999
US National	2 wk ahead	Bin	percent	5,7	5,8	0.008046
US National	2 wk ahead	Bin	percent	5,8	5,9	0.007038999999999999
US National	2 wk ahead	Bin	percent	5,9	6	0.006157
US National	2 wk ahead	Bin	percent	6	6,1	0.005415
US National	2 wk ahead	Bin	percent	6,1	6,2	0.004811
US National	2 wk ahead	Bin	percent	6,2	6,3	0.004336
US National	2 wk ahead	Bin	percent	6,3	6,4	0.003971
US National	2 wk ahead	Bin	percent	6,4	6,5	0.0036869999999999997
US National	2 wk ahead	Bin	percent	6,5	6,6	0.0034549999999999997
US National	2 wk ahead	Bin	percent	6,6	6,7	0.003244
US National	2 wk ahead	Bin	percent	6,7	6,8	0.0030299999999999997
US National	2 wk ahead	Bin	percent	6,8	6,9	0.002796
US National	2 wk ahead	Bin	percent	6,9	7	0.002534
US National	2 wk ahead	Bin	percent	7	7,1	0.002245
US National	2 wk ahead	Bin	percent	7,1	7,2	0.001937
US National	2 wk ahead	Bin	percent	7,2	7,3	0.001625
US National	2 wk ahead	Bin	percent	7,3	7,4	0.001321
US National	2 wk ahead	Bin	percent	7,4	7,5	0.001041
US National	2 wk ahead	Bin	percent	7,5	7,6	0.000794
US National	2 wk ahead	Bin	percent	7,6	7,7	0.000587
US National	2 wk ahead	Bin	percent	7,7	7,8	0.000421
US National	2 wk ahead	Bin	percent	7,8	7,9	0.00029499999999999996
US National	2 wk ahead	Bin	percent	7,9	8	0.000206
US National	2 wk ahead	Bin	percent	8	8,1	0.000148
US National	2 wk ahead	Bin	percent	8,1	8,2	0.000118
US National	2 wk ahead	Bin	percent	8,2	8,3	0.000112
US National	2 wk ahead	Bin	percent	8,3	8,4	0.000128
US National	2 wk ahead	Bin	percent	8,4	8,5	0.000165
US National	2 wk ahead	Bin	percent	8,5	8,6	0.000223
US National	2 wk ahead	Bin	percent	8,6	8,7	0.00030199999999999997
US National	2 wk ahead	Bin	percent	8,7	8,8	0.00040199999999999996
US National	2 wk ahead	Bin	percent	8,8	8,9	0.00052
US National	2 wk ahead	Bin	percent	8,9	9	0.0006529999999999999
US National	2 wk ahead	Bin	percent	9	9,1	0.0007949999999999999
US National	2 wk ahead	Bin	percent	9,1	9,2	0.00094
US National	2 wk ahead	Bin	percent	9,2	9,3	0.001077
US National	2 wk ahead	Bin	percent	9,3	9,4	0.0011979999999999998
US National	2 wk ahead	Bin	percent	9,4	9,5	0.001294
US National	2 wk ahead	Bin	percent	9,5	9,6	0.001356
US National	2 wk ahead	Bin	percent	9,6	9,7	0.0013809999999999998
US National	2 wk ahead	Bin	percent	9,7	9,8	0.001365
US National	2 wk ahead	Bin	percent	9,8	9,9	0.00131
US National	2 wk ahead	Bin	percent	9,9	10	0.0012209999999999999
US National	2 wk ahead	Bin	percent	10	10,1	0.001104
US National	2 wk ahead	Bin	percent	10,1	10,2	0.0009689999999999999
US National	2 wk ahead	Bin	percent	10,2	10,3	0.000825
US National	2 wk ahead	Bin	percent	10,3	10,4	0.000682
US National	2 wk ahead	Bin	percent	10,4	10,5	0.0005459999999999999
US National	2 wk ahead	Bin	percent	10,5	10,6	0.000423
US National	2 wk ahead	Bin	percent	10,6	10,7	0.000318
US National	2 wk ahead	Bin	percent	10,7	10,8	0.00023099999999999998
US National	2 wk ahead	Bin	percent	10,8	10,9	0.000163
US National	2 wk ahead	Bin	percent	10,9	11	0.000111
US National	2 wk ahead	Bin	percent	11	11,1	0.000073
US National	2 wk ahead	Bin	percent	11,1	11,2	0.000047
US National	2 wk ahead	Bin	percent	11,2	11,3	0.000029
US National	2 wk ahead	Bin	percent	11,3	11,4	0.000017
US National	2 wk ahead	Bin	percent	11,4	11,5	9.999999999999999e-6
US National	2 wk ahead	Bin	percent	11,5	11,6	4.9999999999999996e-6
US National	2 wk ahead	Bin	percent	11,6	11,7	3.e-6
US National	2 wk ahead	Bin	percent	11,7	11,8	2.e-6
US National	2 wk ahead	Bin	percent	11,8	11,9	1.e-6
US National	2 wk ahead	Bin	percent	11,9	12	0.
US National	2 wk ahead	Bin	percent	12	12,1	0.
US National	2 wk ahead	Bin	percent	12,1	12,2	0.
US National	2 wk ahead	Bin	percent	12,2	12,3	0.
US National	2 wk ahead	Bin	percent	12,3	12,4	0.
US National	2 wk ahead	Bin	percent	12,4	12,5	0.
US National	2 wk ahead	Bin	percent	12,5	12,6	0.
US National	2 wk ahead	Bin	percent	12,6	12,7	0.
US National	2 wk ahead	Bin	percent	12,7	12,8	0.
US National	2 wk ahead	Bin	percent	12,8	12,9	0.
US National	2 wk ahead	Bin	percent	12,9	13	0.
US National	2 wk ahead	Bin	percent	13	100	0.
US National	3 wk ahead	Point	percent	NA	NA	5.243200000000001
US National	3 wk ahead	Bin	percent	0	0,1	0.002392
US National	3 wk ahead	Bin	percent	0,1	0,2	0.002695
US National	3 wk ahead	Bin	percent	0,2	0,3	0.003022
US National	3 wk ahead	Bin	percent	0,3	0,4	0.0033699999999999997
US National	3 wk ahead	Bin	percent	0,4	0,5	0.0037389999999999997
US National	3 wk ahead	Bin	percent	0,5	0,6	0.004128
US National	3 wk ahead	Bin	percent	0,6	0,7	0.004534
US National	3 wk ahead	Bin	percent	0,7	0,8	0.004955
US National	3 wk ahead	Bin	percent	0,8	0,9	0.005389
US National	3 wk ahead	Bin	percent	0,9	1	0.0058319999999999995
US National	3 wk ahead	Bin	percent	1	1,1	0.006281
US National	3 wk ahead	Bin	percent	1,1	1,2	0.006731999999999999
US National	3 wk ahead	Bin	percent	1,2	1,3	0.007182999999999999
US National	3 wk ahead	Bin	percent	1,3	1,4	0.007627999999999999
US National	3 wk ahead	Bin	percent	1,4	1,5	0.008064
US National	3 wk ahead	Bin	percent	1,5	1,6	0.008487999999999999
US National	3 wk ahead	Bin	percent	1,6	1,7	0.008895
US National	3 wk ahead	Bin	percent	1,7	1,8	0.009283
US National	3 wk ahead	Bin	percent	1,8	1,9	0.009649
US National	3 wk ahead	Bin	percent	1,9	2	0.009989999999999999
US National	3 wk ahead	Bin	percent	2	2,1	0.010303
US National	3 wk ahead	Bin	percent	2,1	2,2	0.010589
US National	3 wk ahead	Bin	percent	2,2	2,3	0.010844999999999999
US National	3 wk ahead	Bin	percent	2,3	2,4	0.01107
US National	3 wk ahead	Bin	percent	2,4	2,5	0.011266
US National	3 wk ahead	Bin	percent	2,5	2,6	0.011432999999999999
US National	3 wk ahead	Bin	percent	2,6	2,7	0.011571
US National	3 wk ahead	Bin	percent	2,7	2,8	0.011684
US National	3 wk ahead	Bin	percent	2,8	2,9	0.011772
US National	3 wk ahead	Bin	percent	2,9	3	0.011838
US National	3 wk ahead	Bin	percent	3	3,1	0.011885999999999999
US National	3 wk ahead	Bin	percent	3,1	3,2	0.011916
US National	3 wk ahead	Bin	percent	3,2	3,3	0.011933
US National	3 wk ahead	Bin	percent	3,3	3,4	0.011939
US National	3 wk ahead	Bin	percent	3,4	3,5	0.011935999999999999
US National	3 wk ahead	Bin	percent	3,5	3,6	0.011928
US National	3 wk ahead	Bin	percent	3,6	3,7	0.011916
US National	3 wk ahead	Bin	percent	3,7	3,8	0.011902
US National	3 wk ahead	Bin	percent	3,8	3,9	0.011887
US National	3 wk ahead	Bin	percent	3,9	4	0.011873
US National	3 wk ahead	Bin	percent	4	4,1	0.011859
US National	3 wk ahead	Bin	percent	4,1	4,2	0.011847
US National	3 wk ahead	Bin	percent	4,2	4,3	0.011837
US National	3 wk ahead	Bin	percent	4,3	4,4	0.011826
US National	3 wk ahead	Bin	percent	4,4	4,5	0.011814999999999999
US National	3 wk ahead	Bin	percent	4,5	4,6	0.011802
US National	3 wk ahead	Bin	percent	4,6	4,7	0.011786999999999999
US National	3 wk ahead	Bin	percent	4,7	4,8	0.011767
US National	3 wk ahead	Bin	percent	4,8	4,9	0.011741
US National	3 wk ahead	Bin	percent	4,9	5	0.011706999999999999
US National	3 wk ahead	Bin	percent	5	5,1	0.011663999999999999
US National	3 wk ahead	Bin	percent	5,1	5,2	0.011611
US National	3 wk ahead	Bin	percent	5,2	5,3	0.011547
US National	3 wk ahead	Bin	percent	5,3	5,4	0.011471
US National	3 wk ahead	Bin	percent	5,4	5,5	0.011382
US National	3 wk ahead	Bin	percent	5,5	5,6	0.01128
US National	3 wk ahead	Bin	percent	5,6	5,7	0.011165
US National	3 wk ahead	Bin	percent	5,7	5,8	0.011037
US National	3 wk ahead	Bin	percent	5,8	5,9	0.010898
US National	3 wk ahead	Bin	percent	5,9	6	0.010747999999999999
US National	3 wk ahead	Bin	percent	6	6,1	0.010589
US National	3 wk ahead	Bin	percent	6,1	6,2	0.010421
US National	3 wk ahead	Bin	percent	6,2	6,3	0.010246
US National	3 wk ahead	Bin	percent	6,3	6,4	0.010067
US National	3 wk ahead	Bin	percent	6,4	6,5	0.009883
US National	3 wk ahead	Bin	percent	6,5	6,6	0.009696999999999999
US National	3 wk ahead	Bin	percent	6,6	6,7	0.009511
US National	3 wk ahead	Bin	percent	6,7	6,8	0.009325
US National	3 wk ahead	Bin	percent	6,8	6,9	0.009141999999999999
US National	3 wk ahead	Bin	percent	6,9	7	0.008961
US National	3 wk ahead	Bin	percent	7	7,1	0.008783
US National	3 wk ahead	Bin	percent	7,1	7,2	0.00861
US National	3 wk ahead	Bin	percent	7,2	7,3	0.008440999999999999
US National	3 wk ahead	Bin	percent	7,3	7,4	0.008277
US National	3 wk ahead	Bin	percent	7,4	7,5	0.008117
US National	3 wk ahead	Bin	percent	7,5	7,6	0.007961
US National	3 wk ahead	Bin	percent	7,6	7,7	0.007809
US National	3 wk ahead	Bin	percent	7,7	7,8	0.007659999999999999
US National	3 wk ahead	Bin	percent	7,8	7,9	0.007514
US National	3 wk ahead	Bin	percent	7,9	8	0.00737
US National	3 wk ahead	Bin	percent	8	8,1	0.007227
US National	3 wk ahead	Bin	percent	8,1	8,2	0.007084
US National	3 wk ahead	Bin	percent	8,2	8,3	0.006940999999999999
US National	3 wk ahead	Bin	percent	8,3	8,4	0.006797
US National	3 wk ahead	Bin	percent	8,4	8,5	0.006652
US National	3 wk ahead	Bin	percent	8,5	8,6	0.0065049999999999995
US National	3 wk ahead	Bin	percent	8,6	8,7	0.0063549999999999995
US National	3 wk ahead	Bin	percent	8,7	8,8	0.006202999999999999
US National	3 wk ahead	Bin	percent	8,8	8,9	0.006049
US National	3 wk ahead	Bin	percent	8,9	9	0.0058909999999999995
US National	3 wk ahead	Bin	percent	9	9,1	0.005731
US National	3 wk ahead	Bin	percent	9,1	9,2	0.005568
US National	3 wk ahead	Bin	percent	9,2	9,3	0.005403
US National	3 wk ahead	Bin	percent	9,3	9,4	0.005235999999999999
US National	3 wk ahead	Bin	percent	9,4	9,5	0.0050669999999999995
US National	3 wk ahead	Bin	percent	9,5	9,6	0.004896
US National	3 wk ahead	Bin	percent	9,6	9,7	0.004724
US National	3 wk ahead	Bin	percent	9,7	9,8	0.004552
US National	3 wk ahead	Bin	percent	9,8	9,9	0.00438
US National	3 wk ahead	Bin	percent	9,9	10	0.004208
US National	3 wk ahead	Bin	percent	10	10,1	0.004038
US National	3 wk ahead	Bin	percent	10,1	10,2	0.0038689999999999996
US National	3 wk ahead	Bin	percent	10,2	10,3	0.003702
US National	3 wk ahead	Bin	percent	10,3	10,4	0.003538
US National	3 wk ahead	Bin	percent	10,4	10,5	0.003377
US National	3 wk ahead	Bin	percent	10,5	10,6	0.0032199999999999998
US National	3 wk ahead	Bin	percent	10,6	10,7	0.003067
US National	3 wk ahead	Bin	percent	10,7	10,8	0.0029189999999999997
US National	3 wk ahead	Bin	percent	10,8	10,9	0.002776
US National	3 wk ahead	Bin	percent	10,9	11	0.0026379999999999997
US National	3 wk ahead	Bin	percent	11	11,1	0.002506
US National	3 wk ahead	Bin	percent	11,1	11,2	0.0023799999999999997
US National	3 wk ahead	Bin	percent	11,2	11,3	0.002261
US National	3 wk ahead	Bin	percent	11,3	11,4	0.002147
US National	3 wk ahead	Bin	percent	11,4	11,5	0.0020399999999999997
US National	3 wk ahead	Bin	percent	11,5	11,6	0.0019399999999999999
US National	3 wk ahead	Bin	percent	11,6	11,7	0.0018449999999999999
US National	3 wk ahead	Bin	percent	11,7	11,8	0.0017569999999999999
US National	3 wk ahead	Bin	percent	11,8	11,9	0.001676
US National	3 wk ahead	Bin	percent	11,9	12	0.0015999999999999999
US National	3 wk ahead	Bin	percent	12	12,1	0.00153
US National	3 wk ahead	Bin	percent	12,1	12,2	0.001465
US National	3 wk ahead	Bin	percent	12,2	12,3	0.001406
US National	3 wk ahead	Bin	percent	12,3	12,4	0.001353
US National	3 wk ahead	Bin	percent	12,4	12,5	0.001304
US National	3 wk ahead	Bin	percent	12,5	12,6	0.0012599999999999998
US National	3 wk ahead	Bin	percent	12,6	12,7	0.0012209999999999999
US National	3 wk ahead	Bin	percent	12,7	12,8	0.001186
US National	3 wk ahead	Bin	percent	12,8	12,9	0.0011539999999999999
US National	3 wk ahead	Bin	percent	12,9	13	0.001127
US National	3 wk ahead	Bin	percent	13	100	0.055316
US National	4 wk ahead	Point	percent	NA	NA	6.723800000000001
US National	4 wk ahead	Bin	percent	0	0,1	0.003633
US National	4 wk ahead	Bin	percent	0,1	0,2	0.003846
US National	4 wk ahead	Bin	percent	0,2	0,3	0.004062
US National	4 wk ahead	Bin	percent	0,3	0,4	0.00428
US National	4 wk ahead	Bin	percent	0,4	0,5	0.0045
US National	4 wk ahead	Bin	percent	0,5	0,6	0.004719999999999999
US National	4 wk ahead	Bin	percent	0,6	0,7	0.004941
US National	4 wk ahead	Bin	percent	0,7	0,8	0.005161
US National	4 wk ahead	Bin	percent	0,8	0,9	0.005379
US National	4 wk ahead	Bin	percent	0,9	1	0.005595
US National	4 wk ahead	Bin	percent	1	1,1	0.005807
US National	4 wk ahead	Bin	percent	1,1	1,2	0.006013999999999999
US National	4 wk ahead	Bin	percent	1,2	1,3	0.0062169999999999994
US National	4 wk ahead	Bin	percent	1,3	1,4	0.0064139999999999996
US National	4 wk ahead	Bin	percent	1,4	1,5	0.006604
US National	4 wk ahead	Bin	percent	1,5	1,6	0.006787
US National	4 wk ahead	Bin	percent	1,6	1,7	0.006960999999999999
US National	4 wk ahead	Bin	percent	1,7	1,8	0.007128
US National	4 wk ahead	Bin	percent	1,8	1,9	0.007285
US National	4 wk ahead	Bin	percent	1,9	2	0.007431999999999999
US National	4 wk ahead	Bin	percent	2	2,1	0.0075699999999999995
US National	4 wk ahead	Bin	percent	2,1	2,2	0.007698
US National	4 wk ahead	Bin	percent	2,2	2,3	0.007814999999999999
US National	4 wk ahead	Bin	percent	2,3	2,4	0.007922
US National	4 wk ahead	Bin	percent	2,4	2,5	0.008019
US National	4 wk ahead	Bin	percent	2,5	2,6	0.008105
US National	4 wk ahead	Bin	percent	2,6	2,7	0.008180999999999999
US National	4 wk ahead	Bin	percent	2,7	2,8	0.008248
US National	4 wk ahead	Bin	percent	2,8	2,9	0.008303999999999999
US National	4 wk ahead	Bin	percent	2,9	3	0.008352
US National	4 wk ahead	Bin	percent	3	3,1	0.008391
US National	4 wk ahead	Bin	percent	3,1	3,2	0.008421
US National	4 wk ahead	Bin	percent	3,2	3,3	0.008444
US National	4 wk ahead	Bin	percent	3,3	3,4	0.008459999999999999
US National	4 wk ahead	Bin	percent	3,4	3,5	0.008468999999999999
US National	4 wk ahead	Bin	percent	3,5	3,6	0.008472
US National	4 wk ahead	Bin	percent	3,6	3,7	0.00847
US National	4 wk ahead	Bin	percent	3,7	3,8	0.008463
US National	4 wk ahead	Bin	percent	3,8	3,9	0.008452
US National	4 wk ahead	Bin	percent	3,9	4	0.008438
US National	4 wk ahead	Bin	percent	4	4,1	0.008421999999999999
US National	4 wk ahead	Bin	percent	4,1	4,2	0.008402999999999999
US National	4 wk ahead	Bin	percent	4,2	4,3	0.008381999999999999
US National	4 wk ahead	Bin	percent	4,3	4,4	0.008361
US National	4 wk ahead	Bin	percent	4,4	4,5	0.008339
US National	4 wk ahead	Bin	percent	4,5	4,6	0.008316
US National	4 wk ahead	Bin	percent	4,6	4,7	0.008294
US National	4 wk ahead	Bin	percent	4,7	4,8	0.008272
US National	4 wk ahead	Bin	percent	4,8	4,9	0.008251
US National	4 wk ahead	Bin	percent	4,9	5	0.008231
US National	4 wk ahead	Bin	percent	5	5,1	0.008211
US National	4 wk ahead	Bin	percent	5,1	5,2	0.008192999999999999
US National	4 wk ahead	Bin	percent	5,2	5,3	0.008175
US National	4 wk ahead	Bin	percent	5,3	5,4	0.008159
US National	4 wk ahead	Bin	percent	5,4	5,5	0.008143
US National	4 wk ahead	Bin	percent	5,5	5,6	0.008128
US National	4 wk ahead	Bin	percent	5,6	5,7	0.008114
US National	4 wk ahead	Bin	percent	5,7	5,8	0.0081
US National	4 wk ahead	Bin	percent	5,8	5,9	0.008086
US National	4 wk ahead	Bin	percent	5,9	6	0.008071
US National	4 wk ahead	Bin	percent	6	6,1	0.008055999999999999
US National	4 wk ahead	Bin	percent	6,1	6,2	0.008041
US National	4 wk ahead	Bin	percent	6,2	6,3	0.008024
US National	4 wk ahead	Bin	percent	6,3	6,4	0.008005
US National	4 wk ahead	Bin	percent	6,4	6,5	0.007984999999999999
US National	4 wk ahead	Bin	percent	6,5	6,6	0.007962
US National	4 wk ahead	Bin	percent	6,6	6,7	0.007937
US National	4 wk ahead	Bin	percent	6,7	6,8	0.00791
US National	4 wk ahead	Bin	percent	6,8	6,9	0.007878999999999999
US National	4 wk ahead	Bin	percent	6,9	7	0.007845
US National	4 wk ahead	Bin	percent	7	7,1	0.007809
US National	4 wk ahead	Bin	percent	7,1	7,2	0.007768
US National	4 wk ahead	Bin	percent	7,2	7,3	0.007724
US National	4 wk ahead	Bin	percent	7,3	7,4	0.007677
US National	4 wk ahead	Bin	percent	7,4	7,5	0.007626
US National	4 wk ahead	Bin	percent	7,5	7,6	0.007571
US National	4 wk ahead	Bin	percent	7,6	7,7	0.007513
US National	4 wk ahead	Bin	percent	7,7	7,8	0.007451999999999999
US National	4 wk ahead	Bin	percent	7,8	7,9	0.0073869999999999995
US National	4 wk ahead	Bin	percent	7,9	8	0.007319
US National	4 wk ahead	Bin	percent	8	8,1	0.007248
US National	4 wk ahead	Bin	percent	8,1	8,2	0.007175
US National	4 wk ahead	Bin	percent	8,2	8,3	0.007098999999999999
US National	4 wk ahead	Bin	percent	8,3	8,4	0.0070209999999999995
US National	4 wk ahead	Bin	percent	8,4	8,5	0.006940999999999999
US National	4 wk ahead	Bin	percent	8,5	8,6	0.00686
US National	4 wk ahead	Bin	percent	8,6	8,7	0.006777
US National	4 wk ahead	Bin	percent	8,7	8,8	0.006692999999999999
US National	4 wk ahead	Bin	percent	8,8	8,9	0.006607999999999999
US National	4 wk ahead	Bin	percent	8,9	9	0.006522999999999999
US National	4 wk ahead	Bin	percent	9	9,1	0.006437
US National	4 wk ahead	Bin	percent	9,1	9,2	0.006351
US National	4 wk ahead	Bin	percent	9,2	9,3	0.006266
US National	4 wk ahead	Bin	percent	9,3	9,4	0.006181
US National	4 wk ahead	Bin	percent	9,4	9,5	0.006096
US National	4 wk ahead	Bin	percent	9,5	9,6	0.006013
US National	4 wk ahead	Bin	percent	9,6	9,7	0.0059299999999999995
US National	4 wk ahead	Bin	percent	9,7	9,8	0.005848
US National	4 wk ahead	Bin	percent	9,8	9,9	0.0057669999999999996
US National	4 wk ahead	Bin	percent	9,9	10	0.0056879999999999995
US National	4 wk ahead	Bin	percent	10	10,1	0.005608999999999999
US National	4 wk ahead	Bin	percent	10,1	10,2	0.005532
US National	4 wk ahead	Bin	percent	10,2	10,3	0.005456
US National	4 wk ahead	Bin	percent	10,3	10,4	0.0053809999999999995
US National	4 wk ahead	Bin	percent	10,4	10,5	0.005307
US National	4 wk ahead	Bin	percent	10,5	10,6	0.005234
US National	4 wk ahead	Bin	percent	10,6	10,7	0.005162
US National	4 wk ahead	Bin	percent	10,7	10,8	0.005091
US National	4 wk ahead	Bin	percent	10,8	10,9	0.00502
US National	4 wk ahead	Bin	percent	10,9	11	0.0049499999999999995
US National	4 wk ahead	Bin	percent	11	11,1	0.004881
US National	4 wk ahead	Bin	percent	11,1	11,2	0.0048119999999999994
US National	4 wk ahead	Bin	percent	11,2	11,3	0.004744
US National	4 wk ahead	Bin	percent	11,3	11,4	0.004676
US National	4 wk ahead	Bin	percent	11,4	11,5	0.004607
US National	4 wk ahead	Bin	percent	11,5	11,6	0.004539
US National	4 wk ahead	Bin	percent	11,6	11,7	0.004471
US National	4 wk ahead	Bin	percent	11,7	11,8	0.004402
US National	4 wk ahead	Bin	percent	11,8	11,9	0.004333
US National	4 wk ahead	Bin	percent	11,9	12	0.0042639999999999996
US National	4 wk ahead	Bin	percent	12	12,1	0.004194
US National	4 wk ahead	Bin	percent	12,1	12,2	0.004123
US National	4 wk ahead	Bin	percent	12,2	12,3	0.004052
US National	4 wk ahead	Bin	percent	12,3	12,4	0.003981
US National	4 wk ahead	Bin	percent	12,4	12,5	0.003909
US National	4 wk ahead	Bin	percent	12,5	12,6	0.003836
US National	4 wk ahead	Bin	percent	12,6	12,7	0.003763
US National	4 wk ahead	Bin	percent	12,7	12,8	0.003689
US National	4 wk ahead	Bin	percent	12,8	12,9	0.003614
US National	4 wk ahead	Bin	percent	12,9	13	0.003539
US National	4 wk ahead	Bin	percent	13	100	0.135712
