# Supplementary material for: Use of daily Internet search query data improves real-time projections of influenza epidemics
Source: J R Soc Interface. 2018 Oct 10;15(147):20180220. doi: 10.1098/rsif.2018.0220 (PMC6228485; doi:10.1098/rsif.2018.0220)
Supplement: Computer code and results [file rsif20180220supp3.gz › Code-and-results/mss-15-wikiWEEK/2015-EW49.csv]

Location	Target	Type	Unit	Bin_start_incl	Bin_end_notincl	Value
US National	1 wk ahead	Point	percent	NA	NA	1.6
US National	1 wk ahead	Bin	percent	0	0,1	0.000032
US National	1 wk ahead	Bin	percent	0,1	0,2	0.0007959999999999999
US National	1 wk ahead	Bin	percent	0,2	0,3	0.00276
US National	1 wk ahead	Bin	percent	0,3	0,4	0.002652
US National	1 wk ahead	Bin	percent	0,4	0,5	0.00275
US National	1 wk ahead	Bin	percent	0,5	0,6	0.000792
US National	1 wk ahead	Bin	percent	0,6	0,7	0.00043
US National	1 wk ahead	Bin	percent	0,7	0,8	0.002376
US National	1 wk ahead	Bin	percent	0,8	0,9	0.0035499999999999998
US National	1 wk ahead	Bin	percent	0,9	1	0.0063999999999999994
US National	1 wk ahead	Bin	percent	1	1,1	0.011309
US National	1 wk ahead	Bin	percent	1,1	1,2	0.024721999999999997
US National	1 wk ahead	Bin	percent	1,2	1,3	0.04455
US National	1 wk ahead	Bin	percent	1,3	1,4	0.074044
US National	1 wk ahead	Bin	percent	1,4	1,5	0.103392
US National	1 wk ahead	Bin	percent	1,5	1,6	0.15017
US National	1 wk ahead	Bin	percent	1,6	1,7	0.184202
US National	1 wk ahead	Bin	percent	1,7	1,8	0.158782
US National	1 wk ahead	Bin	percent	1,8	1,9	0.081329
US National	1 wk ahead	Bin	percent	1,9	2	0.029831999999999997
US National	1 wk ahead	Bin	percent	2	2,1	0.025722
US National	1 wk ahead	Bin	percent	2,1	2,2	0.019978
US National	1 wk ahead	Bin	percent	2,2	2,3	0.018952
US National	1 wk ahead	Bin	percent	2,3	2,4	0.013864999999999999
US National	1 wk ahead	Bin	percent	2,4	2,5	0.006059
US National	1 wk ahead	Bin	percent	2,5	2,6	0.002387
US National	1 wk ahead	Bin	percent	2,6	2,7	0.003914
US National	1 wk ahead	Bin	percent	2,7	2,8	0.004304
US National	1 wk ahead	Bin	percent	2,8	2,9	0.003822
US National	1 wk ahead	Bin	percent	2,9	3	0.0035269999999999998
US National	1 wk ahead	Bin	percent	3	3,1	0.00361
US National	1 wk ahead	Bin	percent	3,1	3,2	0.003116
US National	1 wk ahead	Bin	percent	3,2	3,3	0.0012309999999999999
US National	1 wk ahead	Bin	percent	3,3	3,4	0.002154
US National	1 wk ahead	Bin	percent	3,4	3,5	0.0021609999999999997
US National	1 wk ahead	Bin	percent	3,5	3,6	0.00031999999999999997
US National	1 wk ahead	Bin	percent	3,6	3,7	6.e-6
US National	1 wk ahead	Bin	percent	3,7	3,8	0.
US National	1 wk ahead	Bin	percent	3,8	3,9	0.
US National	1 wk ahead	Bin	percent	3,9	4	0.
US National	1 wk ahead	Bin	percent	4	4,1	0.
US National	1 wk ahead	Bin	percent	4,1	4,2	0.
US National	1 wk ahead	Bin	percent	4,2	4,3	0.
US National	1 wk ahead	Bin	percent	4,3	4,4	0.
US National	1 wk ahead	Bin	percent	4,4	4,5	0.
US National	1 wk ahead	Bin	percent	4,5	4,6	0.
US National	1 wk ahead	Bin	percent	4,6	4,7	0.
US National	1 wk ahead	Bin	percent	4,7	4,8	0.
US National	1 wk ahead	Bin	percent	4,8	4,9	0.
US National	1 wk ahead	Bin	percent	4,9	5	0.
US National	1 wk ahead	Bin	percent	5	5,1	0.
US National	1 wk ahead	Bin	percent	5,1	5,2	0.
US National	1 wk ahead	Bin	percent	5,2	5,3	0.
US National	1 wk ahead	Bin	percent	5,3	5,4	0.
US National	1 wk ahead	Bin	percent	5,4	5,5	0.
US National	1 wk ahead	Bin	percent	5,5	5,6	0.
US National	1 wk ahead	Bin	percent	5,6	5,7	0.
US National	1 wk ahead	Bin	percent	5,7	5,8	0.
US National	1 wk ahead	Bin	percent	5,8	5,9	0.
US National	1 wk ahead	Bin	percent	5,9	6	0.
US National	1 wk ahead	Bin	percent	6	6,1	0.
US National	1 wk ahead	Bin	percent	6,1	6,2	0.
US National	1 wk ahead	Bin	percent	6,2	6,3	0.
US National	1 wk ahead	Bin	percent	6,3	6,4	0.
US National	1 wk ahead	Bin	percent	6,4	6,5	0.
US National	1 wk ahead	Bin	percent	6,5	6,6	0.
US National	1 wk ahead	Bin	percent	6,6	6,7	0.
US National	1 wk ahead	Bin	percent	6,7	6,8	0.
US National	1 wk ahead	Bin	percent	6,8	6,9	0.
US National	1 wk ahead	Bin	percent	6,9	7	0.
US National	1 wk ahead	Bin	percent	7	7,1	0.
US National	1 wk ahead	Bin	percent	7,1	7,2	0.
US National	1 wk ahead	Bin	percent	7,2	7,3	0.
US National	1 wk ahead	Bin	percent	7,3	7,4	0.
US National	1 wk ahead	Bin	percent	7,4	7,5	0.
US National	1 wk ahead	Bin	percent	7,5	7,6	0.
US National	1 wk ahead	Bin	percent	7,6	7,7	0.
US National	1 wk ahead	Bin	percent	7,7	7,8	0.
US National	1 wk ahead	Bin	percent	7,8	7,9	0.
US National	1 wk ahead	Bin	percent	7,9	8	0.
US National	1 wk ahead	Bin	percent	8	8,1	0.
US National	1 wk ahead	Bin	percent	8,1	8,2	0.
US National	1 wk ahead	Bin	percent	8,2	8,3	0.
US National	1 wk ahead	Bin	percent	8,3	8,4	0.
US National	1 wk ahead	Bin	percent	8,4	8,5	0.
US National	1 wk ahead	Bin	percent	8,5	8,6	0.
US National	1 wk ahead	Bin	percent	8,6	8,7	0.
US National	1 wk ahead	Bin	percent	8,7	8,8	0.
US National	1 wk ahead	Bin	percent	8,8	8,9	0.
US National	1 wk ahead	Bin	percent	8,9	9	0.
US National	1 wk ahead	Bin	percent	9	9,1	0.
US National	1 wk ahead	Bin	percent	9,1	9,2	0.
US National	1 wk ahead	Bin	percent	9,2	9,3	0.
US National	1 wk ahead	Bin	percent	9,3	9,4	0.
US National	1 wk ahead	Bin	percent	9,4	9,5	0.
US National	1 wk ahead	Bin	percent	9,5	9,6	0.
US National	1 wk ahead	Bin	percent	9,6	9,7	0.
US National	1 wk ahead	Bin	percent	9,7	9,8	0.
US National	1 wk ahead	Bin	percent	9,8	9,9	0.
US National	1 wk ahead	Bin	percent	9,9	10	0.
US National	1 wk ahead	Bin	percent	10	10,1	0.
US National	1 wk ahead	Bin	percent	10,1	10,2	0.
US National	1 wk ahead	Bin	percent	10,2	10,3	0.
US National	1 wk ahead	Bin	percent	10,3	10,4	0.
US National	1 wk ahead	Bin	percent	10,4	10,5	0.
US National	1 wk ahead	Bin	percent	10,5	10,6	0.
US National	1 wk ahead	Bin	percent	10,6	10,7	0.
US National	1 wk ahead	Bin	percent	10,7	10,8	0.
US National	1 wk ahead	Bin	percent	10,8	10,9	0.
US National	1 wk ahead	Bin	percent	10,9	11	0.
US National	1 wk ahead	Bin	percent	11	11,1	0.
US National	1 wk ahead	Bin	percent	11,1	11,2	0.
US National	1 wk ahead	Bin	percent	11,2	11,3	0.
US National	1 wk ahead	Bin	percent	11,3	11,4	0.
US National	1 wk ahead	Bin	percent	11,4	11,5	0.
US National	1 wk ahead	Bin	percent	11,5	11,6	0.
US National	1 wk ahead	Bin	percent	11,6	11,7	0.
US National	1 wk ahead	Bin	percent	11,7	11,8	0.
US National	1 wk ahead	Bin	percent	11,8	11,9	0.
US National	1 wk ahead	Bin	percent	11,9	12	0.
US National	1 wk ahead	Bin	percent	12	12,1	0.
US National	1 wk ahead	Bin	percent	12,1	12,2	0.
US National	1 wk ahead	Bin	percent	12,2	12,3	0.
US National	1 wk ahead	Bin	percent	12,3	12,4	0.
US National	1 wk ahead	Bin	percent	12,4	12,5	0.
US National	1 wk ahead	Bin	percent	12,5	12,6	0.
US National	1 wk ahead	Bin	percent	12,6	12,7	0.
US National	1 wk ahead	Bin	percent	12,7	12,8	0.
US National	1 wk ahead	Bin	percent	12,8	12,9	0.
US National	1 wk ahead	Bin	percent	12,9	13	0.
US National	1 wk ahead	Bin	percent	13	100	0.
US National	2 wk ahead	Point	percent	NA	NA	1.9968000000000001
US National	2 wk ahead	Bin	percent	0	0,1	0.
US National	2 wk ahead	Bin	percent	0,1	0,2	0.
US National	2 wk ahead	Bin	percent	0,2	0,3	0.
US National	2 wk ahead	Bin	percent	0,3	0,4	0.
US National	2 wk ahead	Bin	percent	0,4	0,5	4.e-6
US National	2 wk ahead	Bin	percent	0,5	0,6	0.000028
US National	2 wk ahead	Bin	percent	0,6	0,7	0.000146
US National	2 wk ahead	Bin	percent	0,7	0,8	0.0005859999999999999
US National	2 wk ahead	Bin	percent	0,8	0,9	0.0018549999999999999
US National	2 wk ahead	Bin	percent	0,9	1	0.004713
US National	2 wk ahead	Bin	percent	1	1,1	0.009838
US National	2 wk ahead	Bin	percent	1,1	1,2	0.017419999999999998
US National	2 wk ahead	Bin	percent	1,2	1,3	0.027129999999999998
US National	2 wk ahead	Bin	percent	1,3	1,4	0.038260999999999996
US National	2 wk ahead	Bin	percent	1,4	1,5	0.049637
US National	2 wk ahead	Bin	percent	1,5	1,6	0.059824999999999996
US National	2 wk ahead	Bin	percent	1,6	1,7	0.06791
US National	2 wk ahead	Bin	percent	1,7	1,8	0.07355199999999999
US National	2 wk ahead	Bin	percent	1,8	1,9	0.07621499999999999
US National	2 wk ahead	Bin	percent	1,9	2	0.075282
US National	2 wk ahead	Bin	percent	2	2,1	0.07103799999999999
US National	2 wk ahead	Bin	percent	2,1	2,2	0.064758
US National	2 wk ahead	Bin	percent	2,2	2,3	0.057855
US National	2 wk ahead	Bin	percent	2,3	2,4	0.051361
US National	2 wk ahead	Bin	percent	2,4	2,5	0.045689999999999995
US National	2 wk ahead	Bin	percent	2,5	2,6	0.040305
US National	2 wk ahead	Bin	percent	2,6	2,7	0.034133
US National	2 wk ahead	Bin	percent	2,7	2,8	0.027046999999999998
US National	2 wk ahead	Bin	percent	2,8	2,9	0.02069
US National	2 wk ahead	Bin	percent	2,9	3	0.016985999999999998
US National	2 wk ahead	Bin	percent	3	3,1	0.015797
US National	2 wk ahead	Bin	percent	3,1	3,2	0.014846999999999999
US National	2 wk ahead	Bin	percent	3,2	3,3	0.012206
US National	2 wk ahead	Bin	percent	3,3	3,4	0.008136
US National	2 wk ahead	Bin	percent	3,4	3,5	0.004273
US National	2 wk ahead	Bin	percent	3,5	3,6	0.0017499999999999998
US National	2 wk ahead	Bin	percent	3,6	3,7	0.000556
US National	2 wk ahead	Bin	percent	3,7	3,8	0.000137
US National	2 wk ahead	Bin	percent	3,8	3,9	0.000026
US National	2 wk ahead	Bin	percent	3,9	4	4.e-6
US National	2 wk ahead	Bin	percent	4	4,1	0.
US National	2 wk ahead	Bin	percent	4,1	4,2	0.
US National	2 wk ahead	Bin	percent	4,2	4,3	0.
US National	2 wk ahead	Bin	percent	4,3	4,4	0.
US National	2 wk ahead	Bin	percent	4,4	4,5	0.
US National	2 wk ahead	Bin	percent	4,5	4,6	0.
US National	2 wk ahead	Bin	percent	4,6	4,7	0.
US National	2 wk ahead	Bin	percent	4,7	4,8	1.e-6
US National	2 wk ahead	Bin	percent	4,8	4,9	4.e-6
US National	2 wk ahead	Bin	percent	4,9	5	0.000023
US National	2 wk ahead	Bin	percent	5	5,1	0.00009999999999999999
US National	2 wk ahead	Bin	percent	5,1	5,2	0.000329
US National	2 wk ahead	Bin	percent	5,2	5,3	0.0008049999999999999
US National	2 wk ahead	Bin	percent	5,3	5,4	0.001478
US National	2 wk ahead	Bin	percent	5,4	5,5	0.002033
US National	2 wk ahead	Bin	percent	5,5	5,6	0.002095
US National	2 wk ahead	Bin	percent	5,6	5,7	0.0016179999999999999
US National	2 wk ahead	Bin	percent	5,7	5,8	0.000937
US National	2 wk ahead	Bin	percent	5,8	5,9	0.000406
US National	2 wk ahead	Bin	percent	5,9	6	0.00013199999999999998
US National	2 wk ahead	Bin	percent	6	6,1	0.000032
US National	2 wk ahead	Bin	percent	6,1	6,2	6.e-6
US National	2 wk ahead	Bin	percent	6,2	6,3	1.e-6
US National	2 wk ahead	Bin	percent	6,3	6,4	0.
US National	2 wk ahead	Bin	percent	6,4	6,5	0.
US National	2 wk ahead	Bin	percent	6,5	6,6	0.
US National	2 wk ahead	Bin	percent	6,6	6,7	0.
US National	2 wk ahead	Bin	percent	6,7	6,8	0.
US National	2 wk ahead	Bin	percent	6,8	6,9	0.
US National	2 wk ahead	Bin	percent	6,9	7	0.
US National	2 wk ahead	Bin	percent	7	7,1	0.
US National	2 wk ahead	Bin	percent	7,1	7,2	0.
US National	2 wk ahead	Bin	percent	7,2	7,3	0.
US National	2 wk ahead	Bin	percent	7,3	7,4	0.
US National	2 wk ahead	Bin	percent	7,4	7,5	0.
US National	2 wk ahead	Bin	percent	7,5	7,6	0.
US National	2 wk ahead	Bin	percent	7,6	7,7	0.
US National	2 wk ahead	Bin	percent	7,7	7,8	0.
US National	2 wk ahead	Bin	percent	7,8	7,9	0.
US National	2 wk ahead	Bin	percent	7,9	8	0.
US National	2 wk ahead	Bin	percent	8	8,1	0.
US National	2 wk ahead	Bin	percent	8,1	8,2	0.
US National	2 wk ahead	Bin	percent	8,2	8,3	0.
US National	2 wk ahead	Bin	percent	8,3	8,4	0.
US National	2 wk ahead	Bin	percent	8,4	8,5	0.
US National	2 wk ahead	Bin	percent	8,5	8,6	0.
US National	2 wk ahead	Bin	percent	8,6	8,7	0.
US National	2 wk ahead	Bin	percent	8,7	8,8	0.
US National	2 wk ahead	Bin	percent	8,8	8,9	0.
US National	2 wk ahead	Bin	percent	8,9	9	0.
US National	2 wk ahead	Bin	percent	9	9,1	0.
US National	2 wk ahead	Bin	percent	9,1	9,2	0.
US National	2 wk ahead	Bin	percent	9,2	9,3	0.
US National	2 wk ahead	Bin	percent	9,3	9,4	0.
US National	2 wk ahead	Bin	percent	9,4	9,5	0.
US National	2 wk ahead	Bin	percent	9,5	9,6	0.
US National	2 wk ahead	Bin	percent	9,6	9,7	0.
US National	2 wk ahead	Bin	percent	9,7	9,8	0.
US National	2 wk ahead	Bin	percent	9,8	9,9	0.
US National	2 wk ahead	Bin	percent	9,9	10	0.
US National	2 wk ahead	Bin	percent	10	10,1	0.
US National	2 wk ahead	Bin	percent	10,1	10,2	0.
US National	2 wk ahead	Bin	percent	10,2	10,3	0.
US National	2 wk ahead	Bin	percent	10,3	10,4	0.
US National	2 wk ahead	Bin	percent	10,4	10,5	0.
US National	2 wk ahead	Bin	percent	10,5	10,6	0.
US National	2 wk ahead	Bin	percent	10,6	10,7	0.
US National	2 wk ahead	Bin	percent	10,7	10,8	0.
US National	2 wk ahead	Bin	percent	10,8	10,9	0.
US National	2 wk ahead	Bin	percent	10,9	11	0.
US National	2 wk ahead	Bin	percent	11	11,1	0.
US National	2 wk ahead	Bin	percent	11,1	11,2	0.
US National	2 wk ahead	Bin	percent	11,2	11,3	0.
US National	2 wk ahead	Bin	percent	11,3	11,4	0.
US National	2 wk ahead	Bin	percent	11,4	11,5	0.
US National	2 wk ahead	Bin	percent	11,5	11,6	0.
US National	2 wk ahead	Bin	percent	11,6	11,7	0.
US National	2 wk ahead	Bin	percent	11,7	11,8	0.
US National	2 wk ahead	Bin	percent	11,8	11,9	0.
US National	2 wk ahead	Bin	percent	11,9	12	0.
US National	2 wk ahead	Bin	percent	12	12,1	0.
US National	2 wk ahead	Bin	percent	12,1	12,2	0.
US National	2 wk ahead	Bin	percent	12,2	12,3	0.
US National	2 wk ahead	Bin	percent	12,3	12,4	0.
US National	2 wk ahead	Bin	percent	12,4	12,5	0.
US National	2 wk ahead	Bin	percent	12,5	12,6	0.
US National	2 wk ahead	Bin	percent	12,6	12,7	0.
US National	2 wk ahead	Bin	percent	12,7	12,8	0.
US National	2 wk ahead	Bin	percent	12,8	12,9	0.
US National	2 wk ahead	Bin	percent	12,9	13	0.
US National	2 wk ahead	Bin	percent	13	100	0.
US National	3 wk ahead	Point	percent	NA	NA	2.3002000000000002
US National	3 wk ahead	Bin	percent	0	0,1	0.000638
US National	3 wk ahead	Bin	percent	0,1	0,2	0.001098
US National	3 wk ahead	Bin	percent	0,2	0,3	0.001798
US National	3 wk ahead	Bin	percent	0,3	0,4	0.002813
US National	3 wk ahead	Bin	percent	0,4	0,5	0.004209
US National	3 wk ahead	Bin	percent	0,5	0,6	0.0060409999999999995
US National	3 wk ahead	Bin	percent	0,6	0,7	0.008329
US National	3 wk ahead	Bin	percent	0,7	0,8	0.011061
US National	3 wk ahead	Bin	percent	0,8	0,9	0.014171999999999999
US National	3 wk ahead	Bin	percent	0,9	1	0.017556
US National	3 wk ahead	Bin	percent	1	1,1	0.021065
US National	3 wk ahead	Bin	percent	1,1	1,2	0.02453
US National	3 wk ahead	Bin	percent	1,2	1,3	0.027787
US National	3 wk ahead	Bin	percent	1,3	1,4	0.030695999999999998
US National	3 wk ahead	Bin	percent	1,4	1,5	0.033159
US National	3 wk ahead	Bin	percent	1,5	1,6	0.03513
US National	3 wk ahead	Bin	percent	1,6	1,7	0.036599
US National	3 wk ahead	Bin	percent	1,7	1,8	0.037576
US National	3 wk ahead	Bin	percent	1,8	1,9	0.038068
US National	3 wk ahead	Bin	percent	1,9	2	0.038075
US National	3 wk ahead	Bin	percent	2	2,1	0.037593
US National	3 wk ahead	Bin	percent	2,1	2,2	0.036641
US National	3 wk ahead	Bin	percent	2,2	2,3	0.035276
US National	3 wk ahead	Bin	percent	2,3	2,4	0.033611999999999996
US National	3 wk ahead	Bin	percent	2,4	2,5	0.031800999999999996
US National	3 wk ahead	Bin	percent	2,5	2,6	0.030001
US National	3 wk ahead	Bin	percent	2,6	2,7	0.028339999999999997
US National	3 wk ahead	Bin	percent	2,7	2,8	0.026886
US National	3 wk ahead	Bin	percent	2,8	2,9	0.025632
US National	3 wk ahead	Bin	percent	2,9	3	0.024516
US National	3 wk ahead	Bin	percent	3	3,1	0.023445999999999998
US National	3 wk ahead	Bin	percent	3,1	3,2	0.022334
US National	3 wk ahead	Bin	percent	3,2	3,3	0.021127
US National	3 wk ahead	Bin	percent	3,3	3,4	0.019816
US National	3 wk ahead	Bin	percent	3,4	3,5	0.018428
US National	3 wk ahead	Bin	percent	3,5	3,6	0.017013
US National	3 wk ahead	Bin	percent	3,6	3,7	0.015618
US National	3 wk ahead	Bin	percent	3,7	3,8	0.014272
US National	3 wk ahead	Bin	percent	3,8	3,9	0.012974999999999999
US National	3 wk ahead	Bin	percent	3,9	4	0.011708
US National	3 wk ahead	Bin	percent	4	4,1	0.010447999999999999
US National	3 wk ahead	Bin	percent	4,1	4,2	0.009179
US National	3 wk ahead	Bin	percent	4,2	4,3	0.007911999999999999
US National	3 wk ahead	Bin	percent	4,3	4,4	0.0066809999999999994
US National	3 wk ahead	Bin	percent	4,4	4,5	0.005541
US National	3 wk ahead	Bin	percent	4,5	4,6	0.0045509999999999995
US National	3 wk ahead	Bin	percent	4,6	4,7	0.003761
US National	3 wk ahead	Bin	percent	4,7	4,8	0.0031999999999999997
US National	3 wk ahead	Bin	percent	4,8	4,9	0.0028669999999999998
US National	3 wk ahead	Bin	percent	4,9	5	0.002735
US National	3 wk ahead	Bin	percent	5	5,1	0.002758
US National	3 wk ahead	Bin	percent	5,1	5,2	0.002879
US National	3 wk ahead	Bin	percent	5,2	5,3	0.003044
US National	3 wk ahead	Bin	percent	5,3	5,4	0.003209
US National	3 wk ahead	Bin	percent	5,4	5,5	0.003345
US National	3 wk ahead	Bin	percent	5,5	5,6	0.003431
US National	3 wk ahead	Bin	percent	5,6	5,7	0.0034579999999999997
US National	3 wk ahead	Bin	percent	5,7	5,8	0.0034189999999999997
US National	3 wk ahead	Bin	percent	5,8	5,9	0.003313
US National	3 wk ahead	Bin	percent	5,9	6	0.0031439999999999997
US National	3 wk ahead	Bin	percent	6	6,1	0.002923
US National	3 wk ahead	Bin	percent	6,1	6,2	0.002668
US National	3 wk ahead	Bin	percent	6,2	6,3	0.002402
US National	3 wk ahead	Bin	percent	6,3	6,4	0.0021479999999999997
US National	3 wk ahead	Bin	percent	6,4	6,5	0.001924
US National	3 wk ahead	Bin	percent	6,5	6,6	0.001738
US National	3 wk ahead	Bin	percent	6,6	6,7	0.0015869999999999999
US National	3 wk ahead	Bin	percent	6,7	6,8	0.001459
US National	3 wk ahead	Bin	percent	6,8	6,9	0.0013369999999999999
US National	3 wk ahead	Bin	percent	6,9	7	0.001206
US National	3 wk ahead	Bin	percent	7	7,1	0.001057
US National	3 wk ahead	Bin	percent	7,1	7,2	0.000892
US National	3 wk ahead	Bin	percent	7,2	7,3	0.000719
US National	3 wk ahead	Bin	percent	7,3	7,4	0.0005499999999999999
US National	3 wk ahead	Bin	percent	7,4	7,5	0.000399
US National	3 wk ahead	Bin	percent	7,5	7,6	0.00027299999999999997
US National	3 wk ahead	Bin	percent	7,6	7,7	0.000176
US National	3 wk ahead	Bin	percent	7,7	7,8	0.000107
US National	3 wk ahead	Bin	percent	7,8	7,9	0.000061
US National	3 wk ahead	Bin	percent	7,9	8	0.000032999999999999996
US National	3 wk ahead	Bin	percent	8	8,1	0.000017
US National	3 wk ahead	Bin	percent	8,1	8,2	8.e-6
US National	3 wk ahead	Bin	percent	8,2	8,3	4.e-6
US National	3 wk ahead	Bin	percent	8,3	8,4	1.e-6
US National	3 wk ahead	Bin	percent	8,4	8,5	1.e-6
US National	3 wk ahead	Bin	percent	8,5	8,6	0.
US National	3 wk ahead	Bin	percent	8,6	8,7	0.
US National	3 wk ahead	Bin	percent	8,7	8,8	0.
US National	3 wk ahead	Bin	percent	8,8	8,9	0.
US National	3 wk ahead	Bin	percent	8,9	9	0.
US National	3 wk ahead	Bin	percent	9	9,1	0.
US National	3 wk ahead	Bin	percent	9,1	9,2	0.
US National	3 wk ahead	Bin	percent	9,2	9,3	0.
US National	3 wk ahead	Bin	percent	9,3	9,4	0.
US National	3 wk ahead	Bin	percent	9,4	9,5	0.
US National	3 wk ahead	Bin	percent	9,5	9,6	0.
US National	3 wk ahead	Bin	percent	9,6	9,7	0.
US National	3 wk ahead	Bin	percent	9,7	9,8	0.
US National	3 wk ahead	Bin	percent	9,8	9,9	0.
US National	3 wk ahead	Bin	percent	9,9	10	0.
US National	3 wk ahead	Bin	percent	10	10,1	0.
US National	3 wk ahead	Bin	percent	10,1	10,2	0.
US National	3 wk ahead	Bin	percent	10,2	10,3	0.
US National	3 wk ahead	Bin	percent	10,3	10,4	0.
US National	3 wk ahead	Bin	percent	10,4	10,5	0.
US National	3 wk ahead	Bin	percent	10,5	10,6	0.
US National	3 wk ahead	Bin	percent	10,6	10,7	0.
US National	3 wk ahead	Bin	percent	10,7	10,8	0.
US National	3 wk ahead	Bin	percent	10,8	10,9	0.
US National	3 wk ahead	Bin	percent	10,9	11	0.
US National	3 wk ahead	Bin	percent	11	11,1	0.
US National	3 wk ahead	Bin	percent	11,1	11,2	0.
US National	3 wk ahead	Bin	percent	11,2	11,3	0.
US National	3 wk ahead	Bin	percent	11,3	11,4	0.
US National	3 wk ahead	Bin	percent	11,4	11,5	0.
US National	3 wk ahead	Bin	percent	11,5	11,6	0.
US National	3 wk ahead	Bin	percent	11,6	11,7	0.
US National	3 wk ahead	Bin	percent	11,7	11,8	0.
US National	3 wk ahead	Bin	percent	11,8	11,9	0.
US National	3 wk ahead	Bin	percent	11,9	12	0.
US National	3 wk ahead	Bin	percent	12	12,1	0.
US National	3 wk ahead	Bin	percent	12,1	12,2	0.
US National	3 wk ahead	Bin	percent	12,2	12,3	0.
US National	3 wk ahead	Bin	percent	12,3	12,4	0.
US National	3 wk ahead	Bin	percent	12,4	12,5	0.
US National	3 wk ahead	Bin	percent	12,5	12,6	0.
US National	3 wk ahead	Bin	percent	12,6	12,7	0.
US National	3 wk ahead	Bin	percent	12,7	12,8	0.
US National	3 wk ahead	Bin	percent	12,8	12,9	0.
US National	3 wk ahead	Bin	percent	12,9	13	0.
US National	3 wk ahead	Bin	percent	13	100	0.010007
US National	4 wk ahead	Point	percent	NA	NA	2.6192
US National	4 wk ahead	Bin	percent	0	0,1	0.004158
US National	4 wk ahead	Bin	percent	0,1	0,2	0.005233
US National	4 wk ahead	Bin	percent	0,2	0,3	0.006474
US National	4 wk ahead	Bin	percent	0,3	0,4	0.00787
US National	4 wk ahead	Bin	percent	0,4	0,5	0.00941
US National	4 wk ahead	Bin	percent	0,5	0,6	0.011068
US National	4 wk ahead	Bin	percent	0,6	0,7	0.012815
US National	4 wk ahead	Bin	percent	0,7	0,8	0.014610999999999999
US National	4 wk ahead	Bin	percent	0,8	0,9	0.016416
US National	4 wk ahead	Bin	percent	0,9	1	0.018182999999999998
US National	4 wk ahead	Bin	percent	1	1,1	0.019868
US National	4 wk ahead	Bin	percent	1,1	1,2	0.021426999999999998
US National	4 wk ahead	Bin	percent	1,2	1,3	0.022823
US National	4 wk ahead	Bin	percent	1,3	1,4	0.024024999999999998
US National	4 wk ahead	Bin	percent	1,4	1,5	0.025006
US National	4 wk ahead	Bin	percent	1,5	1,6	0.025757
US National	4 wk ahead	Bin	percent	1,6	1,7	0.026261999999999997
US National	4 wk ahead	Bin	percent	1,7	1,8	0.026528
US National	4 wk ahead	Bin	percent	1,8	1,9	0.026559
US National	4 wk ahead	Bin	percent	1,9	2	0.026369999999999998
US National	4 wk ahead	Bin	percent	2	2,1	0.025983
US National	4 wk ahead	Bin	percent	2,1	2,2	0.025418
US National	4 wk ahead	Bin	percent	2,2	2,3	0.02471
US National	4 wk ahead	Bin	percent	2,3	2,4	0.023888
US National	4 wk ahead	Bin	percent	2,4	2,5	0.022987999999999998
US National	4 wk ahead	Bin	percent	2,5	2,6	0.022046
US National	4 wk ahead	Bin	percent	2,6	2,7	0.0211
US National	4 wk ahead	Bin	percent	2,7	2,8	0.020180999999999998
US National	4 wk ahead	Bin	percent	2,8	2,9	0.01932
US National	4 wk ahead	Bin	percent	2,9	3	0.018538
US National	4 wk ahead	Bin	percent	3	3,1	0.017849999999999998
US National	4 wk ahead	Bin	percent	3,1	3,2	0.017259999999999998
US National	4 wk ahead	Bin	percent	3,2	3,3	0.016763
US National	4 wk ahead	Bin	percent	3,3	3,4	0.016346
US National	4 wk ahead	Bin	percent	3,4	3,5	0.015986
US National	4 wk ahead	Bin	percent	3,5	3,6	0.015658
US National	4 wk ahead	Bin	percent	3,6	3,7	0.015333999999999999
US National	4 wk ahead	Bin	percent	3,7	3,8	0.014988999999999999
US National	4 wk ahead	Bin	percent	3,8	3,9	0.014601999999999999
US National	4 wk ahead	Bin	percent	3,9	4	0.014159
US National	4 wk ahead	Bin	percent	4	4,1	0.013654
US National	4 wk ahead	Bin	percent	4,1	4,2	0.013091
US National	4 wk ahead	Bin	percent	4,2	4,3	0.012478
US National	4 wk ahead	Bin	percent	4,3	4,4	0.011833999999999999
US National	4 wk ahead	Bin	percent	4,4	4,5	0.011177
US National	4 wk ahead	Bin	percent	4,5	4,6	0.010527
US National	4 wk ahead	Bin	percent	4,6	4,7	0.009902
US National	4 wk ahead	Bin	percent	4,7	4,8	0.009316999999999999
US National	4 wk ahead	Bin	percent	4,8	4,9	0.008778
US National	4 wk ahead	Bin	percent	4,9	5	0.008289999999999999
US National	4 wk ahead	Bin	percent	5	5,1	0.007847
US National	4 wk ahead	Bin	percent	5,1	5,2	0.007441
US National	4 wk ahead	Bin	percent	5,2	5,3	0.007062
US National	4 wk ahead	Bin	percent	5,3	5,4	0.006696
US National	4 wk ahead	Bin	percent	5,4	5,5	0.006332
US National	4 wk ahead	Bin	percent	5,5	5,6	0.00596
US National	4 wk ahead	Bin	percent	5,6	5,7	0.005575
US National	4 wk ahead	Bin	percent	5,7	5,8	0.005173
US National	4 wk ahead	Bin	percent	5,8	5,9	0.004757
US National	4 wk ahead	Bin	percent	5,9	6	0.004331
US National	4 wk ahead	Bin	percent	6	6,1	0.0039019999999999997
US National	4 wk ahead	Bin	percent	6,1	6,2	0.00348
US National	4 wk ahead	Bin	percent	6,2	6,3	0.003074
US National	4 wk ahead	Bin	percent	6,3	6,4	0.002692
US National	4 wk ahead	Bin	percent	6,4	6,5	0.002343
US National	4 wk ahead	Bin	percent	6,5	6,6	0.002032
US National	4 wk ahead	Bin	percent	6,6	6,7	0.001767
US National	4 wk ahead	Bin	percent	6,7	6,8	0.001548
US National	4 wk ahead	Bin	percent	6,8	6,9	0.0013779999999999999
US National	4 wk ahead	Bin	percent	6,9	7	0.001258
US National	4 wk ahead	Bin	percent	7	7,1	0.0011849999999999999
US National	4 wk ahead	Bin	percent	7,1	7,2	0.001158
US National	4 wk ahead	Bin	percent	7,2	7,3	0.001171
US National	4 wk ahead	Bin	percent	7,3	7,4	0.00122
US National	4 wk ahead	Bin	percent	7,4	7,5	0.001298
US National	4 wk ahead	Bin	percent	7,5	7,6	0.001397
US National	4 wk ahead	Bin	percent	7,6	7,7	0.0015099999999999998
US National	4 wk ahead	Bin	percent	7,7	7,8	0.0016279999999999999
US National	4 wk ahead	Bin	percent	7,8	7,9	0.0017439999999999999
US National	4 wk ahead	Bin	percent	7,9	8	0.001851
US National	4 wk ahead	Bin	percent	8	8,1	0.001942
US National	4 wk ahead	Bin	percent	8,1	8,2	0.002012
US National	4 wk ahead	Bin	percent	8,2	8,3	0.002057
US National	4 wk ahead	Bin	percent	8,3	8,4	0.002075
US National	4 wk ahead	Bin	percent	8,4	8,5	0.002065
US National	4 wk ahead	Bin	percent	8,5	8,6	0.002025
US National	4 wk ahead	Bin	percent	8,6	8,7	0.001957
US National	4 wk ahead	Bin	percent	8,7	8,8	0.001862
US National	4 wk ahead	Bin	percent	8,8	8,9	0.001745
US National	4 wk ahead	Bin	percent	8,9	9	0.001609
US National	4 wk ahead	Bin	percent	9	9,1	0.001459
US National	4 wk ahead	Bin	percent	9,1	9,2	0.0013
US National	4 wk ahead	Bin	percent	9,2	9,3	0.001139
US National	4 wk ahead	Bin	percent	9,3	9,4	0.000982
US National	4 wk ahead	Bin	percent	9,4	9,5	0.000834
US National	4 wk ahead	Bin	percent	9,5	9,6	0.0007
US National	4 wk ahead	Bin	percent	9,6	9,7	0.000584
US National	4 wk ahead	Bin	percent	9,7	9,8	0.00049
US National	4 wk ahead	Bin	percent	9,8	9,9	0.000419
US National	4 wk ahead	Bin	percent	9,9	10	0.00037299999999999996
US National	4 wk ahead	Bin	percent	10	10,1	0.00035099999999999997
US National	4 wk ahead	Bin	percent	10,1	10,2	0.00035299999999999996
US National	4 wk ahead	Bin	percent	10,2	10,3	0.000377
US National	4 wk ahead	Bin	percent	10,3	10,4	0.00041999999999999996
US National	4 wk ahead	Bin	percent	10,4	10,5	0.000481
US National	4 wk ahead	Bin	percent	10,5	10,6	0.0005549999999999999
US National	4 wk ahead	Bin	percent	10,6	10,7	0.0006389999999999999
US National	4 wk ahead	Bin	percent	10,7	10,8	0.0007279999999999999
US National	4 wk ahead	Bin	percent	10,8	10,9	0.0008179999999999999
US National	4 wk ahead	Bin	percent	10,9	11	0.0009029999999999999
US National	4 wk ahead	Bin	percent	11	11,1	0.00098
US National	4 wk ahead	Bin	percent	11,1	11,2	0.001044
US National	4 wk ahead	Bin	percent	11,2	11,3	0.0010919999999999999
US National	4 wk ahead	Bin	percent	11,3	11,4	0.00112
US National	4 wk ahead	Bin	percent	11,4	11,5	0.0011279999999999999
US National	4 wk ahead	Bin	percent	11,5	11,6	0.0011149999999999999
US National	4 wk ahead	Bin	percent	11,6	11,7	0.001081
US National	4 wk ahead	Bin	percent	11,7	11,8	0.001028
US National	4 wk ahead	Bin	percent	11,8	11,9	0.000959
US National	4 wk ahead	Bin	percent	11,9	12	0.000878
US National	4 wk ahead	Bin	percent	12	12,1	0.000788
US National	4 wk ahead	Bin	percent	12,1	12,2	0.0006929999999999999
US National	4 wk ahead	Bin	percent	12,2	12,3	0.000598
US National	4 wk ahead	Bin	percent	12,3	12,4	0.000505
US National	4 wk ahead	Bin	percent	12,4	12,5	0.00041799999999999997
US National	4 wk ahead	Bin	percent	12,5	12,6	0.000338
US National	4 wk ahead	Bin	percent	12,6	12,7	0.000268
US National	4 wk ahead	Bin	percent	12,7	12,8	0.000208
US National	4 wk ahead	Bin	percent	12,8	12,9	0.000158
US National	4 wk ahead	Bin	percent	12,9	13	0.000117
US National	4 wk ahead	Bin	percent	13	100	0.010388
