# Supplementary material for: Use of daily Internet search query data improves real-time projections of influenza epidemics
Source: J R Soc Interface. 2018 Oct 10;15(147):20180220. doi: 10.1098/rsif.2018.0220 (PMC6228485; doi:10.1098/rsif.2018.0220)
Supplement: Computer code and results [file rsif20180220supp3.gz › Code-and-results/mss-15-wikiWEEK/2009-EW13.csv]

Location	Target	Type	Unit	Bin_start_incl	Bin_end_notincl	Value
US National	1 wk ahead	Point	percent	NA	NA	1.9000000000000001
US National	1 wk ahead	Bin	percent	0	0.1	0.
US National	1 wk ahead	Bin	percent	0.1	0.2	0.
US National	1 wk ahead	Bin	percent	0.2	0.3	0.
US National	1 wk ahead	Bin	percent	0.3	0.4	0.
US National	1 wk ahead	Bin	percent	0.4	0.5	0.
US National	1 wk ahead	Bin	percent	0.5	0.6	0.
US National	1 wk ahead	Bin	percent	0.6	0.7	0.
US National	1 wk ahead	Bin	percent	0.7	0.8	0.
US National	1 wk ahead	Bin	percent	0.8	0.9	0.
US National	1 wk ahead	Bin	percent	0.9	1	3.e-6
US National	1 wk ahead	Bin	percent	1	1.1	0.00013
US National	1 wk ahead	Bin	percent	1.1	1.2	0.0018579999999999998
US National	1 wk ahead	Bin	percent	1.2	1.3	0.009694999999999999
US National	1 wk ahead	Bin	percent	1.3	1.4	0.022855
US National	1 wk ahead	Bin	percent	1.4	1.5	0.037774999999999996
US National	1 wk ahead	Bin	percent	1.5	1.6	0.052528
US National	1 wk ahead	Bin	percent	1.6	1.7	0.052815999999999995
US National	1 wk ahead	Bin	percent	1.7	1.8	0.067226
US National	1 wk ahead	Bin	percent	1.8	1.9	0.129824
US National	1 wk ahead	Bin	percent	1.9	2	0.17141299999999998
US National	1 wk ahead	Bin	percent	2	2.1	0.13982899999999998
US National	1 wk ahead	Bin	percent	2.1	2.2	0.08914899999999999
US National	1 wk ahead	Bin	percent	2.2	2.3	0.058372999999999994
US National	1 wk ahead	Bin	percent	2.3	2.4	0.045565
US National	1 wk ahead	Bin	percent	2.4	2.5	0.035056
US National	1 wk ahead	Bin	percent	2.5	2.6	0.030206999999999998
US National	1 wk ahead	Bin	percent	2.6	2.7	0.019317
US National	1 wk ahead	Bin	percent	2.7	2.8	0.00615
US National	1 wk ahead	Bin	percent	2.8	2.9	0.000785
US National	1 wk ahead	Bin	percent	2.9	3	0.000036
US National	1 wk ahead	Bin	percent	3	3.1	0.000012
US National	1 wk ahead	Bin	percent	3.1	3.2	0.00033999999999999997
US National	1 wk ahead	Bin	percent	3.2	3.3	0.003232
US National	1 wk ahead	Bin	percent	3.3	3.4	0.010269
US National	1 wk ahead	Bin	percent	3.4	3.5	0.011035
US National	1 wk ahead	Bin	percent	3.5	3.6	0.0040149999999999995
US National	1 wk ahead	Bin	percent	3.6	3.7	0.000489
US National	1 wk ahead	Bin	percent	3.7	3.8	0.000019999999999999998
US National	1 wk ahead	Bin	percent	3.8	3.9	0.
US National	1 wk ahead	Bin	percent	3.9	4	0.
US National	1 wk ahead	Bin	percent	4	4.1	0.
US National	1 wk ahead	Bin	percent	4.1	4.2	0.
US National	1 wk ahead	Bin	percent	4.2	4.3	0.
US National	1 wk ahead	Bin	percent	4.3	4.4	0.
US National	1 wk ahead	Bin	percent	4.4	4.5	0.
US National	1 wk ahead	Bin	percent	4.5	4.6	0.
US National	1 wk ahead	Bin	percent	4.6	4.7	0.
US National	1 wk ahead	Bin	percent	4.7	4.8	0.
US National	1 wk ahead	Bin	percent	4.8	4.9	0.
US National	1 wk ahead	Bin	percent	4.9	5	0.
US National	1 wk ahead	Bin	percent	5	5.1	0.
US National	1 wk ahead	Bin	percent	5.1	5.2	0.
US National	1 wk ahead	Bin	percent	5.2	5.3	0.
US National	1 wk ahead	Bin	percent	5.3	5.4	0.
US National	1 wk ahead	Bin	percent	5.4	5.5	0.
US National	1 wk ahead	Bin	percent	5.5	5.6	0.
US National	1 wk ahead	Bin	percent	5.6	5.7	0.
US National	1 wk ahead	Bin	percent	5.7	5.8	0.
US National	1 wk ahead	Bin	percent	5.8	5.9	0.
US National	1 wk ahead	Bin	percent	5.9	6	0.
US National	1 wk ahead	Bin	percent	6	6.1	0.
US National	1 wk ahead	Bin	percent	6.1	6.2	0.
US National	1 wk ahead	Bin	percent	6.2	6.3	0.
US National	1 wk ahead	Bin	percent	6.3	6.4	0.
US National	1 wk ahead	Bin	percent	6.4	6.5	0.
US National	1 wk ahead	Bin	percent	6.5	6.6	0.
US National	1 wk ahead	Bin	percent	6.6	6.7	0.
US National	1 wk ahead	Bin	percent	6.7	6.8	0.
US National	1 wk ahead	Bin	percent	6.8	6.9	0.
US National	1 wk ahead	Bin	percent	6.9	7	0.
US National	1 wk ahead	Bin	percent	7	7.1	0.
US National	1 wk ahead	Bin	percent	7.1	7.2	0.
US National	1 wk ahead	Bin	percent	7.2	7.3	0.
US National	1 wk ahead	Bin	percent	7.3	7.4	0.
US National	1 wk ahead	Bin	percent	7.4	7.5	0.
US National	1 wk ahead	Bin	percent	7.5	7.6	0.
US National	1 wk ahead	Bin	percent	7.6	7.7	0.
US National	1 wk ahead	Bin	percent	7.7	7.8	0.
US National	1 wk ahead	Bin	percent	7.8	7.9	0.
US National	1 wk ahead	Bin	percent	7.9	8	0.
US National	1 wk ahead	Bin	percent	8	8.1	0.
US National	1 wk ahead	Bin	percent	8.1	8.2	0.
US National	1 wk ahead	Bin	percent	8.2	8.3	0.
US National	1 wk ahead	Bin	percent	8.3	8.4	0.
US National	1 wk ahead	Bin	percent	8.4	8.5	0.
US National	1 wk ahead	Bin	percent	8.5	8.6	0.
US National	1 wk ahead	Bin	percent	8.6	8.7	0.
US National	1 wk ahead	Bin	percent	8.7	8.8	0.
US National	1 wk ahead	Bin	percent	8.8	8.9	0.
US National	1 wk ahead	Bin	percent	8.9	9	0.
US National	1 wk ahead	Bin	percent	9	9.1	0.
US National	1 wk ahead	Bin	percent	9.1	9.2	0.
US National	1 wk ahead	Bin	percent	9.2	9.3	0.
US National	1 wk ahead	Bin	percent	9.3	9.4	0.
US National	1 wk ahead	Bin	percent	9.4	9.5	0.
US National	1 wk ahead	Bin	percent	9.5	9.6	0.
US National	1 wk ahead	Bin	percent	9.6	9.7	0.
US National	1 wk ahead	Bin	percent	9.7	9.8	0.
US National	1 wk ahead	Bin	percent	9.8	9.9	0.
US National	1 wk ahead	Bin	percent	9.9	10	0.
US National	1 wk ahead	Bin	percent	10	10.1	0.
US National	1 wk ahead	Bin	percent	10.1	10.2	0.
US National	1 wk ahead	Bin	percent	10.2	10.3	0.
US National	1 wk ahead	Bin	percent	10.3	10.4	0.
US National	1 wk ahead	Bin	percent	10.4	10.5	0.
US National	1 wk ahead	Bin	percent	10.5	10.6	0.
US National	1 wk ahead	Bin	percent	10.6	10.7	0.
US National	1 wk ahead	Bin	percent	10.7	10.8	0.
US National	1 wk ahead	Bin	percent	10.8	10.9	0.
US National	1 wk ahead	Bin	percent	10.9	11	0.
US National	1 wk ahead	Bin	percent	11	11.1	0.
US National	1 wk ahead	Bin	percent	11.1	11.2	0.
US National	1 wk ahead	Bin	percent	11.2	11.3	0.
US National	1 wk ahead	Bin	percent	11.3	11.4	0.
US National	1 wk ahead	Bin	percent	11.4	11.5	0.
US National	1 wk ahead	Bin	percent	11.5	11.6	0.
US National	1 wk ahead	Bin	percent	11.6	11.7	0.
US National	1 wk ahead	Bin	percent	11.7	11.8	0.
US National	1 wk ahead	Bin	percent	11.8	11.9	0.
US National	1 wk ahead	Bin	percent	11.9	12	0.
US National	1 wk ahead	Bin	percent	12	12.1	0.
US National	1 wk ahead	Bin	percent	12.1	12.2	0.
US National	1 wk ahead	Bin	percent	12.2	12.3	0.
US National	1 wk ahead	Bin	percent	12.3	12.4	0.
US National	1 wk ahead	Bin	percent	12.4	12.5	0.
US National	1 wk ahead	Bin	percent	12.5	12.6	0.
US National	1 wk ahead	Bin	percent	12.6	12.7	0.
US National	1 wk ahead	Bin	percent	12.7	12.8	0.
US National	1 wk ahead	Bin	percent	12.8	12.9	0.
US National	1 wk ahead	Bin	percent	12.9	13	0.
US National	1 wk ahead	Bin	percent	13	100	0.
US National	2 wk ahead	Point	percent	NA	NA	1.8544
US National	2 wk ahead	Bin	percent	0	0.1	0.
US National	2 wk ahead	Bin	percent	0.1	0.2	0.
US National	2 wk ahead	Bin	percent	0.2	0.3	0.
US National	2 wk ahead	Bin	percent	0.3	0.4	0.
US National	2 wk ahead	Bin	percent	0.4	0.5	0.
US National	2 wk ahead	Bin	percent	0.5	0.6	0.
US National	2 wk ahead	Bin	percent	0.6	0.7	0.
US National	2 wk ahead	Bin	percent	0.7	0.8	0.
US National	2 wk ahead	Bin	percent	0.8	0.9	0.000013
US National	2 wk ahead	Bin	percent	0.9	1	0.000208
US National	2 wk ahead	Bin	percent	1	1.1	0.0016259999999999998
US National	2 wk ahead	Bin	percent	1.1	1.2	0.006455
US National	2 wk ahead	Bin	percent	1.2	1.3	0.014875
US National	2 wk ahead	Bin	percent	1.3	1.4	0.026189
US National	2 wk ahead	Bin	percent	1.4	1.5	0.047235
US National	2 wk ahead	Bin	percent	1.5	1.6	0.08163
US National	2 wk ahead	Bin	percent	1.6	1.7	0.116089
US National	2 wk ahead	Bin	percent	1.7	1.8	0.134091
US National	2 wk ahead	Bin	percent	1.8	1.9	0.127526
US National	2 wk ahead	Bin	percent	1.9	2	0.105322
US National	2 wk ahead	Bin	percent	2	2.1	0.081134
US National	2 wk ahead	Bin	percent	2.1	2.2	0.061561
US National	2 wk ahead	Bin	percent	2.2	2.3	0.046213
US National	2 wk ahead	Bin	percent	2.3	2.4	0.032083
US National	2 wk ahead	Bin	percent	2.4	2.5	0.023150999999999998
US National	2 wk ahead	Bin	percent	2.5	2.6	0.020262
US National	2 wk ahead	Bin	percent	2.6	2.7	0.017463
US National	2 wk ahead	Bin	percent	2.7	2.8	0.013293
US National	2 wk ahead	Bin	percent	2.8	2.9	0.008803
US National	2 wk ahead	Bin	percent	2.9	3	0.004123
US National	2 wk ahead	Bin	percent	3	3.1	0.0023469999999999997
US National	2 wk ahead	Bin	percent	3.1	3.2	0.003908
US National	2 wk ahead	Bin	percent	3.2	3.3	0.005755
US National	2 wk ahead	Bin	percent	3.3	3.4	0.006486
US National	2 wk ahead	Bin	percent	3.4	3.5	0.0060869999999999995
US National	2 wk ahead	Bin	percent	3.5	3.6	0.004112
US National	2 wk ahead	Bin	percent	3.6	3.7	0.001612
US National	2 wk ahead	Bin	percent	3.7	3.8	0.000317
US National	2 wk ahead	Bin	percent	3.8	3.9	0.000029
US National	2 wk ahead	Bin	percent	3.9	4	1.e-6
US National	2 wk ahead	Bin	percent	4	4.1	0.
US National	2 wk ahead	Bin	percent	4.1	4.2	0.
US National	2 wk ahead	Bin	percent	4.2	4.3	0.
US National	2 wk ahead	Bin	percent	4.3	4.4	0.
US National	2 wk ahead	Bin	percent	4.4	4.5	0.
US National	2 wk ahead	Bin	percent	4.5	4.6	0.
US National	2 wk ahead	Bin	percent	4.6	4.7	0.
US National	2 wk ahead	Bin	percent	4.7	4.8	0.
US National	2 wk ahead	Bin	percent	4.8	4.9	0.
US National	2 wk ahead	Bin	percent	4.9	5	0.
US National	2 wk ahead	Bin	percent	5	5.1	0.
US National	2 wk ahead	Bin	percent	5.1	5.2	0.
US National	2 wk ahead	Bin	percent	5.2	5.3	0.
US National	2 wk ahead	Bin	percent	5.3	5.4	0.
US National	2 wk ahead	Bin	percent	5.4	5.5	0.
US National	2 wk ahead	Bin	percent	5.5	5.6	0.
US National	2 wk ahead	Bin	percent	5.6	5.7	0.
US National	2 wk ahead	Bin	percent	5.7	5.8	0.
US National	2 wk ahead	Bin	percent	5.8	5.9	0.
US National	2 wk ahead	Bin	percent	5.9	6	0.
US National	2 wk ahead	Bin	percent	6	6.1	0.
US National	2 wk ahead	Bin	percent	6.1	6.2	0.
US National	2 wk ahead	Bin	percent	6.2	6.3	0.
US National	2 wk ahead	Bin	percent	6.3	6.4	0.
US National	2 wk ahead	Bin	percent	6.4	6.5	0.
US National	2 wk ahead	Bin	percent	6.5	6.6	0.
US National	2 wk ahead	Bin	percent	6.6	6.7	0.
US National	2 wk ahead	Bin	percent	6.7	6.8	0.
US National	2 wk ahead	Bin	percent	6.8	6.9	0.
US National	2 wk ahead	Bin	percent	6.9	7	0.
US National	2 wk ahead	Bin	percent	7	7.1	0.
US National	2 wk ahead	Bin	percent	7.1	7.2	0.
US National	2 wk ahead	Bin	percent	7.2	7.3	0.
US National	2 wk ahead	Bin	percent	7.3	7.4	0.
US National	2 wk ahead	Bin	percent	7.4	7.5	0.
US National	2 wk ahead	Bin	percent	7.5	7.6	0.
US National	2 wk ahead	Bin	percent	7.6	7.7	0.
US National	2 wk ahead	Bin	percent	7.7	7.8	0.
US National	2 wk ahead	Bin	percent	7.8	7.9	0.
US National	2 wk ahead	Bin	percent	7.9	8	0.
US National	2 wk ahead	Bin	percent	8	8.1	0.
US National	2 wk ahead	Bin	percent	8.1	8.2	0.
US National	2 wk ahead	Bin	percent	8.2	8.3	0.
US National	2 wk ahead	Bin	percent	8.3	8.4	0.
US National	2 wk ahead	Bin	percent	8.4	8.5	0.
US National	2 wk ahead	Bin	percent	8.5	8.6	0.
US National	2 wk ahead	Bin	percent	8.6	8.7	0.
US National	2 wk ahead	Bin	percent	8.7	8.8	0.
US National	2 wk ahead	Bin	percent	8.8	8.9	0.
US National	2 wk ahead	Bin	percent	8.9	9	0.
US National	2 wk ahead	Bin	percent	9	9.1	0.
US National	2 wk ahead	Bin	percent	9.1	9.2	0.
US National	2 wk ahead	Bin	percent	9.2	9.3	0.
US National	2 wk ahead	Bin	percent	9.3	9.4	0.
US National	2 wk ahead	Bin	percent	9.4	9.5	0.
US National	2 wk ahead	Bin	percent	9.5	9.6	0.
US National	2 wk ahead	Bin	percent	9.6	9.7	0.
US National	2 wk ahead	Bin	percent	9.7	9.8	0.
US National	2 wk ahead	Bin	percent	9.8	9.9	0.
US National	2 wk ahead	Bin	percent	9.9	10	0.
US National	2 wk ahead	Bin	percent	10	10.1	0.
US National	2 wk ahead	Bin	percent	10.1	10.2	0.
US National	2 wk ahead	Bin	percent	10.2	10.3	0.
US National	2 wk ahead	Bin	percent	10.3	10.4	0.
US National	2 wk ahead	Bin	percent	10.4	10.5	0.
US National	2 wk ahead	Bin	percent	10.5	10.6	0.
US National	2 wk ahead	Bin	percent	10.6	10.7	0.
US National	2 wk ahead	Bin	percent	10.7	10.8	0.
US National	2 wk ahead	Bin	percent	10.8	10.9	0.
US National	2 wk ahead	Bin	percent	10.9	11	0.
US National	2 wk ahead	Bin	percent	11	11.1	0.
US National	2 wk ahead	Bin	percent	11.1	11.2	0.
US National	2 wk ahead	Bin	percent	11.2	11.3	0.
US National	2 wk ahead	Bin	percent	11.3	11.4	0.
US National	2 wk ahead	Bin	percent	11.4	11.5	0.
US National	2 wk ahead	Bin	percent	11.5	11.6	0.
US National	2 wk ahead	Bin	percent	11.6	11.7	0.
US National	2 wk ahead	Bin	percent	11.7	11.8	0.
US National	2 wk ahead	Bin	percent	11.8	11.9	0.
US National	2 wk ahead	Bin	percent	11.9	12	0.
US National	2 wk ahead	Bin	percent	12	12.1	0.
US National	2 wk ahead	Bin	percent	12.1	12.2	0.
US National	2 wk ahead	Bin	percent	12.2	12.3	0.
US National	2 wk ahead	Bin	percent	12.3	12.4	0.
US National	2 wk ahead	Bin	percent	12.4	12.5	0.
US National	2 wk ahead	Bin	percent	12.5	12.6	0.
US National	2 wk ahead	Bin	percent	12.6	12.7	0.
US National	2 wk ahead	Bin	percent	12.7	12.8	0.
US National	2 wk ahead	Bin	percent	12.8	12.9	0.
US National	2 wk ahead	Bin	percent	12.9	13	0.
US National	2 wk ahead	Bin	percent	13	100	0.
US National	3 wk ahead	Point	percent	NA	NA	1.5842
US National	3 wk ahead	Bin	percent	0	0.1	1.e-6
US National	3 wk ahead	Bin	percent	0.1	0.2	8.e-6
US National	3 wk ahead	Bin	percent	0.2	0.3	0.000059
US National	3 wk ahead	Bin	percent	0.3	0.4	0.00031099999999999997
US National	3 wk ahead	Bin	percent	0.4	0.5	0.001152
US National	3 wk ahead	Bin	percent	0.5	0.6	0.00314
US National	3 wk ahead	Bin	percent	0.6	0.7	0.006743
US National	3 wk ahead	Bin	percent	0.7	0.8	0.012322
US National	3 wk ahead	Bin	percent	0.8	0.9	0.02022
US National	3 wk ahead	Bin	percent	0.9	1	0.030434
US National	3 wk ahead	Bin	percent	1	1.1	0.042718
US National	3 wk ahead	Bin	percent	1.1	1.2	0.057242999999999995
US National	3 wk ahead	Bin	percent	1.2	1.3	0.073296
US National	3 wk ahead	Bin	percent	1.3	1.4	0.08663599999999999
US National	3 wk ahead	Bin	percent	1.4	1.5	0.091636
US National	3 wk ahead	Bin	percent	1.5	1.6	0.087402
US National	3 wk ahead	Bin	percent	1.6	1.7	0.078403
US National	3 wk ahead	Bin	percent	1.7	1.8	0.068738
US National	3 wk ahead	Bin	percent	1.8	1.9	0.058594999999999994
US National	3 wk ahead	Bin	percent	1.9	2	0.046845
US National	3 wk ahead	Bin	percent	2	2.1	0.03473
US National	3 wk ahead	Bin	percent	2.1	2.2	0.024981999999999997
US National	3 wk ahead	Bin	percent	2.2	2.3	0.019098
US National	3 wk ahead	Bin	percent	2.3	2.4	0.016562999999999998
US National	3 wk ahead	Bin	percent	2.4	2.5	0.015351
US National	3 wk ahead	Bin	percent	2.5	2.6	0.013481
US National	3 wk ahead	Bin	percent	2.6	2.7	0.010643999999999999
US National	3 wk ahead	Bin	percent	2.7	2.8	0.007845
US National	3 wk ahead	Bin	percent	2.8	2.9	0.005961
US National	3 wk ahead	Bin	percent	2.9	3	0.005304
US National	3 wk ahead	Bin	percent	3	3.1	0.00601
US National	3 wk ahead	Bin	percent	3.1	3.2	0.007764
US National	3 wk ahead	Bin	percent	3.2	3.3	0.009393
US National	3 wk ahead	Bin	percent	3.3	3.4	0.009630999999999999
US National	3 wk ahead	Bin	percent	3.4	3.5	0.008081999999999999
US National	3 wk ahead	Bin	percent	3.5	3.6	0.005353
US National	3 wk ahead	Bin	percent	3.6	3.7	0.002668
US National	3 wk ahead	Bin	percent	3.7	3.8	0.000979
US National	3 wk ahead	Bin	percent	3.8	3.9	0.000376
US National	3 wk ahead	Bin	percent	3.9	4	0.000565
US National	3 wk ahead	Bin	percent	4	4.1	0.001333
US National	3 wk ahead	Bin	percent	4.1	4.2	0.002255
US National	3 wk ahead	Bin	percent	4.2	4.3	0.002624
US National	3 wk ahead	Bin	percent	4.3	4.4	0.002322
US National	3 wk ahead	Bin	percent	4.4	4.5	0.002117
US National	3 wk ahead	Bin	percent	4.5	4.6	0.0024289999999999997
US National	3 wk ahead	Bin	percent	4.6	4.7	0.00261
US National	3 wk ahead	Bin	percent	4.7	4.8	0.002045
US National	3 wk ahead	Bin	percent	4.8	4.9	0.0010869999999999999
US National	3 wk ahead	Bin	percent	4.9	5	0.00038899999999999997
US National	3 wk ahead	Bin	percent	5	5.1	0.000111
US National	3 wk ahead	Bin	percent	5.1	5.2	0.000129
US National	3 wk ahead	Bin	percent	5.2	5.3	0.00045999999999999996
US National	3 wk ahead	Bin	percent	5.3	5.4	0.0012159999999999999
US National	3 wk ahead	Bin	percent	5.4	5.5	0.00215
US National	3 wk ahead	Bin	percent	5.5	5.6	0.002536
US National	3 wk ahead	Bin	percent	5.6	5.7	0.001994
US National	3 wk ahead	Bin	percent	5.7	5.8	0.001045
US National	3 wk ahead	Bin	percent	5.8	5.9	0.000365
US National	3 wk ahead	Bin	percent	5.9	6	0.00008499999999999999
US National	3 wk ahead	Bin	percent	6	6.1	0.000013
US National	3 wk ahead	Bin	percent	6.1	6.2	1.e-6
US National	3 wk ahead	Bin	percent	6.2	6.3	0.
US National	3 wk ahead	Bin	percent	6.3	6.4	0.
US National	3 wk ahead	Bin	percent	6.4	6.5	0.
US National	3 wk ahead	Bin	percent	6.5	6.6	0.
US National	3 wk ahead	Bin	percent	6.6	6.7	0.
US National	3 wk ahead	Bin	percent	6.7	6.8	0.
US National	3 wk ahead	Bin	percent	6.8	6.9	0.
US National	3 wk ahead	Bin	percent	6.9	7	0.
US National	3 wk ahead	Bin	percent	7	7.1	0.
US National	3 wk ahead	Bin	percent	7.1	7.2	0.
US National	3 wk ahead	Bin	percent	7.2	7.3	0.
US National	3 wk ahead	Bin	percent	7.3	7.4	0.
US National	3 wk ahead	Bin	percent	7.4	7.5	0.
US National	3 wk ahead	Bin	percent	7.5	7.6	0.
US National	3 wk ahead	Bin	percent	7.6	7.7	0.
US National	3 wk ahead	Bin	percent	7.7	7.8	0.
US National	3 wk ahead	Bin	percent	7.8	7.9	0.
US National	3 wk ahead	Bin	percent	7.9	8	0.
US National	3 wk ahead	Bin	percent	8	8.1	0.
US National	3 wk ahead	Bin	percent	8.1	8.2	0.
US National	3 wk ahead	Bin	percent	8.2	8.3	0.
US National	3 wk ahead	Bin	percent	8.3	8.4	0.
US National	3 wk ahead	Bin	percent	8.4	8.5	0.
US National	3 wk ahead	Bin	percent	8.5	8.6	0.
US National	3 wk ahead	Bin	percent	8.6	8.7	0.
US National	3 wk ahead	Bin	percent	8.7	8.8	0.
US National	3 wk ahead	Bin	percent	8.8	8.9	0.
US National	3 wk ahead	Bin	percent	8.9	9	0.
US National	3 wk ahead	Bin	percent	9	9.1	0.
US National	3 wk ahead	Bin	percent	9.1	9.2	0.
US National	3 wk ahead	Bin	percent	9.2	9.3	0.
US National	3 wk ahead	Bin	percent	9.3	9.4	0.
US National	3 wk ahead	Bin	percent	9.4	9.5	0.
US National	3 wk ahead	Bin	percent	9.5	9.6	0.
US National	3 wk ahead	Bin	percent	9.6	9.7	0.
US National	3 wk ahead	Bin	percent	9.7	9.8	0.
US National	3 wk ahead	Bin	percent	9.8	9.9	0.
US National	3 wk ahead	Bin	percent	9.9	10	0.
US National	3 wk ahead	Bin	percent	10	10.1	0.
US National	3 wk ahead	Bin	percent	10.1	10.2	0.
US National	3 wk ahead	Bin	percent	10.2	10.3	0.
US National	3 wk ahead	Bin	percent	10.3	10.4	0.
US National	3 wk ahead	Bin	percent	10.4	10.5	0.
US National	3 wk ahead	Bin	percent	10.5	10.6	0.
US National	3 wk ahead	Bin	percent	10.6	10.7	0.
US National	3 wk ahead	Bin	percent	10.7	10.8	0.
US National	3 wk ahead	Bin	percent	10.8	10.9	0.
US National	3 wk ahead	Bin	percent	10.9	11	0.
US National	3 wk ahead	Bin	percent	11	11.1	0.
US National	3 wk ahead	Bin	percent	11.1	11.2	0.
US National	3 wk ahead	Bin	percent	11.2	11.3	0.
US National	3 wk ahead	Bin	percent	11.3	11.4	0.
US National	3 wk ahead	Bin	percent	11.4	11.5	0.
US National	3 wk ahead	Bin	percent	11.5	11.6	0.
US National	3 wk ahead	Bin	percent	11.6	11.7	0.
US National	3 wk ahead	Bin	percent	11.7	11.8	0.
US National	3 wk ahead	Bin	percent	11.8	11.9	0.
US National	3 wk ahead	Bin	percent	11.9	12	0.
US National	3 wk ahead	Bin	percent	12	12.1	0.
US National	3 wk ahead	Bin	percent	12.1	12.2	0.
US National	3 wk ahead	Bin	percent	12.2	12.3	0.
US National	3 wk ahead	Bin	percent	12.3	12.4	0.
US National	3 wk ahead	Bin	percent	12.4	12.5	0.
US National	3 wk ahead	Bin	percent	12.5	12.6	0.
US National	3 wk ahead	Bin	percent	12.6	12.7	0.
US National	3 wk ahead	Bin	percent	12.7	12.8	0.
US National	3 wk ahead	Bin	percent	12.8	12.9	0.
US National	3 wk ahead	Bin	percent	12.9	13	0.
US National	3 wk ahead	Bin	percent	13	100	0.
US National	4 wk ahead	Point	percent	NA	NA	1.2758000000000003
US National	4 wk ahead	Bin	percent	0	0.1	0.001041
US National	4 wk ahead	Bin	percent	0.1	0.2	0.002525
US National	4 wk ahead	Bin	percent	0.2	0.3	0.005202
US National	4 wk ahead	Bin	percent	0.3	0.4	0.009426
US National	4 wk ahead	Bin	percent	0.4	0.5	0.015564
US National	4 wk ahead	Bin	percent	0.5	0.6	0.023998
US National	4 wk ahead	Bin	percent	0.6	0.7	0.034894999999999995
US National	4 wk ahead	Bin	percent	0.7	0.8	0.047840999999999995
US National	4 wk ahead	Bin	percent	0.8	0.9	0.061526
US National	4 wk ahead	Bin	percent	0.9	1	0.07367
US National	4 wk ahead	Bin	percent	1	1.1	0.081514
US National	4 wk ahead	Bin	percent	1.1	1.2	0.082981
US National	4 wk ahead	Bin	percent	1.2	1.3	0.07789499999999999
US National	4 wk ahead	Bin	percent	1.3	1.4	0.068396
US National	4 wk ahead	Bin	percent	1.4	1.5	0.057914999999999994
US National	4 wk ahead	Bin	percent	1.5	1.6	0.049049999999999996
US National	4 wk ahead	Bin	percent	1.6	1.7	0.042155
US National	4 wk ahead	Bin	percent	1.7	1.8	0.036029
US National	4 wk ahead	Bin	percent	1.8	1.9	0.029667
US National	4 wk ahead	Bin	percent	1.9	2	0.0232
US National	4 wk ahead	Bin	percent	2	2.1	0.017589999999999998
US National	4 wk ahead	Bin	percent	2.1	2.2	0.013717
US National	4 wk ahead	Bin	percent	2.2	2.3	0.01159
US National	4 wk ahead	Bin	percent	2.3	2.4	0.010282
US National	4 wk ahead	Bin	percent	2.4	2.5	0.008740999999999999
US National	4 wk ahead	Bin	percent	2.5	2.6	0.006704
US National	4 wk ahead	Bin	percent	2.6	2.7	0.004778999999999999
US National	4 wk ahead	Bin	percent	2.7	2.8	0.003715
US National	4 wk ahead	Bin	percent	2.8	2.9	0.0037089999999999996
US National	4 wk ahead	Bin	percent	2.9	3	0.004311
US National	4 wk ahead	Bin	percent	3	3.1	0.004846
US National	4 wk ahead	Bin	percent	3.1	3.2	0.004869
US National	4 wk ahead	Bin	percent	3.2	3.3	0.004347
US National	4 wk ahead	Bin	percent	3.3	3.4	0.0036279999999999997
US National	4 wk ahead	Bin	percent	3.4	3.5	0.0032419999999999997
US National	4 wk ahead	Bin	percent	3.5	3.6	0.0035459999999999997
US National	4 wk ahead	Bin	percent	3.6	3.7	0.004373
US National	4 wk ahead	Bin	percent	3.7	3.8	0.005105999999999999
US National	4 wk ahead	Bin	percent	3.8	3.9	0.005179
US National	4 wk ahead	Bin	percent	3.9	4	0.004497999999999999
US National	4 wk ahead	Bin	percent	4	4.1	0.0034449999999999997
US National	4 wk ahead	Bin	percent	4.1	4.2	0.002607
US National	4 wk ahead	Bin	percent	4.2	4.3	0.0024619999999999998
US National	4 wk ahead	Bin	percent	4.3	4.4	0.003044
US National	4 wk ahead	Bin	percent	4.4	4.5	0.003815
US National	4 wk ahead	Bin	percent	4.5	4.6	0.004029
US National	4 wk ahead	Bin	percent	4.6	4.7	0.0033759999999999997
US National	4 wk ahead	Bin	percent	4.7	4.8	0.002209
US National	4 wk ahead	Bin	percent	4.8	4.9	0.0011279999999999999
US National	4 wk ahead	Bin	percent	4.9	5	0.000466
US National	4 wk ahead	Bin	percent	5	5.1	0.000223
US National	4 wk ahead	Bin	percent	5.1	5.2	0.000303
US National	4 wk ahead	Bin	percent	5.2	5.3	0.000661
US National	4 wk ahead	Bin	percent	5.3	5.4	0.00123
US National	4 wk ahead	Bin	percent	5.4	5.5	0.001787
US National	4 wk ahead	Bin	percent	5.5	5.6	0.002015
US National	4 wk ahead	Bin	percent	5.6	5.7	0.0017599999999999998
US National	4 wk ahead	Bin	percent	5.7	5.8	0.001192
US National	4 wk ahead	Bin	percent	5.8	5.9	0.000625
US National	4 wk ahead	Bin	percent	5.9	6	0.000254
US National	4 wk ahead	Bin	percent	6	6.1	0.00007999999999999999
US National	4 wk ahead	Bin	percent	6.1	6.2	0.000022
US National	4 wk ahead	Bin	percent	6.2	6.3	0.000016
US National	4 wk ahead	Bin	percent	6.3	6.4	0.000053
US National	4 wk ahead	Bin	percent	6.4	6.5	0.00018099999999999998
US National	4 wk ahead	Bin	percent	6.5	6.6	0.000484
US National	4 wk ahead	Bin	percent	6.6	6.7	0.001
US National	4 wk ahead	Bin	percent	6.7	6.8	0.001601
US National	4 wk ahead	Bin	percent	6.8	6.9	0.001986
US National	4 wk ahead	Bin	percent	6.9	7	0.0019089999999999999
US National	4 wk ahead	Bin	percent	7	7.1	0.001421
US National	4 wk ahead	Bin	percent	7.1	7.2	0.00082
US National	4 wk ahead	Bin	percent	7.2	7.3	0.000366
US National	4 wk ahead	Bin	percent	7.3	7.4	0.000127
US National	4 wk ahead	Bin	percent	7.4	7.5	0.000034
US National	4 wk ahead	Bin	percent	7.5	7.6	7.e-6
US National	4 wk ahead	Bin	percent	7.6	7.7	1.e-6
US National	4 wk ahead	Bin	percent	7.7	7.8	0.
US National	4 wk ahead	Bin	percent	7.8	7.9	0.
US National	4 wk ahead	Bin	percent	7.9	8	0.
US National	4 wk ahead	Bin	percent	8	8.1	0.
US National	4 wk ahead	Bin	percent	8.1	8.2	0.
US National	4 wk ahead	Bin	percent	8.2	8.3	0.
US National	4 wk ahead	Bin	percent	8.3	8.4	0.
US National	4 wk ahead	Bin	percent	8.4	8.5	0.
US National	4 wk ahead	Bin	percent	8.5	8.6	0.
US National	4 wk ahead	Bin	percent	8.6	8.7	0.
US National	4 wk ahead	Bin	percent	8.7	8.8	0.
US National	4 wk ahead	Bin	percent	8.8	8.9	0.
US National	4 wk ahead	Bin	percent	8.9	9	0.
US National	4 wk ahead	Bin	percent	9	9.1	0.
US National	4 wk ahead	Bin	percent	9.1	9.2	0.
US National	4 wk ahead	Bin	percent	9.2	9.3	0.
US National	4 wk ahead	Bin	percent	9.3	9.4	0.
US National	4 wk ahead	Bin	percent	9.4	9.5	0.
US National	4 wk ahead	Bin	percent	9.5	9.6	0.
US National	4 wk ahead	Bin	percent	9.6	9.7	0.
US National	4 wk ahead	Bin	percent	9.7	9.8	0.
US National	4 wk ahead	Bin	percent	9.8	9.9	0.
US National	4 wk ahead	Bin	percent	9.9	10	0.
US National	4 wk ahead	Bin	percent	10	10.1	0.
US National	4 wk ahead	Bin	percent	10.1	10.2	0.
US National	4 wk ahead	Bin	percent	10.2	10.3	0.
US National	4 wk ahead	Bin	percent	10.3	10.4	0.
US National	4 wk ahead	Bin	percent	10.4	10.5	0.
US National	4 wk ahead	Bin	percent	10.5	10.6	0.
US National	4 wk ahead	Bin	percent	10.6	10.7	0.
US National	4 wk ahead	Bin	percent	10.7	10.8	0.
US National	4 wk ahead	Bin	percent	10.8	10.9	0.
US National	4 wk ahead	Bin	percent	10.9	11	0.
US National	4 wk ahead	Bin	percent	11	11.1	0.
US National	4 wk ahead	Bin	percent	11.1	11.2	0.
US National	4 wk ahead	Bin	percent	11.2	11.3	0.
US National	4 wk ahead	Bin	percent	11.3	11.4	0.
US National	4 wk ahead	Bin	percent	11.4	11.5	0.
US National	4 wk ahead	Bin	percent	11.5	11.6	0.
US National	4 wk ahead	Bin	percent	11.6	11.7	0.
US National	4 wk ahead	Bin	percent	11.7	11.8	0.
US National	4 wk ahead	Bin	percent	11.8	11.9	0.
US National	4 wk ahead	Bin	percent	11.9	12	0.
US National	4 wk ahead	Bin	percent	12	12.1	0.
US National	4 wk ahead	Bin	percent	12.1	12.2	0.
US National	4 wk ahead	Bin	percent	12.2	12.3	0.
US National	4 wk ahead	Bin	percent	12.3	12.4	0.
US National	4 wk ahead	Bin	percent	12.4	12.5	0.
US National	4 wk ahead	Bin	percent	12.5	12.6	0.
US National	4 wk ahead	Bin	percent	12.6	12.7	0.
US National	4 wk ahead	Bin	percent	12.7	12.8	0.
US National	4 wk ahead	Bin	percent	12.8	12.9	0.
US National	4 wk ahead	Bin	percent	12.9	13	0.
US National	4 wk ahead	Bin	percent	13	100	0.
