# Supplementary material for: Use of daily Internet search query data improves real-time projections of influenza epidemics
Source: J R Soc Interface. 2018 Oct 10;15(147):20180220. doi: 10.1098/rsif.2018.0220 (PMC6228485; doi:10.1098/rsif.2018.0220)
Supplement: Computer code and results [file rsif20180220supp3.gz › Code-and-results/mss-15-wikiWEEK/2012-EW51.csv]

Location	Target	Type	Unit	Bin_start_incl	Bin_end_notincl	Value
US National	1 wk ahead	Point	percent	NA	NA	3.5
US National	1 wk ahead	Bin	percent	0	0,1	0.
US National	1 wk ahead	Bin	percent	0,1	0,2	0.
US National	1 wk ahead	Bin	percent	0,2	0,3	0.
US National	1 wk ahead	Bin	percent	0,3	0,4	0.
US National	1 wk ahead	Bin	percent	0,4	0,5	0.
US National	1 wk ahead	Bin	percent	0,5	0,6	0.
US National	1 wk ahead	Bin	percent	0,6	0,7	0.
US National	1 wk ahead	Bin	percent	0,7	0,8	0.
US National	1 wk ahead	Bin	percent	0,8	0,9	0.
US National	1 wk ahead	Bin	percent	0,9	1	0.
US National	1 wk ahead	Bin	percent	1	1,1	0.
US National	1 wk ahead	Bin	percent	1,1	1,2	0.
US National	1 wk ahead	Bin	percent	1,2	1,3	0.
US National	1 wk ahead	Bin	percent	1,3	1,4	0.
US National	1 wk ahead	Bin	percent	1,4	1,5	0.
US National	1 wk ahead	Bin	percent	1,5	1,6	0.
US National	1 wk ahead	Bin	percent	1,6	1,7	0.
US National	1 wk ahead	Bin	percent	1,7	1,8	0.
US National	1 wk ahead	Bin	percent	1,8	1,9	0.
US National	1 wk ahead	Bin	percent	1,9	2	0.
US National	1 wk ahead	Bin	percent	2	2,1	0.
US National	1 wk ahead	Bin	percent	2,1	2,2	0.
US National	1 wk ahead	Bin	percent	2,2	2,3	0.
US National	1 wk ahead	Bin	percent	2,3	2,4	0.
US National	1 wk ahead	Bin	percent	2,4	2,5	0.
US National	1 wk ahead	Bin	percent	2,5	2,6	0.000012
US National	1 wk ahead	Bin	percent	2,6	2,7	0.000741
US National	1 wk ahead	Bin	percent	2,7	2,8	0.006875
US National	1 wk ahead	Bin	percent	2,8	2,9	0.014839
US National	1 wk ahead	Bin	percent	2,9	3	0.024161
US National	1 wk ahead	Bin	percent	3	3,1	0.032598
US National	1 wk ahead	Bin	percent	3,1	3,2	0.0406
US National	1 wk ahead	Bin	percent	3,2	3,3	0.058266
US National	1 wk ahead	Bin	percent	3,3	3,4	0.101807
US National	1 wk ahead	Bin	percent	3,4	3,5	0.160624
US National	1 wk ahead	Bin	percent	3,5	3,6	0.196151
US National	1 wk ahead	Bin	percent	3,6	3,7	0.153518
US National	1 wk ahead	Bin	percent	3,7	3,8	0.076255
US National	1 wk ahead	Bin	percent	3,8	3,9	0.042116999999999995
US National	1 wk ahead	Bin	percent	3,9	4	0.030685999999999998
US National	1 wk ahead	Bin	percent	4	4,1	0.019027
US National	1 wk ahead	Bin	percent	4,1	4,2	0.019732
US National	1 wk ahead	Bin	percent	4,2	4,3	0.010575
US National	1 wk ahead	Bin	percent	4,3	4,4	0.001568
US National	1 wk ahead	Bin	percent	4,4	4,5	0.000042999999999999995
US National	1 wk ahead	Bin	percent	4,5	4,6	0.
US National	1 wk ahead	Bin	percent	4,6	4,7	0.
US National	1 wk ahead	Bin	percent	4,7	4,8	0.000014999999999999999
US National	1 wk ahead	Bin	percent	4,8	4,9	0.0006399999999999999
US National	1 wk ahead	Bin	percent	4,9	5	0.0041329999999999995
US National	1 wk ahead	Bin	percent	5	5,1	0.004284
US National	1 wk ahead	Bin	percent	5,1	5,2	0.0007149999999999999
US National	1 wk ahead	Bin	percent	5,2	5,3	0.000018
US National	1 wk ahead	Bin	percent	5,3	5,4	0.
US National	1 wk ahead	Bin	percent	5,4	5,5	0.
US National	1 wk ahead	Bin	percent	5,5	5,6	0.
US National	1 wk ahead	Bin	percent	5,6	5,7	0.
US National	1 wk ahead	Bin	percent	5,7	5,8	0.
US National	1 wk ahead	Bin	percent	5,8	5,9	0.
US National	1 wk ahead	Bin	percent	5,9	6	0.
US National	1 wk ahead	Bin	percent	6	6,1	0.
US National	1 wk ahead	Bin	percent	6,1	6,2	0.
US National	1 wk ahead	Bin	percent	6,2	6,3	0.
US National	1 wk ahead	Bin	percent	6,3	6,4	0.
US National	1 wk ahead	Bin	percent	6,4	6,5	0.
US National	1 wk ahead	Bin	percent	6,5	6,6	0.
US National	1 wk ahead	Bin	percent	6,6	6,7	0.
US National	1 wk ahead	Bin	percent	6,7	6,8	0.
US National	1 wk ahead	Bin	percent	6,8	6,9	0.
US National	1 wk ahead	Bin	percent	6,9	7	0.
US National	1 wk ahead	Bin	percent	7	7,1	0.
US National	1 wk ahead	Bin	percent	7,1	7,2	0.
US National	1 wk ahead	Bin	percent	7,2	7,3	0.
US National	1 wk ahead	Bin	percent	7,3	7,4	0.
US National	1 wk ahead	Bin	percent	7,4	7,5	0.
US National	1 wk ahead	Bin	percent	7,5	7,6	0.
US National	1 wk ahead	Bin	percent	7,6	7,7	0.
US National	1 wk ahead	Bin	percent	7,7	7,8	0.
US National	1 wk ahead	Bin	percent	7,8	7,9	0.
US National	1 wk ahead	Bin	percent	7,9	8	0.
US National	1 wk ahead	Bin	percent	8	8,1	0.
US National	1 wk ahead	Bin	percent	8,1	8,2	0.
US National	1 wk ahead	Bin	percent	8,2	8,3	0.
US National	1 wk ahead	Bin	percent	8,3	8,4	0.
US National	1 wk ahead	Bin	percent	8,4	8,5	0.
US National	1 wk ahead	Bin	percent	8,5	8,6	0.
US National	1 wk ahead	Bin	percent	8,6	8,7	0.
US National	1 wk ahead	Bin	percent	8,7	8,8	0.
US National	1 wk ahead	Bin	percent	8,8	8,9	0.
US National	1 wk ahead	Bin	percent	8,9	9	0.
US National	1 wk ahead	Bin	percent	9	9,1	0.
US National	1 wk ahead	Bin	percent	9,1	9,2	0.
US National	1 wk ahead	Bin	percent	9,2	9,3	0.
US National	1 wk ahead	Bin	percent	9,3	9,4	0.
US National	1 wk ahead	Bin	percent	9,4	9,5	0.
US National	1 wk ahead	Bin	percent	9,5	9,6	0.
US National	1 wk ahead	Bin	percent	9,6	9,7	0.
US National	1 wk ahead	Bin	percent	9,7	9,8	0.
US National	1 wk ahead	Bin	percent	9,8	9,9	0.
US National	1 wk ahead	Bin	percent	9,9	10	0.
US National	1 wk ahead	Bin	percent	10	10,1	0.
US National	1 wk ahead	Bin	percent	10,1	10,2	0.
US National	1 wk ahead	Bin	percent	10,2	10,3	0.
US National	1 wk ahead	Bin	percent	10,3	10,4	0.
US National	1 wk ahead	Bin	percent	10,4	10,5	0.
US National	1 wk ahead	Bin	percent	10,5	10,6	0.
US National	1 wk ahead	Bin	percent	10,6	10,7	0.
US National	1 wk ahead	Bin	percent	10,7	10,8	0.
US National	1 wk ahead	Bin	percent	10,8	10,9	0.
US National	1 wk ahead	Bin	percent	10,9	11	0.
US National	1 wk ahead	Bin	percent	11	11,1	0.
US National	1 wk ahead	Bin	percent	11,1	11,2	0.
US National	1 wk ahead	Bin	percent	11,2	11,3	0.
US National	1 wk ahead	Bin	percent	11,3	11,4	0.
US National	1 wk ahead	Bin	percent	11,4	11,5	0.
US National	1 wk ahead	Bin	percent	11,5	11,6	0.
US National	1 wk ahead	Bin	percent	11,6	11,7	0.
US National	1 wk ahead	Bin	percent	11,7	11,8	0.
US National	1 wk ahead	Bin	percent	11,8	11,9	0.
US National	1 wk ahead	Bin	percent	11,9	12	0.
US National	1 wk ahead	Bin	percent	12	12,1	0.
US National	1 wk ahead	Bin	percent	12,1	12,2	0.
US National	1 wk ahead	Bin	percent	12,2	12,3	0.
US National	1 wk ahead	Bin	percent	12,3	12,4	0.
US National	1 wk ahead	Bin	percent	12,4	12,5	0.
US National	1 wk ahead	Bin	percent	12,5	12,6	0.
US National	1 wk ahead	Bin	percent	12,6	12,7	0.
US National	1 wk ahead	Bin	percent	12,7	12,8	0.
US National	1 wk ahead	Bin	percent	12,8	12,9	0.
US National	1 wk ahead	Bin	percent	12,9	13	0.
US National	1 wk ahead	Bin	percent	13	100	0.
US National	2 wk ahead	Point	percent	NA	NA	5.4670000000000005
US National	2 wk ahead	Bin	percent	0	0,1	0.
US National	2 wk ahead	Bin	percent	0,1	0,2	1.e-6
US National	2 wk ahead	Bin	percent	0,2	0,3	1.e-6
US National	2 wk ahead	Bin	percent	0,3	0,4	3.e-6
US National	2 wk ahead	Bin	percent	0,4	0,5	4.e-6
US National	2 wk ahead	Bin	percent	0,5	0,6	8.e-6
US National	2 wk ahead	Bin	percent	0,6	0,7	0.000012
US National	2 wk ahead	Bin	percent	0,7	0,8	0.000019999999999999998
US National	2 wk ahead	Bin	percent	0,8	0,9	0.000032
US National	2 wk ahead	Bin	percent	0,9	1	0.000049
US National	2 wk ahead	Bin	percent	1	1,1	0.000074
US National	2 wk ahead	Bin	percent	1,1	1,2	0.00010899999999999999
US National	2 wk ahead	Bin	percent	1,2	1,3	0.000158
US National	2 wk ahead	Bin	percent	1,3	1,4	0.000225
US National	2 wk ahead	Bin	percent	1,4	1,5	0.000314
US National	2 wk ahead	Bin	percent	1,5	1,6	0.00043099999999999996
US National	2 wk ahead	Bin	percent	1,6	1,7	0.0005819999999999999
US National	2 wk ahead	Bin	percent	1,7	1,8	0.000776
US National	2 wk ahead	Bin	percent	1,8	1,9	0.0010199999999999999
US National	2 wk ahead	Bin	percent	1,9	2	0.001323
US National	2 wk ahead	Bin	percent	2	2,1	0.001695
US National	2 wk ahead	Bin	percent	2,1	2,2	0.002144
US National	2 wk ahead	Bin	percent	2,2	2,3	0.002676
US National	2 wk ahead	Bin	percent	2,3	2,4	0.003297
US National	2 wk ahead	Bin	percent	2,4	2,5	0.004007999999999999
US National	2 wk ahead	Bin	percent	2,5	2,6	0.004804999999999999
US National	2 wk ahead	Bin	percent	2,6	2,7	0.00568
US National	2 wk ahead	Bin	percent	2,7	2,8	0.006620999999999999
US National	2 wk ahead	Bin	percent	2,8	2,9	0.007612
US National	2 wk ahead	Bin	percent	2,9	3	0.008636
US National	2 wk ahead	Bin	percent	3	3,1	0.009673
US National	2 wk ahead	Bin	percent	3,1	3,2	0.010705
US National	2 wk ahead	Bin	percent	3,2	3,3	0.011719
US National	2 wk ahead	Bin	percent	3,3	3,4	0.012702
US National	2 wk ahead	Bin	percent	3,4	3,5	0.013645
US National	2 wk ahead	Bin	percent	3,5	3,6	0.014542999999999999
US National	2 wk ahead	Bin	percent	3,6	3,7	0.015392
US National	2 wk ahead	Bin	percent	3,7	3,8	0.01619
US National	2 wk ahead	Bin	percent	3,8	3,9	0.016933
US National	2 wk ahead	Bin	percent	3,9	4	0.017622
US National	2 wk ahead	Bin	percent	4	4,1	0.018253
US National	2 wk ahead	Bin	percent	4,1	4,2	0.018829
US National	2 wk ahead	Bin	percent	4,2	4,3	0.01935
US National	2 wk ahead	Bin	percent	4,3	4,4	0.01982
US National	2 wk ahead	Bin	percent	4,4	4,5	0.020246999999999998
US National	2 wk ahead	Bin	percent	4,5	4,6	0.020635999999999998
US National	2 wk ahead	Bin	percent	4,6	4,7	0.020997
US National	2 wk ahead	Bin	percent	4,7	4,8	0.021335999999999997
US National	2 wk ahead	Bin	percent	4,8	4,9	0.021655
US National	2 wk ahead	Bin	percent	4,9	5	0.021955
US National	2 wk ahead	Bin	percent	5	5,1	0.02223
US National	2 wk ahead	Bin	percent	5,1	5,2	0.022472
US National	2 wk ahead	Bin	percent	5,2	5,3	0.022668
US National	2 wk ahead	Bin	percent	5,3	5,4	0.022805
US National	2 wk ahead	Bin	percent	5,4	5,5	0.022869
US National	2 wk ahead	Bin	percent	5,5	5,6	0.02285
US National	2 wk ahead	Bin	percent	5,6	5,7	0.02274
US National	2 wk ahead	Bin	percent	5,7	5,8	0.022535
US National	2 wk ahead	Bin	percent	5,8	5,9	0.022236
US National	2 wk ahead	Bin	percent	5,9	6	0.021845999999999997
US National	2 wk ahead	Bin	percent	6	6,1	0.021373
US National	2 wk ahead	Bin	percent	6,1	6,2	0.020822999999999998
US National	2 wk ahead	Bin	percent	6,2	6,3	0.020204
US National	2 wk ahead	Bin	percent	6,3	6,4	0.019524
US National	2 wk ahead	Bin	percent	6,4	6,5	0.018788
US National	2 wk ahead	Bin	percent	6,5	6,6	0.018002999999999998
US National	2 wk ahead	Bin	percent	6,6	6,7	0.017175
US National	2 wk ahead	Bin	percent	6,7	6,8	0.016312999999999998
US National	2 wk ahead	Bin	percent	6,8	6,9	0.015427
US National	2 wk ahead	Bin	percent	6,9	7	0.014528
US National	2 wk ahead	Bin	percent	7	7,1	0.013630999999999999
US National	2 wk ahead	Bin	percent	7,1	7,2	0.012749
US National	2 wk ahead	Bin	percent	7,2	7,3	0.011895
US National	2 wk ahead	Bin	percent	7,3	7,4	0.011077
US National	2 wk ahead	Bin	percent	7,4	7,5	0.010301
US National	2 wk ahead	Bin	percent	7,5	7,6	0.009566
US National	2 wk ahead	Bin	percent	7,6	7,7	0.008865999999999999
US National	2 wk ahead	Bin	percent	7,7	7,8	0.008192999999999999
US National	2 wk ahead	Bin	percent	7,8	7,9	0.007536999999999999
US National	2 wk ahead	Bin	percent	7,9	8	0.006888999999999999
US National	2 wk ahead	Bin	percent	8	8,1	0.006245
US National	2 wk ahead	Bin	percent	8,1	8,2	0.005605
US National	2 wk ahead	Bin	percent	8,2	8,3	0.004974
US National	2 wk ahead	Bin	percent	8,3	8,4	0.004363
US National	2 wk ahead	Bin	percent	8,4	8,5	0.003787
US National	2 wk ahead	Bin	percent	8,5	8,6	0.003261
US National	2 wk ahead	Bin	percent	8,6	8,7	0.0028009999999999997
US National	2 wk ahead	Bin	percent	8,7	8,8	0.0024189999999999997
US National	2 wk ahead	Bin	percent	8,8	8,9	0.0021219999999999998
US National	2 wk ahead	Bin	percent	8,9	9	0.0019119999999999999
US National	2 wk ahead	Bin	percent	9	9,1	0.0017879999999999999
US National	2 wk ahead	Bin	percent	9,1	9,2	0.0017389999999999999
US National	2 wk ahead	Bin	percent	9,2	9,3	0.0017549999999999998
US National	2 wk ahead	Bin	percent	9,3	9,4	0.00182
US National	2 wk ahead	Bin	percent	9,4	9,5	0.001918
US National	2 wk ahead	Bin	percent	9,5	9,6	0.002033
US National	2 wk ahead	Bin	percent	9,6	9,7	0.002149
US National	2 wk ahead	Bin	percent	9,7	9,8	0.002254
US National	2 wk ahead	Bin	percent	9,8	9,9	0.002339
US National	2 wk ahead	Bin	percent	9,9	10	0.002398
US National	2 wk ahead	Bin	percent	10	10,1	0.00243
US National	2 wk ahead	Bin	percent	10,1	10,2	0.002435
US National	2 wk ahead	Bin	percent	10,2	10,3	0.0024159999999999997
US National	2 wk ahead	Bin	percent	10,3	10,4	0.0023799999999999997
US National	2 wk ahead	Bin	percent	10,4	10,5	0.0023309999999999997
US National	2 wk ahead	Bin	percent	10,5	10,6	0.002275
US National	2 wk ahead	Bin	percent	10,6	10,7	0.002215
US National	2 wk ahead	Bin	percent	10,7	10,8	0.002155
US National	2 wk ahead	Bin	percent	10,8	10,9	0.002092
US National	2 wk ahead	Bin	percent	10,9	11	0.0020269999999999997
US National	2 wk ahead	Bin	percent	11	11,1	0.001956
US National	2 wk ahead	Bin	percent	11,1	11,2	0.001875
US National	2 wk ahead	Bin	percent	11,2	11,3	0.0017809999999999998
US National	2 wk ahead	Bin	percent	11,3	11,4	0.0016719999999999999
US National	2 wk ahead	Bin	percent	11,4	11,5	0.001547
US National	2 wk ahead	Bin	percent	11,5	11,6	0.0014089999999999999
US National	2 wk ahead	Bin	percent	11,6	11,7	0.001258
US National	2 wk ahead	Bin	percent	11,7	11,8	0.001102
US National	2 wk ahead	Bin	percent	11,8	11,9	0.000944
US National	2 wk ahead	Bin	percent	11,9	12	0.0007909999999999999
US National	2 wk ahead	Bin	percent	12	12,1	0.000647
US National	2 wk ahead	Bin	percent	12,1	12,2	0.000517
US National	2 wk ahead	Bin	percent	12,2	12,3	0.00040199999999999996
US National	2 wk ahead	Bin	percent	12,3	12,4	0.000305
US National	2 wk ahead	Bin	percent	12,4	12,5	0.000226
US National	2 wk ahead	Bin	percent	12,5	12,6	0.000163
US National	2 wk ahead	Bin	percent	12,6	12,7	0.00011399999999999999
US National	2 wk ahead	Bin	percent	12,7	12,8	0.000078
US National	2 wk ahead	Bin	percent	12,8	12,9	0.000052
US National	2 wk ahead	Bin	percent	12,9	13	0.000034
US National	2 wk ahead	Bin	percent	13	100	0.000052
US National	3 wk ahead	Point	percent	NA	NA	7.268
US National	3 wk ahead	Bin	percent	0	0,1	0.000484
US National	3 wk ahead	Bin	percent	0,1	0,2	0.000561
US National	3 wk ahead	Bin	percent	0,2	0,3	0.000647
US National	3 wk ahead	Bin	percent	0,3	0,4	0.000743
US National	3 wk ahead	Bin	percent	0,4	0,5	0.0008489999999999999
US National	3 wk ahead	Bin	percent	0,5	0,6	0.000966
US National	3 wk ahead	Bin	percent	0,6	0,7	0.001094
US National	3 wk ahead	Bin	percent	0,7	0,8	0.001233
US National	3 wk ahead	Bin	percent	0,8	0,9	0.001385
US National	3 wk ahead	Bin	percent	0,9	1	0.001548
US National	3 wk ahead	Bin	percent	1	1,1	0.0017239999999999998
US National	3 wk ahead	Bin	percent	1,1	1,2	0.001911
US National	3 wk ahead	Bin	percent	1,2	1,3	0.00211
US National	3 wk ahead	Bin	percent	1,3	1,4	0.0023209999999999997
US National	3 wk ahead	Bin	percent	1,4	1,5	0.002542
US National	3 wk ahead	Bin	percent	1,5	1,6	0.002773
US National	3 wk ahead	Bin	percent	1,6	1,7	0.003015
US National	3 wk ahead	Bin	percent	1,7	1,8	0.003264
US National	3 wk ahead	Bin	percent	1,8	1,9	0.003522
US National	3 wk ahead	Bin	percent	1,9	2	0.003787
US National	3 wk ahead	Bin	percent	2	2,1	0.004057
US National	3 wk ahead	Bin	percent	2,1	2,2	0.004331
US National	3 wk ahead	Bin	percent	2,2	2,3	0.0046099999999999995
US National	3 wk ahead	Bin	percent	2,3	2,4	0.004889999999999999
US National	3 wk ahead	Bin	percent	2,4	2,5	0.005170999999999999
US National	3 wk ahead	Bin	percent	2,5	2,6	0.005451999999999999
US National	3 wk ahead	Bin	percent	2,6	2,7	0.005732
US National	3 wk ahead	Bin	percent	2,7	2,8	0.006009
US National	3 wk ahead	Bin	percent	2,8	2,9	0.006281999999999999
US National	3 wk ahead	Bin	percent	2,9	3	0.0065509999999999995
US National	3 wk ahead	Bin	percent	3	3,1	0.006814
US National	3 wk ahead	Bin	percent	3,1	3,2	0.00707
US National	3 wk ahead	Bin	percent	3,2	3,3	0.007319
US National	3 wk ahead	Bin	percent	3,3	3,4	0.00756
US National	3 wk ahead	Bin	percent	3,4	3,5	0.007793
US National	3 wk ahead	Bin	percent	3,5	3,6	0.008015
US National	3 wk ahead	Bin	percent	3,6	3,7	0.008228
US National	3 wk ahead	Bin	percent	3,7	3,8	0.008431
US National	3 wk ahead	Bin	percent	3,8	3,9	0.008623
US National	3 wk ahead	Bin	percent	3,9	4	0.008805
US National	3 wk ahead	Bin	percent	4	4,1	0.008975
US National	3 wk ahead	Bin	percent	4,1	4,2	0.009134999999999999
US National	3 wk ahead	Bin	percent	4,2	4,3	0.009283999999999999
US National	3 wk ahead	Bin	percent	4,3	4,4	0.009420999999999999
US National	3 wk ahead	Bin	percent	4,4	4,5	0.009548
US National	3 wk ahead	Bin	percent	4,5	4,6	0.009665
US National	3 wk ahead	Bin	percent	4,6	4,7	0.009771
US National	3 wk ahead	Bin	percent	4,7	4,8	0.009868
US National	3 wk ahead	Bin	percent	4,8	4,9	0.009955
US National	3 wk ahead	Bin	percent	4,9	5	0.010033
US National	3 wk ahead	Bin	percent	5	5,1	0.010103
US National	3 wk ahead	Bin	percent	5,1	5,2	0.010164999999999999
US National	3 wk ahead	Bin	percent	5,2	5,3	0.01022
US National	3 wk ahead	Bin	percent	5,3	5,4	0.010268
US National	3 wk ahead	Bin	percent	5,4	5,5	0.01031
US National	3 wk ahead	Bin	percent	5,5	5,6	0.010346
US National	3 wk ahead	Bin	percent	5,6	5,7	0.010378
US National	3 wk ahead	Bin	percent	5,7	5,8	0.010405
US National	3 wk ahead	Bin	percent	5,8	5,9	0.010428
US National	3 wk ahead	Bin	percent	5,9	6	0.010447999999999999
US National	3 wk ahead	Bin	percent	6	6,1	0.010464
US National	3 wk ahead	Bin	percent	6,1	6,2	0.010478
US National	3 wk ahead	Bin	percent	6,2	6,3	0.010489
US National	3 wk ahead	Bin	percent	6,3	6,4	0.010498
US National	3 wk ahead	Bin	percent	6,4	6,5	0.010504
US National	3 wk ahead	Bin	percent	6,5	6,6	0.010508
US National	3 wk ahead	Bin	percent	6,6	6,7	0.01051
US National	3 wk ahead	Bin	percent	6,7	6,8	0.01051
US National	3 wk ahead	Bin	percent	6,8	6,9	0.010506
US National	3 wk ahead	Bin	percent	6,9	7	0.010499999999999999
US National	3 wk ahead	Bin	percent	7	7,1	0.010491
US National	3 wk ahead	Bin	percent	7,1	7,2	0.010478
US National	3 wk ahead	Bin	percent	7,2	7,3	0.010461
US National	3 wk ahead	Bin	percent	7,3	7,4	0.010439
US National	3 wk ahead	Bin	percent	7,4	7,5	0.010412
US National	3 wk ahead	Bin	percent	7,5	7,6	0.01038
US National	3 wk ahead	Bin	percent	7,6	7,7	0.010341999999999999
US National	3 wk ahead	Bin	percent	7,7	7,8	0.010296999999999999
US National	3 wk ahead	Bin	percent	7,8	7,9	0.010244999999999999
US National	3 wk ahead	Bin	percent	7,9	8	0.010185999999999999
US National	3 wk ahead	Bin	percent	8	8,1	0.010119
US National	3 wk ahead	Bin	percent	8,1	8,2	0.010043999999999999
US National	3 wk ahead	Bin	percent	8,2	8,3	0.009961
US National	3 wk ahead	Bin	percent	8,3	8,4	0.009869
US National	3 wk ahead	Bin	percent	8,4	8,5	0.009767999999999999
US National	3 wk ahead	Bin	percent	8,5	8,6	0.009658
US National	3 wk ahead	Bin	percent	8,6	8,7	0.009538999999999999
US National	3 wk ahead	Bin	percent	8,7	8,8	0.009411
US National	3 wk ahead	Bin	percent	8,8	8,9	0.009274
US National	3 wk ahead	Bin	percent	8,9	9	0.009129
US National	3 wk ahead	Bin	percent	9	9,1	0.008975
US National	3 wk ahead	Bin	percent	9,1	9,2	0.008812
US National	3 wk ahead	Bin	percent	9,2	9,3	0.008642
US National	3 wk ahead	Bin	percent	9,3	9,4	0.008464
US National	3 wk ahead	Bin	percent	9,4	9,5	0.008279
US National	3 wk ahead	Bin	percent	9,5	9,6	0.008087
US National	3 wk ahead	Bin	percent	9,6	9,7	0.00789
US National	3 wk ahead	Bin	percent	9,7	9,8	0.007685999999999999
US National	3 wk ahead	Bin	percent	9,8	9,9	0.007477999999999999
US National	3 wk ahead	Bin	percent	9,9	10	0.007265
US National	3 wk ahead	Bin	percent	10	10,1	0.007048
US National	3 wk ahead	Bin	percent	10,1	10,2	0.006829
US National	3 wk ahead	Bin	percent	10,2	10,3	0.006607999999999999
US National	3 wk ahead	Bin	percent	10,3	10,4	0.006385
US National	3 wk ahead	Bin	percent	10,4	10,5	0.006162
US National	3 wk ahead	Bin	percent	10,5	10,6	0.00594
US National	3 wk ahead	Bin	percent	10,6	10,7	0.005719
US National	3 wk ahead	Bin	percent	10,7	10,8	0.0055
US National	3 wk ahead	Bin	percent	10,8	10,9	0.005285
US National	3 wk ahead	Bin	percent	10,9	11	0.0050739999999999995
US National	3 wk ahead	Bin	percent	11	11,1	0.004869
US National	3 wk ahead	Bin	percent	11,1	11,2	0.00467
US National	3 wk ahead	Bin	percent	11,2	11,3	0.004478
US National	3 wk ahead	Bin	percent	11,3	11,4	0.004293
US National	3 wk ahead	Bin	percent	11,4	11,5	0.004118
US National	3 wk ahead	Bin	percent	11,5	11,6	0.003951
US National	3 wk ahead	Bin	percent	11,6	11,7	0.0037949999999999998
US National	3 wk ahead	Bin	percent	11,7	11,8	0.0036479999999999998
US National	3 wk ahead	Bin	percent	11,8	11,9	0.003511
US National	3 wk ahead	Bin	percent	11,9	12	0.0033859999999999997
US National	3 wk ahead	Bin	percent	12	12,1	0.00327
US National	3 wk ahead	Bin	percent	12,1	12,2	0.003165
US National	3 wk ahead	Bin	percent	12,2	12,3	0.00307
US National	3 wk ahead	Bin	percent	12,3	12,4	0.0029839999999999997
US National	3 wk ahead	Bin	percent	12,4	12,5	0.002907
US National	3 wk ahead	Bin	percent	12,5	12,6	0.002839
US National	3 wk ahead	Bin	percent	12,6	12,7	0.002778
US National	3 wk ahead	Bin	percent	12,7	12,8	0.0027229999999999997
US National	3 wk ahead	Bin	percent	12,8	12,9	0.002675
US National	3 wk ahead	Bin	percent	12,9	13	0.002631
US National	3 wk ahead	Bin	percent	13	100	0.115696
US National	4 wk ahead	Point	percent	NA	NA	7.9206
US National	4 wk ahead	Bin	percent	0	0,1	0.001008
US National	4 wk ahead	Bin	percent	0,1	0,2	0.001119
US National	4 wk ahead	Bin	percent	0,2	0,3	0.001237
US National	4 wk ahead	Bin	percent	0,3	0,4	0.001364
US National	4 wk ahead	Bin	percent	0,4	0,5	0.001498
US National	4 wk ahead	Bin	percent	0,5	0,6	0.00164
US National	4 wk ahead	Bin	percent	0,6	0,7	0.001789
US National	4 wk ahead	Bin	percent	0,7	0,8	0.001945
US National	4 wk ahead	Bin	percent	0,8	0,9	0.002108
US National	4 wk ahead	Bin	percent	0,9	1	0.002277
US National	4 wk ahead	Bin	percent	1	1,1	0.002451
US National	4 wk ahead	Bin	percent	1,1	1,2	0.002631
US National	4 wk ahead	Bin	percent	1,2	1,3	0.002815
US National	4 wk ahead	Bin	percent	1,3	1,4	0.003003
US National	4 wk ahead	Bin	percent	1,4	1,5	0.003194
US National	4 wk ahead	Bin	percent	1,5	1,6	0.003388
US National	4 wk ahead	Bin	percent	1,6	1,7	0.003583
US National	4 wk ahead	Bin	percent	1,7	1,8	0.003779
US National	4 wk ahead	Bin	percent	1,8	1,9	0.003975
US National	4 wk ahead	Bin	percent	1,9	2	0.00417
US National	4 wk ahead	Bin	percent	2	2,1	0.004364
US National	4 wk ahead	Bin	percent	2,1	2,2	0.004556
US National	4 wk ahead	Bin	percent	2,2	2,3	0.004745
US National	4 wk ahead	Bin	percent	2,3	2,4	0.004931
US National	4 wk ahead	Bin	percent	2,4	2,5	0.0051129999999999995
US National	4 wk ahead	Bin	percent	2,5	2,6	0.0052899999999999996
US National	4 wk ahead	Bin	percent	2,6	2,7	0.005463
US National	4 wk ahead	Bin	percent	2,7	2,8	0.00563
US National	4 wk ahead	Bin	percent	2,8	2,9	0.005791
US National	4 wk ahead	Bin	percent	2,9	3	0.005946
US National	4 wk ahead	Bin	percent	3	3,1	0.006095
US National	4 wk ahead	Bin	percent	3,1	3,2	0.006238
US National	4 wk ahead	Bin	percent	3,2	3,3	0.0063739999999999995
US National	4 wk ahead	Bin	percent	3,3	3,4	0.006503
US National	4 wk ahead	Bin	percent	3,4	3,5	0.006626
US National	4 wk ahead	Bin	percent	3,5	3,6	0.006742
US National	4 wk ahead	Bin	percent	3,6	3,7	0.006852
US National	4 wk ahead	Bin	percent	3,7	3,8	0.0069559999999999995
US National	4 wk ahead	Bin	percent	3,8	3,9	0.0070539999999999995
US National	4 wk ahead	Bin	percent	3,9	4	0.007146
US National	4 wk ahead	Bin	percent	4	4,1	0.007233
US National	4 wk ahead	Bin	percent	4,1	4,2	0.0073149999999999995
US National	4 wk ahead	Bin	percent	4,2	4,3	0.007391999999999999
US National	4 wk ahead	Bin	percent	4,3	4,4	0.007464999999999999
US National	4 wk ahead	Bin	percent	4,4	4,5	0.007534
US National	4 wk ahead	Bin	percent	4,5	4,6	0.0076
US National	4 wk ahead	Bin	percent	4,6	4,7	0.007663
US National	4 wk ahead	Bin	percent	4,7	4,8	0.007724
US National	4 wk ahead	Bin	percent	4,8	4,9	0.007783
US National	4 wk ahead	Bin	percent	4,9	5	0.007840999999999999
US National	4 wk ahead	Bin	percent	5	5,1	0.007898
US National	4 wk ahead	Bin	percent	5,1	5,2	0.007954
US National	4 wk ahead	Bin	percent	5,2	5,3	0.008010999999999999
US National	4 wk ahead	Bin	percent	5,3	5,4	0.008067
US National	4 wk ahead	Bin	percent	5,4	5,5	0.008125
US National	4 wk ahead	Bin	percent	5,5	5,6	0.008184
US National	4 wk ahead	Bin	percent	5,6	5,7	0.008244
US National	4 wk ahead	Bin	percent	5,7	5,8	0.008306
US National	4 wk ahead	Bin	percent	5,8	5,9	0.008369999999999999
US National	4 wk ahead	Bin	percent	5,9	6	0.008435
US National	4 wk ahead	Bin	percent	6	6,1	0.008502
US National	4 wk ahead	Bin	percent	6,1	6,2	0.008570999999999999
US National	4 wk ahead	Bin	percent	6,2	6,3	0.008641
US National	4 wk ahead	Bin	percent	6,3	6,4	0.008713
US National	4 wk ahead	Bin	percent	6,4	6,5	0.008786
US National	4 wk ahead	Bin	percent	6,5	6,6	0.00886
US National	4 wk ahead	Bin	percent	6,6	6,7	0.008935
US National	4 wk ahead	Bin	percent	6,7	6,8	0.009009
US National	4 wk ahead	Bin	percent	6,8	6,9	0.009082999999999999
US National	4 wk ahead	Bin	percent	6,9	7	0.009156
US National	4 wk ahead	Bin	percent	7	7,1	0.009226999999999999
US National	4 wk ahead	Bin	percent	7,1	7,2	0.009296
US National	4 wk ahead	Bin	percent	7,2	7,3	0.009363
US National	4 wk ahead	Bin	percent	7,3	7,4	0.009426
US National	4 wk ahead	Bin	percent	7,4	7,5	0.009485
US National	4 wk ahead	Bin	percent	7,5	7,6	0.009538999999999999
US National	4 wk ahead	Bin	percent	7,6	7,7	0.009587
US National	4 wk ahead	Bin	percent	7,7	7,8	0.009629
US National	4 wk ahead	Bin	percent	7,8	7,9	0.009665
US National	4 wk ahead	Bin	percent	7,9	8	0.009692
US National	4 wk ahead	Bin	percent	8	8,1	0.009712
US National	4 wk ahead	Bin	percent	8,1	8,2	0.009722999999999999
US National	4 wk ahead	Bin	percent	8,2	8,3	0.009724
US National	4 wk ahead	Bin	percent	8,3	8,4	0.009715999999999999
US National	4 wk ahead	Bin	percent	8,4	8,5	0.009698
US National	4 wk ahead	Bin	percent	8,5	8,6	0.009668999999999999
US National	4 wk ahead	Bin	percent	8,6	8,7	0.009629
US National	4 wk ahead	Bin	percent	8,7	8,8	0.009578999999999999
US National	4 wk ahead	Bin	percent	8,8	8,9	0.009517
US National	4 wk ahead	Bin	percent	8,9	9	0.009444
US National	4 wk ahead	Bin	percent	9	9,1	0.00936
US National	4 wk ahead	Bin	percent	9,1	9,2	0.009266
US National	4 wk ahead	Bin	percent	9,2	9,3	0.009160999999999999
US National	4 wk ahead	Bin	percent	9,3	9,4	0.009046
US National	4 wk ahead	Bin	percent	9,4	9,5	0.008921
US National	4 wk ahead	Bin	percent	9,5	9,6	0.008787
US National	4 wk ahead	Bin	percent	9,6	9,7	0.008645
US National	4 wk ahead	Bin	percent	9,7	9,8	0.008494
US National	4 wk ahead	Bin	percent	9,8	9,9	0.008336
US National	4 wk ahead	Bin	percent	9,9	10	0.008171
US National	4 wk ahead	Bin	percent	10	10,1	0.008
US National	4 wk ahead	Bin	percent	10,1	10,2	0.007824
US National	4 wk ahead	Bin	percent	10,2	10,3	0.007643
US National	4 wk ahead	Bin	percent	10,3	10,4	0.007457999999999999
US National	4 wk ahead	Bin	percent	10,4	10,5	0.0072699999999999996
US National	4 wk ahead	Bin	percent	10,5	10,6	0.007078
US National	4 wk ahead	Bin	percent	10,6	10,7	0.006885
US National	4 wk ahead	Bin	percent	10,7	10,8	0.006691
US National	4 wk ahead	Bin	percent	10,8	10,9	0.006495
US National	4 wk ahead	Bin	percent	10,9	11	0.006299
US National	4 wk ahead	Bin	percent	11	11,1	0.006103
US National	4 wk ahead	Bin	percent	11,1	11,2	0.005908
US National	4 wk ahead	Bin	percent	11,2	11,3	0.005715
US National	4 wk ahead	Bin	percent	11,3	11,4	0.005523
US National	4 wk ahead	Bin	percent	11,4	11,5	0.005333
US National	4 wk ahead	Bin	percent	11,5	11,6	0.0051459999999999995
US National	4 wk ahead	Bin	percent	11,6	11,7	0.0049629999999999995
US National	4 wk ahead	Bin	percent	11,7	11,8	0.004783
US National	4 wk ahead	Bin	percent	11,8	11,9	0.004608
US National	4 wk ahead	Bin	percent	11,9	12	0.004438
US National	4 wk ahead	Bin	percent	12	12,1	0.004272
US National	4 wk ahead	Bin	percent	12,1	12,2	0.0041129999999999995
US National	4 wk ahead	Bin	percent	12,2	12,3	0.00396
US National	4 wk ahead	Bin	percent	12,3	12,4	0.0038139999999999997
US National	4 wk ahead	Bin	percent	12,4	12,5	0.0036739999999999997
US National	4 wk ahead	Bin	percent	12,5	12,6	0.003542
US National	4 wk ahead	Bin	percent	12,6	12,7	0.003418
US National	4 wk ahead	Bin	percent	12,7	12,8	0.0033009999999999997
US National	4 wk ahead	Bin	percent	12,8	12,9	0.0031929999999999997
US National	4 wk ahead	Bin	percent	12,9	13	0.003093
US National	4 wk ahead	Bin	percent	13	100	0.14715699999999998
