# Supplementary material for: Use of daily Internet search query data improves real-time projections of influenza epidemics
Source: J R Soc Interface. 2018 Oct 10;15(147):20180220. doi: 10.1098/rsif.2018.0220 (PMC6228485; doi:10.1098/rsif.2018.0220)
Supplement: Computer code and results [file rsif20180220supp3.gz › Code-and-results/mss-15-wikiWEEK/5-24_paramrep.txt]

{"LL"	{24.117338528992107	70.44466763614535	170.71765085840215	248.74591372016636}}
{"DD"	{3.0464125808031763	4.502537898730638	5.979517943432595	6.741201871114883}}
{"R0max"	{1.6174874694721535	2.582575564928224	3.666732421570538	3.9352079036578296}}
{"R0min"	{0.8482253212250936	0.8754913794611843	0.977391017351556	1.042758708233763}}
{"Inf"	{1122.1425389467836	1686.3740717419237	2221.1565434454897	2468.761142200473}}
{"Sus"	{36680.1685286136	46023.15114059876	66321.48526945426	84214.11990580603}}
{"R0(t)"	{1.2209759832864453	1.6034453271727123	2.0179118769340567	2.1074145843300105}}
{"Reff"	{0.656166571908261	0.8321786167297417	1.1406593688048794	1.427593635109462}}
