# Supplementary material for: Use of daily Internet search query data improves real-time projections of influenza epidemics
Source: J R Soc Interface. 2018 Oct 10;15(147):20180220. doi: 10.1098/rsif.2018.0220 (PMC6228485; doi:10.1098/rsif.2018.0220)
Supplement: Computer code and results [file rsif20180220supp3.gz › Code-and-results/mss-15-wikiWEEK/2015-EW21.csv]

Location	Target	Type	Unit	Bin_start_incl	Bin_end_notincl	Value
US National	1 wk ahead	Point	percent	NA	NA	1.2
US National	1 wk ahead	Bin	percent	0	0.1	0.000129
US National	1 wk ahead	Bin	percent	0.1	0.2	0.000028
US National	1 wk ahead	Bin	percent	0.2	0.3	0.0006439999999999999
US National	1 wk ahead	Bin	percent	0.3	0.4	0.002905
US National	1 wk ahead	Bin	percent	0.4	0.5	0.004489
US National	1 wk ahead	Bin	percent	0.5	0.6	0.007877
US National	1 wk ahead	Bin	percent	0.6	0.7	0.014173999999999999
US National	1 wk ahead	Bin	percent	0.7	0.8	0.027510999999999997
US National	1 wk ahead	Bin	percent	0.8	0.9	0.046759999999999996
US National	1 wk ahead	Bin	percent	0.9	1	0.072477
US National	1 wk ahead	Bin	percent	1	1.1	0.10112499999999999
US National	1 wk ahead	Bin	percent	1.1	1.2	0.142257
US National	1 wk ahead	Bin	percent	1.2	1.3	0.178926
US National	1 wk ahead	Bin	percent	1.3	1.4	0.164351
US National	1 wk ahead	Bin	percent	1.4	1.5	0.087334
US National	1 wk ahead	Bin	percent	1.5	1.6	0.033236999999999996
US National	1 wk ahead	Bin	percent	1.6	1.7	0.02556
US National	1 wk ahead	Bin	percent	1.7	1.8	0.020828
US National	1 wk ahead	Bin	percent	1.8	1.9	0.021627999999999998
US National	1 wk ahead	Bin	percent	1.9	2	0.015997
US National	1 wk ahead	Bin	percent	2	2.1	0.006893
US National	1 wk ahead	Bin	percent	2.1	2.2	0.001392
US National	1 wk ahead	Bin	percent	2.2	2.3	0.000079
US National	1 wk ahead	Bin	percent	2.3	2.4	0.000012
US National	1 wk ahead	Bin	percent	2.4	2.5	0.000404
US National	1 wk ahead	Bin	percent	2.5	2.6	0.002529
US National	1 wk ahead	Bin	percent	2.6	2.7	0.004143
US National	1 wk ahead	Bin	percent	2.7	2.8	0.0035429999999999997
US National	1 wk ahead	Bin	percent	2.8	2.9	0.0015869999999999999
US National	1 wk ahead	Bin	percent	2.9	3	0.002629
US National	1 wk ahead	Bin	percent	3	3.1	0.002386
US National	1 wk ahead	Bin	percent	3.1	3.2	0.000403
US National	1 wk ahead	Bin	percent	3.2	3.3	0.000012
US National	1 wk ahead	Bin	percent	3.3	3.4	0.
US National	1 wk ahead	Bin	percent	3.4	3.5	0.
US National	1 wk ahead	Bin	percent	3.5	3.6	0.
US National	1 wk ahead	Bin	percent	3.6	3.7	0.
US National	1 wk ahead	Bin	percent	3.7	3.8	0.
US National	1 wk ahead	Bin	percent	3.8	3.9	0.
US National	1 wk ahead	Bin	percent	3.9	4	0.
US National	1 wk ahead	Bin	percent	4	4.1	0.
US National	1 wk ahead	Bin	percent	4.1	4.2	0.
US National	1 wk ahead	Bin	percent	4.2	4.3	0.
US National	1 wk ahead	Bin	percent	4.3	4.4	0.
US National	1 wk ahead	Bin	percent	4.4	4.5	0.
US National	1 wk ahead	Bin	percent	4.5	4.6	0.
US National	1 wk ahead	Bin	percent	4.6	4.7	0.
US National	1 wk ahead	Bin	percent	4.7	4.8	0.
US National	1 wk ahead	Bin	percent	4.8	4.9	0.
US National	1 wk ahead	Bin	percent	4.9	5	0.
US National	1 wk ahead	Bin	percent	5	5.1	0.
US National	1 wk ahead	Bin	percent	5.1	5.2	0.
US National	1 wk ahead	Bin	percent	5.2	5.3	0.
US National	1 wk ahead	Bin	percent	5.3	5.4	0.
US National	1 wk ahead	Bin	percent	5.4	5.5	0.
US National	1 wk ahead	Bin	percent	5.5	5.6	0.
US National	1 wk ahead	Bin	percent	5.6	5.7	0.
US National	1 wk ahead	Bin	percent	5.7	5.8	0.
US National	1 wk ahead	Bin	percent	5.8	5.9	0.
US National	1 wk ahead	Bin	percent	5.9	6	0.
US National	1 wk ahead	Bin	percent	6	6.1	0.
US National	1 wk ahead	Bin	percent	6.1	6.2	0.
US National	1 wk ahead	Bin	percent	6.2	6.3	0.
US National	1 wk ahead	Bin	percent	6.3	6.4	0.
US National	1 wk ahead	Bin	percent	6.4	6.5	0.
US National	1 wk ahead	Bin	percent	6.5	6.6	0.
US National	1 wk ahead	Bin	percent	6.6	6.7	0.
US National	1 wk ahead	Bin	percent	6.7	6.8	0.
US National	1 wk ahead	Bin	percent	6.8	6.9	0.
US National	1 wk ahead	Bin	percent	6.9	7	0.
US National	1 wk ahead	Bin	percent	7	7.1	0.
US National	1 wk ahead	Bin	percent	7.1	7.2	0.
US National	1 wk ahead	Bin	percent	7.2	7.3	0.
US National	1 wk ahead	Bin	percent	7.3	7.4	0.
US National	1 wk ahead	Bin	percent	7.4	7.5	0.
US National	1 wk ahead	Bin	percent	7.5	7.6	0.
US National	1 wk ahead	Bin	percent	7.6	7.7	0.
US National	1 wk ahead	Bin	percent	7.7	7.8	0.
US National	1 wk ahead	Bin	percent	7.8	7.9	0.
US National	1 wk ahead	Bin	percent	7.9	8	0.
US National	1 wk ahead	Bin	percent	8	8.1	0.
US National	1 wk ahead	Bin	percent	8.1	8.2	0.
US National	1 wk ahead	Bin	percent	8.2	8.3	0.
US National	1 wk ahead	Bin	percent	8.3	8.4	0.
US National	1 wk ahead	Bin	percent	8.4	8.5	0.
US National	1 wk ahead	Bin	percent	8.5	8.6	0.
US National	1 wk ahead	Bin	percent	8.6	8.7	0.
US National	1 wk ahead	Bin	percent	8.7	8.8	0.
US National	1 wk ahead	Bin	percent	8.8	8.9	0.
US National	1 wk ahead	Bin	percent	8.9	9	0.
US National	1 wk ahead	Bin	percent	9	9.1	0.
US National	1 wk ahead	Bin	percent	9.1	9.2	0.
US National	1 wk ahead	Bin	percent	9.2	9.3	0.
US National	1 wk ahead	Bin	percent	9.3	9.4	0.
US National	1 wk ahead	Bin	percent	9.4	9.5	0.
US National	1 wk ahead	Bin	percent	9.5	9.6	0.
US National	1 wk ahead	Bin	percent	9.6	9.7	0.
US National	1 wk ahead	Bin	percent	9.7	9.8	0.
US National	1 wk ahead	Bin	percent	9.8	9.9	0.
US National	1 wk ahead	Bin	percent	9.9	10	0.
US National	1 wk ahead	Bin	percent	10	10.1	0.
US National	1 wk ahead	Bin	percent	10.1	10.2	0.
US National	1 wk ahead	Bin	percent	10.2	10.3	0.
US National	1 wk ahead	Bin	percent	10.3	10.4	0.
US National	1 wk ahead	Bin	percent	10.4	10.5	0.
US National	1 wk ahead	Bin	percent	10.5	10.6	0.
US National	1 wk ahead	Bin	percent	10.6	10.7	0.
US National	1 wk ahead	Bin	percent	10.7	10.8	0.
US National	1 wk ahead	Bin	percent	10.8	10.9	0.
US National	1 wk ahead	Bin	percent	10.9	11	0.
US National	1 wk ahead	Bin	percent	11	11.1	0.
US National	1 wk ahead	Bin	percent	11.1	11.2	0.
US National	1 wk ahead	Bin	percent	11.2	11.3	0.
US National	1 wk ahead	Bin	percent	11.3	11.4	0.
US National	1 wk ahead	Bin	percent	11.4	11.5	0.
US National	1 wk ahead	Bin	percent	11.5	11.6	0.
US National	1 wk ahead	Bin	percent	11.6	11.7	0.
US National	1 wk ahead	Bin	percent	11.7	11.8	0.
US National	1 wk ahead	Bin	percent	11.8	11.9	0.
US National	1 wk ahead	Bin	percent	11.9	12	0.
US National	1 wk ahead	Bin	percent	12	12.1	0.
US National	1 wk ahead	Bin	percent	12.1	12.2	0.
US National	1 wk ahead	Bin	percent	12.2	12.3	0.
US National	1 wk ahead	Bin	percent	12.3	12.4	0.
US National	1 wk ahead	Bin	percent	12.4	12.5	0.
US National	1 wk ahead	Bin	percent	12.5	12.6	0.
US National	1 wk ahead	Bin	percent	12.6	12.7	0.
US National	1 wk ahead	Bin	percent	12.7	12.8	0.
US National	1 wk ahead	Bin	percent	12.8	12.9	0.
US National	1 wk ahead	Bin	percent	12.9	13	0.
US National	1 wk ahead	Bin	percent	13	100	0.
US National	2 wk ahead	Point	percent	NA	NA	0.9420000000000001
US National	2 wk ahead	Bin	percent	0	0.1	0.000658
US National	2 wk ahead	Bin	percent	0.1	0.2	0.0031639999999999997
US National	2 wk ahead	Bin	percent	0.2	0.3	0.010483
US National	2 wk ahead	Bin	percent	0.3	0.4	0.025103999999999998
US National	2 wk ahead	Bin	percent	0.4	0.5	0.046355
US National	2 wk ahead	Bin	percent	0.5	0.6	0.07059
US National	2 wk ahead	Bin	percent	0.6	0.7	0.092454
US National	2 wk ahead	Bin	percent	0.7	0.8	0.10532799999999999
US National	2 wk ahead	Bin	percent	0.8	0.9	0.104963
US National	2 wk ahead	Bin	percent	0.9	1	0.092911
US National	2 wk ahead	Bin	percent	1	1.1	0.075959
US National	2 wk ahead	Bin	percent	1.1	1.2	0.06251
US National	2 wk ahead	Bin	percent	1.2	1.3	0.055561
US National	2 wk ahead	Bin	percent	1.3	1.4	0.050846999999999996
US National	2 wk ahead	Bin	percent	1.4	1.5	0.0443
US National	2 wk ahead	Bin	percent	1.5	1.6	0.037100999999999995
US National	2 wk ahead	Bin	percent	1.6	1.7	0.032692
US National	2 wk ahead	Bin	percent	1.7	1.8	0.031007999999999997
US National	2 wk ahead	Bin	percent	1.8	1.9	0.027135
US National	2 wk ahead	Bin	percent	1.9	2	0.018425
US National	2 wk ahead	Bin	percent	2	2.1	0.008849
US National	2 wk ahead	Bin	percent	2.1	2.2	0.002884
US National	2 wk ahead	Bin	percent	2.2	2.3	0.000624
US National	2 wk ahead	Bin	percent	2.3	2.4	0.000088
US National	2 wk ahead	Bin	percent	2.4	2.5	8.e-6
US National	2 wk ahead	Bin	percent	2.5	2.6	0.
US National	2 wk ahead	Bin	percent	2.6	2.7	0.
US National	2 wk ahead	Bin	percent	2.7	2.8	0.
US National	2 wk ahead	Bin	percent	2.8	2.9	0.
US National	2 wk ahead	Bin	percent	2.9	3	0.
US National	2 wk ahead	Bin	percent	3	3.1	0.
US National	2 wk ahead	Bin	percent	3.1	3.2	0.
US National	2 wk ahead	Bin	percent	3.2	3.3	0.
US National	2 wk ahead	Bin	percent	3.3	3.4	0.
US National	2 wk ahead	Bin	percent	3.4	3.5	0.
US National	2 wk ahead	Bin	percent	3.5	3.6	0.
US National	2 wk ahead	Bin	percent	3.6	3.7	0.
US National	2 wk ahead	Bin	percent	3.7	3.8	0.
US National	2 wk ahead	Bin	percent	3.8	3.9	0.
US National	2 wk ahead	Bin	percent	3.9	4	0.
US National	2 wk ahead	Bin	percent	4	4.1	0.
US National	2 wk ahead	Bin	percent	4.1	4.2	0.
US National	2 wk ahead	Bin	percent	4.2	4.3	0.
US National	2 wk ahead	Bin	percent	4.3	4.4	0.
US National	2 wk ahead	Bin	percent	4.4	4.5	0.
US National	2 wk ahead	Bin	percent	4.5	4.6	0.
US National	2 wk ahead	Bin	percent	4.6	4.7	0.
US National	2 wk ahead	Bin	percent	4.7	4.8	0.
US National	2 wk ahead	Bin	percent	4.8	4.9	0.
US National	2 wk ahead	Bin	percent	4.9	5	0.
US National	2 wk ahead	Bin	percent	5	5.1	0.
US National	2 wk ahead	Bin	percent	5.1	5.2	0.
US National	2 wk ahead	Bin	percent	5.2	5.3	0.
US National	2 wk ahead	Bin	percent	5.3	5.4	0.
US National	2 wk ahead	Bin	percent	5.4	5.5	0.
US National	2 wk ahead	Bin	percent	5.5	5.6	0.
US National	2 wk ahead	Bin	percent	5.6	5.7	0.
US National	2 wk ahead	Bin	percent	5.7	5.8	0.
US National	2 wk ahead	Bin	percent	5.8	5.9	0.
US National	2 wk ahead	Bin	percent	5.9	6	0.
US National	2 wk ahead	Bin	percent	6	6.1	0.
US National	2 wk ahead	Bin	percent	6.1	6.2	0.
US National	2 wk ahead	Bin	percent	6.2	6.3	0.
US National	2 wk ahead	Bin	percent	6.3	6.4	0.
US National	2 wk ahead	Bin	percent	6.4	6.5	0.
US National	2 wk ahead	Bin	percent	6.5	6.6	0.
US National	2 wk ahead	Bin	percent	6.6	6.7	0.
US National	2 wk ahead	Bin	percent	6.7	6.8	0.
US National	2 wk ahead	Bin	percent	6.8	6.9	0.
US National	2 wk ahead	Bin	percent	6.9	7	0.
US National	2 wk ahead	Bin	percent	7	7.1	0.
US National	2 wk ahead	Bin	percent	7.1	7.2	0.
US National	2 wk ahead	Bin	percent	7.2	7.3	0.
US National	2 wk ahead	Bin	percent	7.3	7.4	0.
US National	2 wk ahead	Bin	percent	7.4	7.5	0.
US National	2 wk ahead	Bin	percent	7.5	7.6	0.
US National	2 wk ahead	Bin	percent	7.6	7.7	0.
US National	2 wk ahead	Bin	percent	7.7	7.8	0.
US National	2 wk ahead	Bin	percent	7.8	7.9	0.
US National	2 wk ahead	Bin	percent	7.9	8	0.
US National	2 wk ahead	Bin	percent	8	8.1	0.
US National	2 wk ahead	Bin	percent	8.1	8.2	0.
US National	2 wk ahead	Bin	percent	8.2	8.3	0.
US National	2 wk ahead	Bin	percent	8.3	8.4	0.
US National	2 wk ahead	Bin	percent	8.4	8.5	0.
US National	2 wk ahead	Bin	percent	8.5	8.6	0.
US National	2 wk ahead	Bin	percent	8.6	8.7	0.
US National	2 wk ahead	Bin	percent	8.7	8.8	0.
US National	2 wk ahead	Bin	percent	8.8	8.9	0.
US National	2 wk ahead	Bin	percent	8.9	9	0.
US National	2 wk ahead	Bin	percent	9	9.1	0.
US National	2 wk ahead	Bin	percent	9.1	9.2	0.
US National	2 wk ahead	Bin	percent	9.2	9.3	0.
US National	2 wk ahead	Bin	percent	9.3	9.4	0.
US National	2 wk ahead	Bin	percent	9.4	9.5	0.
US National	2 wk ahead	Bin	percent	9.5	9.6	0.
US National	2 wk ahead	Bin	percent	9.6	9.7	0.
US National	2 wk ahead	Bin	percent	9.7	9.8	0.
US National	2 wk ahead	Bin	percent	9.8	9.9	0.
US National	2 wk ahead	Bin	percent	9.9	10	0.
US National	2 wk ahead	Bin	percent	10	10.1	0.
US National	2 wk ahead	Bin	percent	10.1	10.2	0.
US National	2 wk ahead	Bin	percent	10.2	10.3	0.
US National	2 wk ahead	Bin	percent	10.3	10.4	0.
US National	2 wk ahead	Bin	percent	10.4	10.5	0.
US National	2 wk ahead	Bin	percent	10.5	10.6	0.
US National	2 wk ahead	Bin	percent	10.6	10.7	0.
US National	2 wk ahead	Bin	percent	10.7	10.8	0.
US National	2 wk ahead	Bin	percent	10.8	10.9	0.
US National	2 wk ahead	Bin	percent	10.9	11	0.
US National	2 wk ahead	Bin	percent	11	11.1	0.
US National	2 wk ahead	Bin	percent	11.1	11.2	0.
US National	2 wk ahead	Bin	percent	11.2	11.3	0.
US National	2 wk ahead	Bin	percent	11.3	11.4	0.
US National	2 wk ahead	Bin	percent	11.4	11.5	0.
US National	2 wk ahead	Bin	percent	11.5	11.6	0.
US National	2 wk ahead	Bin	percent	11.6	11.7	0.
US National	2 wk ahead	Bin	percent	11.7	11.8	0.
US National	2 wk ahead	Bin	percent	11.8	11.9	0.
US National	2 wk ahead	Bin	percent	11.9	12	0.
US National	2 wk ahead	Bin	percent	12	12.1	0.
US National	2 wk ahead	Bin	percent	12.1	12.2	0.
US National	2 wk ahead	Bin	percent	12.2	12.3	0.
US National	2 wk ahead	Bin	percent	12.3	12.4	0.
US National	2 wk ahead	Bin	percent	12.4	12.5	0.
US National	2 wk ahead	Bin	percent	12.5	12.6	0.
US National	2 wk ahead	Bin	percent	12.6	12.7	0.
US National	2 wk ahead	Bin	percent	12.7	12.8	0.
US National	2 wk ahead	Bin	percent	12.8	12.9	0.
US National	2 wk ahead	Bin	percent	12.9	13	0.
US National	2 wk ahead	Bin	percent	13	100	0.
US National	3 wk ahead	Point	percent	NA	NA	0.7562000000000001
US National	3 wk ahead	Bin	percent	0	0.1	0.02659
US National	3 wk ahead	Bin	percent	0.1	0.2	0.042767
US National	3 wk ahead	Bin	percent	0.2	0.3	0.060662
US National	3 wk ahead	Bin	percent	0.3	0.4	0.076337
US National	3 wk ahead	Bin	percent	0.4	0.5	0.085799
US National	3 wk ahead	Bin	percent	0.5	0.6	0.086916
US National	3 wk ahead	Bin	percent	0.6	0.7	0.080454
US National	3 wk ahead	Bin	percent	0.7	0.8	0.069505
US National	3 wk ahead	Bin	percent	0.8	0.9	0.057756999999999996
US National	3 wk ahead	Bin	percent	0.9	1	0.047791
US National	3 wk ahead	Bin	percent	1	1.1	0.040382
US National	3 wk ahead	Bin	percent	1.1	1.2	0.03497
US National	3 wk ahead	Bin	percent	1.2	1.3	0.030657999999999998
US National	3 wk ahead	Bin	percent	1.3	1.4	0.026914999999999998
US National	3 wk ahead	Bin	percent	1.4	1.5	0.023686
US National	3 wk ahead	Bin	percent	1.5	1.6	0.02114
US National	3 wk ahead	Bin	percent	1.6	1.7	0.019413
US National	3 wk ahead	Bin	percent	1.7	1.8	0.018525
US National	3 wk ahead	Bin	percent	1.8	1.9	0.018359999999999998
US National	3 wk ahead	Bin	percent	1.9	2	0.018642
US National	3 wk ahead	Bin	percent	2	2.1	0.018913
US National	3 wk ahead	Bin	percent	2.1	2.2	0.018591
US National	3 wk ahead	Bin	percent	2.2	2.3	0.017195
US National	3 wk ahead	Bin	percent	2.3	2.4	0.014672
US National	3 wk ahead	Bin	percent	2.4	2.5	0.011521
US National	3 wk ahead	Bin	percent	2.5	2.6	0.008517
US National	3 wk ahead	Bin	percent	2.6	2.7	0.006233
US National	3 wk ahead	Bin	percent	2.7	2.8	0.004763
US National	3 wk ahead	Bin	percent	2.8	2.9	0.003828
US National	3 wk ahead	Bin	percent	2.9	3	0.0030759999999999997
US National	3 wk ahead	Bin	percent	3	3.1	0.00231
US National	3 wk ahead	Bin	percent	3.1	3.2	0.0015409999999999998
US National	3 wk ahead	Bin	percent	3.2	3.3	0.000886
US National	3 wk ahead	Bin	percent	3.3	3.4	0.00043
US National	3 wk ahead	Bin	percent	3.4	3.5	0.000175
US National	3 wk ahead	Bin	percent	3.5	3.6	0.000059
US National	3 wk ahead	Bin	percent	3.6	3.7	0.000016
US National	3 wk ahead	Bin	percent	3.7	3.8	4.e-6
US National	3 wk ahead	Bin	percent	3.8	3.9	1.e-6
US National	3 wk ahead	Bin	percent	3.9	4	0.
US National	3 wk ahead	Bin	percent	4	4.1	0.
US National	3 wk ahead	Bin	percent	4.1	4.2	0.
US National	3 wk ahead	Bin	percent	4.2	4.3	0.
US National	3 wk ahead	Bin	percent	4.3	4.4	0.
US National	3 wk ahead	Bin	percent	4.4	4.5	0.
US National	3 wk ahead	Bin	percent	4.5	4.6	0.
US National	3 wk ahead	Bin	percent	4.6	4.7	0.
US National	3 wk ahead	Bin	percent	4.7	4.8	0.
US National	3 wk ahead	Bin	percent	4.8	4.9	0.
US National	3 wk ahead	Bin	percent	4.9	5	0.
US National	3 wk ahead	Bin	percent	5	5.1	0.
US National	3 wk ahead	Bin	percent	5.1	5.2	0.
US National	3 wk ahead	Bin	percent	5.2	5.3	0.
US National	3 wk ahead	Bin	percent	5.3	5.4	0.
US National	3 wk ahead	Bin	percent	5.4	5.5	0.
US National	3 wk ahead	Bin	percent	5.5	5.6	0.
US National	3 wk ahead	Bin	percent	5.6	5.7	0.
US National	3 wk ahead	Bin	percent	5.7	5.8	0.
US National	3 wk ahead	Bin	percent	5.8	5.9	0.
US National	3 wk ahead	Bin	percent	5.9	6	0.
US National	3 wk ahead	Bin	percent	6	6.1	0.
US National	3 wk ahead	Bin	percent	6.1	6.2	0.
US National	3 wk ahead	Bin	percent	6.2	6.3	0.
US National	3 wk ahead	Bin	percent	6.3	6.4	0.
US National	3 wk ahead	Bin	percent	6.4	6.5	0.
US National	3 wk ahead	Bin	percent	6.5	6.6	0.
US National	3 wk ahead	Bin	percent	6.6	6.7	0.
US National	3 wk ahead	Bin	percent	6.7	6.8	0.
US National	3 wk ahead	Bin	percent	6.8	6.9	0.
US National	3 wk ahead	Bin	percent	6.9	7	0.
US National	3 wk ahead	Bin	percent	7	7.1	0.
US National	3 wk ahead	Bin	percent	7.1	7.2	0.
US National	3 wk ahead	Bin	percent	7.2	7.3	0.
US National	3 wk ahead	Bin	percent	7.3	7.4	0.
US National	3 wk ahead	Bin	percent	7.4	7.5	0.
US National	3 wk ahead	Bin	percent	7.5	7.6	0.
US National	3 wk ahead	Bin	percent	7.6	7.7	0.
US National	3 wk ahead	Bin	percent	7.7	7.8	0.
US National	3 wk ahead	Bin	percent	7.8	7.9	0.
US National	3 wk ahead	Bin	percent	7.9	8	0.
US National	3 wk ahead	Bin	percent	8	8.1	0.
US National	3 wk ahead	Bin	percent	8.1	8.2	0.
US National	3 wk ahead	Bin	percent	8.2	8.3	0.
US National	3 wk ahead	Bin	percent	8.3	8.4	0.
US National	3 wk ahead	Bin	percent	8.4	8.5	0.
US National	3 wk ahead	Bin	percent	8.5	8.6	0.
US National	3 wk ahead	Bin	percent	8.6	8.7	0.
US National	3 wk ahead	Bin	percent	8.7	8.8	0.
US National	3 wk ahead	Bin	percent	8.8	8.9	0.
US National	3 wk ahead	Bin	percent	8.9	9	0.
US National	3 wk ahead	Bin	percent	9	9.1	0.
US National	3 wk ahead	Bin	percent	9.1	9.2	0.
US National	3 wk ahead	Bin	percent	9.2	9.3	0.
US National	3 wk ahead	Bin	percent	9.3	9.4	0.
US National	3 wk ahead	Bin	percent	9.4	9.5	0.
US National	3 wk ahead	Bin	percent	9.5	9.6	0.
US National	3 wk ahead	Bin	percent	9.6	9.7	0.
US National	3 wk ahead	Bin	percent	9.7	9.8	0.
US National	3 wk ahead	Bin	percent	9.8	9.9	0.
US National	3 wk ahead	Bin	percent	9.9	10	0.
US National	3 wk ahead	Bin	percent	10	10.1	0.
US National	3 wk ahead	Bin	percent	10.1	10.2	0.
US National	3 wk ahead	Bin	percent	10.2	10.3	0.
US National	3 wk ahead	Bin	percent	10.3	10.4	0.
US National	3 wk ahead	Bin	percent	10.4	10.5	0.
US National	3 wk ahead	Bin	percent	10.5	10.6	0.
US National	3 wk ahead	Bin	percent	10.6	10.7	0.
US National	3 wk ahead	Bin	percent	10.7	10.8	0.
US National	3 wk ahead	Bin	percent	10.8	10.9	0.
US National	3 wk ahead	Bin	percent	10.9	11	0.
US National	3 wk ahead	Bin	percent	11	11.1	0.
US National	3 wk ahead	Bin	percent	11.1	11.2	0.
US National	3 wk ahead	Bin	percent	11.2	11.3	0.
US National	3 wk ahead	Bin	percent	11.3	11.4	0.
US National	3 wk ahead	Bin	percent	11.4	11.5	0.
US National	3 wk ahead	Bin	percent	11.5	11.6	0.
US National	3 wk ahead	Bin	percent	11.6	11.7	0.
US National	3 wk ahead	Bin	percent	11.7	11.8	0.
US National	3 wk ahead	Bin	percent	11.8	11.9	0.
US National	3 wk ahead	Bin	percent	11.9	12	0.
US National	3 wk ahead	Bin	percent	12	12.1	0.
US National	3 wk ahead	Bin	percent	12.1	12.2	0.
US National	3 wk ahead	Bin	percent	12.2	12.3	0.
US National	3 wk ahead	Bin	percent	12.3	12.4	0.
US National	3 wk ahead	Bin	percent	12.4	12.5	0.
US National	3 wk ahead	Bin	percent	12.5	12.6	0.
US National	3 wk ahead	Bin	percent	12.6	12.7	0.
US National	3 wk ahead	Bin	percent	12.7	12.8	0.
US National	3 wk ahead	Bin	percent	12.8	12.9	0.
US National	3 wk ahead	Bin	percent	12.9	13	0.
US National	3 wk ahead	Bin	percent	13	100	0.
US National	4 wk ahead	Point	percent	NA	NA	0.6666000000000001
US National	4 wk ahead	Bin	percent	0	0.1	0.056402
US National	4 wk ahead	Bin	percent	0.1	0.2	0.072271
US National	4 wk ahead	Bin	percent	0.2	0.3	0.083309
US National	4 wk ahead	Bin	percent	0.3	0.4	0.087087
US National	4 wk ahead	Bin	percent	0.4	0.5	0.083441
US National	4 wk ahead	Bin	percent	0.5	0.6	0.074338
US National	4 wk ahead	Bin	percent	0.6	0.7	0.062779
US National	4 wk ahead	Bin	percent	0.7	0.8	0.051514
US National	4 wk ahead	Bin	percent	0.8	0.9	0.042223
US National	4 wk ahead	Bin	percent	0.9	1	0.035349
US National	4 wk ahead	Bin	percent	1	1.1	0.030444
US National	4 wk ahead	Bin	percent	1.1	1.2	0.026744999999999998
US National	4 wk ahead	Bin	percent	1.2	1.3	0.023684
US National	4 wk ahead	Bin	percent	1.3	1.4	0.021072999999999998
US National	4 wk ahead	Bin	percent	1.4	1.5	0.018955
US National	4 wk ahead	Bin	percent	1.5	1.6	0.017332
US National	4 wk ahead	Bin	percent	1.6	1.7	0.016059999999999998
US National	4 wk ahead	Bin	percent	1.7	1.8	0.014979
US National	4 wk ahead	Bin	percent	1.8	1.9	0.014098
US National	4 wk ahead	Bin	percent	1.9	2	0.013597
US National	4 wk ahead	Bin	percent	2	2.1	0.013607999999999999
US National	4 wk ahead	Bin	percent	2.1	2.2	0.013998
US National	4 wk ahead	Bin	percent	2.2	2.3	0.014402
US National	4 wk ahead	Bin	percent	2.3	2.4	0.014449
US National	4 wk ahead	Bin	percent	2.4	2.5	0.013972
US National	4 wk ahead	Bin	percent	2.5	2.6	0.013011
US National	4 wk ahead	Bin	percent	2.6	2.7	0.011686
US National	4 wk ahead	Bin	percent	2.7	2.8	0.010103
US National	4 wk ahead	Bin	percent	2.8	2.9	0.008357999999999999
US National	4 wk ahead	Bin	percent	2.9	3	0.006568
US National	4 wk ahead	Bin	percent	3	3.1	0.0048839999999999995
US National	4 wk ahead	Bin	percent	3.1	3.2	0.0034709999999999997
US National	4 wk ahead	Bin	percent	3.2	3.3	0.0024809999999999997
US National	4 wk ahead	Bin	percent	3.3	3.4	0.002022
US National	4 wk ahead	Bin	percent	3.4	3.5	0.0020959999999999998
US National	4 wk ahead	Bin	percent	3.5	3.6	0.002552
US National	4 wk ahead	Bin	percent	3.6	3.7	0.0030989999999999998
US National	4 wk ahead	Bin	percent	3.7	3.8	0.003407
US National	4 wk ahead	Bin	percent	3.8	3.9	0.003271
US National	4 wk ahead	Bin	percent	3.9	4	0.002711
US National	4 wk ahead	Bin	percent	4	4.1	0.001932
US National	4 wk ahead	Bin	percent	4.1	4.2	0.001183
US National	4 wk ahead	Bin	percent	4.2	4.3	0.0006219999999999999
US National	4 wk ahead	Bin	percent	4.3	4.4	0.000281
US National	4 wk ahead	Bin	percent	4.4	4.5	0.00010899999999999999
US National	4 wk ahead	Bin	percent	4.5	4.6	0.000036
US National	4 wk ahead	Bin	percent	4.6	4.7	9.999999999999999e-6
US National	4 wk ahead	Bin	percent	4.7	4.8	3.e-6
US National	4 wk ahead	Bin	percent	4.8	4.9	1.e-6
US National	4 wk ahead	Bin	percent	4.9	5	0.
US National	4 wk ahead	Bin	percent	5	5.1	0.
US National	4 wk ahead	Bin	percent	5.1	5.2	0.
US National	4 wk ahead	Bin	percent	5.2	5.3	0.
US National	4 wk ahead	Bin	percent	5.3	5.4	0.
US National	4 wk ahead	Bin	percent	5.4	5.5	0.
US National	4 wk ahead	Bin	percent	5.5	5.6	0.
US National	4 wk ahead	Bin	percent	5.6	5.7	0.
US National	4 wk ahead	Bin	percent	5.7	5.8	0.
US National	4 wk ahead	Bin	percent	5.8	5.9	0.
US National	4 wk ahead	Bin	percent	5.9	6	0.
US National	4 wk ahead	Bin	percent	6	6.1	0.
US National	4 wk ahead	Bin	percent	6.1	6.2	0.
US National	4 wk ahead	Bin	percent	6.2	6.3	0.
US National	4 wk ahead	Bin	percent	6.3	6.4	0.
US National	4 wk ahead	Bin	percent	6.4	6.5	0.
US National	4 wk ahead	Bin	percent	6.5	6.6	0.
US National	4 wk ahead	Bin	percent	6.6	6.7	0.
US National	4 wk ahead	Bin	percent	6.7	6.8	0.
US National	4 wk ahead	Bin	percent	6.8	6.9	0.
US National	4 wk ahead	Bin	percent	6.9	7	0.
US National	4 wk ahead	Bin	percent	7	7.1	0.
US National	4 wk ahead	Bin	percent	7.1	7.2	0.
US National	4 wk ahead	Bin	percent	7.2	7.3	0.
US National	4 wk ahead	Bin	percent	7.3	7.4	0.
US National	4 wk ahead	Bin	percent	7.4	7.5	0.
US National	4 wk ahead	Bin	percent	7.5	7.6	0.
US National	4 wk ahead	Bin	percent	7.6	7.7	0.
US National	4 wk ahead	Bin	percent	7.7	7.8	0.
US National	4 wk ahead	Bin	percent	7.8	7.9	0.
US National	4 wk ahead	Bin	percent	7.9	8	0.
US National	4 wk ahead	Bin	percent	8	8.1	0.
US National	4 wk ahead	Bin	percent	8.1	8.2	0.
US National	4 wk ahead	Bin	percent	8.2	8.3	0.
US National	4 wk ahead	Bin	percent	8.3	8.4	0.
US National	4 wk ahead	Bin	percent	8.4	8.5	0.
US National	4 wk ahead	Bin	percent	8.5	8.6	0.
US National	4 wk ahead	Bin	percent	8.6	8.7	0.
US National	4 wk ahead	Bin	percent	8.7	8.8	0.
US National	4 wk ahead	Bin	percent	8.8	8.9	0.
US National	4 wk ahead	Bin	percent	8.9	9	0.
US National	4 wk ahead	Bin	percent	9	9.1	0.
US National	4 wk ahead	Bin	percent	9.1	9.2	0.
US National	4 wk ahead	Bin	percent	9.2	9.3	0.
US National	4 wk ahead	Bin	percent	9.3	9.4	0.
US National	4 wk ahead	Bin	percent	9.4	9.5	0.
US National	4 wk ahead	Bin	percent	9.5	9.6	0.
US National	4 wk ahead	Bin	percent	9.6	9.7	0.
US National	4 wk ahead	Bin	percent	9.7	9.8	0.
US National	4 wk ahead	Bin	percent	9.8	9.9	0.
US National	4 wk ahead	Bin	percent	9.9	10	0.
US National	4 wk ahead	Bin	percent	10	10.1	0.
US National	4 wk ahead	Bin	percent	10.1	10.2	0.
US National	4 wk ahead	Bin	percent	10.2	10.3	0.
US National	4 wk ahead	Bin	percent	10.3	10.4	0.
US National	4 wk ahead	Bin	percent	10.4	10.5	0.
US National	4 wk ahead	Bin	percent	10.5	10.6	0.
US National	4 wk ahead	Bin	percent	10.6	10.7	0.
US National	4 wk ahead	Bin	percent	10.7	10.8	0.
US National	4 wk ahead	Bin	percent	10.8	10.9	0.
US National	4 wk ahead	Bin	percent	10.9	11	0.
US National	4 wk ahead	Bin	percent	11	11.1	0.
US National	4 wk ahead	Bin	percent	11.1	11.2	0.
US National	4 wk ahead	Bin	percent	11.2	11.3	0.
US National	4 wk ahead	Bin	percent	11.3	11.4	0.
US National	4 wk ahead	Bin	percent	11.4	11.5	0.
US National	4 wk ahead	Bin	percent	11.5	11.6	0.
US National	4 wk ahead	Bin	percent	11.6	11.7	0.
US National	4 wk ahead	Bin	percent	11.7	11.8	0.
US National	4 wk ahead	Bin	percent	11.8	11.9	0.
US National	4 wk ahead	Bin	percent	11.9	12	0.
US National	4 wk ahead	Bin	percent	12	12.1	0.
US National	4 wk ahead	Bin	percent	12.1	12.2	0.
US National	4 wk ahead	Bin	percent	12.2	12.3	0.
US National	4 wk ahead	Bin	percent	12.3	12.4	0.
US National	4 wk ahead	Bin	percent	12.4	12.5	0.
US National	4 wk ahead	Bin	percent	12.5	12.6	0.
US National	4 wk ahead	Bin	percent	12.6	12.7	0.
US National	4 wk ahead	Bin	percent	12.7	12.8	0.
US National	4 wk ahead	Bin	percent	12.8	12.9	0.
US National	4 wk ahead	Bin	percent	12.9	13	0.
US National	4 wk ahead	Bin	percent	13	100	0.
