# Supplementary material for: Use of daily Internet search query data improves real-time projections of influenza epidemics
Source: J R Soc Interface. 2018 Oct 10;15(147):20180220. doi: 10.1098/rsif.2018.0220 (PMC6228485; doi:10.1098/rsif.2018.0220)
Supplement: Computer code and results [file rsif20180220supp3.gz › Code-and-results/mss-15-wikiWEEK/2010-EW45.csv]

Location	Target	Type	Unit	Bin_start_incl	Bin_end_notincl	Value
US National	1 wk ahead	Point	percent	NA	NA	1.4000000000000001
US National	1 wk ahead	Bin	percent	0	0,1	0.
US National	1 wk ahead	Bin	percent	0,1	0,2	0.
US National	1 wk ahead	Bin	percent	0,2	0,3	0.
US National	1 wk ahead	Bin	percent	0,3	0,4	0.
US National	1 wk ahead	Bin	percent	0,4	0,5	1.e-6
US National	1 wk ahead	Bin	percent	0,5	0,6	0.000049999999999999996
US National	1 wk ahead	Bin	percent	0,6	0,7	0.000968
US National	1 wk ahead	Bin	percent	0,7	0,8	0.006647
US National	1 wk ahead	Bin	percent	0,8	0,9	0.01897
US National	1 wk ahead	Bin	percent	0,9	1	0.033111
US National	1 wk ahead	Bin	percent	1	1,1	0.049386
US National	1 wk ahead	Bin	percent	1,1	1,2	0.053710999999999995
US National	1 wk ahead	Bin	percent	1,2	1,3	0.058314
US National	1 wk ahead	Bin	percent	1,3	1,4	0.10914399999999999
US National	1 wk ahead	Bin	percent	1,4	1,5	0.167539
US National	1 wk ahead	Bin	percent	1,5	1,6	0.153561
US National	1 wk ahead	Bin	percent	1,6	1,7	0.102681
US National	1 wk ahead	Bin	percent	1,7	1,8	0.064237
US National	1 wk ahead	Bin	percent	1,8	1,9	0.049023
US National	1 wk ahead	Bin	percent	1,9	2	0.037314
US National	1 wk ahead	Bin	percent	2	2,1	0.031709
US National	1 wk ahead	Bin	percent	2,1	2,2	0.023267
US National	1 wk ahead	Bin	percent	2,2	2,3	0.009293
US National	1 wk ahead	Bin	percent	2,3	2,4	0.0015639999999999999
US National	1 wk ahead	Bin	percent	2,4	2,5	0.000096
US National	1 wk ahead	Bin	percent	2,5	2,6	6.e-6
US National	1 wk ahead	Bin	percent	2,6	2,7	0.000146
US National	1 wk ahead	Bin	percent	2,7	2,8	0.001901
US National	1 wk ahead	Bin	percent	2,8	2,9	0.008248
US National	1 wk ahead	Bin	percent	2,9	3	0.012071
US National	1 wk ahead	Bin	percent	3	3,1	0.005987999999999999
US National	1 wk ahead	Bin	percent	3,1	3,2	0.000998
US National	1 wk ahead	Bin	percent	3,2	3,3	0.000054999999999999995
US National	1 wk ahead	Bin	percent	3,3	3,4	1.e-6
US National	1 wk ahead	Bin	percent	3,4	3,5	0.
US National	1 wk ahead	Bin	percent	3,5	3,6	0.
US National	1 wk ahead	Bin	percent	3,6	3,7	0.
US National	1 wk ahead	Bin	percent	3,7	3,8	0.
US National	1 wk ahead	Bin	percent	3,8	3,9	0.
US National	1 wk ahead	Bin	percent	3,9	4	0.
US National	1 wk ahead	Bin	percent	4	4,1	0.
US National	1 wk ahead	Bin	percent	4,1	4,2	0.
US National	1 wk ahead	Bin	percent	4,2	4,3	0.
US National	1 wk ahead	Bin	percent	4,3	4,4	0.
US National	1 wk ahead	Bin	percent	4,4	4,5	0.
US National	1 wk ahead	Bin	percent	4,5	4,6	0.
US National	1 wk ahead	Bin	percent	4,6	4,7	0.
US National	1 wk ahead	Bin	percent	4,7	4,8	0.
US National	1 wk ahead	Bin	percent	4,8	4,9	0.
US National	1 wk ahead	Bin	percent	4,9	5	0.
US National	1 wk ahead	Bin	percent	5	5,1	0.
US National	1 wk ahead	Bin	percent	5,1	5,2	0.
US National	1 wk ahead	Bin	percent	5,2	5,3	0.
US National	1 wk ahead	Bin	percent	5,3	5,4	0.
US National	1 wk ahead	Bin	percent	5,4	5,5	0.
US National	1 wk ahead	Bin	percent	5,5	5,6	0.
US National	1 wk ahead	Bin	percent	5,6	5,7	0.
US National	1 wk ahead	Bin	percent	5,7	5,8	0.
US National	1 wk ahead	Bin	percent	5,8	5,9	0.
US National	1 wk ahead	Bin	percent	5,9	6	0.
US National	1 wk ahead	Bin	percent	6	6,1	0.
US National	1 wk ahead	Bin	percent	6,1	6,2	0.
US National	1 wk ahead	Bin	percent	6,2	6,3	0.
US National	1 wk ahead	Bin	percent	6,3	6,4	0.
US National	1 wk ahead	Bin	percent	6,4	6,5	0.
US National	1 wk ahead	Bin	percent	6,5	6,6	0.
US National	1 wk ahead	Bin	percent	6,6	6,7	0.
US National	1 wk ahead	Bin	percent	6,7	6,8	0.
US National	1 wk ahead	Bin	percent	6,8	6,9	0.
US National	1 wk ahead	Bin	percent	6,9	7	0.
US National	1 wk ahead	Bin	percent	7	7,1	0.
US National	1 wk ahead	Bin	percent	7,1	7,2	0.
US National	1 wk ahead	Bin	percent	7,2	7,3	0.
US National	1 wk ahead	Bin	percent	7,3	7,4	0.
US National	1 wk ahead	Bin	percent	7,4	7,5	0.
US National	1 wk ahead	Bin	percent	7,5	7,6	0.
US National	1 wk ahead	Bin	percent	7,6	7,7	0.
US National	1 wk ahead	Bin	percent	7,7	7,8	0.
US National	1 wk ahead	Bin	percent	7,8	7,9	0.
US National	1 wk ahead	Bin	percent	7,9	8	0.
US National	1 wk ahead	Bin	percent	8	8,1	0.
US National	1 wk ahead	Bin	percent	8,1	8,2	0.
US National	1 wk ahead	Bin	percent	8,2	8,3	0.
US National	1 wk ahead	Bin	percent	8,3	8,4	0.
US National	1 wk ahead	Bin	percent	8,4	8,5	0.
US National	1 wk ahead	Bin	percent	8,5	8,6	0.
US National	1 wk ahead	Bin	percent	8,6	8,7	0.
US National	1 wk ahead	Bin	percent	8,7	8,8	0.
US National	1 wk ahead	Bin	percent	8,8	8,9	0.
US National	1 wk ahead	Bin	percent	8,9	9	0.
US National	1 wk ahead	Bin	percent	9	9,1	0.
US National	1 wk ahead	Bin	percent	9,1	9,2	0.
US National	1 wk ahead	Bin	percent	9,2	9,3	0.
US National	1 wk ahead	Bin	percent	9,3	9,4	0.
US National	1 wk ahead	Bin	percent	9,4	9,5	0.
US National	1 wk ahead	Bin	percent	9,5	9,6	0.
US National	1 wk ahead	Bin	percent	9,6	9,7	0.
US National	1 wk ahead	Bin	percent	9,7	9,8	0.
US National	1 wk ahead	Bin	percent	9,8	9,9	0.
US National	1 wk ahead	Bin	percent	9,9	10	0.
US National	1 wk ahead	Bin	percent	10	10,1	0.
US National	1 wk ahead	Bin	percent	10,1	10,2	0.
US National	1 wk ahead	Bin	percent	10,2	10,3	0.
US National	1 wk ahead	Bin	percent	10,3	10,4	0.
US National	1 wk ahead	Bin	percent	10,4	10,5	0.
US National	1 wk ahead	Bin	percent	10,5	10,6	0.
US National	1 wk ahead	Bin	percent	10,6	10,7	0.
US National	1 wk ahead	Bin	percent	10,7	10,8	0.
US National	1 wk ahead	Bin	percent	10,8	10,9	0.
US National	1 wk ahead	Bin	percent	10,9	11	0.
US National	1 wk ahead	Bin	percent	11	11,1	0.
US National	1 wk ahead	Bin	percent	11,1	11,2	0.
US National	1 wk ahead	Bin	percent	11,2	11,3	0.
US National	1 wk ahead	Bin	percent	11,3	11,4	0.
US National	1 wk ahead	Bin	percent	11,4	11,5	0.
US National	1 wk ahead	Bin	percent	11,5	11,6	0.
US National	1 wk ahead	Bin	percent	11,6	11,7	0.
US National	1 wk ahead	Bin	percent	11,7	11,8	0.
US National	1 wk ahead	Bin	percent	11,8	11,9	0.
US National	1 wk ahead	Bin	percent	11,9	12	0.
US National	1 wk ahead	Bin	percent	12	12,1	0.
US National	1 wk ahead	Bin	percent	12,1	12,2	0.
US National	1 wk ahead	Bin	percent	12,2	12,3	0.
US National	1 wk ahead	Bin	percent	12,3	12,4	0.
US National	1 wk ahead	Bin	percent	12,4	12,5	0.
US National	1 wk ahead	Bin	percent	12,5	12,6	0.
US National	1 wk ahead	Bin	percent	12,6	12,7	0.
US National	1 wk ahead	Bin	percent	12,7	12,8	0.
US National	1 wk ahead	Bin	percent	12,8	12,9	0.
US National	1 wk ahead	Bin	percent	12,9	13	0.
US National	1 wk ahead	Bin	percent	13	100	0.
US National	2 wk ahead	Point	percent	NA	NA	1.8982
US National	2 wk ahead	Bin	percent	0	0,1	0.
US National	2 wk ahead	Bin	percent	0,1	0,2	0.
US National	2 wk ahead	Bin	percent	0,2	0,3	0.
US National	2 wk ahead	Bin	percent	0,3	0,4	0.
US National	2 wk ahead	Bin	percent	0,4	0,5	3.e-6
US National	2 wk ahead	Bin	percent	0,5	0,6	0.000023
US National	2 wk ahead	Bin	percent	0,6	0,7	0.00015199999999999998
US National	2 wk ahead	Bin	percent	0,7	0,8	0.000709
US National	2 wk ahead	Bin	percent	0,8	0,9	0.0024419999999999997
US National	2 wk ahead	Bin	percent	0,9	1	0.006353
US National	2 wk ahead	Bin	percent	1	1,1	0.012917999999999999
US National	2 wk ahead	Bin	percent	1,1	1,2	0.021682999999999997
US National	2 wk ahead	Bin	percent	1,2	1,3	0.032319
US National	2 wk ahead	Bin	percent	1,3	1,4	0.045364999999999996
US National	2 wk ahead	Bin	percent	1,4	1,5	0.060126
US National	2 wk ahead	Bin	percent	1,5	1,6	0.07281599999999999
US National	2 wk ahead	Bin	percent	1,6	1,7	0.080007
US National	2 wk ahead	Bin	percent	1,7	1,8	0.08280699999999999
US National	2 wk ahead	Bin	percent	1,8	1,9	0.08374899999999999
US National	2 wk ahead	Bin	percent	1,9	2	0.081831
US National	2 wk ahead	Bin	percent	2	2,1	0.07422999999999999
US National	2 wk ahead	Bin	percent	2,1	2,2	0.061116
US National	2 wk ahead	Bin	percent	2,2	2,3	0.046483
US National	2 wk ahead	Bin	percent	2,3	2,4	0.034811
US National	2 wk ahead	Bin	percent	2,4	2,5	0.028235999999999997
US National	2 wk ahead	Bin	percent	2,5	2,6	0.026407
US National	2 wk ahead	Bin	percent	2,6	2,7	0.026874
US National	2 wk ahead	Bin	percent	2,7	2,8	0.026003
US National	2 wk ahead	Bin	percent	2,8	2,9	0.022198
US National	2 wk ahead	Bin	percent	2,9	3	0.017165
US National	2 wk ahead	Bin	percent	3	3,1	0.012747
US National	2 wk ahead	Bin	percent	3,1	3,2	0.009132
US National	2 wk ahead	Bin	percent	3,2	3,3	0.006279
US National	2 wk ahead	Bin	percent	3,3	3,4	0.004579
US National	2 wk ahead	Bin	percent	3,4	3,5	0.004219
US National	2 wk ahead	Bin	percent	3,5	3,6	0.0046159999999999994
US National	2 wk ahead	Bin	percent	3,6	3,7	0.004631
US National	2 wk ahead	Bin	percent	3,7	3,8	0.00364
US National	2 wk ahead	Bin	percent	3,8	3,9	0.002116
US National	2 wk ahead	Bin	percent	3,9	4	0.000887
US National	2 wk ahead	Bin	percent	4	4,1	0.00026399999999999997
US National	2 wk ahead	Bin	percent	4,1	4,2	0.000054999999999999995
US National	2 wk ahead	Bin	percent	4,2	4,3	8.e-6
US National	2 wk ahead	Bin	percent	4,3	4,4	1.e-6
US National	2 wk ahead	Bin	percent	4,4	4,5	0.
US National	2 wk ahead	Bin	percent	4,5	4,6	0.
US National	2 wk ahead	Bin	percent	4,6	4,7	0.
US National	2 wk ahead	Bin	percent	4,7	4,8	0.
US National	2 wk ahead	Bin	percent	4,8	4,9	0.
US National	2 wk ahead	Bin	percent	4,9	5	0.
US National	2 wk ahead	Bin	percent	5	5,1	0.
US National	2 wk ahead	Bin	percent	5,1	5,2	0.
US National	2 wk ahead	Bin	percent	5,2	5,3	0.
US National	2 wk ahead	Bin	percent	5,3	5,4	0.
US National	2 wk ahead	Bin	percent	5,4	5,5	0.
US National	2 wk ahead	Bin	percent	5,5	5,6	0.
US National	2 wk ahead	Bin	percent	5,6	5,7	0.
US National	2 wk ahead	Bin	percent	5,7	5,8	0.
US National	2 wk ahead	Bin	percent	5,8	5,9	0.
US National	2 wk ahead	Bin	percent	5,9	6	0.
US National	2 wk ahead	Bin	percent	6	6,1	0.
US National	2 wk ahead	Bin	percent	6,1	6,2	0.
US National	2 wk ahead	Bin	percent	6,2	6,3	0.
US National	2 wk ahead	Bin	percent	6,3	6,4	0.
US National	2 wk ahead	Bin	percent	6,4	6,5	0.
US National	2 wk ahead	Bin	percent	6,5	6,6	0.
US National	2 wk ahead	Bin	percent	6,6	6,7	0.
US National	2 wk ahead	Bin	percent	6,7	6,8	0.
US National	2 wk ahead	Bin	percent	6,8	6,9	0.
US National	2 wk ahead	Bin	percent	6,9	7	0.
US National	2 wk ahead	Bin	percent	7	7,1	0.
US National	2 wk ahead	Bin	percent	7,1	7,2	0.
US National	2 wk ahead	Bin	percent	7,2	7,3	0.
US National	2 wk ahead	Bin	percent	7,3	7,4	0.
US National	2 wk ahead	Bin	percent	7,4	7,5	0.
US National	2 wk ahead	Bin	percent	7,5	7,6	0.
US National	2 wk ahead	Bin	percent	7,6	7,7	0.
US National	2 wk ahead	Bin	percent	7,7	7,8	0.
US National	2 wk ahead	Bin	percent	7,8	7,9	0.
US National	2 wk ahead	Bin	percent	7,9	8	0.
US National	2 wk ahead	Bin	percent	8	8,1	0.
US National	2 wk ahead	Bin	percent	8,1	8,2	0.
US National	2 wk ahead	Bin	percent	8,2	8,3	0.
US National	2 wk ahead	Bin	percent	8,3	8,4	0.
US National	2 wk ahead	Bin	percent	8,4	8,5	0.
US National	2 wk ahead	Bin	percent	8,5	8,6	0.
US National	2 wk ahead	Bin	percent	8,6	8,7	0.
US National	2 wk ahead	Bin	percent	8,7	8,8	0.
US National	2 wk ahead	Bin	percent	8,8	8,9	0.
US National	2 wk ahead	Bin	percent	8,9	9	0.
US National	2 wk ahead	Bin	percent	9	9,1	0.
US National	2 wk ahead	Bin	percent	9,1	9,2	0.
US National	2 wk ahead	Bin	percent	9,2	9,3	0.
US National	2 wk ahead	Bin	percent	9,3	9,4	0.
US National	2 wk ahead	Bin	percent	9,4	9,5	0.
US National	2 wk ahead	Bin	percent	9,5	9,6	0.
US National	2 wk ahead	Bin	percent	9,6	9,7	0.
US National	2 wk ahead	Bin	percent	9,7	9,8	0.
US National	2 wk ahead	Bin	percent	9,8	9,9	0.
US National	2 wk ahead	Bin	percent	9,9	10	0.
US National	2 wk ahead	Bin	percent	10	10,1	0.
US National	2 wk ahead	Bin	percent	10,1	10,2	0.
US National	2 wk ahead	Bin	percent	10,2	10,3	0.
US National	2 wk ahead	Bin	percent	10,3	10,4	0.
US National	2 wk ahead	Bin	percent	10,4	10,5	0.
US National	2 wk ahead	Bin	percent	10,5	10,6	0.
US National	2 wk ahead	Bin	percent	10,6	10,7	0.
US National	2 wk ahead	Bin	percent	10,7	10,8	0.
US National	2 wk ahead	Bin	percent	10,8	10,9	0.
US National	2 wk ahead	Bin	percent	10,9	11	0.
US National	2 wk ahead	Bin	percent	11	11,1	0.
US National	2 wk ahead	Bin	percent	11,1	11,2	0.
US National	2 wk ahead	Bin	percent	11,2	11,3	0.
US National	2 wk ahead	Bin	percent	11,3	11,4	0.
US National	2 wk ahead	Bin	percent	11,4	11,5	0.
US National	2 wk ahead	Bin	percent	11,5	11,6	0.
US National	2 wk ahead	Bin	percent	11,6	11,7	0.
US National	2 wk ahead	Bin	percent	11,7	11,8	0.
US National	2 wk ahead	Bin	percent	11,8	11,9	0.
US National	2 wk ahead	Bin	percent	11,9	12	0.
US National	2 wk ahead	Bin	percent	12	12,1	0.
US National	2 wk ahead	Bin	percent	12,1	12,2	0.
US National	2 wk ahead	Bin	percent	12,2	12,3	0.
US National	2 wk ahead	Bin	percent	12,3	12,4	0.
US National	2 wk ahead	Bin	percent	12,4	12,5	0.
US National	2 wk ahead	Bin	percent	12,5	12,6	0.
US National	2 wk ahead	Bin	percent	12,6	12,7	0.
US National	2 wk ahead	Bin	percent	12,7	12,8	0.
US National	2 wk ahead	Bin	percent	12,8	12,9	0.
US National	2 wk ahead	Bin	percent	12,9	13	0.
US National	2 wk ahead	Bin	percent	13	100	0.
US National	3 wk ahead	Point	percent	NA	NA	2.5108
US National	3 wk ahead	Bin	percent	0	0,1	0.000954
US National	3 wk ahead	Bin	percent	0,1	0,2	0.00145
US National	3 wk ahead	Bin	percent	0,2	0,3	0.00213
US National	3 wk ahead	Bin	percent	0,3	0,4	0.0030299999999999997
US National	3 wk ahead	Bin	percent	0,4	0,5	0.004184
US National	3 wk ahead	Bin	percent	0,5	0,6	0.005618
US National	3 wk ahead	Bin	percent	0,6	0,7	0.007346
US National	3 wk ahead	Bin	percent	0,7	0,8	0.009370999999999999
US National	3 wk ahead	Bin	percent	0,8	0,9	0.011675
US National	3 wk ahead	Bin	percent	0,9	1	0.014218
US National	3 wk ahead	Bin	percent	1	1,1	0.016936
US National	3 wk ahead	Bin	percent	1,1	1,2	0.01974
US National	3 wk ahead	Bin	percent	1,2	1,3	0.022521
US National	3 wk ahead	Bin	percent	1,3	1,4	0.025158
US National	3 wk ahead	Bin	percent	1,4	1,5	0.027531999999999997
US National	3 wk ahead	Bin	percent	1,5	1,6	0.029545
US National	3 wk ahead	Bin	percent	1,6	1,7	0.031134
US National	3 wk ahead	Bin	percent	1,7	1,8	0.032282
US National	3 wk ahead	Bin	percent	1,8	1,9	0.033019
US National	3 wk ahead	Bin	percent	1,9	2	0.033408
US National	3 wk ahead	Bin	percent	2	2,1	0.03353
US National	3 wk ahead	Bin	percent	2,1	2,2	0.033453
US National	3 wk ahead	Bin	percent	2,2	2,3	0.033219
US National	3 wk ahead	Bin	percent	2,3	2,4	0.03283
US National	3 wk ahead	Bin	percent	2,4	2,5	0.032254
US National	3 wk ahead	Bin	percent	2,5	2,6	0.031443
US National	3 wk ahead	Bin	percent	2,6	2,7	0.030355
US National	3 wk ahead	Bin	percent	2,7	2,8	0.028974
US National	3 wk ahead	Bin	percent	2,8	2,9	0.027322
US National	3 wk ahead	Bin	percent	2,9	3	0.025463
US National	3 wk ahead	Bin	percent	3	3,1	0.023489
US National	3 wk ahead	Bin	percent	3,1	3,2	0.021504
US National	3 wk ahead	Bin	percent	3,2	3,3	0.019607
US National	3 wk ahead	Bin	percent	3,3	3,4	0.017872
US National	3 wk ahead	Bin	percent	3,4	3,5	0.016343
US National	3 wk ahead	Bin	percent	3,5	3,6	0.015031
US National	3 wk ahead	Bin	percent	3,6	3,7	0.01392
US National	3 wk ahead	Bin	percent	3,7	3,8	0.012981
US National	3 wk ahead	Bin	percent	3,8	3,9	0.012176999999999999
US National	3 wk ahead	Bin	percent	3,9	4	0.011476
US National	3 wk ahead	Bin	percent	4	4,1	0.010853
US National	3 wk ahead	Bin	percent	4,1	4,2	0.010294
US National	3 wk ahead	Bin	percent	4,2	4,3	0.009791
US National	3 wk ahead	Bin	percent	4,3	4,4	0.009335999999999999
US National	3 wk ahead	Bin	percent	4,4	4,5	0.008917999999999999
US National	3 wk ahead	Bin	percent	4,5	4,6	0.008523
US National	3 wk ahead	Bin	percent	4,6	4,7	0.008135
US National	3 wk ahead	Bin	percent	4,7	4,8	0.007741
US National	3 wk ahead	Bin	percent	4,8	4,9	0.0073349999999999995
US National	3 wk ahead	Bin	percent	4,9	5	0.00692
US National	3 wk ahead	Bin	percent	5	5,1	0.006508
US National	3 wk ahead	Bin	percent	5,1	5,2	0.006117999999999999
US National	3 wk ahead	Bin	percent	5,2	5,3	0.00577
US National	3 wk ahead	Bin	percent	5,3	5,4	0.0054789999999999995
US National	3 wk ahead	Bin	percent	5,4	5,5	0.005249
US National	3 wk ahead	Bin	percent	5,5	5,6	0.005077
US National	3 wk ahead	Bin	percent	5,6	5,7	0.004947
US National	3 wk ahead	Bin	percent	5,7	5,8	0.004837999999999999
US National	3 wk ahead	Bin	percent	5,8	5,9	0.004724
US National	3 wk ahead	Bin	percent	5,9	6	0.004586
US National	3 wk ahead	Bin	percent	6	6,1	0.004406
US National	3 wk ahead	Bin	percent	6,1	6,2	0.00418
US National	3 wk ahead	Bin	percent	6,2	6,3	0.003907
US National	3 wk ahead	Bin	percent	6,3	6,4	0.0035949999999999997
US National	3 wk ahead	Bin	percent	6,4	6,5	0.003254
US National	3 wk ahead	Bin	percent	6,5	6,6	0.0028959999999999997
US National	3 wk ahead	Bin	percent	6,6	6,7	0.002531
US National	3 wk ahead	Bin	percent	6,7	6,8	0.00217
US National	3 wk ahead	Bin	percent	6,8	6,9	0.0018219999999999998
US National	3 wk ahead	Bin	percent	6,9	7	0.001498
US National	3 wk ahead	Bin	percent	7	7,1	0.001206
US National	3 wk ahead	Bin	percent	7,1	7,2	0.000958
US National	3 wk ahead	Bin	percent	7,2	7,3	0.0007639999999999999
US National	3 wk ahead	Bin	percent	7,3	7,4	0.000632
US National	3 wk ahead	Bin	percent	7,4	7,5	0.0005679999999999999
US National	3 wk ahead	Bin	percent	7,5	7,6	0.000575
US National	3 wk ahead	Bin	percent	7,6	7,7	0.000649
US National	3 wk ahead	Bin	percent	7,7	7,8	0.000781
US National	3 wk ahead	Bin	percent	7,8	7,9	0.000958
US National	3 wk ahead	Bin	percent	7,9	8	0.0011589999999999999
US National	3 wk ahead	Bin	percent	8	8,1	0.001359
US National	3 wk ahead	Bin	percent	8,1	8,2	0.0015329999999999999
US National	3 wk ahead	Bin	percent	8,2	8,3	0.001656
US National	3 wk ahead	Bin	percent	8,3	8,4	0.001712
US National	3 wk ahead	Bin	percent	8,4	8,5	0.001692
US National	3 wk ahead	Bin	percent	8,5	8,6	0.001599
US National	3 wk ahead	Bin	percent	8,6	8,7	0.0014429999999999998
US National	3 wk ahead	Bin	percent	8,7	8,8	0.0012439999999999999
US National	3 wk ahead	Bin	percent	8,8	8,9	0.001024
US National	3 wk ahead	Bin	percent	8,9	9	0.0008039999999999999
US National	3 wk ahead	Bin	percent	9	9,1	0.000603
US National	3 wk ahead	Bin	percent	9,1	9,2	0.00043099999999999996
US National	3 wk ahead	Bin	percent	9,2	9,3	0.000294
US National	3 wk ahead	Bin	percent	9,3	9,4	0.00019099999999999998
US National	3 wk ahead	Bin	percent	9,4	9,5	0.000118
US National	3 wk ahead	Bin	percent	9,5	9,6	0.00007
US National	3 wk ahead	Bin	percent	9,6	9,7	0.000039
US National	3 wk ahead	Bin	percent	9,7	9,8	0.000021
US National	3 wk ahead	Bin	percent	9,8	9,9	0.000011
US National	3 wk ahead	Bin	percent	9,9	10	4.9999999999999996e-6
US National	3 wk ahead	Bin	percent	10	10,1	2.e-6
US National	3 wk ahead	Bin	percent	10,1	10,2	1.e-6
US National	3 wk ahead	Bin	percent	10,2	10,3	0.
US National	3 wk ahead	Bin	percent	10,3	10,4	0.
US National	3 wk ahead	Bin	percent	10,4	10,5	0.
US National	3 wk ahead	Bin	percent	10,5	10,6	0.
US National	3 wk ahead	Bin	percent	10,6	10,7	0.
US National	3 wk ahead	Bin	percent	10,7	10,8	0.
US National	3 wk ahead	Bin	percent	10,8	10,9	0.
US National	3 wk ahead	Bin	percent	10,9	11	0.
US National	3 wk ahead	Bin	percent	11	11,1	0.
US National	3 wk ahead	Bin	percent	11,1	11,2	0.
US National	3 wk ahead	Bin	percent	11,2	11,3	0.
US National	3 wk ahead	Bin	percent	11,3	11,4	0.
US National	3 wk ahead	Bin	percent	11,4	11,5	0.
US National	3 wk ahead	Bin	percent	11,5	11,6	0.
US National	3 wk ahead	Bin	percent	11,6	11,7	0.
US National	3 wk ahead	Bin	percent	11,7	11,8	0.
US National	3 wk ahead	Bin	percent	11,8	11,9	0.
US National	3 wk ahead	Bin	percent	11,9	12	0.
US National	3 wk ahead	Bin	percent	12	12,1	0.
US National	3 wk ahead	Bin	percent	12,1	12,2	0.
US National	3 wk ahead	Bin	percent	12,2	12,3	0.
US National	3 wk ahead	Bin	percent	12,3	12,4	0.
US National	3 wk ahead	Bin	percent	12,4	12,5	0.
US National	3 wk ahead	Bin	percent	12,5	12,6	0.
US National	3 wk ahead	Bin	percent	12,6	12,7	0.
US National	3 wk ahead	Bin	percent	12,7	12,8	0.
US National	3 wk ahead	Bin	percent	12,8	12,9	0.
US National	3 wk ahead	Bin	percent	12,9	13	0.
US National	3 wk ahead	Bin	percent	13	100	0.
US National	4 wk ahead	Point	percent	NA	NA	3.388
US National	4 wk ahead	Bin	percent	0	0,1	0.0043029999999999995
US National	4 wk ahead	Bin	percent	0,1	0,2	0.004977
US National	4 wk ahead	Bin	percent	0,2	0,3	0.005706999999999999
US National	4 wk ahead	Bin	percent	0,3	0,4	0.006488
US National	4 wk ahead	Bin	percent	0,4	0,5	0.007313
US National	4 wk ahead	Bin	percent	0,5	0,6	0.008177
US National	4 wk ahead	Bin	percent	0,6	0,7	0.009068
US National	4 wk ahead	Bin	percent	0,7	0,8	0.009979
US National	4 wk ahead	Bin	percent	0,8	0,9	0.010896999999999999
US National	4 wk ahead	Bin	percent	0,9	1	0.011811
US National	4 wk ahead	Bin	percent	1	1,1	0.012711
US National	4 wk ahead	Bin	percent	1,1	1,2	0.013583
US National	4 wk ahead	Bin	percent	1,2	1,3	0.014417999999999999
US National	4 wk ahead	Bin	percent	1,3	1,4	0.015205
US National	4 wk ahead	Bin	percent	1,4	1,5	0.015936
US National	4 wk ahead	Bin	percent	1,5	1,6	0.016602
US National	4 wk ahead	Bin	percent	1,6	1,7	0.017199
US National	4 wk ahead	Bin	percent	1,7	1,8	0.017721999999999998
US National	4 wk ahead	Bin	percent	1,8	1,9	0.018168999999999998
US National	4 wk ahead	Bin	percent	1,9	2	0.018539999999999997
US National	4 wk ahead	Bin	percent	2	2,1	0.018836
US National	4 wk ahead	Bin	percent	2,1	2,2	0.019059
US National	4 wk ahead	Bin	percent	2,2	2,3	0.019212999999999997
US National	4 wk ahead	Bin	percent	2,3	2,4	0.019302
US National	4 wk ahead	Bin	percent	2,4	2,5	0.019332
US National	4 wk ahead	Bin	percent	2,5	2,6	0.019308
US National	4 wk ahead	Bin	percent	2,6	2,7	0.019233
US National	4 wk ahead	Bin	percent	2,7	2,8	0.019112
US National	4 wk ahead	Bin	percent	2,8	2,9	0.018949
US National	4 wk ahead	Bin	percent	2,9	3	0.018744999999999998
US National	4 wk ahead	Bin	percent	3	3,1	0.018503
US National	4 wk ahead	Bin	percent	3,1	3,2	0.018223
US National	4 wk ahead	Bin	percent	3,2	3,3	0.017907
US National	4 wk ahead	Bin	percent	3,3	3,4	0.017551999999999998
US National	4 wk ahead	Bin	percent	3,4	3,5	0.017159999999999998
US National	4 wk ahead	Bin	percent	3,5	3,6	0.016729
US National	4 wk ahead	Bin	percent	3,6	3,7	0.016262
US National	4 wk ahead	Bin	percent	3,7	3,8	0.015757999999999998
US National	4 wk ahead	Bin	percent	3,8	3,9	0.01522
US National	4 wk ahead	Bin	percent	3,9	4	0.014652
US National	4 wk ahead	Bin	percent	4	4,1	0.014057
US National	4 wk ahead	Bin	percent	4,1	4,2	0.013443
US National	4 wk ahead	Bin	percent	4,2	4,3	0.012813999999999999
US National	4 wk ahead	Bin	percent	4,3	4,4	0.012178999999999999
US National	4 wk ahead	Bin	percent	4,4	4,5	0.011545999999999999
US National	4 wk ahead	Bin	percent	4,5	4,6	0.010922
US National	4 wk ahead	Bin	percent	4,6	4,7	0.010315
US National	4 wk ahead	Bin	percent	4,7	4,8	0.009732
US National	4 wk ahead	Bin	percent	4,8	4,9	0.009179
US National	4 wk ahead	Bin	percent	4,9	5	0.008662
US National	4 wk ahead	Bin	percent	5	5,1	0.008183
US National	4 wk ahead	Bin	percent	5,1	5,2	0.007745999999999999
US National	4 wk ahead	Bin	percent	5,2	5,3	0.007351
US National	4 wk ahead	Bin	percent	5,3	5,4	0.006998
US National	4 wk ahead	Bin	percent	5,4	5,5	0.006686
US National	4 wk ahead	Bin	percent	5,5	5,6	0.006411999999999999
US National	4 wk ahead	Bin	percent	5,6	5,7	0.006173
US National	4 wk ahead	Bin	percent	5,7	5,8	0.005966
US National	4 wk ahead	Bin	percent	5,8	5,9	0.005787
US National	4 wk ahead	Bin	percent	5,9	6	0.005632
US National	4 wk ahead	Bin	percent	6	6,1	0.005497999999999999
US National	4 wk ahead	Bin	percent	6,1	6,2	0.005379999999999999
US National	4 wk ahead	Bin	percent	6,2	6,3	0.0052759999999999994
US National	4 wk ahead	Bin	percent	6,3	6,4	0.005183999999999999
US National	4 wk ahead	Bin	percent	6,4	6,5	0.0050999999999999995
US National	4 wk ahead	Bin	percent	6,5	6,6	0.0050219999999999996
US National	4 wk ahead	Bin	percent	6,6	6,7	0.0049499999999999995
US National	4 wk ahead	Bin	percent	6,7	6,8	0.00488
US National	4 wk ahead	Bin	percent	6,8	6,9	0.004813
US National	4 wk ahead	Bin	percent	6,9	7	0.004748
US National	4 wk ahead	Bin	percent	7	7,1	0.0046819999999999995
US National	4 wk ahead	Bin	percent	7,1	7,2	0.0046159999999999994
US National	4 wk ahead	Bin	percent	7,2	7,3	0.004549
US National	4 wk ahead	Bin	percent	7,3	7,4	0.004481
US National	4 wk ahead	Bin	percent	7,4	7,5	0.004411
US National	4 wk ahead	Bin	percent	7,5	7,6	0.004338
US National	4 wk ahead	Bin	percent	7,6	7,7	0.004262999999999999
US National	4 wk ahead	Bin	percent	7,7	7,8	0.0041849999999999995
US National	4 wk ahead	Bin	percent	7,8	7,9	0.004104
US National	4 wk ahead	Bin	percent	7,9	8	0.004019
US National	4 wk ahead	Bin	percent	8	8,1	0.003931
US National	4 wk ahead	Bin	percent	8,1	8,2	0.0038399999999999997
US National	4 wk ahead	Bin	percent	8,2	8,3	0.0037449999999999996
US National	4 wk ahead	Bin	percent	8,3	8,4	0.003646
US National	4 wk ahead	Bin	percent	8,4	8,5	0.003544
US National	4 wk ahead	Bin	percent	8,5	8,6	0.00344
US National	4 wk ahead	Bin	percent	8,6	8,7	0.003333
US National	4 wk ahead	Bin	percent	8,7	8,8	0.003225
US National	4 wk ahead	Bin	percent	8,8	8,9	0.003116
US National	4 wk ahead	Bin	percent	8,9	9	0.0030069999999999997
US National	4 wk ahead	Bin	percent	9	9,1	0.002901
US National	4 wk ahead	Bin	percent	9,1	9,2	0.0027979999999999997
US National	4 wk ahead	Bin	percent	9,2	9,3	0.002699
US National	4 wk ahead	Bin	percent	9,3	9,4	0.002607
US National	4 wk ahead	Bin	percent	9,4	9,5	0.002521
US National	4 wk ahead	Bin	percent	9,5	9,6	0.002444
US National	4 wk ahead	Bin	percent	9,6	9,7	0.002375
US National	4 wk ahead	Bin	percent	9,7	9,8	0.002314
US National	4 wk ahead	Bin	percent	9,8	9,9	0.002263
US National	4 wk ahead	Bin	percent	9,9	10	0.002219
US National	4 wk ahead	Bin	percent	10	10,1	0.0021809999999999998
US National	4 wk ahead	Bin	percent	10,1	10,2	0.00215
US National	4 wk ahead	Bin	percent	10,2	10,3	0.0021219999999999998
US National	4 wk ahead	Bin	percent	10,3	10,4	0.0020959999999999998
US National	4 wk ahead	Bin	percent	10,4	10,5	0.002069
US National	4 wk ahead	Bin	percent	10,5	10,6	0.002041
US National	4 wk ahead	Bin	percent	10,6	10,7	0.00201
US National	4 wk ahead	Bin	percent	10,7	10,8	0.001973
US National	4 wk ahead	Bin	percent	10,8	10,9	0.0019299999999999999
US National	4 wk ahead	Bin	percent	10,9	11	0.0018809999999999999
US National	4 wk ahead	Bin	percent	11	11,1	0.0018239999999999999
US National	4 wk ahead	Bin	percent	11,1	11,2	0.001761
US National	4 wk ahead	Bin	percent	11,2	11,3	0.0016929999999999998
US National	4 wk ahead	Bin	percent	11,3	11,4	0.001619
US National	4 wk ahead	Bin	percent	11,4	11,5	0.001542
US National	4 wk ahead	Bin	percent	11,5	11,6	0.0014629999999999999
US National	4 wk ahead	Bin	percent	11,6	11,7	0.001383
US National	4 wk ahead	Bin	percent	11,7	11,8	0.001304
US National	4 wk ahead	Bin	percent	11,8	11,9	0.001228
US National	4 wk ahead	Bin	percent	11,9	12	0.001156
US National	4 wk ahead	Bin	percent	12	12,1	0.001089
US National	4 wk ahead	Bin	percent	12,1	12,2	0.001026
US National	4 wk ahead	Bin	percent	12,2	12,3	0.0009699999999999999
US National	4 wk ahead	Bin	percent	12,3	12,4	0.000919
US National	4 wk ahead	Bin	percent	12,4	12,5	0.000874
US National	4 wk ahead	Bin	percent	12,5	12,6	0.0008359999999999999
US National	4 wk ahead	Bin	percent	12,6	12,7	0.000802
US National	4 wk ahead	Bin	percent	12,7	12,8	0.000774
US National	4 wk ahead	Bin	percent	12,8	12,9	0.00075
US National	4 wk ahead	Bin	percent	12,9	13	0.000731
US National	4 wk ahead	Bin	percent	13	100	0.023698
