# Supplementary material for: Use of daily Internet search query data improves real-time projections of influenza epidemics
Source: J R Soc Interface. 2018 Oct 10;15(147):20180220. doi: 10.1098/rsif.2018.0220 (PMC6228485; doi:10.1098/rsif.2018.0220)
Supplement: Computer code and results [file rsif20180220supp3.gz › Code-and-results/mss-15-wikiWEEK/2015-EW8.csv]

Location	Target	Type	Unit	Bin_start_incl	Bin_end_notincl	Value
US National	1 wk ahead	Point	percent	NA	NA	2.9
US National	1 wk ahead	Bin	percent	0	0.1	0.
US National	1 wk ahead	Bin	percent	0.1	0.2	0.
US National	1 wk ahead	Bin	percent	0.2	0.3	0.
US National	1 wk ahead	Bin	percent	0.3	0.4	0.
US National	1 wk ahead	Bin	percent	0.4	0.5	0.
US National	1 wk ahead	Bin	percent	0.5	0.6	0.
US National	1 wk ahead	Bin	percent	0.6	0.7	0.
US National	1 wk ahead	Bin	percent	0.7	0.8	0.
US National	1 wk ahead	Bin	percent	0.8	0.9	0.
US National	1 wk ahead	Bin	percent	0.9	1	0.
US National	1 wk ahead	Bin	percent	1	1.1	0.
US National	1 wk ahead	Bin	percent	1.1	1.2	0.
US National	1 wk ahead	Bin	percent	1.2	1.3	9.999999999999999e-6
US National	1 wk ahead	Bin	percent	1.3	1.4	0.00037
US National	1 wk ahead	Bin	percent	1.4	1.5	0.002313
US National	1 wk ahead	Bin	percent	1.5	1.6	0.002626
US National	1 wk ahead	Bin	percent	1.6	1.7	0.000545
US National	1 wk ahead	Bin	percent	1.7	1.8	0.000022
US National	1 wk ahead	Bin	percent	1.8	1.9	0.00016199999999999998
US National	1 wk ahead	Bin	percent	1.9	2	0.0016699999999999998
US National	1 wk ahead	Bin	percent	2	2.1	0.003756
US National	1 wk ahead	Bin	percent	2.1	2.2	0.0059229999999999994
US National	1 wk ahead	Bin	percent	2.2	2.3	0.010197
US National	1 wk ahead	Bin	percent	2.3	2.4	0.020411
US National	1 wk ahead	Bin	percent	2.4	2.5	0.035688
US National	1 wk ahead	Bin	percent	2.5	2.6	0.059898
US National	1 wk ahead	Bin	percent	2.6	2.7	0.085422
US National	1 wk ahead	Bin	percent	2.7	2.8	0.12035499999999999
US National	1 wk ahead	Bin	percent	2.8	2.9	0.16389399999999998
US National	1 wk ahead	Bin	percent	2.9	3	0.180803
US National	1 wk ahead	Bin	percent	3	3.1	0.129682
US National	1 wk ahead	Bin	percent	3.1	3.2	0.052249
US National	1 wk ahead	Bin	percent	3.2	3.3	0.027292999999999998
US National	1 wk ahead	Bin	percent	3.3	3.4	0.022831
US National	1 wk ahead	Bin	percent	3.4	3.5	0.021200999999999998
US National	1 wk ahead	Bin	percent	3.5	3.6	0.019830999999999998
US National	1 wk ahead	Bin	percent	3.6	3.7	0.011295
US National	1 wk ahead	Bin	percent	3.7	3.8	0.0034969999999999997
US National	1 wk ahead	Bin	percent	3.8	3.9	0.00039999999999999996
US National	1 wk ahead	Bin	percent	3.9	4	0.000011
US National	1 wk ahead	Bin	percent	4	4.1	0.00008599999999999999
US National	1 wk ahead	Bin	percent	4.1	4.2	0.00124
US National	1 wk ahead	Bin	percent	4.2	4.3	0.003653
US National	1 wk ahead	Bin	percent	4.3	4.4	0.004109
US National	1 wk ahead	Bin	percent	4.4	4.5	0.002451
US National	1 wk ahead	Bin	percent	4.5	4.6	0.0017439999999999999
US National	1 wk ahead	Bin	percent	4.6	4.7	0.003061
US National	1 wk ahead	Bin	percent	4.7	4.8	0.0012159999999999999
US National	1 wk ahead	Bin	percent	4.8	4.9	0.00008499999999999999
US National	1 wk ahead	Bin	percent	4.9	5	1.e-6
US National	1 wk ahead	Bin	percent	5	5.1	0.
US National	1 wk ahead	Bin	percent	5.1	5.2	0.
US National	1 wk ahead	Bin	percent	5.2	5.3	0.
US National	1 wk ahead	Bin	percent	5.3	5.4	0.
US National	1 wk ahead	Bin	percent	5.4	5.5	0.
US National	1 wk ahead	Bin	percent	5.5	5.6	0.
US National	1 wk ahead	Bin	percent	5.6	5.7	0.
US National	1 wk ahead	Bin	percent	5.7	5.8	0.
US National	1 wk ahead	Bin	percent	5.8	5.9	0.
US National	1 wk ahead	Bin	percent	5.9	6	0.
US National	1 wk ahead	Bin	percent	6	6.1	0.
US National	1 wk ahead	Bin	percent	6.1	6.2	0.
US National	1 wk ahead	Bin	percent	6.2	6.3	0.
US National	1 wk ahead	Bin	percent	6.3	6.4	0.
US National	1 wk ahead	Bin	percent	6.4	6.5	0.
US National	1 wk ahead	Bin	percent	6.5	6.6	0.
US National	1 wk ahead	Bin	percent	6.6	6.7	0.
US National	1 wk ahead	Bin	percent	6.7	6.8	0.
US National	1 wk ahead	Bin	percent	6.8	6.9	0.
US National	1 wk ahead	Bin	percent	6.9	7	0.
US National	1 wk ahead	Bin	percent	7	7.1	0.
US National	1 wk ahead	Bin	percent	7.1	7.2	0.
US National	1 wk ahead	Bin	percent	7.2	7.3	0.
US National	1 wk ahead	Bin	percent	7.3	7.4	0.
US National	1 wk ahead	Bin	percent	7.4	7.5	0.
US National	1 wk ahead	Bin	percent	7.5	7.6	0.
US National	1 wk ahead	Bin	percent	7.6	7.7	0.
US National	1 wk ahead	Bin	percent	7.7	7.8	0.
US National	1 wk ahead	Bin	percent	7.8	7.9	0.
US National	1 wk ahead	Bin	percent	7.9	8	0.
US National	1 wk ahead	Bin	percent	8	8.1	0.
US National	1 wk ahead	Bin	percent	8.1	8.2	0.
US National	1 wk ahead	Bin	percent	8.2	8.3	0.
US National	1 wk ahead	Bin	percent	8.3	8.4	0.
US National	1 wk ahead	Bin	percent	8.4	8.5	0.
US National	1 wk ahead	Bin	percent	8.5	8.6	0.
US National	1 wk ahead	Bin	percent	8.6	8.7	0.
US National	1 wk ahead	Bin	percent	8.7	8.8	0.
US National	1 wk ahead	Bin	percent	8.8	8.9	0.
US National	1 wk ahead	Bin	percent	8.9	9	0.
US National	1 wk ahead	Bin	percent	9	9.1	0.
US National	1 wk ahead	Bin	percent	9.1	9.2	0.
US National	1 wk ahead	Bin	percent	9.2	9.3	0.
US National	1 wk ahead	Bin	percent	9.3	9.4	0.
US National	1 wk ahead	Bin	percent	9.4	9.5	0.
US National	1 wk ahead	Bin	percent	9.5	9.6	0.
US National	1 wk ahead	Bin	percent	9.6	9.7	0.
US National	1 wk ahead	Bin	percent	9.7	9.8	0.
US National	1 wk ahead	Bin	percent	9.8	9.9	0.
US National	1 wk ahead	Bin	percent	9.9	10	0.
US National	1 wk ahead	Bin	percent	10	10.1	0.
US National	1 wk ahead	Bin	percent	10.1	10.2	0.
US National	1 wk ahead	Bin	percent	10.2	10.3	0.
US National	1 wk ahead	Bin	percent	10.3	10.4	0.
US National	1 wk ahead	Bin	percent	10.4	10.5	0.
US National	1 wk ahead	Bin	percent	10.5	10.6	0.
US National	1 wk ahead	Bin	percent	10.6	10.7	0.
US National	1 wk ahead	Bin	percent	10.7	10.8	0.
US National	1 wk ahead	Bin	percent	10.8	10.9	0.
US National	1 wk ahead	Bin	percent	10.9	11	0.
US National	1 wk ahead	Bin	percent	11	11.1	0.
US National	1 wk ahead	Bin	percent	11.1	11.2	0.
US National	1 wk ahead	Bin	percent	11.2	11.3	0.
US National	1 wk ahead	Bin	percent	11.3	11.4	0.
US National	1 wk ahead	Bin	percent	11.4	11.5	0.
US National	1 wk ahead	Bin	percent	11.5	11.6	0.
US National	1 wk ahead	Bin	percent	11.6	11.7	0.
US National	1 wk ahead	Bin	percent	11.7	11.8	0.
US National	1 wk ahead	Bin	percent	11.8	11.9	0.
US National	1 wk ahead	Bin	percent	11.9	12	0.
US National	1 wk ahead	Bin	percent	12	12.1	0.
US National	1 wk ahead	Bin	percent	12.1	12.2	0.
US National	1 wk ahead	Bin	percent	12.2	12.3	0.
US National	1 wk ahead	Bin	percent	12.3	12.4	0.
US National	1 wk ahead	Bin	percent	12.4	12.5	0.
US National	1 wk ahead	Bin	percent	12.5	12.6	0.
US National	1 wk ahead	Bin	percent	12.6	12.7	0.
US National	1 wk ahead	Bin	percent	12.7	12.8	0.
US National	1 wk ahead	Bin	percent	12.8	12.9	0.
US National	1 wk ahead	Bin	percent	12.9	13	0.
US National	1 wk ahead	Bin	percent	13	100	0.
US National	2 wk ahead	Point	percent	NA	NA	3.166
US National	2 wk ahead	Bin	percent	0	0.1	6.e-6
US National	2 wk ahead	Bin	percent	0.1	0.2	0.000014999999999999999
US National	2 wk ahead	Bin	percent	0.2	0.3	0.000032
US National	2 wk ahead	Bin	percent	0.3	0.4	0.000065
US National	2 wk ahead	Bin	percent	0.4	0.5	0.000122
US National	2 wk ahead	Bin	percent	0.5	0.6	0.000217
US National	2 wk ahead	Bin	percent	0.6	0.7	0.00036399999999999996
US National	2 wk ahead	Bin	percent	0.7	0.8	0.0005769999999999999
US National	2 wk ahead	Bin	percent	0.8	0.9	0.000869
US National	2 wk ahead	Bin	percent	0.9	1	0.0012519999999999999
US National	2 wk ahead	Bin	percent	1	1.1	0.001736
US National	2 wk ahead	Bin	percent	1.1	1.2	0.002333
US National	2 wk ahead	Bin	percent	1.2	1.3	0.003058
US National	2 wk ahead	Bin	percent	1.3	1.4	0.003938
US National	2 wk ahead	Bin	percent	1.4	1.5	0.0050149999999999995
US National	2 wk ahead	Bin	percent	1.5	1.6	0.006346999999999999
US National	2 wk ahead	Bin	percent	1.6	1.7	0.008015999999999999
US National	2 wk ahead	Bin	percent	1.7	1.8	0.010117
US National	2 wk ahead	Bin	percent	1.8	1.9	0.012747
US National	2 wk ahead	Bin	percent	1.9	2	0.015972
US National	2 wk ahead	Bin	percent	2	2.1	0.019788999999999998
US National	2 wk ahead	Bin	percent	2.1	2.2	0.024086
US National	2 wk ahead	Bin	percent	2.2	2.3	0.028626
US National	2 wk ahead	Bin	percent	2.3	2.4	0.033076
US National	2 wk ahead	Bin	percent	2.4	2.5	0.037066999999999996
US National	2 wk ahead	Bin	percent	2.5	2.6	0.040284
US National	2 wk ahead	Bin	percent	2.6	2.7	0.042536
US National	2 wk ahead	Bin	percent	2.7	2.8	0.043786
US National	2 wk ahead	Bin	percent	2.8	2.9	0.044126
US National	2 wk ahead	Bin	percent	2.9	3	0.043715
US National	2 wk ahead	Bin	percent	3	3.1	0.042705
US National	2 wk ahead	Bin	percent	3.1	3.2	0.041198
US National	2 wk ahead	Bin	percent	3.2	3.3	0.039241
US National	2 wk ahead	Bin	percent	3.3	3.4	0.036855
US National	2 wk ahead	Bin	percent	3.4	3.5	0.034075999999999995
US National	2 wk ahead	Bin	percent	3.5	3.6	0.030992
US National	2 wk ahead	Bin	percent	3.6	3.7	0.027741
US National	2 wk ahead	Bin	percent	3.7	3.8	0.024495
US National	2 wk ahead	Bin	percent	3.8	3.9	0.021422999999999998
US National	2 wk ahead	Bin	percent	3.9	4	0.018657
US National	2 wk ahead	Bin	percent	4	4.1	0.016279
US National	2 wk ahead	Bin	percent	4.1	4.2	0.014306999999999999
US National	2 wk ahead	Bin	percent	4.2	4.3	0.012716
US National	2 wk ahead	Bin	percent	4.3	4.4	0.011439999999999999
US National	2 wk ahead	Bin	percent	4.4	4.5	0.010392
US National	2 wk ahead	Bin	percent	4.5	4.6	0.009484
US National	2 wk ahead	Bin	percent	4.6	4.7	0.008631
US National	2 wk ahead	Bin	percent	4.7	4.8	0.007775
US National	2 wk ahead	Bin	percent	4.8	4.9	0.006881
US National	2 wk ahead	Bin	percent	4.9	5	0.005947
US National	2 wk ahead	Bin	percent	5	5.1	0.005
US National	2 wk ahead	Bin	percent	5.1	5.2	0.004083
US National	2 wk ahead	Bin	percent	5.2	5.3	0.0032519999999999997
US National	2 wk ahead	Bin	percent	5.3	5.4	0.0025599999999999998
US National	2 wk ahead	Bin	percent	5.4	5.5	0.0020529999999999997
US National	2 wk ahead	Bin	percent	5.5	5.6	0.0017519999999999999
US National	2 wk ahead	Bin	percent	5.6	5.7	0.0016589999999999999
US National	2 wk ahead	Bin	percent	5.7	5.8	0.0017469999999999999
US National	2 wk ahead	Bin	percent	5.8	5.9	0.001969
US National	2 wk ahead	Bin	percent	5.9	6	0.002263
US National	2 wk ahead	Bin	percent	6	6.1	0.0025689999999999997
US National	2 wk ahead	Bin	percent	6.1	6.2	0.002838
US National	2 wk ahead	Bin	percent	6.2	6.3	0.003039
US National	2 wk ahead	Bin	percent	6.3	6.4	0.00316
US National	2 wk ahead	Bin	percent	6.4	6.5	0.003196
US National	2 wk ahead	Bin	percent	6.5	6.6	0.00315
US National	2 wk ahead	Bin	percent	6.6	6.7	0.003023
US National	2 wk ahead	Bin	percent	6.7	6.8	0.002826
US National	2 wk ahead	Bin	percent	6.8	6.9	0.002574
US National	2 wk ahead	Bin	percent	6.9	7	0.0022979999999999997
US National	2 wk ahead	Bin	percent	7	7.1	0.002031
US National	2 wk ahead	Bin	percent	7.1	7.2	0.001802
US National	2 wk ahead	Bin	percent	7.2	7.3	0.001625
US National	2 wk ahead	Bin	percent	7.3	7.4	0.0014939999999999999
US National	2 wk ahead	Bin	percent	7.4	7.5	0.0013939999999999998
US National	2 wk ahead	Bin	percent	7.5	7.6	0.0013089999999999998
US National	2 wk ahead	Bin	percent	7.6	7.7	0.0012339999999999999
US National	2 wk ahead	Bin	percent	7.7	7.8	0.001187
US National	2 wk ahead	Bin	percent	7.8	7.9	0.001202
US National	2 wk ahead	Bin	percent	7.9	8	0.001323
US National	2 wk ahead	Bin	percent	8	8.1	0.001586
US National	2 wk ahead	Bin	percent	8.1	8.2	0.002006
US National	2 wk ahead	Bin	percent	8.2	8.3	0.002565
US National	2 wk ahead	Bin	percent	8.3	8.4	0.0032069999999999998
US National	2 wk ahead	Bin	percent	8.4	8.5	0.003848
US National	2 wk ahead	Bin	percent	8.5	8.6	0.004391
US National	2 wk ahead	Bin	percent	8.6	8.7	0.004743
US National	2 wk ahead	Bin	percent	8.7	8.8	0.004842
US National	2 wk ahead	Bin	percent	8.8	8.9	0.00467
US National	2 wk ahead	Bin	percent	8.9	9	0.004253
US National	2 wk ahead	Bin	percent	9	9.1	0.003658
US National	2 wk ahead	Bin	percent	9.1	9.2	0.0029749999999999998
US National	2 wk ahead	Bin	percent	9.2	9.3	0.002297
US National	2 wk ahead	Bin	percent	9.3	9.4	0.0017
US National	2 wk ahead	Bin	percent	9.4	9.5	0.001237
US National	2 wk ahead	Bin	percent	9.5	9.6	0.000932
US National	2 wk ahead	Bin	percent	9.6	9.7	0.000784
US National	2 wk ahead	Bin	percent	9.7	9.8	0.000775
US National	2 wk ahead	Bin	percent	9.8	9.9	0.0008709999999999999
US National	2 wk ahead	Bin	percent	9.9	10	0.001034
US National	2 wk ahead	Bin	percent	10	10.1	0.001227
US National	2 wk ahead	Bin	percent	10.1	10.2	0.001414
US National	2 wk ahead	Bin	percent	10.2	10.3	0.001568
US National	2 wk ahead	Bin	percent	10.3	10.4	0.001669
US National	2 wk ahead	Bin	percent	10.4	10.5	0.0017079999999999999
US National	2 wk ahead	Bin	percent	10.5	10.6	0.0016799999999999999
US National	2 wk ahead	Bin	percent	10.6	10.7	0.0015869999999999999
US National	2 wk ahead	Bin	percent	10.7	10.8	0.001437
US National	2 wk ahead	Bin	percent	10.8	10.9	0.001242
US National	2 wk ahead	Bin	percent	10.9	11	0.001023
US National	2 wk ahead	Bin	percent	11	11.1	0.0008039999999999999
US National	2 wk ahead	Bin	percent	11.1	11.2	0.00061
US National	2 wk ahead	Bin	percent	11.2	11.3	0.000461
US National	2 wk ahead	Bin	percent	11.3	11.4	0.000372
US National	2 wk ahead	Bin	percent	11.4	11.5	0.00035099999999999997
US National	2 wk ahead	Bin	percent	11.5	11.6	0.000397
US National	2 wk ahead	Bin	percent	11.6	11.7	0.0005
US National	2 wk ahead	Bin	percent	11.7	11.8	0.0006439999999999999
US National	2 wk ahead	Bin	percent	11.8	11.9	0.000801
US National	2 wk ahead	Bin	percent	11.9	12	0.0009419999999999999
US National	2 wk ahead	Bin	percent	12	12.1	0.001037
US National	2 wk ahead	Bin	percent	12.1	12.2	0.001065
US National	2 wk ahead	Bin	percent	12.2	12.3	0.001019
US National	2 wk ahead	Bin	percent	12.3	12.4	0.000909
US National	2 wk ahead	Bin	percent	12.4	12.5	0.000754
US National	2 wk ahead	Bin	percent	12.5	12.6	0.000583
US National	2 wk ahead	Bin	percent	12.6	12.7	0.00041999999999999996
US National	2 wk ahead	Bin	percent	12.7	12.8	0.000281
US National	2 wk ahead	Bin	percent	12.8	12.9	0.000176
US National	2 wk ahead	Bin	percent	12.9	13	0.000102
US National	2 wk ahead	Bin	percent	13	100	0.000106
US National	3 wk ahead	Point	percent	NA	NA	2.9694000000000003
US National	3 wk ahead	Bin	percent	0	0.1	0.001679
US National	3 wk ahead	Bin	percent	0.1	0.2	0.002101
US National	3 wk ahead	Bin	percent	0.2	0.3	0.002601
US National	3 wk ahead	Bin	percent	0.3	0.4	0.003188
US National	3 wk ahead	Bin	percent	0.4	0.5	0.003877
US National	3 wk ahead	Bin	percent	0.5	0.6	0.004679
US National	3 wk ahead	Bin	percent	0.6	0.7	0.005606
US National	3 wk ahead	Bin	percent	0.7	0.8	0.0066749999999999995
US National	3 wk ahead	Bin	percent	0.8	0.9	0.007892999999999999
US National	3 wk ahead	Bin	percent	0.9	1	0.009266
US National	3 wk ahead	Bin	percent	1	1.1	0.010792999999999999
US National	3 wk ahead	Bin	percent	1.1	1.2	0.012459
US National	3 wk ahead	Bin	percent	1.2	1.3	0.014244999999999999
US National	3 wk ahead	Bin	percent	1.3	1.4	0.016113
US National	3 wk ahead	Bin	percent	1.4	1.5	0.018019
US National	3 wk ahead	Bin	percent	1.5	1.6	0.019906999999999998
US National	3 wk ahead	Bin	percent	1.6	1.7	0.021717
US National	3 wk ahead	Bin	percent	1.7	1.8	0.023389999999999998
US National	3 wk ahead	Bin	percent	1.8	1.9	0.02487
US National	3 wk ahead	Bin	percent	1.9	2	0.026109
US National	3 wk ahead	Bin	percent	2	2.1	0.027080999999999997
US National	3 wk ahead	Bin	percent	2.1	2.2	0.027764999999999998
US National	3 wk ahead	Bin	percent	2.2	2.3	0.028162999999999997
US National	3 wk ahead	Bin	percent	2.3	2.4	0.028291999999999998
US National	3 wk ahead	Bin	percent	2.4	2.5	0.028176
US National	3 wk ahead	Bin	percent	2.5	2.6	0.027847999999999998
US National	3 wk ahead	Bin	percent	2.6	2.7	0.027344999999999998
US National	3 wk ahead	Bin	percent	2.7	2.8	0.026697
US National	3 wk ahead	Bin	percent	2.8	2.9	0.025928999999999997
US National	3 wk ahead	Bin	percent	2.9	3	0.025064
US National	3 wk ahead	Bin	percent	3	3.1	0.024111999999999998
US National	3 wk ahead	Bin	percent	3.1	3.2	0.023080999999999997
US National	3 wk ahead	Bin	percent	3.2	3.3	0.021977
US National	3 wk ahead	Bin	percent	3.3	3.4	0.020801999999999998
US National	3 wk ahead	Bin	percent	3.4	3.5	0.019566999999999998
US National	3 wk ahead	Bin	percent	3.5	3.6	0.018283999999999998
US National	3 wk ahead	Bin	percent	3.6	3.7	0.016971
US National	3 wk ahead	Bin	percent	3.7	3.8	0.015650999999999998
US National	3 wk ahead	Bin	percent	3.8	3.9	0.01435
US National	3 wk ahead	Bin	percent	3.9	4	0.013098
US National	3 wk ahead	Bin	percent	4	4.1	0.01192
US National	3 wk ahead	Bin	percent	4.1	4.2	0.010839999999999999
US National	3 wk ahead	Bin	percent	4.2	4.3	0.009875
US National	3 wk ahead	Bin	percent	4.3	4.4	0.009035999999999999
US National	3 wk ahead	Bin	percent	4.4	4.5	0.008324
US National	3 wk ahead	Bin	percent	4.5	4.6	0.007737999999999999
US National	3 wk ahead	Bin	percent	4.6	4.7	0.007266
US National	3 wk ahead	Bin	percent	4.7	4.8	0.006893
US National	3 wk ahead	Bin	percent	4.8	4.9	0.006604
US National	3 wk ahead	Bin	percent	4.9	5	0.006376
US National	3 wk ahead	Bin	percent	5	5.1	0.006194
US National	3 wk ahead	Bin	percent	5.1	5.2	0.006037
US National	3 wk ahead	Bin	percent	5.2	5.3	0.005892
US National	3 wk ahead	Bin	percent	5.3	5.4	0.005744
US National	3 wk ahead	Bin	percent	5.4	5.5	0.005582999999999999
US National	3 wk ahead	Bin	percent	5.5	5.6	0.0054009999999999996
US National	3 wk ahead	Bin	percent	5.6	5.7	0.005194
US National	3 wk ahead	Bin	percent	5.7	5.8	0.004959
US National	3 wk ahead	Bin	percent	5.8	5.9	0.004696
US National	3 wk ahead	Bin	percent	5.9	6	0.004409
US National	3 wk ahead	Bin	percent	6	6.1	0.004102
US National	3 wk ahead	Bin	percent	6.1	6.2	0.0037819999999999998
US National	3 wk ahead	Bin	percent	6.2	6.3	0.0034549999999999997
US National	3 wk ahead	Bin	percent	6.3	6.4	0.003129
US National	3 wk ahead	Bin	percent	6.4	6.5	0.0028109999999999997
US National	3 wk ahead	Bin	percent	6.5	6.6	0.002508
US National	3 wk ahead	Bin	percent	6.6	6.7	0.0022229999999999997
US National	3 wk ahead	Bin	percent	6.7	6.8	0.001961
US National	3 wk ahead	Bin	percent	6.8	6.9	0.0017209999999999999
US National	3 wk ahead	Bin	percent	6.9	7	0.001504
US National	3 wk ahead	Bin	percent	7	7.1	0.00131
US National	3 wk ahead	Bin	percent	7.1	7.2	0.001135
US National	3 wk ahead	Bin	percent	7.2	7.3	0.000978
US National	3 wk ahead	Bin	percent	7.3	7.4	0.000838
US National	3 wk ahead	Bin	percent	7.4	7.5	0.000713
US National	3 wk ahead	Bin	percent	7.5	7.6	0.000603
US National	3 wk ahead	Bin	percent	7.6	7.7	0.000508
US National	3 wk ahead	Bin	percent	7.7	7.8	0.000428
US National	3 wk ahead	Bin	percent	7.8	7.9	0.00036399999999999996
US National	3 wk ahead	Bin	percent	7.9	8	0.000317
US National	3 wk ahead	Bin	percent	8	8.1	0.00029
US National	3 wk ahead	Bin	percent	8.1	8.2	0.00028199999999999997
US National	3 wk ahead	Bin	percent	8.2	8.3	0.00029499999999999996
US National	3 wk ahead	Bin	percent	8.3	8.4	0.000329
US National	3 wk ahead	Bin	percent	8.4	8.5	0.000383
US National	3 wk ahead	Bin	percent	8.5	8.6	0.000457
US National	3 wk ahead	Bin	percent	8.6	8.7	0.000549
US National	3 wk ahead	Bin	percent	8.7	8.8	0.0006529999999999999
US National	3 wk ahead	Bin	percent	8.8	8.9	0.000766
US National	3 wk ahead	Bin	percent	8.9	9	0.000882
US National	3 wk ahead	Bin	percent	9	9.1	0.0009939999999999999
US National	3 wk ahead	Bin	percent	9.1	9.2	0.001096
US National	3 wk ahead	Bin	percent	9.2	9.3	0.0011799999999999998
US National	3 wk ahead	Bin	percent	9.3	9.4	0.001243
US National	3 wk ahead	Bin	percent	9.4	9.5	0.0012799999999999999
US National	3 wk ahead	Bin	percent	9.5	9.6	0.00129
US National	3 wk ahead	Bin	percent	9.6	9.7	0.001274
US National	3 wk ahead	Bin	percent	9.7	9.8	0.001235
US National	3 wk ahead	Bin	percent	9.8	9.9	0.0011769999999999999
US National	3 wk ahead	Bin	percent	9.9	10	0.001109
US National	3 wk ahead	Bin	percent	10	10.1	0.001036
US National	3 wk ahead	Bin	percent	10.1	10.2	0.0009649999999999999
US National	3 wk ahead	Bin	percent	10.2	10.3	0.0009019999999999999
US National	3 wk ahead	Bin	percent	10.3	10.4	0.000851
US National	3 wk ahead	Bin	percent	10.4	10.5	0.0008139999999999999
US National	3 wk ahead	Bin	percent	10.5	10.6	0.0007909999999999999
US National	3 wk ahead	Bin	percent	10.6	10.7	0.000781
US National	3 wk ahead	Bin	percent	10.7	10.8	0.0007819999999999999
US National	3 wk ahead	Bin	percent	10.8	10.9	0.0007909999999999999
US National	3 wk ahead	Bin	percent	10.9	11	0.0008039999999999999
US National	3 wk ahead	Bin	percent	11	11.1	0.000819
US National	3 wk ahead	Bin	percent	11.1	11.2	0.000833
US National	3 wk ahead	Bin	percent	11.2	11.3	0.000846
US National	3 wk ahead	Bin	percent	11.3	11.4	0.0008579999999999999
US National	3 wk ahead	Bin	percent	11.4	11.5	0.000868
US National	3 wk ahead	Bin	percent	11.5	11.6	0.000877
US National	3 wk ahead	Bin	percent	11.6	11.7	0.000886
US National	3 wk ahead	Bin	percent	11.7	11.8	0.000896
US National	3 wk ahead	Bin	percent	11.8	11.9	0.0009069999999999999
US National	3 wk ahead	Bin	percent	11.9	12	0.000918
US National	3 wk ahead	Bin	percent	12	12.1	0.0009289999999999999
US National	3 wk ahead	Bin	percent	12.1	12.2	0.000939
US National	3 wk ahead	Bin	percent	12.2	12.3	0.0009469999999999999
US National	3 wk ahead	Bin	percent	12.3	12.4	0.000954
US National	3 wk ahead	Bin	percent	12.4	12.5	0.000957
US National	3 wk ahead	Bin	percent	12.5	12.6	0.000957
US National	3 wk ahead	Bin	percent	12.6	12.7	0.0009519999999999999
US National	3 wk ahead	Bin	percent	12.7	12.8	0.0009429999999999999
US National	3 wk ahead	Bin	percent	12.8	12.9	0.000928
US National	3 wk ahead	Bin	percent	12.9	13	0.000906
US National	3 wk ahead	Bin	percent	13	100	0.087783
US National	4 wk ahead	Point	percent	NA	NA	2.6212000000000004
US National	4 wk ahead	Bin	percent	0	0.1	0.00615
US National	4 wk ahead	Bin	percent	0.1	0.2	0.007235999999999999
US National	4 wk ahead	Bin	percent	0.2	0.3	0.008428999999999999
US National	4 wk ahead	Bin	percent	0.3	0.4	0.009718
US National	4 wk ahead	Bin	percent	0.4	0.5	0.011094
US National	4 wk ahead	Bin	percent	0.5	0.6	0.012536
US National	4 wk ahead	Bin	percent	0.6	0.7	0.014022999999999999
US National	4 wk ahead	Bin	percent	0.7	0.8	0.015527
US National	4 wk ahead	Bin	percent	0.8	0.9	0.017019
US National	4 wk ahead	Bin	percent	0.9	1	0.018468
US National	4 wk ahead	Bin	percent	1	1.1	0.01984
US National	4 wk ahead	Bin	percent	1.1	1.2	0.021103999999999998
US National	4 wk ahead	Bin	percent	1.2	1.3	0.022234999999999998
US National	4 wk ahead	Bin	percent	1.3	1.4	0.023202
US National	4 wk ahead	Bin	percent	1.4	1.5	0.023993999999999998
US National	4 wk ahead	Bin	percent	1.5	1.6	0.024592
US National	4 wk ahead	Bin	percent	1.6	1.7	0.024995999999999997
US National	4 wk ahead	Bin	percent	1.7	1.8	0.025204999999999998
US National	4 wk ahead	Bin	percent	1.8	1.9	0.025224999999999997
US National	4 wk ahead	Bin	percent	1.9	2	0.025074
US National	4 wk ahead	Bin	percent	2	2.1	0.024763
US National	4 wk ahead	Bin	percent	2.1	2.2	0.024318
US National	4 wk ahead	Bin	percent	2.2	2.3	0.023755
US National	4 wk ahead	Bin	percent	2.3	2.4	0.023098
US National	4 wk ahead	Bin	percent	2.4	2.5	0.022366
US National	4 wk ahead	Bin	percent	2.5	2.6	0.021573
US National	4 wk ahead	Bin	percent	2.6	2.7	0.020738
US National	4 wk ahead	Bin	percent	2.7	2.8	0.019868999999999998
US National	4 wk ahead	Bin	percent	2.8	2.9	0.018977
US National	4 wk ahead	Bin	percent	2.9	3	0.018068
US National	4 wk ahead	Bin	percent	3	3.1	0.017148
US National	4 wk ahead	Bin	percent	3.1	3.2	0.016224
US National	4 wk ahead	Bin	percent	3.2	3.3	0.015299
US National	4 wk ahead	Bin	percent	3.3	3.4	0.014379
US National	4 wk ahead	Bin	percent	3.4	3.5	0.013470999999999999
US National	4 wk ahead	Bin	percent	3.5	3.6	0.012581
US National	4 wk ahead	Bin	percent	3.6	3.7	0.011719
US National	4 wk ahead	Bin	percent	3.7	3.8	0.01089
US National	4 wk ahead	Bin	percent	3.8	3.9	0.010103
US National	4 wk ahead	Bin	percent	3.9	4	0.009365
US National	4 wk ahead	Bin	percent	4	4.1	0.008681
US National	4 wk ahead	Bin	percent	4.1	4.2	0.008059
US National	4 wk ahead	Bin	percent	4.2	4.3	0.007496999999999999
US National	4 wk ahead	Bin	percent	4.3	4.4	0.006999999999999999
US National	4 wk ahead	Bin	percent	4.4	4.5	0.006565
US National	4 wk ahead	Bin	percent	4.5	4.6	0.006189999999999999
US National	4 wk ahead	Bin	percent	4.6	4.7	0.005873
US National	4 wk ahead	Bin	percent	4.7	4.8	0.005607
US National	4 wk ahead	Bin	percent	4.8	4.9	0.005386999999999999
US National	4 wk ahead	Bin	percent	4.9	5	0.005207
US National	4 wk ahead	Bin	percent	5	5.1	0.0050609999999999995
US National	4 wk ahead	Bin	percent	5.1	5.2	0.004941999999999999
US National	4 wk ahead	Bin	percent	5.2	5.3	0.004843
US National	4 wk ahead	Bin	percent	5.3	5.4	0.004758
US National	4 wk ahead	Bin	percent	5.4	5.5	0.00468
US National	4 wk ahead	Bin	percent	5.5	5.6	0.0046029999999999995
US National	4 wk ahead	Bin	percent	5.6	5.7	0.004521
US National	4 wk ahead	Bin	percent	5.7	5.8	0.004429
US National	4 wk ahead	Bin	percent	5.8	5.9	0.0043219999999999995
US National	4 wk ahead	Bin	percent	5.9	6	0.004197
US National	4 wk ahead	Bin	percent	6	6.1	0.004051
US National	4 wk ahead	Bin	percent	6.1	6.2	0.0038829999999999997
US National	4 wk ahead	Bin	percent	6.2	6.3	0.0036929999999999997
US National	4 wk ahead	Bin	percent	6.3	6.4	0.003483
US National	4 wk ahead	Bin	percent	6.4	6.5	0.0032549999999999996
US National	4 wk ahead	Bin	percent	6.5	6.6	0.0030139999999999998
US National	4 wk ahead	Bin	percent	6.6	6.7	0.0027649999999999997
US National	4 wk ahead	Bin	percent	6.7	6.8	0.002513
US National	4 wk ahead	Bin	percent	6.8	6.9	0.002264
US National	4 wk ahead	Bin	percent	6.9	7	0.0020239999999999998
US National	4 wk ahead	Bin	percent	7	7.1	0.001797
US National	4 wk ahead	Bin	percent	7.1	7.2	0.001589
US National	4 wk ahead	Bin	percent	7.2	7.3	0.001401
US National	4 wk ahead	Bin	percent	7.3	7.4	0.001236
US National	4 wk ahead	Bin	percent	7.4	7.5	0.001096
US National	4 wk ahead	Bin	percent	7.5	7.6	0.000979
US National	4 wk ahead	Bin	percent	7.6	7.7	0.0008839999999999999
US National	4 wk ahead	Bin	percent	7.7	7.8	0.000808
US National	4 wk ahead	Bin	percent	7.8	7.9	0.00075
US National	4 wk ahead	Bin	percent	7.9	8	0.000705
US National	4 wk ahead	Bin	percent	8	8.1	0.00067
US National	4 wk ahead	Bin	percent	8.1	8.2	0.000642
US National	4 wk ahead	Bin	percent	8.2	8.3	0.000619
US National	4 wk ahead	Bin	percent	8.3	8.4	0.000596
US National	4 wk ahead	Bin	percent	8.4	8.5	0.000574
US National	4 wk ahead	Bin	percent	8.5	8.6	0.0005499999999999999
US National	4 wk ahead	Bin	percent	8.6	8.7	0.000525
US National	4 wk ahead	Bin	percent	8.7	8.8	0.000499
US National	4 wk ahead	Bin	percent	8.8	8.9	0.000472
US National	4 wk ahead	Bin	percent	8.9	9	0.000446
US National	4 wk ahead	Bin	percent	9	9.1	0.00042199999999999996
US National	4 wk ahead	Bin	percent	9.1	9.2	0.00040199999999999996
US National	4 wk ahead	Bin	percent	9.2	9.3	0.000388
US National	4 wk ahead	Bin	percent	9.3	9.4	0.00038199999999999996
US National	4 wk ahead	Bin	percent	9.4	9.5	0.000385
US National	4 wk ahead	Bin	percent	9.5	9.6	0.000397
US National	4 wk ahead	Bin	percent	9.6	9.7	0.000421
US National	4 wk ahead	Bin	percent	9.7	9.8	0.000455
US National	4 wk ahead	Bin	percent	9.8	9.9	0.000499
US National	4 wk ahead	Bin	percent	9.9	10	0.000553
US National	4 wk ahead	Bin	percent	10	10.1	0.000615
US National	4 wk ahead	Bin	percent	10.1	10.2	0.000683
US National	4 wk ahead	Bin	percent	10.2	10.3	0.0007549999999999999
US National	4 wk ahead	Bin	percent	10.3	10.4	0.000829
US National	4 wk ahead	Bin	percent	10.4	10.5	0.000901
US National	4 wk ahead	Bin	percent	10.5	10.6	0.0009689999999999999
US National	4 wk ahead	Bin	percent	10.6	10.7	0.0010329999999999998
US National	4 wk ahead	Bin	percent	10.7	10.8	0.001089
US National	4 wk ahead	Bin	percent	10.8	10.9	0.0011359999999999999
US National	4 wk ahead	Bin	percent	10.9	11	0.001176
US National	4 wk ahead	Bin	percent	11	11.1	0.001206
US National	4 wk ahead	Bin	percent	11.1	11.2	0.0012289999999999998
US National	4 wk ahead	Bin	percent	11.2	11.3	0.001245
US National	4 wk ahead	Bin	percent	11.3	11.4	0.001256
US National	4 wk ahead	Bin	percent	11.4	11.5	0.001263
US National	4 wk ahead	Bin	percent	11.5	11.6	0.001267
US National	4 wk ahead	Bin	percent	11.6	11.7	0.0012699999999999999
US National	4 wk ahead	Bin	percent	11.7	11.8	0.001272
US National	4 wk ahead	Bin	percent	11.8	11.9	0.001272
US National	4 wk ahead	Bin	percent	11.9	12	0.001272
US National	4 wk ahead	Bin	percent	12	12.1	0.001269
US National	4 wk ahead	Bin	percent	12.1	12.2	0.0012619999999999999
US National	4 wk ahead	Bin	percent	12.2	12.3	0.00125
US National	4 wk ahead	Bin	percent	12.3	12.4	0.0012309999999999999
US National	4 wk ahead	Bin	percent	12.4	12.5	0.001204
US National	4 wk ahead	Bin	percent	12.5	12.6	0.001168
US National	4 wk ahead	Bin	percent	12.6	12.7	0.001124
US National	4 wk ahead	Bin	percent	12.7	12.8	0.00107
US National	4 wk ahead	Bin	percent	12.8	12.9	0.001009
US National	4 wk ahead	Bin	percent	12.9	13	0.0009429999999999999
US National	4 wk ahead	Bin	percent	13	100	0.097853
