# Supplementary material for: Use of daily Internet search query data improves real-time projections of influenza epidemics
Source: J R Soc Interface. 2018 Oct 10;15(147):20180220. doi: 10.1098/rsif.2018.0220 (PMC6228485; doi:10.1098/rsif.2018.0220)
Supplement: Computer code and results [file rsif20180220supp3.gz › Code-and-results/mss-15-wikiWEEK/2015-EW9.csv]

Location	Target	Type	Unit	Bin_start_incl	Bin_end_notincl	Value
US National	1 wk ahead	Point	percent	NA	NA	2.5
US National	1 wk ahead	Bin	percent	0	0.1	0.
US National	1 wk ahead	Bin	percent	0.1	0.2	0.
US National	1 wk ahead	Bin	percent	0.2	0.3	0.
US National	1 wk ahead	Bin	percent	0.3	0.4	0.
US National	1 wk ahead	Bin	percent	0.4	0.5	0.
US National	1 wk ahead	Bin	percent	0.5	0.6	0.
US National	1 wk ahead	Bin	percent	0.6	0.7	0.
US National	1 wk ahead	Bin	percent	0.7	0.8	0.
US National	1 wk ahead	Bin	percent	0.8	0.9	8.e-6
US National	1 wk ahead	Bin	percent	0.9	1	0.000336
US National	1 wk ahead	Bin	percent	1	1.1	0.0022329999999999997
US National	1 wk ahead	Bin	percent	1.1	1.2	0.0026899999999999997
US National	1 wk ahead	Bin	percent	1.2	1.3	0.000593
US National	1 wk ahead	Bin	percent	1.3	1.4	0.000024999999999999998
US National	1 wk ahead	Bin	percent	1.4	1.5	0.000145
US National	1 wk ahead	Bin	percent	1.5	1.6	0.001584
US National	1 wk ahead	Bin	percent	1.6	1.7	0.0037099999999999998
US National	1 wk ahead	Bin	percent	1.7	1.8	0.005797
US National	1 wk ahead	Bin	percent	1.8	1.9	0.009999
US National	1 wk ahead	Bin	percent	1.9	2	0.019927999999999998
US National	1 wk ahead	Bin	percent	2	2.1	0.035035
US National	1 wk ahead	Bin	percent	2.1	2.2	0.058977999999999996
US National	1 wk ahead	Bin	percent	2.2	2.3	0.08444399999999999
US National	1 wk ahead	Bin	percent	2.3	2.4	0.118903
US National	1 wk ahead	Bin	percent	2.4	2.5	0.162511
US National	1 wk ahead	Bin	percent	2.5	2.6	0.181226
US National	1 wk ahead	Bin	percent	2.6	2.7	0.13254
US National	1 wk ahead	Bin	percent	2.7	2.8	0.054217999999999995
US National	1 wk ahead	Bin	percent	2.8	2.9	0.027468
US National	1 wk ahead	Bin	percent	2.9	3	0.023039
US National	1 wk ahead	Bin	percent	3	3.1	0.021134
US National	1 wk ahead	Bin	percent	3.1	3.2	0.020035
US National	1 wk ahead	Bin	percent	3.2	3.3	0.011627
US National	1 wk ahead	Bin	percent	3.3	3.4	0.003694
US National	1 wk ahead	Bin	percent	3.4	3.5	0.000441
US National	1 wk ahead	Bin	percent	3.5	3.6	0.000013
US National	1 wk ahead	Bin	percent	3.6	3.7	0.000075
US National	1 wk ahead	Bin	percent	3.7	3.8	0.001162
US National	1 wk ahead	Bin	percent	3.8	3.9	0.003594
US National	1 wk ahead	Bin	percent	3.9	4	0.004127
US National	1 wk ahead	Bin	percent	4	4.1	0.002532
US National	1 wk ahead	Bin	percent	4.1	4.2	0.0016979999999999999
US National	1 wk ahead	Bin	percent	4.2	4.3	0.003067
US National	1 wk ahead	Bin	percent	4.3	4.4	0.0012929999999999999
US National	1 wk ahead	Bin	percent	4.4	4.5	0.000097
US National	1 wk ahead	Bin	percent	4.5	4.6	1.e-6
US National	1 wk ahead	Bin	percent	4.6	4.7	0.
US National	1 wk ahead	Bin	percent	4.7	4.8	0.
US National	1 wk ahead	Bin	percent	4.8	4.9	0.
US National	1 wk ahead	Bin	percent	4.9	5	0.
US National	1 wk ahead	Bin	percent	5	5.1	0.
US National	1 wk ahead	Bin	percent	5.1	5.2	0.
US National	1 wk ahead	Bin	percent	5.2	5.3	0.
US National	1 wk ahead	Bin	percent	5.3	5.4	0.
US National	1 wk ahead	Bin	percent	5.4	5.5	0.
US National	1 wk ahead	Bin	percent	5.5	5.6	0.
US National	1 wk ahead	Bin	percent	5.6	5.7	0.
US National	1 wk ahead	Bin	percent	5.7	5.8	0.
US National	1 wk ahead	Bin	percent	5.8	5.9	0.
US National	1 wk ahead	Bin	percent	5.9	6	0.
US National	1 wk ahead	Bin	percent	6	6.1	0.
US National	1 wk ahead	Bin	percent	6.1	6.2	0.
US National	1 wk ahead	Bin	percent	6.2	6.3	0.
US National	1 wk ahead	Bin	percent	6.3	6.4	0.
US National	1 wk ahead	Bin	percent	6.4	6.5	0.
US National	1 wk ahead	Bin	percent	6.5	6.6	0.
US National	1 wk ahead	Bin	percent	6.6	6.7	0.
US National	1 wk ahead	Bin	percent	6.7	6.8	0.
US National	1 wk ahead	Bin	percent	6.8	6.9	0.
US National	1 wk ahead	Bin	percent	6.9	7	0.
US National	1 wk ahead	Bin	percent	7	7.1	0.
US National	1 wk ahead	Bin	percent	7.1	7.2	0.
US National	1 wk ahead	Bin	percent	7.2	7.3	0.
US National	1 wk ahead	Bin	percent	7.3	7.4	0.
US National	1 wk ahead	Bin	percent	7.4	7.5	0.
US National	1 wk ahead	Bin	percent	7.5	7.6	0.
US National	1 wk ahead	Bin	percent	7.6	7.7	0.
US National	1 wk ahead	Bin	percent	7.7	7.8	0.
US National	1 wk ahead	Bin	percent	7.8	7.9	0.
US National	1 wk ahead	Bin	percent	7.9	8	0.
US National	1 wk ahead	Bin	percent	8	8.1	0.
US National	1 wk ahead	Bin	percent	8.1	8.2	0.
US National	1 wk ahead	Bin	percent	8.2	8.3	0.
US National	1 wk ahead	Bin	percent	8.3	8.4	0.
US National	1 wk ahead	Bin	percent	8.4	8.5	0.
US National	1 wk ahead	Bin	percent	8.5	8.6	0.
US National	1 wk ahead	Bin	percent	8.6	8.7	0.
US National	1 wk ahead	Bin	percent	8.7	8.8	0.
US National	1 wk ahead	Bin	percent	8.8	8.9	0.
US National	1 wk ahead	Bin	percent	8.9	9	0.
US National	1 wk ahead	Bin	percent	9	9.1	0.
US National	1 wk ahead	Bin	percent	9.1	9.2	0.
US National	1 wk ahead	Bin	percent	9.2	9.3	0.
US National	1 wk ahead	Bin	percent	9.3	9.4	0.
US National	1 wk ahead	Bin	percent	9.4	9.5	0.
US National	1 wk ahead	Bin	percent	9.5	9.6	0.
US National	1 wk ahead	Bin	percent	9.6	9.7	0.
US National	1 wk ahead	Bin	percent	9.7	9.8	0.
US National	1 wk ahead	Bin	percent	9.8	9.9	0.
US National	1 wk ahead	Bin	percent	9.9	10	0.
US National	1 wk ahead	Bin	percent	10	10.1	0.
US National	1 wk ahead	Bin	percent	10.1	10.2	0.
US National	1 wk ahead	Bin	percent	10.2	10.3	0.
US National	1 wk ahead	Bin	percent	10.3	10.4	0.
US National	1 wk ahead	Bin	percent	10.4	10.5	0.
US National	1 wk ahead	Bin	percent	10.5	10.6	0.
US National	1 wk ahead	Bin	percent	10.6	10.7	0.
US National	1 wk ahead	Bin	percent	10.7	10.8	0.
US National	1 wk ahead	Bin	percent	10.8	10.9	0.
US National	1 wk ahead	Bin	percent	10.9	11	0.
US National	1 wk ahead	Bin	percent	11	11.1	0.
US National	1 wk ahead	Bin	percent	11.1	11.2	0.
US National	1 wk ahead	Bin	percent	11.2	11.3	0.
US National	1 wk ahead	Bin	percent	11.3	11.4	0.
US National	1 wk ahead	Bin	percent	11.4	11.5	0.
US National	1 wk ahead	Bin	percent	11.5	11.6	0.
US National	1 wk ahead	Bin	percent	11.6	11.7	0.
US National	1 wk ahead	Bin	percent	11.7	11.8	0.
US National	1 wk ahead	Bin	percent	11.8	11.9	0.
US National	1 wk ahead	Bin	percent	11.9	12	0.
US National	1 wk ahead	Bin	percent	12	12.1	0.
US National	1 wk ahead	Bin	percent	12.1	12.2	0.
US National	1 wk ahead	Bin	percent	12.2	12.3	0.
US National	1 wk ahead	Bin	percent	12.3	12.4	0.
US National	1 wk ahead	Bin	percent	12.4	12.5	0.
US National	1 wk ahead	Bin	percent	12.5	12.6	0.
US National	1 wk ahead	Bin	percent	12.6	12.7	0.
US National	1 wk ahead	Bin	percent	12.7	12.8	0.
US National	1 wk ahead	Bin	percent	12.8	12.9	0.
US National	1 wk ahead	Bin	percent	12.9	13	0.
US National	1 wk ahead	Bin	percent	13	100	0.
US National	2 wk ahead	Point	percent	NA	NA	2.6094
US National	2 wk ahead	Bin	percent	0	0.1	0.000024
US National	2 wk ahead	Bin	percent	0.1	0.2	0.000056
US National	2 wk ahead	Bin	percent	0.2	0.3	0.000125
US National	2 wk ahead	Bin	percent	0.3	0.4	0.000261
US National	2 wk ahead	Bin	percent	0.4	0.5	0.000514
US National	2 wk ahead	Bin	percent	0.5	0.6	0.000953
US National	2 wk ahead	Bin	percent	0.6	0.7	0.001669
US National	2 wk ahead	Bin	percent	0.7	0.8	0.0027619999999999997
US National	2 wk ahead	Bin	percent	0.8	0.9	0.0043289999999999995
US National	2 wk ahead	Bin	percent	0.9	1	0.0064329999999999995
US National	2 wk ahead	Bin	percent	1	1.1	0.009085
US National	2 wk ahead	Bin	percent	1.1	1.2	0.012223999999999999
US National	2 wk ahead	Bin	percent	1.2	1.3	0.015717
US National	2 wk ahead	Bin	percent	1.3	1.4	0.019391
US National	2 wk ahead	Bin	percent	1.4	1.5	0.023063999999999998
US National	2 wk ahead	Bin	percent	1.5	1.6	0.026584
US National	2 wk ahead	Bin	percent	1.6	1.7	0.029845
US National	2 wk ahead	Bin	percent	1.7	1.8	0.032775
US National	2 wk ahead	Bin	percent	1.8	1.9	0.035316
US National	2 wk ahead	Bin	percent	1.9	2	0.037401
US National	2 wk ahead	Bin	percent	2	2.1	0.038963
US National	2 wk ahead	Bin	percent	2.1	2.2	0.039951
US National	2 wk ahead	Bin	percent	2.2	2.3	0.040358
US National	2 wk ahead	Bin	percent	2.3	2.4	0.040230999999999996
US National	2 wk ahead	Bin	percent	2.4	2.5	0.039656
US National	2 wk ahead	Bin	percent	2.5	2.6	0.038724
US National	2 wk ahead	Bin	percent	2.6	2.7	0.037503
US National	2 wk ahead	Bin	percent	2.7	2.8	0.036025999999999996
US National	2 wk ahead	Bin	percent	2.8	2.9	0.03431
US National	2 wk ahead	Bin	percent	2.9	3	0.032378
US National	2 wk ahead	Bin	percent	3	3.1	0.030289
US National	2 wk ahead	Bin	percent	3.1	3.2	0.028124999999999997
US National	2 wk ahead	Bin	percent	3.2	3.3	0.025973999999999997
US National	2 wk ahead	Bin	percent	3.3	3.4	0.023888
US National	2 wk ahead	Bin	percent	3.4	3.5	0.021863999999999998
US National	2 wk ahead	Bin	percent	3.5	3.6	0.019849
US National	2 wk ahead	Bin	percent	3.6	3.7	0.017772
US National	2 wk ahead	Bin	percent	3.7	3.8	0.015592
US National	2 wk ahead	Bin	percent	3.8	3.9	0.013328
US National	2 wk ahead	Bin	percent	3.9	4	0.011071
US National	2 wk ahead	Bin	percent	4	4.1	0.008959
US National	2 wk ahead	Bin	percent	4.1	4.2	0.00714
US National	2 wk ahead	Bin	percent	4.2	4.3	0.005725
US National	2 wk ahead	Bin	percent	4.3	4.4	0.004759
US National	2 wk ahead	Bin	percent	4.4	4.5	0.004208
US National	2 wk ahead	Bin	percent	4.5	4.6	0.003978
US National	2 wk ahead	Bin	percent	4.6	4.7	0.003942
US National	2 wk ahead	Bin	percent	4.7	4.8	0.003974
US National	2 wk ahead	Bin	percent	4.8	4.9	0.003973
US National	2 wk ahead	Bin	percent	4.9	5	0.003878
US National	2 wk ahead	Bin	percent	5	5.1	0.003672
US National	2 wk ahead	Bin	percent	5.1	5.2	0.003371
US National	2 wk ahead	Bin	percent	5.2	5.3	0.0030199999999999997
US National	2 wk ahead	Bin	percent	5.3	5.4	0.002669
US National	2 wk ahead	Bin	percent	5.4	5.5	0.002362
US National	2 wk ahead	Bin	percent	5.5	5.6	0.002124
US National	2 wk ahead	Bin	percent	5.6	5.7	0.00196
US National	2 wk ahead	Bin	percent	5.7	5.8	0.001861
US National	2 wk ahead	Bin	percent	5.8	5.9	0.001812
US National	2 wk ahead	Bin	percent	5.9	6	0.0017989999999999998
US National	2 wk ahead	Bin	percent	6	6.1	0.0018139999999999999
US National	2 wk ahead	Bin	percent	6.1	6.2	0.001847
US National	2 wk ahead	Bin	percent	6.2	6.3	0.001887
US National	2 wk ahead	Bin	percent	6.3	6.4	0.0019199999999999998
US National	2 wk ahead	Bin	percent	6.4	6.5	0.001929
US National	2 wk ahead	Bin	percent	6.5	6.6	0.0018989999999999999
US National	2 wk ahead	Bin	percent	6.6	6.7	0.0018189999999999999
US National	2 wk ahead	Bin	percent	6.7	6.8	0.001687
US National	2 wk ahead	Bin	percent	6.8	6.9	0.0015119999999999999
US National	2 wk ahead	Bin	percent	6.9	7	0.001315
US National	2 wk ahead	Bin	percent	7	7.1	0.001127
US National	2 wk ahead	Bin	percent	7.1	7.2	0.0009809999999999999
US National	2 wk ahead	Bin	percent	7.2	7.3	0.0009029999999999999
US National	2 wk ahead	Bin	percent	7.3	7.4	0.0009019999999999999
US National	2 wk ahead	Bin	percent	7.4	7.5	0.000966
US National	2 wk ahead	Bin	percent	7.5	7.6	0.0010659999999999999
US National	2 wk ahead	Bin	percent	7.6	7.7	0.001168
US National	2 wk ahead	Bin	percent	7.7	7.8	0.001243
US National	2 wk ahead	Bin	percent	7.8	7.9	0.001281
US National	2 wk ahead	Bin	percent	7.9	8	0.001298
US National	2 wk ahead	Bin	percent	8	8.1	0.001322
US National	2 wk ahead	Bin	percent	8.1	8.2	0.001389
US National	2 wk ahead	Bin	percent	8.2	8.3	0.0015249999999999999
US National	2 wk ahead	Bin	percent	8.3	8.4	0.001735
US National	2 wk ahead	Bin	percent	8.4	8.5	0.002002
US National	2 wk ahead	Bin	percent	8.5	8.6	0.002291
US National	2 wk ahead	Bin	percent	8.6	8.7	0.002561
US National	2 wk ahead	Bin	percent	8.7	8.8	0.002767
US National	2 wk ahead	Bin	percent	8.8	8.9	0.002879
US National	2 wk ahead	Bin	percent	8.9	9	0.002882
US National	2 wk ahead	Bin	percent	9	9.1	0.002781
US National	2 wk ahead	Bin	percent	9.1	9.2	0.002601
US National	2 wk ahead	Bin	percent	9.2	9.3	0.0023799999999999997
US National	2 wk ahead	Bin	percent	9.3	9.4	0.002152
US National	2 wk ahead	Bin	percent	9.4	9.5	0.001939
US National	2 wk ahead	Bin	percent	9.5	9.6	0.001746
US National	2 wk ahead	Bin	percent	9.6	9.7	0.0015609999999999999
US National	2 wk ahead	Bin	percent	9.7	9.8	0.001372
US National	2 wk ahead	Bin	percent	9.8	9.9	0.001174
US National	2 wk ahead	Bin	percent	9.9	10	0.000978
US National	2 wk ahead	Bin	percent	10	10.1	0.000807
US National	2 wk ahead	Bin	percent	10.1	10.2	0.000687
US National	2 wk ahead	Bin	percent	10.2	10.3	0.0006399999999999999
US National	2 wk ahead	Bin	percent	10.3	10.4	0.0006709999999999999
US National	2 wk ahead	Bin	percent	10.4	10.5	0.000767
US National	2 wk ahead	Bin	percent	10.5	10.6	0.000899
US National	2 wk ahead	Bin	percent	10.6	10.7	0.001026
US National	2 wk ahead	Bin	percent	10.7	10.8	0.001107
US National	2 wk ahead	Bin	percent	10.8	10.9	0.001117
US National	2 wk ahead	Bin	percent	10.9	11	0.001046
US National	2 wk ahead	Bin	percent	11	11.1	0.0009069999999999999
US National	2 wk ahead	Bin	percent	11.1	11.2	0.0007289999999999999
US National	2 wk ahead	Bin	percent	11.2	11.3	0.0005409999999999999
US National	2 wk ahead	Bin	percent	11.3	11.4	0.000372
US National	2 wk ahead	Bin	percent	11.4	11.5	0.000236
US National	2 wk ahead	Bin	percent	11.5	11.6	0.000139
US National	2 wk ahead	Bin	percent	11.6	11.7	0.000075
US National	2 wk ahead	Bin	percent	11.7	11.8	0.000037999999999999995
US National	2 wk ahead	Bin	percent	11.8	11.9	0.000018
US National	2 wk ahead	Bin	percent	11.9	12	8.e-6
US National	2 wk ahead	Bin	percent	12	12.1	3.e-6
US National	2 wk ahead	Bin	percent	12.1	12.2	1.e-6
US National	2 wk ahead	Bin	percent	12.2	12.3	0.
US National	2 wk ahead	Bin	percent	12.3	12.4	0.
US National	2 wk ahead	Bin	percent	12.4	12.5	0.
US National	2 wk ahead	Bin	percent	12.5	12.6	0.
US National	2 wk ahead	Bin	percent	12.6	12.7	0.
US National	2 wk ahead	Bin	percent	12.7	12.8	0.
US National	2 wk ahead	Bin	percent	12.8	12.9	0.
US National	2 wk ahead	Bin	percent	12.9	13	0.
US National	2 wk ahead	Bin	percent	13	100	0.
US National	3 wk ahead	Point	percent	NA	NA	2.359
US National	3 wk ahead	Bin	percent	0	0.1	0.004517
US National	3 wk ahead	Bin	percent	0.1	0.2	0.005859
US National	3 wk ahead	Bin	percent	0.2	0.3	0.007421
US National	3 wk ahead	Bin	percent	0.3	0.4	0.009191999999999999
US National	3 wk ahead	Bin	percent	0.4	0.5	0.011139
US National	3 wk ahead	Bin	percent	0.5	0.6	0.013219
US National	3 wk ahead	Bin	percent	0.6	0.7	0.015377
US National	3 wk ahead	Bin	percent	0.7	0.8	0.017551999999999998
US National	3 wk ahead	Bin	percent	0.8	0.9	0.01968
US National	3 wk ahead	Bin	percent	0.9	1	0.021698
US National	3 wk ahead	Bin	percent	1	1.1	0.023551
US National	3 wk ahead	Bin	percent	1.1	1.2	0.025190999999999998
US National	3 wk ahead	Bin	percent	1.2	1.3	0.026581999999999998
US National	3 wk ahead	Bin	percent	1.3	1.4	0.027703
US National	3 wk ahead	Bin	percent	1.4	1.5	0.028539
US National	3 wk ahead	Bin	percent	1.5	1.6	0.029089999999999998
US National	3 wk ahead	Bin	percent	1.6	1.7	0.029366999999999997
US National	3 wk ahead	Bin	percent	1.7	1.8	0.029384
US National	3 wk ahead	Bin	percent	1.8	1.9	0.029161999999999997
US National	3 wk ahead	Bin	percent	1.9	2	0.028728999999999998
US National	3 wk ahead	Bin	percent	2	2.1	0.028113
US National	3 wk ahead	Bin	percent	2.1	2.2	0.02734
US National	3 wk ahead	Bin	percent	2.2	2.3	0.026438999999999997
US National	3 wk ahead	Bin	percent	2.3	2.4	0.025436999999999998
US National	3 wk ahead	Bin	percent	2.4	2.5	0.024360999999999997
US National	3 wk ahead	Bin	percent	2.5	2.6	0.023232
US National	3 wk ahead	Bin	percent	2.6	2.7	0.022074999999999997
US National	3 wk ahead	Bin	percent	2.7	2.8	0.020907
US National	3 wk ahead	Bin	percent	2.8	2.9	0.019749
US National	3 wk ahead	Bin	percent	2.9	3	0.018614
US National	3 wk ahead	Bin	percent	3	3.1	0.017518
US National	3 wk ahead	Bin	percent	3.1	3.2	0.01647
US National	3 wk ahead	Bin	percent	3.2	3.3	0.015481
US National	3 wk ahead	Bin	percent	3.3	3.4	0.014554
US National	3 wk ahead	Bin	percent	3.4	3.5	0.013694
US National	3 wk ahead	Bin	percent	3.5	3.6	0.012898999999999999
US National	3 wk ahead	Bin	percent	3.6	3.7	0.012166999999999999
US National	3 wk ahead	Bin	percent	3.7	3.8	0.011489
US National	3 wk ahead	Bin	percent	3.8	3.9	0.010856
US National	3 wk ahead	Bin	percent	3.9	4	0.010256999999999999
US National	3 wk ahead	Bin	percent	4	4.1	0.009677999999999999
US National	3 wk ahead	Bin	percent	4.1	4.2	0.009108
US National	3 wk ahead	Bin	percent	4.2	4.3	0.008538
US National	3 wk ahead	Bin	percent	4.3	4.4	0.007961
US National	3 wk ahead	Bin	percent	4.4	4.5	0.007378
US National	3 wk ahead	Bin	percent	4.5	4.6	0.006789
US National	3 wk ahead	Bin	percent	4.6	4.7	0.006201
US National	3 wk ahead	Bin	percent	4.7	4.8	0.00562
US National	3 wk ahead	Bin	percent	4.8	4.9	0.005055
US National	3 wk ahead	Bin	percent	4.9	5	0.0045119999999999995
US National	3 wk ahead	Bin	percent	5	5.1	0.003998
US National	3 wk ahead	Bin	percent	5.1	5.2	0.003518
US National	3 wk ahead	Bin	percent	5.2	5.3	0.003074
US National	3 wk ahead	Bin	percent	5.3	5.4	0.002672
US National	3 wk ahead	Bin	percent	5.4	5.5	0.002313
US National	3 wk ahead	Bin	percent	5.5	5.6	0.002
US National	3 wk ahead	Bin	percent	5.6	5.7	0.001735
US National	3 wk ahead	Bin	percent	5.7	5.8	0.0015199999999999999
US National	3 wk ahead	Bin	percent	5.8	5.9	0.001354
US National	3 wk ahead	Bin	percent	5.9	6	0.001235
US National	3 wk ahead	Bin	percent	6	6.1	0.00116
US National	3 wk ahead	Bin	percent	6.1	6.2	0.0011229999999999999
US National	3 wk ahead	Bin	percent	6.2	6.3	0.001119
US National	3 wk ahead	Bin	percent	6.3	6.4	0.0011409999999999999
US National	3 wk ahead	Bin	percent	6.4	6.5	0.001181
US National	3 wk ahead	Bin	percent	6.5	6.6	0.001235
US National	3 wk ahead	Bin	percent	6.6	6.7	0.001298
US National	3 wk ahead	Bin	percent	6.7	6.8	0.001366
US National	3 wk ahead	Bin	percent	6.8	6.9	0.001438
US National	3 wk ahead	Bin	percent	6.9	7	0.001511
US National	3 wk ahead	Bin	percent	7	7.1	0.001584
US National	3 wk ahead	Bin	percent	7.1	7.2	0.001653
US National	3 wk ahead	Bin	percent	7.2	7.3	0.001717
US National	3 wk ahead	Bin	percent	7.3	7.4	0.0017699999999999999
US National	3 wk ahead	Bin	percent	7.4	7.5	0.00181
US National	3 wk ahead	Bin	percent	7.5	7.6	0.0018319999999999999
US National	3 wk ahead	Bin	percent	7.6	7.7	0.0018319999999999999
US National	3 wk ahead	Bin	percent	7.7	7.8	0.001808
US National	3 wk ahead	Bin	percent	7.8	7.9	0.001758
US National	3 wk ahead	Bin	percent	7.9	8	0.001681
US National	3 wk ahead	Bin	percent	8	8.1	0.001581
US National	3 wk ahead	Bin	percent	8.1	8.2	0.00146
US National	3 wk ahead	Bin	percent	8.2	8.3	0.0013239999999999999
US National	3 wk ahead	Bin	percent	8.3	8.4	0.001181
US National	3 wk ahead	Bin	percent	8.4	8.5	0.0010379999999999999
US National	3 wk ahead	Bin	percent	8.5	8.6	0.0009019999999999999
US National	3 wk ahead	Bin	percent	8.6	8.7	0.000781
US National	3 wk ahead	Bin	percent	8.7	8.8	0.000682
US National	3 wk ahead	Bin	percent	8.8	8.9	0.000607
US National	3 wk ahead	Bin	percent	8.9	9	0.0005589999999999999
US National	3 wk ahead	Bin	percent	9	9.1	0.000539
US National	3 wk ahead	Bin	percent	9.1	9.2	0.000542
US National	3 wk ahead	Bin	percent	9.2	9.3	0.0005639999999999999
US National	3 wk ahead	Bin	percent	9.3	9.4	0.0005989999999999999
US National	3 wk ahead	Bin	percent	9.4	9.5	0.0006399999999999999
US National	3 wk ahead	Bin	percent	9.5	9.6	0.000677
US National	3 wk ahead	Bin	percent	9.6	9.7	0.0007059999999999999
US National	3 wk ahead	Bin	percent	9.7	9.8	0.0007199999999999999
US National	3 wk ahead	Bin	percent	9.8	9.9	0.000716
US National	3 wk ahead	Bin	percent	9.9	10	0.000692
US National	3 wk ahead	Bin	percent	10	10.1	0.00065
US National	3 wk ahead	Bin	percent	10.1	10.2	0.000593
US National	3 wk ahead	Bin	percent	10.2	10.3	0.0005239999999999999
US National	3 wk ahead	Bin	percent	10.3	10.4	0.00045
US National	3 wk ahead	Bin	percent	10.4	10.5	0.000375
US National	3 wk ahead	Bin	percent	10.5	10.6	0.000303
US National	3 wk ahead	Bin	percent	10.6	10.7	0.00023799999999999998
US National	3 wk ahead	Bin	percent	10.7	10.8	0.000183
US National	3 wk ahead	Bin	percent	10.8	10.9	0.000139
US National	3 wk ahead	Bin	percent	10.9	11	0.000106
US National	3 wk ahead	Bin	percent	11	11.1	0.00008499999999999999
US National	3 wk ahead	Bin	percent	11.1	11.2	0.000075
US National	3 wk ahead	Bin	percent	11.2	11.3	0.00007599999999999999
US National	3 wk ahead	Bin	percent	11.3	11.4	0.000089
US National	3 wk ahead	Bin	percent	11.4	11.5	0.00011399999999999999
US National	3 wk ahead	Bin	percent	11.5	11.6	0.00015
US National	3 wk ahead	Bin	percent	11.6	11.7	0.00019899999999999999
US National	3 wk ahead	Bin	percent	11.7	11.8	0.000261
US National	3 wk ahead	Bin	percent	11.8	11.9	0.00033299999999999996
US National	3 wk ahead	Bin	percent	11.9	12	0.000415
US National	3 wk ahead	Bin	percent	12	12.1	0.000503
US National	3 wk ahead	Bin	percent	12.1	12.2	0.000596
US National	3 wk ahead	Bin	percent	12.2	12.3	0.0006879999999999999
US National	3 wk ahead	Bin	percent	12.3	12.4	0.000776
US National	3 wk ahead	Bin	percent	12.4	12.5	0.000856
US National	3 wk ahead	Bin	percent	12.5	12.6	0.0009249999999999999
US National	3 wk ahead	Bin	percent	12.6	12.7	0.000982
US National	3 wk ahead	Bin	percent	12.7	12.8	0.001026
US National	3 wk ahead	Bin	percent	12.8	12.9	0.001054
US National	3 wk ahead	Bin	percent	12.9	13	0.0010689999999999999
US National	3 wk ahead	Bin	percent	13	100	0.07078
US National	4 wk ahead	Point	percent	NA	NA	2.0704000000000002
US National	4 wk ahead	Bin	percent	0	0.1	0.011736
US National	4 wk ahead	Bin	percent	0.1	0.2	0.013824
US National	4 wk ahead	Bin	percent	0.2	0.3	0.015983
US National	4 wk ahead	Bin	percent	0.3	0.4	0.01815
US National	4 wk ahead	Bin	percent	0.4	0.5	0.020259
US National	4 wk ahead	Bin	percent	0.5	0.6	0.022244999999999997
US National	4 wk ahead	Bin	percent	0.6	0.7	0.024044
US National	4 wk ahead	Bin	percent	0.7	0.8	0.025612
US National	4 wk ahead	Bin	percent	0.8	0.9	0.026907
US National	4 wk ahead	Bin	percent	0.9	1	0.027909999999999997
US National	4 wk ahead	Bin	percent	1	1.1	0.028613
US National	4 wk ahead	Bin	percent	1.1	1.2	0.029019
US National	4 wk ahead	Bin	percent	1.2	1.3	0.029151
US National	4 wk ahead	Bin	percent	1.3	1.4	0.029026
US National	4 wk ahead	Bin	percent	1.4	1.5	0.028676999999999998
US National	4 wk ahead	Bin	percent	1.5	1.6	0.028133
US National	4 wk ahead	Bin	percent	1.6	1.7	0.02742
US National	4 wk ahead	Bin	percent	1.7	1.8	0.026567999999999998
US National	4 wk ahead	Bin	percent	1.8	1.9	0.025598
US National	4 wk ahead	Bin	percent	1.9	2	0.024536
US National	4 wk ahead	Bin	percent	2	2.1	0.023403
US National	4 wk ahead	Bin	percent	2.1	2.2	0.022220999999999998
US National	4 wk ahead	Bin	percent	2.2	2.3	0.021013
US National	4 wk ahead	Bin	percent	2.3	2.4	0.019801
US National	4 wk ahead	Bin	percent	2.4	2.5	0.018605999999999998
US National	4 wk ahead	Bin	percent	2.5	2.6	0.017447
US National	4 wk ahead	Bin	percent	2.6	2.7	0.01634
US National	4 wk ahead	Bin	percent	2.7	2.8	0.015297
US National	4 wk ahead	Bin	percent	2.8	2.9	0.014324
US National	4 wk ahead	Bin	percent	2.9	3	0.013425
US National	4 wk ahead	Bin	percent	3	3.1	0.012598999999999999
US National	4 wk ahead	Bin	percent	3.1	3.2	0.011845999999999999
US National	4 wk ahead	Bin	percent	3.2	3.3	0.011162
US National	4 wk ahead	Bin	percent	3.3	3.4	0.010546999999999999
US National	4 wk ahead	Bin	percent	3.4	3.5	0.009998
US National	4 wk ahead	Bin	percent	3.5	3.6	0.009514
US National	4 wk ahead	Bin	percent	3.6	3.7	0.009093
US National	4 wk ahead	Bin	percent	3.7	3.8	0.008727
US National	4 wk ahead	Bin	percent	3.8	3.9	0.008411
US National	4 wk ahead	Bin	percent	3.9	4	0.008131
US National	4 wk ahead	Bin	percent	4	4.1	0.007873
US National	4 wk ahead	Bin	percent	4.1	4.2	0.0076219999999999994
US National	4 wk ahead	Bin	percent	4.2	4.3	0.0073609999999999995
US National	4 wk ahead	Bin	percent	4.3	4.4	0.007076
US National	4 wk ahead	Bin	percent	4.4	4.5	0.006758
US National	4 wk ahead	Bin	percent	4.5	4.6	0.006402
US National	4 wk ahead	Bin	percent	4.6	4.7	0.006006999999999999
US National	4 wk ahead	Bin	percent	4.7	4.8	0.00558
US National	4 wk ahead	Bin	percent	4.8	4.9	0.005128
US National	4 wk ahead	Bin	percent	4.9	5	0.004664
US National	4 wk ahead	Bin	percent	5	5.1	0.004199
US National	4 wk ahead	Bin	percent	5.1	5.2	0.003747
US National	4 wk ahead	Bin	percent	5.2	5.3	0.0033179999999999998
US National	4 wk ahead	Bin	percent	5.3	5.4	0.002921
US National	4 wk ahead	Bin	percent	5.4	5.5	0.0025629999999999997
US National	4 wk ahead	Bin	percent	5.5	5.6	0.002247
US National	4 wk ahead	Bin	percent	5.6	5.7	0.0019749999999999998
US National	4 wk ahead	Bin	percent	5.7	5.8	0.001745
US National	4 wk ahead	Bin	percent	5.8	5.9	0.0015539999999999998
US National	4 wk ahead	Bin	percent	5.9	6	0.0013989999999999999
US National	4 wk ahead	Bin	percent	6	6.1	0.0012749999999999999
US National	4 wk ahead	Bin	percent	6.1	6.2	0.0011769999999999999
US National	4 wk ahead	Bin	percent	6.2	6.3	0.001101
US National	4 wk ahead	Bin	percent	6.3	6.4	0.001045
US National	4 wk ahead	Bin	percent	6.4	6.5	0.001006
US National	4 wk ahead	Bin	percent	6.5	6.6	0.000983
US National	4 wk ahead	Bin	percent	6.6	6.7	0.000978
US National	4 wk ahead	Bin	percent	6.7	6.8	0.000991
US National	4 wk ahead	Bin	percent	6.8	6.9	0.001023
US National	4 wk ahead	Bin	percent	6.9	7	0.001072
US National	4 wk ahead	Bin	percent	7	7.1	0.001138
US National	4 wk ahead	Bin	percent	7.1	7.2	0.001217
US National	4 wk ahead	Bin	percent	7.2	7.3	0.001305
US National	4 wk ahead	Bin	percent	7.3	7.4	0.001397
US National	4 wk ahead	Bin	percent	7.4	7.5	0.001487
US National	4 wk ahead	Bin	percent	7.5	7.6	0.001571
US National	4 wk ahead	Bin	percent	7.6	7.7	0.001645
US National	4 wk ahead	Bin	percent	7.7	7.8	0.0017059999999999998
US National	4 wk ahead	Bin	percent	7.8	7.9	0.0017549999999999998
US National	4 wk ahead	Bin	percent	7.9	8	0.001792
US National	4 wk ahead	Bin	percent	8	8.1	0.0018169999999999998
US National	4 wk ahead	Bin	percent	8.1	8.2	0.0018319999999999999
US National	4 wk ahead	Bin	percent	8.2	8.3	0.0018369999999999999
US National	4 wk ahead	Bin	percent	8.3	8.4	0.0018319999999999999
US National	4 wk ahead	Bin	percent	8.4	8.5	0.0018139999999999999
US National	4 wk ahead	Bin	percent	8.5	8.6	0.001782
US National	4 wk ahead	Bin	percent	8.6	8.7	0.001733
US National	4 wk ahead	Bin	percent	8.7	8.8	0.001664
US National	4 wk ahead	Bin	percent	8.8	8.9	0.001575
US National	4 wk ahead	Bin	percent	8.9	9	0.001465
US National	4 wk ahead	Bin	percent	9	9.1	0.001339
US National	4 wk ahead	Bin	percent	9.1	9.2	0.001199
US National	4 wk ahead	Bin	percent	9.2	9.3	0.0010509999999999999
US National	4 wk ahead	Bin	percent	9.3	9.4	0.000901
US National	4 wk ahead	Bin	percent	9.4	9.5	0.0007549999999999999
US National	4 wk ahead	Bin	percent	9.5	9.6	0.000618
US National	4 wk ahead	Bin	percent	9.6	9.7	0.000496
US National	4 wk ahead	Bin	percent	9.7	9.8	0.00039
US National	4 wk ahead	Bin	percent	9.8	9.9	0.00030399999999999996
US National	4 wk ahead	Bin	percent	9.9	10	0.000237
US National	4 wk ahead	Bin	percent	10	10.1	0.00018999999999999998
US National	4 wk ahead	Bin	percent	10.1	10.2	0.00016099999999999998
US National	4 wk ahead	Bin	percent	10.2	10.3	0.00015
US National	4 wk ahead	Bin	percent	10.3	10.4	0.000155
US National	4 wk ahead	Bin	percent	10.4	10.5	0.000176
US National	4 wk ahead	Bin	percent	10.5	10.6	0.00020999999999999998
US National	4 wk ahead	Bin	percent	10.6	10.7	0.00025499999999999996
US National	4 wk ahead	Bin	percent	10.7	10.8	0.00031
US National	4 wk ahead	Bin	percent	10.8	10.9	0.000372
US National	4 wk ahead	Bin	percent	10.9	11	0.000437
US National	4 wk ahead	Bin	percent	11	11.1	0.000502
US National	4 wk ahead	Bin	percent	11.1	11.2	0.000562
US National	4 wk ahead	Bin	percent	11.2	11.3	0.0006129999999999999
US National	4 wk ahead	Bin	percent	11.3	11.4	0.000651
US National	4 wk ahead	Bin	percent	11.4	11.5	0.000674
US National	4 wk ahead	Bin	percent	11.5	11.6	0.0006789999999999999
US National	4 wk ahead	Bin	percent	11.6	11.7	0.0006659999999999999
US National	4 wk ahead	Bin	percent	11.7	11.8	0.000636
US National	4 wk ahead	Bin	percent	11.8	11.9	0.000593
US National	4 wk ahead	Bin	percent	11.9	12	0.0005369999999999999
US National	4 wk ahead	Bin	percent	12	12.1	0.000475
US National	4 wk ahead	Bin	percent	12.1	12.2	0.00041099999999999996
US National	4 wk ahead	Bin	percent	12.2	12.3	0.000347
US National	4 wk ahead	Bin	percent	12.3	12.4	0.000289
US National	4 wk ahead	Bin	percent	12.4	12.5	0.00023899999999999998
US National	4 wk ahead	Bin	percent	12.5	12.6	0.00019999999999999998
US National	4 wk ahead	Bin	percent	12.6	12.7	0.00017199999999999998
US National	4 wk ahead	Bin	percent	12.7	12.8	0.000158
US National	4 wk ahead	Bin	percent	12.8	12.9	0.000158
US National	4 wk ahead	Bin	percent	12.9	13	0.00017199999999999998
US National	4 wk ahead	Bin	percent	13	100	0.083086
