# Supplementary material for: Use of daily Internet search query data improves real-time projections of influenza epidemics
Source: J R Soc Interface. 2018 Oct 10;15(147):20180220. doi: 10.1098/rsif.2018.0220 (PMC6228485; doi:10.1098/rsif.2018.0220)
Supplement: Computer code and results [file rsif20180220supp3.gz › Code-and-results/mss-15-wikiWEEK/2011-EW8.csv]

Location	Target	Type	Unit	Bin_start_incl	Bin_end_notincl	Value
US National	1 wk ahead	Point	percent	NA	NA	4.6000000000000005
US National	1 wk ahead	Bin	percent	0	0,1	0.
US National	1 wk ahead	Bin	percent	0,1	0,2	0.
US National	1 wk ahead	Bin	percent	0,2	0,3	0.
US National	1 wk ahead	Bin	percent	0,3	0,4	0.
US National	1 wk ahead	Bin	percent	0,4	0,5	0.
US National	1 wk ahead	Bin	percent	0,5	0,6	0.
US National	1 wk ahead	Bin	percent	0,6	0,7	0.
US National	1 wk ahead	Bin	percent	0,7	0,8	0.
US National	1 wk ahead	Bin	percent	0,8	0,9	0.
US National	1 wk ahead	Bin	percent	0,9	1	0.
US National	1 wk ahead	Bin	percent	1	1,1	0.
US National	1 wk ahead	Bin	percent	1,1	1,2	0.
US National	1 wk ahead	Bin	percent	1,2	1,3	0.
US National	1 wk ahead	Bin	percent	1,3	1,4	0.
US National	1 wk ahead	Bin	percent	1,4	1,5	0.
US National	1 wk ahead	Bin	percent	1,5	1,6	0.
US National	1 wk ahead	Bin	percent	1,6	1,7	0.
US National	1 wk ahead	Bin	percent	1,7	1,8	0.
US National	1 wk ahead	Bin	percent	1,8	1,9	0.
US National	1 wk ahead	Bin	percent	1,9	2	0.
US National	1 wk ahead	Bin	percent	2	2,1	0.
US National	1 wk ahead	Bin	percent	2,1	2,2	0.
US National	1 wk ahead	Bin	percent	2,2	2,3	0.
US National	1 wk ahead	Bin	percent	2,3	2,4	0.
US National	1 wk ahead	Bin	percent	2,4	2,5	0.
US National	1 wk ahead	Bin	percent	2,5	2,6	0.
US National	1 wk ahead	Bin	percent	2,6	2,7	0.
US National	1 wk ahead	Bin	percent	2,7	2,8	0.
US National	1 wk ahead	Bin	percent	2,8	2,9	0.
US National	1 wk ahead	Bin	percent	2,9	3	0.
US National	1 wk ahead	Bin	percent	3	3,1	0.
US National	1 wk ahead	Bin	percent	3,1	3,2	0.
US National	1 wk ahead	Bin	percent	3,2	3,3	0.
US National	1 wk ahead	Bin	percent	3,3	3,4	0.
US National	1 wk ahead	Bin	percent	3,4	3,5	0.
US National	1 wk ahead	Bin	percent	3,5	3,6	0.
US National	1 wk ahead	Bin	percent	3,6	3,7	9.e-6
US National	1 wk ahead	Bin	percent	3,7	3,8	0.00029499999999999996
US National	1 wk ahead	Bin	percent	3,8	3,9	0.003183
US National	1 wk ahead	Bin	percent	3,9	4	0.013014999999999999
US National	1 wk ahead	Bin	percent	4	4,1	0.026558
US National	1 wk ahead	Bin	percent	4,1	4,2	0.042385
US National	1 wk ahead	Bin	percent	4,2	4,3	0.054035
US National	1 wk ahead	Bin	percent	4,3	4,4	0.052864999999999995
US National	1 wk ahead	Bin	percent	4,4	4,5	0.080093
US National	1 wk ahead	Bin	percent	4,5	4,6	0.147703
US National	1 wk ahead	Bin	percent	4,6	4,7	0.168642
US National	1 wk ahead	Bin	percent	4,7	4,8	0.125773
US National	1 wk ahead	Bin	percent	4,8	4,9	0.078038
US National	1 wk ahead	Bin	percent	4,9	5	0.054366
US National	1 wk ahead	Bin	percent	5	5,1	0.042219
US National	1 wk ahead	Bin	percent	5,1	5,2	0.033575
US National	1 wk ahead	Bin	percent	5,2	5,3	0.028176999999999997
US National	1 wk ahead	Bin	percent	5,3	5,4	0.015373999999999999
US National	1 wk ahead	Bin	percent	5,4	5,5	0.003891
US National	1 wk ahead	Bin	percent	5,5	5,6	0.000379
US National	1 wk ahead	Bin	percent	5,6	5,7	0.000013
US National	1 wk ahead	Bin	percent	5,7	5,8	0.000032
US National	1 wk ahead	Bin	percent	5,8	5,9	0.000695
US National	1 wk ahead	Bin	percent	5,9	6	0.004912
US National	1 wk ahead	Bin	percent	6	6,1	0.011644
US National	1 wk ahead	Bin	percent	6,1	6,2	0.009354
US National	1 wk ahead	Bin	percent	6,2	6,3	0.002539
US National	1 wk ahead	Bin	percent	6,3	6,4	0.00022899999999999998
US National	1 wk ahead	Bin	percent	6,4	6,5	7.e-6
US National	1 wk ahead	Bin	percent	6,5	6,6	0.
US National	1 wk ahead	Bin	percent	6,6	6,7	0.
US National	1 wk ahead	Bin	percent	6,7	6,8	0.
US National	1 wk ahead	Bin	percent	6,8	6,9	0.
US National	1 wk ahead	Bin	percent	6,9	7	0.
US National	1 wk ahead	Bin	percent	7	7,1	0.
US National	1 wk ahead	Bin	percent	7,1	7,2	0.
US National	1 wk ahead	Bin	percent	7,2	7,3	0.
US National	1 wk ahead	Bin	percent	7,3	7,4	0.
US National	1 wk ahead	Bin	percent	7,4	7,5	0.
US National	1 wk ahead	Bin	percent	7,5	7,6	0.
US National	1 wk ahead	Bin	percent	7,6	7,7	0.
US National	1 wk ahead	Bin	percent	7,7	7,8	0.
US National	1 wk ahead	Bin	percent	7,8	7,9	0.
US National	1 wk ahead	Bin	percent	7,9	8	0.
US National	1 wk ahead	Bin	percent	8	8,1	0.
US National	1 wk ahead	Bin	percent	8,1	8,2	0.
US National	1 wk ahead	Bin	percent	8,2	8,3	0.
US National	1 wk ahead	Bin	percent	8,3	8,4	0.
US National	1 wk ahead	Bin	percent	8,4	8,5	0.
US National	1 wk ahead	Bin	percent	8,5	8,6	0.
US National	1 wk ahead	Bin	percent	8,6	8,7	0.
US National	1 wk ahead	Bin	percent	8,7	8,8	0.
US National	1 wk ahead	Bin	percent	8,8	8,9	0.
US National	1 wk ahead	Bin	percent	8,9	9	0.
US National	1 wk ahead	Bin	percent	9	9,1	0.
US National	1 wk ahead	Bin	percent	9,1	9,2	0.
US National	1 wk ahead	Bin	percent	9,2	9,3	0.
US National	1 wk ahead	Bin	percent	9,3	9,4	0.
US National	1 wk ahead	Bin	percent	9,4	9,5	0.
US National	1 wk ahead	Bin	percent	9,5	9,6	0.
US National	1 wk ahead	Bin	percent	9,6	9,7	0.
US National	1 wk ahead	Bin	percent	9,7	9,8	0.
US National	1 wk ahead	Bin	percent	9,8	9,9	0.
US National	1 wk ahead	Bin	percent	9,9	10	0.
US National	1 wk ahead	Bin	percent	10	10,1	0.
US National	1 wk ahead	Bin	percent	10,1	10,2	0.
US National	1 wk ahead	Bin	percent	10,2	10,3	0.
US National	1 wk ahead	Bin	percent	10,3	10,4	0.
US National	1 wk ahead	Bin	percent	10,4	10,5	0.
US National	1 wk ahead	Bin	percent	10,5	10,6	0.
US National	1 wk ahead	Bin	percent	10,6	10,7	0.
US National	1 wk ahead	Bin	percent	10,7	10,8	0.
US National	1 wk ahead	Bin	percent	10,8	10,9	0.
US National	1 wk ahead	Bin	percent	10,9	11	0.
US National	1 wk ahead	Bin	percent	11	11,1	0.
US National	1 wk ahead	Bin	percent	11,1	11,2	0.
US National	1 wk ahead	Bin	percent	11,2	11,3	0.
US National	1 wk ahead	Bin	percent	11,3	11,4	0.
US National	1 wk ahead	Bin	percent	11,4	11,5	0.
US National	1 wk ahead	Bin	percent	11,5	11,6	0.
US National	1 wk ahead	Bin	percent	11,6	11,7	0.
US National	1 wk ahead	Bin	percent	11,7	11,8	0.
US National	1 wk ahead	Bin	percent	11,8	11,9	0.
US National	1 wk ahead	Bin	percent	11,9	12	0.
US National	1 wk ahead	Bin	percent	12	12,1	0.
US National	1 wk ahead	Bin	percent	12,1	12,2	0.
US National	1 wk ahead	Bin	percent	12,2	12,3	0.
US National	1 wk ahead	Bin	percent	12,3	12,4	0.
US National	1 wk ahead	Bin	percent	12,4	12,5	0.
US National	1 wk ahead	Bin	percent	12,5	12,6	0.
US National	1 wk ahead	Bin	percent	12,6	12,7	0.
US National	1 wk ahead	Bin	percent	12,7	12,8	0.
US National	1 wk ahead	Bin	percent	12,8	12,9	0.
US National	1 wk ahead	Bin	percent	12,9	13	0.
US National	1 wk ahead	Bin	percent	13	100	0.
US National	2 wk ahead	Point	percent	NA	NA	4.998400000000001
US National	2 wk ahead	Bin	percent	0	0,1	0.
US National	2 wk ahead	Bin	percent	0,1	0,2	0.
US National	2 wk ahead	Bin	percent	0,2	0,3	0.
US National	2 wk ahead	Bin	percent	0,3	0,4	0.
US National	2 wk ahead	Bin	percent	0,4	0,5	0.
US National	2 wk ahead	Bin	percent	0,5	0,6	0.
US National	2 wk ahead	Bin	percent	0,6	0,7	0.
US National	2 wk ahead	Bin	percent	0,7	0,8	0.
US National	2 wk ahead	Bin	percent	0,8	0,9	0.
US National	2 wk ahead	Bin	percent	0,9	1	0.
US National	2 wk ahead	Bin	percent	1	1,1	0.
US National	2 wk ahead	Bin	percent	1,1	1,2	1.e-6
US National	2 wk ahead	Bin	percent	1,2	1,3	2.e-6
US National	2 wk ahead	Bin	percent	1,3	1,4	6.e-6
US National	2 wk ahead	Bin	percent	1,4	1,5	0.000014
US National	2 wk ahead	Bin	percent	1,5	1,6	0.000035
US National	2 wk ahead	Bin	percent	1,6	1,7	0.000077
US National	2 wk ahead	Bin	percent	1,7	1,8	0.000159
US National	2 wk ahead	Bin	percent	1,8	1,9	0.000305
US National	2 wk ahead	Bin	percent	1,9	2	0.0005459999999999999
US National	2 wk ahead	Bin	percent	2	2,1	0.0009149999999999999
US National	2 wk ahead	Bin	percent	2,1	2,2	0.0014399999999999999
US National	2 wk ahead	Bin	percent	2,2	2,3	0.002136
US National	2 wk ahead	Bin	percent	2,3	2,4	0.002998
US National	2 wk ahead	Bin	percent	2,4	2,5	0.003993
US National	2 wk ahead	Bin	percent	2,5	2,6	0.005059
US National	2 wk ahead	Bin	percent	2,6	2,7	0.006109
US National	2 wk ahead	Bin	percent	2,7	2,8	0.007045
US National	2 wk ahead	Bin	percent	2,8	2,9	0.007777999999999999
US National	2 wk ahead	Bin	percent	2,9	3	0.008255
US National	2 wk ahead	Bin	percent	3	3,1	0.008487
US National	2 wk ahead	Bin	percent	3,1	3,2	0.008563
US National	2 wk ahead	Bin	percent	3,2	3,3	0.008636999999999999
US National	2 wk ahead	Bin	percent	3,3	3,4	0.00889
US National	2 wk ahead	Bin	percent	3,4	3,5	0.009479999999999999
US National	2 wk ahead	Bin	percent	3,5	3,6	0.010497
US National	2 wk ahead	Bin	percent	3,6	3,7	0.011944999999999999
US National	2 wk ahead	Bin	percent	3,7	3,8	0.013763
US National	2 wk ahead	Bin	percent	3,8	3,9	0.015871
US National	2 wk ahead	Bin	percent	3,9	4	0.01822
US National	2 wk ahead	Bin	percent	4	4,1	0.02081
US National	2 wk ahead	Bin	percent	4,1	4,2	0.02368
US National	2 wk ahead	Bin	percent	4,2	4,3	0.026854
US National	2 wk ahead	Bin	percent	4,3	4,4	0.030289
US National	2 wk ahead	Bin	percent	4,4	4,5	0.033824
US National	2 wk ahead	Bin	percent	4,5	4,6	0.037181
US National	2 wk ahead	Bin	percent	4,6	4,7	0.040001999999999996
US National	2 wk ahead	Bin	percent	4,7	4,8	0.041930999999999996
US National	2 wk ahead	Bin	percent	4,8	4,9	0.042697
US National	2 wk ahead	Bin	percent	4,9	5	0.042191
US National	2 wk ahead	Bin	percent	5	5,1	0.040492
US National	2 wk ahead	Bin	percent	5,1	5,2	0.037846
US National	2 wk ahead	Bin	percent	5,2	5,3	0.0346
US National	2 wk ahead	Bin	percent	5,3	5,4	0.031118
US National	2 wk ahead	Bin	percent	5,4	5,5	0.027705999999999998
US National	2 wk ahead	Bin	percent	5,5	5,6	0.024565999999999998
US National	2 wk ahead	Bin	percent	5,6	5,7	0.021789
US National	2 wk ahead	Bin	percent	5,7	5,8	0.019382
US National	2 wk ahead	Bin	percent	5,8	5,9	0.017296
US National	2 wk ahead	Bin	percent	5,9	6	0.015462
US National	2 wk ahead	Bin	percent	6	6,1	0.013809
US National	2 wk ahead	Bin	percent	6,1	6,2	0.012291999999999999
US National	2 wk ahead	Bin	percent	6,2	6,3	0.010908
US National	2 wk ahead	Bin	percent	6,3	6,4	0.009706
US National	2 wk ahead	Bin	percent	6,4	6,5	0.008775
US National	2 wk ahead	Bin	percent	6,5	6,6	0.008204
US National	2 wk ahead	Bin	percent	6,6	6,7	0.008032
US National	2 wk ahead	Bin	percent	6,7	6,8	0.008206
US National	2 wk ahead	Bin	percent	6,8	6,9	0.008572
US National	2 wk ahead	Bin	percent	6,9	7	0.008916
US National	2 wk ahead	Bin	percent	7	7,1	0.009021999999999999
US National	2 wk ahead	Bin	percent	7,1	7,2	0.008747999999999999
US National	2 wk ahead	Bin	percent	7,2	7,3	0.008062
US National	2 wk ahead	Bin	percent	7,3	7,4	0.0070469999999999994
US National	2 wk ahead	Bin	percent	7,4	7,5	0.005861
US National	2 wk ahead	Bin	percent	7,5	7,6	0.004683
US National	2 wk ahead	Bin	percent	7,6	7,7	0.003663
US National	2 wk ahead	Bin	percent	7,7	7,8	0.002892
US National	2 wk ahead	Bin	percent	7,8	7,9	0.0023929999999999997
US National	2 wk ahead	Bin	percent	7,9	8	0.002133
US National	2 wk ahead	Bin	percent	8	8,1	0.002045
US National	2 wk ahead	Bin	percent	8,1	8,2	0.0020469999999999998
US National	2 wk ahead	Bin	percent	8,2	8,3	0.002065
US National	2 wk ahead	Bin	percent	8,3	8,4	0.002044
US National	2 wk ahead	Bin	percent	8,4	8,5	0.0019549999999999997
US National	2 wk ahead	Bin	percent	8,5	8,6	0.001794
US National	2 wk ahead	Bin	percent	8,6	8,7	0.001584
US National	2 wk ahead	Bin	percent	8,7	8,8	0.0013679999999999999
US National	2 wk ahead	Bin	percent	8,8	8,9	0.0012
US National	2 wk ahead	Bin	percent	8,9	9	0.0011309999999999998
US National	2 wk ahead	Bin	percent	9	9,1	0.001194
US National	2 wk ahead	Bin	percent	9,1	9,2	0.00139
US National	2 wk ahead	Bin	percent	9,2	9,3	0.0016829999999999998
US National	2 wk ahead	Bin	percent	9,3	9,4	0.0020109999999999998
US National	2 wk ahead	Bin	percent	9,4	9,5	0.002304
US National	2 wk ahead	Bin	percent	9,5	9,6	0.002509
US National	2 wk ahead	Bin	percent	9,6	9,7	0.0026119999999999997
US National	2 wk ahead	Bin	percent	9,7	9,8	0.002639
US National	2 wk ahead	Bin	percent	9,8	9,9	0.002639
US National	2 wk ahead	Bin	percent	9,9	10	0.002653
US National	2 wk ahead	Bin	percent	10	10,1	0.002688
US National	2 wk ahead	Bin	percent	10,1	10,2	0.0027099999999999997
US National	2 wk ahead	Bin	percent	10,2	10,3	0.0026639999999999997
US National	2 wk ahead	Bin	percent	10,3	10,4	0.0025009999999999998
US National	2 wk ahead	Bin	percent	10,4	10,5	0.002206
US National	2 wk ahead	Bin	percent	10,5	10,6	0.001811
US National	2 wk ahead	Bin	percent	10,6	10,7	0.001374
US National	2 wk ahead	Bin	percent	10,7	10,8	0.0009609999999999999
US National	2 wk ahead	Bin	percent	10,8	10,9	0.000618
US National	2 wk ahead	Bin	percent	10,9	11	0.00036399999999999996
US National	2 wk ahead	Bin	percent	11	11,1	0.000197
US National	2 wk ahead	Bin	percent	11,1	11,2	0.000098
US National	2 wk ahead	Bin	percent	11,2	11,3	0.000044999999999999996
US National	2 wk ahead	Bin	percent	11,3	11,4	0.000018999999999999998
US National	2 wk ahead	Bin	percent	11,4	11,5	8.e-6
US National	2 wk ahead	Bin	percent	11,5	11,6	4.e-6
US National	2 wk ahead	Bin	percent	11,6	11,7	6.e-6
US National	2 wk ahead	Bin	percent	11,7	11,8	0.000012
US National	2 wk ahead	Bin	percent	11,8	11,9	0.000028
US National	2 wk ahead	Bin	percent	11,9	12	0.000061
US National	2 wk ahead	Bin	percent	12	12,1	0.00011899999999999999
US National	2 wk ahead	Bin	percent	12,1	12,2	0.000215
US National	2 wk ahead	Bin	percent	12,2	12,3	0.000355
US National	2 wk ahead	Bin	percent	12,3	12,4	0.000536
US National	2 wk ahead	Bin	percent	12,4	12,5	0.000744
US National	2 wk ahead	Bin	percent	12,5	12,6	0.000945
US National	2 wk ahead	Bin	percent	12,6	12,7	0.0010999999999999998
US National	2 wk ahead	Bin	percent	12,7	12,8	0.001174
US National	2 wk ahead	Bin	percent	12,8	12,9	0.0011489999999999998
US National	2 wk ahead	Bin	percent	12,9	13	0.0010299999999999999
US National	2 wk ahead	Bin	percent	13	100	0.012525
US National	3 wk ahead	Point	percent	NA	NA	4.4208
US National	3 wk ahead	Bin	percent	0	0,1	0.00012299999999999998
US National	3 wk ahead	Bin	percent	0,1	0,2	0.000188
US National	3 wk ahead	Bin	percent	0,2	0,3	0.000279
US National	3 wk ahead	Bin	percent	0,3	0,4	0.00040199999999999996
US National	3 wk ahead	Bin	percent	0,4	0,5	0.000566
US National	3 wk ahead	Bin	percent	0,5	0,6	0.0007769999999999999
US National	3 wk ahead	Bin	percent	0,6	0,7	0.001039
US National	3 wk ahead	Bin	percent	0,7	0,8	0.001356
US National	3 wk ahead	Bin	percent	0,8	0,9	0.0017289999999999999
US National	3 wk ahead	Bin	percent	0,9	1	0.002155
US National	3 wk ahead	Bin	percent	1	1,1	0.002627
US National	3 wk ahead	Bin	percent	1,1	1,2	0.003137
US National	3 wk ahead	Bin	percent	1,2	1,3	0.003671
US National	3 wk ahead	Bin	percent	1,3	1,4	0.004215
US National	3 wk ahead	Bin	percent	1,4	1,5	0.0047539999999999995
US National	3 wk ahead	Bin	percent	1,5	1,6	0.0052759999999999994
US National	3 wk ahead	Bin	percent	1,6	1,7	0.005769
US National	3 wk ahead	Bin	percent	1,7	1,8	0.0062309999999999996
US National	3 wk ahead	Bin	percent	1,8	1,9	0.0066619999999999995
US National	3 wk ahead	Bin	percent	1,9	2	0.00707
US National	3 wk ahead	Bin	percent	2	2,1	0.00747
US National	3 wk ahead	Bin	percent	2,1	2,2	0.007880999999999999
US National	3 wk ahead	Bin	percent	2,2	2,3	0.008326
US National	3 wk ahead	Bin	percent	2,3	2,4	0.008825999999999999
US National	3 wk ahead	Bin	percent	2,4	2,5	0.009401999999999999
US National	3 wk ahead	Bin	percent	2,5	2,6	0.010072
US National	3 wk ahead	Bin	percent	2,6	2,7	0.010851
US National	3 wk ahead	Bin	percent	2,7	2,8	0.01175
US National	3 wk ahead	Bin	percent	2,8	2,9	0.012775
US National	3 wk ahead	Bin	percent	2,9	3	0.01393
US National	3 wk ahead	Bin	percent	3	3,1	0.015215
US National	3 wk ahead	Bin	percent	3,1	3,2	0.016623
US National	3 wk ahead	Bin	percent	3,2	3,3	0.018139
US National	3 wk ahead	Bin	percent	3,3	3,4	0.019736
US National	3 wk ahead	Bin	percent	3,4	3,5	0.021376
US National	3 wk ahead	Bin	percent	3,5	3,6	0.023008
US National	3 wk ahead	Bin	percent	3,6	3,7	0.024569999999999998
US National	3 wk ahead	Bin	percent	3,7	3,8	0.025991999999999998
US National	3 wk ahead	Bin	percent	3,8	3,9	0.027204
US National	3 wk ahead	Bin	percent	3,9	4	0.02814
US National	3 wk ahead	Bin	percent	4	4,1	0.028746999999999998
US National	3 wk ahead	Bin	percent	4,1	4,2	0.028985999999999998
US National	3 wk ahead	Bin	percent	4,2	4,3	0.028839
US National	3 wk ahead	Bin	percent	4,3	4,4	0.028312999999999998
US National	3 wk ahead	Bin	percent	4,4	4,5	0.027434999999999998
US National	3 wk ahead	Bin	percent	4,5	4,6	0.026254
US National	3 wk ahead	Bin	percent	4,6	4,7	0.024832999999999997
US National	3 wk ahead	Bin	percent	4,7	4,8	0.023246
US National	3 wk ahead	Bin	percent	4,8	4,9	0.021573
US National	3 wk ahead	Bin	percent	4,9	5	0.019891
US National	3 wk ahead	Bin	percent	5	5,1	0.018271
US National	3 wk ahead	Bin	percent	5,1	5,2	0.01677
US National	3 wk ahead	Bin	percent	5,2	5,3	0.015425999999999999
US National	3 wk ahead	Bin	percent	5,3	5,4	0.014261
US National	3 wk ahead	Bin	percent	5,4	5,5	0.013276
US National	3 wk ahead	Bin	percent	5,5	5,6	0.012452999999999999
US National	3 wk ahead	Bin	percent	5,6	5,7	0.011763
US National	3 wk ahead	Bin	percent	5,7	5,8	0.01117
US National	3 wk ahead	Bin	percent	5,8	5,9	0.010639
US National	3 wk ahead	Bin	percent	5,9	6	0.010136
US National	3 wk ahead	Bin	percent	6	6,1	0.009637
US National	3 wk ahead	Bin	percent	6,1	6,2	0.009131
US National	3 wk ahead	Bin	percent	6,2	6,3	0.008614
US National	3 wk ahead	Bin	percent	6,3	6,4	0.008093
US National	3 wk ahead	Bin	percent	6,4	6,5	0.007581
US National	3 wk ahead	Bin	percent	6,5	6,6	0.007091999999999999
US National	3 wk ahead	Bin	percent	6,6	6,7	0.006638
US National	3 wk ahead	Bin	percent	6,7	6,8	0.006228
US National	3 wk ahead	Bin	percent	6,8	6,9	0.005869
US National	3 wk ahead	Bin	percent	6,9	7	0.005559
US National	3 wk ahead	Bin	percent	7	7,1	0.005294
US National	3 wk ahead	Bin	percent	7,1	7,2	0.0050669999999999995
US National	3 wk ahead	Bin	percent	7,2	7,3	0.00487
US National	3 wk ahead	Bin	percent	7,3	7,4	0.004693
US National	3 wk ahead	Bin	percent	7,4	7,5	0.004528
US National	3 wk ahead	Bin	percent	7,5	7,6	0.004366
US National	3 wk ahead	Bin	percent	7,6	7,7	0.004199
US National	3 wk ahead	Bin	percent	7,7	7,8	0.0040219999999999995
US National	3 wk ahead	Bin	percent	7,8	7,9	0.003828
US National	3 wk ahead	Bin	percent	7,9	8	0.003617
US National	3 wk ahead	Bin	percent	8	8,1	0.0033889999999999997
US National	3 wk ahead	Bin	percent	8,1	8,2	0.003146
US National	3 wk ahead	Bin	percent	8,2	8,3	0.002897
US National	3 wk ahead	Bin	percent	8,3	8,4	0.0026479999999999997
US National	3 wk ahead	Bin	percent	8,4	8,5	0.00241
US National	3 wk ahead	Bin	percent	8,5	8,6	0.002192
US National	3 wk ahead	Bin	percent	8,6	8,7	0.001999
US National	3 wk ahead	Bin	percent	8,7	8,8	0.0018369999999999999
US National	3 wk ahead	Bin	percent	8,8	8,9	0.0017059999999999998
US National	3 wk ahead	Bin	percent	8,9	9	0.0016029999999999998
US National	3 wk ahead	Bin	percent	9	9,1	0.001524
US National	3 wk ahead	Bin	percent	9,1	9,2	0.0014609999999999998
US National	3 wk ahead	Bin	percent	9,2	9,3	0.0014069999999999998
US National	3 wk ahead	Bin	percent	9,3	9,4	0.001354
US National	3 wk ahead	Bin	percent	9,4	9,5	0.0012959999999999998
US National	3 wk ahead	Bin	percent	9,5	9,6	0.0012289999999999998
US National	3 wk ahead	Bin	percent	9,6	9,7	0.0011489999999999998
US National	3 wk ahead	Bin	percent	9,7	9,8	0.001058
US National	3 wk ahead	Bin	percent	9,8	9,9	0.0009549999999999999
US National	3 wk ahead	Bin	percent	9,9	10	0.0008449999999999999
US National	3 wk ahead	Bin	percent	10	10,1	0.000731
US National	3 wk ahead	Bin	percent	10,1	10,2	0.000616
US National	3 wk ahead	Bin	percent	10,2	10,3	0.000507
US National	3 wk ahead	Bin	percent	10,3	10,4	0.00040699999999999997
US National	3 wk ahead	Bin	percent	10,4	10,5	0.000318
US National	3 wk ahead	Bin	percent	10,5	10,6	0.000242
US National	3 wk ahead	Bin	percent	10,6	10,7	0.00018099999999999998
US National	3 wk ahead	Bin	percent	10,7	10,8	0.000135
US National	3 wk ahead	Bin	percent	10,8	10,9	0.000102
US National	3 wk ahead	Bin	percent	10,9	11	0.000084
US National	3 wk ahead	Bin	percent	11	11,1	0.000079
US National	3 wk ahead	Bin	percent	11,1	11,2	0.000088
US National	3 wk ahead	Bin	percent	11,2	11,3	0.000113
US National	3 wk ahead	Bin	percent	11,3	11,4	0.000154
US National	3 wk ahead	Bin	percent	11,4	11,5	0.000215
US National	3 wk ahead	Bin	percent	11,5	11,6	0.000297
US National	3 wk ahead	Bin	percent	11,6	11,7	0.000401
US National	3 wk ahead	Bin	percent	11,7	11,8	0.00053
US National	3 wk ahead	Bin	percent	11,8	11,9	0.000681
US National	3 wk ahead	Bin	percent	11,9	12	0.000852
US National	3 wk ahead	Bin	percent	12	12,1	0.0010379999999999999
US National	3 wk ahead	Bin	percent	12,1	12,2	0.00123
US National	3 wk ahead	Bin	percent	12,2	12,3	0.001419
US National	3 wk ahead	Bin	percent	12,3	12,4	0.001594
US National	3 wk ahead	Bin	percent	12,4	12,5	0.0017439999999999999
US National	3 wk ahead	Bin	percent	12,5	12,6	0.0018579999999999998
US National	3 wk ahead	Bin	percent	12,6	12,7	0.001929
US National	3 wk ahead	Bin	percent	12,7	12,8	0.0019509999999999998
US National	3 wk ahead	Bin	percent	12,8	12,9	0.0019219999999999999
US National	3 wk ahead	Bin	percent	12,9	13	0.0018449999999999999
US National	3 wk ahead	Bin	percent	13	100	0.050110999999999996
US National	4 wk ahead	Point	percent	NA	NA	3.4028
US National	4 wk ahead	Bin	percent	0	0,1	0.001281
US National	4 wk ahead	Bin	percent	0,1	0,2	0.0017029999999999999
US National	4 wk ahead	Bin	percent	0,2	0,3	0.002203
US National	4 wk ahead	Bin	percent	0,3	0,4	0.002778
US National	4 wk ahead	Bin	percent	0,4	0,5	0.003417
US National	4 wk ahead	Bin	percent	0,5	0,6	0.004105999999999999
US National	4 wk ahead	Bin	percent	0,6	0,7	0.004829
US National	4 wk ahead	Bin	percent	0,7	0,8	0.005567
US National	4 wk ahead	Bin	percent	0,8	0,9	0.006304
US National	4 wk ahead	Bin	percent	0,9	1	0.0070279999999999995
US National	4 wk ahead	Bin	percent	1	1,1	0.007731999999999999
US National	4 wk ahead	Bin	percent	1,1	1,2	0.008414999999999999
US National	4 wk ahead	Bin	percent	1,2	1,3	0.009084
US National	4 wk ahead	Bin	percent	1,3	1,4	0.009752
US National	4 wk ahead	Bin	percent	1,4	1,5	0.010435999999999999
US National	4 wk ahead	Bin	percent	1,5	1,6	0.011160999999999999
US National	4 wk ahead	Bin	percent	1,6	1,7	0.011951999999999999
US National	4 wk ahead	Bin	percent	1,7	1,8	0.012835
US National	4 wk ahead	Bin	percent	1,8	1,9	0.013833999999999999
US National	4 wk ahead	Bin	percent	1,9	2	0.014972
US National	4 wk ahead	Bin	percent	2	2,1	0.016259
US National	4 wk ahead	Bin	percent	2,1	2,2	0.017693999999999998
US National	4 wk ahead	Bin	percent	2,2	2,3	0.019258
US National	4 wk ahead	Bin	percent	2,3	2,4	0.020918
US National	4 wk ahead	Bin	percent	2,4	2,5	0.022619
US National	4 wk ahead	Bin	percent	2,5	2,6	0.024294
US National	4 wk ahead	Bin	percent	2,6	2,7	0.025865
US National	4 wk ahead	Bin	percent	2,7	2,8	0.027257
US National	4 wk ahead	Bin	percent	2,8	2,9	0.028397
US National	4 wk ahead	Bin	percent	2,9	3	0.029227
US National	4 wk ahead	Bin	percent	3	3,1	0.029706999999999997
US National	4 wk ahead	Bin	percent	3,1	3,2	0.029816
US National	4 wk ahead	Bin	percent	3,2	3,3	0.029553999999999997
US National	4 wk ahead	Bin	percent	3,3	3,4	0.028939
US National	4 wk ahead	Bin	percent	3,4	3,5	0.028000999999999998
US National	4 wk ahead	Bin	percent	3,5	3,6	0.026782999999999998
US National	4 wk ahead	Bin	percent	3,6	3,7	0.025339
US National	4 wk ahead	Bin	percent	3,7	3,8	0.023729999999999998
US National	4 wk ahead	Bin	percent	3,8	3,9	0.022021
US National	4 wk ahead	Bin	percent	3,9	4	0.020277999999999997
US National	4 wk ahead	Bin	percent	4	4,1	0.018564999999999998
US National	4 wk ahead	Bin	percent	4,1	4,2	0.016937999999999998
US National	4 wk ahead	Bin	percent	4,2	4,3	0.015439
US National	4 wk ahead	Bin	percent	4,3	4,4	0.014096
US National	4 wk ahead	Bin	percent	4,4	4,5	0.012919
US National	4 wk ahead	Bin	percent	4,5	4,6	0.011901
US National	4 wk ahead	Bin	percent	4,6	4,7	0.011026
US National	4 wk ahead	Bin	percent	4,7	4,8	0.010265
US National	4 wk ahead	Bin	percent	4,8	4,9	0.009594
US National	4 wk ahead	Bin	percent	4,9	5	0.008988
US National	4 wk ahead	Bin	percent	5	5,1	0.008431
US National	4 wk ahead	Bin	percent	5,1	5,2	0.007915
US National	4 wk ahead	Bin	percent	5,2	5,3	0.0074399999999999996
US National	4 wk ahead	Bin	percent	5,3	5,4	0.007011
US National	4 wk ahead	Bin	percent	5,4	5,5	0.0066359999999999995
US National	4 wk ahead	Bin	percent	5,5	5,6	0.00632
US National	4 wk ahead	Bin	percent	5,6	5,7	0.006065999999999999
US National	4 wk ahead	Bin	percent	5,7	5,8	0.005869999999999999
US National	4 wk ahead	Bin	percent	5,8	5,9	0.005724
US National	4 wk ahead	Bin	percent	5,9	6	0.0056159999999999995
US National	4 wk ahead	Bin	percent	6	6,1	0.0055309999999999995
US National	4 wk ahead	Bin	percent	6,1	6,2	0.005455
US National	4 wk ahead	Bin	percent	6,2	6,3	0.005376
US National	4 wk ahead	Bin	percent	6,3	6,4	0.005286
US National	4 wk ahead	Bin	percent	6,4	6,5	0.005182
US National	4 wk ahead	Bin	percent	6,5	6,6	0.005066
US National	4 wk ahead	Bin	percent	6,6	6,7	0.004941
US National	4 wk ahead	Bin	percent	6,7	6,8	0.00481
US National	4 wk ahead	Bin	percent	6,8	6,9	0.004674
US National	4 wk ahead	Bin	percent	6,9	7	0.004532
US National	4 wk ahead	Bin	percent	7	7,1	0.004379
US National	4 wk ahead	Bin	percent	7,1	7,2	0.004206
US National	4 wk ahead	Bin	percent	7,2	7,3	0.004003
US National	4 wk ahead	Bin	percent	7,3	7,4	0.003764
US National	4 wk ahead	Bin	percent	7,4	7,5	0.003483
US National	4 wk ahead	Bin	percent	7,5	7,6	0.003163
US National	4 wk ahead	Bin	percent	7,6	7,7	0.002809
US National	4 wk ahead	Bin	percent	7,7	7,8	0.002436
US National	4 wk ahead	Bin	percent	7,8	7,9	0.002058
US National	4 wk ahead	Bin	percent	7,9	8	0.001692
US National	4 wk ahead	Bin	percent	8	8,1	0.001353
US National	4 wk ahead	Bin	percent	8,1	8,2	0.001054
US National	4 wk ahead	Bin	percent	8,2	8,3	0.000803
US National	4 wk ahead	Bin	percent	8,3	8,4	0.000603
US National	4 wk ahead	Bin	percent	8,4	8,5	0.000455
US National	4 wk ahead	Bin	percent	8,5	8,6	0.000357
US National	4 wk ahead	Bin	percent	8,6	8,7	0.000303
US National	4 wk ahead	Bin	percent	8,7	8,8	0.00029
US National	4 wk ahead	Bin	percent	8,8	8,9	0.000309
US National	4 wk ahead	Bin	percent	8,9	9	0.000355
US National	4 wk ahead	Bin	percent	9	9,1	0.000421
US National	4 wk ahead	Bin	percent	9,1	9,2	0.000498
US National	4 wk ahead	Bin	percent	9,2	9,3	0.000578
US National	4 wk ahead	Bin	percent	9,3	9,4	0.000652
US National	4 wk ahead	Bin	percent	9,4	9,5	0.000712
US National	4 wk ahead	Bin	percent	9,5	9,6	0.000753
US National	4 wk ahead	Bin	percent	9,6	9,7	0.00077
US National	4 wk ahead	Bin	percent	9,7	9,8	0.000762
US National	4 wk ahead	Bin	percent	9,8	9,9	0.000732
US National	4 wk ahead	Bin	percent	9,9	10	0.000686
US National	4 wk ahead	Bin	percent	10	10,1	0.0006309999999999999
US National	4 wk ahead	Bin	percent	10,1	10,2	0.0005769999999999999
US National	4 wk ahead	Bin	percent	10,2	10,3	0.000531
US National	4 wk ahead	Bin	percent	10,3	10,4	0.000502
US National	4 wk ahead	Bin	percent	10,4	10,5	0.000493
US National	4 wk ahead	Bin	percent	10,5	10,6	0.000507
US National	4 wk ahead	Bin	percent	10,6	10,7	0.00054
US National	4 wk ahead	Bin	percent	10,7	10,8	0.000589
US National	4 wk ahead	Bin	percent	10,8	10,9	0.0006439999999999999
US National	4 wk ahead	Bin	percent	10,9	11	0.0006979999999999999
US National	4 wk ahead	Bin	percent	11	11,1	0.000741
US National	4 wk ahead	Bin	percent	11,1	11,2	0.000766
US National	4 wk ahead	Bin	percent	11,2	11,3	0.000768
US National	4 wk ahead	Bin	percent	11,3	11,4	0.000745
US National	4 wk ahead	Bin	percent	11,4	11,5	0.000699
US National	4 wk ahead	Bin	percent	11,5	11,6	0.000632
US National	4 wk ahead	Bin	percent	11,6	11,7	0.000552
US National	4 wk ahead	Bin	percent	11,7	11,8	0.00046499999999999997
US National	4 wk ahead	Bin	percent	11,8	11,9	0.00037799999999999997
US National	4 wk ahead	Bin	percent	11,9	12	0.000297
US National	4 wk ahead	Bin	percent	12	12,1	0.000225
US National	4 wk ahead	Bin	percent	12,1	12,2	0.000164
US National	4 wk ahead	Bin	percent	12,2	12,3	0.000117
US National	4 wk ahead	Bin	percent	12,3	12,4	0.00008099999999999999
US National	4 wk ahead	Bin	percent	12,4	12,5	0.000056999999999999996
US National	4 wk ahead	Bin	percent	12,5	12,6	0.000044
US National	4 wk ahead	Bin	percent	12,6	12,7	0.000041
US National	4 wk ahead	Bin	percent	12,7	12,8	0.000048
US National	4 wk ahead	Bin	percent	12,8	12,9	0.000067
US National	4 wk ahead	Bin	percent	12,9	13	0.00009999999999999999
US National	4 wk ahead	Bin	percent	13	100	0.049908
