# Supplementary material for: Use of daily Internet search query data improves real-time projections of influenza epidemics
Source: J R Soc Interface. 2018 Oct 10;15(147):20180220. doi: 10.1098/rsif.2018.0220 (PMC6228485; doi:10.1098/rsif.2018.0220)
Supplement: Computer code and results [file rsif20180220supp3.gz › Code-and-results/mss-15-wikiWEEK/2014-EW9.csv]

Location	Target	Type	Unit	Bin_start_incl	Bin_end_notincl	Value
US National	1 wk ahead	Point	percent	NA	NA	2.3000000000000003
US National	1 wk ahead	Bin	percent	0	0,1	0.
US National	1 wk ahead	Bin	percent	0,1	0,2	0.
US National	1 wk ahead	Bin	percent	0,2	0,3	0.
US National	1 wk ahead	Bin	percent	0,3	0,4	0.
US National	1 wk ahead	Bin	percent	0,4	0,5	0.
US National	1 wk ahead	Bin	percent	0,5	0,6	1.e-6
US National	1 wk ahead	Bin	percent	0,6	0,7	0.000054
US National	1 wk ahead	Bin	percent	0,7	0,8	0.0009469999999999999
US National	1 wk ahead	Bin	percent	0,8	0,9	0.003371
US National	1 wk ahead	Bin	percent	0,9	1	0.002558
US National	1 wk ahead	Bin	percent	1	1,1	0.00040899999999999997
US National	1 wk ahead	Bin	percent	1,1	1,2	0.000013
US National	1 wk ahead	Bin	percent	1,2	1,3	1.e-6
US National	1 wk ahead	Bin	percent	1,3	1,4	0.000113
US National	1 wk ahead	Bin	percent	1,4	1,5	0.001927
US National	1 wk ahead	Bin	percent	1,5	1,6	0.007852999999999999
US National	1 wk ahead	Bin	percent	1,6	1,7	0.015156999999999999
US National	1 wk ahead	Bin	percent	1,7	1,8	0.028683
US National	1 wk ahead	Bin	percent	1,8	1,9	0.041421
US National	1 wk ahead	Bin	percent	1,9	2	0.062178
US National	1 wk ahead	Bin	percent	2	2,1	0.094123
US National	1 wk ahead	Bin	percent	2,1	2,2	0.130047
US National	1 wk ahead	Bin	percent	2,2	2,3	0.164747
US National	1 wk ahead	Bin	percent	2,3	2,4	0.16659
US National	1 wk ahead	Bin	percent	2,4	2,5	0.10828199999999999
US National	1 wk ahead	Bin	percent	2,5	2,6	0.047115
US National	1 wk ahead	Bin	percent	2,6	2,7	0.029841999999999997
US National	1 wk ahead	Bin	percent	2,7	2,8	0.024066
US National	1 wk ahead	Bin	percent	2,8	2,9	0.025005
US National	1 wk ahead	Bin	percent	2,9	3	0.018836
US National	1 wk ahead	Bin	percent	3	3,1	0.00898
US National	1 wk ahead	Bin	percent	3,1	3,2	0.0026869999999999997
US National	1 wk ahead	Bin	percent	3,2	3,3	0.000281
US National	1 wk ahead	Bin	percent	3,3	3,4	7.e-6
US National	1 wk ahead	Bin	percent	3,4	3,5	2.e-6
US National	1 wk ahead	Bin	percent	3,5	3,6	0.000106
US National	1 wk ahead	Bin	percent	3,6	3,7	0.001361
US National	1 wk ahead	Bin	percent	3,7	3,8	0.003614
US National	1 wk ahead	Bin	percent	3,8	3,9	0.002421
US National	1 wk ahead	Bin	percent	3,9	4	0.002737
US National	1 wk ahead	Bin	percent	4	4,1	0.003413
US National	1 wk ahead	Bin	percent	4,1	4,2	0.000992
US National	1 wk ahead	Bin	percent	4,2	4,3	0.000059
US National	1 wk ahead	Bin	percent	4,3	4,4	1.e-6
US National	1 wk ahead	Bin	percent	4,4	4,5	0.
US National	1 wk ahead	Bin	percent	4,5	4,6	0.
US National	1 wk ahead	Bin	percent	4,6	4,7	0.
US National	1 wk ahead	Bin	percent	4,7	4,8	0.
US National	1 wk ahead	Bin	percent	4,8	4,9	0.
US National	1 wk ahead	Bin	percent	4,9	5	0.
US National	1 wk ahead	Bin	percent	5	5,1	0.
US National	1 wk ahead	Bin	percent	5,1	5,2	0.
US National	1 wk ahead	Bin	percent	5,2	5,3	0.
US National	1 wk ahead	Bin	percent	5,3	5,4	0.
US National	1 wk ahead	Bin	percent	5,4	5,5	0.
US National	1 wk ahead	Bin	percent	5,5	5,6	0.
US National	1 wk ahead	Bin	percent	5,6	5,7	0.
US National	1 wk ahead	Bin	percent	5,7	5,8	0.
US National	1 wk ahead	Bin	percent	5,8	5,9	0.
US National	1 wk ahead	Bin	percent	5,9	6	0.
US National	1 wk ahead	Bin	percent	6	6,1	0.
US National	1 wk ahead	Bin	percent	6,1	6,2	0.
US National	1 wk ahead	Bin	percent	6,2	6,3	0.
US National	1 wk ahead	Bin	percent	6,3	6,4	0.
US National	1 wk ahead	Bin	percent	6,4	6,5	0.
US National	1 wk ahead	Bin	percent	6,5	6,6	0.
US National	1 wk ahead	Bin	percent	6,6	6,7	0.
US National	1 wk ahead	Bin	percent	6,7	6,8	0.
US National	1 wk ahead	Bin	percent	6,8	6,9	0.
US National	1 wk ahead	Bin	percent	6,9	7	0.
US National	1 wk ahead	Bin	percent	7	7,1	0.
US National	1 wk ahead	Bin	percent	7,1	7,2	0.
US National	1 wk ahead	Bin	percent	7,2	7,3	0.
US National	1 wk ahead	Bin	percent	7,3	7,4	0.
US National	1 wk ahead	Bin	percent	7,4	7,5	0.
US National	1 wk ahead	Bin	percent	7,5	7,6	0.
US National	1 wk ahead	Bin	percent	7,6	7,7	0.
US National	1 wk ahead	Bin	percent	7,7	7,8	0.
US National	1 wk ahead	Bin	percent	7,8	7,9	0.
US National	1 wk ahead	Bin	percent	7,9	8	0.
US National	1 wk ahead	Bin	percent	8	8,1	0.
US National	1 wk ahead	Bin	percent	8,1	8,2	0.
US National	1 wk ahead	Bin	percent	8,2	8,3	0.
US National	1 wk ahead	Bin	percent	8,3	8,4	0.
US National	1 wk ahead	Bin	percent	8,4	8,5	0.
US National	1 wk ahead	Bin	percent	8,5	8,6	0.
US National	1 wk ahead	Bin	percent	8,6	8,7	0.
US National	1 wk ahead	Bin	percent	8,7	8,8	0.
US National	1 wk ahead	Bin	percent	8,8	8,9	0.
US National	1 wk ahead	Bin	percent	8,9	9	0.
US National	1 wk ahead	Bin	percent	9	9,1	0.
US National	1 wk ahead	Bin	percent	9,1	9,2	0.
US National	1 wk ahead	Bin	percent	9,2	9,3	0.
US National	1 wk ahead	Bin	percent	9,3	9,4	0.
US National	1 wk ahead	Bin	percent	9,4	9,5	0.
US National	1 wk ahead	Bin	percent	9,5	9,6	0.
US National	1 wk ahead	Bin	percent	9,6	9,7	0.
US National	1 wk ahead	Bin	percent	9,7	9,8	0.
US National	1 wk ahead	Bin	percent	9,8	9,9	0.
US National	1 wk ahead	Bin	percent	9,9	10	0.
US National	1 wk ahead	Bin	percent	10	10,1	0.
US National	1 wk ahead	Bin	percent	10,1	10,2	0.
US National	1 wk ahead	Bin	percent	10,2	10,3	0.
US National	1 wk ahead	Bin	percent	10,3	10,4	0.
US National	1 wk ahead	Bin	percent	10,4	10,5	0.
US National	1 wk ahead	Bin	percent	10,5	10,6	0.
US National	1 wk ahead	Bin	percent	10,6	10,7	0.
US National	1 wk ahead	Bin	percent	10,7	10,8	0.
US National	1 wk ahead	Bin	percent	10,8	10,9	0.
US National	1 wk ahead	Bin	percent	10,9	11	0.
US National	1 wk ahead	Bin	percent	11	11,1	0.
US National	1 wk ahead	Bin	percent	11,1	11,2	0.
US National	1 wk ahead	Bin	percent	11,2	11,3	0.
US National	1 wk ahead	Bin	percent	11,3	11,4	0.
US National	1 wk ahead	Bin	percent	11,4	11,5	0.
US National	1 wk ahead	Bin	percent	11,5	11,6	0.
US National	1 wk ahead	Bin	percent	11,6	11,7	0.
US National	1 wk ahead	Bin	percent	11,7	11,8	0.
US National	1 wk ahead	Bin	percent	11,8	11,9	0.
US National	1 wk ahead	Bin	percent	11,9	12	0.
US National	1 wk ahead	Bin	percent	12	12,1	0.
US National	1 wk ahead	Bin	percent	12,1	12,2	0.
US National	1 wk ahead	Bin	percent	12,2	12,3	0.
US National	1 wk ahead	Bin	percent	12,3	12,4	0.
US National	1 wk ahead	Bin	percent	12,4	12,5	0.
US National	1 wk ahead	Bin	percent	12,5	12,6	0.
US National	1 wk ahead	Bin	percent	12,6	12,7	0.
US National	1 wk ahead	Bin	percent	12,7	12,8	0.
US National	1 wk ahead	Bin	percent	12,8	12,9	0.
US National	1 wk ahead	Bin	percent	12,9	13	0.
US National	1 wk ahead	Bin	percent	13	100	0.
US National	2 wk ahead	Point	percent	NA	NA	2.4762000000000004
US National	2 wk ahead	Bin	percent	0	0,1	0.
US National	2 wk ahead	Bin	percent	0,1	0,2	0.
US National	2 wk ahead	Bin	percent	0,2	0,3	0.
US National	2 wk ahead	Bin	percent	0,3	0,4	0.
US National	2 wk ahead	Bin	percent	0,4	0,5	1.e-6
US National	2 wk ahead	Bin	percent	0,5	0,6	4.9999999999999996e-6
US National	2 wk ahead	Bin	percent	0,6	0,7	0.000022
US National	2 wk ahead	Bin	percent	0,7	0,8	0.000078
US National	2 wk ahead	Bin	percent	0,8	0,9	0.000242
US National	2 wk ahead	Bin	percent	0,9	1	0.000651
US National	2 wk ahead	Bin	percent	1	1,1	0.001529
US National	2 wk ahead	Bin	percent	1,1	1,2	0.003149
US National	2 wk ahead	Bin	percent	1,2	1,3	0.005761
US National	2 wk ahead	Bin	percent	1,3	1,4	0.009507999999999999
US National	2 wk ahead	Bin	percent	1,4	1,5	0.014431
US National	2 wk ahead	Bin	percent	1,5	1,6	0.020544
US National	2 wk ahead	Bin	percent	1,6	1,7	0.027821
US National	2 wk ahead	Bin	percent	1,7	1,8	0.036037
US National	2 wk ahead	Bin	percent	1,8	1,9	0.044531
US National	2 wk ahead	Bin	percent	1,9	2	0.05221
US National	2 wk ahead	Bin	percent	2	2,1	0.057909999999999996
US National	2 wk ahead	Bin	percent	2,1	2,2	0.060917
US National	2 wk ahead	Bin	percent	2,2	2,3	0.061285
US National	2 wk ahead	Bin	percent	2,3	2,4	0.059696
US National	2 wk ahead	Bin	percent	2,4	2,5	0.056956
US National	2 wk ahead	Bin	percent	2,5	2,6	0.053547
US National	2 wk ahead	Bin	percent	2,6	2,7	0.049540999999999995
US National	2 wk ahead	Bin	percent	2,7	2,8	0.044915
US National	2 wk ahead	Bin	percent	2,8	2,9	0.039885
US National	2 wk ahead	Bin	percent	2,9	3	0.034977
US National	2 wk ahead	Bin	percent	3	3,1	0.030747999999999998
US National	2 wk ahead	Bin	percent	3,1	3,2	0.027478
US National	2 wk ahead	Bin	percent	3,2	3,3	0.025061
US National	2 wk ahead	Bin	percent	3,3	3,4	0.023122
US National	2 wk ahead	Bin	percent	3,4	3,5	0.021214999999999998
US National	2 wk ahead	Bin	percent	3,5	3,6	0.019003
US National	2 wk ahead	Bin	percent	3,6	3,7	0.01639
US National	2 wk ahead	Bin	percent	3,7	3,8	0.01354
US National	2 wk ahead	Bin	percent	3,8	3,9	0.010765
US National	2 wk ahead	Bin	percent	3,9	4	0.008331999999999999
US National	2 wk ahead	Bin	percent	4	4,1	0.006359999999999999
US National	2 wk ahead	Bin	percent	4,1	4,2	0.0048389999999999996
US National	2 wk ahead	Bin	percent	4,2	4,3	0.00373
US National	2 wk ahead	Bin	percent	4,3	4,4	0.003
US National	2 wk ahead	Bin	percent	4,4	4,5	0.00261
US National	2 wk ahead	Bin	percent	4,5	4,6	0.002469
US National	2 wk ahead	Bin	percent	4,6	4,7	0.002463
US National	2 wk ahead	Bin	percent	4,7	4,8	0.002495
US National	2 wk ahead	Bin	percent	4,8	4,9	0.002521
US National	2 wk ahead	Bin	percent	4,9	5	0.002541
US National	2 wk ahead	Bin	percent	5	5,1	0.0025919999999999997
US National	2 wk ahead	Bin	percent	5,1	5,2	0.0027259999999999997
US National	2 wk ahead	Bin	percent	5,2	5,3	0.0029579999999999997
US National	2 wk ahead	Bin	percent	5,3	5,4	0.003214
US National	2 wk ahead	Bin	percent	5,4	5,5	0.0033339999999999997
US National	2 wk ahead	Bin	percent	5,5	5,6	0.003163
US National	2 wk ahead	Bin	percent	5,6	5,7	0.0026709999999999998
US National	2 wk ahead	Bin	percent	5,7	5,8	0.001977
US National	2 wk ahead	Bin	percent	5,8	5,9	0.001272
US National	2 wk ahead	Bin	percent	5,9	6	0.000709
US National	2 wk ahead	Bin	percent	6	6,1	0.000341
US National	2 wk ahead	Bin	percent	6,1	6,2	0.00014199999999999998
US National	2 wk ahead	Bin	percent	6,2	6,3	0.000051
US National	2 wk ahead	Bin	percent	6,3	6,4	0.000016
US National	2 wk ahead	Bin	percent	6,4	6,5	4.e-6
US National	2 wk ahead	Bin	percent	6,5	6,6	1.e-6
US National	2 wk ahead	Bin	percent	6,6	6,7	0.
US National	2 wk ahead	Bin	percent	6,7	6,8	0.
US National	2 wk ahead	Bin	percent	6,8	6,9	0.
US National	2 wk ahead	Bin	percent	6,9	7	0.
US National	2 wk ahead	Bin	percent	7	7,1	0.
US National	2 wk ahead	Bin	percent	7,1	7,2	0.
US National	2 wk ahead	Bin	percent	7,2	7,3	0.
US National	2 wk ahead	Bin	percent	7,3	7,4	0.
US National	2 wk ahead	Bin	percent	7,4	7,5	0.
US National	2 wk ahead	Bin	percent	7,5	7,6	0.
US National	2 wk ahead	Bin	percent	7,6	7,7	0.
US National	2 wk ahead	Bin	percent	7,7	7,8	0.
US National	2 wk ahead	Bin	percent	7,8	7,9	0.
US National	2 wk ahead	Bin	percent	7,9	8	0.
US National	2 wk ahead	Bin	percent	8	8,1	0.
US National	2 wk ahead	Bin	percent	8,1	8,2	0.
US National	2 wk ahead	Bin	percent	8,2	8,3	0.
US National	2 wk ahead	Bin	percent	8,3	8,4	0.
US National	2 wk ahead	Bin	percent	8,4	8,5	0.
US National	2 wk ahead	Bin	percent	8,5	8,6	0.
US National	2 wk ahead	Bin	percent	8,6	8,7	0.
US National	2 wk ahead	Bin	percent	8,7	8,8	0.
US National	2 wk ahead	Bin	percent	8,8	8,9	0.
US National	2 wk ahead	Bin	percent	8,9	9	0.
US National	2 wk ahead	Bin	percent	9	9,1	0.
US National	2 wk ahead	Bin	percent	9,1	9,2	0.
US National	2 wk ahead	Bin	percent	9,2	9,3	0.
US National	2 wk ahead	Bin	percent	9,3	9,4	0.
US National	2 wk ahead	Bin	percent	9,4	9,5	0.
US National	2 wk ahead	Bin	percent	9,5	9,6	0.
US National	2 wk ahead	Bin	percent	9,6	9,7	0.
US National	2 wk ahead	Bin	percent	9,7	9,8	0.
US National	2 wk ahead	Bin	percent	9,8	9,9	0.
US National	2 wk ahead	Bin	percent	9,9	10	0.
US National	2 wk ahead	Bin	percent	10	10,1	0.
US National	2 wk ahead	Bin	percent	10,1	10,2	0.
US National	2 wk ahead	Bin	percent	10,2	10,3	0.
US National	2 wk ahead	Bin	percent	10,3	10,4	0.
US National	2 wk ahead	Bin	percent	10,4	10,5	0.
US National	2 wk ahead	Bin	percent	10,5	10,6	0.
US National	2 wk ahead	Bin	percent	10,6	10,7	0.
US National	2 wk ahead	Bin	percent	10,7	10,8	0.
US National	2 wk ahead	Bin	percent	10,8	10,9	0.
US National	2 wk ahead	Bin	percent	10,9	11	0.
US National	2 wk ahead	Bin	percent	11	11,1	0.
US National	2 wk ahead	Bin	percent	11,1	11,2	0.
US National	2 wk ahead	Bin	percent	11,2	11,3	0.
US National	2 wk ahead	Bin	percent	11,3	11,4	0.
US National	2 wk ahead	Bin	percent	11,4	11,5	0.
US National	2 wk ahead	Bin	percent	11,5	11,6	0.
US National	2 wk ahead	Bin	percent	11,6	11,7	0.
US National	2 wk ahead	Bin	percent	11,7	11,8	0.
US National	2 wk ahead	Bin	percent	11,8	11,9	0.
US National	2 wk ahead	Bin	percent	11,9	12	0.
US National	2 wk ahead	Bin	percent	12	12,1	0.
US National	2 wk ahead	Bin	percent	12,1	12,2	0.
US National	2 wk ahead	Bin	percent	12,2	12,3	0.
US National	2 wk ahead	Bin	percent	12,3	12,4	0.
US National	2 wk ahead	Bin	percent	12,4	12,5	0.
US National	2 wk ahead	Bin	percent	12,5	12,6	0.
US National	2 wk ahead	Bin	percent	12,6	12,7	0.
US National	2 wk ahead	Bin	percent	12,7	12,8	0.
US National	2 wk ahead	Bin	percent	12,8	12,9	1.e-6
US National	2 wk ahead	Bin	percent	12,9	13	4.e-6
US National	2 wk ahead	Bin	percent	13	100	0.009995
US National	3 wk ahead	Point	percent	NA	NA	2.3488
US National	3 wk ahead	Bin	percent	0	0,1	0.000446
US National	3 wk ahead	Bin	percent	0,1	0,2	0.000783
US National	3 wk ahead	Bin	percent	0,2	0,3	0.001303
US National	3 wk ahead	Bin	percent	0,3	0,4	0.002069
US National	3 wk ahead	Bin	percent	0,4	0,5	0.0031379999999999997
US National	3 wk ahead	Bin	percent	0,5	0,6	0.004562
US National	3 wk ahead	Bin	percent	0,6	0,7	0.006379
US National	3 wk ahead	Bin	percent	0,7	0,8	0.008605999999999999
US National	3 wk ahead	Bin	percent	0,8	0,9	0.011241
US National	3 wk ahead	Bin	percent	0,9	1	0.014249
US National	3 wk ahead	Bin	percent	1	1,1	0.017575
US National	3 wk ahead	Bin	percent	1,1	1,2	0.02112
US National	3 wk ahead	Bin	percent	1,2	1,3	0.024758
US National	3 wk ahead	Bin	percent	1,3	1,4	0.028329
US National	3 wk ahead	Bin	percent	1,4	1,5	0.031661999999999996
US National	3 wk ahead	Bin	percent	1,5	1,6	0.034587
US National	3 wk ahead	Bin	percent	1,6	1,7	0.036967
US National	3 wk ahead	Bin	percent	1,7	1,8	0.0387
US National	3 wk ahead	Bin	percent	1,8	1,9	0.039739
US National	3 wk ahead	Bin	percent	1,9	2	0.040079
US National	3 wk ahead	Bin	percent	2	2,1	0.03976
US National	3 wk ahead	Bin	percent	2,1	2,2	0.038851
US National	3 wk ahead	Bin	percent	2,2	2,3	0.037444
US National	3 wk ahead	Bin	percent	2,3	2,4	0.03565
US National	3 wk ahead	Bin	percent	2,4	2,5	0.033574
US National	3 wk ahead	Bin	percent	2,5	2,6	0.031326
US National	3 wk ahead	Bin	percent	2,6	2,7	0.028995999999999997
US National	3 wk ahead	Bin	percent	2,7	2,8	0.026663
US National	3 wk ahead	Bin	percent	2,8	2,9	0.024388
US National	3 wk ahead	Bin	percent	2,9	3	0.022222
US National	3 wk ahead	Bin	percent	3	3,1	0.020208
US National	3 wk ahead	Bin	percent	3,1	3,2	0.018379
US National	3 wk ahead	Bin	percent	3,2	3,3	0.016759
US National	3 wk ahead	Bin	percent	3,3	3,4	0.015358
US National	3 wk ahead	Bin	percent	3,4	3,5	0.014175
US National	3 wk ahead	Bin	percent	3,5	3,6	0.013195
US National	3 wk ahead	Bin	percent	3,6	3,7	0.012398
US National	3 wk ahead	Bin	percent	3,7	3,8	0.011758
US National	3 wk ahead	Bin	percent	3,8	3,9	0.011254
US National	3 wk ahead	Bin	percent	3,9	4	0.010860999999999999
US National	3 wk ahead	Bin	percent	4	4,1	0.010555
US National	3 wk ahead	Bin	percent	4,1	4,2	0.010301
US National	3 wk ahead	Bin	percent	4,2	4,3	0.010053
US National	3 wk ahead	Bin	percent	4,3	4,4	0.009755
US National	3 wk ahead	Bin	percent	4,4	4,5	0.009352
US National	3 wk ahead	Bin	percent	4,5	4,6	0.008803
US National	3 wk ahead	Bin	percent	4,6	4,7	0.008094
US National	3 wk ahead	Bin	percent	4,7	4,8	0.007245
US National	3 wk ahead	Bin	percent	4,8	4,9	0.006305
US National	3 wk ahead	Bin	percent	4,9	5	0.005346
US National	3 wk ahead	Bin	percent	5	5,1	0.004442
US National	3 wk ahead	Bin	percent	5,1	5,2	0.0036599999999999996
US National	3 wk ahead	Bin	percent	5,2	5,3	0.0030459999999999997
US National	3 wk ahead	Bin	percent	5,3	5,4	0.002616
US National	3 wk ahead	Bin	percent	5,4	5,5	0.0023599999999999997
US National	3 wk ahead	Bin	percent	5,5	5,6	0.002241
US National	3 wk ahead	Bin	percent	5,6	5,7	0.0022069999999999998
US National	3 wk ahead	Bin	percent	5,7	5,8	0.0021999999999999997
US National	3 wk ahead	Bin	percent	5,8	5,9	0.002173
US National	3 wk ahead	Bin	percent	5,9	6	0.002093
US National	3 wk ahead	Bin	percent	6	6,1	0.001956
US National	3 wk ahead	Bin	percent	6,1	6,2	0.001776
US National	3 wk ahead	Bin	percent	6,2	6,3	0.001584
US National	3 wk ahead	Bin	percent	6,3	6,4	0.001411
US National	3 wk ahead	Bin	percent	6,4	6,5	0.0012799999999999999
US National	3 wk ahead	Bin	percent	6,5	6,6	0.001199
US National	3 wk ahead	Bin	percent	6,6	6,7	0.001156
US National	3 wk ahead	Bin	percent	6,7	6,8	0.001132
US National	3 wk ahead	Bin	percent	6,8	6,9	0.001101
US National	3 wk ahead	Bin	percent	6,9	7	0.001045
US National	3 wk ahead	Bin	percent	7	7,1	0.0009559999999999999
US National	3 wk ahead	Bin	percent	7,1	7,2	0.000839
US National	3 wk ahead	Bin	percent	7,2	7,3	0.00071
US National	3 wk ahead	Bin	percent	7,3	7,4	0.000589
US National	3 wk ahead	Bin	percent	7,4	7,5	0.000498
US National	3 wk ahead	Bin	percent	7,5	7,6	0.000452
US National	3 wk ahead	Bin	percent	7,6	7,7	0.000459
US National	3 wk ahead	Bin	percent	7,7	7,8	0.000518
US National	3 wk ahead	Bin	percent	7,8	7,9	0.000616
US National	3 wk ahead	Bin	percent	7,9	8	0.0007369999999999999
US National	3 wk ahead	Bin	percent	8	8,1	0.0008539999999999999
US National	3 wk ahead	Bin	percent	8,1	8,2	0.000945
US National	3 wk ahead	Bin	percent	8,2	8,3	0.00099
US National	3 wk ahead	Bin	percent	8,3	8,4	0.000979
US National	3 wk ahead	Bin	percent	8,4	8,5	0.0009119999999999999
US National	3 wk ahead	Bin	percent	8,5	8,6	0.0008039999999999999
US National	3 wk ahead	Bin	percent	8,6	8,7	0.0006749999999999999
US National	3 wk ahead	Bin	percent	8,7	8,8	0.000549
US National	3 wk ahead	Bin	percent	8,8	8,9	0.000448
US National	3 wk ahead	Bin	percent	8,9	9	0.00039099999999999996
US National	3 wk ahead	Bin	percent	9	9,1	0.00038899999999999997
US National	3 wk ahead	Bin	percent	9,1	9,2	0.00044899999999999996
US National	3 wk ahead	Bin	percent	9,2	9,3	0.000569
US National	3 wk ahead	Bin	percent	9,3	9,4	0.00074
US National	3 wk ahead	Bin	percent	9,4	9,5	0.000948
US National	3 wk ahead	Bin	percent	9,5	9,6	0.0011719999999999999
US National	3 wk ahead	Bin	percent	9,6	9,7	0.001387
US National	3 wk ahead	Bin	percent	9,7	9,8	0.0015689999999999999
US National	3 wk ahead	Bin	percent	9,8	9,9	0.0016929999999999998
US National	3 wk ahead	Bin	percent	9,9	10	0.001745
US National	3 wk ahead	Bin	percent	10	10,1	0.001718
US National	3 wk ahead	Bin	percent	10,1	10,2	0.001615
US National	3 wk ahead	Bin	percent	10,2	10,3	0.0014479999999999999
US National	3 wk ahead	Bin	percent	10,3	10,4	0.001238
US National	3 wk ahead	Bin	percent	10,4	10,5	0.001008
US National	3 wk ahead	Bin	percent	10,5	10,6	0.00078
US National	3 wk ahead	Bin	percent	10,6	10,7	0.0005729999999999999
US National	3 wk ahead	Bin	percent	10,7	10,8	0.000399
US National	3 wk ahead	Bin	percent	10,8	10,9	0.000263
US National	3 wk ahead	Bin	percent	10,9	11	0.000164
US National	3 wk ahead	Bin	percent	11	11,1	0.000097
US National	3 wk ahead	Bin	percent	11,1	11,2	0.000054
US National	3 wk ahead	Bin	percent	11,2	11,3	0.000028
US National	3 wk ahead	Bin	percent	11,3	11,4	0.000014
US National	3 wk ahead	Bin	percent	11,4	11,5	7.e-6
US National	3 wk ahead	Bin	percent	11,5	11,6	3.e-6
US National	3 wk ahead	Bin	percent	11,6	11,7	1.e-6
US National	3 wk ahead	Bin	percent	11,7	11,8	0.
US National	3 wk ahead	Bin	percent	11,8	11,9	0.
US National	3 wk ahead	Bin	percent	11,9	12	0.
US National	3 wk ahead	Bin	percent	12	12,1	0.
US National	3 wk ahead	Bin	percent	12,1	12,2	0.
US National	3 wk ahead	Bin	percent	12,2	12,3	0.
US National	3 wk ahead	Bin	percent	12,3	12,4	0.
US National	3 wk ahead	Bin	percent	12,4	12,5	0.
US National	3 wk ahead	Bin	percent	12,5	12,6	0.
US National	3 wk ahead	Bin	percent	12,6	12,7	0.
US National	3 wk ahead	Bin	percent	12,7	12,8	0.
US National	3 wk ahead	Bin	percent	12,8	12,9	0.
US National	3 wk ahead	Bin	percent	12,9	13	0.
US National	3 wk ahead	Bin	percent	13	100	0.010005
US National	4 wk ahead	Point	percent	NA	NA	2.0414000000000003
US National	4 wk ahead	Bin	percent	0	0,1	0.003823
US National	4 wk ahead	Bin	percent	0,1	0,2	0.0052959999999999995
US National	4 wk ahead	Bin	percent	0,2	0,3	0.007104999999999999
US National	4 wk ahead	Bin	percent	0,3	0,4	0.009264
US National	4 wk ahead	Bin	percent	0,4	0,5	0.011741999999999999
US National	4 wk ahead	Bin	percent	0,5	0,6	0.014506999999999999
US National	4 wk ahead	Bin	percent	0,6	0,7	0.017483
US National	4 wk ahead	Bin	percent	0,7	0,8	0.020581
US National	4 wk ahead	Bin	percent	0,8	0,9	0.023686
US National	4 wk ahead	Bin	percent	0,9	1	0.026674
US National	4 wk ahead	Bin	percent	1	1,1	0.029419999999999998
US National	4 wk ahead	Bin	percent	1,1	1,2	0.031816
US National	4 wk ahead	Bin	percent	1,2	1,3	0.033769
US National	4 wk ahead	Bin	percent	1,3	1,4	0.035243
US National	4 wk ahead	Bin	percent	1,4	1,5	0.036203
US National	4 wk ahead	Bin	percent	1,5	1,6	0.036682
US National	4 wk ahead	Bin	percent	1,6	1,7	0.036692999999999996
US National	4 wk ahead	Bin	percent	1,7	1,8	0.036292
US National	4 wk ahead	Bin	percent	1,8	1,9	0.035507
US National	4 wk ahead	Bin	percent	1,9	2	0.034379
US National	4 wk ahead	Bin	percent	2	2,1	0.032942
US National	4 wk ahead	Bin	percent	2,1	2,2	0.031226
US National	4 wk ahead	Bin	percent	2,2	2,3	0.029279
US National	4 wk ahead	Bin	percent	2,3	2,4	0.027146999999999998
US National	4 wk ahead	Bin	percent	2,4	2,5	0.024898
US National	4 wk ahead	Bin	percent	2,5	2,6	0.0226
US National	4 wk ahead	Bin	percent	2,6	2,7	0.020326999999999998
US National	4 wk ahead	Bin	percent	2,7	2,8	0.018154
US National	4 wk ahead	Bin	percent	2,8	2,9	0.016145
US National	4 wk ahead	Bin	percent	2,9	3	0.014353999999999999
US National	4 wk ahead	Bin	percent	3	3,1	0.01282
US National	4 wk ahead	Bin	percent	3,1	3,2	0.011555
US National	4 wk ahead	Bin	percent	3,2	3,3	0.010558
US National	4 wk ahead	Bin	percent	3,3	3,4	0.009795
US National	4 wk ahead	Bin	percent	3,4	3,5	0.009231999999999999
US National	4 wk ahead	Bin	percent	3,5	3,6	0.008813999999999999
US National	4 wk ahead	Bin	percent	3,6	3,7	0.008498
US National	4 wk ahead	Bin	percent	3,7	3,8	0.008244
US National	4 wk ahead	Bin	percent	3,8	3,9	0.008027
US National	4 wk ahead	Bin	percent	3,9	4	0.007838
US National	4 wk ahead	Bin	percent	4	4,1	0.007677
US National	4 wk ahead	Bin	percent	4,1	4,2	0.007548999999999999
US National	4 wk ahead	Bin	percent	4,2	4,3	0.007457999999999999
US National	4 wk ahead	Bin	percent	4,3	4,4	0.007398999999999999
US National	4 wk ahead	Bin	percent	4,4	4,5	0.007353999999999999
US National	4 wk ahead	Bin	percent	4,5	4,6	0.007294999999999999
US National	4 wk ahead	Bin	percent	4,6	4,7	0.007187
US National	4 wk ahead	Bin	percent	4,7	4,8	0.006996
US National	4 wk ahead	Bin	percent	4,8	4,9	0.006702
US National	4 wk ahead	Bin	percent	4,9	5	0.0063
US National	4 wk ahead	Bin	percent	5	5,1	0.005804999999999999
US National	4 wk ahead	Bin	percent	5,1	5,2	0.005249
US National	4 wk ahead	Bin	percent	5,2	5,3	0.004667
US National	4 wk ahead	Bin	percent	5,3	5,4	0.004096
US National	4 wk ahead	Bin	percent	5,4	5,5	0.0035629999999999998
US National	4 wk ahead	Bin	percent	5,5	5,6	0.003083
US National	4 wk ahead	Bin	percent	5,6	5,7	0.002662
US National	4 wk ahead	Bin	percent	5,7	5,8	0.002301
US National	4 wk ahead	Bin	percent	5,8	5,9	0.0019979999999999998
US National	4 wk ahead	Bin	percent	5,9	6	0.001756
US National	4 wk ahead	Bin	percent	6	6,1	0.0015789999999999999
US National	4 wk ahead	Bin	percent	6,1	6,2	0.001475
US National	4 wk ahead	Bin	percent	6,2	6,3	0.001441
US National	4 wk ahead	Bin	percent	6,3	6,4	0.0014739999999999998
US National	4 wk ahead	Bin	percent	6,4	6,5	0.001557
US National	4 wk ahead	Bin	percent	6,5	6,6	0.001665
US National	4 wk ahead	Bin	percent	6,6	6,7	0.0017679999999999998
US National	4 wk ahead	Bin	percent	6,7	6,8	0.0018369999999999999
US National	4 wk ahead	Bin	percent	6,8	6,9	0.001847
US National	4 wk ahead	Bin	percent	6,9	7	0.00179
US National	4 wk ahead	Bin	percent	7	7,1	0.0016669999999999999
US National	4 wk ahead	Bin	percent	7,1	7,2	0.001496
US National	4 wk ahead	Bin	percent	7,2	7,3	0.0013009999999999999
US National	4 wk ahead	Bin	percent	7,3	7,4	0.001111
US National	4 wk ahead	Bin	percent	7,4	7,5	0.0009509999999999999
US National	4 wk ahead	Bin	percent	7,5	7,6	0.000838
US National	4 wk ahead	Bin	percent	7,6	7,7	0.000779
US National	4 wk ahead	Bin	percent	7,7	7,8	0.000771
US National	4 wk ahead	Bin	percent	7,8	7,9	0.000801
US National	4 wk ahead	Bin	percent	7,9	8	0.0008489999999999999
US National	4 wk ahead	Bin	percent	8	8,1	0.0008939999999999999
US National	4 wk ahead	Bin	percent	8,1	8,2	0.000919
US National	4 wk ahead	Bin	percent	8,2	8,3	0.0009119999999999999
US National	4 wk ahead	Bin	percent	8,3	8,4	0.0008659999999999999
US National	4 wk ahead	Bin	percent	8,4	8,5	0.000785
US National	4 wk ahead	Bin	percent	8,5	8,6	0.0006789999999999999
US National	4 wk ahead	Bin	percent	8,6	8,7	0.0005589999999999999
US National	4 wk ahead	Bin	percent	8,7	8,8	0.000439
US National	4 wk ahead	Bin	percent	8,8	8,9	0.00033
US National	4 wk ahead	Bin	percent	8,9	9	0.00023899999999999998
US National	4 wk ahead	Bin	percent	9	9,1	0.000173
US National	4 wk ahead	Bin	percent	9,1	9,2	0.00013099999999999999
US National	4 wk ahead	Bin	percent	9,2	9,3	0.000116
US National	4 wk ahead	Bin	percent	9,3	9,4	0.000127
US National	4 wk ahead	Bin	percent	9,4	9,5	0.000164
US National	4 wk ahead	Bin	percent	9,5	9,6	0.000227
US National	4 wk ahead	Bin	percent	9,6	9,7	0.000314
US National	4 wk ahead	Bin	percent	9,7	9,8	0.00041999999999999996
US National	4 wk ahead	Bin	percent	9,8	9,9	0.000539
US National	4 wk ahead	Bin	percent	9,9	10	0.000659
US National	4 wk ahead	Bin	percent	10	10,1	0.000767
US National	4 wk ahead	Bin	percent	10,1	10,2	0.00085
US National	4 wk ahead	Bin	percent	10,2	10,3	0.000897
US National	4 wk ahead	Bin	percent	10,3	10,4	0.000901
US National	4 wk ahead	Bin	percent	10,4	10,5	0.000864
US National	4 wk ahead	Bin	percent	10,5	10,6	0.000793
US National	4 wk ahead	Bin	percent	10,6	10,7	0.000703
US National	4 wk ahead	Bin	percent	10,7	10,8	0.00061
US National	4 wk ahead	Bin	percent	10,8	10,9	0.000531
US National	4 wk ahead	Bin	percent	10,9	11	0.000479
US National	4 wk ahead	Bin	percent	11	11,1	0.000466
US National	4 wk ahead	Bin	percent	11,1	11,2	0.000493
US National	4 wk ahead	Bin	percent	11,2	11,3	0.0005589999999999999
US National	4 wk ahead	Bin	percent	11,3	11,4	0.000656
US National	4 wk ahead	Bin	percent	11,4	11,5	0.000772
US National	4 wk ahead	Bin	percent	11,5	11,6	0.0008939999999999999
US National	4 wk ahead	Bin	percent	11,6	11,7	0.001009
US National	4 wk ahead	Bin	percent	11,7	11,8	0.001108
US National	4 wk ahead	Bin	percent	11,8	11,9	0.0011849999999999999
US National	4 wk ahead	Bin	percent	11,9	12	0.001238
US National	4 wk ahead	Bin	percent	12	12,1	0.001269
US National	4 wk ahead	Bin	percent	12,1	12,2	0.0012779999999999998
US National	4 wk ahead	Bin	percent	12,2	12,3	0.001268
US National	4 wk ahead	Bin	percent	12,3	12,4	0.001236
US National	4 wk ahead	Bin	percent	12,4	12,5	0.0011799999999999998
US National	4 wk ahead	Bin	percent	12,5	12,6	0.001099
US National	4 wk ahead	Bin	percent	12,6	12,7	0.0009939999999999999
US National	4 wk ahead	Bin	percent	12,7	12,8	0.000869
US National	4 wk ahead	Bin	percent	12,8	12,9	0.000731
US National	4 wk ahead	Bin	percent	12,9	13	0.0005909999999999999
US National	4 wk ahead	Bin	percent	13	100	0.011504
