# Supplementary material for: Use of daily Internet search query data improves real-time projections of influenza epidemics
Source: J R Soc Interface. 2018 Oct 10;15(147):20180220. doi: 10.1098/rsif.2018.0220 (PMC6228485; doi:10.1098/rsif.2018.0220)
Supplement: Computer code and results [file rsif20180220supp3.gz › Code-and-results/mss-15-wikiWEEK/1-22_paramrep.txt]

{"LL"	{65.86840337859624	166.43432591645734	371.40643245058567	464.999556115544}}
{"DD"	{3.2392056498254087	4.445148022305537	5.746901602683169	6.527326414437108}}
{"R0max"	{1.690283280604995	2.2595134411448363	3.1158837732154567	3.617070939148566}}
{"R0min"	{0.8436661521720278	0.886556127950245	1.0089669441843099	1.1186318604991512}}
{"Inf"	{1483.8230059532548	2057.992276614614	2660.119050454003	3136.7806787943064}}
{"Sus"	{50147.668999820446	54565.14579171866	65878.76826242647	77841.52741077341}}
{"R0(t)"	{1.2922632942870673	1.527709974759007	1.939354584174998	2.1316286426247055}}
{"Reff"	{0.7694618960356788	0.9277205597255826	1.1555427786545012	1.3533864041030101}}
