# Supplementary material for: Use of daily Internet search query data improves real-time projections of influenza epidemics
Source: J R Soc Interface. 2018 Oct 10;15(147):20180220. doi: 10.1098/rsif.2018.0220 (PMC6228485; doi:10.1098/rsif.2018.0220)
Supplement: Computer code and results [file rsif20180220supp3.gz › Code-and-results/mss-15-wikiWEEK/6-35_paramrep.txt]

{"LL"	{24.590288308669415	71.87402422591371	176.40958644151198	263.2651832528801}}
{"DD"	{3.1395236351849793	4.269368484562197	5.78718087597096	6.628153799483505}}
{"R0max"	{1.786355714637696	2.4663438132237485	3.5017398117213134	3.8465104508084846}}
{"R0min"	{0.89346765503157	0.9592631802155644	1.0767741527811678	1.1652569970719855}}
{"Inf"	{601.7779400417842	839.5477828276128	1145.5238043325148	1288.5929815108693}}
{"Sus"	{47019.217876073766	55977.258232068525	78759.37088378992	92699.5746248018}}
{"R0(t)"	{1.1352210419080953	1.2312139350308748	1.3731692429252167	1.4821843917415265}}
{"Reff"	{0.5932060588405488	0.7034947552247164	1.0261030701912894	1.2116821273442555}}
