# Supplementary material for: Use of daily Internet search query data improves real-time projections of influenza epidemics
Source: J R Soc Interface. 2018 Oct 10;15(147):20180220. doi: 10.1098/rsif.2018.0220 (PMC6228485; doi:10.1098/rsif.2018.0220)
Supplement: Computer code and results [file rsif20180220supp3.gz › Code-and-results/mss-15-wikiWEEK/2012-EW18.csv]

Location	Target	Type	Unit	Bin_start_incl	Bin_end_notincl	Value
US National	1 wk ahead	Point	percent	NA	NA	1.3000000000000003
US National	1 wk ahead	Bin	percent	0	0,1	0.
US National	1 wk ahead	Bin	percent	0,1	0,2	0.
US National	1 wk ahead	Bin	percent	0,2	0,3	6.e-6
US National	1 wk ahead	Bin	percent	0,3	0,4	0.00022899999999999998
US National	1 wk ahead	Bin	percent	0,4	0,5	0.0028079999999999997
US National	1 wk ahead	Bin	percent	0,5	0,6	0.011554
US National	1 wk ahead	Bin	percent	0,6	0,7	0.021379
US National	1 wk ahead	Bin	percent	0,7	0,8	0.031002
US National	1 wk ahead	Bin	percent	0,8	0,9	0.041979999999999996
US National	1 wk ahead	Bin	percent	0,9	1	0.049141
US National	1 wk ahead	Bin	percent	1	1,1	0.056162
US National	1 wk ahead	Bin	percent	1,1	1,2	0.08714
US National	1 wk ahead	Bin	percent	1,2	1,3	0.148254
US National	1 wk ahead	Bin	percent	1,3	1,4	0.167145
US National	1 wk ahead	Bin	percent	1,4	1,5	0.122357
US National	1 wk ahead	Bin	percent	1,5	1,6	0.075296
US National	1 wk ahead	Bin	percent	1,6	1,7	0.05361
US National	1 wk ahead	Bin	percent	1,7	1,8	0.041578
US National	1 wk ahead	Bin	percent	1,8	1,9	0.030722
US National	1 wk ahead	Bin	percent	1,9	2	0.026588
US National	1 wk ahead	Bin	percent	2	2,1	0.014606
US National	1 wk ahead	Bin	percent	2,1	2,2	0.0034379999999999997
US National	1 wk ahead	Bin	percent	2,2	2,3	0.00029
US National	1 wk ahead	Bin	percent	2,3	2,4	8.e-6
US National	1 wk ahead	Bin	percent	2,4	2,5	6.e-6
US National	1 wk ahead	Bin	percent	2,5	2,6	0.000197
US National	1 wk ahead	Bin	percent	2,6	2,7	0.001923
US National	1 wk ahead	Bin	percent	2,7	2,8	0.00571
US National	1 wk ahead	Bin	percent	2,8	2,9	0.005248
US National	1 wk ahead	Bin	percent	2,9	3	0.001491
US National	1 wk ahead	Bin	percent	3	3,1	0.000128
US National	1 wk ahead	Bin	percent	3,1	3,2	3.e-6
US National	1 wk ahead	Bin	percent	3,2	3,3	0.
US National	1 wk ahead	Bin	percent	3,3	3,4	0.
US National	1 wk ahead	Bin	percent	3,4	3,5	0.
US National	1 wk ahead	Bin	percent	3,5	3,6	0.
US National	1 wk ahead	Bin	percent	3,6	3,7	0.
US National	1 wk ahead	Bin	percent	3,7	3,8	0.
US National	1 wk ahead	Bin	percent	3,8	3,9	0.
US National	1 wk ahead	Bin	percent	3,9	4	0.
US National	1 wk ahead	Bin	percent	4	4,1	0.
US National	1 wk ahead	Bin	percent	4,1	4,2	0.
US National	1 wk ahead	Bin	percent	4,2	4,3	0.
US National	1 wk ahead	Bin	percent	4,3	4,4	0.
US National	1 wk ahead	Bin	percent	4,4	4,5	0.
US National	1 wk ahead	Bin	percent	4,5	4,6	0.
US National	1 wk ahead	Bin	percent	4,6	4,7	0.
US National	1 wk ahead	Bin	percent	4,7	4,8	0.
US National	1 wk ahead	Bin	percent	4,8	4,9	0.
US National	1 wk ahead	Bin	percent	4,9	5	0.
US National	1 wk ahead	Bin	percent	5	5,1	0.
US National	1 wk ahead	Bin	percent	5,1	5,2	0.
US National	1 wk ahead	Bin	percent	5,2	5,3	0.
US National	1 wk ahead	Bin	percent	5,3	5,4	0.
US National	1 wk ahead	Bin	percent	5,4	5,5	0.
US National	1 wk ahead	Bin	percent	5,5	5,6	0.
US National	1 wk ahead	Bin	percent	5,6	5,7	0.
US National	1 wk ahead	Bin	percent	5,7	5,8	0.
US National	1 wk ahead	Bin	percent	5,8	5,9	0.
US National	1 wk ahead	Bin	percent	5,9	6	0.
US National	1 wk ahead	Bin	percent	6	6,1	0.
US National	1 wk ahead	Bin	percent	6,1	6,2	0.
US National	1 wk ahead	Bin	percent	6,2	6,3	0.
US National	1 wk ahead	Bin	percent	6,3	6,4	0.
US National	1 wk ahead	Bin	percent	6,4	6,5	0.
US National	1 wk ahead	Bin	percent	6,5	6,6	0.
US National	1 wk ahead	Bin	percent	6,6	6,7	0.
US National	1 wk ahead	Bin	percent	6,7	6,8	0.
US National	1 wk ahead	Bin	percent	6,8	6,9	0.
US National	1 wk ahead	Bin	percent	6,9	7	0.
US National	1 wk ahead	Bin	percent	7	7,1	0.
US National	1 wk ahead	Bin	percent	7,1	7,2	0.
US National	1 wk ahead	Bin	percent	7,2	7,3	0.
US National	1 wk ahead	Bin	percent	7,3	7,4	0.
US National	1 wk ahead	Bin	percent	7,4	7,5	0.
US National	1 wk ahead	Bin	percent	7,5	7,6	0.
US National	1 wk ahead	Bin	percent	7,6	7,7	0.
US National	1 wk ahead	Bin	percent	7,7	7,8	0.
US National	1 wk ahead	Bin	percent	7,8	7,9	0.
US National	1 wk ahead	Bin	percent	7,9	8	0.
US National	1 wk ahead	Bin	percent	8	8,1	0.
US National	1 wk ahead	Bin	percent	8,1	8,2	0.
US National	1 wk ahead	Bin	percent	8,2	8,3	0.
US National	1 wk ahead	Bin	percent	8,3	8,4	0.
US National	1 wk ahead	Bin	percent	8,4	8,5	0.
US National	1 wk ahead	Bin	percent	8,5	8,6	0.
US National	1 wk ahead	Bin	percent	8,6	8,7	0.
US National	1 wk ahead	Bin	percent	8,7	8,8	0.
US National	1 wk ahead	Bin	percent	8,8	8,9	0.
US National	1 wk ahead	Bin	percent	8,9	9	0.
US National	1 wk ahead	Bin	percent	9	9,1	0.
US National	1 wk ahead	Bin	percent	9,1	9,2	0.
US National	1 wk ahead	Bin	percent	9,2	9,3	0.
US National	1 wk ahead	Bin	percent	9,3	9,4	0.
US National	1 wk ahead	Bin	percent	9,4	9,5	0.
US National	1 wk ahead	Bin	percent	9,5	9,6	0.
US National	1 wk ahead	Bin	percent	9,6	9,7	0.
US National	1 wk ahead	Bin	percent	9,7	9,8	0.
US National	1 wk ahead	Bin	percent	9,8	9,9	0.
US National	1 wk ahead	Bin	percent	9,9	10	0.
US National	1 wk ahead	Bin	percent	10	10,1	0.
US National	1 wk ahead	Bin	percent	10,1	10,2	0.
US National	1 wk ahead	Bin	percent	10,2	10,3	0.
US National	1 wk ahead	Bin	percent	10,3	10,4	0.
US National	1 wk ahead	Bin	percent	10,4	10,5	0.
US National	1 wk ahead	Bin	percent	10,5	10,6	0.
US National	1 wk ahead	Bin	percent	10,6	10,7	0.
US National	1 wk ahead	Bin	percent	10,7	10,8	0.
US National	1 wk ahead	Bin	percent	10,8	10,9	0.
US National	1 wk ahead	Bin	percent	10,9	11	0.
US National	1 wk ahead	Bin	percent	11	11,1	0.
US National	1 wk ahead	Bin	percent	11,1	11,2	0.
US National	1 wk ahead	Bin	percent	11,2	11,3	0.
US National	1 wk ahead	Bin	percent	11,3	11,4	0.
US National	1 wk ahead	Bin	percent	11,4	11,5	0.
US National	1 wk ahead	Bin	percent	11,5	11,6	0.
US National	1 wk ahead	Bin	percent	11,6	11,7	0.
US National	1 wk ahead	Bin	percent	11,7	11,8	0.
US National	1 wk ahead	Bin	percent	11,8	11,9	0.
US National	1 wk ahead	Bin	percent	11,9	12	0.
US National	1 wk ahead	Bin	percent	12	12,1	0.
US National	1 wk ahead	Bin	percent	12,1	12,2	0.
US National	1 wk ahead	Bin	percent	12,2	12,3	0.
US National	1 wk ahead	Bin	percent	12,3	12,4	0.
US National	1 wk ahead	Bin	percent	12,4	12,5	0.
US National	1 wk ahead	Bin	percent	12,5	12,6	0.
US National	1 wk ahead	Bin	percent	12,6	12,7	0.
US National	1 wk ahead	Bin	percent	12,7	12,8	0.
US National	1 wk ahead	Bin	percent	12,8	12,9	0.
US National	1 wk ahead	Bin	percent	12,9	13	0.
US National	1 wk ahead	Bin	percent	13	100	0.
US National	2 wk ahead	Point	percent	NA	NA	1.2502
US National	2 wk ahead	Bin	percent	0	0,1	0.
US National	2 wk ahead	Bin	percent	0,1	0,2	0.
US National	2 wk ahead	Bin	percent	0,2	0,3	0.
US National	2 wk ahead	Bin	percent	0,3	0,4	1.e-6
US National	2 wk ahead	Bin	percent	0,4	0,5	0.000042
US National	2 wk ahead	Bin	percent	0,5	0,6	0.000618
US National	2 wk ahead	Bin	percent	0,6	0,7	0.004872
US National	2 wk ahead	Bin	percent	0,7	0,8	0.021467
US National	2 wk ahead	Bin	percent	0,8	0,9	0.056178
US National	2 wk ahead	Bin	percent	0,9	1	0.096427
US National	2 wk ahead	Bin	percent	1	1,1	0.124347
US National	2 wk ahead	Bin	percent	1,1	1,2	0.132986
US National	2 wk ahead	Bin	percent	1,2	1,3	0.12041199999999999
US National	2 wk ahead	Bin	percent	1,3	1,4	0.09783399999999999
US National	2 wk ahead	Bin	percent	1,4	1,5	0.079413
US National	2 wk ahead	Bin	percent	1,5	1,6	0.06380899999999999
US National	2 wk ahead	Bin	percent	1,6	1,7	0.046034
US National	2 wk ahead	Bin	percent	1,7	1,8	0.030351
US National	2 wk ahead	Bin	percent	1,8	1,9	0.022071999999999998
US National	2 wk ahead	Bin	percent	1,9	2	0.018775999999999998
US National	2 wk ahead	Bin	percent	2	2,1	0.01714
US National	2 wk ahead	Bin	percent	2,1	2,2	0.017946999999999998
US National	2 wk ahead	Bin	percent	2,2	2,3	0.019393999999999998
US National	2 wk ahead	Bin	percent	2,3	2,4	0.016239
US National	2 wk ahead	Bin	percent	2,4	2,5	0.009219999999999999
US National	2 wk ahead	Bin	percent	2,5	2,6	0.00347
US National	2 wk ahead	Bin	percent	2,6	2,7	0.0008259999999999999
US National	2 wk ahead	Bin	percent	2,7	2,8	0.00011399999999999999
US National	2 wk ahead	Bin	percent	2,8	2,9	8.e-6
US National	2 wk ahead	Bin	percent	2,9	3	0.
US National	2 wk ahead	Bin	percent	3	3,1	0.
US National	2 wk ahead	Bin	percent	3,1	3,2	0.
US National	2 wk ahead	Bin	percent	3,2	3,3	0.
US National	2 wk ahead	Bin	percent	3,3	3,4	0.
US National	2 wk ahead	Bin	percent	3,4	3,5	0.
US National	2 wk ahead	Bin	percent	3,5	3,6	0.
US National	2 wk ahead	Bin	percent	3,6	3,7	0.
US National	2 wk ahead	Bin	percent	3,7	3,8	0.
US National	2 wk ahead	Bin	percent	3,8	3,9	0.
US National	2 wk ahead	Bin	percent	3,9	4	0.
US National	2 wk ahead	Bin	percent	4	4,1	0.
US National	2 wk ahead	Bin	percent	4,1	4,2	0.
US National	2 wk ahead	Bin	percent	4,2	4,3	0.
US National	2 wk ahead	Bin	percent	4,3	4,4	0.
US National	2 wk ahead	Bin	percent	4,4	4,5	0.
US National	2 wk ahead	Bin	percent	4,5	4,6	0.
US National	2 wk ahead	Bin	percent	4,6	4,7	0.
US National	2 wk ahead	Bin	percent	4,7	4,8	0.
US National	2 wk ahead	Bin	percent	4,8	4,9	0.
US National	2 wk ahead	Bin	percent	4,9	5	0.
US National	2 wk ahead	Bin	percent	5	5,1	0.
US National	2 wk ahead	Bin	percent	5,1	5,2	0.
US National	2 wk ahead	Bin	percent	5,2	5,3	0.
US National	2 wk ahead	Bin	percent	5,3	5,4	0.
US National	2 wk ahead	Bin	percent	5,4	5,5	0.
US National	2 wk ahead	Bin	percent	5,5	5,6	0.
US National	2 wk ahead	Bin	percent	5,6	5,7	0.
US National	2 wk ahead	Bin	percent	5,7	5,8	0.
US National	2 wk ahead	Bin	percent	5,8	5,9	0.
US National	2 wk ahead	Bin	percent	5,9	6	0.
US National	2 wk ahead	Bin	percent	6	6,1	0.
US National	2 wk ahead	Bin	percent	6,1	6,2	0.
US National	2 wk ahead	Bin	percent	6,2	6,3	0.
US National	2 wk ahead	Bin	percent	6,3	6,4	0.
US National	2 wk ahead	Bin	percent	6,4	6,5	0.
US National	2 wk ahead	Bin	percent	6,5	6,6	0.
US National	2 wk ahead	Bin	percent	6,6	6,7	0.
US National	2 wk ahead	Bin	percent	6,7	6,8	0.
US National	2 wk ahead	Bin	percent	6,8	6,9	0.
US National	2 wk ahead	Bin	percent	6,9	7	0.
US National	2 wk ahead	Bin	percent	7	7,1	0.
US National	2 wk ahead	Bin	percent	7,1	7,2	0.
US National	2 wk ahead	Bin	percent	7,2	7,3	0.
US National	2 wk ahead	Bin	percent	7,3	7,4	0.
US National	2 wk ahead	Bin	percent	7,4	7,5	0.
US National	2 wk ahead	Bin	percent	7,5	7,6	0.
US National	2 wk ahead	Bin	percent	7,6	7,7	0.
US National	2 wk ahead	Bin	percent	7,7	7,8	0.
US National	2 wk ahead	Bin	percent	7,8	7,9	0.
US National	2 wk ahead	Bin	percent	7,9	8	0.
US National	2 wk ahead	Bin	percent	8	8,1	0.
US National	2 wk ahead	Bin	percent	8,1	8,2	0.
US National	2 wk ahead	Bin	percent	8,2	8,3	0.
US National	2 wk ahead	Bin	percent	8,3	8,4	0.
US National	2 wk ahead	Bin	percent	8,4	8,5	0.
US National	2 wk ahead	Bin	percent	8,5	8,6	0.
US National	2 wk ahead	Bin	percent	8,6	8,7	0.
US National	2 wk ahead	Bin	percent	8,7	8,8	0.
US National	2 wk ahead	Bin	percent	8,8	8,9	0.
US National	2 wk ahead	Bin	percent	8,9	9	0.
US National	2 wk ahead	Bin	percent	9	9,1	0.
US National	2 wk ahead	Bin	percent	9,1	9,2	0.
US National	2 wk ahead	Bin	percent	9,2	9,3	0.
US National	2 wk ahead	Bin	percent	9,3	9,4	0.
US National	2 wk ahead	Bin	percent	9,4	9,5	0.
US National	2 wk ahead	Bin	percent	9,5	9,6	0.
US National	2 wk ahead	Bin	percent	9,6	9,7	0.
US National	2 wk ahead	Bin	percent	9,7	9,8	0.
US National	2 wk ahead	Bin	percent	9,8	9,9	0.
US National	2 wk ahead	Bin	percent	9,9	10	0.
US National	2 wk ahead	Bin	percent	10	10,1	0.
US National	2 wk ahead	Bin	percent	10,1	10,2	0.
US National	2 wk ahead	Bin	percent	10,2	10,3	0.
US National	2 wk ahead	Bin	percent	10,3	10,4	0.
US National	2 wk ahead	Bin	percent	10,4	10,5	0.
US National	2 wk ahead	Bin	percent	10,5	10,6	0.
US National	2 wk ahead	Bin	percent	10,6	10,7	0.
US National	2 wk ahead	Bin	percent	10,7	10,8	0.
US National	2 wk ahead	Bin	percent	10,8	10,9	0.
US National	2 wk ahead	Bin	percent	10,9	11	0.
US National	2 wk ahead	Bin	percent	11	11,1	0.
US National	2 wk ahead	Bin	percent	11,1	11,2	0.
US National	2 wk ahead	Bin	percent	11,2	11,3	0.
US National	2 wk ahead	Bin	percent	11,3	11,4	0.
US National	2 wk ahead	Bin	percent	11,4	11,5	0.
US National	2 wk ahead	Bin	percent	11,5	11,6	0.
US National	2 wk ahead	Bin	percent	11,6	11,7	0.
US National	2 wk ahead	Bin	percent	11,7	11,8	0.
US National	2 wk ahead	Bin	percent	11,8	11,9	0.
US National	2 wk ahead	Bin	percent	11,9	12	0.
US National	2 wk ahead	Bin	percent	12	12,1	0.
US National	2 wk ahead	Bin	percent	12,1	12,2	0.
US National	2 wk ahead	Bin	percent	12,2	12,3	0.
US National	2 wk ahead	Bin	percent	12,3	12,4	0.
US National	2 wk ahead	Bin	percent	12,4	12,5	0.
US National	2 wk ahead	Bin	percent	12,5	12,6	0.
US National	2 wk ahead	Bin	percent	12,6	12,7	0.
US National	2 wk ahead	Bin	percent	12,7	12,8	0.
US National	2 wk ahead	Bin	percent	12,8	12,9	0.
US National	2 wk ahead	Bin	percent	12,9	13	0.
US National	2 wk ahead	Bin	percent	13	100	0.
US National	3 wk ahead	Point	percent	NA	NA	1.1224
US National	3 wk ahead	Bin	percent	0	0,1	0.00028
US National	3 wk ahead	Bin	percent	0,1	0,2	0.0012209999999999999
US National	3 wk ahead	Bin	percent	0,2	0,3	0.004181
US National	3 wk ahead	Bin	percent	0,3	0,4	0.011333
US National	3 wk ahead	Bin	percent	0,4	0,5	0.024579
US National	3 wk ahead	Bin	percent	0,5	0,6	0.043275
US National	3 wk ahead	Bin	percent	0,6	0,7	0.063136
US National	3 wk ahead	Bin	percent	0,7	0,8	0.078514
US National	3 wk ahead	Bin	percent	0,8	0,9	0.086267
US National	3 wk ahead	Bin	percent	0,9	1	0.08695699999999999
US National	3 wk ahead	Bin	percent	1	1,1	0.082716
US National	3 wk ahead	Bin	percent	1,1	1,2	0.075373
US National	3 wk ahead	Bin	percent	1,2	1,3	0.066675
US National	3 wk ahead	Bin	percent	1,3	1,4	0.058315
US National	3 wk ahead	Bin	percent	1,4	1,5	0.050667
US National	3 wk ahead	Bin	percent	1,5	1,6	0.042714999999999996
US National	3 wk ahead	Bin	percent	1,6	1,7	0.033913
US National	3 wk ahead	Bin	percent	1,7	1,8	0.025221999999999998
US National	3 wk ahead	Bin	percent	1,8	1,9	0.018161
US National	3 wk ahead	Bin	percent	1,9	2	0.013607
US National	3 wk ahead	Bin	percent	2	2,1	0.011491
US National	3 wk ahead	Bin	percent	2,1	2,2	0.011009999999999999
US National	3 wk ahead	Bin	percent	2,2	2,3	0.010967
US National	3 wk ahead	Bin	percent	2,3	2,4	0.010251
US National	3 wk ahead	Bin	percent	2,4	2,5	0.008369
US National	3 wk ahead	Bin	percent	2,5	2,6	0.005725
US National	3 wk ahead	Bin	percent	2,6	2,7	0.0033049999999999998
US National	3 wk ahead	Bin	percent	2,7	2,8	0.00203
US National	3 wk ahead	Bin	percent	2,8	2,9	0.002418
US National	3 wk ahead	Bin	percent	2,9	3	0.004534
US National	3 wk ahead	Bin	percent	3	3,1	0.007718999999999999
US National	3 wk ahead	Bin	percent	3,1	3,2	0.010502
US National	3 wk ahead	Bin	percent	3,2	3,3	0.011495
US National	3 wk ahead	Bin	percent	3,3	3,4	0.010543
US National	3 wk ahead	Bin	percent	3,4	3,5	0.008535
US National	3 wk ahead	Bin	percent	3,5	3,6	0.006268999999999999
US National	3 wk ahead	Bin	percent	3,6	3,7	0.004079999999999999
US National	3 wk ahead	Bin	percent	3,7	3,8	0.002232
US National	3 wk ahead	Bin	percent	3,8	3,9	0.000978
US National	3 wk ahead	Bin	percent	3,9	4	0.000334
US National	3 wk ahead	Bin	percent	4	4,1	0.000088
US National	3 wk ahead	Bin	percent	4,1	4,2	0.000017
US National	3 wk ahead	Bin	percent	4,2	4,3	3.e-6
US National	3 wk ahead	Bin	percent	4,3	4,4	0.
US National	3 wk ahead	Bin	percent	4,4	4,5	0.
US National	3 wk ahead	Bin	percent	4,5	4,6	0.
US National	3 wk ahead	Bin	percent	4,6	4,7	0.
US National	3 wk ahead	Bin	percent	4,7	4,8	0.
US National	3 wk ahead	Bin	percent	4,8	4,9	0.
US National	3 wk ahead	Bin	percent	4,9	5	0.
US National	3 wk ahead	Bin	percent	5	5,1	0.
US National	3 wk ahead	Bin	percent	5,1	5,2	0.
US National	3 wk ahead	Bin	percent	5,2	5,3	0.
US National	3 wk ahead	Bin	percent	5,3	5,4	0.
US National	3 wk ahead	Bin	percent	5,4	5,5	0.
US National	3 wk ahead	Bin	percent	5,5	5,6	0.
US National	3 wk ahead	Bin	percent	5,6	5,7	0.
US National	3 wk ahead	Bin	percent	5,7	5,8	0.
US National	3 wk ahead	Bin	percent	5,8	5,9	0.
US National	3 wk ahead	Bin	percent	5,9	6	0.
US National	3 wk ahead	Bin	percent	6	6,1	0.
US National	3 wk ahead	Bin	percent	6,1	6,2	0.
US National	3 wk ahead	Bin	percent	6,2	6,3	0.
US National	3 wk ahead	Bin	percent	6,3	6,4	0.
US National	3 wk ahead	Bin	percent	6,4	6,5	0.
US National	3 wk ahead	Bin	percent	6,5	6,6	0.
US National	3 wk ahead	Bin	percent	6,6	6,7	0.
US National	3 wk ahead	Bin	percent	6,7	6,8	0.
US National	3 wk ahead	Bin	percent	6,8	6,9	0.
US National	3 wk ahead	Bin	percent	6,9	7	0.
US National	3 wk ahead	Bin	percent	7	7,1	0.
US National	3 wk ahead	Bin	percent	7,1	7,2	0.
US National	3 wk ahead	Bin	percent	7,2	7,3	0.
US National	3 wk ahead	Bin	percent	7,3	7,4	0.
US National	3 wk ahead	Bin	percent	7,4	7,5	0.
US National	3 wk ahead	Bin	percent	7,5	7,6	0.
US National	3 wk ahead	Bin	percent	7,6	7,7	0.
US National	3 wk ahead	Bin	percent	7,7	7,8	0.
US National	3 wk ahead	Bin	percent	7,8	7,9	0.
US National	3 wk ahead	Bin	percent	7,9	8	0.
US National	3 wk ahead	Bin	percent	8	8,1	0.
US National	3 wk ahead	Bin	percent	8,1	8,2	0.
US National	3 wk ahead	Bin	percent	8,2	8,3	0.
US National	3 wk ahead	Bin	percent	8,3	8,4	0.
US National	3 wk ahead	Bin	percent	8,4	8,5	0.
US National	3 wk ahead	Bin	percent	8,5	8,6	0.
US National	3 wk ahead	Bin	percent	8,6	8,7	0.
US National	3 wk ahead	Bin	percent	8,7	8,8	0.
US National	3 wk ahead	Bin	percent	8,8	8,9	0.
US National	3 wk ahead	Bin	percent	8,9	9	0.
US National	3 wk ahead	Bin	percent	9	9,1	0.
US National	3 wk ahead	Bin	percent	9,1	9,2	0.
US National	3 wk ahead	Bin	percent	9,2	9,3	0.
US National	3 wk ahead	Bin	percent	9,3	9,4	0.
US National	3 wk ahead	Bin	percent	9,4	9,5	0.
US National	3 wk ahead	Bin	percent	9,5	9,6	0.
US National	3 wk ahead	Bin	percent	9,6	9,7	0.
US National	3 wk ahead	Bin	percent	9,7	9,8	0.
US National	3 wk ahead	Bin	percent	9,8	9,9	0.
US National	3 wk ahead	Bin	percent	9,9	10	0.
US National	3 wk ahead	Bin	percent	10	10,1	0.
US National	3 wk ahead	Bin	percent	10,1	10,2	0.
US National	3 wk ahead	Bin	percent	10,2	10,3	0.
US National	3 wk ahead	Bin	percent	10,3	10,4	0.
US National	3 wk ahead	Bin	percent	10,4	10,5	0.
US National	3 wk ahead	Bin	percent	10,5	10,6	0.
US National	3 wk ahead	Bin	percent	10,6	10,7	0.
US National	3 wk ahead	Bin	percent	10,7	10,8	0.
US National	3 wk ahead	Bin	percent	10,8	10,9	0.
US National	3 wk ahead	Bin	percent	10,9	11	0.
US National	3 wk ahead	Bin	percent	11	11,1	0.
US National	3 wk ahead	Bin	percent	11,1	11,2	0.
US National	3 wk ahead	Bin	percent	11,2	11,3	0.
US National	3 wk ahead	Bin	percent	11,3	11,4	0.
US National	3 wk ahead	Bin	percent	11,4	11,5	0.
US National	3 wk ahead	Bin	percent	11,5	11,6	0.
US National	3 wk ahead	Bin	percent	11,6	11,7	0.
US National	3 wk ahead	Bin	percent	11,7	11,8	0.
US National	3 wk ahead	Bin	percent	11,8	11,9	0.
US National	3 wk ahead	Bin	percent	11,9	12	0.
US National	3 wk ahead	Bin	percent	12	12,1	0.
US National	3 wk ahead	Bin	percent	12,1	12,2	0.
US National	3 wk ahead	Bin	percent	12,2	12,3	0.
US National	3 wk ahead	Bin	percent	12,3	12,4	0.
US National	3 wk ahead	Bin	percent	12,4	12,5	0.
US National	3 wk ahead	Bin	percent	12,5	12,6	0.
US National	3 wk ahead	Bin	percent	12,6	12,7	0.
US National	3 wk ahead	Bin	percent	12,7	12,8	0.
US National	3 wk ahead	Bin	percent	12,8	12,9	0.
US National	3 wk ahead	Bin	percent	12,9	13	0.
US National	3 wk ahead	Bin	percent	13	100	0.
US National	4 wk ahead	Point	percent	NA	NA	0.9708000000000001
US National	4 wk ahead	Bin	percent	0	0,1	0.00516
US National	4 wk ahead	Bin	percent	0,1	0,2	0.012726
US National	4 wk ahead	Bin	percent	0,2	0,3	0.025584
US National	4 wk ahead	Bin	percent	0,3	0,4	0.042433
US National	4 wk ahead	Bin	percent	0,4	0,5	0.059164999999999995
US National	4 wk ahead	Bin	percent	0,5	0,6	0.071363
US National	4 wk ahead	Bin	percent	0,6	0,7	0.077391
US National	4 wk ahead	Bin	percent	0,7	0,8	0.07853
US National	4 wk ahead	Bin	percent	0,8	0,9	0.076412
US National	4 wk ahead	Bin	percent	0,9	1	0.071527
US National	4 wk ahead	Bin	percent	1	1,1	0.064328
US National	4 wk ahead	Bin	percent	1,1	1,2	0.056214
US National	4 wk ahead	Bin	percent	1,2	1,3	0.048471
US National	4 wk ahead	Bin	percent	1,3	1,4	0.041075
US National	4 wk ahead	Bin	percent	1,4	1,5	0.033409999999999995
US National	4 wk ahead	Bin	percent	1,5	1,6	0.025648999999999998
US National	4 wk ahead	Bin	percent	1,6	1,7	0.018862
US National	4 wk ahead	Bin	percent	1,7	1,8	0.013991
US National	4 wk ahead	Bin	percent	1,8	1,9	0.011106999999999999
US National	4 wk ahead	Bin	percent	1,9	2	0.009604999999999999
US National	4 wk ahead	Bin	percent	2	2,1	0.008907
US National	4 wk ahead	Bin	percent	2,1	2,2	0.008879999999999999
US National	4 wk ahead	Bin	percent	2,2	2,3	0.009529
US National	4 wk ahead	Bin	percent	2,3	2,4	0.010468
US National	4 wk ahead	Bin	percent	2,4	2,5	0.010961
US National	4 wk ahead	Bin	percent	2,5	2,6	0.010508
US National	4 wk ahead	Bin	percent	2,6	2,7	0.009167
US National	4 wk ahead	Bin	percent	2,7	2,8	0.007286
US National	4 wk ahead	Bin	percent	2,8	2,9	0.005199
US National	4 wk ahead	Bin	percent	2,9	3	0.003224
US National	4 wk ahead	Bin	percent	3	3,1	0.001678
US National	4 wk ahead	Bin	percent	3,1	3,2	0.000719
US National	4 wk ahead	Bin	percent	3,2	3,3	0.000278
US National	4 wk ahead	Bin	percent	3,3	3,4	0.00019999999999999998
US National	4 wk ahead	Bin	percent	3,4	3,5	0.000424
US National	4 wk ahead	Bin	percent	3,5	3,6	0.001021
US National	4 wk ahead	Bin	percent	3,6	3,7	0.002104
US National	4 wk ahead	Bin	percent	3,7	3,8	0.003689
US National	4 wk ahead	Bin	percent	3,8	3,9	0.00558
US National	4 wk ahead	Bin	percent	3,9	4	0.007346
US National	4 wk ahead	Bin	percent	4	4,1	0.008466999999999999
US National	4 wk ahead	Bin	percent	4,1	4,2	0.008608
US National	4 wk ahead	Bin	percent	4,2	4,3	0.007771999999999999
US National	4 wk ahead	Bin	percent	4,3	4,4	0.006215
US National	4 wk ahead	Bin	percent	4,4	4,5	0.004332
US National	4 wk ahead	Bin	percent	4,5	4,6	0.0026
US National	4 wk ahead	Bin	percent	4,6	4,7	0.001433
US National	4 wk ahead	Bin	percent	4,7	4,8	0.001003
US National	4 wk ahead	Bin	percent	4,8	4,9	0.001189
US National	4 wk ahead	Bin	percent	4,9	5	0.00165
US National	4 wk ahead	Bin	percent	5	5,1	0.001966
US National	4 wk ahead	Bin	percent	5,1	5,2	0.001862
US National	4 wk ahead	Bin	percent	5,2	5,3	0.001384
US National	4 wk ahead	Bin	percent	5,3	5,4	0.000806
US National	4 wk ahead	Bin	percent	5,4	5,5	0.000367
US National	4 wk ahead	Bin	percent	5,5	5,6	0.00013099999999999999
US National	4 wk ahead	Bin	percent	5,6	5,7	0.000036
US National	4 wk ahead	Bin	percent	5,7	5,8	8.e-6
US National	4 wk ahead	Bin	percent	5,8	5,9	1.e-6
US National	4 wk ahead	Bin	percent	5,9	6	0.
US National	4 wk ahead	Bin	percent	6	6,1	0.
US National	4 wk ahead	Bin	percent	6,1	6,2	0.
US National	4 wk ahead	Bin	percent	6,2	6,3	0.
US National	4 wk ahead	Bin	percent	6,3	6,4	0.
US National	4 wk ahead	Bin	percent	6,4	6,5	0.
US National	4 wk ahead	Bin	percent	6,5	6,6	0.
US National	4 wk ahead	Bin	percent	6,6	6,7	0.
US National	4 wk ahead	Bin	percent	6,7	6,8	0.
US National	4 wk ahead	Bin	percent	6,8	6,9	0.
US National	4 wk ahead	Bin	percent	6,9	7	0.
US National	4 wk ahead	Bin	percent	7	7,1	0.
US National	4 wk ahead	Bin	percent	7,1	7,2	0.
US National	4 wk ahead	Bin	percent	7,2	7,3	0.
US National	4 wk ahead	Bin	percent	7,3	7,4	0.
US National	4 wk ahead	Bin	percent	7,4	7,5	0.
US National	4 wk ahead	Bin	percent	7,5	7,6	0.
US National	4 wk ahead	Bin	percent	7,6	7,7	0.
US National	4 wk ahead	Bin	percent	7,7	7,8	0.
US National	4 wk ahead	Bin	percent	7,8	7,9	0.
US National	4 wk ahead	Bin	percent	7,9	8	0.
US National	4 wk ahead	Bin	percent	8	8,1	0.
US National	4 wk ahead	Bin	percent	8,1	8,2	0.
US National	4 wk ahead	Bin	percent	8,2	8,3	0.
US National	4 wk ahead	Bin	percent	8,3	8,4	0.
US National	4 wk ahead	Bin	percent	8,4	8,5	0.
US National	4 wk ahead	Bin	percent	8,5	8,6	0.
US National	4 wk ahead	Bin	percent	8,6	8,7	0.
US National	4 wk ahead	Bin	percent	8,7	8,8	0.
US National	4 wk ahead	Bin	percent	8,8	8,9	0.
US National	4 wk ahead	Bin	percent	8,9	9	0.
US National	4 wk ahead	Bin	percent	9	9,1	0.
US National	4 wk ahead	Bin	percent	9,1	9,2	0.
US National	4 wk ahead	Bin	percent	9,2	9,3	0.
US National	4 wk ahead	Bin	percent	9,3	9,4	0.
US National	4 wk ahead	Bin	percent	9,4	9,5	0.
US National	4 wk ahead	Bin	percent	9,5	9,6	0.
US National	4 wk ahead	Bin	percent	9,6	9,7	0.
US National	4 wk ahead	Bin	percent	9,7	9,8	0.
US National	4 wk ahead	Bin	percent	9,8	9,9	0.
US National	4 wk ahead	Bin	percent	9,9	10	0.
US National	4 wk ahead	Bin	percent	10	10,1	0.
US National	4 wk ahead	Bin	percent	10,1	10,2	0.
US National	4 wk ahead	Bin	percent	10,2	10,3	0.
US National	4 wk ahead	Bin	percent	10,3	10,4	0.
US National	4 wk ahead	Bin	percent	10,4	10,5	0.
US National	4 wk ahead	Bin	percent	10,5	10,6	0.
US National	4 wk ahead	Bin	percent	10,6	10,7	0.
US National	4 wk ahead	Bin	percent	10,7	10,8	0.
US National	4 wk ahead	Bin	percent	10,8	10,9	0.
US National	4 wk ahead	Bin	percent	10,9	11	0.
US National	4 wk ahead	Bin	percent	11	11,1	0.
US National	4 wk ahead	Bin	percent	11,1	11,2	0.
US National	4 wk ahead	Bin	percent	11,2	11,3	0.
US National	4 wk ahead	Bin	percent	11,3	11,4	0.
US National	4 wk ahead	Bin	percent	11,4	11,5	0.
US National	4 wk ahead	Bin	percent	11,5	11,6	0.
US National	4 wk ahead	Bin	percent	11,6	11,7	0.
US National	4 wk ahead	Bin	percent	11,7	11,8	0.
US National	4 wk ahead	Bin	percent	11,8	11,9	0.
US National	4 wk ahead	Bin	percent	11,9	12	0.
US National	4 wk ahead	Bin	percent	12	12,1	0.
US National	4 wk ahead	Bin	percent	12,1	12,2	0.
US National	4 wk ahead	Bin	percent	12,2	12,3	0.
US National	4 wk ahead	Bin	percent	12,3	12,4	0.
US National	4 wk ahead	Bin	percent	12,4	12,5	0.
US National	4 wk ahead	Bin	percent	12,5	12,6	0.
US National	4 wk ahead	Bin	percent	12,6	12,7	0.
US National	4 wk ahead	Bin	percent	12,7	12,8	0.
US National	4 wk ahead	Bin	percent	12,8	12,9	0.
US National	4 wk ahead	Bin	percent	12,9	13	0.
US National	4 wk ahead	Bin	percent	13	100	0.
