# Supplementary material for: Use of daily Internet search query data improves real-time projections of influenza epidemics
Source: J R Soc Interface. 2018 Oct 10;15(147):20180220. doi: 10.1098/rsif.2018.0220 (PMC6228485; doi:10.1098/rsif.2018.0220)
Supplement: Computer code and results [file rsif20180220supp3.gz › Code-and-results/mss-15-wikiWEEK/7-16_paramrep.txt]

{"LL"	{93.25907785214287	237.63192563230064	407.33365887907394	465.4193303153258}}
{"DD"	{3.304816025143614	4.095535178014616	5.708042414918815	6.309483919559586}}
{"R0max"	{1.5816249217551865	2.190534343134801	2.906471627124677	3.344408262135736}}
{"R0min"	{0.8217667708087919	0.887917048751901	1.0280826148786273	1.1003406028465559}}
{"Inf"	{1937.7012463519288	2566.612621950366	3745.160041489767	4214.90907799732}}
{"Sus"	{40841.64863049885	45180.90110301864	54113.53661419004	61209.67977800633}}
{"R0(t)"	{1.2623876893793327	1.5756219070891917	1.9145538259299748	2.1538167163976736}}
{"Reff"	{0.6534180902536597	0.7523161283769076	0.9340161683733388	1.1098221988511576}}
