# Supplementary material for: Use of daily Internet search query data improves real-time projections of influenza epidemics
Source: J R Soc Interface. 2018 Oct 10;15(147):20180220. doi: 10.1098/rsif.2018.0220 (PMC6228485; doi:10.1098/rsif.2018.0220)
Supplement: Computer code and results [file rsif20180220supp3.gz › Code-and-results/mss-15-wikiWEEK/4-26_paramrep.txt]

{"LL"	{74.90772378185565	215.7404516999376	371.6294753829305	455.5301998707499}}
{"DD"	{3.4580901719031916	4.634448595971283	5.942465628157084	6.593362357164561}}
{"R0max"	{1.6408219738189327	2.294205907596497	3.216508956413667	3.6683213890806607}}
{"R0min"	{0.8582323913226222	0.9543246012078924	1.0661355711862601	1.1682684060554729}}
{"Inf"	{990.7792237741096	1378.3948152932617	1802.506389158646	2036.4874517910587}}
{"Sus"	{47182.68389821029	51289.9170208074	59157.72674850417	77442.72408979214}}
{"R0(t)"	{1.2543213434708418	1.4819737045318278	1.7313299198217225	1.874247618576024}}
{"Reff"	{0.7066557886064987	0.8142615231702658	0.9737232303380601	1.1622598320579498}}
