# Supplementary material for: Use of daily Internet search query data improves real-time projections of influenza epidemics
Source: J R Soc Interface. 2018 Oct 10;15(147):20180220. doi: 10.1098/rsif.2018.0220 (PMC6228485; doi:10.1098/rsif.2018.0220)
Supplement: Computer code and results [file rsif20180220supp3.gz › Code-and-results/mss-15-wikiWEEK/3-24_paramrep.txt]

{"LL"	{45.671553054388326	113.2429001884793	276.23283307706055	393.4073178472652}}
{"DD"	{2.97554492025052	4.14371041843518	5.897153326643436	6.812042837500375}}
{"R0max"	{1.8670645833293913	2.6825659860040543	3.5655803525075385	3.8595037023484244}}
{"R0min"	{0.8641750575853838	0.9600095594132403	1.0631312468060332	1.1416014126815164}}
{"Inf"	{1237.1938888662949	1797.5193555381516	2658.4073691289436	3117.1439807616157}}
{"Sus"	{35244.386456000655	41897.00737393546	54301.128825797634	74215.31068710497}}
{"R0(t)"	{1.3434265380005717	1.658665100298492	2.026730252929528	2.1311789248523647}}
{"Reff"	{0.6381355256895517	0.7758085480131032	0.9688543948297379	1.2625232679748761}}
