# Supplementary material for: Use of daily Internet search query data improves real-time projections of influenza epidemics
Source: J R Soc Interface. 2018 Oct 10;15(147):20180220. doi: 10.1098/rsif.2018.0220 (PMC6228485; doi:10.1098/rsif.2018.0220)
Supplement: Computer code and results [file rsif20180220supp3.gz › Code-and-results/mss-15-wikiWEEK/5-6_paramrep.txt]

{"LL"	{44.115562393168155	174.90705070610596	363.5524602878934	448.05801447269954}}
{"DD"	{3.330347394062035	4.173113175732803	5.719555482791134	6.529894018418489}}
{"R0max"	{1.6677208236563543	2.123884460281918	2.95845574063667	3.6887610487455067}}
{"R0min"	{0.848346019963365	0.8970247173033136	1.0489905281112468	1.1012462846204383}}
{"Inf"	{751.7702756411577	923.0153572366529	1256.6006050633093	1403.091781668807}}
{"Sus"	{69019.44438955437	70481.90907692071	80073.58461793407	86331.83882115872}}
{"R0(t)"	{1.1134676673871664	1.2832221123138186	1.4899149626188692	1.6733238532307353}}
{"Reff"	{0.8775678198796232	0.9659078345997684	1.1379177904920088	1.2647603436037211}}
