# Supplementary material for: Use of daily Internet search query data improves real-time projections of influenza epidemics
Source: J R Soc Interface. 2018 Oct 10;15(147):20180220. doi: 10.1098/rsif.2018.0220 (PMC6228485; doi:10.1098/rsif.2018.0220)
Supplement: Computer code and results [file rsif20180220supp3.gz › Code-and-results/mss-15-wikiWEEK/2011-EW52.csv]

Location	Target	Type	Unit	Bin_start_incl	Bin_end_notincl	Value
US National	1 wk ahead	Point	percent	NA	NA	1.8000000000000003
US National	1 wk ahead	Bin	percent	0	0,1	0.
US National	1 wk ahead	Bin	percent	0,1	0,2	0.
US National	1 wk ahead	Bin	percent	0,2	0,3	0.
US National	1 wk ahead	Bin	percent	0,3	0,4	0.
US National	1 wk ahead	Bin	percent	0,4	0,5	0.
US National	1 wk ahead	Bin	percent	0,5	0,6	0.
US National	1 wk ahead	Bin	percent	0,6	0,7	0.
US National	1 wk ahead	Bin	percent	0,7	0,8	7.e-6
US National	1 wk ahead	Bin	percent	0,8	0,9	0.00027299999999999997
US National	1 wk ahead	Bin	percent	0,9	1	0.003133
US National	1 wk ahead	Bin	percent	1	1,1	0.012176
US National	1 wk ahead	Bin	percent	1,1	1,2	0.021877
US National	1 wk ahead	Bin	percent	1,2	1,3	0.03164
US National	1 wk ahead	Bin	percent	1,3	1,4	0.042537
US National	1 wk ahead	Bin	percent	1,4	1,5	0.049405
US National	1 wk ahead	Bin	percent	1,5	1,6	0.057003
US National	1 wk ahead	Bin	percent	1,6	1,7	0.090151
US National	1 wk ahead	Bin	percent	1,7	1,8	0.151354
US National	1 wk ahead	Bin	percent	1,8	1,9	0.165766
US National	1 wk ahead	Bin	percent	1,9	2	0.119249
US National	1 wk ahead	Bin	percent	2	2,1	0.073291
US National	1 wk ahead	Bin	percent	2,1	2,2	0.052979
US National	1 wk ahead	Bin	percent	2,2	2,3	0.040743999999999995
US National	1 wk ahead	Bin	percent	2,3	2,4	0.030448
US National	1 wk ahead	Bin	percent	2,4	2,5	0.026156
US National	1 wk ahead	Bin	percent	2,5	2,6	0.013783
US National	1 wk ahead	Bin	percent	2,6	2,7	0.003071
US National	1 wk ahead	Bin	percent	2,7	2,8	0.000244
US National	1 wk ahead	Bin	percent	2,8	2,9	6.e-6
US National	1 wk ahead	Bin	percent	2,9	3	8.e-6
US National	1 wk ahead	Bin	percent	3	3,1	0.000232
US National	1 wk ahead	Bin	percent	3,1	3,2	0.002113
US National	1 wk ahead	Bin	percent	3,2	3,3	0.0058649999999999996
US National	1 wk ahead	Bin	percent	3,3	3,4	0.005039999999999999
US National	1 wk ahead	Bin	percent	3,4	3,5	0.001338
US National	1 wk ahead	Bin	percent	3,5	3,6	0.000108
US National	1 wk ahead	Bin	percent	3,6	3,7	3.e-6
US National	1 wk ahead	Bin	percent	3,7	3,8	0.
US National	1 wk ahead	Bin	percent	3,8	3,9	0.
US National	1 wk ahead	Bin	percent	3,9	4	0.
US National	1 wk ahead	Bin	percent	4	4,1	0.
US National	1 wk ahead	Bin	percent	4,1	4,2	0.
US National	1 wk ahead	Bin	percent	4,2	4,3	0.
US National	1 wk ahead	Bin	percent	4,3	4,4	0.
US National	1 wk ahead	Bin	percent	4,4	4,5	0.
US National	1 wk ahead	Bin	percent	4,5	4,6	0.
US National	1 wk ahead	Bin	percent	4,6	4,7	0.
US National	1 wk ahead	Bin	percent	4,7	4,8	0.
US National	1 wk ahead	Bin	percent	4,8	4,9	0.
US National	1 wk ahead	Bin	percent	4,9	5	0.
US National	1 wk ahead	Bin	percent	5	5,1	0.
US National	1 wk ahead	Bin	percent	5,1	5,2	0.
US National	1 wk ahead	Bin	percent	5,2	5,3	0.
US National	1 wk ahead	Bin	percent	5,3	5,4	0.
US National	1 wk ahead	Bin	percent	5,4	5,5	0.
US National	1 wk ahead	Bin	percent	5,5	5,6	0.
US National	1 wk ahead	Bin	percent	5,6	5,7	0.
US National	1 wk ahead	Bin	percent	5,7	5,8	0.
US National	1 wk ahead	Bin	percent	5,8	5,9	0.
US National	1 wk ahead	Bin	percent	5,9	6	0.
US National	1 wk ahead	Bin	percent	6	6,1	0.
US National	1 wk ahead	Bin	percent	6,1	6,2	0.
US National	1 wk ahead	Bin	percent	6,2	6,3	0.
US National	1 wk ahead	Bin	percent	6,3	6,4	0.
US National	1 wk ahead	Bin	percent	6,4	6,5	0.
US National	1 wk ahead	Bin	percent	6,5	6,6	0.
US National	1 wk ahead	Bin	percent	6,6	6,7	0.
US National	1 wk ahead	Bin	percent	6,7	6,8	0.
US National	1 wk ahead	Bin	percent	6,8	6,9	0.
US National	1 wk ahead	Bin	percent	6,9	7	0.
US National	1 wk ahead	Bin	percent	7	7,1	0.
US National	1 wk ahead	Bin	percent	7,1	7,2	0.
US National	1 wk ahead	Bin	percent	7,2	7,3	0.
US National	1 wk ahead	Bin	percent	7,3	7,4	0.
US National	1 wk ahead	Bin	percent	7,4	7,5	0.
US National	1 wk ahead	Bin	percent	7,5	7,6	0.
US National	1 wk ahead	Bin	percent	7,6	7,7	0.
US National	1 wk ahead	Bin	percent	7,7	7,8	0.
US National	1 wk ahead	Bin	percent	7,8	7,9	0.
US National	1 wk ahead	Bin	percent	7,9	8	0.
US National	1 wk ahead	Bin	percent	8	8,1	0.
US National	1 wk ahead	Bin	percent	8,1	8,2	0.
US National	1 wk ahead	Bin	percent	8,2	8,3	0.
US National	1 wk ahead	Bin	percent	8,3	8,4	0.
US National	1 wk ahead	Bin	percent	8,4	8,5	0.
US National	1 wk ahead	Bin	percent	8,5	8,6	0.
US National	1 wk ahead	Bin	percent	8,6	8,7	0.
US National	1 wk ahead	Bin	percent	8,7	8,8	0.
US National	1 wk ahead	Bin	percent	8,8	8,9	0.
US National	1 wk ahead	Bin	percent	8,9	9	0.
US National	1 wk ahead	Bin	percent	9	9,1	0.
US National	1 wk ahead	Bin	percent	9,1	9,2	0.
US National	1 wk ahead	Bin	percent	9,2	9,3	0.
US National	1 wk ahead	Bin	percent	9,3	9,4	0.
US National	1 wk ahead	Bin	percent	9,4	9,5	0.
US National	1 wk ahead	Bin	percent	9,5	9,6	0.
US National	1 wk ahead	Bin	percent	9,6	9,7	0.
US National	1 wk ahead	Bin	percent	9,7	9,8	0.
US National	1 wk ahead	Bin	percent	9,8	9,9	0.
US National	1 wk ahead	Bin	percent	9,9	10	0.
US National	1 wk ahead	Bin	percent	10	10,1	0.
US National	1 wk ahead	Bin	percent	10,1	10,2	0.
US National	1 wk ahead	Bin	percent	10,2	10,3	0.
US National	1 wk ahead	Bin	percent	10,3	10,4	0.
US National	1 wk ahead	Bin	percent	10,4	10,5	0.
US National	1 wk ahead	Bin	percent	10,5	10,6	0.
US National	1 wk ahead	Bin	percent	10,6	10,7	0.
US National	1 wk ahead	Bin	percent	10,7	10,8	0.
US National	1 wk ahead	Bin	percent	10,8	10,9	0.
US National	1 wk ahead	Bin	percent	10,9	11	0.
US National	1 wk ahead	Bin	percent	11	11,1	0.
US National	1 wk ahead	Bin	percent	11,1	11,2	0.
US National	1 wk ahead	Bin	percent	11,2	11,3	0.
US National	1 wk ahead	Bin	percent	11,3	11,4	0.
US National	1 wk ahead	Bin	percent	11,4	11,5	0.
US National	1 wk ahead	Bin	percent	11,5	11,6	0.
US National	1 wk ahead	Bin	percent	11,6	11,7	0.
US National	1 wk ahead	Bin	percent	11,7	11,8	0.
US National	1 wk ahead	Bin	percent	11,8	11,9	0.
US National	1 wk ahead	Bin	percent	11,9	12	0.
US National	1 wk ahead	Bin	percent	12	12,1	0.
US National	1 wk ahead	Bin	percent	12,1	12,2	0.
US National	1 wk ahead	Bin	percent	12,2	12,3	0.
US National	1 wk ahead	Bin	percent	12,3	12,4	0.
US National	1 wk ahead	Bin	percent	12,4	12,5	0.
US National	1 wk ahead	Bin	percent	12,5	12,6	0.
US National	1 wk ahead	Bin	percent	12,6	12,7	0.
US National	1 wk ahead	Bin	percent	12,7	12,8	0.
US National	1 wk ahead	Bin	percent	12,8	12,9	0.
US National	1 wk ahead	Bin	percent	12,9	13	0.
US National	1 wk ahead	Bin	percent	13	100	0.
US National	2 wk ahead	Point	percent	NA	NA	2.9046000000000003
US National	2 wk ahead	Bin	percent	0	0,1	4.e-6
US National	2 wk ahead	Bin	percent	0,1	0,2	0.000011
US National	2 wk ahead	Bin	percent	0,2	0,3	0.000027
US National	2 wk ahead	Bin	percent	0,3	0,4	0.000065
US National	2 wk ahead	Bin	percent	0,4	0,5	0.000143
US National	2 wk ahead	Bin	percent	0,5	0,6	0.000298
US National	2 wk ahead	Bin	percent	0,6	0,7	0.000579
US National	2 wk ahead	Bin	percent	0,7	0,8	0.001058
US National	2 wk ahead	Bin	percent	0,8	0,9	0.001815
US National	2 wk ahead	Bin	percent	0,9	1	0.002934
US National	2 wk ahead	Bin	percent	1	1,1	0.004478
US National	2 wk ahead	Bin	percent	1,1	1,2	0.006469
US National	2 wk ahead	Bin	percent	1,2	1,3	0.008877999999999999
US National	2 wk ahead	Bin	percent	1,3	1,4	0.011623
US National	2 wk ahead	Bin	percent	1,4	1,5	0.014582
US National	2 wk ahead	Bin	percent	1,5	1,6	0.017624
US National	2 wk ahead	Bin	percent	1,6	1,7	0.02063
US National	2 wk ahead	Bin	percent	1,7	1,8	0.02351
US National	2 wk ahead	Bin	percent	1,8	1,9	0.026203999999999998
US National	2 wk ahead	Bin	percent	1,9	2	0.028672
US National	2 wk ahead	Bin	percent	2	2,1	0.030889999999999997
US National	2 wk ahead	Bin	percent	2,1	2,2	0.032847999999999995
US National	2 wk ahead	Bin	percent	2,2	2,3	0.034552
US National	2 wk ahead	Bin	percent	2,3	2,4	0.036024
US National	2 wk ahead	Bin	percent	2,4	2,5	0.037288999999999996
US National	2 wk ahead	Bin	percent	2,5	2,6	0.038349999999999995
US National	2 wk ahead	Bin	percent	2,6	2,7	0.039171
US National	2 wk ahead	Bin	percent	2,7	2,8	0.039674999999999995
US National	2 wk ahead	Bin	percent	2,8	2,9	0.039761
US National	2 wk ahead	Bin	percent	2,9	3	0.039348
US National	2 wk ahead	Bin	percent	3	3,1	0.038411
US National	2 wk ahead	Bin	percent	3,1	3,2	0.036999
US National	2 wk ahead	Bin	percent	3,2	3,3	0.035224
US National	2 wk ahead	Bin	percent	3,3	3,4	0.033235
US National	2 wk ahead	Bin	percent	3,4	3,5	0.031167
US National	2 wk ahead	Bin	percent	3,5	3,6	0.029116999999999997
US National	2 wk ahead	Bin	percent	3,6	3,7	0.027125
US National	2 wk ahead	Bin	percent	3,7	3,8	0.025186999999999998
US National	2 wk ahead	Bin	percent	3,8	3,9	0.023274
US National	2 wk ahead	Bin	percent	3,9	4	0.021353
US National	2 wk ahead	Bin	percent	4	4,1	0.019406
US National	2 wk ahead	Bin	percent	4,1	4,2	0.017432
US National	2 wk ahead	Bin	percent	4,2	4,3	0.015451
US National	2 wk ahead	Bin	percent	4,3	4,4	0.013498
US National	2 wk ahead	Bin	percent	4,4	4,5	0.011616999999999999
US National	2 wk ahead	Bin	percent	4,5	4,6	0.009852
US National	2 wk ahead	Bin	percent	4,6	4,7	0.008243
US National	2 wk ahead	Bin	percent	4,7	4,8	0.0068189999999999995
US National	2 wk ahead	Bin	percent	4,8	4,9	0.005601999999999999
US National	2 wk ahead	Bin	percent	4,9	5	0.004606
US National	2 wk ahead	Bin	percent	5	5,1	0.003838
US National	2 wk ahead	Bin	percent	5,1	5,2	0.0032909999999999997
US National	2 wk ahead	Bin	percent	5,2	5,3	0.002941
US National	2 wk ahead	Bin	percent	5,3	5,4	0.0027429999999999998
US National	2 wk ahead	Bin	percent	5,4	5,5	0.00263
US National	2 wk ahead	Bin	percent	5,5	5,6	0.002529
US National	2 wk ahead	Bin	percent	5,6	5,7	0.002381
US National	2 wk ahead	Bin	percent	5,7	5,8	0.002154
US National	2 wk ahead	Bin	percent	5,8	5,9	0.001852
US National	2 wk ahead	Bin	percent	5,9	6	0.0015099999999999998
US National	2 wk ahead	Bin	percent	6	6,1	0.001176
US National	2 wk ahead	Bin	percent	6,1	6,2	0.0008979999999999999
US National	2 wk ahead	Bin	percent	6,2	6,3	0.0007109999999999999
US National	2 wk ahead	Bin	percent	6,3	6,4	0.000628
US National	2 wk ahead	Bin	percent	6,4	6,5	0.000643
US National	2 wk ahead	Bin	percent	6,5	6,6	0.000732
US National	2 wk ahead	Bin	percent	6,6	6,7	0.0008579999999999999
US National	2 wk ahead	Bin	percent	6,7	6,8	0.0009809999999999999
US National	2 wk ahead	Bin	percent	6,8	6,9	0.001063
US National	2 wk ahead	Bin	percent	6,9	7	0.00108
US National	2 wk ahead	Bin	percent	7	7,1	0.001023
US National	2 wk ahead	Bin	percent	7,1	7,2	0.0009019999999999999
US National	2 wk ahead	Bin	percent	7,2	7,3	0.000739
US National	2 wk ahead	Bin	percent	7,3	7,4	0.000563
US National	2 wk ahead	Bin	percent	7,4	7,5	0.000399
US National	2 wk ahead	Bin	percent	7,5	7,6	0.000263
US National	2 wk ahead	Bin	percent	7,6	7,7	0.00016099999999999998
US National	2 wk ahead	Bin	percent	7,7	7,8	0.000092
US National	2 wk ahead	Bin	percent	7,8	7,9	0.000048
US National	2 wk ahead	Bin	percent	7,9	8	0.000024
US National	2 wk ahead	Bin	percent	8	8,1	0.000011
US National	2 wk ahead	Bin	percent	8,1	8,2	4.9999999999999996e-6
US National	2 wk ahead	Bin	percent	8,2	8,3	2.e-6
US National	2 wk ahead	Bin	percent	8,3	8,4	1.e-6
US National	2 wk ahead	Bin	percent	8,4	8,5	0.
US National	2 wk ahead	Bin	percent	8,5	8,6	0.
US National	2 wk ahead	Bin	percent	8,6	8,7	0.
US National	2 wk ahead	Bin	percent	8,7	8,8	0.
US National	2 wk ahead	Bin	percent	8,8	8,9	0.
US National	2 wk ahead	Bin	percent	8,9	9	0.
US National	2 wk ahead	Bin	percent	9	9,1	0.
US National	2 wk ahead	Bin	percent	9,1	9,2	0.
US National	2 wk ahead	Bin	percent	9,2	9,3	0.
US National	2 wk ahead	Bin	percent	9,3	9,4	0.
US National	2 wk ahead	Bin	percent	9,4	9,5	0.
US National	2 wk ahead	Bin	percent	9,5	9,6	0.
US National	2 wk ahead	Bin	percent	9,6	9,7	0.
US National	2 wk ahead	Bin	percent	9,7	9,8	0.
US National	2 wk ahead	Bin	percent	9,8	9,9	0.
US National	2 wk ahead	Bin	percent	9,9	10	0.
US National	2 wk ahead	Bin	percent	10	10,1	0.
US National	2 wk ahead	Bin	percent	10,1	10,2	0.
US National	2 wk ahead	Bin	percent	10,2	10,3	0.
US National	2 wk ahead	Bin	percent	10,3	10,4	0.
US National	2 wk ahead	Bin	percent	10,4	10,5	0.
US National	2 wk ahead	Bin	percent	10,5	10,6	0.
US National	2 wk ahead	Bin	percent	10,6	10,7	0.
US National	2 wk ahead	Bin	percent	10,7	10,8	0.
US National	2 wk ahead	Bin	percent	10,8	10,9	0.
US National	2 wk ahead	Bin	percent	10,9	11	0.
US National	2 wk ahead	Bin	percent	11	11,1	0.
US National	2 wk ahead	Bin	percent	11,1	11,2	0.
US National	2 wk ahead	Bin	percent	11,2	11,3	0.
US National	2 wk ahead	Bin	percent	11,3	11,4	0.
US National	2 wk ahead	Bin	percent	11,4	11,5	0.
US National	2 wk ahead	Bin	percent	11,5	11,6	0.
US National	2 wk ahead	Bin	percent	11,6	11,7	0.
US National	2 wk ahead	Bin	percent	11,7	11,8	0.
US National	2 wk ahead	Bin	percent	11,8	11,9	0.
US National	2 wk ahead	Bin	percent	11,9	12	0.
US National	2 wk ahead	Bin	percent	12	12,1	0.
US National	2 wk ahead	Bin	percent	12,1	12,2	0.
US National	2 wk ahead	Bin	percent	12,2	12,3	0.
US National	2 wk ahead	Bin	percent	12,3	12,4	0.
US National	2 wk ahead	Bin	percent	12,4	12,5	0.
US National	2 wk ahead	Bin	percent	12,5	12,6	0.
US National	2 wk ahead	Bin	percent	12,6	12,7	0.
US National	2 wk ahead	Bin	percent	12,7	12,8	0.
US National	2 wk ahead	Bin	percent	12,8	12,9	0.
US National	2 wk ahead	Bin	percent	12,9	13	0.
US National	2 wk ahead	Bin	percent	13	100	0.01
US National	3 wk ahead	Point	percent	NA	NA	4.3318
US National	3 wk ahead	Bin	percent	0	0,1	0.0021379999999999997
US National	3 wk ahead	Bin	percent	0,1	0,2	0.002499
US National	3 wk ahead	Bin	percent	0,2	0,3	0.002898
US National	3 wk ahead	Bin	percent	0,3	0,4	0.003336
US National	3 wk ahead	Bin	percent	0,4	0,5	0.003812
US National	3 wk ahead	Bin	percent	0,5	0,6	0.004325
US National	3 wk ahead	Bin	percent	0,6	0,7	0.004873
US National	3 wk ahead	Bin	percent	0,7	0,8	0.0054529999999999995
US National	3 wk ahead	Bin	percent	0,8	0,9	0.006059999999999999
US National	3 wk ahead	Bin	percent	0,9	1	0.006691
US National	3 wk ahead	Bin	percent	1	1,1	0.007339999999999999
US National	3 wk ahead	Bin	percent	1,1	1,2	0.008002
US National	3 wk ahead	Bin	percent	1,2	1,3	0.008669
US National	3 wk ahead	Bin	percent	1,3	1,4	0.009337
US National	3 wk ahead	Bin	percent	1,4	1,5	0.009998
US National	3 wk ahead	Bin	percent	1,5	1,6	0.010646
US National	3 wk ahead	Bin	percent	1,6	1,7	0.011274
US National	3 wk ahead	Bin	percent	1,7	1,8	0.011876
US National	3 wk ahead	Bin	percent	1,8	1,9	0.012447999999999999
US National	3 wk ahead	Bin	percent	1,9	2	0.012983
US National	3 wk ahead	Bin	percent	2	2,1	0.013477999999999999
US National	3 wk ahead	Bin	percent	2,1	2,2	0.01393
US National	3 wk ahead	Bin	percent	2,2	2,3	0.014334999999999999
US National	3 wk ahead	Bin	percent	2,3	2,4	0.014692
US National	3 wk ahead	Bin	percent	2,4	2,5	0.015
US National	3 wk ahead	Bin	percent	2,5	2,6	0.015259
US National	3 wk ahead	Bin	percent	2,6	2,7	0.015472
US National	3 wk ahead	Bin	percent	2,7	2,8	0.015638
US National	3 wk ahead	Bin	percent	2,8	2,9	0.015761999999999998
US National	3 wk ahead	Bin	percent	2,9	3	0.015844
US National	3 wk ahead	Bin	percent	3	3,1	0.015889999999999998
US National	3 wk ahead	Bin	percent	3,1	3,2	0.015902
US National	3 wk ahead	Bin	percent	3,2	3,3	0.015884
US National	3 wk ahead	Bin	percent	3,3	3,4	0.01584
US National	3 wk ahead	Bin	percent	3,4	3,5	0.015774
US National	3 wk ahead	Bin	percent	3,5	3,6	0.015688
US National	3 wk ahead	Bin	percent	3,6	3,7	0.015587
US National	3 wk ahead	Bin	percent	3,7	3,8	0.015470999999999999
US National	3 wk ahead	Bin	percent	3,8	3,9	0.015342999999999999
US National	3 wk ahead	Bin	percent	3,9	4	0.015205
US National	3 wk ahead	Bin	percent	4	4,1	0.015057
US National	3 wk ahead	Bin	percent	4,1	4,2	0.014898999999999999
US National	3 wk ahead	Bin	percent	4,2	4,3	0.014731999999999999
US National	3 wk ahead	Bin	percent	4,3	4,4	0.014554
US National	3 wk ahead	Bin	percent	4,4	4,5	0.014365
US National	3 wk ahead	Bin	percent	4,5	4,6	0.014164
US National	3 wk ahead	Bin	percent	4,6	4,7	0.013949999999999999
US National	3 wk ahead	Bin	percent	4,7	4,8	0.013722999999999999
US National	3 wk ahead	Bin	percent	4,8	4,9	0.013482
US National	3 wk ahead	Bin	percent	4,9	5	0.013227
US National	3 wk ahead	Bin	percent	5	5,1	0.012959
US National	3 wk ahead	Bin	percent	5,1	5,2	0.012678
US National	3 wk ahead	Bin	percent	5,2	5,3	0.012386
US National	3 wk ahead	Bin	percent	5,3	5,4	0.012084
US National	3 wk ahead	Bin	percent	5,4	5,5	0.011774999999999999
US National	3 wk ahead	Bin	percent	5,5	5,6	0.011462
US National	3 wk ahead	Bin	percent	5,6	5,7	0.011146999999999999
US National	3 wk ahead	Bin	percent	5,7	5,8	0.010832999999999999
US National	3 wk ahead	Bin	percent	5,8	5,9	0.010523
US National	3 wk ahead	Bin	percent	5,9	6	0.010218999999999999
US National	3 wk ahead	Bin	percent	6	6,1	0.009923
US National	3 wk ahead	Bin	percent	6,1	6,2	0.009637999999999999
US National	3 wk ahead	Bin	percent	6,2	6,3	0.009365
US National	3 wk ahead	Bin	percent	6,3	6,4	0.009104
US National	3 wk ahead	Bin	percent	6,4	6,5	0.008855
US National	3 wk ahead	Bin	percent	6,5	6,6	0.008617999999999999
US National	3 wk ahead	Bin	percent	6,6	6,7	0.008392
US National	3 wk ahead	Bin	percent	6,7	6,8	0.008176
US National	3 wk ahead	Bin	percent	6,8	6,9	0.007967
US National	3 wk ahead	Bin	percent	6,9	7	0.007764
US National	3 wk ahead	Bin	percent	7	7,1	0.007565
US National	3 wk ahead	Bin	percent	7,1	7,2	0.007369
US National	3 wk ahead	Bin	percent	7,2	7,3	0.007173
US National	3 wk ahead	Bin	percent	7,3	7,4	0.0069759999999999996
US National	3 wk ahead	Bin	percent	7,4	7,5	0.006777
US National	3 wk ahead	Bin	percent	7,5	7,6	0.006575999999999999
US National	3 wk ahead	Bin	percent	7,6	7,7	0.006372
US National	3 wk ahead	Bin	percent	7,7	7,8	0.0061649999999999995
US National	3 wk ahead	Bin	percent	7,8	7,9	0.0059559999999999995
US National	3 wk ahead	Bin	percent	7,9	8	0.005745999999999999
US National	3 wk ahead	Bin	percent	8	8,1	0.005535
US National	3 wk ahead	Bin	percent	8,1	8,2	0.005324
US National	3 wk ahead	Bin	percent	8,2	8,3	0.005114
US National	3 wk ahead	Bin	percent	8,3	8,4	0.004907
US National	3 wk ahead	Bin	percent	8,4	8,5	0.004702
US National	3 wk ahead	Bin	percent	8,5	8,6	0.004501
US National	3 wk ahead	Bin	percent	8,6	8,7	0.004304
US National	3 wk ahead	Bin	percent	8,7	8,8	0.004111
US National	3 wk ahead	Bin	percent	8,8	8,9	0.003921
US National	3 wk ahead	Bin	percent	8,9	9	0.0037359999999999997
US National	3 wk ahead	Bin	percent	9	9,1	0.003554
US National	3 wk ahead	Bin	percent	9,1	9,2	0.003375
US National	3 wk ahead	Bin	percent	9,2	9,3	0.003199
US National	3 wk ahead	Bin	percent	9,3	9,4	0.003026
US National	3 wk ahead	Bin	percent	9,4	9,5	0.002856
US National	3 wk ahead	Bin	percent	9,5	9,6	0.002689
US National	3 wk ahead	Bin	percent	9,6	9,7	0.0025239999999999998
US National	3 wk ahead	Bin	percent	9,7	9,8	0.002363
US National	3 wk ahead	Bin	percent	9,8	9,9	0.002206
US National	3 wk ahead	Bin	percent	9,9	10	0.002054
US National	3 wk ahead	Bin	percent	10	10,1	0.0019069999999999998
US National	3 wk ahead	Bin	percent	10,1	10,2	0.001766
US National	3 wk ahead	Bin	percent	10,2	10,3	0.001633
US National	3 wk ahead	Bin	percent	10,3	10,4	0.001506
US National	3 wk ahead	Bin	percent	10,4	10,5	0.001388
US National	3 wk ahead	Bin	percent	10,5	10,6	0.001279
US National	3 wk ahead	Bin	percent	10,6	10,7	0.001178
US National	3 wk ahead	Bin	percent	10,7	10,8	0.001086
US National	3 wk ahead	Bin	percent	10,8	10,9	0.0010019999999999999
US National	3 wk ahead	Bin	percent	10,9	11	0.000927
US National	3 wk ahead	Bin	percent	11	11,1	0.00086
US National	3 wk ahead	Bin	percent	11,1	11,2	0.0007999999999999999
US National	3 wk ahead	Bin	percent	11,2	11,3	0.000748
US National	3 wk ahead	Bin	percent	11,3	11,4	0.0007019999999999999
US National	3 wk ahead	Bin	percent	11,4	11,5	0.0006619999999999999
US National	3 wk ahead	Bin	percent	11,5	11,6	0.000628
US National	3 wk ahead	Bin	percent	11,6	11,7	0.0005989999999999999
US National	3 wk ahead	Bin	percent	11,7	11,8	0.000576
US National	3 wk ahead	Bin	percent	11,8	11,9	0.0005589999999999999
US National	3 wk ahead	Bin	percent	11,9	12	0.0005459999999999999
US National	3 wk ahead	Bin	percent	12	12,1	0.000539
US National	3 wk ahead	Bin	percent	12,1	12,2	0.0005369999999999999
US National	3 wk ahead	Bin	percent	12,2	12,3	0.00054
US National	3 wk ahead	Bin	percent	12,3	12,4	0.000549
US National	3 wk ahead	Bin	percent	12,4	12,5	0.000562
US National	3 wk ahead	Bin	percent	12,5	12,6	0.00058
US National	3 wk ahead	Bin	percent	12,6	12,7	0.000601
US National	3 wk ahead	Bin	percent	12,7	12,8	0.0006259999999999999
US National	3 wk ahead	Bin	percent	12,8	12,9	0.0006529999999999999
US National	3 wk ahead	Bin	percent	12,9	13	0.000681
US National	3 wk ahead	Bin	percent	13	100	0.036427999999999995
US National	4 wk ahead	Point	percent	NA	NA	5.9438
US National	4 wk ahead	Bin	percent	0	0,1	0.003261
US National	4 wk ahead	Bin	percent	0,1	0,2	0.003529
US National	4 wk ahead	Bin	percent	0,2	0,3	0.0038069999999999996
US National	4 wk ahead	Bin	percent	0,3	0,4	0.004092999999999999
US National	4 wk ahead	Bin	percent	0,4	0,5	0.004386999999999999
US National	4 wk ahead	Bin	percent	0,5	0,6	0.004687
US National	4 wk ahead	Bin	percent	0,6	0,7	0.004992
US National	4 wk ahead	Bin	percent	0,7	0,8	0.005301
US National	4 wk ahead	Bin	percent	0,8	0,9	0.005612
US National	4 wk ahead	Bin	percent	0,9	1	0.005924
US National	4 wk ahead	Bin	percent	1	1,1	0.006235999999999999
US National	4 wk ahead	Bin	percent	1,1	1,2	0.006545
US National	4 wk ahead	Bin	percent	1,2	1,3	0.006849999999999999
US National	4 wk ahead	Bin	percent	1,3	1,4	0.007150999999999999
US National	4 wk ahead	Bin	percent	1,4	1,5	0.007444
US National	4 wk ahead	Bin	percent	1,5	1,6	0.007729
US National	4 wk ahead	Bin	percent	1,6	1,7	0.008003999999999999
US National	4 wk ahead	Bin	percent	1,7	1,8	0.008269
US National	4 wk ahead	Bin	percent	1,8	1,9	0.008520999999999999
US National	4 wk ahead	Bin	percent	1,9	2	0.00876
US National	4 wk ahead	Bin	percent	2	2,1	0.008983999999999999
US National	4 wk ahead	Bin	percent	2,1	2,2	0.009193
US National	4 wk ahead	Bin	percent	2,2	2,3	0.009386
US National	4 wk ahead	Bin	percent	2,3	2,4	0.009562
US National	4 wk ahead	Bin	percent	2,4	2,5	0.009720999999999999
US National	4 wk ahead	Bin	percent	2,5	2,6	0.009861
US National	4 wk ahead	Bin	percent	2,6	2,7	0.009984999999999999
US National	4 wk ahead	Bin	percent	2,7	2,8	0.01009
US National	4 wk ahead	Bin	percent	2,8	2,9	0.010177
US National	4 wk ahead	Bin	percent	2,9	3	0.010246
US National	4 wk ahead	Bin	percent	3	3,1	0.010298999999999999
US National	4 wk ahead	Bin	percent	3,1	3,2	0.010334
US National	4 wk ahead	Bin	percent	3,2	3,3	0.010354
US National	4 wk ahead	Bin	percent	3,3	3,4	0.010358
US National	4 wk ahead	Bin	percent	3,4	3,5	0.010348
US National	4 wk ahead	Bin	percent	3,5	3,6	0.010324
US National	4 wk ahead	Bin	percent	3,6	3,7	0.010287
US National	4 wk ahead	Bin	percent	3,7	3,8	0.010239999999999999
US National	4 wk ahead	Bin	percent	3,8	3,9	0.010182
US National	4 wk ahead	Bin	percent	3,9	4	0.010114999999999999
US National	4 wk ahead	Bin	percent	4	4,1	0.01004
US National	4 wk ahead	Bin	percent	4,1	4,2	0.009958999999999999
US National	4 wk ahead	Bin	percent	4,2	4,3	0.009871999999999999
US National	4 wk ahead	Bin	percent	4,3	4,4	0.009781
US National	4 wk ahead	Bin	percent	4,4	4,5	0.009687
US National	4 wk ahead	Bin	percent	4,5	4,6	0.009590999999999999
US National	4 wk ahead	Bin	percent	4,6	4,7	0.009493
US National	4 wk ahead	Bin	percent	4,7	4,8	0.009396
US National	4 wk ahead	Bin	percent	4,8	4,9	0.009297999999999999
US National	4 wk ahead	Bin	percent	4,9	5	0.009202
US National	4 wk ahead	Bin	percent	5	5,1	0.009108
US National	4 wk ahead	Bin	percent	5,1	5,2	0.009016
US National	4 wk ahead	Bin	percent	5,2	5,3	0.008926
US National	4 wk ahead	Bin	percent	5,3	5,4	0.008838
US National	4 wk ahead	Bin	percent	5,4	5,5	0.008754
US National	4 wk ahead	Bin	percent	5,5	5,6	0.008672
US National	4 wk ahead	Bin	percent	5,6	5,7	0.008591999999999999
US National	4 wk ahead	Bin	percent	5,7	5,8	0.008515
US National	4 wk ahead	Bin	percent	5,8	5,9	0.00844
US National	4 wk ahead	Bin	percent	5,9	6	0.008366
US National	4 wk ahead	Bin	percent	6	6,1	0.008295
US National	4 wk ahead	Bin	percent	6,1	6,2	0.008224
US National	4 wk ahead	Bin	percent	6,2	6,3	0.008152999999999999
US National	4 wk ahead	Bin	percent	6,3	6,4	0.008083
US National	4 wk ahead	Bin	percent	6,4	6,5	0.008013
US National	4 wk ahead	Bin	percent	6,5	6,6	0.007942
US National	4 wk ahead	Bin	percent	6,6	6,7	0.00787
US National	4 wk ahead	Bin	percent	6,7	6,8	0.007797999999999999
US National	4 wk ahead	Bin	percent	6,8	6,9	0.007724
US National	4 wk ahead	Bin	percent	6,9	7	0.0076489999999999995
US National	4 wk ahead	Bin	percent	7	7,1	0.007572
US National	4 wk ahead	Bin	percent	7,1	7,2	0.007495
US National	4 wk ahead	Bin	percent	7,2	7,3	0.007416
US National	4 wk ahead	Bin	percent	7,3	7,4	0.007336
US National	4 wk ahead	Bin	percent	7,4	7,5	0.007255999999999999
US National	4 wk ahead	Bin	percent	7,5	7,6	0.007175
US National	4 wk ahead	Bin	percent	7,6	7,7	0.007094
US National	4 wk ahead	Bin	percent	7,7	7,8	0.007013999999999999
US National	4 wk ahead	Bin	percent	7,8	7,9	0.006934
US National	4 wk ahead	Bin	percent	7,9	8	0.006856
US National	4 wk ahead	Bin	percent	8	8,1	0.00678
US National	4 wk ahead	Bin	percent	8,1	8,2	0.006705
US National	4 wk ahead	Bin	percent	8,2	8,3	0.006633999999999999
US National	4 wk ahead	Bin	percent	8,3	8,4	0.006566
US National	4 wk ahead	Bin	percent	8,4	8,5	0.006501
US National	4 wk ahead	Bin	percent	8,5	8,6	0.006438999999999999
US National	4 wk ahead	Bin	percent	8,6	8,7	0.006382
US National	4 wk ahead	Bin	percent	8,7	8,8	0.006327999999999999
US National	4 wk ahead	Bin	percent	8,8	8,9	0.006278
US National	4 wk ahead	Bin	percent	8,9	9	0.006233
US National	4 wk ahead	Bin	percent	9	9,1	0.0061909999999999995
US National	4 wk ahead	Bin	percent	9,1	9,2	0.0061519999999999995
US National	4 wk ahead	Bin	percent	9,2	9,3	0.006117
US National	4 wk ahead	Bin	percent	9,3	9,4	0.006085
US National	4 wk ahead	Bin	percent	9,4	9,5	0.006055
US National	4 wk ahead	Bin	percent	9,5	9,6	0.006026999999999999
US National	4 wk ahead	Bin	percent	9,6	9,7	0.006
US National	4 wk ahead	Bin	percent	9,7	9,8	0.005974
US National	4 wk ahead	Bin	percent	9,8	9,9	0.005947
US National	4 wk ahead	Bin	percent	9,9	10	0.00592
US National	4 wk ahead	Bin	percent	10	10,1	0.0058909999999999995
US National	4 wk ahead	Bin	percent	10,1	10,2	0.00586
US National	4 wk ahead	Bin	percent	10,2	10,3	0.005826
US National	4 wk ahead	Bin	percent	10,3	10,4	0.005788
US National	4 wk ahead	Bin	percent	10,4	10,5	0.005745999999999999
US National	4 wk ahead	Bin	percent	10,5	10,6	0.005699
US National	4 wk ahead	Bin	percent	10,6	10,7	0.005646
US National	4 wk ahead	Bin	percent	10,7	10,8	0.005588
US National	4 wk ahead	Bin	percent	10,8	10,9	0.005523
US National	4 wk ahead	Bin	percent	10,9	11	0.005451999999999999
US National	4 wk ahead	Bin	percent	11	11,1	0.0053739999999999994
US National	4 wk ahead	Bin	percent	11,1	11,2	0.005288999999999999
US National	4 wk ahead	Bin	percent	11,2	11,3	0.0051979999999999995
US National	4 wk ahead	Bin	percent	11,3	11,4	0.005098999999999999
US National	4 wk ahead	Bin	percent	11,4	11,5	0.004994
US National	4 wk ahead	Bin	percent	11,5	11,6	0.004882
US National	4 wk ahead	Bin	percent	11,6	11,7	0.004764
US National	4 wk ahead	Bin	percent	11,7	11,8	0.00464
US National	4 wk ahead	Bin	percent	11,8	11,9	0.004510999999999999
US National	4 wk ahead	Bin	percent	11,9	12	0.004377
US National	4 wk ahead	Bin	percent	12	12,1	0.004238
US National	4 wk ahead	Bin	percent	12,1	12,2	0.004096
US National	4 wk ahead	Bin	percent	12,2	12,3	0.0039499999999999995
US National	4 wk ahead	Bin	percent	12,3	12,4	0.003802
US National	4 wk ahead	Bin	percent	12,4	12,5	0.003652
US National	4 wk ahead	Bin	percent	12,5	12,6	0.0034999999999999996
US National	4 wk ahead	Bin	percent	12,6	12,7	0.003348
US National	4 wk ahead	Bin	percent	12,7	12,8	0.003196
US National	4 wk ahead	Bin	percent	12,8	12,9	0.003045
US National	4 wk ahead	Bin	percent	12,9	13	0.002895
US National	4 wk ahead	Bin	percent	13	100	0.076234
