# Supplementary material for: Use of daily Internet search query data improves real-time projections of influenza epidemics
Source: J R Soc Interface. 2018 Oct 10;15(147):20180220. doi: 10.1098/rsif.2018.0220 (PMC6228485; doi:10.1098/rsif.2018.0220)
Supplement: Computer code and results [file rsif20180220supp3.gz › Code-and-results/mss-15-wikiWEEK/5-23_paramrep.txt]

{"LL"	{45.50399784941987	114.10054287053637	242.15168018002868	321.88444489580405}}
{"DD"	{3.800739829709364	4.8654795415369	6.11700435169505	6.6560179017194985}}
{"R0max"	{2.087021537400229	2.8295172312847106	3.661537068179964	3.919341899007594}}
{"R0min"	{0.8393125155239406	0.8724263997394545	0.944692064960991	1.0433686492370264}}
{"Inf"	{1387.2606274413079	1757.700774571665	2256.8348925955524	2525.1950205297976}}
{"Sus"	{36051.60616349137	40451.798910881305	54180.44744506027	74648.9168860752}}
{"R0(t)"	{1.4252949557145955	1.7166115060289835	2.0589064053891284	2.186799889745644}}
{"Reff"	{0.6011580420553034	0.7215208091080682	1.0376414797953637	1.416060223480026}}
