# Supplementary material for: Use of daily Internet search query data improves real-time projections of influenza epidemics
Source: J R Soc Interface. 2018 Oct 10;15(147):20180220. doi: 10.1098/rsif.2018.0220 (PMC6228485; doi:10.1098/rsif.2018.0220)
Supplement: Computer code and results [file rsif20180220supp3.gz › Code-and-results/mss-15-wikiWEEK/2014-EW40.csv]

Location	Target	Type	Unit	Bin_start_incl	Bin_end_notincl	Value
US National	1 wk ahead	Point	percent	NA	NA	1.2
US National	1 wk ahead	Bin	percent	0	0.1	0.000059
US National	1 wk ahead	Bin	percent	0.1	0.2	0.000063
US National	1 wk ahead	Bin	percent	0.2	0.3	0.001042
US National	1 wk ahead	Bin	percent	0.3	0.4	0.0033499999999999997
US National	1 wk ahead	Bin	percent	0.4	0.5	0.005029
US National	1 wk ahead	Bin	percent	0.5	0.6	0.008825
US National	1 wk ahead	Bin	percent	0.6	0.7	0.016767999999999998
US National	1 wk ahead	Bin	percent	0.7	0.8	0.03094
US National	1 wk ahead	Bin	percent	0.8	0.9	0.052612
US National	1 wk ahead	Bin	percent	0.9	1	0.078094
US National	1 wk ahead	Bin	percent	1	1.1	0.109374
US National	1 wk ahead	Bin	percent	1.1	1.2	0.152369
US National	1 wk ahead	Bin	percent	1.2	1.3	0.181774
US National	1 wk ahead	Bin	percent	1.3	1.4	0.150609
US National	1 wk ahead	Bin	percent	1.4	1.5	0.069834
US National	1 wk ahead	Bin	percent	1.5	1.6	0.029438
US National	1 wk ahead	Bin	percent	1.6	1.7	0.02446
US National	1 wk ahead	Bin	percent	1.7	1.8	0.020775
US National	1 wk ahead	Bin	percent	1.8	1.9	0.021131
US National	1 wk ahead	Bin	percent	1.9	2	0.013909999999999999
US National	1 wk ahead	Bin	percent	2	2.1	0.0052109999999999995
US National	1 wk ahead	Bin	percent	2.1	2.2	0.000829
US National	1 wk ahead	Bin	percent	2.2	2.3	0.000032999999999999996
US National	1 wk ahead	Bin	percent	2.3	2.4	0.000029999999999999997
US National	1 wk ahead	Bin	percent	2.4	2.5	0.0007059999999999999
US National	1 wk ahead	Bin	percent	2.5	2.6	0.0031
US National	1 wk ahead	Bin	percent	2.6	2.7	0.004184
US National	1 wk ahead	Bin	percent	2.7	2.8	0.003088
US National	1 wk ahead	Bin	percent	2.8	2.9	0.001517
US National	1 wk ahead	Bin	percent	2.9	3	0.00295
US National	1 wk ahead	Bin	percent	3	3.1	0.0018579999999999998
US National	1 wk ahead	Bin	percent	3.1	3.2	0.000212
US National	1 wk ahead	Bin	percent	3.2	3.3	4.e-6
US National	1 wk ahead	Bin	percent	3.3	3.4	0.
US National	1 wk ahead	Bin	percent	3.4	3.5	0.
US National	1 wk ahead	Bin	percent	3.5	3.6	0.
US National	1 wk ahead	Bin	percent	3.6	3.7	0.
US National	1 wk ahead	Bin	percent	3.7	3.8	0.
US National	1 wk ahead	Bin	percent	3.8	3.9	0.
US National	1 wk ahead	Bin	percent	3.9	4	0.
US National	1 wk ahead	Bin	percent	4	4.1	0.
US National	1 wk ahead	Bin	percent	4.1	4.2	0.
US National	1 wk ahead	Bin	percent	4.2	4.3	0.
US National	1 wk ahead	Bin	percent	4.3	4.4	0.
US National	1 wk ahead	Bin	percent	4.4	4.5	0.
US National	1 wk ahead	Bin	percent	4.5	4.6	0.
US National	1 wk ahead	Bin	percent	4.6	4.7	0.
US National	1 wk ahead	Bin	percent	4.7	4.8	0.
US National	1 wk ahead	Bin	percent	4.8	4.9	0.
US National	1 wk ahead	Bin	percent	4.9	5	0.
US National	1 wk ahead	Bin	percent	5	5.1	0.
US National	1 wk ahead	Bin	percent	5.1	5.2	0.
US National	1 wk ahead	Bin	percent	5.2	5.3	0.
US National	1 wk ahead	Bin	percent	5.3	5.4	0.
US National	1 wk ahead	Bin	percent	5.4	5.5	0.
US National	1 wk ahead	Bin	percent	5.5	5.6	0.
US National	1 wk ahead	Bin	percent	5.6	5.7	0.
US National	1 wk ahead	Bin	percent	5.7	5.8	0.
US National	1 wk ahead	Bin	percent	5.8	5.9	0.
US National	1 wk ahead	Bin	percent	5.9	6	0.
US National	1 wk ahead	Bin	percent	6	6.1	0.
US National	1 wk ahead	Bin	percent	6.1	6.2	0.
US National	1 wk ahead	Bin	percent	6.2	6.3	0.
US National	1 wk ahead	Bin	percent	6.3	6.4	0.
US National	1 wk ahead	Bin	percent	6.4	6.5	0.
US National	1 wk ahead	Bin	percent	6.5	6.6	0.
US National	1 wk ahead	Bin	percent	6.6	6.7	0.
US National	1 wk ahead	Bin	percent	6.7	6.8	0.
US National	1 wk ahead	Bin	percent	6.8	6.9	0.
US National	1 wk ahead	Bin	percent	6.9	7	0.
US National	1 wk ahead	Bin	percent	7	7.1	0.
US National	1 wk ahead	Bin	percent	7.1	7.2	0.
US National	1 wk ahead	Bin	percent	7.2	7.3	0.
US National	1 wk ahead	Bin	percent	7.3	7.4	0.
US National	1 wk ahead	Bin	percent	7.4	7.5	0.
US National	1 wk ahead	Bin	percent	7.5	7.6	0.
US National	1 wk ahead	Bin	percent	7.6	7.7	0.
US National	1 wk ahead	Bin	percent	7.7	7.8	0.
US National	1 wk ahead	Bin	percent	7.8	7.9	0.
US National	1 wk ahead	Bin	percent	7.9	8	0.
US National	1 wk ahead	Bin	percent	8	8.1	0.
US National	1 wk ahead	Bin	percent	8.1	8.2	0.
US National	1 wk ahead	Bin	percent	8.2	8.3	0.
US National	1 wk ahead	Bin	percent	8.3	8.4	0.
US National	1 wk ahead	Bin	percent	8.4	8.5	0.
US National	1 wk ahead	Bin	percent	8.5	8.6	0.
US National	1 wk ahead	Bin	percent	8.6	8.7	0.
US National	1 wk ahead	Bin	percent	8.7	8.8	0.
US National	1 wk ahead	Bin	percent	8.8	8.9	0.
US National	1 wk ahead	Bin	percent	8.9	9	0.
US National	1 wk ahead	Bin	percent	9	9.1	0.
US National	1 wk ahead	Bin	percent	9.1	9.2	0.
US National	1 wk ahead	Bin	percent	9.2	9.3	0.
US National	1 wk ahead	Bin	percent	9.3	9.4	0.
US National	1 wk ahead	Bin	percent	9.4	9.5	0.
US National	1 wk ahead	Bin	percent	9.5	9.6	0.
US National	1 wk ahead	Bin	percent	9.6	9.7	0.
US National	1 wk ahead	Bin	percent	9.7	9.8	0.
US National	1 wk ahead	Bin	percent	9.8	9.9	0.
US National	1 wk ahead	Bin	percent	9.9	10	0.
US National	1 wk ahead	Bin	percent	10	10.1	0.
US National	1 wk ahead	Bin	percent	10.1	10.2	0.
US National	1 wk ahead	Bin	percent	10.2	10.3	0.
US National	1 wk ahead	Bin	percent	10.3	10.4	0.
US National	1 wk ahead	Bin	percent	10.4	10.5	0.
US National	1 wk ahead	Bin	percent	10.5	10.6	0.
US National	1 wk ahead	Bin	percent	10.6	10.7	0.
US National	1 wk ahead	Bin	percent	10.7	10.8	0.
US National	1 wk ahead	Bin	percent	10.8	10.9	0.
US National	1 wk ahead	Bin	percent	10.9	11	0.
US National	1 wk ahead	Bin	percent	11	11.1	0.
US National	1 wk ahead	Bin	percent	11.1	11.2	0.
US National	1 wk ahead	Bin	percent	11.2	11.3	0.
US National	1 wk ahead	Bin	percent	11.3	11.4	0.
US National	1 wk ahead	Bin	percent	11.4	11.5	0.
US National	1 wk ahead	Bin	percent	11.5	11.6	0.
US National	1 wk ahead	Bin	percent	11.6	11.7	0.
US National	1 wk ahead	Bin	percent	11.7	11.8	0.
US National	1 wk ahead	Bin	percent	11.8	11.9	0.
US National	1 wk ahead	Bin	percent	11.9	12	0.
US National	1 wk ahead	Bin	percent	12	12.1	0.
US National	1 wk ahead	Bin	percent	12.1	12.2	0.
US National	1 wk ahead	Bin	percent	12.2	12.3	0.
US National	1 wk ahead	Bin	percent	12.3	12.4	0.
US National	1 wk ahead	Bin	percent	12.4	12.5	0.
US National	1 wk ahead	Bin	percent	12.5	12.6	0.
US National	1 wk ahead	Bin	percent	12.6	12.7	0.
US National	1 wk ahead	Bin	percent	12.7	12.8	0.
US National	1 wk ahead	Bin	percent	12.8	12.9	0.
US National	1 wk ahead	Bin	percent	12.9	13	0.
US National	1 wk ahead	Bin	percent	13	100	0.
US National	2 wk ahead	Point	percent	NA	NA	1.256
US National	2 wk ahead	Bin	percent	0	0.1	0.000135
US National	2 wk ahead	Bin	percent	0.1	0.2	0.000584
US National	2 wk ahead	Bin	percent	0.2	0.3	0.001589
US National	2 wk ahead	Bin	percent	0.3	0.4	0.0028929999999999997
US National	2 wk ahead	Bin	percent	0.4	0.5	0.004514
US National	2 wk ahead	Bin	percent	0.5	0.6	0.00893
US National	2 wk ahead	Bin	percent	0.6	0.7	0.020078
US National	2 wk ahead	Bin	percent	0.7	0.8	0.038371999999999996
US National	2 wk ahead	Bin	percent	0.8	0.9	0.060148
US National	2 wk ahead	Bin	percent	0.9	1	0.08312399999999999
US National	2 wk ahead	Bin	percent	1	1.1	0.10474299999999999
US National	2 wk ahead	Bin	percent	1.1	1.2	0.114479
US National	2 wk ahead	Bin	percent	1.2	1.3	0.103215
US National	2 wk ahead	Bin	percent	1.3	1.4	0.079341
US National	2 wk ahead	Bin	percent	1.4	1.5	0.060453999999999994
US National	2 wk ahead	Bin	percent	1.5	1.6	0.054534
US National	2 wk ahead	Bin	percent	1.6	1.7	0.055903999999999995
US National	2 wk ahead	Bin	percent	1.7	1.8	0.054501999999999995
US National	2 wk ahead	Bin	percent	1.8	1.9	0.045503999999999996
US National	2 wk ahead	Bin	percent	1.9	2	0.032846
US National	2 wk ahead	Bin	percent	2	2.1	0.023750999999999998
US National	2 wk ahead	Bin	percent	2.1	2.2	0.019337
US National	2 wk ahead	Bin	percent	2.2	2.3	0.015300999999999999
US National	2 wk ahead	Bin	percent	2.3	2.4	0.009653
US National	2 wk ahead	Bin	percent	2.4	2.5	0.004384
US National	2 wk ahead	Bin	percent	2.5	2.6	0.001364
US National	2 wk ahead	Bin	percent	2.6	2.7	0.000281
US National	2 wk ahead	Bin	percent	2.7	2.8	0.000037
US National	2 wk ahead	Bin	percent	2.8	2.9	3.e-6
US National	2 wk ahead	Bin	percent	2.9	3	0.
US National	2 wk ahead	Bin	percent	3	3.1	0.
US National	2 wk ahead	Bin	percent	3.1	3.2	0.
US National	2 wk ahead	Bin	percent	3.2	3.3	0.
US National	2 wk ahead	Bin	percent	3.3	3.4	0.
US National	2 wk ahead	Bin	percent	3.4	3.5	0.
US National	2 wk ahead	Bin	percent	3.5	3.6	0.
US National	2 wk ahead	Bin	percent	3.6	3.7	0.
US National	2 wk ahead	Bin	percent	3.7	3.8	0.
US National	2 wk ahead	Bin	percent	3.8	3.9	0.
US National	2 wk ahead	Bin	percent	3.9	4	0.
US National	2 wk ahead	Bin	percent	4	4.1	0.
US National	2 wk ahead	Bin	percent	4.1	4.2	0.
US National	2 wk ahead	Bin	percent	4.2	4.3	0.
US National	2 wk ahead	Bin	percent	4.3	4.4	0.
US National	2 wk ahead	Bin	percent	4.4	4.5	0.
US National	2 wk ahead	Bin	percent	4.5	4.6	0.
US National	2 wk ahead	Bin	percent	4.6	4.7	0.
US National	2 wk ahead	Bin	percent	4.7	4.8	0.
US National	2 wk ahead	Bin	percent	4.8	4.9	0.
US National	2 wk ahead	Bin	percent	4.9	5	0.
US National	2 wk ahead	Bin	percent	5	5.1	0.
US National	2 wk ahead	Bin	percent	5.1	5.2	0.
US National	2 wk ahead	Bin	percent	5.2	5.3	0.
US National	2 wk ahead	Bin	percent	5.3	5.4	0.
US National	2 wk ahead	Bin	percent	5.4	5.5	0.
US National	2 wk ahead	Bin	percent	5.5	5.6	0.
US National	2 wk ahead	Bin	percent	5.6	5.7	0.
US National	2 wk ahead	Bin	percent	5.7	5.8	0.
US National	2 wk ahead	Bin	percent	5.8	5.9	0.
US National	2 wk ahead	Bin	percent	5.9	6	0.
US National	2 wk ahead	Bin	percent	6	6.1	0.
US National	2 wk ahead	Bin	percent	6.1	6.2	0.
US National	2 wk ahead	Bin	percent	6.2	6.3	0.
US National	2 wk ahead	Bin	percent	6.3	6.4	0.
US National	2 wk ahead	Bin	percent	6.4	6.5	0.
US National	2 wk ahead	Bin	percent	6.5	6.6	0.
US National	2 wk ahead	Bin	percent	6.6	6.7	0.
US National	2 wk ahead	Bin	percent	6.7	6.8	0.
US National	2 wk ahead	Bin	percent	6.8	6.9	0.
US National	2 wk ahead	Bin	percent	6.9	7	0.
US National	2 wk ahead	Bin	percent	7	7.1	0.
US National	2 wk ahead	Bin	percent	7.1	7.2	0.
US National	2 wk ahead	Bin	percent	7.2	7.3	0.
US National	2 wk ahead	Bin	percent	7.3	7.4	0.
US National	2 wk ahead	Bin	percent	7.4	7.5	0.
US National	2 wk ahead	Bin	percent	7.5	7.6	0.
US National	2 wk ahead	Bin	percent	7.6	7.7	0.
US National	2 wk ahead	Bin	percent	7.7	7.8	0.
US National	2 wk ahead	Bin	percent	7.8	7.9	0.
US National	2 wk ahead	Bin	percent	7.9	8	0.
US National	2 wk ahead	Bin	percent	8	8.1	0.
US National	2 wk ahead	Bin	percent	8.1	8.2	0.
US National	2 wk ahead	Bin	percent	8.2	8.3	0.
US National	2 wk ahead	Bin	percent	8.3	8.4	0.
US National	2 wk ahead	Bin	percent	8.4	8.5	0.
US National	2 wk ahead	Bin	percent	8.5	8.6	0.
US National	2 wk ahead	Bin	percent	8.6	8.7	0.
US National	2 wk ahead	Bin	percent	8.7	8.8	0.
US National	2 wk ahead	Bin	percent	8.8	8.9	0.
US National	2 wk ahead	Bin	percent	8.9	9	0.
US National	2 wk ahead	Bin	percent	9	9.1	0.
US National	2 wk ahead	Bin	percent	9.1	9.2	0.
US National	2 wk ahead	Bin	percent	9.2	9.3	0.
US National	2 wk ahead	Bin	percent	9.3	9.4	0.
US National	2 wk ahead	Bin	percent	9.4	9.5	0.
US National	2 wk ahead	Bin	percent	9.5	9.6	0.
US National	2 wk ahead	Bin	percent	9.6	9.7	0.
US National	2 wk ahead	Bin	percent	9.7	9.8	0.
US National	2 wk ahead	Bin	percent	9.8	9.9	0.
US National	2 wk ahead	Bin	percent	9.9	10	0.
US National	2 wk ahead	Bin	percent	10	10.1	0.
US National	2 wk ahead	Bin	percent	10.1	10.2	0.
US National	2 wk ahead	Bin	percent	10.2	10.3	0.
US National	2 wk ahead	Bin	percent	10.3	10.4	0.
US National	2 wk ahead	Bin	percent	10.4	10.5	0.
US National	2 wk ahead	Bin	percent	10.5	10.6	0.
US National	2 wk ahead	Bin	percent	10.6	10.7	0.
US National	2 wk ahead	Bin	percent	10.7	10.8	0.
US National	2 wk ahead	Bin	percent	10.8	10.9	0.
US National	2 wk ahead	Bin	percent	10.9	11	0.
US National	2 wk ahead	Bin	percent	11	11.1	0.
US National	2 wk ahead	Bin	percent	11.1	11.2	0.
US National	2 wk ahead	Bin	percent	11.2	11.3	0.
US National	2 wk ahead	Bin	percent	11.3	11.4	0.
US National	2 wk ahead	Bin	percent	11.4	11.5	0.
US National	2 wk ahead	Bin	percent	11.5	11.6	0.
US National	2 wk ahead	Bin	percent	11.6	11.7	0.
US National	2 wk ahead	Bin	percent	11.7	11.8	0.
US National	2 wk ahead	Bin	percent	11.8	11.9	0.
US National	2 wk ahead	Bin	percent	11.9	12	0.
US National	2 wk ahead	Bin	percent	12	12.1	0.
US National	2 wk ahead	Bin	percent	12.1	12.2	0.
US National	2 wk ahead	Bin	percent	12.2	12.3	0.
US National	2 wk ahead	Bin	percent	12.3	12.4	0.
US National	2 wk ahead	Bin	percent	12.4	12.5	0.
US National	2 wk ahead	Bin	percent	12.5	12.6	0.
US National	2 wk ahead	Bin	percent	12.6	12.7	0.
US National	2 wk ahead	Bin	percent	12.7	12.8	0.
US National	2 wk ahead	Bin	percent	12.8	12.9	0.
US National	2 wk ahead	Bin	percent	12.9	13	0.
US National	2 wk ahead	Bin	percent	13	100	0.
US National	3 wk ahead	Point	percent	NA	NA	1.3424
US National	3 wk ahead	Bin	percent	0	0.1	0.006255
US National	3 wk ahead	Bin	percent	0.1	0.2	0.009729
US National	3 wk ahead	Bin	percent	0.2	0.3	0.014331
US National	3 wk ahead	Bin	percent	0.3	0.4	0.020038
US National	3 wk ahead	Bin	percent	0.4	0.5	0.026661999999999998
US National	3 wk ahead	Bin	percent	0.5	0.6	0.033840999999999996
US National	3 wk ahead	Bin	percent	0.6	0.7	0.041069
US National	3 wk ahead	Bin	percent	0.7	0.8	0.047729999999999995
US National	3 wk ahead	Bin	percent	0.8	0.9	0.053168
US National	3 wk ahead	Bin	percent	0.9	1	0.056774
US National	3 wk ahead	Bin	percent	1	1.1	0.058113
US National	3 wk ahead	Bin	percent	1.1	1.2	0.05705
US National	3 wk ahead	Bin	percent	1.2	1.3	0.053835999999999995
US National	3 wk ahead	Bin	percent	1.3	1.4	0.049073
US National	3 wk ahead	Bin	percent	1.4	1.5	0.043572
US National	3 wk ahead	Bin	percent	1.5	1.6	0.038132
US National	3 wk ahead	Bin	percent	1.6	1.7	0.033333999999999996
US National	3 wk ahead	Bin	percent	1.7	1.8	0.029453999999999998
US National	3 wk ahead	Bin	percent	1.8	1.9	0.026487999999999998
US National	3 wk ahead	Bin	percent	1.9	2	0.02427
US National	3 wk ahead	Bin	percent	2	2.1	0.022609
US National	3 wk ahead	Bin	percent	2.1	2.2	0.021373
US National	3 wk ahead	Bin	percent	2.2	2.3	0.020506
US National	3 wk ahead	Bin	percent	2.3	2.4	0.019976999999999998
US National	3 wk ahead	Bin	percent	2.4	2.5	0.019711
US National	3 wk ahead	Bin	percent	2.5	2.6	0.019532
US National	3 wk ahead	Bin	percent	2.6	2.7	0.019178999999999998
US National	3 wk ahead	Bin	percent	2.7	2.8	0.018392
US National	3 wk ahead	Bin	percent	2.8	2.9	0.017013
US National	3 wk ahead	Bin	percent	2.9	3	0.015061
US National	3 wk ahead	Bin	percent	3	3.1	0.012721999999999999
US National	3 wk ahead	Bin	percent	3.1	3.2	0.010289999999999999
US National	3 wk ahead	Bin	percent	3.2	3.3	0.008067
US National	3 wk ahead	Bin	percent	3.3	3.4	0.0062889999999999995
US National	3 wk ahead	Bin	percent	3.4	3.5	0.005077
US National	3 wk ahead	Bin	percent	3.5	3.6	0.004412999999999999
US National	3 wk ahead	Bin	percent	3.6	3.7	0.00416
US National	3 wk ahead	Bin	percent	3.7	3.8	0.004111
US National	3 wk ahead	Bin	percent	3.8	3.9	0.004055
US National	3 wk ahead	Bin	percent	3.9	4	0.003852
US National	3 wk ahead	Bin	percent	4	4.1	0.0034709999999999997
US National	3 wk ahead	Bin	percent	4.1	4.2	0.002976
US National	3 wk ahead	Bin	percent	4.2	4.3	0.002479
US National	3 wk ahead	Bin	percent	4.3	4.4	0.002075
US National	3 wk ahead	Bin	percent	4.4	4.5	0.001798
US National	3 wk ahead	Bin	percent	4.5	4.6	0.00162
US National	3 wk ahead	Bin	percent	4.6	4.7	0.0014789999999999998
US National	3 wk ahead	Bin	percent	4.7	4.8	0.001317
US National	3 wk ahead	Bin	percent	4.8	4.9	0.001109
US National	3 wk ahead	Bin	percent	4.9	5	0.000865
US National	3 wk ahead	Bin	percent	5	5.1	0.00062
US National	3 wk ahead	Bin	percent	5.1	5.2	0.000405
US National	3 wk ahead	Bin	percent	5.2	5.3	0.00023999999999999998
US National	3 wk ahead	Bin	percent	5.3	5.4	0.00013
US National	3 wk ahead	Bin	percent	5.4	5.5	0.000064
US National	3 wk ahead	Bin	percent	5.5	5.6	0.000028
US National	3 wk ahead	Bin	percent	5.6	5.7	0.000011
US National	3 wk ahead	Bin	percent	5.7	5.8	4.e-6
US National	3 wk ahead	Bin	percent	5.8	5.9	1.e-6
US National	3 wk ahead	Bin	percent	5.9	6	0.
US National	3 wk ahead	Bin	percent	6	6.1	0.
US National	3 wk ahead	Bin	percent	6.1	6.2	0.
US National	3 wk ahead	Bin	percent	6.2	6.3	0.
US National	3 wk ahead	Bin	percent	6.3	6.4	0.
US National	3 wk ahead	Bin	percent	6.4	6.5	0.
US National	3 wk ahead	Bin	percent	6.5	6.6	0.
US National	3 wk ahead	Bin	percent	6.6	6.7	0.
US National	3 wk ahead	Bin	percent	6.7	6.8	0.
US National	3 wk ahead	Bin	percent	6.8	6.9	0.
US National	3 wk ahead	Bin	percent	6.9	7	0.
US National	3 wk ahead	Bin	percent	7	7.1	0.
US National	3 wk ahead	Bin	percent	7.1	7.2	0.
US National	3 wk ahead	Bin	percent	7.2	7.3	0.
US National	3 wk ahead	Bin	percent	7.3	7.4	0.
US National	3 wk ahead	Bin	percent	7.4	7.5	0.
US National	3 wk ahead	Bin	percent	7.5	7.6	0.
US National	3 wk ahead	Bin	percent	7.6	7.7	0.
US National	3 wk ahead	Bin	percent	7.7	7.8	0.
US National	3 wk ahead	Bin	percent	7.8	7.9	0.
US National	3 wk ahead	Bin	percent	7.9	8	0.
US National	3 wk ahead	Bin	percent	8	8.1	0.
US National	3 wk ahead	Bin	percent	8.1	8.2	0.
US National	3 wk ahead	Bin	percent	8.2	8.3	0.
US National	3 wk ahead	Bin	percent	8.3	8.4	0.
US National	3 wk ahead	Bin	percent	8.4	8.5	0.
US National	3 wk ahead	Bin	percent	8.5	8.6	0.
US National	3 wk ahead	Bin	percent	8.6	8.7	0.
US National	3 wk ahead	Bin	percent	8.7	8.8	0.
US National	3 wk ahead	Bin	percent	8.8	8.9	0.
US National	3 wk ahead	Bin	percent	8.9	9	0.
US National	3 wk ahead	Bin	percent	9	9.1	0.
US National	3 wk ahead	Bin	percent	9.1	9.2	0.
US National	3 wk ahead	Bin	percent	9.2	9.3	0.
US National	3 wk ahead	Bin	percent	9.3	9.4	0.
US National	3 wk ahead	Bin	percent	9.4	9.5	0.
US National	3 wk ahead	Bin	percent	9.5	9.6	0.
US National	3 wk ahead	Bin	percent	9.6	9.7	0.
US National	3 wk ahead	Bin	percent	9.7	9.8	0.
US National	3 wk ahead	Bin	percent	9.8	9.9	0.
US National	3 wk ahead	Bin	percent	9.9	10	0.
US National	3 wk ahead	Bin	percent	10	10.1	0.
US National	3 wk ahead	Bin	percent	10.1	10.2	0.
US National	3 wk ahead	Bin	percent	10.2	10.3	0.
US National	3 wk ahead	Bin	percent	10.3	10.4	0.
US National	3 wk ahead	Bin	percent	10.4	10.5	0.
US National	3 wk ahead	Bin	percent	10.5	10.6	0.
US National	3 wk ahead	Bin	percent	10.6	10.7	0.
US National	3 wk ahead	Bin	percent	10.7	10.8	0.
US National	3 wk ahead	Bin	percent	10.8	10.9	0.
US National	3 wk ahead	Bin	percent	10.9	11	0.
US National	3 wk ahead	Bin	percent	11	11.1	0.
US National	3 wk ahead	Bin	percent	11.1	11.2	0.
US National	3 wk ahead	Bin	percent	11.2	11.3	0.
US National	3 wk ahead	Bin	percent	11.3	11.4	0.
US National	3 wk ahead	Bin	percent	11.4	11.5	0.
US National	3 wk ahead	Bin	percent	11.5	11.6	0.
US National	3 wk ahead	Bin	percent	11.6	11.7	0.
US National	3 wk ahead	Bin	percent	11.7	11.8	0.
US National	3 wk ahead	Bin	percent	11.8	11.9	0.
US National	3 wk ahead	Bin	percent	11.9	12	0.
US National	3 wk ahead	Bin	percent	12	12.1	0.
US National	3 wk ahead	Bin	percent	12.1	12.2	0.
US National	3 wk ahead	Bin	percent	12.2	12.3	0.
US National	3 wk ahead	Bin	percent	12.3	12.4	0.
US National	3 wk ahead	Bin	percent	12.4	12.5	0.
US National	3 wk ahead	Bin	percent	12.5	12.6	0.
US National	3 wk ahead	Bin	percent	12.6	12.7	0.
US National	3 wk ahead	Bin	percent	12.7	12.8	0.
US National	3 wk ahead	Bin	percent	12.8	12.9	0.
US National	3 wk ahead	Bin	percent	12.9	13	0.
US National	3 wk ahead	Bin	percent	13	100	0.
US National	4 wk ahead	Point	percent	NA	NA	1.551
US National	4 wk ahead	Bin	percent	0	0.1	0.015702
US National	4 wk ahead	Bin	percent	0.1	0.2	0.019028
US National	4 wk ahead	Bin	percent	0.2	0.3	0.022525
US National	4 wk ahead	Bin	percent	0.3	0.4	0.026063
US National	4 wk ahead	Bin	percent	0.4	0.5	0.029491
US National	4 wk ahead	Bin	percent	0.5	0.6	0.032649
US National	4 wk ahead	Bin	percent	0.6	0.7	0.035380999999999996
US National	4 wk ahead	Bin	percent	0.7	0.8	0.03755
US National	4 wk ahead	Bin	percent	0.8	0.9	0.039048
US National	4 wk ahead	Bin	percent	0.9	1	0.039813
US National	4 wk ahead	Bin	percent	1	1.1	0.03983
US National	4 wk ahead	Bin	percent	1.1	1.2	0.039133
US National	4 wk ahead	Bin	percent	1.2	1.3	0.037802999999999996
US National	4 wk ahead	Bin	percent	1.3	1.4	0.035956999999999996
US National	4 wk ahead	Bin	percent	1.4	1.5	0.033735
US National	4 wk ahead	Bin	percent	1.5	1.6	0.031286
US National	4 wk ahead	Bin	percent	1.6	1.7	0.028752999999999997
US National	4 wk ahead	Bin	percent	1.7	1.8	0.026258999999999998
US National	4 wk ahead	Bin	percent	1.8	1.9	0.023903
US National	4 wk ahead	Bin	percent	1.9	2	0.02175
US National	4 wk ahead	Bin	percent	2	2.1	0.019837999999999998
US National	4 wk ahead	Bin	percent	2.1	2.2	0.018175
US National	4 wk ahead	Bin	percent	2.2	2.3	0.016749999999999998
US National	4 wk ahead	Bin	percent	2.3	2.4	0.015536
US National	4 wk ahead	Bin	percent	2.4	2.5	0.014502999999999999
US National	4 wk ahead	Bin	percent	2.5	2.6	0.013619
US National	4 wk ahead	Bin	percent	2.6	2.7	0.012855
US National	4 wk ahead	Bin	percent	2.7	2.8	0.012190999999999999
US National	4 wk ahead	Bin	percent	2.8	2.9	0.011615
US National	4 wk ahead	Bin	percent	2.9	3	0.011125
US National	4 wk ahead	Bin	percent	3	3.1	0.010723
US National	4 wk ahead	Bin	percent	3.1	3.2	0.010414
US National	4 wk ahead	Bin	percent	3.2	3.3	0.010203
US National	4 wk ahead	Bin	percent	3.3	3.4	0.010086999999999999
US National	4 wk ahead	Bin	percent	3.4	3.5	0.010052
US National	4 wk ahead	Bin	percent	3.5	3.6	0.010074
US National	4 wk ahead	Bin	percent	3.6	3.7	0.010118
US National	4 wk ahead	Bin	percent	3.7	3.8	0.010142
US National	4 wk ahead	Bin	percent	3.8	3.9	0.010102
US National	4 wk ahead	Bin	percent	3.9	4	0.009958
US National	4 wk ahead	Bin	percent	4	4.1	0.009682999999999999
US National	4 wk ahead	Bin	percent	4.1	4.2	0.009263
US National	4 wk ahead	Bin	percent	4.2	4.3	0.008702
US National	4 wk ahead	Bin	percent	4.3	4.4	0.00802
US National	4 wk ahead	Bin	percent	4.4	4.5	0.007252
US National	4 wk ahead	Bin	percent	4.5	4.6	0.006441
US National	4 wk ahead	Bin	percent	4.6	4.7	0.005632
US National	4 wk ahead	Bin	percent	4.7	4.8	0.0048709999999999995
US National	4 wk ahead	Bin	percent	4.8	4.9	0.004194
US National	4 wk ahead	Bin	percent	4.9	5	0.00363
US National	4 wk ahead	Bin	percent	5	5.1	0.003195
US National	4 wk ahead	Bin	percent	5.1	5.2	0.002892
US National	4 wk ahead	Bin	percent	5.2	5.3	0.002711
US National	4 wk ahead	Bin	percent	5.3	5.4	0.002636
US National	4 wk ahead	Bin	percent	5.4	5.5	0.0026409999999999997
US National	4 wk ahead	Bin	percent	5.5	5.6	0.0026999999999999997
US National	4 wk ahead	Bin	percent	5.6	5.7	0.002786
US National	4 wk ahead	Bin	percent	5.7	5.8	0.002875
US National	4 wk ahead	Bin	percent	5.8	5.9	0.002949
US National	4 wk ahead	Bin	percent	5.9	6	0.002995
US National	4 wk ahead	Bin	percent	6	6.1	0.003005
US National	4 wk ahead	Bin	percent	6.1	6.2	0.002976
US National	4 wk ahead	Bin	percent	6.2	6.3	0.002908
US National	4 wk ahead	Bin	percent	6.3	6.4	0.0028009999999999997
US National	4 wk ahead	Bin	percent	6.4	6.5	0.0026579999999999998
US National	4 wk ahead	Bin	percent	6.5	6.6	0.002482
US National	4 wk ahead	Bin	percent	6.6	6.7	0.002276
US National	4 wk ahead	Bin	percent	6.7	6.8	0.0020469999999999998
US National	4 wk ahead	Bin	percent	6.8	6.9	0.001802
US National	4 wk ahead	Bin	percent	6.9	7	0.0015509999999999999
US National	4 wk ahead	Bin	percent	7	7.1	0.0013059999999999999
US National	4 wk ahead	Bin	percent	7.1	7.2	0.001078
US National	4 wk ahead	Bin	percent	7.2	7.3	0.0008759999999999999
US National	4 wk ahead	Bin	percent	7.3	7.4	0.00071
US National	4 wk ahead	Bin	percent	7.4	7.5	0.000584
US National	4 wk ahead	Bin	percent	7.5	7.6	0.000502
US National	4 wk ahead	Bin	percent	7.6	7.7	0.000461
US National	4 wk ahead	Bin	percent	7.7	7.8	0.000459
US National	4 wk ahead	Bin	percent	7.8	7.9	0.000488
US National	4 wk ahead	Bin	percent	7.9	8	0.00054
US National	4 wk ahead	Bin	percent	8	8.1	0.000605
US National	4 wk ahead	Bin	percent	8.1	8.2	0.000672
US National	4 wk ahead	Bin	percent	8.2	8.3	0.000732
US National	4 wk ahead	Bin	percent	8.3	8.4	0.000775
US National	4 wk ahead	Bin	percent	8.4	8.5	0.0007949999999999999
US National	4 wk ahead	Bin	percent	8.5	8.6	0.000788
US National	4 wk ahead	Bin	percent	8.6	8.7	0.0007549999999999999
US National	4 wk ahead	Bin	percent	8.7	8.8	0.0006979999999999999
US National	4 wk ahead	Bin	percent	8.8	8.9	0.0006219999999999999
US National	4 wk ahead	Bin	percent	8.9	9	0.000536
US National	4 wk ahead	Bin	percent	9	9.1	0.000445
US National	4 wk ahead	Bin	percent	9.1	9.2	0.000356
US National	4 wk ahead	Bin	percent	9.2	9.3	0.00027499999999999996
US National	4 wk ahead	Bin	percent	9.3	9.4	0.000205
US National	4 wk ahead	Bin	percent	9.4	9.5	0.000148
US National	4 wk ahead	Bin	percent	9.5	9.6	0.000102
US National	4 wk ahead	Bin	percent	9.6	9.7	0.000069
US National	4 wk ahead	Bin	percent	9.7	9.8	0.000044
US National	4 wk ahead	Bin	percent	9.8	9.9	0.000028
US National	4 wk ahead	Bin	percent	9.9	10	0.000017
US National	4 wk ahead	Bin	percent	10	10.1	9.999999999999999e-6
US National	4 wk ahead	Bin	percent	10.1	10.2	4.9999999999999996e-6
US National	4 wk ahead	Bin	percent	10.2	10.3	3.e-6
US National	4 wk ahead	Bin	percent	10.3	10.4	2.e-6
US National	4 wk ahead	Bin	percent	10.4	10.5	1.e-6
US National	4 wk ahead	Bin	percent	10.5	10.6	0.
US National	4 wk ahead	Bin	percent	10.6	10.7	0.
US National	4 wk ahead	Bin	percent	10.7	10.8	0.
US National	4 wk ahead	Bin	percent	10.8	10.9	0.
US National	4 wk ahead	Bin	percent	10.9	11	0.
US National	4 wk ahead	Bin	percent	11	11.1	0.
US National	4 wk ahead	Bin	percent	11.1	11.2	0.
US National	4 wk ahead	Bin	percent	11.2	11.3	0.
US National	4 wk ahead	Bin	percent	11.3	11.4	0.
US National	4 wk ahead	Bin	percent	11.4	11.5	0.
US National	4 wk ahead	Bin	percent	11.5	11.6	0.
US National	4 wk ahead	Bin	percent	11.6	11.7	0.
US National	4 wk ahead	Bin	percent	11.7	11.8	0.
US National	4 wk ahead	Bin	percent	11.8	11.9	0.
US National	4 wk ahead	Bin	percent	11.9	12	0.
US National	4 wk ahead	Bin	percent	12	12.1	0.
US National	4 wk ahead	Bin	percent	12.1	12.2	0.
US National	4 wk ahead	Bin	percent	12.2	12.3	0.
US National	4 wk ahead	Bin	percent	12.3	12.4	0.
US National	4 wk ahead	Bin	percent	12.4	12.5	0.
US National	4 wk ahead	Bin	percent	12.5	12.6	0.
US National	4 wk ahead	Bin	percent	12.6	12.7	0.
US National	4 wk ahead	Bin	percent	12.7	12.8	0.
US National	4 wk ahead	Bin	percent	12.8	12.9	0.
US National	4 wk ahead	Bin	percent	12.9	13	0.
US National	4 wk ahead	Bin	percent	13	100	0.
