# Supplementary material for: Use of daily Internet search query data improves real-time projections of influenza epidemics
Source: J R Soc Interface. 2018 Oct 10;15(147):20180220. doi: 10.1098/rsif.2018.0220 (PMC6228485; doi:10.1098/rsif.2018.0220)
Supplement: Computer code and results [file rsif20180220supp3.gz › Code-and-results/mss-15-wikiWEEK/3-35_paramrep.txt]

{"LL"	{25.955512047902822	74.69907770985935	183.63916433780588	263.2263198811864}}
{"DD"	{2.4242178484315984	4.082396263181586	6.179505666410009	6.653087916010806}}
{"R0max"	{1.7515925972787292	2.410655877211955	3.3172653751852437	3.790632060846127}}
{"R0min"	{0.8508193091633147	1.0140676581202515	1.1247824357505163	1.1555013651807329}}
{"Inf"	{361.50396308136555	639.9995306774122	958.1831086319015	1050.3946984336314}}
{"Sus"	{42731.907309244205	51933.79044918333	77093.53579417654	93809.13259147697}}
{"R0(t)"	{1.143489346009871	1.2407412356123195	1.4047151509846723	1.4640467927273781}}
{"Reff"	{0.5365779764866891	0.7016338113807578	1.0048290324091498	1.189848334985077}}
