# Supplementary material for: Use of daily Internet search query data improves real-time projections of influenza epidemics
Source: J R Soc Interface. 2018 Oct 10;15(147):20180220. doi: 10.1098/rsif.2018.0220 (PMC6228485; doi:10.1098/rsif.2018.0220)
Supplement: Computer code and results [file rsif20180220supp3.gz › Code-and-results/mss-15-wikiWEEK/2015-EW43.csv]

Location	Target	Type	Unit	Bin_start_incl	Bin_end_notincl	Value
US National	1 wk ahead	Point	percent	NA	NA	1.3000000000000003
US National	1 wk ahead	Bin	percent	0	0,1	0.002659
US National	1 wk ahead	Bin	percent	0,1	0,2	0.002657
US National	1 wk ahead	Bin	percent	0,2	0,3	0.000667
US National	1 wk ahead	Bin	percent	0,3	0,4	0.000514
US National	1 wk ahead	Bin	percent	0,4	0,5	0.002533
US National	1 wk ahead	Bin	percent	0,5	0,6	0.0036639999999999997
US National	1 wk ahead	Bin	percent	0,6	0,7	0.006658
US National	1 wk ahead	Bin	percent	0,7	0,8	0.012074
US National	1 wk ahead	Bin	percent	0,8	0,9	0.02591
US National	1 wk ahead	Bin	percent	0,9	1	0.046766999999999996
US National	1 wk ahead	Bin	percent	1	1,1	0.076124
US National	1 wk ahead	Bin	percent	1,1	1,2	0.10637999999999999
US National	1 wk ahead	Bin	percent	1,2	1,3	0.154163
US National	1 wk ahead	Bin	percent	1,3	1,4	0.18454099999999998
US National	1 wk ahead	Bin	percent	1,4	1,5	0.154082
US National	1 wk ahead	Bin	percent	1,5	1,6	0.07513199999999999
US National	1 wk ahead	Bin	percent	1,6	1,7	0.028541999999999998
US National	1 wk ahead	Bin	percent	1,7	1,8	0.025498999999999997
US National	1 wk ahead	Bin	percent	1,8	1,9	0.019694
US National	1 wk ahead	Bin	percent	1,9	2	0.018801
US National	1 wk ahead	Bin	percent	2	2,1	0.013255
US National	1 wk ahead	Bin	percent	2,1	2,2	0.005549999999999999
US National	1 wk ahead	Bin	percent	2,2	2,3	0.002386
US National	1 wk ahead	Bin	percent	2,3	2,4	0.004038
US National	1 wk ahead	Bin	percent	2,4	2,5	0.004259
US National	1 wk ahead	Bin	percent	2,5	2,6	0.0037939999999999996
US National	1 wk ahead	Bin	percent	2,6	2,7	0.003532
US National	1 wk ahead	Bin	percent	2,7	2,8	0.003601
US National	1 wk ahead	Bin	percent	2,8	2,9	0.002998
US National	1 wk ahead	Bin	percent	2,9	3	0.001162
US National	1 wk ahead	Bin	percent	3	3,1	0.002297
US National	1 wk ahead	Bin	percent	3,1	3,2	0.001997
US National	1 wk ahead	Bin	percent	3,2	3,3	0.00025299999999999997
US National	1 wk ahead	Bin	percent	3,3	3,4	4.e-6
US National	1 wk ahead	Bin	percent	3,4	3,5	0.
US National	1 wk ahead	Bin	percent	3,5	3,6	0.
US National	1 wk ahead	Bin	percent	3,6	3,7	0.
US National	1 wk ahead	Bin	percent	3,7	3,8	0.
US National	1 wk ahead	Bin	percent	3,8	3,9	0.
US National	1 wk ahead	Bin	percent	3,9	4	0.
US National	1 wk ahead	Bin	percent	4	4,1	0.
US National	1 wk ahead	Bin	percent	4,1	4,2	0.
US National	1 wk ahead	Bin	percent	4,2	4,3	0.
US National	1 wk ahead	Bin	percent	4,3	4,4	0.
US National	1 wk ahead	Bin	percent	4,4	4,5	0.
US National	1 wk ahead	Bin	percent	4,5	4,6	0.
US National	1 wk ahead	Bin	percent	4,6	4,7	0.
US National	1 wk ahead	Bin	percent	4,7	4,8	0.
US National	1 wk ahead	Bin	percent	4,8	4,9	0.
US National	1 wk ahead	Bin	percent	4,9	5	0.
US National	1 wk ahead	Bin	percent	5	5,1	0.
US National	1 wk ahead	Bin	percent	5,1	5,2	0.
US National	1 wk ahead	Bin	percent	5,2	5,3	0.
US National	1 wk ahead	Bin	percent	5,3	5,4	0.
US National	1 wk ahead	Bin	percent	5,4	5,5	0.
US National	1 wk ahead	Bin	percent	5,5	5,6	0.
US National	1 wk ahead	Bin	percent	5,6	5,7	0.
US National	1 wk ahead	Bin	percent	5,7	5,8	0.
US National	1 wk ahead	Bin	percent	5,8	5,9	0.
US National	1 wk ahead	Bin	percent	5,9	6	0.
US National	1 wk ahead	Bin	percent	6	6,1	0.
US National	1 wk ahead	Bin	percent	6,1	6,2	0.
US National	1 wk ahead	Bin	percent	6,2	6,3	0.
US National	1 wk ahead	Bin	percent	6,3	6,4	0.
US National	1 wk ahead	Bin	percent	6,4	6,5	0.
US National	1 wk ahead	Bin	percent	6,5	6,6	0.
US National	1 wk ahead	Bin	percent	6,6	6,7	0.
US National	1 wk ahead	Bin	percent	6,7	6,8	0.
US National	1 wk ahead	Bin	percent	6,8	6,9	0.
US National	1 wk ahead	Bin	percent	6,9	7	0.
US National	1 wk ahead	Bin	percent	7	7,1	0.
US National	1 wk ahead	Bin	percent	7,1	7,2	0.
US National	1 wk ahead	Bin	percent	7,2	7,3	0.
US National	1 wk ahead	Bin	percent	7,3	7,4	0.
US National	1 wk ahead	Bin	percent	7,4	7,5	0.
US National	1 wk ahead	Bin	percent	7,5	7,6	0.
US National	1 wk ahead	Bin	percent	7,6	7,7	0.
US National	1 wk ahead	Bin	percent	7,7	7,8	0.
US National	1 wk ahead	Bin	percent	7,8	7,9	0.
US National	1 wk ahead	Bin	percent	7,9	8	0.
US National	1 wk ahead	Bin	percent	8	8,1	0.
US National	1 wk ahead	Bin	percent	8,1	8,2	0.
US National	1 wk ahead	Bin	percent	8,2	8,3	0.
US National	1 wk ahead	Bin	percent	8,3	8,4	0.
US National	1 wk ahead	Bin	percent	8,4	8,5	0.
US National	1 wk ahead	Bin	percent	8,5	8,6	0.
US National	1 wk ahead	Bin	percent	8,6	8,7	0.
US National	1 wk ahead	Bin	percent	8,7	8,8	0.
US National	1 wk ahead	Bin	percent	8,8	8,9	0.
US National	1 wk ahead	Bin	percent	8,9	9	0.
US National	1 wk ahead	Bin	percent	9	9,1	0.
US National	1 wk ahead	Bin	percent	9,1	9,2	0.
US National	1 wk ahead	Bin	percent	9,2	9,3	0.
US National	1 wk ahead	Bin	percent	9,3	9,4	0.
US National	1 wk ahead	Bin	percent	9,4	9,5	0.
US National	1 wk ahead	Bin	percent	9,5	9,6	0.
US National	1 wk ahead	Bin	percent	9,6	9,7	0.
US National	1 wk ahead	Bin	percent	9,7	9,8	0.
US National	1 wk ahead	Bin	percent	9,8	9,9	0.
US National	1 wk ahead	Bin	percent	9,9	10	0.
US National	1 wk ahead	Bin	percent	10	10,1	0.
US National	1 wk ahead	Bin	percent	10,1	10,2	0.
US National	1 wk ahead	Bin	percent	10,2	10,3	0.
US National	1 wk ahead	Bin	percent	10,3	10,4	0.
US National	1 wk ahead	Bin	percent	10,4	10,5	0.
US National	1 wk ahead	Bin	percent	10,5	10,6	0.
US National	1 wk ahead	Bin	percent	10,6	10,7	0.
US National	1 wk ahead	Bin	percent	10,7	10,8	0.
US National	1 wk ahead	Bin	percent	10,8	10,9	0.
US National	1 wk ahead	Bin	percent	10,9	11	0.
US National	1 wk ahead	Bin	percent	11	11,1	0.
US National	1 wk ahead	Bin	percent	11,1	11,2	0.
US National	1 wk ahead	Bin	percent	11,2	11,3	0.
US National	1 wk ahead	Bin	percent	11,3	11,4	0.
US National	1 wk ahead	Bin	percent	11,4	11,5	0.
US National	1 wk ahead	Bin	percent	11,5	11,6	0.
US National	1 wk ahead	Bin	percent	11,6	11,7	0.
US National	1 wk ahead	Bin	percent	11,7	11,8	0.
US National	1 wk ahead	Bin	percent	11,8	11,9	0.
US National	1 wk ahead	Bin	percent	11,9	12	0.
US National	1 wk ahead	Bin	percent	12	12,1	0.
US National	1 wk ahead	Bin	percent	12,1	12,2	0.
US National	1 wk ahead	Bin	percent	12,2	12,3	0.
US National	1 wk ahead	Bin	percent	12,3	12,4	0.
US National	1 wk ahead	Bin	percent	12,4	12,5	0.
US National	1 wk ahead	Bin	percent	12,5	12,6	0.
US National	1 wk ahead	Bin	percent	12,6	12,7	0.
US National	1 wk ahead	Bin	percent	12,7	12,8	0.
US National	1 wk ahead	Bin	percent	12,8	12,9	0.
US National	1 wk ahead	Bin	percent	12,9	13	0.
US National	1 wk ahead	Bin	percent	13	100	0.
US National	2 wk ahead	Point	percent	NA	NA	1.6378000000000001
US National	2 wk ahead	Bin	percent	0	0,1	0.
US National	2 wk ahead	Bin	percent	0,1	0,2	0.
US National	2 wk ahead	Bin	percent	0,2	0,3	0.
US National	2 wk ahead	Bin	percent	0,3	0,4	0.
US National	2 wk ahead	Bin	percent	0,4	0,5	0.
US National	2 wk ahead	Bin	percent	0,5	0,6	0.
US National	2 wk ahead	Bin	percent	0,6	0,7	0.
US National	2 wk ahead	Bin	percent	0,7	0,8	0.000017
US National	2 wk ahead	Bin	percent	0,8	0,9	0.00032399999999999996
US National	2 wk ahead	Bin	percent	0,9	1	0.0026179999999999997
US National	2 wk ahead	Bin	percent	1	1,1	0.009791
US National	2 wk ahead	Bin	percent	1,1	1,2	0.022595
US National	2 wk ahead	Bin	percent	1,2	1,3	0.047757999999999995
US National	2 wk ahead	Bin	percent	1,3	1,4	0.09100599999999999
US National	2 wk ahead	Bin	percent	1,4	1,5	0.129993
US National	2 wk ahead	Bin	percent	1,5	1,6	0.143112
US National	2 wk ahead	Bin	percent	1,6	1,7	0.135164
US National	2 wk ahead	Bin	percent	1,7	1,8	0.113588
US National	2 wk ahead	Bin	percent	1,8	1,9	0.083493
US National	2 wk ahead	Bin	percent	1,9	2	0.054287999999999996
US National	2 wk ahead	Bin	percent	2	2,1	0.039515999999999996
US National	2 wk ahead	Bin	percent	2,1	2,2	0.038298
US National	2 wk ahead	Bin	percent	2,2	2,3	0.036587999999999996
US National	2 wk ahead	Bin	percent	2,3	2,4	0.028887
US National	2 wk ahead	Bin	percent	2,4	2,5	0.016738
US National	2 wk ahead	Bin	percent	2,5	2,6	0.005391
US National	2 wk ahead	Bin	percent	2,6	2,7	0.0007859999999999999
US National	2 wk ahead	Bin	percent	2,7	2,8	0.000047
US National	2 wk ahead	Bin	percent	2,8	2,9	1.e-6
US National	2 wk ahead	Bin	percent	2,9	3	0.
US National	2 wk ahead	Bin	percent	3	3,1	0.
US National	2 wk ahead	Bin	percent	3,1	3,2	0.
US National	2 wk ahead	Bin	percent	3,2	3,3	0.
US National	2 wk ahead	Bin	percent	3,3	3,4	0.
US National	2 wk ahead	Bin	percent	3,4	3,5	0.
US National	2 wk ahead	Bin	percent	3,5	3,6	0.
US National	2 wk ahead	Bin	percent	3,6	3,7	0.
US National	2 wk ahead	Bin	percent	3,7	3,8	0.
US National	2 wk ahead	Bin	percent	3,8	3,9	0.
US National	2 wk ahead	Bin	percent	3,9	4	0.
US National	2 wk ahead	Bin	percent	4	4,1	0.
US National	2 wk ahead	Bin	percent	4,1	4,2	0.
US National	2 wk ahead	Bin	percent	4,2	4,3	0.
US National	2 wk ahead	Bin	percent	4,3	4,4	0.
US National	2 wk ahead	Bin	percent	4,4	4,5	0.
US National	2 wk ahead	Bin	percent	4,5	4,6	0.
US National	2 wk ahead	Bin	percent	4,6	4,7	0.
US National	2 wk ahead	Bin	percent	4,7	4,8	0.
US National	2 wk ahead	Bin	percent	4,8	4,9	0.
US National	2 wk ahead	Bin	percent	4,9	5	0.
US National	2 wk ahead	Bin	percent	5	5,1	0.
US National	2 wk ahead	Bin	percent	5,1	5,2	0.
US National	2 wk ahead	Bin	percent	5,2	5,3	0.
US National	2 wk ahead	Bin	percent	5,3	5,4	0.
US National	2 wk ahead	Bin	percent	5,4	5,5	0.
US National	2 wk ahead	Bin	percent	5,5	5,6	0.
US National	2 wk ahead	Bin	percent	5,6	5,7	0.
US National	2 wk ahead	Bin	percent	5,7	5,8	0.
US National	2 wk ahead	Bin	percent	5,8	5,9	0.
US National	2 wk ahead	Bin	percent	5,9	6	0.
US National	2 wk ahead	Bin	percent	6	6,1	0.
US National	2 wk ahead	Bin	percent	6,1	6,2	0.
US National	2 wk ahead	Bin	percent	6,2	6,3	0.
US National	2 wk ahead	Bin	percent	6,3	6,4	0.
US National	2 wk ahead	Bin	percent	6,4	6,5	0.
US National	2 wk ahead	Bin	percent	6,5	6,6	0.
US National	2 wk ahead	Bin	percent	6,6	6,7	0.
US National	2 wk ahead	Bin	percent	6,7	6,8	0.
US National	2 wk ahead	Bin	percent	6,8	6,9	0.
US National	2 wk ahead	Bin	percent	6,9	7	0.
US National	2 wk ahead	Bin	percent	7	7,1	0.
US National	2 wk ahead	Bin	percent	7,1	7,2	0.
US National	2 wk ahead	Bin	percent	7,2	7,3	0.
US National	2 wk ahead	Bin	percent	7,3	7,4	0.
US National	2 wk ahead	Bin	percent	7,4	7,5	0.
US National	2 wk ahead	Bin	percent	7,5	7,6	0.
US National	2 wk ahead	Bin	percent	7,6	7,7	0.
US National	2 wk ahead	Bin	percent	7,7	7,8	0.
US National	2 wk ahead	Bin	percent	7,8	7,9	0.
US National	2 wk ahead	Bin	percent	7,9	8	0.
US National	2 wk ahead	Bin	percent	8	8,1	0.
US National	2 wk ahead	Bin	percent	8,1	8,2	0.
US National	2 wk ahead	Bin	percent	8,2	8,3	0.
US National	2 wk ahead	Bin	percent	8,3	8,4	0.
US National	2 wk ahead	Bin	percent	8,4	8,5	0.
US National	2 wk ahead	Bin	percent	8,5	8,6	0.
US National	2 wk ahead	Bin	percent	8,6	8,7	0.
US National	2 wk ahead	Bin	percent	8,7	8,8	0.
US National	2 wk ahead	Bin	percent	8,8	8,9	0.
US National	2 wk ahead	Bin	percent	8,9	9	0.
US National	2 wk ahead	Bin	percent	9	9,1	0.
US National	2 wk ahead	Bin	percent	9,1	9,2	0.
US National	2 wk ahead	Bin	percent	9,2	9,3	0.
US National	2 wk ahead	Bin	percent	9,3	9,4	0.
US National	2 wk ahead	Bin	percent	9,4	9,5	0.
US National	2 wk ahead	Bin	percent	9,5	9,6	0.
US National	2 wk ahead	Bin	percent	9,6	9,7	0.
US National	2 wk ahead	Bin	percent	9,7	9,8	0.
US National	2 wk ahead	Bin	percent	9,8	9,9	0.
US National	2 wk ahead	Bin	percent	9,9	10	0.
US National	2 wk ahead	Bin	percent	10	10,1	0.
US National	2 wk ahead	Bin	percent	10,1	10,2	0.
US National	2 wk ahead	Bin	percent	10,2	10,3	0.
US National	2 wk ahead	Bin	percent	10,3	10,4	0.
US National	2 wk ahead	Bin	percent	10,4	10,5	0.
US National	2 wk ahead	Bin	percent	10,5	10,6	0.
US National	2 wk ahead	Bin	percent	10,6	10,7	0.
US National	2 wk ahead	Bin	percent	10,7	10,8	0.
US National	2 wk ahead	Bin	percent	10,8	10,9	0.
US National	2 wk ahead	Bin	percent	10,9	11	0.
US National	2 wk ahead	Bin	percent	11	11,1	0.
US National	2 wk ahead	Bin	percent	11,1	11,2	0.
US National	2 wk ahead	Bin	percent	11,2	11,3	0.
US National	2 wk ahead	Bin	percent	11,3	11,4	0.
US National	2 wk ahead	Bin	percent	11,4	11,5	0.
US National	2 wk ahead	Bin	percent	11,5	11,6	0.
US National	2 wk ahead	Bin	percent	11,6	11,7	0.
US National	2 wk ahead	Bin	percent	11,7	11,8	0.
US National	2 wk ahead	Bin	percent	11,8	11,9	0.
US National	2 wk ahead	Bin	percent	11,9	12	0.
US National	2 wk ahead	Bin	percent	12	12,1	0.
US National	2 wk ahead	Bin	percent	12,1	12,2	0.
US National	2 wk ahead	Bin	percent	12,2	12,3	0.
US National	2 wk ahead	Bin	percent	12,3	12,4	0.
US National	2 wk ahead	Bin	percent	12,4	12,5	0.
US National	2 wk ahead	Bin	percent	12,5	12,6	0.
US National	2 wk ahead	Bin	percent	12,6	12,7	0.
US National	2 wk ahead	Bin	percent	12,7	12,8	0.
US National	2 wk ahead	Bin	percent	12,8	12,9	0.
US National	2 wk ahead	Bin	percent	12,9	13	0.
US National	2 wk ahead	Bin	percent	13	100	0.
US National	3 wk ahead	Point	percent	NA	NA	1.9666000000000001
US National	3 wk ahead	Bin	percent	0	0,1	8.e-6
US National	3 wk ahead	Bin	percent	0,1	0,2	0.000031
US National	3 wk ahead	Bin	percent	0,2	0,3	0.000098
US National	3 wk ahead	Bin	percent	0,3	0,4	0.000276
US National	3 wk ahead	Bin	percent	0,4	0,5	0.000678
US National	3 wk ahead	Bin	percent	0,5	0,6	0.001473
US National	3 wk ahead	Bin	percent	0,6	0,7	0.0028629999999999997
US National	3 wk ahead	Bin	percent	0,7	0,8	0.0050609999999999995
US National	3 wk ahead	Bin	percent	0,8	0,9	0.008301
US National	3 wk ahead	Bin	percent	0,9	1	0.012874
US National	3 wk ahead	Bin	percent	1	1,1	0.019097
US National	3 wk ahead	Bin	percent	1,1	1,2	0.027104999999999997
US National	3 wk ahead	Bin	percent	1,2	1,3	0.036523
US National	3 wk ahead	Bin	percent	1,3	1,4	0.046283
US National	3 wk ahead	Bin	percent	1,4	1,5	0.054855999999999995
US National	3 wk ahead	Bin	percent	1,5	1,6	0.060827
US National	3 wk ahead	Bin	percent	1,6	1,7	0.063459
US National	3 wk ahead	Bin	percent	1,7	1,8	0.062883
US National	3 wk ahead	Bin	percent	1,8	1,9	0.059864999999999995
US National	3 wk ahead	Bin	percent	1,9	2	0.055394
US National	3 wk ahead	Bin	percent	2	2,1	0.050346999999999996
US National	3 wk ahead	Bin	percent	2,1	2,2	0.045343999999999995
US National	3 wk ahead	Bin	percent	2,2	2,3	0.040742
US National	3 wk ahead	Bin	percent	2,3	2,4	0.036675
US National	3 wk ahead	Bin	percent	2,4	2,5	0.033102
US National	3 wk ahead	Bin	percent	2,5	2,6	0.029878
US National	3 wk ahead	Bin	percent	2,6	2,7	0.026830999999999997
US National	3 wk ahead	Bin	percent	2,7	2,8	0.023853
US National	3 wk ahead	Bin	percent	2,8	2,9	0.020967
US National	3 wk ahead	Bin	percent	2,9	3	0.018338999999999998
US National	3 wk ahead	Bin	percent	3	3,1	0.016207
US National	3 wk ahead	Bin	percent	3,1	3,2	0.014749
US National	3 wk ahead	Bin	percent	3,2	3,3	0.013956999999999999
US National	3 wk ahead	Bin	percent	3,3	3,4	0.013597999999999999
US National	3 wk ahead	Bin	percent	3,4	3,5	0.013312
US National	3 wk ahead	Bin	percent	3,5	3,6	0.012789
US National	3 wk ahead	Bin	percent	3,6	3,7	0.011895
US National	3 wk ahead	Bin	percent	3,7	3,8	0.010681
US National	3 wk ahead	Bin	percent	3,8	3,9	0.009302999999999999
US National	3 wk ahead	Bin	percent	3,9	4	0.007932999999999999
US National	3 wk ahead	Bin	percent	4	4,1	0.006715
US National	3 wk ahead	Bin	percent	4,1	4,2	0.005725999999999999
US National	3 wk ahead	Bin	percent	4,2	4,3	0.0049369999999999995
US National	3 wk ahead	Bin	percent	4,3	4,4	0.004227
US National	3 wk ahead	Bin	percent	4,4	4,5	0.003467
US National	3 wk ahead	Bin	percent	4,5	4,6	0.0026279999999999997
US National	3 wk ahead	Bin	percent	4,6	4,7	0.001789
US National	3 wk ahead	Bin	percent	4,7	4,8	0.001076
US National	3 wk ahead	Bin	percent	4,8	4,9	0.000565
US National	3 wk ahead	Bin	percent	4,9	5	0.000258
US National	3 wk ahead	Bin	percent	5	5,1	0.000102
US National	3 wk ahead	Bin	percent	5,1	5,2	0.000035
US National	3 wk ahead	Bin	percent	5,2	5,3	9.999999999999999e-6
US National	3 wk ahead	Bin	percent	5,3	5,4	3.e-6
US National	3 wk ahead	Bin	percent	5,4	5,5	1.e-6
US National	3 wk ahead	Bin	percent	5,5	5,6	0.
US National	3 wk ahead	Bin	percent	5,6	5,7	0.
US National	3 wk ahead	Bin	percent	5,7	5,8	0.
US National	3 wk ahead	Bin	percent	5,8	5,9	0.
US National	3 wk ahead	Bin	percent	5,9	6	0.
US National	3 wk ahead	Bin	percent	6	6,1	0.
US National	3 wk ahead	Bin	percent	6,1	6,2	0.
US National	3 wk ahead	Bin	percent	6,2	6,3	0.
US National	3 wk ahead	Bin	percent	6,3	6,4	0.
US National	3 wk ahead	Bin	percent	6,4	6,5	0.
US National	3 wk ahead	Bin	percent	6,5	6,6	0.
US National	3 wk ahead	Bin	percent	6,6	6,7	0.
US National	3 wk ahead	Bin	percent	6,7	6,8	0.
US National	3 wk ahead	Bin	percent	6,8	6,9	0.
US National	3 wk ahead	Bin	percent	6,9	7	0.
US National	3 wk ahead	Bin	percent	7	7,1	0.
US National	3 wk ahead	Bin	percent	7,1	7,2	0.
US National	3 wk ahead	Bin	percent	7,2	7,3	0.
US National	3 wk ahead	Bin	percent	7,3	7,4	0.
US National	3 wk ahead	Bin	percent	7,4	7,5	0.
US National	3 wk ahead	Bin	percent	7,5	7,6	0.
US National	3 wk ahead	Bin	percent	7,6	7,7	0.
US National	3 wk ahead	Bin	percent	7,7	7,8	0.
US National	3 wk ahead	Bin	percent	7,8	7,9	0.
US National	3 wk ahead	Bin	percent	7,9	8	0.
US National	3 wk ahead	Bin	percent	8	8,1	0.
US National	3 wk ahead	Bin	percent	8,1	8,2	0.
US National	3 wk ahead	Bin	percent	8,2	8,3	0.
US National	3 wk ahead	Bin	percent	8,3	8,4	0.
US National	3 wk ahead	Bin	percent	8,4	8,5	0.
US National	3 wk ahead	Bin	percent	8,5	8,6	0.
US National	3 wk ahead	Bin	percent	8,6	8,7	0.
US National	3 wk ahead	Bin	percent	8,7	8,8	0.
US National	3 wk ahead	Bin	percent	8,8	8,9	0.
US National	3 wk ahead	Bin	percent	8,9	9	0.
US National	3 wk ahead	Bin	percent	9	9,1	0.
US National	3 wk ahead	Bin	percent	9,1	9,2	0.
US National	3 wk ahead	Bin	percent	9,2	9,3	0.
US National	3 wk ahead	Bin	percent	9,3	9,4	0.
US National	3 wk ahead	Bin	percent	9,4	9,5	0.
US National	3 wk ahead	Bin	percent	9,5	9,6	0.
US National	3 wk ahead	Bin	percent	9,6	9,7	0.
US National	3 wk ahead	Bin	percent	9,7	9,8	0.
US National	3 wk ahead	Bin	percent	9,8	9,9	0.
US National	3 wk ahead	Bin	percent	9,9	10	0.
US National	3 wk ahead	Bin	percent	10	10,1	0.
US National	3 wk ahead	Bin	percent	10,1	10,2	0.
US National	3 wk ahead	Bin	percent	10,2	10,3	0.
US National	3 wk ahead	Bin	percent	10,3	10,4	0.
US National	3 wk ahead	Bin	percent	10,4	10,5	0.
US National	3 wk ahead	Bin	percent	10,5	10,6	0.
US National	3 wk ahead	Bin	percent	10,6	10,7	0.
US National	3 wk ahead	Bin	percent	10,7	10,8	0.
US National	3 wk ahead	Bin	percent	10,8	10,9	0.
US National	3 wk ahead	Bin	percent	10,9	11	0.
US National	3 wk ahead	Bin	percent	11	11,1	0.
US National	3 wk ahead	Bin	percent	11,1	11,2	0.
US National	3 wk ahead	Bin	percent	11,2	11,3	0.
US National	3 wk ahead	Bin	percent	11,3	11,4	0.
US National	3 wk ahead	Bin	percent	11,4	11,5	0.
US National	3 wk ahead	Bin	percent	11,5	11,6	0.
US National	3 wk ahead	Bin	percent	11,6	11,7	0.
US National	3 wk ahead	Bin	percent	11,7	11,8	0.
US National	3 wk ahead	Bin	percent	11,8	11,9	0.
US National	3 wk ahead	Bin	percent	11,9	12	0.
US National	3 wk ahead	Bin	percent	12	12,1	0.
US National	3 wk ahead	Bin	percent	12,1	12,2	0.
US National	3 wk ahead	Bin	percent	12,2	12,3	0.
US National	3 wk ahead	Bin	percent	12,3	12,4	0.
US National	3 wk ahead	Bin	percent	12,4	12,5	0.
US National	3 wk ahead	Bin	percent	12,5	12,6	0.
US National	3 wk ahead	Bin	percent	12,6	12,7	0.
US National	3 wk ahead	Bin	percent	12,7	12,8	0.
US National	3 wk ahead	Bin	percent	12,8	12,9	0.
US National	3 wk ahead	Bin	percent	12,9	13	0.
US National	3 wk ahead	Bin	percent	13	100	0.
US National	4 wk ahead	Point	percent	NA	NA	2.482
US National	4 wk ahead	Bin	percent	0	0,1	0.0013139999999999998
US National	4 wk ahead	Bin	percent	0,1	0,2	0.001867
US National	4 wk ahead	Bin	percent	0,2	0,3	0.0025889999999999997
US National	4 wk ahead	Bin	percent	0,3	0,4	0.003508
US National	4 wk ahead	Bin	percent	0,4	0,5	0.004651
US National	4 wk ahead	Bin	percent	0,5	0,6	0.006042
US National	4 wk ahead	Bin	percent	0,6	0,7	0.007698999999999999
US National	4 wk ahead	Bin	percent	0,7	0,8	0.009628
US National	4 wk ahead	Bin	percent	0,8	0,9	0.011826
US National	4 wk ahead	Bin	percent	0,9	1	0.014268999999999999
US National	4 wk ahead	Bin	percent	1	1,1	0.016913
US National	4 wk ahead	Bin	percent	1,1	1,2	0.019694
US National	4 wk ahead	Bin	percent	1,2	1,3	0.022522
US National	4 wk ahead	Bin	percent	1,3	1,4	0.025293
US National	4 wk ahead	Bin	percent	1,4	1,5	0.027889999999999998
US National	4 wk ahead	Bin	percent	1,5	1,6	0.030198
US National	4 wk ahead	Bin	percent	1,6	1,7	0.032115
US National	4 wk ahead	Bin	percent	1,7	1,8	0.033561
US National	4 wk ahead	Bin	percent	1,8	1,9	0.034487
US National	4 wk ahead	Bin	percent	1,9	2	0.03488
US National	4 wk ahead	Bin	percent	2	2,1	0.03476
US National	4 wk ahead	Bin	percent	2,1	2,2	0.034175
US National	4 wk ahead	Bin	percent	2,2	2,3	0.033192
US National	4 wk ahead	Bin	percent	2,3	2,4	0.031892
US National	4 wk ahead	Bin	percent	2,4	2,5	0.030355
US National	4 wk ahead	Bin	percent	2,5	2,6	0.028662
US National	4 wk ahead	Bin	percent	2,6	2,7	0.026886
US National	4 wk ahead	Bin	percent	2,7	2,8	0.025092
US National	4 wk ahead	Bin	percent	2,8	2,9	0.023337999999999998
US National	4 wk ahead	Bin	percent	2,9	3	0.021672999999999998
US National	4 wk ahead	Bin	percent	3	3,1	0.020135999999999998
US National	4 wk ahead	Bin	percent	3,1	3,2	0.018756
US National	4 wk ahead	Bin	percent	3,2	3,3	0.017551
US National	4 wk ahead	Bin	percent	3,3	3,4	0.016523
US National	4 wk ahead	Bin	percent	3,4	3,5	0.015662
US National	4 wk ahead	Bin	percent	3,5	3,6	0.014941
US National	4 wk ahead	Bin	percent	3,6	3,7	0.014327999999999999
US National	4 wk ahead	Bin	percent	3,7	3,8	0.013783
US National	4 wk ahead	Bin	percent	3,8	3,9	0.013266
US National	4 wk ahead	Bin	percent	3,9	4	0.012745999999999999
US National	4 wk ahead	Bin	percent	4	4,1	0.012202
US National	4 wk ahead	Bin	percent	4,1	4,2	0.011625
US National	4 wk ahead	Bin	percent	4,2	4,3	0.011019
US National	4 wk ahead	Bin	percent	4,3	4,4	0.010402
US National	4 wk ahead	Bin	percent	4,4	4,5	0.009797
US National	4 wk ahead	Bin	percent	4,5	4,6	0.009226999999999999
US National	4 wk ahead	Bin	percent	4,6	4,7	0.008716
US National	4 wk ahead	Bin	percent	4,7	4,8	0.008279
US National	4 wk ahead	Bin	percent	4,8	4,9	0.007921
US National	4 wk ahead	Bin	percent	4,9	5	0.007637
US National	4 wk ahead	Bin	percent	5	5,1	0.007411
US National	4 wk ahead	Bin	percent	5,1	5,2	0.007219
US National	4 wk ahead	Bin	percent	5,2	5,3	0.007035
US National	4 wk ahead	Bin	percent	5,3	5,4	0.006835
US National	4 wk ahead	Bin	percent	5,4	5,5	0.0065969999999999996
US National	4 wk ahead	Bin	percent	5,5	5,6	0.006311
US National	4 wk ahead	Bin	percent	5,6	5,7	0.005977
US National	4 wk ahead	Bin	percent	5,7	5,8	0.005605
US National	4 wk ahead	Bin	percent	5,8	5,9	0.0052109999999999995
US National	4 wk ahead	Bin	percent	5,9	6	0.0048189999999999995
US National	4 wk ahead	Bin	percent	6	6,1	0.004449
US National	4 wk ahead	Bin	percent	6,1	6,2	0.004121
US National	4 wk ahead	Bin	percent	6,2	6,3	0.003845
US National	4 wk ahead	Bin	percent	6,3	6,4	0.003624
US National	4 wk ahead	Bin	percent	6,4	6,5	0.003454
US National	4 wk ahead	Bin	percent	6,5	6,6	0.003322
US National	4 wk ahead	Bin	percent	6,6	6,7	0.003211
US National	4 wk ahead	Bin	percent	6,7	6,8	0.003106
US National	4 wk ahead	Bin	percent	6,8	6,9	0.0029879999999999998
US National	4 wk ahead	Bin	percent	6,9	7	0.0028439999999999997
US National	4 wk ahead	Bin	percent	7	7,1	0.002668
US National	4 wk ahead	Bin	percent	7,1	7,2	0.002456
US National	4 wk ahead	Bin	percent	7,2	7,3	0.002212
US National	4 wk ahead	Bin	percent	7,3	7,4	0.001945
US National	4 wk ahead	Bin	percent	7,4	7,5	0.001666
US National	4 wk ahead	Bin	percent	7,5	7,6	0.001388
US National	4 wk ahead	Bin	percent	7,6	7,7	0.0011229999999999999
US National	4 wk ahead	Bin	percent	7,7	7,8	0.000882
US National	4 wk ahead	Bin	percent	7,8	7,9	0.0006709999999999999
US National	4 wk ahead	Bin	percent	7,9	8	0.000495
US National	4 wk ahead	Bin	percent	8	8,1	0.00035299999999999996
US National	4 wk ahead	Bin	percent	8,1	8,2	0.000244
US National	4 wk ahead	Bin	percent	8,2	8,3	0.000163
US National	4 wk ahead	Bin	percent	8,3	8,4	0.00010499999999999999
US National	4 wk ahead	Bin	percent	8,4	8,5	0.000065
US National	4 wk ahead	Bin	percent	8,5	8,6	0.000039
US National	4 wk ahead	Bin	percent	8,6	8,7	0.000023
US National	4 wk ahead	Bin	percent	8,7	8,8	0.000013
US National	4 wk ahead	Bin	percent	8,8	8,9	7.e-6
US National	4 wk ahead	Bin	percent	8,9	9	4.e-6
US National	4 wk ahead	Bin	percent	9	9,1	2.e-6
US National	4 wk ahead	Bin	percent	9,1	9,2	1.e-6
US National	4 wk ahead	Bin	percent	9,2	9,3	0.
US National	4 wk ahead	Bin	percent	9,3	9,4	0.
US National	4 wk ahead	Bin	percent	9,4	9,5	0.
US National	4 wk ahead	Bin	percent	9,5	9,6	0.
US National	4 wk ahead	Bin	percent	9,6	9,7	0.
US National	4 wk ahead	Bin	percent	9,7	9,8	0.
US National	4 wk ahead	Bin	percent	9,8	9,9	0.
US National	4 wk ahead	Bin	percent	9,9	10	0.
US National	4 wk ahead	Bin	percent	10	10,1	0.
US National	4 wk ahead	Bin	percent	10,1	10,2	0.
US National	4 wk ahead	Bin	percent	10,2	10,3	0.
US National	4 wk ahead	Bin	percent	10,3	10,4	0.
US National	4 wk ahead	Bin	percent	10,4	10,5	0.
US National	4 wk ahead	Bin	percent	10,5	10,6	0.
US National	4 wk ahead	Bin	percent	10,6	10,7	0.
US National	4 wk ahead	Bin	percent	10,7	10,8	0.
US National	4 wk ahead	Bin	percent	10,8	10,9	0.
US National	4 wk ahead	Bin	percent	10,9	11	0.
US National	4 wk ahead	Bin	percent	11	11,1	0.
US National	4 wk ahead	Bin	percent	11,1	11,2	0.
US National	4 wk ahead	Bin	percent	11,2	11,3	0.
US National	4 wk ahead	Bin	percent	11,3	11,4	0.
US National	4 wk ahead	Bin	percent	11,4	11,5	0.
US National	4 wk ahead	Bin	percent	11,5	11,6	0.
US National	4 wk ahead	Bin	percent	11,6	11,7	0.
US National	4 wk ahead	Bin	percent	11,7	11,8	0.
US National	4 wk ahead	Bin	percent	11,8	11,9	0.
US National	4 wk ahead	Bin	percent	11,9	12	0.
US National	4 wk ahead	Bin	percent	12	12,1	0.
US National	4 wk ahead	Bin	percent	12,1	12,2	0.
US National	4 wk ahead	Bin	percent	12,2	12,3	0.
US National	4 wk ahead	Bin	percent	12,3	12,4	0.
US National	4 wk ahead	Bin	percent	12,4	12,5	0.
US National	4 wk ahead	Bin	percent	12,5	12,6	0.
US National	4 wk ahead	Bin	percent	12,6	12,7	0.
US National	4 wk ahead	Bin	percent	12,7	12,8	0.
US National	4 wk ahead	Bin	percent	12,8	12,9	0.
US National	4 wk ahead	Bin	percent	12,9	13	0.
US National	4 wk ahead	Bin	percent	13	100	0.
