# Supplementary material for: Use of daily Internet search query data improves real-time projections of influenza epidemics
Source: J R Soc Interface. 2018 Oct 10;15(147):20180220. doi: 10.1098/rsif.2018.0220 (PMC6228485; doi:10.1098/rsif.2018.0220)
Supplement: Computer code and results [file rsif20180220supp3.gz › Code-and-results/mss-15-wikiWEEK/4-11_paramrep.txt]

{"LL"	{65.72459872388674	193.94250074995438	390.8504237083907	470.19434423855495}}
{"DD"	{2.5401536232966957	4.35325630317076	5.882538517193339	6.6424446695936625}}
{"R0max"	{1.5133542550154773	1.8925262460012013	2.5137169103257957	3.072368676952037}}
{"R0min"	{0.849499681291319	0.8975295219376123	1.0482268655287366	1.1416940265686204}}
{"Inf"	{564.6429157489931	934.2659147044355	1266.853814625777	1425.3168597843487}}
{"Sus"	{63449.27098099765	67761.1169711556	73495.92900503954	83087.08411119056}}
{"R0(t)"	{1.1644460268775196	1.34357982064188	1.5976308053913564	1.84638145358579}}
{"Reff"	{0.7981540187100847	0.9658522284838599	1.1737816959713525	1.3196936362970386}}
