# Supplementary material for: Use of daily Internet search query data improves real-time projections of influenza epidemics
Source: J R Soc Interface. 2018 Oct 10;15(147):20180220. doi: 10.1098/rsif.2018.0220 (PMC6228485; doi:10.1098/rsif.2018.0220)
Supplement: Computer code and results [file rsif20180220supp3.gz › Code-and-results/mss-15-wikiWEEK/8-31_paramrep.txt]

{"LL"	{18.460545383199573	92.22801140201815	209.21320901299234	313.72942147320697}}
{"DD"	{3.7742311073960964	4.9580461160291565	6.079981916530501	6.544360917766022}}
{"R0max"	{1.6387061975820258	2.498037623957551	3.422471936372081	3.8329648399623726}}
{"R0min"	{0.8938007966517695	0.9938076586889658	1.1054988746940289	1.1480769617969284}}
{"Inf"	{929.2064564796517	1258.4818014686234	1532.215743178281	1724.5753675549768}}
{"Sus"	{40410.79711862143	48849.31528238557	67250.12295444479	91922.29788334537}}
{"R0(t)"	{1.1519764119826026	1.3369510516374863	1.5676964549726005	1.631311543570924}}
{"Reff"	{0.5796802100890401	0.6823785467711097	0.9680532118160253	1.319357630164605}}
