# Supplementary material for: Use of daily Internet search query data improves real-time projections of influenza epidemics
Source: J R Soc Interface. 2018 Oct 10;15(147):20180220. doi: 10.1098/rsif.2018.0220 (PMC6228485; doi:10.1098/rsif.2018.0220)
Supplement: Computer code and results [file rsif20180220supp3.gz › Code-and-results/mss-15-wikiWEEK/2014-EW22.csv]

Location	Target	Type	Unit	Bin_start_incl	Bin_end_notincl	Value
US National	1 wk ahead	Point	percent	NA	NA	1.3000000000000003
US National	1 wk ahead	Bin	percent	0	0,1	0.001121
US National	1 wk ahead	Bin	percent	0,1	0,2	0.000074
US National	1 wk ahead	Bin	percent	0,2	0,3	1.e-6
US National	1 wk ahead	Bin	percent	0,3	0,4	0.000018999999999999998
US National	1 wk ahead	Bin	percent	0,4	0,5	0.000664
US National	1 wk ahead	Bin	percent	0,5	0,6	0.004909
US National	1 wk ahead	Bin	percent	0,6	0,7	0.011484
US National	1 wk ahead	Bin	percent	0,7	0,8	0.022189
US National	1 wk ahead	Bin	percent	0,8	0,9	0.035778
US National	1 wk ahead	Bin	percent	0,9	1	0.05133
US National	1 wk ahead	Bin	percent	1	1,1	0.07896099999999999
US National	1 wk ahead	Bin	percent	1,1	1,2	0.113953
US National	1 wk ahead	Bin	percent	1,2	1,3	0.150577
US National	1 wk ahead	Bin	percent	1,3	1,4	0.172929
US National	1 wk ahead	Bin	percent	1,4	1,5	0.13988399999999998
US National	1 wk ahead	Bin	percent	1,5	1,6	0.069087
US National	1 wk ahead	Bin	percent	1,6	1,7	0.033822
US National	1 wk ahead	Bin	percent	1,7	1,8	0.026199999999999998
US National	1 wk ahead	Bin	percent	1,8	1,9	0.024256
US National	1 wk ahead	Bin	percent	1,9	2	0.022952
US National	1 wk ahead	Bin	percent	2	2,1	0.012978
US National	1 wk ahead	Bin	percent	2,1	2,2	0.005024
US National	1 wk ahead	Bin	percent	2,2	2,3	0.0009029999999999999
US National	1 wk ahead	Bin	percent	2,3	2,4	0.000042999999999999995
US National	1 wk ahead	Bin	percent	2,4	2,5	1.e-6
US National	1 wk ahead	Bin	percent	2,5	2,6	0.000019999999999999998
US National	1 wk ahead	Bin	percent	2,6	2,7	0.000535
US National	1 wk ahead	Bin	percent	2,7	2,8	0.002835
US National	1 wk ahead	Bin	percent	2,8	2,9	0.003273
US National	1 wk ahead	Bin	percent	2,9	3	0.002079
US National	1 wk ahead	Bin	percent	3	3,1	0.003626
US National	1 wk ahead	Bin	percent	3,1	3,2	0.002079
US National	1 wk ahead	Bin	percent	3,2	3,3	0.000252
US National	1 wk ahead	Bin	percent	3,3	3,4	6.e-6
US National	1 wk ahead	Bin	percent	3,4	3,5	0.
US National	1 wk ahead	Bin	percent	3,5	3,6	0.
US National	1 wk ahead	Bin	percent	3,6	3,7	0.
US National	1 wk ahead	Bin	percent	3,7	3,8	0.
US National	1 wk ahead	Bin	percent	3,8	3,9	0.
US National	1 wk ahead	Bin	percent	3,9	4	0.
US National	1 wk ahead	Bin	percent	4	4,1	0.
US National	1 wk ahead	Bin	percent	4,1	4,2	0.
US National	1 wk ahead	Bin	percent	4,2	4,3	0.
US National	1 wk ahead	Bin	percent	4,3	4,4	0.
US National	1 wk ahead	Bin	percent	4,4	4,5	0.
US National	1 wk ahead	Bin	percent	4,5	4,6	0.
US National	1 wk ahead	Bin	percent	4,6	4,7	0.
US National	1 wk ahead	Bin	percent	4,7	4,8	0.
US National	1 wk ahead	Bin	percent	4,8	4,9	0.
US National	1 wk ahead	Bin	percent	4,9	5	0.
US National	1 wk ahead	Bin	percent	5	5,1	0.
US National	1 wk ahead	Bin	percent	5,1	5,2	0.
US National	1 wk ahead	Bin	percent	5,2	5,3	0.
US National	1 wk ahead	Bin	percent	5,3	5,4	0.
US National	1 wk ahead	Bin	percent	5,4	5,5	0.
US National	1 wk ahead	Bin	percent	5,5	5,6	0.
US National	1 wk ahead	Bin	percent	5,6	5,7	0.
US National	1 wk ahead	Bin	percent	5,7	5,8	0.
US National	1 wk ahead	Bin	percent	5,8	5,9	0.
US National	1 wk ahead	Bin	percent	5,9	6	0.
US National	1 wk ahead	Bin	percent	6	6,1	0.
US National	1 wk ahead	Bin	percent	6,1	6,2	0.
US National	1 wk ahead	Bin	percent	6,2	6,3	0.
US National	1 wk ahead	Bin	percent	6,3	6,4	0.
US National	1 wk ahead	Bin	percent	6,4	6,5	0.
US National	1 wk ahead	Bin	percent	6,5	6,6	0.
US National	1 wk ahead	Bin	percent	6,6	6,7	0.
US National	1 wk ahead	Bin	percent	6,7	6,8	0.
US National	1 wk ahead	Bin	percent	6,8	6,9	0.
US National	1 wk ahead	Bin	percent	6,9	7	0.
US National	1 wk ahead	Bin	percent	7	7,1	0.
US National	1 wk ahead	Bin	percent	7,1	7,2	0.
US National	1 wk ahead	Bin	percent	7,2	7,3	0.
US National	1 wk ahead	Bin	percent	7,3	7,4	0.
US National	1 wk ahead	Bin	percent	7,4	7,5	0.
US National	1 wk ahead	Bin	percent	7,5	7,6	0.
US National	1 wk ahead	Bin	percent	7,6	7,7	0.
US National	1 wk ahead	Bin	percent	7,7	7,8	0.
US National	1 wk ahead	Bin	percent	7,8	7,9	0.
US National	1 wk ahead	Bin	percent	7,9	8	0.
US National	1 wk ahead	Bin	percent	8	8,1	0.
US National	1 wk ahead	Bin	percent	8,1	8,2	0.
US National	1 wk ahead	Bin	percent	8,2	8,3	0.
US National	1 wk ahead	Bin	percent	8,3	8,4	0.
US National	1 wk ahead	Bin	percent	8,4	8,5	0.
US National	1 wk ahead	Bin	percent	8,5	8,6	0.
US National	1 wk ahead	Bin	percent	8,6	8,7	0.
US National	1 wk ahead	Bin	percent	8,7	8,8	0.
US National	1 wk ahead	Bin	percent	8,8	8,9	0.
US National	1 wk ahead	Bin	percent	8,9	9	0.
US National	1 wk ahead	Bin	percent	9	9,1	0.
US National	1 wk ahead	Bin	percent	9,1	9,2	0.
US National	1 wk ahead	Bin	percent	9,2	9,3	0.
US National	1 wk ahead	Bin	percent	9,3	9,4	0.
US National	1 wk ahead	Bin	percent	9,4	9,5	0.
US National	1 wk ahead	Bin	percent	9,5	9,6	0.
US National	1 wk ahead	Bin	percent	9,6	9,7	0.
US National	1 wk ahead	Bin	percent	9,7	9,8	0.
US National	1 wk ahead	Bin	percent	9,8	9,9	0.
US National	1 wk ahead	Bin	percent	9,9	10	0.
US National	1 wk ahead	Bin	percent	10	10,1	0.
US National	1 wk ahead	Bin	percent	10,1	10,2	0.
US National	1 wk ahead	Bin	percent	10,2	10,3	0.
US National	1 wk ahead	Bin	percent	10,3	10,4	0.
US National	1 wk ahead	Bin	percent	10,4	10,5	0.
US National	1 wk ahead	Bin	percent	10,5	10,6	0.
US National	1 wk ahead	Bin	percent	10,6	10,7	0.
US National	1 wk ahead	Bin	percent	10,7	10,8	0.
US National	1 wk ahead	Bin	percent	10,8	10,9	0.
US National	1 wk ahead	Bin	percent	10,9	11	0.
US National	1 wk ahead	Bin	percent	11	11,1	0.
US National	1 wk ahead	Bin	percent	11,1	11,2	0.
US National	1 wk ahead	Bin	percent	11,2	11,3	0.
US National	1 wk ahead	Bin	percent	11,3	11,4	0.
US National	1 wk ahead	Bin	percent	11,4	11,5	0.
US National	1 wk ahead	Bin	percent	11,5	11,6	0.
US National	1 wk ahead	Bin	percent	11,6	11,7	0.
US National	1 wk ahead	Bin	percent	11,7	11,8	0.
US National	1 wk ahead	Bin	percent	11,8	11,9	0.
US National	1 wk ahead	Bin	percent	11,9	12	0.
US National	1 wk ahead	Bin	percent	12	12,1	0.
US National	1 wk ahead	Bin	percent	12,1	12,2	0.
US National	1 wk ahead	Bin	percent	12,2	12,3	0.
US National	1 wk ahead	Bin	percent	12,3	12,4	0.
US National	1 wk ahead	Bin	percent	12,4	12,5	0.
US National	1 wk ahead	Bin	percent	12,5	12,6	0.
US National	1 wk ahead	Bin	percent	12,6	12,7	0.
US National	1 wk ahead	Bin	percent	12,7	12,8	0.
US National	1 wk ahead	Bin	percent	12,8	12,9	0.
US National	1 wk ahead	Bin	percent	12,9	13	0.
US National	1 wk ahead	Bin	percent	13	100	0.
US National	2 wk ahead	Point	percent	NA	NA	1.0997999999999999
US National	2 wk ahead	Bin	percent	0	0,1	0.000232
US National	2 wk ahead	Bin	percent	0,1	0,2	0.0011409999999999999
US National	2 wk ahead	Bin	percent	0,2	0,3	0.004193
US National	2 wk ahead	Bin	percent	0,3	0,4	0.011741
US National	2 wk ahead	Bin	percent	0,4	0,5	0.025713999999999997
US National	2 wk ahead	Bin	percent	0,5	0,6	0.045413999999999996
US National	2 wk ahead	Bin	percent	0,6	0,7	0.066538
US National	2 wk ahead	Bin	percent	0,7	0,8	0.082754
US National	2 wk ahead	Bin	percent	0,8	0,9	0.089782
US National	2 wk ahead	Bin	percent	0,9	1	0.088764
US National	2 wk ahead	Bin	percent	1	1,1	0.083816
US National	2 wk ahead	Bin	percent	1,1	1,2	0.07747
US National	2 wk ahead	Bin	percent	1,2	1,3	0.070857
US National	2 wk ahead	Bin	percent	1,3	1,4	0.064507
US National	2 wk ahead	Bin	percent	1,4	1,5	0.056949
US National	2 wk ahead	Bin	percent	1,5	1,6	0.046613999999999996
US National	2 wk ahead	Bin	percent	1,6	1,7	0.035667
US National	2 wk ahead	Bin	percent	1,7	1,8	0.02829
US National	2 wk ahead	Bin	percent	1,8	1,9	0.025127999999999998
US National	2 wk ahead	Bin	percent	1,9	2	0.022881
US National	2 wk ahead	Bin	percent	2	2,1	0.019457
US National	2 wk ahead	Bin	percent	2,1	2,2	0.015726999999999998
US National	2 wk ahead	Bin	percent	2,2	2,3	0.01241
US National	2 wk ahead	Bin	percent	2,3	2,4	0.009181
US National	2 wk ahead	Bin	percent	2,4	2,5	0.006254
US National	2 wk ahead	Bin	percent	2,5	2,6	0.004078
US National	2 wk ahead	Bin	percent	2,6	2,7	0.0024939999999999997
US National	2 wk ahead	Bin	percent	2,7	2,8	0.001279
US National	2 wk ahead	Bin	percent	2,8	2,9	0.0004969999999999999
US National	2 wk ahead	Bin	percent	2,9	3	0.000139
US National	2 wk ahead	Bin	percent	3	3,1	0.000027
US National	2 wk ahead	Bin	percent	3,1	3,2	4.e-6
US National	2 wk ahead	Bin	percent	3,2	3,3	0.
US National	2 wk ahead	Bin	percent	3,3	3,4	0.
US National	2 wk ahead	Bin	percent	3,4	3,5	0.
US National	2 wk ahead	Bin	percent	3,5	3,6	0.
US National	2 wk ahead	Bin	percent	3,6	3,7	0.
US National	2 wk ahead	Bin	percent	3,7	3,8	0.
US National	2 wk ahead	Bin	percent	3,8	3,9	0.
US National	2 wk ahead	Bin	percent	3,9	4	0.
US National	2 wk ahead	Bin	percent	4	4,1	0.
US National	2 wk ahead	Bin	percent	4,1	4,2	0.
US National	2 wk ahead	Bin	percent	4,2	4,3	0.
US National	2 wk ahead	Bin	percent	4,3	4,4	0.
US National	2 wk ahead	Bin	percent	4,4	4,5	0.
US National	2 wk ahead	Bin	percent	4,5	4,6	0.
US National	2 wk ahead	Bin	percent	4,6	4,7	0.
US National	2 wk ahead	Bin	percent	4,7	4,8	0.
US National	2 wk ahead	Bin	percent	4,8	4,9	0.
US National	2 wk ahead	Bin	percent	4,9	5	0.
US National	2 wk ahead	Bin	percent	5	5,1	0.
US National	2 wk ahead	Bin	percent	5,1	5,2	0.
US National	2 wk ahead	Bin	percent	5,2	5,3	0.
US National	2 wk ahead	Bin	percent	5,3	5,4	0.
US National	2 wk ahead	Bin	percent	5,4	5,5	0.
US National	2 wk ahead	Bin	percent	5,5	5,6	0.
US National	2 wk ahead	Bin	percent	5,6	5,7	0.
US National	2 wk ahead	Bin	percent	5,7	5,8	0.
US National	2 wk ahead	Bin	percent	5,8	5,9	0.
US National	2 wk ahead	Bin	percent	5,9	6	0.
US National	2 wk ahead	Bin	percent	6	6,1	0.
US National	2 wk ahead	Bin	percent	6,1	6,2	0.
US National	2 wk ahead	Bin	percent	6,2	6,3	0.
US National	2 wk ahead	Bin	percent	6,3	6,4	0.
US National	2 wk ahead	Bin	percent	6,4	6,5	0.
US National	2 wk ahead	Bin	percent	6,5	6,6	0.
US National	2 wk ahead	Bin	percent	6,6	6,7	0.
US National	2 wk ahead	Bin	percent	6,7	6,8	0.
US National	2 wk ahead	Bin	percent	6,8	6,9	0.
US National	2 wk ahead	Bin	percent	6,9	7	0.
US National	2 wk ahead	Bin	percent	7	7,1	0.
US National	2 wk ahead	Bin	percent	7,1	7,2	0.
US National	2 wk ahead	Bin	percent	7,2	7,3	0.
US National	2 wk ahead	Bin	percent	7,3	7,4	0.
US National	2 wk ahead	Bin	percent	7,4	7,5	0.
US National	2 wk ahead	Bin	percent	7,5	7,6	0.
US National	2 wk ahead	Bin	percent	7,6	7,7	0.
US National	2 wk ahead	Bin	percent	7,7	7,8	0.
US National	2 wk ahead	Bin	percent	7,8	7,9	0.
US National	2 wk ahead	Bin	percent	7,9	8	0.
US National	2 wk ahead	Bin	percent	8	8,1	0.
US National	2 wk ahead	Bin	percent	8,1	8,2	0.
US National	2 wk ahead	Bin	percent	8,2	8,3	0.
US National	2 wk ahead	Bin	percent	8,3	8,4	0.
US National	2 wk ahead	Bin	percent	8,4	8,5	0.
US National	2 wk ahead	Bin	percent	8,5	8,6	0.
US National	2 wk ahead	Bin	percent	8,6	8,7	0.
US National	2 wk ahead	Bin	percent	8,7	8,8	0.
US National	2 wk ahead	Bin	percent	8,8	8,9	0.
US National	2 wk ahead	Bin	percent	8,9	9	0.
US National	2 wk ahead	Bin	percent	9	9,1	0.
US National	2 wk ahead	Bin	percent	9,1	9,2	0.
US National	2 wk ahead	Bin	percent	9,2	9,3	0.
US National	2 wk ahead	Bin	percent	9,3	9,4	0.
US National	2 wk ahead	Bin	percent	9,4	9,5	0.
US National	2 wk ahead	Bin	percent	9,5	9,6	0.
US National	2 wk ahead	Bin	percent	9,6	9,7	0.
US National	2 wk ahead	Bin	percent	9,7	9,8	0.
US National	2 wk ahead	Bin	percent	9,8	9,9	0.
US National	2 wk ahead	Bin	percent	9,9	10	0.
US National	2 wk ahead	Bin	percent	10	10,1	0.
US National	2 wk ahead	Bin	percent	10,1	10,2	0.
US National	2 wk ahead	Bin	percent	10,2	10,3	0.
US National	2 wk ahead	Bin	percent	10,3	10,4	0.
US National	2 wk ahead	Bin	percent	10,4	10,5	0.
US National	2 wk ahead	Bin	percent	10,5	10,6	0.
US National	2 wk ahead	Bin	percent	10,6	10,7	0.
US National	2 wk ahead	Bin	percent	10,7	10,8	0.
US National	2 wk ahead	Bin	percent	10,8	10,9	0.
US National	2 wk ahead	Bin	percent	10,9	11	0.
US National	2 wk ahead	Bin	percent	11	11,1	0.
US National	2 wk ahead	Bin	percent	11,1	11,2	0.
US National	2 wk ahead	Bin	percent	11,2	11,3	0.
US National	2 wk ahead	Bin	percent	11,3	11,4	0.
US National	2 wk ahead	Bin	percent	11,4	11,5	0.
US National	2 wk ahead	Bin	percent	11,5	11,6	0.
US National	2 wk ahead	Bin	percent	11,6	11,7	0.
US National	2 wk ahead	Bin	percent	11,7	11,8	0.
US National	2 wk ahead	Bin	percent	11,8	11,9	0.
US National	2 wk ahead	Bin	percent	11,9	12	0.
US National	2 wk ahead	Bin	percent	12	12,1	0.
US National	2 wk ahead	Bin	percent	12,1	12,2	0.
US National	2 wk ahead	Bin	percent	12,2	12,3	0.
US National	2 wk ahead	Bin	percent	12,3	12,4	0.
US National	2 wk ahead	Bin	percent	12,4	12,5	0.
US National	2 wk ahead	Bin	percent	12,5	12,6	0.
US National	2 wk ahead	Bin	percent	12,6	12,7	0.
US National	2 wk ahead	Bin	percent	12,7	12,8	0.
US National	2 wk ahead	Bin	percent	12,8	12,9	0.
US National	2 wk ahead	Bin	percent	12,9	13	0.
US National	2 wk ahead	Bin	percent	13	100	0.
US National	3 wk ahead	Point	percent	NA	NA	0.9606
US National	3 wk ahead	Bin	percent	0	0,1	0.018643
US National	3 wk ahead	Bin	percent	0,1	0,2	0.028956
US National	3 wk ahead	Bin	percent	0,2	0,3	0.040711
US National	3 wk ahead	Bin	percent	0,3	0,4	0.052167
US National	3 wk ahead	Bin	percent	0,4	0,5	0.061346
US National	3 wk ahead	Bin	percent	0,5	0,6	0.066775
US National	3 wk ahead	Bin	percent	0,6	0,7	0.06808499999999999
US National	3 wk ahead	Bin	percent	0,7	0,8	0.06605
US National	3 wk ahead	Bin	percent	0,8	0,9	0.062016999999999996
US National	3 wk ahead	Bin	percent	0,9	1	0.057180999999999996
US National	3 wk ahead	Bin	percent	1	1,1	0.052273
US National	3 wk ahead	Bin	percent	1,1	1,2	0.047672
US National	3 wk ahead	Bin	percent	1,2	1,3	0.043557
US National	3 wk ahead	Bin	percent	1,3	1,4	0.039848999999999996
US National	3 wk ahead	Bin	percent	1,4	1,5	0.036159
US National	3 wk ahead	Bin	percent	1,5	1,6	0.032024
US National	3 wk ahead	Bin	percent	1,6	1,7	0.027308
US National	3 wk ahead	Bin	percent	1,7	1,8	0.022376999999999998
US National	3 wk ahead	Bin	percent	1,8	1,9	0.017880999999999998
US National	3 wk ahead	Bin	percent	1,9	2	0.014346999999999999
US National	3 wk ahead	Bin	percent	2	2,1	0.011939
US National	3 wk ahead	Bin	percent	2,1	2,2	0.010506999999999999
US National	3 wk ahead	Bin	percent	2,2	2,3	0.009788
US National	3 wk ahead	Bin	percent	2,3	2,4	0.009544
US National	3 wk ahead	Bin	percent	2,4	2,5	0.009564999999999999
US National	3 wk ahead	Bin	percent	2,5	2,6	0.009599
US National	3 wk ahead	Bin	percent	2,6	2,7	0.009365
US National	3 wk ahead	Bin	percent	2,7	2,8	0.008669999999999999
US National	3 wk ahead	Bin	percent	2,8	2,9	0.007529999999999999
US National	3 wk ahead	Bin	percent	2,9	3	0.006187
US National	3 wk ahead	Bin	percent	3	3,1	0.0049889999999999995
US National	3 wk ahead	Bin	percent	3,1	3,2	0.004235
US National	3 wk ahead	Bin	percent	3,2	3,3	0.004062
US National	3 wk ahead	Bin	percent	3,3	3,4	0.004385
US National	3 wk ahead	Bin	percent	3,4	3,5	0.004908
US National	3 wk ahead	Bin	percent	3,5	3,6	0.005265
US National	3 wk ahead	Bin	percent	3,6	3,7	0.005206
US National	3 wk ahead	Bin	percent	3,7	3,8	0.004722
US National	3 wk ahead	Bin	percent	3,8	3,9	0.003991
US National	3 wk ahead	Bin	percent	3,9	4	0.003208
US National	3 wk ahead	Bin	percent	4	4,1	0.0024749999999999998
US National	3 wk ahead	Bin	percent	4,1	4,2	0.001811
US National	3 wk ahead	Bin	percent	4,2	4,3	0.0012259999999999999
US National	3 wk ahead	Bin	percent	4,3	4,4	0.0007459999999999999
US National	3 wk ahead	Bin	percent	4,4	4,5	0.000401
US National	3 wk ahead	Bin	percent	4,5	4,6	0.000187
US National	3 wk ahead	Bin	percent	4,6	4,7	0.00007599999999999999
US National	3 wk ahead	Bin	percent	4,7	4,8	0.000026
US National	3 wk ahead	Bin	percent	4,8	4,9	8.e-6
US National	3 wk ahead	Bin	percent	4,9	5	2.e-6
US National	3 wk ahead	Bin	percent	5	5,1	0.
US National	3 wk ahead	Bin	percent	5,1	5,2	0.
US National	3 wk ahead	Bin	percent	5,2	5,3	0.
US National	3 wk ahead	Bin	percent	5,3	5,4	0.
US National	3 wk ahead	Bin	percent	5,4	5,5	0.
US National	3 wk ahead	Bin	percent	5,5	5,6	0.
US National	3 wk ahead	Bin	percent	5,6	5,7	0.
US National	3 wk ahead	Bin	percent	5,7	5,8	0.
US National	3 wk ahead	Bin	percent	5,8	5,9	0.
US National	3 wk ahead	Bin	percent	5,9	6	0.
US National	3 wk ahead	Bin	percent	6	6,1	0.
US National	3 wk ahead	Bin	percent	6,1	6,2	0.
US National	3 wk ahead	Bin	percent	6,2	6,3	0.
US National	3 wk ahead	Bin	percent	6,3	6,4	0.
US National	3 wk ahead	Bin	percent	6,4	6,5	0.
US National	3 wk ahead	Bin	percent	6,5	6,6	0.
US National	3 wk ahead	Bin	percent	6,6	6,7	0.
US National	3 wk ahead	Bin	percent	6,7	6,8	0.
US National	3 wk ahead	Bin	percent	6,8	6,9	0.
US National	3 wk ahead	Bin	percent	6,9	7	0.
US National	3 wk ahead	Bin	percent	7	7,1	0.
US National	3 wk ahead	Bin	percent	7,1	7,2	0.
US National	3 wk ahead	Bin	percent	7,2	7,3	0.
US National	3 wk ahead	Bin	percent	7,3	7,4	0.
US National	3 wk ahead	Bin	percent	7,4	7,5	0.
US National	3 wk ahead	Bin	percent	7,5	7,6	0.
US National	3 wk ahead	Bin	percent	7,6	7,7	0.
US National	3 wk ahead	Bin	percent	7,7	7,8	0.
US National	3 wk ahead	Bin	percent	7,8	7,9	0.
US National	3 wk ahead	Bin	percent	7,9	8	0.
US National	3 wk ahead	Bin	percent	8	8,1	0.
US National	3 wk ahead	Bin	percent	8,1	8,2	0.
US National	3 wk ahead	Bin	percent	8,2	8,3	0.
US National	3 wk ahead	Bin	percent	8,3	8,4	0.
US National	3 wk ahead	Bin	percent	8,4	8,5	0.
US National	3 wk ahead	Bin	percent	8,5	8,6	0.
US National	3 wk ahead	Bin	percent	8,6	8,7	0.
US National	3 wk ahead	Bin	percent	8,7	8,8	0.
US National	3 wk ahead	Bin	percent	8,8	8,9	0.
US National	3 wk ahead	Bin	percent	8,9	9	0.
US National	3 wk ahead	Bin	percent	9	9,1	0.
US National	3 wk ahead	Bin	percent	9,1	9,2	0.
US National	3 wk ahead	Bin	percent	9,2	9,3	0.
US National	3 wk ahead	Bin	percent	9,3	9,4	0.
US National	3 wk ahead	Bin	percent	9,4	9,5	0.
US National	3 wk ahead	Bin	percent	9,5	9,6	0.
US National	3 wk ahead	Bin	percent	9,6	9,7	0.
US National	3 wk ahead	Bin	percent	9,7	9,8	0.
US National	3 wk ahead	Bin	percent	9,8	9,9	0.
US National	3 wk ahead	Bin	percent	9,9	10	0.
US National	3 wk ahead	Bin	percent	10	10,1	0.
US National	3 wk ahead	Bin	percent	10,1	10,2	0.
US National	3 wk ahead	Bin	percent	10,2	10,3	0.
US National	3 wk ahead	Bin	percent	10,3	10,4	0.
US National	3 wk ahead	Bin	percent	10,4	10,5	0.
US National	3 wk ahead	Bin	percent	10,5	10,6	0.
US National	3 wk ahead	Bin	percent	10,6	10,7	0.
US National	3 wk ahead	Bin	percent	10,7	10,8	0.
US National	3 wk ahead	Bin	percent	10,8	10,9	0.
US National	3 wk ahead	Bin	percent	10,9	11	0.
US National	3 wk ahead	Bin	percent	11	11,1	0.
US National	3 wk ahead	Bin	percent	11,1	11,2	0.
US National	3 wk ahead	Bin	percent	11,2	11,3	0.
US National	3 wk ahead	Bin	percent	11,3	11,4	0.
US National	3 wk ahead	Bin	percent	11,4	11,5	0.
US National	3 wk ahead	Bin	percent	11,5	11,6	0.
US National	3 wk ahead	Bin	percent	11,6	11,7	0.
US National	3 wk ahead	Bin	percent	11,7	11,8	0.
US National	3 wk ahead	Bin	percent	11,8	11,9	0.
US National	3 wk ahead	Bin	percent	11,9	12	0.
US National	3 wk ahead	Bin	percent	12	12,1	0.
US National	3 wk ahead	Bin	percent	12,1	12,2	0.
US National	3 wk ahead	Bin	percent	12,2	12,3	0.
US National	3 wk ahead	Bin	percent	12,3	12,4	0.
US National	3 wk ahead	Bin	percent	12,4	12,5	0.
US National	3 wk ahead	Bin	percent	12,5	12,6	0.
US National	3 wk ahead	Bin	percent	12,6	12,7	0.
US National	3 wk ahead	Bin	percent	12,7	12,8	0.
US National	3 wk ahead	Bin	percent	12,8	12,9	0.
US National	3 wk ahead	Bin	percent	12,9	13	0.
US National	3 wk ahead	Bin	percent	13	100	0.
US National	4 wk ahead	Point	percent	NA	NA	0.8642000000000001
US National	4 wk ahead	Bin	percent	0	0,1	0.037395
US National	4 wk ahead	Bin	percent	0,1	0,2	0.048308
US National	4 wk ahead	Bin	percent	0,2	0,3	0.057853999999999996
US National	4 wk ahead	Bin	percent	0,3	0,4	0.06459999999999999
US National	4 wk ahead	Bin	percent	0,4	0,5	0.067717
US National	4 wk ahead	Bin	percent	0,5	0,6	0.067212
US National	4 wk ahead	Bin	percent	0,6	0,7	0.063808
US National	4 wk ahead	Bin	percent	0,7	0,8	0.058592
US National	4 wk ahead	Bin	percent	0,8	0,9	0.052612
US National	4 wk ahead	Bin	percent	0,9	1	0.046654
US National	4 wk ahead	Bin	percent	1	1,1	0.041219
US National	4 wk ahead	Bin	percent	1,1	1,2	0.036578
US National	4 wk ahead	Bin	percent	1,2	1,3	0.032806
US National	4 wk ahead	Bin	percent	1,3	1,4	0.029782999999999997
US National	4 wk ahead	Bin	percent	1,4	1,5	0.027216999999999998
US National	4 wk ahead	Bin	percent	1,5	1,6	0.024748
US National	4 wk ahead	Bin	percent	1,6	1,7	0.022088
US National	4 wk ahead	Bin	percent	1,7	1,8	0.019122
US National	4 wk ahead	Bin	percent	1,8	1,9	0.015954
US National	4 wk ahead	Bin	percent	1,9	2	0.012856
US National	4 wk ahead	Bin	percent	2	2,1	0.010178999999999999
US National	4 wk ahead	Bin	percent	2,1	2,2	0.008225999999999999
US National	4 wk ahead	Bin	percent	2,2	2,3	0.00715
US National	4 wk ahead	Bin	percent	2,3	2,4	0.006887
US National	4 wk ahead	Bin	percent	2,4	2,5	0.007162
US National	4 wk ahead	Bin	percent	2,5	2,6	0.007591
US National	4 wk ahead	Bin	percent	2,6	2,7	0.007821
US National	4 wk ahead	Bin	percent	2,7	2,8	0.007666
US National	4 wk ahead	Bin	percent	2,8	2,9	0.0071519999999999995
US National	4 wk ahead	Bin	percent	2,9	3	0.006467
US National	4 wk ahead	Bin	percent	3	3,1	0.005841
US National	4 wk ahead	Bin	percent	3,1	3,2	0.00543
US National	4 wk ahead	Bin	percent	3,2	3,3	0.0052629999999999994
US National	4 wk ahead	Bin	percent	3,3	3,4	0.005255999999999999
US National	4 wk ahead	Bin	percent	3,4	3,5	0.005274
US National	4 wk ahead	Bin	percent	3,5	3,6	0.0051909999999999994
US National	4 wk ahead	Bin	percent	3,6	3,7	0.0049369999999999995
US National	4 wk ahead	Bin	percent	3,7	3,8	0.0045
US National	4 wk ahead	Bin	percent	3,8	3,9	0.003927
US National	4 wk ahead	Bin	percent	3,9	4	0.003307
US National	4 wk ahead	Bin	percent	4	4,1	0.0027429999999999998
US National	4 wk ahead	Bin	percent	4,1	4,2	0.002314
US National	4 wk ahead	Bin	percent	4,2	4,3	0.002039
US National	4 wk ahead	Bin	percent	4,3	4,4	0.00187
US National	4 wk ahead	Bin	percent	4,4	4,5	0.001727
US National	4 wk ahead	Bin	percent	4,5	4,6	0.001545
US National	4 wk ahead	Bin	percent	4,6	4,7	0.001321
US National	4 wk ahead	Bin	percent	4,7	4,8	0.001113
US National	4 wk ahead	Bin	percent	4,8	4,9	0.001017
US National	4 wk ahead	Bin	percent	4,9	5	0.0011149999999999999
US National	4 wk ahead	Bin	percent	5	5,1	0.001437
US National	4 wk ahead	Bin	percent	5,1	5,2	0.001934
US National	4 wk ahead	Bin	percent	5,2	5,3	0.002486
US National	4 wk ahead	Bin	percent	5,3	5,4	0.0029419999999999997
US National	4 wk ahead	Bin	percent	5,4	5,5	0.0031839999999999998
US National	4 wk ahead	Bin	percent	5,5	5,6	0.003182
US National	4 wk ahead	Bin	percent	5,6	5,7	0.002989
US National	4 wk ahead	Bin	percent	5,7	5,8	0.002699
US National	4 wk ahead	Bin	percent	5,8	5,9	0.002385
US National	4 wk ahead	Bin	percent	5,9	6	0.002065
US National	4 wk ahead	Bin	percent	6	6,1	0.001728
US National	4 wk ahead	Bin	percent	6,1	6,2	0.001366
US National	4 wk ahead	Bin	percent	6,2	6,3	0.000998
US National	4 wk ahead	Bin	percent	6,3	6,4	0.000664
US National	4 wk ahead	Bin	percent	6,4	6,5	0.00039799999999999997
US National	4 wk ahead	Bin	percent	6,5	6,6	0.000214
US National	4 wk ahead	Bin	percent	6,6	6,7	0.000103
US National	4 wk ahead	Bin	percent	6,7	6,8	0.000044
US National	4 wk ahead	Bin	percent	6,8	6,9	0.000017
US National	4 wk ahead	Bin	percent	6,9	7	6.e-6
US National	4 wk ahead	Bin	percent	7	7,1	2.e-6
US National	4 wk ahead	Bin	percent	7,1	7,2	0.
US National	4 wk ahead	Bin	percent	7,2	7,3	0.
US National	4 wk ahead	Bin	percent	7,3	7,4	0.
US National	4 wk ahead	Bin	percent	7,4	7,5	0.
US National	4 wk ahead	Bin	percent	7,5	7,6	0.
US National	4 wk ahead	Bin	percent	7,6	7,7	0.
US National	4 wk ahead	Bin	percent	7,7	7,8	0.
US National	4 wk ahead	Bin	percent	7,8	7,9	0.
US National	4 wk ahead	Bin	percent	7,9	8	0.
US National	4 wk ahead	Bin	percent	8	8,1	0.
US National	4 wk ahead	Bin	percent	8,1	8,2	0.
US National	4 wk ahead	Bin	percent	8,2	8,3	0.
US National	4 wk ahead	Bin	percent	8,3	8,4	0.
US National	4 wk ahead	Bin	percent	8,4	8,5	0.
US National	4 wk ahead	Bin	percent	8,5	8,6	0.
US National	4 wk ahead	Bin	percent	8,6	8,7	0.
US National	4 wk ahead	Bin	percent	8,7	8,8	0.
US National	4 wk ahead	Bin	percent	8,8	8,9	0.
US National	4 wk ahead	Bin	percent	8,9	9	0.
US National	4 wk ahead	Bin	percent	9	9,1	0.
US National	4 wk ahead	Bin	percent	9,1	9,2	0.
US National	4 wk ahead	Bin	percent	9,2	9,3	0.
US National	4 wk ahead	Bin	percent	9,3	9,4	0.
US National	4 wk ahead	Bin	percent	9,4	9,5	0.
US National	4 wk ahead	Bin	percent	9,5	9,6	0.
US National	4 wk ahead	Bin	percent	9,6	9,7	0.
US National	4 wk ahead	Bin	percent	9,7	9,8	0.
US National	4 wk ahead	Bin	percent	9,8	9,9	0.
US National	4 wk ahead	Bin	percent	9,9	10	0.
US National	4 wk ahead	Bin	percent	10	10,1	0.
US National	4 wk ahead	Bin	percent	10,1	10,2	0.
US National	4 wk ahead	Bin	percent	10,2	10,3	0.
US National	4 wk ahead	Bin	percent	10,3	10,4	0.
US National	4 wk ahead	Bin	percent	10,4	10,5	0.
US National	4 wk ahead	Bin	percent	10,5	10,6	0.
US National	4 wk ahead	Bin	percent	10,6	10,7	0.
US National	4 wk ahead	Bin	percent	10,7	10,8	0.
US National	4 wk ahead	Bin	percent	10,8	10,9	0.
US National	4 wk ahead	Bin	percent	10,9	11	0.
US National	4 wk ahead	Bin	percent	11	11,1	0.
US National	4 wk ahead	Bin	percent	11,1	11,2	0.
US National	4 wk ahead	Bin	percent	11,2	11,3	0.
US National	4 wk ahead	Bin	percent	11,3	11,4	0.
US National	4 wk ahead	Bin	percent	11,4	11,5	0.
US National	4 wk ahead	Bin	percent	11,5	11,6	0.
US National	4 wk ahead	Bin	percent	11,6	11,7	0.
US National	4 wk ahead	Bin	percent	11,7	11,8	0.
US National	4 wk ahead	Bin	percent	11,8	11,9	0.
US National	4 wk ahead	Bin	percent	11,9	12	0.
US National	4 wk ahead	Bin	percent	12	12,1	0.
US National	4 wk ahead	Bin	percent	12,1	12,2	0.
US National	4 wk ahead	Bin	percent	12,2	12,3	0.
US National	4 wk ahead	Bin	percent	12,3	12,4	0.
US National	4 wk ahead	Bin	percent	12,4	12,5	0.
US National	4 wk ahead	Bin	percent	12,5	12,6	0.
US National	4 wk ahead	Bin	percent	12,6	12,7	0.
US National	4 wk ahead	Bin	percent	12,7	12,8	0.
US National	4 wk ahead	Bin	percent	12,8	12,9	0.
US National	4 wk ahead	Bin	percent	12,9	13	0.
US National	4 wk ahead	Bin	percent	13	100	0.
