# Supplementary material for: Use of daily Internet search query data improves real-time projections of influenza epidemics
Source: J R Soc Interface. 2018 Oct 10;15(147):20180220. doi: 10.1098/rsif.2018.0220 (PMC6228485; doi:10.1098/rsif.2018.0220)
Supplement: Computer code and results [file rsif20180220supp3.gz › Code-and-results/mss-15-wikiWEEK/1-28_paramrep.txt]

{"LL"	{83.56108997850188	166.2238272422047	306.7403131138516	385.4228731191655}}
{"DD"	{2.9791590444697276	4.894590301377206	6.13539360360286	6.69768048281015}}
{"R0max"	{1.9094172400357845	2.5519178967844485	3.380655386040496	3.808645401409109}}
{"R0min"	{0.8948729376184226	0.9762609056647472	1.1080391487336094	1.1586948245512103}}
{"Inf"	{700.4272750283463	1226.697584785439	1586.8828515095263	1759.6701391022498}}
{"Sus"	{45542.72488619439	50043.064751653634	59287.089152137145	71900.87917973356}}
{"R0(t)"	{1.2703365243250262	1.4791851367528392	1.7138278050954332	1.8597840061745212}}
{"Reff"	{0.7136249727847186	0.7694069653634934	0.9443162158870358	1.1871953257431083}}
