# Supplementary material for: Use of daily Internet search query data improves real-time projections of influenza epidemics
Source: J R Soc Interface. 2018 Oct 10;15(147):20180220. doi: 10.1098/rsif.2018.0220 (PMC6228485; doi:10.1098/rsif.2018.0220)
Supplement: Computer code and results [file rsif20180220supp3.gz › Code-and-results/mss-15-wikiWEEK/2013-EW14.csv]

Location	Target	Type	Unit	Bin_start_incl	Bin_end_notincl	Value
US National	1 wk ahead	Point	percent	NA	NA	1.9000000000000001
US National	1 wk ahead	Bin	percent	0	0,1	0.
US National	1 wk ahead	Bin	percent	0,1	0,2	0.
US National	1 wk ahead	Bin	percent	0,2	0,3	0.
US National	1 wk ahead	Bin	percent	0,3	0,4	0.
US National	1 wk ahead	Bin	percent	0,4	0,5	0.
US National	1 wk ahead	Bin	percent	0,5	0,6	0.
US National	1 wk ahead	Bin	percent	0,6	0,7	0.
US National	1 wk ahead	Bin	percent	0,7	0,8	0.
US National	1 wk ahead	Bin	percent	0,8	0,9	0.
US National	1 wk ahead	Bin	percent	0,9	1	1.e-6
US National	1 wk ahead	Bin	percent	1	1,1	0.000144
US National	1 wk ahead	Bin	percent	1,1	1,2	0.003074
US National	1 wk ahead	Bin	percent	1,2	1,3	0.011777
US National	1 wk ahead	Bin	percent	1,3	1,4	0.018911
US National	1 wk ahead	Bin	percent	1,4	1,5	0.029733
US National	1 wk ahead	Bin	percent	1,5	1,6	0.036368
US National	1 wk ahead	Bin	percent	1,6	1,7	0.047275
US National	1 wk ahead	Bin	percent	1,7	1,8	0.079466
US National	1 wk ahead	Bin	percent	1,8	1,9	0.132259
US National	1 wk ahead	Bin	percent	1,9	2	0.18790199999999999
US National	1 wk ahead	Bin	percent	2	2,1	0.182359
US National	1 wk ahead	Bin	percent	2,1	2,2	0.110209
US National	1 wk ahead	Bin	percent	2,2	2,3	0.050561999999999996
US National	1 wk ahead	Bin	percent	2,3	2,4	0.037607
US National	1 wk ahead	Bin	percent	2,4	2,5	0.021863999999999998
US National	1 wk ahead	Bin	percent	2,5	2,6	0.01983
US National	1 wk ahead	Bin	percent	2,6	2,7	0.016016
US National	1 wk ahead	Bin	percent	2,7	2,8	0.004556
US National	1 wk ahead	Bin	percent	2,8	2,9	0.000281
US National	1 wk ahead	Bin	percent	2,9	3	3.e-6
US National	1 wk ahead	Bin	percent	3	3,1	0.
US National	1 wk ahead	Bin	percent	3,1	3,2	1.e-6
US National	1 wk ahead	Bin	percent	3,2	3,3	0.000144
US National	1 wk ahead	Bin	percent	3,3	3,4	0.002212
US National	1 wk ahead	Bin	percent	3,4	3,5	0.005272
US National	1 wk ahead	Bin	percent	3,5	3,6	0.002051
US National	1 wk ahead	Bin	percent	3,6	3,7	0.00012299999999999998
US National	1 wk ahead	Bin	percent	3,7	3,8	1.e-6
US National	1 wk ahead	Bin	percent	3,8	3,9	0.
US National	1 wk ahead	Bin	percent	3,9	4	0.
US National	1 wk ahead	Bin	percent	4	4,1	0.
US National	1 wk ahead	Bin	percent	4,1	4,2	0.
US National	1 wk ahead	Bin	percent	4,2	4,3	0.
US National	1 wk ahead	Bin	percent	4,3	4,4	0.
US National	1 wk ahead	Bin	percent	4,4	4,5	0.
US National	1 wk ahead	Bin	percent	4,5	4,6	0.
US National	1 wk ahead	Bin	percent	4,6	4,7	0.
US National	1 wk ahead	Bin	percent	4,7	4,8	0.
US National	1 wk ahead	Bin	percent	4,8	4,9	0.
US National	1 wk ahead	Bin	percent	4,9	5	0.
US National	1 wk ahead	Bin	percent	5	5,1	0.
US National	1 wk ahead	Bin	percent	5,1	5,2	0.
US National	1 wk ahead	Bin	percent	5,2	5,3	0.
US National	1 wk ahead	Bin	percent	5,3	5,4	0.
US National	1 wk ahead	Bin	percent	5,4	5,5	0.
US National	1 wk ahead	Bin	percent	5,5	5,6	0.
US National	1 wk ahead	Bin	percent	5,6	5,7	0.
US National	1 wk ahead	Bin	percent	5,7	5,8	0.
US National	1 wk ahead	Bin	percent	5,8	5,9	0.
US National	1 wk ahead	Bin	percent	5,9	6	0.
US National	1 wk ahead	Bin	percent	6	6,1	0.
US National	1 wk ahead	Bin	percent	6,1	6,2	0.
US National	1 wk ahead	Bin	percent	6,2	6,3	0.
US National	1 wk ahead	Bin	percent	6,3	6,4	0.
US National	1 wk ahead	Bin	percent	6,4	6,5	0.
US National	1 wk ahead	Bin	percent	6,5	6,6	0.
US National	1 wk ahead	Bin	percent	6,6	6,7	0.
US National	1 wk ahead	Bin	percent	6,7	6,8	0.
US National	1 wk ahead	Bin	percent	6,8	6,9	0.
US National	1 wk ahead	Bin	percent	6,9	7	0.
US National	1 wk ahead	Bin	percent	7	7,1	0.
US National	1 wk ahead	Bin	percent	7,1	7,2	0.
US National	1 wk ahead	Bin	percent	7,2	7,3	0.
US National	1 wk ahead	Bin	percent	7,3	7,4	0.
US National	1 wk ahead	Bin	percent	7,4	7,5	0.
US National	1 wk ahead	Bin	percent	7,5	7,6	0.
US National	1 wk ahead	Bin	percent	7,6	7,7	0.
US National	1 wk ahead	Bin	percent	7,7	7,8	0.
US National	1 wk ahead	Bin	percent	7,8	7,9	0.
US National	1 wk ahead	Bin	percent	7,9	8	0.
US National	1 wk ahead	Bin	percent	8	8,1	0.
US National	1 wk ahead	Bin	percent	8,1	8,2	0.
US National	1 wk ahead	Bin	percent	8,2	8,3	0.
US National	1 wk ahead	Bin	percent	8,3	8,4	0.
US National	1 wk ahead	Bin	percent	8,4	8,5	0.
US National	1 wk ahead	Bin	percent	8,5	8,6	0.
US National	1 wk ahead	Bin	percent	8,6	8,7	0.
US National	1 wk ahead	Bin	percent	8,7	8,8	0.
US National	1 wk ahead	Bin	percent	8,8	8,9	0.
US National	1 wk ahead	Bin	percent	8,9	9	0.
US National	1 wk ahead	Bin	percent	9	9,1	0.
US National	1 wk ahead	Bin	percent	9,1	9,2	0.
US National	1 wk ahead	Bin	percent	9,2	9,3	0.
US National	1 wk ahead	Bin	percent	9,3	9,4	0.
US National	1 wk ahead	Bin	percent	9,4	9,5	0.
US National	1 wk ahead	Bin	percent	9,5	9,6	0.
US National	1 wk ahead	Bin	percent	9,6	9,7	0.
US National	1 wk ahead	Bin	percent	9,7	9,8	0.
US National	1 wk ahead	Bin	percent	9,8	9,9	0.
US National	1 wk ahead	Bin	percent	9,9	10	0.
US National	1 wk ahead	Bin	percent	10	10,1	0.
US National	1 wk ahead	Bin	percent	10,1	10,2	0.
US National	1 wk ahead	Bin	percent	10,2	10,3	0.
US National	1 wk ahead	Bin	percent	10,3	10,4	0.
US National	1 wk ahead	Bin	percent	10,4	10,5	0.
US National	1 wk ahead	Bin	percent	10,5	10,6	0.
US National	1 wk ahead	Bin	percent	10,6	10,7	0.
US National	1 wk ahead	Bin	percent	10,7	10,8	0.
US National	1 wk ahead	Bin	percent	10,8	10,9	0.
US National	1 wk ahead	Bin	percent	10,9	11	0.
US National	1 wk ahead	Bin	percent	11	11,1	0.
US National	1 wk ahead	Bin	percent	11,1	11,2	0.
US National	1 wk ahead	Bin	percent	11,2	11,3	0.
US National	1 wk ahead	Bin	percent	11,3	11,4	0.
US National	1 wk ahead	Bin	percent	11,4	11,5	0.
US National	1 wk ahead	Bin	percent	11,5	11,6	0.
US National	1 wk ahead	Bin	percent	11,6	11,7	0.
US National	1 wk ahead	Bin	percent	11,7	11,8	0.
US National	1 wk ahead	Bin	percent	11,8	11,9	0.
US National	1 wk ahead	Bin	percent	11,9	12	0.
US National	1 wk ahead	Bin	percent	12	12,1	0.
US National	1 wk ahead	Bin	percent	12,1	12,2	0.
US National	1 wk ahead	Bin	percent	12,2	12,3	0.
US National	1 wk ahead	Bin	percent	12,3	12,4	0.
US National	1 wk ahead	Bin	percent	12,4	12,5	0.
US National	1 wk ahead	Bin	percent	12,5	12,6	0.
US National	1 wk ahead	Bin	percent	12,6	12,7	0.
US National	1 wk ahead	Bin	percent	12,7	12,8	0.
US National	1 wk ahead	Bin	percent	12,8	12,9	0.
US National	1 wk ahead	Bin	percent	12,9	13	0.
US National	1 wk ahead	Bin	percent	13	100	0.
US National	2 wk ahead	Point	percent	NA	NA	1.7344000000000002
US National	2 wk ahead	Bin	percent	0	0,1	0.00061
US National	2 wk ahead	Bin	percent	0,1	0,2	0.001326
US National	2 wk ahead	Bin	percent	0,2	0,3	0.002614
US National	2 wk ahead	Bin	percent	0,3	0,4	0.0047009999999999994
US National	2 wk ahead	Bin	percent	0,4	0,5	0.0077659999999999995
US National	2 wk ahead	Bin	percent	0,5	0,6	0.011878999999999999
US National	2 wk ahead	Bin	percent	0,6	0,7	0.016961
US National	2 wk ahead	Bin	percent	0,7	0,8	0.022792999999999997
US National	2 wk ahead	Bin	percent	0,8	0,9	0.029037999999999998
US National	2 wk ahead	Bin	percent	0,9	1	0.035283
US National	2 wk ahead	Bin	percent	1	1,1	0.041092
US National	2 wk ahead	Bin	percent	1,1	1,2	0.046063
US National	2 wk ahead	Bin	percent	1,2	1,3	0.0499
US National	2 wk ahead	Bin	percent	1,3	1,4	0.052448999999999996
US National	2 wk ahead	Bin	percent	1,4	1,5	0.053689
US National	2 wk ahead	Bin	percent	1,5	1,6	0.053688
US National	2 wk ahead	Bin	percent	1,6	1,7	0.052551999999999995
US National	2 wk ahead	Bin	percent	1,7	1,8	0.050406
US National	2 wk ahead	Bin	percent	1,8	1,9	0.047401
US National	2 wk ahead	Bin	percent	1,9	2	0.043737
US National	2 wk ahead	Bin	percent	2	2,1	0.03968
US National	2 wk ahead	Bin	percent	2,1	2,2	0.035567
US National	2 wk ahead	Bin	percent	2,2	2,3	0.031754
US National	2 wk ahead	Bin	percent	2,3	2,4	0.028516
US National	2 wk ahead	Bin	percent	2,4	2,5	0.025924
US National	2 wk ahead	Bin	percent	2,5	2,6	0.023805
US National	2 wk ahead	Bin	percent	2,6	2,7	0.021814999999999998
US National	2 wk ahead	Bin	percent	2,7	2,8	0.019617
US National	2 wk ahead	Bin	percent	2,8	2,9	0.017046
US National	2 wk ahead	Bin	percent	2,9	3	0.014189
US National	2 wk ahead	Bin	percent	3	3,1	0.011342
US National	2 wk ahead	Bin	percent	3,1	3,2	0.008872
US National	2 wk ahead	Bin	percent	3,2	3,3	0.007057
US National	2 wk ahead	Bin	percent	3,3	3,4	0.0059689999999999995
US National	2 wk ahead	Bin	percent	3,4	3,5	0.0054589999999999994
US National	2 wk ahead	Bin	percent	3,5	3,6	0.0052439999999999995
US National	2 wk ahead	Bin	percent	3,6	3,7	0.005042
US National	2 wk ahead	Bin	percent	3,7	3,8	0.004677
US National	2 wk ahead	Bin	percent	3,8	3,9	0.004104
US National	2 wk ahead	Bin	percent	3,9	4	0.003378
US National	2 wk ahead	Bin	percent	4	4,1	0.0025989999999999997
US National	2 wk ahead	Bin	percent	4,1	4,2	0.001878
US National	2 wk ahead	Bin	percent	4,2	4,3	0.0013109999999999999
US National	2 wk ahead	Bin	percent	4,3	4,4	0.000968
US National	2 wk ahead	Bin	percent	4,4	4,5	0.0008849999999999999
US National	2 wk ahead	Bin	percent	4,5	4,6	0.001053
US National	2 wk ahead	Bin	percent	4,6	4,7	0.001415
US National	2 wk ahead	Bin	percent	4,7	4,8	0.001872
US National	2 wk ahead	Bin	percent	4,8	4,9	0.0022949999999999997
US National	2 wk ahead	Bin	percent	4,9	5	0.002561
US National	2 wk ahead	Bin	percent	5	5,1	0.002601
US National	2 wk ahead	Bin	percent	5,1	5,2	0.002423
US National	2 wk ahead	Bin	percent	5,2	5,3	0.002121
US National	2 wk ahead	Bin	percent	5,3	5,4	0.001833
US National	2 wk ahead	Bin	percent	5,4	5,5	0.001692
US National	2 wk ahead	Bin	percent	5,5	5,6	0.0017649999999999999
US National	2 wk ahead	Bin	percent	5,6	5,7	0.00203
US National	2 wk ahead	Bin	percent	5,7	5,8	0.002395
US National	2 wk ahead	Bin	percent	5,8	5,9	0.0027359999999999997
US National	2 wk ahead	Bin	percent	5,9	6	0.00296
US National	2 wk ahead	Bin	percent	6	6,1	0.0030239999999999998
US National	2 wk ahead	Bin	percent	6,1	6,2	0.0029389999999999998
US National	2 wk ahead	Bin	percent	6,2	6,3	0.002732
US National	2 wk ahead	Bin	percent	6,3	6,4	0.002428
US National	2 wk ahead	Bin	percent	6,4	6,5	0.002046
US National	2 wk ahead	Bin	percent	6,5	6,6	0.001612
US National	2 wk ahead	Bin	percent	6,6	6,7	0.001169
US National	2 wk ahead	Bin	percent	6,7	6,8	0.00077
US National	2 wk ahead	Bin	percent	6,8	6,9	0.000457
US National	2 wk ahead	Bin	percent	6,9	7	0.000242
US National	2 wk ahead	Bin	percent	7	7,1	0.00011399999999999999
US National	2 wk ahead	Bin	percent	7,1	7,2	0.000047
US National	2 wk ahead	Bin	percent	7,2	7,3	0.000017
US National	2 wk ahead	Bin	percent	7,3	7,4	6.e-6
US National	2 wk ahead	Bin	percent	7,4	7,5	2.e-6
US National	2 wk ahead	Bin	percent	7,5	7,6	0.
US National	2 wk ahead	Bin	percent	7,6	7,7	0.
US National	2 wk ahead	Bin	percent	7,7	7,8	0.
US National	2 wk ahead	Bin	percent	7,8	7,9	0.
US National	2 wk ahead	Bin	percent	7,9	8	0.
US National	2 wk ahead	Bin	percent	8	8,1	0.
US National	2 wk ahead	Bin	percent	8,1	8,2	0.
US National	2 wk ahead	Bin	percent	8,2	8,3	0.
US National	2 wk ahead	Bin	percent	8,3	8,4	0.
US National	2 wk ahead	Bin	percent	8,4	8,5	0.
US National	2 wk ahead	Bin	percent	8,5	8,6	0.
US National	2 wk ahead	Bin	percent	8,6	8,7	0.
US National	2 wk ahead	Bin	percent	8,7	8,8	0.
US National	2 wk ahead	Bin	percent	8,8	8,9	0.
US National	2 wk ahead	Bin	percent	8,9	9	0.
US National	2 wk ahead	Bin	percent	9	9,1	0.
US National	2 wk ahead	Bin	percent	9,1	9,2	0.
US National	2 wk ahead	Bin	percent	9,2	9,3	0.
US National	2 wk ahead	Bin	percent	9,3	9,4	0.
US National	2 wk ahead	Bin	percent	9,4	9,5	0.
US National	2 wk ahead	Bin	percent	9,5	9,6	0.
US National	2 wk ahead	Bin	percent	9,6	9,7	0.
US National	2 wk ahead	Bin	percent	9,7	9,8	0.
US National	2 wk ahead	Bin	percent	9,8	9,9	0.
US National	2 wk ahead	Bin	percent	9,9	10	0.
US National	2 wk ahead	Bin	percent	10	10,1	0.
US National	2 wk ahead	Bin	percent	10,1	10,2	0.
US National	2 wk ahead	Bin	percent	10,2	10,3	0.
US National	2 wk ahead	Bin	percent	10,3	10,4	0.
US National	2 wk ahead	Bin	percent	10,4	10,5	0.
US National	2 wk ahead	Bin	percent	10,5	10,6	0.
US National	2 wk ahead	Bin	percent	10,6	10,7	0.
US National	2 wk ahead	Bin	percent	10,7	10,8	0.
US National	2 wk ahead	Bin	percent	10,8	10,9	0.
US National	2 wk ahead	Bin	percent	10,9	11	0.
US National	2 wk ahead	Bin	percent	11	11,1	0.
US National	2 wk ahead	Bin	percent	11,1	11,2	0.
US National	2 wk ahead	Bin	percent	11,2	11,3	0.
US National	2 wk ahead	Bin	percent	11,3	11,4	0.
US National	2 wk ahead	Bin	percent	11,4	11,5	0.
US National	2 wk ahead	Bin	percent	11,5	11,6	0.
US National	2 wk ahead	Bin	percent	11,6	11,7	0.
US National	2 wk ahead	Bin	percent	11,7	11,8	0.
US National	2 wk ahead	Bin	percent	11,8	11,9	0.
US National	2 wk ahead	Bin	percent	11,9	12	0.
US National	2 wk ahead	Bin	percent	12	12,1	0.
US National	2 wk ahead	Bin	percent	12,1	12,2	0.
US National	2 wk ahead	Bin	percent	12,2	12,3	0.
US National	2 wk ahead	Bin	percent	12,3	12,4	0.
US National	2 wk ahead	Bin	percent	12,4	12,5	0.
US National	2 wk ahead	Bin	percent	12,5	12,6	0.
US National	2 wk ahead	Bin	percent	12,6	12,7	0.
US National	2 wk ahead	Bin	percent	12,7	12,8	0.
US National	2 wk ahead	Bin	percent	12,8	12,9	0.
US National	2 wk ahead	Bin	percent	12,9	13	0.
US National	2 wk ahead	Bin	percent	13	100	0.
US National	3 wk ahead	Point	percent	NA	NA	1.4786000000000001
US National	3 wk ahead	Bin	percent	0	0,1	0.012643999999999999
US National	3 wk ahead	Bin	percent	0,1	0,2	0.016857
US National	3 wk ahead	Bin	percent	0,2	0,3	0.021460999999999997
US National	3 wk ahead	Bin	percent	0,3	0,4	0.026161999999999998
US National	3 wk ahead	Bin	percent	0,4	0,5	0.030638
US National	3 wk ahead	Bin	percent	0,5	0,6	0.0346
US National	3 wk ahead	Bin	percent	0,6	0,7	0.037836
US National	3 wk ahead	Bin	percent	0,7	0,8	0.040243
US National	3 wk ahead	Bin	percent	0,8	0,9	0.041811
US National	3 wk ahead	Bin	percent	0,9	1	0.042595
US National	3 wk ahead	Bin	percent	1	1,1	0.042677
US National	3 wk ahead	Bin	percent	1,1	1,2	0.042145999999999996
US National	3 wk ahead	Bin	percent	1,2	1,3	0.041077999999999996
US National	3 wk ahead	Bin	percent	1,3	1,4	0.039541
US National	3 wk ahead	Bin	percent	1,4	1,5	0.037603
US National	3 wk ahead	Bin	percent	1,5	1,6	0.035336
US National	3 wk ahead	Bin	percent	1,6	1,7	0.032816
US National	3 wk ahead	Bin	percent	1,7	1,8	0.030119999999999997
US National	3 wk ahead	Bin	percent	1,8	1,9	0.027334999999999998
US National	3 wk ahead	Bin	percent	1,9	2	0.024555
US National	3 wk ahead	Bin	percent	2	2,1	0.021887
US National	3 wk ahead	Bin	percent	2,1	2,2	0.019441999999999997
US National	3 wk ahead	Bin	percent	2,2	2,3	0.017327
US National	3 wk ahead	Bin	percent	2,3	2,4	0.015616999999999999
US National	3 wk ahead	Bin	percent	2,4	2,5	0.014345
US National	3 wk ahead	Bin	percent	2,5	2,6	0.013486
US National	3 wk ahead	Bin	percent	2,6	2,7	0.012959
US National	3 wk ahead	Bin	percent	2,7	2,8	0.012639
US National	3 wk ahead	Bin	percent	2,8	2,9	0.012388999999999999
US National	3 wk ahead	Bin	percent	2,9	3	0.012079999999999999
US National	3 wk ahead	Bin	percent	3	3,1	0.011621
US National	3 wk ahead	Bin	percent	3,1	3,2	0.010969
US National	3 wk ahead	Bin	percent	3,2	3,3	0.010133999999999999
US National	3 wk ahead	Bin	percent	3,3	3,4	0.009165
US National	3 wk ahead	Bin	percent	3,4	3,5	0.008132
US National	3 wk ahead	Bin	percent	3,5	3,6	0.007111999999999999
US National	3 wk ahead	Bin	percent	3,6	3,7	0.006167
US National	3 wk ahead	Bin	percent	3,7	3,8	0.005343
US National	3 wk ahead	Bin	percent	3,8	3,9	0.00466
US National	3 wk ahead	Bin	percent	3,9	4	0.004118
US National	3 wk ahead	Bin	percent	4	4,1	0.003701
US National	3 wk ahead	Bin	percent	4,1	4,2	0.003382
US National	3 wk ahead	Bin	percent	4,2	4,3	0.0031379999999999997
US National	3 wk ahead	Bin	percent	4,3	4,4	0.0029449999999999997
US National	3 wk ahead	Bin	percent	4,4	4,5	0.002794
US National	3 wk ahead	Bin	percent	4,5	4,6	0.0026769999999999997
US National	3 wk ahead	Bin	percent	4,6	4,7	0.0025919999999999997
US National	3 wk ahead	Bin	percent	4,7	4,8	0.002532
US National	3 wk ahead	Bin	percent	4,8	4,9	0.002485
US National	3 wk ahead	Bin	percent	4,9	5	0.002434
US National	3 wk ahead	Bin	percent	5	5,1	0.002366
US National	3 wk ahead	Bin	percent	5,1	5,2	0.002277
US National	3 wk ahead	Bin	percent	5,2	5,3	0.002178
US National	3 wk ahead	Bin	percent	5,3	5,4	0.0020889999999999997
US National	3 wk ahead	Bin	percent	5,4	5,5	0.002036
US National	3 wk ahead	Bin	percent	5,5	5,6	0.002034
US National	3 wk ahead	Bin	percent	5,6	5,7	0.002084
US National	3 wk ahead	Bin	percent	5,7	5,8	0.002162
US National	3 wk ahead	Bin	percent	5,8	5,9	0.002232
US National	3 wk ahead	Bin	percent	5,9	6	0.00225
US National	3 wk ahead	Bin	percent	6	6,1	0.002182
US National	3 wk ahead	Bin	percent	6,1	6,2	0.002016
US National	3 wk ahead	Bin	percent	6,2	6,3	0.001763
US National	3 wk ahead	Bin	percent	6,3	6,4	0.0014529999999999999
US National	3 wk ahead	Bin	percent	6,4	6,5	0.001127
US National	3 wk ahead	Bin	percent	6,5	6,6	0.000821
US National	3 wk ahead	Bin	percent	6,6	6,7	0.000561
US National	3 wk ahead	Bin	percent	6,7	6,8	0.00035999999999999997
US National	3 wk ahead	Bin	percent	6,8	6,9	0.000216
US National	3 wk ahead	Bin	percent	6,9	7	0.000122
US National	3 wk ahead	Bin	percent	7	7,1	0.000065
US National	3 wk ahead	Bin	percent	7,1	7,2	0.000032
US National	3 wk ahead	Bin	percent	7,2	7,3	0.000014999999999999999
US National	3 wk ahead	Bin	percent	7,3	7,4	7.e-6
US National	3 wk ahead	Bin	percent	7,4	7,5	4.e-6
US National	3 wk ahead	Bin	percent	7,5	7,6	4.e-6
US National	3 wk ahead	Bin	percent	7,6	7,7	7.e-6
US National	3 wk ahead	Bin	percent	7,7	7,8	0.000014999999999999999
US National	3 wk ahead	Bin	percent	7,8	7,9	0.000031
US National	3 wk ahead	Bin	percent	7,9	8	0.000058
US National	3 wk ahead	Bin	percent	8	8,1	0.000104
US National	3 wk ahead	Bin	percent	8,1	8,2	0.000175
US National	3 wk ahead	Bin	percent	8,2	8,3	0.000274
US National	3 wk ahead	Bin	percent	8,3	8,4	0.000403
US National	3 wk ahead	Bin	percent	8,4	8,5	0.000556
US National	3 wk ahead	Bin	percent	8,5	8,6	0.000718
US National	3 wk ahead	Bin	percent	8,6	8,7	0.00087
US National	3 wk ahead	Bin	percent	8,7	8,8	0.000992
US National	3 wk ahead	Bin	percent	8,8	8,9	0.0010659999999999999
US National	3 wk ahead	Bin	percent	8,9	9	0.001085
US National	3 wk ahead	Bin	percent	9	9,1	0.001057
US National	3 wk ahead	Bin	percent	9,1	9,2	0.0010019999999999999
US National	3 wk ahead	Bin	percent	9,2	9,3	0.000944
US National	3 wk ahead	Bin	percent	9,3	9,4	0.000908
US National	3 wk ahead	Bin	percent	9,4	9,5	0.000909
US National	3 wk ahead	Bin	percent	9,5	9,6	0.000946
US National	3 wk ahead	Bin	percent	9,6	9,7	0.001005
US National	3 wk ahead	Bin	percent	9,7	9,8	0.001059
US National	3 wk ahead	Bin	percent	9,8	9,9	0.001085
US National	3 wk ahead	Bin	percent	9,9	10	0.001063
US National	3 wk ahead	Bin	percent	10	10,1	0.000986
US National	3 wk ahead	Bin	percent	10,1	10,2	0.0008619999999999999
US National	3 wk ahead	Bin	percent	10,2	10,3	0.000709
US National	3 wk ahead	Bin	percent	10,3	10,4	0.000548
US National	3 wk ahead	Bin	percent	10,4	10,5	0.00039799999999999997
US National	3 wk ahead	Bin	percent	10,5	10,6	0.000274
US National	3 wk ahead	Bin	percent	10,6	10,7	0.000183
US National	3 wk ahead	Bin	percent	10,7	10,8	0.000127
US National	3 wk ahead	Bin	percent	10,8	10,9	0.000107
US National	3 wk ahead	Bin	percent	10,9	11	0.00011999999999999999
US National	3 wk ahead	Bin	percent	11	11,1	0.000169
US National	3 wk ahead	Bin	percent	11,1	11,2	0.00025299999999999997
US National	3 wk ahead	Bin	percent	11,2	11,3	0.00037099999999999996
US National	3 wk ahead	Bin	percent	11,3	11,4	0.000517
US National	3 wk ahead	Bin	percent	11,4	11,5	0.000677
US National	3 wk ahead	Bin	percent	11,5	11,6	0.000834
US National	3 wk ahead	Bin	percent	11,6	11,7	0.0009639999999999999
US National	3 wk ahead	Bin	percent	11,7	11,8	0.001049
US National	3 wk ahead	Bin	percent	11,8	11,9	0.001078
US National	3 wk ahead	Bin	percent	11,9	12	0.001055
US National	3 wk ahead	Bin	percent	12	12,1	0.000997
US National	3 wk ahead	Bin	percent	12,1	12,2	0.000928
US National	3 wk ahead	Bin	percent	12,2	12,3	0.000877
US National	3 wk ahead	Bin	percent	12,3	12,4	0.000861
US National	3 wk ahead	Bin	percent	12,4	12,5	0.000887
US National	3 wk ahead	Bin	percent	12,5	12,6	0.000945
US National	3 wk ahead	Bin	percent	12,6	12,7	0.001013
US National	3 wk ahead	Bin	percent	12,7	12,8	0.001065
US National	3 wk ahead	Bin	percent	12,8	12,9	0.001075
US National	3 wk ahead	Bin	percent	12,9	13	0.0010299999999999999
US National	3 wk ahead	Bin	percent	13	100	0.013928
US National	4 wk ahead	Point	percent	NA	NA	1.3336000000000001
US National	4 wk ahead	Bin	percent	0	0,1	0.025443
US National	4 wk ahead	Bin	percent	0,1	0,2	0.029727
US National	4 wk ahead	Bin	percent	0,2	0,3	0.033712
US National	4 wk ahead	Bin	percent	0,3	0,4	0.037172
US National	4 wk ahead	Bin	percent	0,4	0,5	0.039923
US National	4 wk ahead	Bin	percent	0,5	0,6	0.041846
US National	4 wk ahead	Bin	percent	0,6	0,7	0.042892
US National	4 wk ahead	Bin	percent	0,7	0,8	0.04308
US National	4 wk ahead	Bin	percent	0,8	0,9	0.042484999999999995
US National	4 wk ahead	Bin	percent	0,9	1	0.041219
US National	4 wk ahead	Bin	percent	1	1,1	0.039416
US National	4 wk ahead	Bin	percent	1,1	1,2	0.037215
US National	4 wk ahead	Bin	percent	1,2	1,3	0.034751
US National	4 wk ahead	Bin	percent	1,3	1,4	0.032140999999999996
US National	4 wk ahead	Bin	percent	1,4	1,5	0.029486
US National	4 wk ahead	Bin	percent	1,5	1,6	0.026865999999999998
US National	4 wk ahead	Bin	percent	1,6	1,7	0.024343
US National	4 wk ahead	Bin	percent	1,7	1,8	0.021963
US National	4 wk ahead	Bin	percent	1,8	1,9	0.019761
US National	4 wk ahead	Bin	percent	1,9	2	0.017764
US National	4 wk ahead	Bin	percent	2	2,1	0.015991
US National	4 wk ahead	Bin	percent	2,1	2,2	0.014457
US National	4 wk ahead	Bin	percent	2,2	2,3	0.013170999999999999
US National	4 wk ahead	Bin	percent	2,3	2,4	0.012131999999999999
US National	4 wk ahead	Bin	percent	2,4	2,5	0.011326
US National	4 wk ahead	Bin	percent	2,5	2,6	0.010728999999999999
US National	4 wk ahead	Bin	percent	2,6	2,7	0.010302
US National	4 wk ahead	Bin	percent	2,7	2,8	0.010001
US National	4 wk ahead	Bin	percent	2,8	2,9	0.009776
US National	4 wk ahead	Bin	percent	2,9	3	0.009581
US National	4 wk ahead	Bin	percent	3	3,1	0.009375
US National	4 wk ahead	Bin	percent	3,1	3,2	0.009132
US National	4 wk ahead	Bin	percent	3,2	3,3	0.008834999999999999
US National	4 wk ahead	Bin	percent	3,3	3,4	0.008478
US National	4 wk ahead	Bin	percent	3,4	3,5	0.008066
US National	4 wk ahead	Bin	percent	3,5	3,6	0.007605
US National	4 wk ahead	Bin	percent	3,6	3,7	0.0071059999999999995
US National	4 wk ahead	Bin	percent	3,7	3,8	0.0065769999999999995
US National	4 wk ahead	Bin	percent	3,8	3,9	0.00603
US National	4 wk ahead	Bin	percent	3,9	4	0.005474
US National	4 wk ahead	Bin	percent	4	4,1	0.004919
US National	4 wk ahead	Bin	percent	4,1	4,2	0.004379
US National	4 wk ahead	Bin	percent	4,2	4,3	0.0038669999999999998
US National	4 wk ahead	Bin	percent	4,3	4,4	0.003398
US National	4 wk ahead	Bin	percent	4,4	4,5	0.002985
US National	4 wk ahead	Bin	percent	4,5	4,6	0.0026409999999999997
US National	4 wk ahead	Bin	percent	4,6	4,7	0.002372
US National	4 wk ahead	Bin	percent	4,7	4,8	0.002182
US National	4 wk ahead	Bin	percent	4,8	4,9	0.002067
US National	4 wk ahead	Bin	percent	4,9	5	0.00202
US National	4 wk ahead	Bin	percent	5	5,1	0.002029
US National	4 wk ahead	Bin	percent	5,1	5,2	0.002079
US National	4 wk ahead	Bin	percent	5,2	5,3	0.0021509999999999997
US National	4 wk ahead	Bin	percent	5,3	5,4	0.002228
US National	4 wk ahead	Bin	percent	5,4	5,5	0.0022919999999999998
US National	4 wk ahead	Bin	percent	5,5	5,6	0.0023279999999999998
US National	4 wk ahead	Bin	percent	5,6	5,7	0.002327
US National	4 wk ahead	Bin	percent	5,7	5,8	0.002287
US National	4 wk ahead	Bin	percent	5,8	5,9	0.002212
US National	4 wk ahead	Bin	percent	5,9	6	0.0021149999999999997
US National	4 wk ahead	Bin	percent	6	6,1	0.0020139999999999997
US National	4 wk ahead	Bin	percent	6,1	6,2	0.001926
US National	4 wk ahead	Bin	percent	6,2	6,3	0.001865
US National	4 wk ahead	Bin	percent	6,3	6,4	0.001836
US National	4 wk ahead	Bin	percent	6,4	6,5	0.001839
US National	4 wk ahead	Bin	percent	6,5	6,6	0.0018629999999999999
US National	4 wk ahead	Bin	percent	6,6	6,7	0.0018939999999999999
US National	4 wk ahead	Bin	percent	6,7	6,8	0.0019149999999999998
US National	4 wk ahead	Bin	percent	6,8	6,9	0.001914
US National	4 wk ahead	Bin	percent	6,9	7	0.001883
US National	4 wk ahead	Bin	percent	7	7,1	0.001823
US National	4 wk ahead	Bin	percent	7,1	7,2	0.001741
US National	4 wk ahead	Bin	percent	7,2	7,3	0.001646
US National	4 wk ahead	Bin	percent	7,3	7,4	0.001548
US National	4 wk ahead	Bin	percent	7,4	7,5	0.0014559999999999998
US National	4 wk ahead	Bin	percent	7,5	7,6	0.001372
US National	4 wk ahead	Bin	percent	7,6	7,7	0.001295
US National	4 wk ahead	Bin	percent	7,7	7,8	0.001219
US National	4 wk ahead	Bin	percent	7,8	7,9	0.001138
US National	4 wk ahead	Bin	percent	7,9	8	0.001044
US National	4 wk ahead	Bin	percent	8	8,1	0.000937
US National	4 wk ahead	Bin	percent	8,1	8,2	0.0008169999999999999
US National	4 wk ahead	Bin	percent	8,2	8,3	0.00069
US National	4 wk ahead	Bin	percent	8,3	8,4	0.000561
US National	4 wk ahead	Bin	percent	8,4	8,5	0.000439
US National	4 wk ahead	Bin	percent	8,5	8,6	0.00033
US National	4 wk ahead	Bin	percent	8,6	8,7	0.00023799999999999998
US National	4 wk ahead	Bin	percent	8,7	8,8	0.000165
US National	4 wk ahead	Bin	percent	8,8	8,9	0.00010899999999999999
US National	4 wk ahead	Bin	percent	8,9	9	0.000069
US National	4 wk ahead	Bin	percent	9	9,1	0.000042
US National	4 wk ahead	Bin	percent	9,1	9,2	0.000024999999999999998
US National	4 wk ahead	Bin	percent	9,2	9,3	0.000014
US National	4 wk ahead	Bin	percent	9,3	9,4	7.e-6
US National	4 wk ahead	Bin	percent	9,4	9,5	4.e-6
US National	4 wk ahead	Bin	percent	9,5	9,6	2.e-6
US National	4 wk ahead	Bin	percent	9,6	9,7	1.e-6
US National	4 wk ahead	Bin	percent	9,7	9,8	0.
US National	4 wk ahead	Bin	percent	9,8	9,9	0.
US National	4 wk ahead	Bin	percent	9,9	10	0.
US National	4 wk ahead	Bin	percent	10	10,1	1.e-6
US National	4 wk ahead	Bin	percent	10,1	10,2	1.e-6
US National	4 wk ahead	Bin	percent	10,2	10,3	2.e-6
US National	4 wk ahead	Bin	percent	10,3	10,4	4.9999999999999996e-6
US National	4 wk ahead	Bin	percent	10,4	10,5	9.e-6
US National	4 wk ahead	Bin	percent	10,5	10,6	0.000017
US National	4 wk ahead	Bin	percent	10,6	10,7	0.000029
US National	4 wk ahead	Bin	percent	10,7	10,8	0.000049999999999999996
US National	4 wk ahead	Bin	percent	10,8	10,9	0.00007999999999999999
US National	4 wk ahead	Bin	percent	10,9	11	0.000125
US National	4 wk ahead	Bin	percent	11	11,1	0.000185
US National	4 wk ahead	Bin	percent	11,1	11,2	0.000263
US National	4 wk ahead	Bin	percent	11,2	11,3	0.000357
US National	4 wk ahead	Bin	percent	11,3	11,4	0.00046499999999999997
US National	4 wk ahead	Bin	percent	11,4	11,5	0.000579
US National	4 wk ahead	Bin	percent	11,5	11,6	0.00069
US National	4 wk ahead	Bin	percent	11,6	11,7	0.0007869999999999999
US National	4 wk ahead	Bin	percent	11,7	11,8	0.00086
US National	4 wk ahead	Bin	percent	11,8	11,9	0.0008979999999999999
US National	4 wk ahead	Bin	percent	11,9	12	0.000899
US National	4 wk ahead	Bin	percent	12	12,1	0.00086
US National	4 wk ahead	Bin	percent	12,1	12,2	0.000788
US National	4 wk ahead	Bin	percent	12,2	12,3	0.000692
US National	4 wk ahead	Bin	percent	12,3	12,4	0.000581
US National	4 wk ahead	Bin	percent	12,4	12,5	0.00046699999999999997
US National	4 wk ahead	Bin	percent	12,5	12,6	0.000359
US National	4 wk ahead	Bin	percent	12,6	12,7	0.000265
US National	4 wk ahead	Bin	percent	12,7	12,8	0.000188
US National	4 wk ahead	Bin	percent	12,8	12,9	0.00013
US National	4 wk ahead	Bin	percent	12,9	13	0.00008999999999999999
US National	4 wk ahead	Bin	percent	13	100	0.043364
