# Supplementary material for: Use of daily Internet search query data improves real-time projections of influenza epidemics
Source: J R Soc Interface. 2018 Oct 10;15(147):20180220. doi: 10.1098/rsif.2018.0220 (PMC6228485; doi:10.1098/rsif.2018.0220)
Supplement: Computer code and results [file rsif20180220supp3.gz › Code-and-results/mss-15-wikiWEEK/6-8_paramrep.txt]

{"LL"	{60.55468141774923	171.21128721574644	362.2715600637961	471.03766779548744}}
{"DD"	{2.5792317029310086	4.57312543985991	5.842214899855355	6.602022578435096}}
{"R0max"	{1.6291202921561798	1.8238275178230148	2.5788828044933734	3.169273674223545}}
{"R0min"	{0.8542953521862868	0.8815170255398476	1.0265409164674688	1.132525933799854}}
{"Inf"	{592.1695480634227	1062.6186931242648	1336.3008462470661	1519.8171254931615}}
{"Sus"	{67740.2427926066	70899.6843845439	78831.08164664904	85792.99816855781}}
{"R0(t)"	{1.125969881586091	1.227295707958415	1.4604136791382467	1.6090815795788351}}
{"Reff"	{0.8336400403464956	0.9365573790274285	1.0857644106432682	1.214001280126003}}
