# Supplementary material for: Use of daily Internet search query data improves real-time projections of influenza epidemics
Source: J R Soc Interface. 2018 Oct 10;15(147):20180220. doi: 10.1098/rsif.2018.0220 (PMC6228485; doi:10.1098/rsif.2018.0220)
Supplement: Computer code and results [file rsif20180220supp3.gz › Code-and-results/mss-15-wikiWEEK/2011-EW13.csv]

Location	Target	Type	Unit	Bin_start_incl	Bin_end_notincl	Value
US National	1 wk ahead	Point	percent	NA	NA	2.1
US National	1 wk ahead	Bin	percent	0	0,1	0.
US National	1 wk ahead	Bin	percent	0,1	0,2	0.
US National	1 wk ahead	Bin	percent	0,2	0,3	0.
US National	1 wk ahead	Bin	percent	0,3	0,4	0.
US National	1 wk ahead	Bin	percent	0,4	0,5	0.
US National	1 wk ahead	Bin	percent	0,5	0,6	0.
US National	1 wk ahead	Bin	percent	0,6	0,7	0.
US National	1 wk ahead	Bin	percent	0,7	0,8	0.
US National	1 wk ahead	Bin	percent	0,8	0,9	0.
US National	1 wk ahead	Bin	percent	0,9	1	0.
US National	1 wk ahead	Bin	percent	1	1,1	0.
US National	1 wk ahead	Bin	percent	1,1	1,2	8.e-6
US National	1 wk ahead	Bin	percent	1,2	1,3	0.000257
US National	1 wk ahead	Bin	percent	1,3	1,4	0.0029119999999999997
US National	1 wk ahead	Bin	percent	1,4	1,5	0.01241
US National	1 wk ahead	Bin	percent	1,5	1,6	0.025901
US National	1 wk ahead	Bin	percent	1,6	1,7	0.041575999999999995
US National	1 wk ahead	Bin	percent	1,7	1,8	0.053877999999999995
US National	1 wk ahead	Bin	percent	1,8	1,9	0.052735
US National	1 wk ahead	Bin	percent	1,9	2	0.077536
US National	1 wk ahead	Bin	percent	2	2,1	0.14479999999999998
US National	1 wk ahead	Bin	percent	2,1	2,2	0.169538
US National	1 wk ahead	Bin	percent	2,2	2,3	0.128264
US National	1 wk ahead	Bin	percent	2,3	2,4	0.079846
US National	1 wk ahead	Bin	percent	2,4	2,5	0.054994999999999995
US National	1 wk ahead	Bin	percent	2,5	2,6	0.042799
US National	1 wk ahead	Bin	percent	2,6	2,7	0.033798999999999996
US National	1 wk ahead	Bin	percent	2,7	2,8	0.028584
US National	1 wk ahead	Bin	percent	2,8	2,9	0.016065
US National	1 wk ahead	Bin	percent	2,9	3	0.0042369999999999994
US National	1 wk ahead	Bin	percent	3	3,1	0.00043299999999999995
US National	1 wk ahead	Bin	percent	3,1	3,2	0.000016
US National	1 wk ahead	Bin	percent	3,2	3,3	0.000027
US National	1 wk ahead	Bin	percent	3,3	3,4	0.000616
US National	1 wk ahead	Bin	percent	3,4	3,5	0.004591
US National	1 wk ahead	Bin	percent	3,5	3,6	0.011455
US National	1 wk ahead	Bin	percent	3,6	3,7	0.009682999999999999
US National	1 wk ahead	Bin	percent	3,7	3,8	0.002767
US National	1 wk ahead	Bin	percent	3,8	3,9	0.000263
US National	1 wk ahead	Bin	percent	3,9	4	8.e-6
US National	1 wk ahead	Bin	percent	4	4,1	0.
US National	1 wk ahead	Bin	percent	4,1	4,2	0.
US National	1 wk ahead	Bin	percent	4,2	4,3	0.
US National	1 wk ahead	Bin	percent	4,3	4,4	0.
US National	1 wk ahead	Bin	percent	4,4	4,5	0.
US National	1 wk ahead	Bin	percent	4,5	4,6	0.
US National	1 wk ahead	Bin	percent	4,6	4,7	0.
US National	1 wk ahead	Bin	percent	4,7	4,8	0.
US National	1 wk ahead	Bin	percent	4,8	4,9	0.
US National	1 wk ahead	Bin	percent	4,9	5	0.
US National	1 wk ahead	Bin	percent	5	5,1	0.
US National	1 wk ahead	Bin	percent	5,1	5,2	0.
US National	1 wk ahead	Bin	percent	5,2	5,3	0.
US National	1 wk ahead	Bin	percent	5,3	5,4	0.
US National	1 wk ahead	Bin	percent	5,4	5,5	0.
US National	1 wk ahead	Bin	percent	5,5	5,6	0.
US National	1 wk ahead	Bin	percent	5,6	5,7	0.
US National	1 wk ahead	Bin	percent	5,7	5,8	0.
US National	1 wk ahead	Bin	percent	5,8	5,9	0.
US National	1 wk ahead	Bin	percent	5,9	6	0.
US National	1 wk ahead	Bin	percent	6	6,1	0.
US National	1 wk ahead	Bin	percent	6,1	6,2	0.
US National	1 wk ahead	Bin	percent	6,2	6,3	0.
US National	1 wk ahead	Bin	percent	6,3	6,4	0.
US National	1 wk ahead	Bin	percent	6,4	6,5	0.
US National	1 wk ahead	Bin	percent	6,5	6,6	0.
US National	1 wk ahead	Bin	percent	6,6	6,7	0.
US National	1 wk ahead	Bin	percent	6,7	6,8	0.
US National	1 wk ahead	Bin	percent	6,8	6,9	0.
US National	1 wk ahead	Bin	percent	6,9	7	0.
US National	1 wk ahead	Bin	percent	7	7,1	0.
US National	1 wk ahead	Bin	percent	7,1	7,2	0.
US National	1 wk ahead	Bin	percent	7,2	7,3	0.
US National	1 wk ahead	Bin	percent	7,3	7,4	0.
US National	1 wk ahead	Bin	percent	7,4	7,5	0.
US National	1 wk ahead	Bin	percent	7,5	7,6	0.
US National	1 wk ahead	Bin	percent	7,6	7,7	0.
US National	1 wk ahead	Bin	percent	7,7	7,8	0.
US National	1 wk ahead	Bin	percent	7,8	7,9	0.
US National	1 wk ahead	Bin	percent	7,9	8	0.
US National	1 wk ahead	Bin	percent	8	8,1	0.
US National	1 wk ahead	Bin	percent	8,1	8,2	0.
US National	1 wk ahead	Bin	percent	8,2	8,3	0.
US National	1 wk ahead	Bin	percent	8,3	8,4	0.
US National	1 wk ahead	Bin	percent	8,4	8,5	0.
US National	1 wk ahead	Bin	percent	8,5	8,6	0.
US National	1 wk ahead	Bin	percent	8,6	8,7	0.
US National	1 wk ahead	Bin	percent	8,7	8,8	0.
US National	1 wk ahead	Bin	percent	8,8	8,9	0.
US National	1 wk ahead	Bin	percent	8,9	9	0.
US National	1 wk ahead	Bin	percent	9	9,1	0.
US National	1 wk ahead	Bin	percent	9,1	9,2	0.
US National	1 wk ahead	Bin	percent	9,2	9,3	0.
US National	1 wk ahead	Bin	percent	9,3	9,4	0.
US National	1 wk ahead	Bin	percent	9,4	9,5	0.
US National	1 wk ahead	Bin	percent	9,5	9,6	0.
US National	1 wk ahead	Bin	percent	9,6	9,7	0.
US National	1 wk ahead	Bin	percent	9,7	9,8	0.
US National	1 wk ahead	Bin	percent	9,8	9,9	0.
US National	1 wk ahead	Bin	percent	9,9	10	0.
US National	1 wk ahead	Bin	percent	10	10,1	0.
US National	1 wk ahead	Bin	percent	10,1	10,2	0.
US National	1 wk ahead	Bin	percent	10,2	10,3	0.
US National	1 wk ahead	Bin	percent	10,3	10,4	0.
US National	1 wk ahead	Bin	percent	10,4	10,5	0.
US National	1 wk ahead	Bin	percent	10,5	10,6	0.
US National	1 wk ahead	Bin	percent	10,6	10,7	0.
US National	1 wk ahead	Bin	percent	10,7	10,8	0.
US National	1 wk ahead	Bin	percent	10,8	10,9	0.
US National	1 wk ahead	Bin	percent	10,9	11	0.
US National	1 wk ahead	Bin	percent	11	11,1	0.
US National	1 wk ahead	Bin	percent	11,1	11,2	0.
US National	1 wk ahead	Bin	percent	11,2	11,3	0.
US National	1 wk ahead	Bin	percent	11,3	11,4	0.
US National	1 wk ahead	Bin	percent	11,4	11,5	0.
US National	1 wk ahead	Bin	percent	11,5	11,6	0.
US National	1 wk ahead	Bin	percent	11,6	11,7	0.
US National	1 wk ahead	Bin	percent	11,7	11,8	0.
US National	1 wk ahead	Bin	percent	11,8	11,9	0.
US National	1 wk ahead	Bin	percent	11,9	12	0.
US National	1 wk ahead	Bin	percent	12	12,1	0.
US National	1 wk ahead	Bin	percent	12,1	12,2	0.
US National	1 wk ahead	Bin	percent	12,2	12,3	0.
US National	1 wk ahead	Bin	percent	12,3	12,4	0.
US National	1 wk ahead	Bin	percent	12,4	12,5	0.
US National	1 wk ahead	Bin	percent	12,5	12,6	0.
US National	1 wk ahead	Bin	percent	12,6	12,7	0.
US National	1 wk ahead	Bin	percent	12,7	12,8	0.
US National	1 wk ahead	Bin	percent	12,8	12,9	0.
US National	1 wk ahead	Bin	percent	12,9	13	0.
US National	1 wk ahead	Bin	percent	13	100	0.
US National	2 wk ahead	Point	percent	NA	NA	1.8026000000000002
US National	2 wk ahead	Bin	percent	0	0,1	8.e-6
US National	2 wk ahead	Bin	percent	0,1	0,2	0.000035
US National	2 wk ahead	Bin	percent	0,2	0,3	0.000127
US National	2 wk ahead	Bin	percent	0,3	0,4	0.000372
US National	2 wk ahead	Bin	percent	0,4	0,5	0.0009069999999999999
US National	2 wk ahead	Bin	percent	0,5	0,6	0.0018729999999999999
US National	2 wk ahead	Bin	percent	0,6	0,7	0.003369
US National	2 wk ahead	Bin	percent	0,7	0,8	0.005527
US National	2 wk ahead	Bin	percent	0,8	0,9	0.008723999999999999
US National	2 wk ahead	Bin	percent	0,9	1	0.013784
US National	2 wk ahead	Bin	percent	1	1,1	0.021734999999999997
US National	2 wk ahead	Bin	percent	1,1	1,2	0.033042
US National	2 wk ahead	Bin	percent	1,2	1,3	0.046820999999999995
US National	2 wk ahead	Bin	percent	1,3	1,4	0.060828
US National	2 wk ahead	Bin	percent	1,4	1,5	0.07221899999999999
US National	2 wk ahead	Bin	percent	1,5	1,6	0.078493
US National	2 wk ahead	Bin	percent	1,6	1,7	0.07829799999999999
US National	2 wk ahead	Bin	percent	1,7	1,8	0.07212099999999999
US National	2 wk ahead	Bin	percent	1,8	1,9	0.062351
US National	2 wk ahead	Bin	percent	1,9	2	0.052069
US National	2 wk ahead	Bin	percent	2	2,1	0.043248999999999996
US National	2 wk ahead	Bin	percent	2,1	2,2	0.036018999999999995
US National	2 wk ahead	Bin	percent	2,2	2,3	0.029626999999999997
US National	2 wk ahead	Bin	percent	2,3	2,4	0.023783
US National	2 wk ahead	Bin	percent	2,4	2,5	0.018875
US National	2 wk ahead	Bin	percent	2,5	2,6	0.015241
US National	2 wk ahead	Bin	percent	2,6	2,7	0.012787
US National	2 wk ahead	Bin	percent	2,7	2,8	0.011344
US National	2 wk ahead	Bin	percent	2,8	2,9	0.010971999999999999
US National	2 wk ahead	Bin	percent	2,9	3	0.011611
US National	2 wk ahead	Bin	percent	3	3,1	0.012621
US National	2 wk ahead	Bin	percent	3,1	3,2	0.013016999999999999
US National	2 wk ahead	Bin	percent	3,2	3,3	0.012232
US National	2 wk ahead	Bin	percent	3,3	3,4	0.010529
US National	2 wk ahead	Bin	percent	3,4	3,5	0.008624999999999999
US National	2 wk ahead	Bin	percent	3,5	3,6	0.007083
US National	2 wk ahead	Bin	percent	3,6	3,7	0.006115
US National	2 wk ahead	Bin	percent	3,7	3,8	0.005765999999999999
US National	2 wk ahead	Bin	percent	3,8	3,9	0.005993
US National	2 wk ahead	Bin	percent	3,9	4	0.006587
US National	2 wk ahead	Bin	percent	4	4,1	0.0071849999999999995
US National	2 wk ahead	Bin	percent	4,1	4,2	0.007402
US National	2 wk ahead	Bin	percent	4,2	4,3	0.006986
US National	2 wk ahead	Bin	percent	4,3	4,4	0.0059689999999999995
US National	2 wk ahead	Bin	percent	4,4	4,5	0.0047139999999999994
US National	2 wk ahead	Bin	percent	4,5	4,6	0.003699
US National	2 wk ahead	Bin	percent	4,6	4,7	0.003194
US National	2 wk ahead	Bin	percent	4,7	4,8	0.003175
US National	2 wk ahead	Bin	percent	4,8	4,9	0.003526
US National	2 wk ahead	Bin	percent	4,9	5	0.004163
US National	2 wk ahead	Bin	percent	5	5,1	0.0049039999999999995
US National	2 wk ahead	Bin	percent	5,1	5,2	0.005366999999999999
US National	2 wk ahead	Bin	percent	5,2	5,3	0.005157999999999999
US National	2 wk ahead	Bin	percent	5,3	5,4	0.004208
US National	2 wk ahead	Bin	percent	5,4	5,5	0.002859
US National	2 wk ahead	Bin	percent	5,5	5,6	0.001601
US National	2 wk ahead	Bin	percent	5,6	5,7	0.000734
US National	2 wk ahead	Bin	percent	5,7	5,8	0.000274
US National	2 wk ahead	Bin	percent	5,8	5,9	0.000083
US National	2 wk ahead	Bin	percent	5,9	6	0.000019999999999999998
US National	2 wk ahead	Bin	percent	6	6,1	4.9999999999999996e-6
US National	2 wk ahead	Bin	percent	6,1	6,2	8.e-6
US National	2 wk ahead	Bin	percent	6,2	6,3	0.000031
US National	2 wk ahead	Bin	percent	6,3	6,4	0.000106
US National	2 wk ahead	Bin	percent	6,4	6,5	0.000294
US National	2 wk ahead	Bin	percent	6,5	6,6	0.000652
US National	2 wk ahead	Bin	percent	6,6	6,7	0.001157
US National	2 wk ahead	Bin	percent	6,7	6,8	0.001646
US National	2 wk ahead	Bin	percent	6,8	6,9	0.0018759999999999998
US National	2 wk ahead	Bin	percent	6,9	7	0.001713
US National	2 wk ahead	Bin	percent	7	7,1	0.001254
US National	2 wk ahead	Bin	percent	7,1	7,2	0.000735
US National	2 wk ahead	Bin	percent	7,2	7,3	0.000345
US National	2 wk ahead	Bin	percent	7,3	7,4	0.00013
US National	2 wk ahead	Bin	percent	7,4	7,5	0.000039
US National	2 wk ahead	Bin	percent	7,5	7,6	9.e-6
US National	2 wk ahead	Bin	percent	7,6	7,7	2.e-6
US National	2 wk ahead	Bin	percent	7,7	7,8	0.
US National	2 wk ahead	Bin	percent	7,8	7,9	0.
US National	2 wk ahead	Bin	percent	7,9	8	0.
US National	2 wk ahead	Bin	percent	8	8,1	0.
US National	2 wk ahead	Bin	percent	8,1	8,2	0.
US National	2 wk ahead	Bin	percent	8,2	8,3	0.
US National	2 wk ahead	Bin	percent	8,3	8,4	0.
US National	2 wk ahead	Bin	percent	8,4	8,5	0.
US National	2 wk ahead	Bin	percent	8,5	8,6	0.
US National	2 wk ahead	Bin	percent	8,6	8,7	0.
US National	2 wk ahead	Bin	percent	8,7	8,8	0.
US National	2 wk ahead	Bin	percent	8,8	8,9	0.
US National	2 wk ahead	Bin	percent	8,9	9	0.
US National	2 wk ahead	Bin	percent	9	9,1	0.
US National	2 wk ahead	Bin	percent	9,1	9,2	0.
US National	2 wk ahead	Bin	percent	9,2	9,3	0.
US National	2 wk ahead	Bin	percent	9,3	9,4	0.
US National	2 wk ahead	Bin	percent	9,4	9,5	0.
US National	2 wk ahead	Bin	percent	9,5	9,6	0.
US National	2 wk ahead	Bin	percent	9,6	9,7	0.
US National	2 wk ahead	Bin	percent	9,7	9,8	0.
US National	2 wk ahead	Bin	percent	9,8	9,9	0.
US National	2 wk ahead	Bin	percent	9,9	10	0.
US National	2 wk ahead	Bin	percent	10	10,1	0.
US National	2 wk ahead	Bin	percent	10,1	10,2	0.
US National	2 wk ahead	Bin	percent	10,2	10,3	0.
US National	2 wk ahead	Bin	percent	10,3	10,4	0.
US National	2 wk ahead	Bin	percent	10,4	10,5	0.
US National	2 wk ahead	Bin	percent	10,5	10,6	0.
US National	2 wk ahead	Bin	percent	10,6	10,7	0.
US National	2 wk ahead	Bin	percent	10,7	10,8	0.
US National	2 wk ahead	Bin	percent	10,8	10,9	0.
US National	2 wk ahead	Bin	percent	10,9	11	0.
US National	2 wk ahead	Bin	percent	11	11,1	0.
US National	2 wk ahead	Bin	percent	11,1	11,2	0.
US National	2 wk ahead	Bin	percent	11,2	11,3	0.
US National	2 wk ahead	Bin	percent	11,3	11,4	0.
US National	2 wk ahead	Bin	percent	11,4	11,5	0.
US National	2 wk ahead	Bin	percent	11,5	11,6	0.
US National	2 wk ahead	Bin	percent	11,6	11,7	0.
US National	2 wk ahead	Bin	percent	11,7	11,8	0.
US National	2 wk ahead	Bin	percent	11,8	11,9	0.
US National	2 wk ahead	Bin	percent	11,9	12	0.
US National	2 wk ahead	Bin	percent	12	12,1	0.
US National	2 wk ahead	Bin	percent	12,1	12,2	0.
US National	2 wk ahead	Bin	percent	12,2	12,3	0.
US National	2 wk ahead	Bin	percent	12,3	12,4	0.
US National	2 wk ahead	Bin	percent	12,4	12,5	0.
US National	2 wk ahead	Bin	percent	12,5	12,6	0.
US National	2 wk ahead	Bin	percent	12,6	12,7	0.
US National	2 wk ahead	Bin	percent	12,7	12,8	0.
US National	2 wk ahead	Bin	percent	12,8	12,9	0.
US National	2 wk ahead	Bin	percent	12,9	13	0.
US National	2 wk ahead	Bin	percent	13	100	0.
US National	3 wk ahead	Point	percent	NA	NA	1.4048000000000003
US National	3 wk ahead	Bin	percent	0	0,1	0.0032949999999999998
US National	3 wk ahead	Bin	percent	0,1	0,2	0.005327999999999999
US National	3 wk ahead	Bin	percent	0,2	0,3	0.008241
US National	3 wk ahead	Bin	percent	0,3	0,4	0.01232
US National	3 wk ahead	Bin	percent	0,4	0,5	0.017856999999999998
US National	3 wk ahead	Bin	percent	0,5	0,6	0.025023
US National	3 wk ahead	Bin	percent	0,6	0,7	0.033610999999999995
US National	3 wk ahead	Bin	percent	0,7	0,8	0.042911
US National	3 wk ahead	Bin	percent	0,8	0,9	0.051713999999999996
US National	3 wk ahead	Bin	percent	0,9	1	0.058606
US National	3 wk ahead	Bin	percent	1	1,1	0.06243
US National	3 wk ahead	Bin	percent	1,1	1,2	0.062649
US National	3 wk ahead	Bin	percent	1,2	1,3	0.05955
US National	3 wk ahead	Bin	percent	1,3	1,4	0.054077999999999994
US National	3 wk ahead	Bin	percent	1,4	1,5	0.047478
US National	3 wk ahead	Bin	percent	1,5	1,6	0.040877
US National	3 wk ahead	Bin	percent	1,6	1,7	0.034977
US National	3 wk ahead	Bin	percent	1,7	1,8	0.029966999999999997
US National	3 wk ahead	Bin	percent	1,8	1,9	0.025684
US National	3 wk ahead	Bin	percent	1,9	2	0.021845
US National	3 wk ahead	Bin	percent	2	2,1	0.018296
US National	3 wk ahead	Bin	percent	2,1	2,2	0.015094999999999999
US National	3 wk ahead	Bin	percent	2,2	2,3	0.012447
US National	3 wk ahead	Bin	percent	2,3	2,4	0.010536
US National	3 wk ahead	Bin	percent	2,4	2,5	0.00936
US National	3 wk ahead	Bin	percent	2,5	2,6	0.008702999999999999
US National	3 wk ahead	Bin	percent	2,6	2,7	0.008211
US National	3 wk ahead	Bin	percent	2,7	2,8	0.007574
US National	3 wk ahead	Bin	percent	2,8	2,9	0.006666999999999999
US National	3 wk ahead	Bin	percent	2,9	3	0.005592
US National	3 wk ahead	Bin	percent	3	3,1	0.0046029999999999995
US National	3 wk ahead	Bin	percent	3,1	3,2	0.003961
US National	3 wk ahead	Bin	percent	3,2	3,3	0.003797
US National	3 wk ahead	Bin	percent	3,3	3,4	0.004052
US National	3 wk ahead	Bin	percent	3,4	3,5	0.004521
US National	3 wk ahead	Bin	percent	3,5	3,6	0.004965
US National	3 wk ahead	Bin	percent	3,6	3,7	0.005222
US National	3 wk ahead	Bin	percent	3,7	3,8	0.005266
US National	3 wk ahead	Bin	percent	3,8	3,9	0.005169
US National	3 wk ahead	Bin	percent	3,9	4	0.0050219999999999996
US National	3 wk ahead	Bin	percent	4	4,1	0.004862
US National	3 wk ahead	Bin	percent	4,1	4,2	0.004666
US National	3 wk ahead	Bin	percent	4,2	4,3	0.00439
US National	3 wk ahead	Bin	percent	4,3	4,4	0.004007
US National	3 wk ahead	Bin	percent	4,4	4,5	0.0035329999999999997
US National	3 wk ahead	Bin	percent	4,5	4,6	0.003009
US National	3 wk ahead	Bin	percent	4,6	4,7	0.002485
US National	3 wk ahead	Bin	percent	4,7	4,8	0.002021
US National	3 wk ahead	Bin	percent	4,8	4,9	0.001684
US National	3 wk ahead	Bin	percent	4,9	5	0.001542
US National	3 wk ahead	Bin	percent	5	5,1	0.00163
US National	3 wk ahead	Bin	percent	5,1	5,2	0.001919
US National	3 wk ahead	Bin	percent	5,2	5,3	0.002301
US National	3 wk ahead	Bin	percent	5,3	5,4	0.0026219999999999998
US National	3 wk ahead	Bin	percent	5,4	5,5	0.00274
US National	3 wk ahead	Bin	percent	5,5	5,6	0.002597
US National	3 wk ahead	Bin	percent	5,6	5,7	0.002239
US National	3 wk ahead	Bin	percent	5,7	5,8	0.0018009999999999999
US National	3 wk ahead	Bin	percent	5,8	5,9	0.001439
US National	3 wk ahead	Bin	percent	5,9	6	0.001273
US National	3 wk ahead	Bin	percent	6	6,1	0.001351
US National	3 wk ahead	Bin	percent	6,1	6,2	0.001655
US National	3 wk ahead	Bin	percent	6,2	6,3	0.002128
US National	3 wk ahead	Bin	percent	6,3	6,4	0.0026999999999999997
US National	3 wk ahead	Bin	percent	6,4	6,5	0.0033
US National	3 wk ahead	Bin	percent	6,5	6,6	0.0038529999999999997
US National	3 wk ahead	Bin	percent	6,6	6,7	0.00428
US National	3 wk ahead	Bin	percent	6,7	6,8	0.004501
US National	3 wk ahead	Bin	percent	6,8	6,9	0.004475
US National	3 wk ahead	Bin	percent	6,9	7	0.0042179999999999995
US National	3 wk ahead	Bin	percent	7	7,1	0.0038
US National	3 wk ahead	Bin	percent	7,1	7,2	0.0033109999999999997
US National	3 wk ahead	Bin	percent	7,2	7,3	0.002823
US National	3 wk ahead	Bin	percent	7,3	7,4	0.002382
US National	3 wk ahead	Bin	percent	7,4	7,5	0.002018
US National	3 wk ahead	Bin	percent	7,5	7,6	0.001754
US National	3 wk ahead	Bin	percent	7,6	7,7	0.001607
US National	3 wk ahead	Bin	percent	7,7	7,8	0.0015589999999999998
US National	3 wk ahead	Bin	percent	7,8	7,9	0.001557
US National	3 wk ahead	Bin	percent	7,9	8	0.0015229999999999998
US National	3 wk ahead	Bin	percent	8	8,1	0.0014
US National	3 wk ahead	Bin	percent	8,1	8,2	0.0011769999999999999
US National	3 wk ahead	Bin	percent	8,2	8,3	0.0008929999999999999
US National	3 wk ahead	Bin	percent	8,3	8,4	0.00061
US National	3 wk ahead	Bin	percent	8,4	8,5	0.000383
US National	3 wk ahead	Bin	percent	8,5	8,6	0.000243
US National	3 wk ahead	Bin	percent	8,6	8,7	0.00020099999999999998
US National	3 wk ahead	Bin	percent	8,7	8,8	0.000259
US National	3 wk ahead	Bin	percent	8,8	8,9	0.000414
US National	3 wk ahead	Bin	percent	8,9	9	0.000651
US National	3 wk ahead	Bin	percent	9	9,1	0.0009299999999999999
US National	3 wk ahead	Bin	percent	9,1	9,2	0.001188
US National	3 wk ahead	Bin	percent	9,2	9,3	0.001351
US National	3 wk ahead	Bin	percent	9,3	9,4	0.00137
US National	3 wk ahead	Bin	percent	9,4	9,5	0.001245
US National	3 wk ahead	Bin	percent	9,5	9,6	0.001036
US National	3 wk ahead	Bin	percent	9,6	9,7	0.0008359999999999999
US National	3 wk ahead	Bin	percent	9,7	9,8	0.00074
US National	3 wk ahead	Bin	percent	9,8	9,9	0.0008179999999999999
US National	3 wk ahead	Bin	percent	9,9	10	0.001089
US National	3 wk ahead	Bin	percent	10	10,1	0.001514
US National	3 wk ahead	Bin	percent	10,1	10,2	0.001999
US National	3 wk ahead	Bin	percent	10,2	10,3	0.00241
US National	3 wk ahead	Bin	percent	10,3	10,4	0.0026219999999999998
US National	3 wk ahead	Bin	percent	10,4	10,5	0.0025659999999999997
US National	3 wk ahead	Bin	percent	10,5	10,6	0.0022559999999999998
US National	3 wk ahead	Bin	percent	10,6	10,7	0.0017809999999999998
US National	3 wk ahead	Bin	percent	10,7	10,8	0.001261
US National	3 wk ahead	Bin	percent	10,8	10,9	0.000801
US National	3 wk ahead	Bin	percent	10,9	11	0.00045599999999999997
US National	3 wk ahead	Bin	percent	11	11,1	0.000233
US National	3 wk ahead	Bin	percent	11,1	11,2	0.000106
US National	3 wk ahead	Bin	percent	11,2	11,3	0.000042999999999999995
US National	3 wk ahead	Bin	percent	11,3	11,4	0.000016
US National	3 wk ahead	Bin	percent	11,4	11,5	4.9999999999999996e-6
US National	3 wk ahead	Bin	percent	11,5	11,6	1.e-6
US National	3 wk ahead	Bin	percent	11,6	11,7	0.
US National	3 wk ahead	Bin	percent	11,7	11,8	0.
US National	3 wk ahead	Bin	percent	11,8	11,9	0.
US National	3 wk ahead	Bin	percent	11,9	12	0.
US National	3 wk ahead	Bin	percent	12	12,1	0.
US National	3 wk ahead	Bin	percent	12,1	12,2	0.
US National	3 wk ahead	Bin	percent	12,2	12,3	0.
US National	3 wk ahead	Bin	percent	12,3	12,4	0.
US National	3 wk ahead	Bin	percent	12,4	12,5	0.
US National	3 wk ahead	Bin	percent	12,5	12,6	0.
US National	3 wk ahead	Bin	percent	12,6	12,7	0.
US National	3 wk ahead	Bin	percent	12,7	12,8	0.
US National	3 wk ahead	Bin	percent	12,8	12,9	0.
US National	3 wk ahead	Bin	percent	12,9	13	0.
US National	3 wk ahead	Bin	percent	13	100	0.010039
US National	4 wk ahead	Point	percent	NA	NA	1.0952000000000002
US National	4 wk ahead	Bin	percent	0	0,1	0.015916
US National	4 wk ahead	Bin	percent	0,1	0,2	0.023011
US National	4 wk ahead	Bin	percent	0,2	0,3	0.031412999999999996
US National	4 wk ahead	Bin	percent	0,3	0,4	0.040424999999999996
US National	4 wk ahead	Bin	percent	0,4	0,5	0.048991
US National	4 wk ahead	Bin	percent	0,5	0,6	0.055927
US National	4 wk ahead	Bin	percent	0,6	0,7	0.060237
US National	4 wk ahead	Bin	percent	0,7	0,8	0.061419999999999995
US National	4 wk ahead	Bin	percent	0,8	0,9	0.0596
US National	4 wk ahead	Bin	percent	0,9	1	0.055436
US National	4 wk ahead	Bin	percent	1	1,1	0.049867999999999996
US National	4 wk ahead	Bin	percent	1,1	1,2	0.043816999999999995
US National	4 wk ahead	Bin	percent	1,2	1,3	0.037974
US National	4 wk ahead	Bin	percent	1,3	1,4	0.032714
US National	4 wk ahead	Bin	percent	1,4	1,5	0.02812
US National	4 wk ahead	Bin	percent	1,5	1,6	0.024097
US National	4 wk ahead	Bin	percent	1,6	1,7	0.020492
US National	4 wk ahead	Bin	percent	1,7	1,8	0.017207999999999998
US National	4 wk ahead	Bin	percent	1,8	1,9	0.014256
US National	4 wk ahead	Bin	percent	1,9	2	0.011741999999999999
US National	4 wk ahead	Bin	percent	2	2,1	0.009795
US National	4 wk ahead	Bin	percent	2,1	2,2	0.008473999999999999
US National	4 wk ahead	Bin	percent	2,2	2,3	0.0077139999999999995
US National	4 wk ahead	Bin	percent	2,3	2,4	0.00733
US National	4 wk ahead	Bin	percent	2,4	2,5	0.007078999999999999
US National	4 wk ahead	Bin	percent	2,5	2,6	0.006742
US National	4 wk ahead	Bin	percent	2,6	2,7	0.006189
US National	4 wk ahead	Bin	percent	2,7	2,8	0.0054069999999999995
US National	4 wk ahead	Bin	percent	2,8	2,9	0.004476
US National	4 wk ahead	Bin	percent	2,9	3	0.003538
US National	4 wk ahead	Bin	percent	3	3,1	0.0027389999999999997
US National	4 wk ahead	Bin	percent	3,1	3,2	0.002198
US National	4 wk ahead	Bin	percent	3,2	3,3	0.001979
US National	4 wk ahead	Bin	percent	3,3	3,4	0.002084
US National	4 wk ahead	Bin	percent	3,4	3,5	0.0024519999999999998
US National	4 wk ahead	Bin	percent	3,5	3,6	0.0029779999999999997
US National	4 wk ahead	Bin	percent	3,6	3,7	0.003534
US National	4 wk ahead	Bin	percent	3,7	3,8	0.003993
US National	4 wk ahead	Bin	percent	3,8	3,9	0.00426
US National	4 wk ahead	Bin	percent	3,9	4	0.004285
US National	4 wk ahead	Bin	percent	4	4,1	0.00407
US National	4 wk ahead	Bin	percent	4,1	4,2	0.003675
US National	4 wk ahead	Bin	percent	4,2	4,3	0.0031999999999999997
US National	4 wk ahead	Bin	percent	4,3	4,4	0.002766
US National	4 wk ahead	Bin	percent	4,4	4,5	0.002476
US National	4 wk ahead	Bin	percent	4,5	4,6	0.0023769999999999998
US National	4 wk ahead	Bin	percent	4,6	4,7	0.0024419999999999997
US National	4 wk ahead	Bin	percent	4,7	4,8	0.00258
US National	4 wk ahead	Bin	percent	4,8	4,9	0.00267
US National	4 wk ahead	Bin	percent	4,9	5	0.0026219999999999998
US National	4 wk ahead	Bin	percent	5	5,1	0.0024089999999999997
US National	4 wk ahead	Bin	percent	5,1	5,2	0.002078
US National	4 wk ahead	Bin	percent	5,2	5,3	0.001723
US National	4 wk ahead	Bin	percent	5,3	5,4	0.001442
US National	4 wk ahead	Bin	percent	5,4	5,5	0.001295
US National	4 wk ahead	Bin	percent	5,5	5,6	0.0012879999999999999
US National	4 wk ahead	Bin	percent	5,6	5,7	0.001379
US National	4 wk ahead	Bin	percent	5,7	5,8	0.001513
US National	4 wk ahead	Bin	percent	5,8	5,9	0.001645
US National	4 wk ahead	Bin	percent	5,9	6	0.001761
US National	4 wk ahead	Bin	percent	6	6,1	0.0018729999999999999
US National	4 wk ahead	Bin	percent	6,1	6,2	0.0020009999999999997
US National	4 wk ahead	Bin	percent	6,2	6,3	0.002146
US National	4 wk ahead	Bin	percent	6,3	6,4	0.002286
US National	4 wk ahead	Bin	percent	6,4	6,5	0.002374
US National	4 wk ahead	Bin	percent	6,5	6,6	0.002363
US National	4 wk ahead	Bin	percent	6,6	6,7	0.002227
US National	4 wk ahead	Bin	percent	6,7	6,8	0.001967
US National	4 wk ahead	Bin	percent	6,8	6,9	0.001619
US National	4 wk ahead	Bin	percent	6,9	7	0.001235
US National	4 wk ahead	Bin	percent	7	7,1	0.00087
US National	4 wk ahead	Bin	percent	7,1	7,2	0.000565
US National	4 wk ahead	Bin	percent	7,2	7,3	0.00033999999999999997
US National	4 wk ahead	Bin	percent	7,3	7,4	0.000194
US National	4 wk ahead	Bin	percent	7,4	7,5	0.000121
US National	4 wk ahead	Bin	percent	7,5	7,6	0.00010999999999999999
US National	4 wk ahead	Bin	percent	7,6	7,7	0.000163
US National	4 wk ahead	Bin	percent	7,7	7,8	0.00029099999999999997
US National	4 wk ahead	Bin	percent	7,8	7,9	0.000513
US National	4 wk ahead	Bin	percent	7,9	8	0.0008449999999999999
US National	4 wk ahead	Bin	percent	8	8,1	0.001292
US National	4 wk ahead	Bin	percent	8,1	8,2	0.001831
US National	4 wk ahead	Bin	percent	8,2	8,3	0.0024089999999999997
US National	4 wk ahead	Bin	percent	8,3	8,4	0.0029479999999999997
US National	4 wk ahead	Bin	percent	8,4	8,5	0.003359
US National	4 wk ahead	Bin	percent	8,5	8,6	0.003573
US National	4 wk ahead	Bin	percent	8,6	8,7	0.0035619999999999996
US National	4 wk ahead	Bin	percent	8,7	8,8	0.003356
US National	4 wk ahead	Bin	percent	8,8	8,9	0.0030269999999999997
US National	4 wk ahead	Bin	percent	8,9	9	0.0026579999999999998
US National	4 wk ahead	Bin	percent	9	9,1	0.002313
US National	4 wk ahead	Bin	percent	9,1	9,2	0.0020109999999999998
US National	4 wk ahead	Bin	percent	9,2	9,3	0.0017369999999999998
US National	4 wk ahead	Bin	percent	9,3	9,4	0.001464
US National	4 wk ahead	Bin	percent	9,4	9,5	0.001179
US National	4 wk ahead	Bin	percent	9,5	9,6	0.000891
US National	4 wk ahead	Bin	percent	9,6	9,7	0.0006259999999999999
US National	4 wk ahead	Bin	percent	9,7	9,8	0.00041299999999999996
US National	4 wk ahead	Bin	percent	9,8	9,9	0.000269
US National	4 wk ahead	Bin	percent	9,9	10	0.000207
US National	4 wk ahead	Bin	percent	10	10,1	0.000233
US National	4 wk ahead	Bin	percent	10,1	10,2	0.000358
US National	4 wk ahead	Bin	percent	10,2	10,3	0.0005899999999999999
US National	4 wk ahead	Bin	percent	10,3	10,4	0.0009289999999999999
US National	4 wk ahead	Bin	percent	10,4	10,5	0.0013499999999999999
US National	4 wk ahead	Bin	percent	10,5	10,6	0.001795
US National	4 wk ahead	Bin	percent	10,6	10,7	0.00218
US National	4 wk ahead	Bin	percent	10,7	10,8	0.0024189999999999997
US National	4 wk ahead	Bin	percent	10,8	10,9	0.002451
US National	4 wk ahead	Bin	percent	10,9	11	0.0022689999999999997
US National	4 wk ahead	Bin	percent	11	11,1	0.0019169999999999999
US National	4 wk ahead	Bin	percent	11,1	11,2	0.00148
US National	4 wk ahead	Bin	percent	11,2	11,3	0.001042
US National	4 wk ahead	Bin	percent	11,3	11,4	0.000669
US National	4 wk ahead	Bin	percent	11,4	11,5	0.000392
US National	4 wk ahead	Bin	percent	11,5	11,6	0.00020999999999999998
US National	4 wk ahead	Bin	percent	11,6	11,7	0.000102
US National	4 wk ahead	Bin	percent	11,7	11,8	0.000044999999999999996
US National	4 wk ahead	Bin	percent	11,8	11,9	0.000018999999999999998
US National	4 wk ahead	Bin	percent	11,9	12	7.e-6
US National	4 wk ahead	Bin	percent	12	12,1	4.e-6
US National	4 wk ahead	Bin	percent	12,1	12,2	7.e-6
US National	4 wk ahead	Bin	percent	12,2	12,3	0.000016
US National	4 wk ahead	Bin	percent	12,3	12,4	0.000037999999999999995
US National	4 wk ahead	Bin	percent	12,4	12,5	0.000082
US National	4 wk ahead	Bin	percent	12,5	12,6	0.000163
US National	4 wk ahead	Bin	percent	12,6	12,7	0.00029099999999999997
US National	4 wk ahead	Bin	percent	12,7	12,8	0.000474
US National	4 wk ahead	Bin	percent	12,8	12,9	0.0007
US National	4 wk ahead	Bin	percent	12,9	13	0.0009379999999999999
US National	4 wk ahead	Bin	percent	13	100	0.038279
