# Supplementary material for: Use of daily Internet search query data improves real-time projections of influenza epidemics
Source: J R Soc Interface. 2018 Oct 10;15(147):20180220. doi: 10.1098/rsif.2018.0220 (PMC6228485; doi:10.1098/rsif.2018.0220)
Supplement: Computer code and results [file rsif20180220supp3.gz › Code-and-results/mss-15-wikiWEEK/2013-EW40.csv]

Location	Target	Type	Unit	Bin_start_incl	Bin_end_notincl	Value
US National	1 wk ahead	Point	percent	NA	NA	1.2
US National	1 wk ahead	Bin	percent	0	0,1	0.000106
US National	1 wk ahead	Bin	percent	0,1	0,2	2.e-6
US National	1 wk ahead	Bin	percent	0,2	0,3	0.000012
US National	1 wk ahead	Bin	percent	0,3	0,4	0.000493
US National	1 wk ahead	Bin	percent	0,4	0,5	0.004246
US National	1 wk ahead	Bin	percent	0,5	0,6	0.010773999999999999
US National	1 wk ahead	Bin	percent	0,6	0,7	0.020676999999999997
US National	1 wk ahead	Bin	percent	0,7	0,8	0.034519999999999995
US National	1 wk ahead	Bin	percent	0,8	0,9	0.049131999999999995
US National	1 wk ahead	Bin	percent	0,9	1	0.07554999999999999
US National	1 wk ahead	Bin	percent	1	1,1	0.110175
US National	1 wk ahead	Bin	percent	1,1	1,2	0.146759
US National	1 wk ahead	Bin	percent	1,2	1,3	0.17257499999999998
US National	1 wk ahead	Bin	percent	1,3	1,4	0.146375
US National	1 wk ahead	Bin	percent	1,4	1,5	0.07578599999999999
US National	1 wk ahead	Bin	percent	1,5	1,6	0.035363
US National	1 wk ahead	Bin	percent	1,6	1,7	0.026882
US National	1 wk ahead	Bin	percent	1,7	1,8	0.024024999999999998
US National	1 wk ahead	Bin	percent	1,8	1,9	0.023660999999999998
US National	1 wk ahead	Bin	percent	1,9	2	0.014041
US National	1 wk ahead	Bin	percent	2	2,1	0.005689
US National	1 wk ahead	Bin	percent	2,1	2,2	0.001144
US National	1 wk ahead	Bin	percent	2,2	2,3	0.000064
US National	1 wk ahead	Bin	percent	2,3	2,4	1.e-6
US National	1 wk ahead	Bin	percent	2,4	2,5	0.000013
US National	1 wk ahead	Bin	percent	2,5	2,6	0.00040899999999999997
US National	1 wk ahead	Bin	percent	2,6	2,7	0.0025599999999999998
US National	1 wk ahead	Bin	percent	2,7	2,8	0.003441
US National	1 wk ahead	Bin	percent	2,8	2,9	0.002035
US National	1 wk ahead	Bin	percent	2,9	3	0.0035299999999999997
US National	1 wk ahead	Bin	percent	3	3,1	0.002369
US National	1 wk ahead	Bin	percent	3,1	3,2	0.000339
US National	1 wk ahead	Bin	percent	3,2	3,3	9.999999999999999e-6
US National	1 wk ahead	Bin	percent	3,3	3,4	0.
US National	1 wk ahead	Bin	percent	3,4	3,5	0.
US National	1 wk ahead	Bin	percent	3,5	3,6	0.
US National	1 wk ahead	Bin	percent	3,6	3,7	0.
US National	1 wk ahead	Bin	percent	3,7	3,8	0.
US National	1 wk ahead	Bin	percent	3,8	3,9	0.
US National	1 wk ahead	Bin	percent	3,9	4	0.
US National	1 wk ahead	Bin	percent	4	4,1	0.
US National	1 wk ahead	Bin	percent	4,1	4,2	0.
US National	1 wk ahead	Bin	percent	4,2	4,3	0.
US National	1 wk ahead	Bin	percent	4,3	4,4	0.
US National	1 wk ahead	Bin	percent	4,4	4,5	0.
US National	1 wk ahead	Bin	percent	4,5	4,6	0.
US National	1 wk ahead	Bin	percent	4,6	4,7	0.
US National	1 wk ahead	Bin	percent	4,7	4,8	0.
US National	1 wk ahead	Bin	percent	4,8	4,9	0.
US National	1 wk ahead	Bin	percent	4,9	5	0.
US National	1 wk ahead	Bin	percent	5	5,1	0.
US National	1 wk ahead	Bin	percent	5,1	5,2	0.
US National	1 wk ahead	Bin	percent	5,2	5,3	0.
US National	1 wk ahead	Bin	percent	5,3	5,4	0.
US National	1 wk ahead	Bin	percent	5,4	5,5	0.
US National	1 wk ahead	Bin	percent	5,5	5,6	0.
US National	1 wk ahead	Bin	percent	5,6	5,7	0.
US National	1 wk ahead	Bin	percent	5,7	5,8	0.
US National	1 wk ahead	Bin	percent	5,8	5,9	0.
US National	1 wk ahead	Bin	percent	5,9	6	0.
US National	1 wk ahead	Bin	percent	6	6,1	0.
US National	1 wk ahead	Bin	percent	6,1	6,2	0.
US National	1 wk ahead	Bin	percent	6,2	6,3	0.
US National	1 wk ahead	Bin	percent	6,3	6,4	0.
US National	1 wk ahead	Bin	percent	6,4	6,5	0.
US National	1 wk ahead	Bin	percent	6,5	6,6	0.
US National	1 wk ahead	Bin	percent	6,6	6,7	0.
US National	1 wk ahead	Bin	percent	6,7	6,8	0.
US National	1 wk ahead	Bin	percent	6,8	6,9	0.
US National	1 wk ahead	Bin	percent	6,9	7	0.
US National	1 wk ahead	Bin	percent	7	7,1	0.
US National	1 wk ahead	Bin	percent	7,1	7,2	0.
US National	1 wk ahead	Bin	percent	7,2	7,3	0.
US National	1 wk ahead	Bin	percent	7,3	7,4	0.
US National	1 wk ahead	Bin	percent	7,4	7,5	0.
US National	1 wk ahead	Bin	percent	7,5	7,6	0.
US National	1 wk ahead	Bin	percent	7,6	7,7	0.
US National	1 wk ahead	Bin	percent	7,7	7,8	0.
US National	1 wk ahead	Bin	percent	7,8	7,9	0.
US National	1 wk ahead	Bin	percent	7,9	8	0.
US National	1 wk ahead	Bin	percent	8	8,1	0.
US National	1 wk ahead	Bin	percent	8,1	8,2	0.
US National	1 wk ahead	Bin	percent	8,2	8,3	0.
US National	1 wk ahead	Bin	percent	8,3	8,4	0.
US National	1 wk ahead	Bin	percent	8,4	8,5	0.
US National	1 wk ahead	Bin	percent	8,5	8,6	0.
US National	1 wk ahead	Bin	percent	8,6	8,7	0.
US National	1 wk ahead	Bin	percent	8,7	8,8	0.
US National	1 wk ahead	Bin	percent	8,8	8,9	0.
US National	1 wk ahead	Bin	percent	8,9	9	0.
US National	1 wk ahead	Bin	percent	9	9,1	0.
US National	1 wk ahead	Bin	percent	9,1	9,2	0.
US National	1 wk ahead	Bin	percent	9,2	9,3	0.
US National	1 wk ahead	Bin	percent	9,3	9,4	0.
US National	1 wk ahead	Bin	percent	9,4	9,5	0.
US National	1 wk ahead	Bin	percent	9,5	9,6	0.
US National	1 wk ahead	Bin	percent	9,6	9,7	0.
US National	1 wk ahead	Bin	percent	9,7	9,8	0.
US National	1 wk ahead	Bin	percent	9,8	9,9	0.
US National	1 wk ahead	Bin	percent	9,9	10	0.
US National	1 wk ahead	Bin	percent	10	10,1	0.
US National	1 wk ahead	Bin	percent	10,1	10,2	0.
US National	1 wk ahead	Bin	percent	10,2	10,3	0.
US National	1 wk ahead	Bin	percent	10,3	10,4	0.
US National	1 wk ahead	Bin	percent	10,4	10,5	0.
US National	1 wk ahead	Bin	percent	10,5	10,6	0.
US National	1 wk ahead	Bin	percent	10,6	10,7	0.
US National	1 wk ahead	Bin	percent	10,7	10,8	0.
US National	1 wk ahead	Bin	percent	10,8	10,9	0.
US National	1 wk ahead	Bin	percent	10,9	11	0.
US National	1 wk ahead	Bin	percent	11	11,1	0.
US National	1 wk ahead	Bin	percent	11,1	11,2	0.
US National	1 wk ahead	Bin	percent	11,2	11,3	0.
US National	1 wk ahead	Bin	percent	11,3	11,4	0.
US National	1 wk ahead	Bin	percent	11,4	11,5	0.
US National	1 wk ahead	Bin	percent	11,5	11,6	0.
US National	1 wk ahead	Bin	percent	11,6	11,7	0.
US National	1 wk ahead	Bin	percent	11,7	11,8	0.
US National	1 wk ahead	Bin	percent	11,8	11,9	0.
US National	1 wk ahead	Bin	percent	11,9	12	0.
US National	1 wk ahead	Bin	percent	12	12,1	0.
US National	1 wk ahead	Bin	percent	12,1	12,2	0.
US National	1 wk ahead	Bin	percent	12,2	12,3	0.
US National	1 wk ahead	Bin	percent	12,3	12,4	0.
US National	1 wk ahead	Bin	percent	12,4	12,5	0.
US National	1 wk ahead	Bin	percent	12,5	12,6	0.
US National	1 wk ahead	Bin	percent	12,6	12,7	0.
US National	1 wk ahead	Bin	percent	12,7	12,8	0.
US National	1 wk ahead	Bin	percent	12,8	12,9	0.
US National	1 wk ahead	Bin	percent	12,9	13	0.
US National	1 wk ahead	Bin	percent	13	100	0.
US National	2 wk ahead	Point	percent	NA	NA	1.2754
US National	2 wk ahead	Bin	percent	0	0,1	1.e-6
US National	2 wk ahead	Bin	percent	0,1	0,2	0.000018
US National	2 wk ahead	Bin	percent	0,2	0,3	0.000156
US National	2 wk ahead	Bin	percent	0,3	0,4	0.000895
US National	2 wk ahead	Bin	percent	0,4	0,5	0.0034839999999999997
US National	2 wk ahead	Bin	percent	0,5	0,6	0.009734
US National	2 wk ahead	Bin	percent	0,6	0,7	0.021199
US National	2 wk ahead	Bin	percent	0,7	0,8	0.03913
US National	2 wk ahead	Bin	percent	0,8	0,9	0.06311599999999999
US National	2 wk ahead	Bin	percent	0,9	1	0.08703699999999999
US National	2 wk ahead	Bin	percent	1	1,1	0.101128
US National	2 wk ahead	Bin	percent	1,1	1,2	0.101947
US National	2 wk ahead	Bin	percent	1,2	1,3	0.09444799999999999
US National	2 wk ahead	Bin	percent	1,3	1,4	0.084231
US National	2 wk ahead	Bin	percent	1,4	1,5	0.074517
US National	2 wk ahead	Bin	percent	1,5	1,6	0.065699
US National	2 wk ahead	Bin	percent	1,6	1,7	0.055722
US National	2 wk ahead	Bin	percent	1,7	1,8	0.044844999999999996
US National	2 wk ahead	Bin	percent	1,8	1,9	0.035907
US National	2 wk ahead	Bin	percent	1,9	2	0.030285999999999997
US National	2 wk ahead	Bin	percent	2	2,1	0.026584
US National	2 wk ahead	Bin	percent	2,1	2,2	0.022154999999999998
US National	2 wk ahead	Bin	percent	2,2	2,3	0.015877
US National	2 wk ahead	Bin	percent	2,3	2,4	0.009604
US National	2 wk ahead	Bin	percent	2,4	2,5	0.005594
US National	2 wk ahead	Bin	percent	2,5	2,6	0.003535
US National	2 wk ahead	Bin	percent	2,6	2,7	0.002032
US National	2 wk ahead	Bin	percent	2,7	2,8	0.0008449999999999999
US National	2 wk ahead	Bin	percent	2,8	2,9	0.00022999999999999998
US National	2 wk ahead	Bin	percent	2,9	3	0.000039999999999999996
US National	2 wk ahead	Bin	percent	3	3,1	4.e-6
US National	2 wk ahead	Bin	percent	3,1	3,2	0.
US National	2 wk ahead	Bin	percent	3,2	3,3	0.
US National	2 wk ahead	Bin	percent	3,3	3,4	0.
US National	2 wk ahead	Bin	percent	3,4	3,5	0.
US National	2 wk ahead	Bin	percent	3,5	3,6	0.
US National	2 wk ahead	Bin	percent	3,6	3,7	0.
US National	2 wk ahead	Bin	percent	3,7	3,8	0.
US National	2 wk ahead	Bin	percent	3,8	3,9	0.
US National	2 wk ahead	Bin	percent	3,9	4	0.
US National	2 wk ahead	Bin	percent	4	4,1	0.
US National	2 wk ahead	Bin	percent	4,1	4,2	0.
US National	2 wk ahead	Bin	percent	4,2	4,3	0.
US National	2 wk ahead	Bin	percent	4,3	4,4	0.
US National	2 wk ahead	Bin	percent	4,4	4,5	0.
US National	2 wk ahead	Bin	percent	4,5	4,6	0.
US National	2 wk ahead	Bin	percent	4,6	4,7	0.
US National	2 wk ahead	Bin	percent	4,7	4,8	0.
US National	2 wk ahead	Bin	percent	4,8	4,9	0.
US National	2 wk ahead	Bin	percent	4,9	5	0.
US National	2 wk ahead	Bin	percent	5	5,1	0.
US National	2 wk ahead	Bin	percent	5,1	5,2	0.
US National	2 wk ahead	Bin	percent	5,2	5,3	0.
US National	2 wk ahead	Bin	percent	5,3	5,4	0.
US National	2 wk ahead	Bin	percent	5,4	5,5	0.
US National	2 wk ahead	Bin	percent	5,5	5,6	0.
US National	2 wk ahead	Bin	percent	5,6	5,7	0.
US National	2 wk ahead	Bin	percent	5,7	5,8	0.
US National	2 wk ahead	Bin	percent	5,8	5,9	0.
US National	2 wk ahead	Bin	percent	5,9	6	0.
US National	2 wk ahead	Bin	percent	6	6,1	0.
US National	2 wk ahead	Bin	percent	6,1	6,2	0.
US National	2 wk ahead	Bin	percent	6,2	6,3	0.
US National	2 wk ahead	Bin	percent	6,3	6,4	0.
US National	2 wk ahead	Bin	percent	6,4	6,5	0.
US National	2 wk ahead	Bin	percent	6,5	6,6	0.
US National	2 wk ahead	Bin	percent	6,6	6,7	0.
US National	2 wk ahead	Bin	percent	6,7	6,8	0.
US National	2 wk ahead	Bin	percent	6,8	6,9	0.
US National	2 wk ahead	Bin	percent	6,9	7	0.
US National	2 wk ahead	Bin	percent	7	7,1	0.
US National	2 wk ahead	Bin	percent	7,1	7,2	0.
US National	2 wk ahead	Bin	percent	7,2	7,3	0.
US National	2 wk ahead	Bin	percent	7,3	7,4	0.
US National	2 wk ahead	Bin	percent	7,4	7,5	0.
US National	2 wk ahead	Bin	percent	7,5	7,6	0.
US National	2 wk ahead	Bin	percent	7,6	7,7	0.
US National	2 wk ahead	Bin	percent	7,7	7,8	0.
US National	2 wk ahead	Bin	percent	7,8	7,9	0.
US National	2 wk ahead	Bin	percent	7,9	8	0.
US National	2 wk ahead	Bin	percent	8	8,1	0.
US National	2 wk ahead	Bin	percent	8,1	8,2	0.
US National	2 wk ahead	Bin	percent	8,2	8,3	0.
US National	2 wk ahead	Bin	percent	8,3	8,4	0.
US National	2 wk ahead	Bin	percent	8,4	8,5	0.
US National	2 wk ahead	Bin	percent	8,5	8,6	0.
US National	2 wk ahead	Bin	percent	8,6	8,7	0.
US National	2 wk ahead	Bin	percent	8,7	8,8	0.
US National	2 wk ahead	Bin	percent	8,8	8,9	0.
US National	2 wk ahead	Bin	percent	8,9	9	0.
US National	2 wk ahead	Bin	percent	9	9,1	0.
US National	2 wk ahead	Bin	percent	9,1	9,2	0.
US National	2 wk ahead	Bin	percent	9,2	9,3	0.
US National	2 wk ahead	Bin	percent	9,3	9,4	0.
US National	2 wk ahead	Bin	percent	9,4	9,5	0.
US National	2 wk ahead	Bin	percent	9,5	9,6	0.
US National	2 wk ahead	Bin	percent	9,6	9,7	0.
US National	2 wk ahead	Bin	percent	9,7	9,8	0.
US National	2 wk ahead	Bin	percent	9,8	9,9	0.
US National	2 wk ahead	Bin	percent	9,9	10	0.
US National	2 wk ahead	Bin	percent	10	10,1	0.
US National	2 wk ahead	Bin	percent	10,1	10,2	0.
US National	2 wk ahead	Bin	percent	10,2	10,3	0.
US National	2 wk ahead	Bin	percent	10,3	10,4	0.
US National	2 wk ahead	Bin	percent	10,4	10,5	0.
US National	2 wk ahead	Bin	percent	10,5	10,6	0.
US National	2 wk ahead	Bin	percent	10,6	10,7	0.
US National	2 wk ahead	Bin	percent	10,7	10,8	0.
US National	2 wk ahead	Bin	percent	10,8	10,9	0.
US National	2 wk ahead	Bin	percent	10,9	11	0.
US National	2 wk ahead	Bin	percent	11	11,1	0.
US National	2 wk ahead	Bin	percent	11,1	11,2	0.
US National	2 wk ahead	Bin	percent	11,2	11,3	0.
US National	2 wk ahead	Bin	percent	11,3	11,4	0.
US National	2 wk ahead	Bin	percent	11,4	11,5	0.
US National	2 wk ahead	Bin	percent	11,5	11,6	0.
US National	2 wk ahead	Bin	percent	11,6	11,7	0.
US National	2 wk ahead	Bin	percent	11,7	11,8	0.
US National	2 wk ahead	Bin	percent	11,8	11,9	0.
US National	2 wk ahead	Bin	percent	11,9	12	0.
US National	2 wk ahead	Bin	percent	12	12,1	0.
US National	2 wk ahead	Bin	percent	12,1	12,2	0.
US National	2 wk ahead	Bin	percent	12,2	12,3	0.
US National	2 wk ahead	Bin	percent	12,3	12,4	0.
US National	2 wk ahead	Bin	percent	12,4	12,5	0.
US National	2 wk ahead	Bin	percent	12,5	12,6	0.
US National	2 wk ahead	Bin	percent	12,6	12,7	0.
US National	2 wk ahead	Bin	percent	12,7	12,8	0.
US National	2 wk ahead	Bin	percent	12,8	12,9	0.
US National	2 wk ahead	Bin	percent	12,9	13	0.
US National	2 wk ahead	Bin	percent	13	100	0.
US National	3 wk ahead	Point	percent	NA	NA	1.3392000000000002
US National	3 wk ahead	Bin	percent	0	0,1	0.005045
US National	3 wk ahead	Bin	percent	0,1	0,2	0.008369
US National	3 wk ahead	Bin	percent	0,2	0,3	0.013018
US National	3 wk ahead	Bin	percent	0,3	0,4	0.019053
US National	3 wk ahead	Bin	percent	0,4	0,5	0.026313
US National	3 wk ahead	Bin	percent	0,5	0,6	0.03435
US National	3 wk ahead	Bin	percent	0,6	0,7	0.042439
US National	3 wk ahead	Bin	percent	0,7	0,8	0.049679999999999995
US National	3 wk ahead	Bin	percent	0,8	0,9	0.055189999999999996
US National	3 wk ahead	Bin	percent	0,9	1	0.058321
US National	3 wk ahead	Bin	percent	1	1,1	0.058818999999999996
US National	3 wk ahead	Bin	percent	1,1	1,2	0.056867999999999995
US National	3 wk ahead	Bin	percent	1,2	1,3	0.053028
US National	3 wk ahead	Bin	percent	1,3	1,4	0.048084999999999996
US National	3 wk ahead	Bin	percent	1,4	1,5	0.04287
US National	3 wk ahead	Bin	percent	1,5	1,6	0.038079
US National	3 wk ahead	Bin	percent	1,6	1,7	0.034135
US National	3 wk ahead	Bin	percent	1,7	1,8	0.031139
US National	3 wk ahead	Bin	percent	1,8	1,9	0.028912999999999998
US National	3 wk ahead	Bin	percent	1,9	2	0.027122
US National	3 wk ahead	Bin	percent	2	2,1	0.025419999999999998
US National	3 wk ahead	Bin	percent	2,1	2,2	0.023566999999999998
US National	3 wk ahead	Bin	percent	2,2	2,3	0.021499
US National	3 wk ahead	Bin	percent	2,3	2,4	0.019327999999999998
US National	3 wk ahead	Bin	percent	2,4	2,5	0.017279
US National	3 wk ahead	Bin	percent	2,5	2,6	0.01558
US National	3 wk ahead	Bin	percent	2,6	2,7	0.014365
US National	3 wk ahead	Bin	percent	2,7	2,8	0.013611999999999999
US National	3 wk ahead	Bin	percent	2,8	2,9	0.013163999999999999
US National	3 wk ahead	Bin	percent	2,9	3	0.012794999999999999
US National	3 wk ahead	Bin	percent	3	3,1	0.012307
US National	3 wk ahead	Bin	percent	3,1	3,2	0.011585
US National	3 wk ahead	Bin	percent	3,2	3,3	0.010614
US National	3 wk ahead	Bin	percent	3,3	3,4	0.00945
US National	3 wk ahead	Bin	percent	3,4	3,5	0.008192999999999999
US National	3 wk ahead	Bin	percent	3,5	3,6	0.006960999999999999
US National	3 wk ahead	Bin	percent	3,6	3,7	0.005863
US National	3 wk ahead	Bin	percent	3,7	3,8	0.004977
US National	3 wk ahead	Bin	percent	3,8	3,9	0.004318
US National	3 wk ahead	Bin	percent	3,9	4	0.0038339999999999997
US National	3 wk ahead	Bin	percent	4	4,1	0.0034289999999999998
US National	3 wk ahead	Bin	percent	4,1	4,2	0.0030069999999999997
US National	3 wk ahead	Bin	percent	4,2	4,3	0.002518
US National	3 wk ahead	Bin	percent	4,3	4,4	0.001973
US National	3 wk ahead	Bin	percent	4,4	4,5	0.0014269999999999999
US National	3 wk ahead	Bin	percent	4,5	4,6	0.000945
US National	3 wk ahead	Bin	percent	4,6	4,7	0.000571
US National	3 wk ahead	Bin	percent	4,7	4,8	0.00031299999999999996
US National	3 wk ahead	Bin	percent	4,8	4,9	0.000156
US National	3 wk ahead	Bin	percent	4,9	5	0.00007
US National	3 wk ahead	Bin	percent	5	5,1	0.000029
US National	3 wk ahead	Bin	percent	5,1	5,2	0.000011
US National	3 wk ahead	Bin	percent	5,2	5,3	4.e-6
US National	3 wk ahead	Bin	percent	5,3	5,4	1.e-6
US National	3 wk ahead	Bin	percent	5,4	5,5	0.
US National	3 wk ahead	Bin	percent	5,5	5,6	0.
US National	3 wk ahead	Bin	percent	5,6	5,7	0.
US National	3 wk ahead	Bin	percent	5,7	5,8	0.
US National	3 wk ahead	Bin	percent	5,8	5,9	0.
US National	3 wk ahead	Bin	percent	5,9	6	0.
US National	3 wk ahead	Bin	percent	6	6,1	0.
US National	3 wk ahead	Bin	percent	6,1	6,2	0.
US National	3 wk ahead	Bin	percent	6,2	6,3	0.
US National	3 wk ahead	Bin	percent	6,3	6,4	0.
US National	3 wk ahead	Bin	percent	6,4	6,5	0.
US National	3 wk ahead	Bin	percent	6,5	6,6	0.
US National	3 wk ahead	Bin	percent	6,6	6,7	0.
US National	3 wk ahead	Bin	percent	6,7	6,8	0.
US National	3 wk ahead	Bin	percent	6,8	6,9	0.
US National	3 wk ahead	Bin	percent	6,9	7	0.
US National	3 wk ahead	Bin	percent	7	7,1	0.
US National	3 wk ahead	Bin	percent	7,1	7,2	0.
US National	3 wk ahead	Bin	percent	7,2	7,3	0.
US National	3 wk ahead	Bin	percent	7,3	7,4	0.
US National	3 wk ahead	Bin	percent	7,4	7,5	0.
US National	3 wk ahead	Bin	percent	7,5	7,6	0.
US National	3 wk ahead	Bin	percent	7,6	7,7	0.
US National	3 wk ahead	Bin	percent	7,7	7,8	0.
US National	3 wk ahead	Bin	percent	7,8	7,9	0.
US National	3 wk ahead	Bin	percent	7,9	8	0.
US National	3 wk ahead	Bin	percent	8	8,1	0.
US National	3 wk ahead	Bin	percent	8,1	8,2	0.
US National	3 wk ahead	Bin	percent	8,2	8,3	0.
US National	3 wk ahead	Bin	percent	8,3	8,4	0.
US National	3 wk ahead	Bin	percent	8,4	8,5	0.
US National	3 wk ahead	Bin	percent	8,5	8,6	0.
US National	3 wk ahead	Bin	percent	8,6	8,7	0.
US National	3 wk ahead	Bin	percent	8,7	8,8	0.
US National	3 wk ahead	Bin	percent	8,8	8,9	0.
US National	3 wk ahead	Bin	percent	8,9	9	0.
US National	3 wk ahead	Bin	percent	9	9,1	0.
US National	3 wk ahead	Bin	percent	9,1	9,2	0.
US National	3 wk ahead	Bin	percent	9,2	9,3	0.
US National	3 wk ahead	Bin	percent	9,3	9,4	0.
US National	3 wk ahead	Bin	percent	9,4	9,5	0.
US National	3 wk ahead	Bin	percent	9,5	9,6	0.
US National	3 wk ahead	Bin	percent	9,6	9,7	0.
US National	3 wk ahead	Bin	percent	9,7	9,8	0.
US National	3 wk ahead	Bin	percent	9,8	9,9	0.
US National	3 wk ahead	Bin	percent	9,9	10	0.
US National	3 wk ahead	Bin	percent	10	10,1	0.
US National	3 wk ahead	Bin	percent	10,1	10,2	0.
US National	3 wk ahead	Bin	percent	10,2	10,3	0.
US National	3 wk ahead	Bin	percent	10,3	10,4	0.
US National	3 wk ahead	Bin	percent	10,4	10,5	0.
US National	3 wk ahead	Bin	percent	10,5	10,6	0.
US National	3 wk ahead	Bin	percent	10,6	10,7	0.
US National	3 wk ahead	Bin	percent	10,7	10,8	0.
US National	3 wk ahead	Bin	percent	10,8	10,9	0.
US National	3 wk ahead	Bin	percent	10,9	11	0.
US National	3 wk ahead	Bin	percent	11	11,1	0.
US National	3 wk ahead	Bin	percent	11,1	11,2	0.
US National	3 wk ahead	Bin	percent	11,2	11,3	0.
US National	3 wk ahead	Bin	percent	11,3	11,4	0.
US National	3 wk ahead	Bin	percent	11,4	11,5	0.
US National	3 wk ahead	Bin	percent	11,5	11,6	0.
US National	3 wk ahead	Bin	percent	11,6	11,7	0.
US National	3 wk ahead	Bin	percent	11,7	11,8	0.
US National	3 wk ahead	Bin	percent	11,8	11,9	0.
US National	3 wk ahead	Bin	percent	11,9	12	0.
US National	3 wk ahead	Bin	percent	12	12,1	0.
US National	3 wk ahead	Bin	percent	12,1	12,2	0.
US National	3 wk ahead	Bin	percent	12,2	12,3	0.
US National	3 wk ahead	Bin	percent	12,3	12,4	0.
US National	3 wk ahead	Bin	percent	12,4	12,5	0.
US National	3 wk ahead	Bin	percent	12,5	12,6	0.
US National	3 wk ahead	Bin	percent	12,6	12,7	0.
US National	3 wk ahead	Bin	percent	12,7	12,8	0.
US National	3 wk ahead	Bin	percent	12,8	12,9	0.
US National	3 wk ahead	Bin	percent	12,9	13	0.
US National	3 wk ahead	Bin	percent	13	100	0.
US National	4 wk ahead	Point	percent	NA	NA	1.5834000000000001
US National	4 wk ahead	Bin	percent	0	0,1	0.016139999999999998
US National	4 wk ahead	Bin	percent	0,1	0,2	0.019414
US National	4 wk ahead	Bin	percent	0,2	0,3	0.022809
US National	4 wk ahead	Bin	percent	0,3	0,4	0.026188
US National	4 wk ahead	Bin	percent	0,4	0,5	0.029403
US National	4 wk ahead	Bin	percent	0,5	0,6	0.032302
US National	4 wk ahead	Bin	percent	0,6	0,7	0.034748999999999995
US National	4 wk ahead	Bin	percent	0,7	0,8	0.036634
US National	4 wk ahead	Bin	percent	0,8	0,9	0.037881
US National	4 wk ahead	Bin	percent	0,9	1	0.038459
US National	4 wk ahead	Bin	percent	1	1,1	0.038377
US National	4 wk ahead	Bin	percent	1,1	1,2	0.037687
US National	4 wk ahead	Bin	percent	1,2	1,3	0.036468
US National	4 wk ahead	Bin	percent	1,3	1,4	0.034825
US National	4 wk ahead	Bin	percent	1,4	1,5	0.032873
US National	4 wk ahead	Bin	percent	1,5	1,6	0.030726
US National	4 wk ahead	Bin	percent	1,6	1,7	0.028492
US National	4 wk ahead	Bin	percent	1,7	1,8	0.026264
US National	4 wk ahead	Bin	percent	1,8	1,9	0.024117
US National	4 wk ahead	Bin	percent	1,9	2	0.022108
US National	4 wk ahead	Bin	percent	2	2,1	0.020274
US National	4 wk ahead	Bin	percent	2,1	2,2	0.018637
US National	4 wk ahead	Bin	percent	2,2	2,3	0.017202
US National	4 wk ahead	Bin	percent	2,3	2,4	0.015965
US National	4 wk ahead	Bin	percent	2,4	2,5	0.014910999999999999
US National	4 wk ahead	Bin	percent	2,5	2,6	0.014019
US National	4 wk ahead	Bin	percent	2,6	2,7	0.013264
US National	4 wk ahead	Bin	percent	2,7	2,8	0.012621
US National	4 wk ahead	Bin	percent	2,8	2,9	0.012065
US National	4 wk ahead	Bin	percent	2,9	3	0.011575
US National	4 wk ahead	Bin	percent	3	3,1	0.011136
US National	4 wk ahead	Bin	percent	3,1	3,2	0.01074
US National	4 wk ahead	Bin	percent	3,2	3,3	0.010384
US National	4 wk ahead	Bin	percent	3,3	3,4	0.010069
US National	4 wk ahead	Bin	percent	3,4	3,5	0.009796
US National	4 wk ahead	Bin	percent	3,5	3,6	0.009566999999999999
US National	4 wk ahead	Bin	percent	3,6	3,7	0.009379
US National	4 wk ahead	Bin	percent	3,7	3,8	0.009223
US National	4 wk ahead	Bin	percent	3,8	3,9	0.009086
US National	4 wk ahead	Bin	percent	3,9	4	0.008952
US National	4 wk ahead	Bin	percent	4	4,1	0.008804
US National	4 wk ahead	Bin	percent	4,1	4,2	0.008626
US National	4 wk ahead	Bin	percent	4,2	4,3	0.008409
US National	4 wk ahead	Bin	percent	4,3	4,4	0.00815
US National	4 wk ahead	Bin	percent	4,4	4,5	0.007852999999999999
US National	4 wk ahead	Bin	percent	4,5	4,6	0.007529999999999999
US National	4 wk ahead	Bin	percent	4,6	4,7	0.007194
US National	4 wk ahead	Bin	percent	4,7	4,8	0.0068579999999999995
US National	4 wk ahead	Bin	percent	4,8	4,9	0.006533
US National	4 wk ahead	Bin	percent	4,9	5	0.006225
US National	4 wk ahead	Bin	percent	5	5,1	0.005931
US National	4 wk ahead	Bin	percent	5,1	5,2	0.005645
US National	4 wk ahead	Bin	percent	5,2	5,3	0.005358
US National	4 wk ahead	Bin	percent	5,3	5,4	0.005059
US National	4 wk ahead	Bin	percent	5,4	5,5	0.004739999999999999
US National	4 wk ahead	Bin	percent	5,5	5,6	0.004398
US National	4 wk ahead	Bin	percent	5,6	5,7	0.004032
US National	4 wk ahead	Bin	percent	5,7	5,8	0.00365
US National	4 wk ahead	Bin	percent	5,8	5,9	0.00326
US National	4 wk ahead	Bin	percent	5,9	6	0.0028729999999999997
US National	4 wk ahead	Bin	percent	6	6,1	0.002498
US National	4 wk ahead	Bin	percent	6,1	6,2	0.0021449999999999998
US National	4 wk ahead	Bin	percent	6,2	6,3	0.00182
US National	4 wk ahead	Bin	percent	6,3	6,4	0.001526
US National	4 wk ahead	Bin	percent	6,4	6,5	0.0012649999999999998
US National	4 wk ahead	Bin	percent	6,5	6,6	0.0010379999999999999
US National	4 wk ahead	Bin	percent	6,6	6,7	0.0008439999999999999
US National	4 wk ahead	Bin	percent	6,7	6,8	0.000683
US National	4 wk ahead	Bin	percent	6,8	6,9	0.000554
US National	4 wk ahead	Bin	percent	6,9	7	0.00045599999999999997
US National	4 wk ahead	Bin	percent	7	7,1	0.00038899999999999997
US National	4 wk ahead	Bin	percent	7,1	7,2	0.000352
US National	4 wk ahead	Bin	percent	7,2	7,3	0.00034199999999999996
US National	4 wk ahead	Bin	percent	7,3	7,4	0.000358
US National	4 wk ahead	Bin	percent	7,4	7,5	0.000395
US National	4 wk ahead	Bin	percent	7,5	7,6	0.000448
US National	4 wk ahead	Bin	percent	7,6	7,7	0.000512
US National	4 wk ahead	Bin	percent	7,7	7,8	0.000579
US National	4 wk ahead	Bin	percent	7,8	7,9	0.000642
US National	4 wk ahead	Bin	percent	7,9	8	0.000695
US National	4 wk ahead	Bin	percent	8	8,1	0.000732
US National	4 wk ahead	Bin	percent	8,1	8,2	0.000748
US National	4 wk ahead	Bin	percent	8,2	8,3	0.000741
US National	4 wk ahead	Bin	percent	8,3	8,4	0.000712
US National	4 wk ahead	Bin	percent	8,4	8,5	0.0006619999999999999
US National	4 wk ahead	Bin	percent	8,5	8,6	0.000598
US National	4 wk ahead	Bin	percent	8,6	8,7	0.000522
US National	4 wk ahead	Bin	percent	8,7	8,8	0.00044199999999999996
US National	4 wk ahead	Bin	percent	8,8	8,9	0.000363
US National	4 wk ahead	Bin	percent	8,9	9	0.000288
US National	4 wk ahead	Bin	percent	9	9,1	0.000222
US National	4 wk ahead	Bin	percent	9,1	9,2	0.000166
US National	4 wk ahead	Bin	percent	9,2	9,3	0.00011999999999999999
US National	4 wk ahead	Bin	percent	9,3	9,4	0.000084
US National	4 wk ahead	Bin	percent	9,4	9,5	0.000056999999999999996
US National	4 wk ahead	Bin	percent	9,5	9,6	0.000037
US National	4 wk ahead	Bin	percent	9,6	9,7	0.000024
US National	4 wk ahead	Bin	percent	9,7	9,8	0.000014999999999999999
US National	4 wk ahead	Bin	percent	9,8	9,9	9.e-6
US National	4 wk ahead	Bin	percent	9,9	10	4.9999999999999996e-6
US National	4 wk ahead	Bin	percent	10	10,1	3.e-6
US National	4 wk ahead	Bin	percent	10,1	10,2	2.e-6
US National	4 wk ahead	Bin	percent	10,2	10,3	1.e-6
US National	4 wk ahead	Bin	percent	10,3	10,4	0.
US National	4 wk ahead	Bin	percent	10,4	10,5	0.
US National	4 wk ahead	Bin	percent	10,5	10,6	0.
US National	4 wk ahead	Bin	percent	10,6	10,7	0.
US National	4 wk ahead	Bin	percent	10,7	10,8	0.
US National	4 wk ahead	Bin	percent	10,8	10,9	0.
US National	4 wk ahead	Bin	percent	10,9	11	0.
US National	4 wk ahead	Bin	percent	11	11,1	0.
US National	4 wk ahead	Bin	percent	11,1	11,2	0.
US National	4 wk ahead	Bin	percent	11,2	11,3	0.
US National	4 wk ahead	Bin	percent	11,3	11,4	0.
US National	4 wk ahead	Bin	percent	11,4	11,5	0.
US National	4 wk ahead	Bin	percent	11,5	11,6	0.
US National	4 wk ahead	Bin	percent	11,6	11,7	0.
US National	4 wk ahead	Bin	percent	11,7	11,8	0.
US National	4 wk ahead	Bin	percent	11,8	11,9	0.
US National	4 wk ahead	Bin	percent	11,9	12	0.
US National	4 wk ahead	Bin	percent	12	12,1	0.
US National	4 wk ahead	Bin	percent	12,1	12,2	0.
US National	4 wk ahead	Bin	percent	12,2	12,3	0.
US National	4 wk ahead	Bin	percent	12,3	12,4	0.
US National	4 wk ahead	Bin	percent	12,4	12,5	0.
US National	4 wk ahead	Bin	percent	12,5	12,6	0.
US National	4 wk ahead	Bin	percent	12,6	12,7	0.
US National	4 wk ahead	Bin	percent	12,7	12,8	0.
US National	4 wk ahead	Bin	percent	12,8	12,9	0.
US National	4 wk ahead	Bin	percent	12,9	13	0.
US National	4 wk ahead	Bin	percent	13	100	0.
