# Supplementary material for: Use of daily Internet search query data improves real-time projections of influenza epidemics
Source: J R Soc Interface. 2018 Oct 10;15(147):20180220. doi: 10.1098/rsif.2018.0220 (PMC6228485; doi:10.1098/rsif.2018.0220)
Supplement: Computer code and results [file rsif20180220supp3.gz › Code-and-results/mss-15-wikiWEEK/2016-EW17.csv]

Location	Target	Type	Unit	Bin_start_incl	Bin_end_notincl	Value
US National	1 wk ahead	Point	percent	NA	NA	1.8000000000000003
US National	1 wk ahead	Bin	percent	0	0,1	0.
US National	1 wk ahead	Bin	percent	0,1	0,2	0.
US National	1 wk ahead	Bin	percent	0,2	0,3	7.e-6
US National	1 wk ahead	Bin	percent	0,3	0,4	0.000355
US National	1 wk ahead	Bin	percent	0,4	0,5	0.002257
US National	1 wk ahead	Bin	percent	0,5	0,6	0.002745
US National	1 wk ahead	Bin	percent	0,6	0,7	0.002892
US National	1 wk ahead	Bin	percent	0,7	0,8	0.001438
US National	1 wk ahead	Bin	percent	0,8	0,9	0.000258
US National	1 wk ahead	Bin	percent	0,9	1	0.001643
US National	1 wk ahead	Bin	percent	1	1,1	0.00325
US National	1 wk ahead	Bin	percent	1,1	1,2	0.005291
US National	1 wk ahead	Bin	percent	1,2	1,3	0.008962
US National	1 wk ahead	Bin	percent	1,3	1,4	0.019926
US National	1 wk ahead	Bin	percent	1,4	1,5	0.036559999999999995
US National	1 wk ahead	Bin	percent	1,5	1,6	0.065008
US National	1 wk ahead	Bin	percent	1,6	1,7	0.09253
US National	1 wk ahead	Bin	percent	1,7	1,8	0.133606
US National	1 wk ahead	Bin	percent	1,8	1,9	0.178719
US National	1 wk ahead	Bin	percent	1,9	2	0.173985
US National	1 wk ahead	Bin	percent	2	2,1	0.108259
US National	1 wk ahead	Bin	percent	2,1	2,2	0.039073
US National	1 wk ahead	Bin	percent	2,2	2,3	0.025925999999999998
US National	1 wk ahead	Bin	percent	2,3	2,4	0.021800999999999997
US National	1 wk ahead	Bin	percent	2,4	2,5	0.01917
US National	1 wk ahead	Bin	percent	2,5	2,6	0.016141
US National	1 wk ahead	Bin	percent	2,6	2,7	0.008404
US National	1 wk ahead	Bin	percent	2,7	2,8	0.002828
US National	1 wk ahead	Bin	percent	2,8	2,9	0.003284
US National	1 wk ahead	Bin	percent	2,9	3	0.004424
US National	1 wk ahead	Bin	percent	3	3,1	0.003938
US National	1 wk ahead	Bin	percent	3,1	3,2	0.0035689999999999997
US National	1 wk ahead	Bin	percent	3,2	3,3	0.003619
US National	1 wk ahead	Bin	percent	3,3	3,4	0.003434
US National	1 wk ahead	Bin	percent	3,4	3,5	0.001754
US National	1 wk ahead	Bin	percent	3,5	3,6	0.0015409999999999998
US National	1 wk ahead	Bin	percent	3,6	3,7	0.0026409999999999997
US National	1 wk ahead	Bin	percent	3,7	3,8	0.000734
US National	1 wk ahead	Bin	percent	3,8	3,9	0.000028
US National	1 wk ahead	Bin	percent	3,9	4	0.
US National	1 wk ahead	Bin	percent	4	4,1	0.
US National	1 wk ahead	Bin	percent	4,1	4,2	0.
US National	1 wk ahead	Bin	percent	4,2	4,3	0.
US National	1 wk ahead	Bin	percent	4,3	4,4	0.
US National	1 wk ahead	Bin	percent	4,4	4,5	0.
US National	1 wk ahead	Bin	percent	4,5	4,6	0.
US National	1 wk ahead	Bin	percent	4,6	4,7	0.
US National	1 wk ahead	Bin	percent	4,7	4,8	0.
US National	1 wk ahead	Bin	percent	4,8	4,9	0.
US National	1 wk ahead	Bin	percent	4,9	5	0.
US National	1 wk ahead	Bin	percent	5	5,1	0.
US National	1 wk ahead	Bin	percent	5,1	5,2	0.
US National	1 wk ahead	Bin	percent	5,2	5,3	0.
US National	1 wk ahead	Bin	percent	5,3	5,4	0.
US National	1 wk ahead	Bin	percent	5,4	5,5	0.
US National	1 wk ahead	Bin	percent	5,5	5,6	0.
US National	1 wk ahead	Bin	percent	5,6	5,7	0.
US National	1 wk ahead	Bin	percent	5,7	5,8	0.
US National	1 wk ahead	Bin	percent	5,8	5,9	0.
US National	1 wk ahead	Bin	percent	5,9	6	0.
US National	1 wk ahead	Bin	percent	6	6,1	0.
US National	1 wk ahead	Bin	percent	6,1	6,2	0.
US National	1 wk ahead	Bin	percent	6,2	6,3	0.
US National	1 wk ahead	Bin	percent	6,3	6,4	0.
US National	1 wk ahead	Bin	percent	6,4	6,5	0.
US National	1 wk ahead	Bin	percent	6,5	6,6	0.
US National	1 wk ahead	Bin	percent	6,6	6,7	0.
US National	1 wk ahead	Bin	percent	6,7	6,8	0.
US National	1 wk ahead	Bin	percent	6,8	6,9	0.
US National	1 wk ahead	Bin	percent	6,9	7	0.
US National	1 wk ahead	Bin	percent	7	7,1	0.
US National	1 wk ahead	Bin	percent	7,1	7,2	0.
US National	1 wk ahead	Bin	percent	7,2	7,3	0.
US National	1 wk ahead	Bin	percent	7,3	7,4	0.
US National	1 wk ahead	Bin	percent	7,4	7,5	0.
US National	1 wk ahead	Bin	percent	7,5	7,6	0.
US National	1 wk ahead	Bin	percent	7,6	7,7	0.
US National	1 wk ahead	Bin	percent	7,7	7,8	0.
US National	1 wk ahead	Bin	percent	7,8	7,9	0.
US National	1 wk ahead	Bin	percent	7,9	8	0.
US National	1 wk ahead	Bin	percent	8	8,1	0.
US National	1 wk ahead	Bin	percent	8,1	8,2	0.
US National	1 wk ahead	Bin	percent	8,2	8,3	0.
US National	1 wk ahead	Bin	percent	8,3	8,4	0.
US National	1 wk ahead	Bin	percent	8,4	8,5	0.
US National	1 wk ahead	Bin	percent	8,5	8,6	0.
US National	1 wk ahead	Bin	percent	8,6	8,7	0.
US National	1 wk ahead	Bin	percent	8,7	8,8	0.
US National	1 wk ahead	Bin	percent	8,8	8,9	0.
US National	1 wk ahead	Bin	percent	8,9	9	0.
US National	1 wk ahead	Bin	percent	9	9,1	0.
US National	1 wk ahead	Bin	percent	9,1	9,2	0.
US National	1 wk ahead	Bin	percent	9,2	9,3	0.
US National	1 wk ahead	Bin	percent	9,3	9,4	0.
US National	1 wk ahead	Bin	percent	9,4	9,5	0.
US National	1 wk ahead	Bin	percent	9,5	9,6	0.
US National	1 wk ahead	Bin	percent	9,6	9,7	0.
US National	1 wk ahead	Bin	percent	9,7	9,8	0.
US National	1 wk ahead	Bin	percent	9,8	9,9	0.
US National	1 wk ahead	Bin	percent	9,9	10	0.
US National	1 wk ahead	Bin	percent	10	10,1	0.
US National	1 wk ahead	Bin	percent	10,1	10,2	0.
US National	1 wk ahead	Bin	percent	10,2	10,3	0.
US National	1 wk ahead	Bin	percent	10,3	10,4	0.
US National	1 wk ahead	Bin	percent	10,4	10,5	0.
US National	1 wk ahead	Bin	percent	10,5	10,6	0.
US National	1 wk ahead	Bin	percent	10,6	10,7	0.
US National	1 wk ahead	Bin	percent	10,7	10,8	0.
US National	1 wk ahead	Bin	percent	10,8	10,9	0.
US National	1 wk ahead	Bin	percent	10,9	11	0.
US National	1 wk ahead	Bin	percent	11	11,1	0.
US National	1 wk ahead	Bin	percent	11,1	11,2	0.
US National	1 wk ahead	Bin	percent	11,2	11,3	0.
US National	1 wk ahead	Bin	percent	11,3	11,4	0.
US National	1 wk ahead	Bin	percent	11,4	11,5	0.
US National	1 wk ahead	Bin	percent	11,5	11,6	0.
US National	1 wk ahead	Bin	percent	11,6	11,7	0.
US National	1 wk ahead	Bin	percent	11,7	11,8	0.
US National	1 wk ahead	Bin	percent	11,8	11,9	0.
US National	1 wk ahead	Bin	percent	11,9	12	0.
US National	1 wk ahead	Bin	percent	12	12,1	0.
US National	1 wk ahead	Bin	percent	12,1	12,2	0.
US National	1 wk ahead	Bin	percent	12,2	12,3	0.
US National	1 wk ahead	Bin	percent	12,3	12,4	0.
US National	1 wk ahead	Bin	percent	12,4	12,5	0.
US National	1 wk ahead	Bin	percent	12,5	12,6	0.
US National	1 wk ahead	Bin	percent	12,6	12,7	0.
US National	1 wk ahead	Bin	percent	12,7	12,8	0.
US National	1 wk ahead	Bin	percent	12,8	12,9	0.
US National	1 wk ahead	Bin	percent	12,9	13	0.
US National	1 wk ahead	Bin	percent	13	100	0.
US National	2 wk ahead	Point	percent	NA	NA	1.6694000000000002
US National	2 wk ahead	Bin	percent	0	0,1	9.e-6
US National	2 wk ahead	Bin	percent	0,1	0,2	0.000042
US National	2 wk ahead	Bin	percent	0,2	0,3	0.000159
US National	2 wk ahead	Bin	percent	0,3	0,4	0.000512
US National	2 wk ahead	Bin	percent	0,4	0,5	0.001421
US National	2 wk ahead	Bin	percent	0,5	0,6	0.0034479999999999997
US National	2 wk ahead	Bin	percent	0,6	0,7	0.007395
US National	2 wk ahead	Bin	percent	0,7	0,8	0.014126
US National	2 wk ahead	Bin	percent	0,8	0,9	0.024118
US National	2 wk ahead	Bin	percent	0,9	1	0.036825
US National	2 wk ahead	Bin	percent	1	1,1	0.050270999999999996
US National	2 wk ahead	Bin	percent	1,1	1,2	0.061451
US National	2 wk ahead	Bin	percent	1,2	1,3	0.067687
US National	2 wk ahead	Bin	percent	1,3	1,4	0.068199
US National	2 wk ahead	Bin	percent	1,4	1,5	0.064654
US National	2 wk ahead	Bin	percent	1,5	1,6	0.060057
US National	2 wk ahead	Bin	percent	1,6	1,7	0.056748
US National	2 wk ahead	Bin	percent	1,7	1,8	0.054991
US National	2 wk ahead	Bin	percent	1,8	1,9	0.053187
US National	2 wk ahead	Bin	percent	1,9	2	0.049526999999999995
US National	2 wk ahead	Bin	percent	2	2,1	0.043725
US National	2 wk ahead	Bin	percent	2,1	2,2	0.03727
US National	2 wk ahead	Bin	percent	2,2	2,3	0.032029
US National	2 wk ahead	Bin	percent	2,3	2,4	0.028662
US National	2 wk ahead	Bin	percent	2,4	2,5	0.026379
US National	2 wk ahead	Bin	percent	2,5	2,6	0.023996999999999997
US National	2 wk ahead	Bin	percent	2,6	2,7	0.021091
US National	2 wk ahead	Bin	percent	2,7	2,8	0.0182
US National	2 wk ahead	Bin	percent	2,8	2,9	0.016083999999999998
US National	2 wk ahead	Bin	percent	2,9	3	0.014920999999999999
US National	2 wk ahead	Bin	percent	3	3,1	0.014197999999999999
US National	2 wk ahead	Bin	percent	3,1	3,2	0.013205999999999999
US National	2 wk ahead	Bin	percent	3,2	3,3	0.01154
US National	2 wk ahead	Bin	percent	3,3	3,4	0.009224999999999999
US National	2 wk ahead	Bin	percent	3,4	3,5	0.006607999999999999
US National	2 wk ahead	Bin	percent	3,5	3,6	0.00416
US National	2 wk ahead	Bin	percent	3,6	3,7	0.00226
US National	2 wk ahead	Bin	percent	3,7	3,8	0.0010429999999999999
US National	2 wk ahead	Bin	percent	3,8	3,9	0.000404
US National	2 wk ahead	Bin	percent	3,9	4	0.00013
US National	2 wk ahead	Bin	percent	4	4,1	0.000035
US National	2 wk ahead	Bin	percent	4,1	4,2	8.e-6
US National	2 wk ahead	Bin	percent	4,2	4,3	1.e-6
US National	2 wk ahead	Bin	percent	4,3	4,4	0.
US National	2 wk ahead	Bin	percent	4,4	4,5	0.
US National	2 wk ahead	Bin	percent	4,5	4,6	0.
US National	2 wk ahead	Bin	percent	4,6	4,7	0.
US National	2 wk ahead	Bin	percent	4,7	4,8	0.
US National	2 wk ahead	Bin	percent	4,8	4,9	0.
US National	2 wk ahead	Bin	percent	4,9	5	0.
US National	2 wk ahead	Bin	percent	5	5,1	0.
US National	2 wk ahead	Bin	percent	5,1	5,2	0.
US National	2 wk ahead	Bin	percent	5,2	5,3	0.
US National	2 wk ahead	Bin	percent	5,3	5,4	0.
US National	2 wk ahead	Bin	percent	5,4	5,5	0.
US National	2 wk ahead	Bin	percent	5,5	5,6	0.
US National	2 wk ahead	Bin	percent	5,6	5,7	0.
US National	2 wk ahead	Bin	percent	5,7	5,8	0.
US National	2 wk ahead	Bin	percent	5,8	5,9	0.
US National	2 wk ahead	Bin	percent	5,9	6	0.
US National	2 wk ahead	Bin	percent	6	6,1	0.
US National	2 wk ahead	Bin	percent	6,1	6,2	0.
US National	2 wk ahead	Bin	percent	6,2	6,3	0.
US National	2 wk ahead	Bin	percent	6,3	6,4	0.
US National	2 wk ahead	Bin	percent	6,4	6,5	0.
US National	2 wk ahead	Bin	percent	6,5	6,6	0.
US National	2 wk ahead	Bin	percent	6,6	6,7	0.
US National	2 wk ahead	Bin	percent	6,7	6,8	0.
US National	2 wk ahead	Bin	percent	6,8	6,9	0.
US National	2 wk ahead	Bin	percent	6,9	7	0.
US National	2 wk ahead	Bin	percent	7	7,1	0.
US National	2 wk ahead	Bin	percent	7,1	7,2	0.
US National	2 wk ahead	Bin	percent	7,2	7,3	0.
US National	2 wk ahead	Bin	percent	7,3	7,4	0.
US National	2 wk ahead	Bin	percent	7,4	7,5	0.
US National	2 wk ahead	Bin	percent	7,5	7,6	0.
US National	2 wk ahead	Bin	percent	7,6	7,7	0.
US National	2 wk ahead	Bin	percent	7,7	7,8	0.
US National	2 wk ahead	Bin	percent	7,8	7,9	0.
US National	2 wk ahead	Bin	percent	7,9	8	0.
US National	2 wk ahead	Bin	percent	8	8,1	0.
US National	2 wk ahead	Bin	percent	8,1	8,2	0.
US National	2 wk ahead	Bin	percent	8,2	8,3	0.
US National	2 wk ahead	Bin	percent	8,3	8,4	0.
US National	2 wk ahead	Bin	percent	8,4	8,5	0.
US National	2 wk ahead	Bin	percent	8,5	8,6	0.
US National	2 wk ahead	Bin	percent	8,6	8,7	0.
US National	2 wk ahead	Bin	percent	8,7	8,8	0.
US National	2 wk ahead	Bin	percent	8,8	8,9	0.
US National	2 wk ahead	Bin	percent	8,9	9	0.
US National	2 wk ahead	Bin	percent	9	9,1	0.
US National	2 wk ahead	Bin	percent	9,1	9,2	0.
US National	2 wk ahead	Bin	percent	9,2	9,3	0.
US National	2 wk ahead	Bin	percent	9,3	9,4	0.
US National	2 wk ahead	Bin	percent	9,4	9,5	0.
US National	2 wk ahead	Bin	percent	9,5	9,6	0.
US National	2 wk ahead	Bin	percent	9,6	9,7	0.
US National	2 wk ahead	Bin	percent	9,7	9,8	0.
US National	2 wk ahead	Bin	percent	9,8	9,9	0.
US National	2 wk ahead	Bin	percent	9,9	10	0.
US National	2 wk ahead	Bin	percent	10	10,1	0.
US National	2 wk ahead	Bin	percent	10,1	10,2	0.
US National	2 wk ahead	Bin	percent	10,2	10,3	0.
US National	2 wk ahead	Bin	percent	10,3	10,4	0.
US National	2 wk ahead	Bin	percent	10,4	10,5	0.
US National	2 wk ahead	Bin	percent	10,5	10,6	0.
US National	2 wk ahead	Bin	percent	10,6	10,7	0.
US National	2 wk ahead	Bin	percent	10,7	10,8	0.
US National	2 wk ahead	Bin	percent	10,8	10,9	0.
US National	2 wk ahead	Bin	percent	10,9	11	0.
US National	2 wk ahead	Bin	percent	11	11,1	0.
US National	2 wk ahead	Bin	percent	11,1	11,2	0.
US National	2 wk ahead	Bin	percent	11,2	11,3	0.
US National	2 wk ahead	Bin	percent	11,3	11,4	0.
US National	2 wk ahead	Bin	percent	11,4	11,5	0.
US National	2 wk ahead	Bin	percent	11,5	11,6	0.
US National	2 wk ahead	Bin	percent	11,6	11,7	0.
US National	2 wk ahead	Bin	percent	11,7	11,8	0.
US National	2 wk ahead	Bin	percent	11,8	11,9	0.
US National	2 wk ahead	Bin	percent	11,9	12	0.
US National	2 wk ahead	Bin	percent	12	12,1	0.
US National	2 wk ahead	Bin	percent	12,1	12,2	0.
US National	2 wk ahead	Bin	percent	12,2	12,3	0.
US National	2 wk ahead	Bin	percent	12,3	12,4	0.
US National	2 wk ahead	Bin	percent	12,4	12,5	0.
US National	2 wk ahead	Bin	percent	12,5	12,6	0.
US National	2 wk ahead	Bin	percent	12,6	12,7	0.
US National	2 wk ahead	Bin	percent	12,7	12,8	0.
US National	2 wk ahead	Bin	percent	12,8	12,9	0.
US National	2 wk ahead	Bin	percent	12,9	13	0.
US National	2 wk ahead	Bin	percent	13	100	0.
US National	3 wk ahead	Point	percent	NA	NA	1.45
US National	3 wk ahead	Bin	percent	0	0,1	0.00586
US National	3 wk ahead	Bin	percent	0,1	0,2	0.009380999999999999
US National	3 wk ahead	Bin	percent	0,2	0,3	0.014124999999999999
US National	3 wk ahead	Bin	percent	0,3	0,4	0.020019
US National	3 wk ahead	Bin	percent	0,4	0,5	0.026742
US National	3 wk ahead	Bin	percent	0,5	0,6	0.033717
US National	3 wk ahead	Bin	percent	0,6	0,7	0.040202
US National	3 wk ahead	Bin	percent	0,7	0,8	0.045452
US National	3 wk ahead	Bin	percent	0,8	0,9	0.048902999999999995
US National	3 wk ahead	Bin	percent	0,9	1	0.050324
US National	3 wk ahead	Bin	percent	1	1,1	0.049862
US National	3 wk ahead	Bin	percent	1,1	1,2	0.047969
US National	3 wk ahead	Bin	percent	1,2	1,3	0.045237
US National	3 wk ahead	Bin	percent	1,3	1,4	0.042217
US National	3 wk ahead	Bin	percent	1,4	1,5	0.039279
US National	3 wk ahead	Bin	percent	1,5	1,6	0.036571
US National	3 wk ahead	Bin	percent	1,6	1,7	0.034071
US National	3 wk ahead	Bin	percent	1,7	1,8	0.031675
US National	3 wk ahead	Bin	percent	1,8	1,9	0.029297
US National	3 wk ahead	Bin	percent	1,9	2	0.026912
US National	3 wk ahead	Bin	percent	2	2,1	0.024572
US National	3 wk ahead	Bin	percent	2,1	2,2	0.022376
US National	3 wk ahead	Bin	percent	2,2	2,3	0.020435
US National	3 wk ahead	Bin	percent	2,3	2,4	0.01883
US National	3 wk ahead	Bin	percent	2,4	2,5	0.017587
US National	3 wk ahead	Bin	percent	2,5	2,6	0.016661
US National	3 wk ahead	Bin	percent	2,6	2,7	0.01595
US National	3 wk ahead	Bin	percent	2,7	2,8	0.015319
US National	3 wk ahead	Bin	percent	2,8	2,9	0.014633
US National	3 wk ahead	Bin	percent	2,9	3	0.013786
US National	3 wk ahead	Bin	percent	3	3,1	0.012719
US National	3 wk ahead	Bin	percent	3,1	3,2	0.011431
US National	3 wk ahead	Bin	percent	3,2	3,3	0.009984
US National	3 wk ahead	Bin	percent	3,3	3,4	0.008491
US National	3 wk ahead	Bin	percent	3,4	3,5	0.007095
US National	3 wk ahead	Bin	percent	3,5	3,6	0.005939
US National	3 wk ahead	Bin	percent	3,6	3,7	0.0051259999999999995
US National	3 wk ahead	Bin	percent	3,7	3,8	0.004693
US National	3 wk ahead	Bin	percent	3,8	3,9	0.004599
US National	3 wk ahead	Bin	percent	3,9	4	0.004737
US National	3 wk ahead	Bin	percent	4	4,1	0.004966
US National	3 wk ahead	Bin	percent	4,1	4,2	0.005151
US National	3 wk ahead	Bin	percent	4,2	4,3	0.0052
US National	3 wk ahead	Bin	percent	4,3	4,4	0.005084
US National	3 wk ahead	Bin	percent	4,4	4,5	0.0048389999999999996
US National	3 wk ahead	Bin	percent	4,5	4,6	0.004536
US National	3 wk ahead	Bin	percent	4,6	4,7	0.004253
US National	3 wk ahead	Bin	percent	4,7	4,8	0.004037
US National	3 wk ahead	Bin	percent	4,8	4,9	0.003895
US National	3 wk ahead	Bin	percent	4,9	5	0.0037909999999999997
US National	3 wk ahead	Bin	percent	5	5,1	0.0036699999999999997
US National	3 wk ahead	Bin	percent	5,1	5,2	0.00348
US National	3 wk ahead	Bin	percent	5,2	5,3	0.003195
US National	3 wk ahead	Bin	percent	5,3	5,4	0.002815
US National	3 wk ahead	Bin	percent	5,4	5,5	0.002366
US National	3 wk ahead	Bin	percent	5,5	5,6	0.00189
US National	3 wk ahead	Bin	percent	5,6	5,7	0.001428
US National	3 wk ahead	Bin	percent	5,7	5,8	0.001017
US National	3 wk ahead	Bin	percent	5,8	5,9	0.0006799999999999999
US National	3 wk ahead	Bin	percent	5,9	6	0.000426
US National	3 wk ahead	Bin	percent	6	6,1	0.000248
US National	3 wk ahead	Bin	percent	6,1	6,2	0.000134
US National	3 wk ahead	Bin	percent	6,2	6,3	0.000067
US National	3 wk ahead	Bin	percent	6,3	6,4	0.000031
US National	3 wk ahead	Bin	percent	6,4	6,5	0.000013
US National	3 wk ahead	Bin	percent	6,5	6,6	4.9999999999999996e-6
US National	3 wk ahead	Bin	percent	6,6	6,7	2.e-6
US National	3 wk ahead	Bin	percent	6,7	6,8	1.e-6
US National	3 wk ahead	Bin	percent	6,8	6,9	0.
US National	3 wk ahead	Bin	percent	6,9	7	0.
US National	3 wk ahead	Bin	percent	7	7,1	0.
US National	3 wk ahead	Bin	percent	7,1	7,2	0.
US National	3 wk ahead	Bin	percent	7,2	7,3	0.
US National	3 wk ahead	Bin	percent	7,3	7,4	0.
US National	3 wk ahead	Bin	percent	7,4	7,5	0.
US National	3 wk ahead	Bin	percent	7,5	7,6	0.
US National	3 wk ahead	Bin	percent	7,6	7,7	0.
US National	3 wk ahead	Bin	percent	7,7	7,8	0.
US National	3 wk ahead	Bin	percent	7,8	7,9	0.
US National	3 wk ahead	Bin	percent	7,9	8	0.
US National	3 wk ahead	Bin	percent	8	8,1	0.
US National	3 wk ahead	Bin	percent	8,1	8,2	0.
US National	3 wk ahead	Bin	percent	8,2	8,3	0.
US National	3 wk ahead	Bin	percent	8,3	8,4	0.
US National	3 wk ahead	Bin	percent	8,4	8,5	0.
US National	3 wk ahead	Bin	percent	8,5	8,6	0.
US National	3 wk ahead	Bin	percent	8,6	8,7	0.
US National	3 wk ahead	Bin	percent	8,7	8,8	0.
US National	3 wk ahead	Bin	percent	8,8	8,9	0.
US National	3 wk ahead	Bin	percent	8,9	9	0.
US National	3 wk ahead	Bin	percent	9	9,1	0.
US National	3 wk ahead	Bin	percent	9,1	9,2	0.
US National	3 wk ahead	Bin	percent	9,2	9,3	0.
US National	3 wk ahead	Bin	percent	9,3	9,4	0.
US National	3 wk ahead	Bin	percent	9,4	9,5	0.
US National	3 wk ahead	Bin	percent	9,5	9,6	0.
US National	3 wk ahead	Bin	percent	9,6	9,7	0.
US National	3 wk ahead	Bin	percent	9,7	9,8	0.
US National	3 wk ahead	Bin	percent	9,8	9,9	0.
US National	3 wk ahead	Bin	percent	9,9	10	0.
US National	3 wk ahead	Bin	percent	10	10,1	0.
US National	3 wk ahead	Bin	percent	10,1	10,2	0.
US National	3 wk ahead	Bin	percent	10,2	10,3	0.
US National	3 wk ahead	Bin	percent	10,3	10,4	0.
US National	3 wk ahead	Bin	percent	10,4	10,5	0.
US National	3 wk ahead	Bin	percent	10,5	10,6	0.
US National	3 wk ahead	Bin	percent	10,6	10,7	0.
US National	3 wk ahead	Bin	percent	10,7	10,8	0.
US National	3 wk ahead	Bin	percent	10,8	10,9	0.
US National	3 wk ahead	Bin	percent	10,9	11	0.
US National	3 wk ahead	Bin	percent	11	11,1	0.
US National	3 wk ahead	Bin	percent	11,1	11,2	0.
US National	3 wk ahead	Bin	percent	11,2	11,3	0.
US National	3 wk ahead	Bin	percent	11,3	11,4	0.
US National	3 wk ahead	Bin	percent	11,4	11,5	0.
US National	3 wk ahead	Bin	percent	11,5	11,6	0.
US National	3 wk ahead	Bin	percent	11,6	11,7	0.
US National	3 wk ahead	Bin	percent	11,7	11,8	0.
US National	3 wk ahead	Bin	percent	11,8	11,9	0.
US National	3 wk ahead	Bin	percent	11,9	12	0.
US National	3 wk ahead	Bin	percent	12	12,1	0.
US National	3 wk ahead	Bin	percent	12,1	12,2	0.
US National	3 wk ahead	Bin	percent	12,2	12,3	0.
US National	3 wk ahead	Bin	percent	12,3	12,4	0.
US National	3 wk ahead	Bin	percent	12,4	12,5	0.
US National	3 wk ahead	Bin	percent	12,5	12,6	0.
US National	3 wk ahead	Bin	percent	12,6	12,7	0.
US National	3 wk ahead	Bin	percent	12,7	12,8	0.
US National	3 wk ahead	Bin	percent	12,8	12,9	0.
US National	3 wk ahead	Bin	percent	12,9	13	0.
US National	3 wk ahead	Bin	percent	13	100	0.
US National	4 wk ahead	Point	percent	NA	NA	1.286
US National	4 wk ahead	Bin	percent	0	0,1	0.019948999999999998
US National	4 wk ahead	Bin	percent	0,1	0,2	0.025719
US National	4 wk ahead	Bin	percent	0,2	0,3	0.031613999999999996
US National	4 wk ahead	Bin	percent	0,3	0,4	0.037118
US National	4 wk ahead	Bin	percent	0,4	0,5	0.041721
US National	4 wk ahead	Bin	percent	0,5	0,6	0.045028
US National	4 wk ahead	Bin	percent	0,6	0,7	0.046839
US National	4 wk ahead	Bin	percent	0,7	0,8	0.047182999999999996
US National	4 wk ahead	Bin	percent	0,8	0,9	0.046286
US National	4 wk ahead	Bin	percent	0,9	1	0.044501
US National	4 wk ahead	Bin	percent	1	1,1	0.042204
US National	4 wk ahead	Bin	percent	1,1	1,2	0.039709999999999995
US National	4 wk ahead	Bin	percent	1,2	1,3	0.037219999999999996
US National	4 wk ahead	Bin	percent	1,3	1,4	0.034808
US National	4 wk ahead	Bin	percent	1,4	1,5	0.032454
US National	4 wk ahead	Bin	percent	1,5	1,6	0.030095
US National	4 wk ahead	Bin	percent	1,6	1,7	0.027669
US National	4 wk ahead	Bin	percent	1,7	1,8	0.025153
US National	4 wk ahead	Bin	percent	1,8	1,9	0.022574999999999998
US National	4 wk ahead	Bin	percent	1,9	2	0.020007999999999998
US National	4 wk ahead	Bin	percent	2	2,1	0.017553
US National	4 wk ahead	Bin	percent	2,1	2,2	0.015319
US National	4 wk ahead	Bin	percent	2,2	2,3	0.013408
US National	4 wk ahead	Bin	percent	2,3	2,4	0.011892
US National	4 wk ahead	Bin	percent	2,4	2,5	0.010809
US National	4 wk ahead	Bin	percent	2,5	2,6	0.010152
US National	4 wk ahead	Bin	percent	2,6	2,7	0.009866999999999999
US National	4 wk ahead	Bin	percent	2,7	2,8	0.009857
US National	4 wk ahead	Bin	percent	2,8	2,9	0.009999
US National	4 wk ahead	Bin	percent	2,9	3	0.010161
US National	4 wk ahead	Bin	percent	3	3,1	0.010229
US National	4 wk ahead	Bin	percent	3,1	3,2	0.010121999999999999
US National	4 wk ahead	Bin	percent	3,2	3,3	0.009802
US National	4 wk ahead	Bin	percent	3,3	3,4	0.009276999999999999
US National	4 wk ahead	Bin	percent	3,4	3,5	0.008587
US National	4 wk ahead	Bin	percent	3,5	3,6	0.007796
US National	4 wk ahead	Bin	percent	3,6	3,7	0.0069689999999999995
US National	4 wk ahead	Bin	percent	3,7	3,8	0.006166
US National	4 wk ahead	Bin	percent	3,8	3,9	0.005425999999999999
US National	4 wk ahead	Bin	percent	3,9	4	0.004772
US National	4 wk ahead	Bin	percent	4	4,1	0.004207
US National	4 wk ahead	Bin	percent	4,1	4,2	0.003727
US National	4 wk ahead	Bin	percent	4,2	4,3	0.003329
US National	4 wk ahead	Bin	percent	4,3	4,4	0.003018
US National	4 wk ahead	Bin	percent	4,4	4,5	0.002809
US National	4 wk ahead	Bin	percent	4,5	4,6	0.0027199999999999998
US National	4 wk ahead	Bin	percent	4,6	4,7	0.0027689999999999998
US National	4 wk ahead	Bin	percent	4,7	4,8	0.002954
US National	4 wk ahead	Bin	percent	4,8	4,9	0.003253
US National	4 wk ahead	Bin	percent	4,9	5	0.00362
US National	4 wk ahead	Bin	percent	5	5,1	0.003993
US National	4 wk ahead	Bin	percent	5,1	5,2	0.004304
US National	4 wk ahead	Bin	percent	5,2	5,3	0.004497
US National	4 wk ahead	Bin	percent	5,3	5,4	0.004535
US National	4 wk ahead	Bin	percent	5,4	5,5	0.004409
US National	4 wk ahead	Bin	percent	5,5	5,6	0.00414
US National	4 wk ahead	Bin	percent	5,6	5,7	0.0037719999999999997
US National	4 wk ahead	Bin	percent	5,7	5,8	0.0033659999999999996
US National	4 wk ahead	Bin	percent	5,8	5,9	0.0029839999999999997
US National	4 wk ahead	Bin	percent	5,9	6	0.0026769999999999997
US National	4 wk ahead	Bin	percent	6	6,1	0.002474
US National	4 wk ahead	Bin	percent	6,1	6,2	0.0023769999999999998
US National	4 wk ahead	Bin	percent	6,2	6,3	0.0023599999999999997
US National	4 wk ahead	Bin	percent	6,3	6,4	0.002381
US National	4 wk ahead	Bin	percent	6,4	6,5	0.0023959999999999997
US National	4 wk ahead	Bin	percent	6,5	6,6	0.002371
US National	4 wk ahead	Bin	percent	6,6	6,7	0.0022919999999999998
US National	4 wk ahead	Bin	percent	6,7	6,8	0.002165
US National	4 wk ahead	Bin	percent	6,8	6,9	0.002009
US National	4 wk ahead	Bin	percent	6,9	7	0.001846
US National	4 wk ahead	Bin	percent	7	7,1	0.001689
US National	4 wk ahead	Bin	percent	7,1	7,2	0.001542
US National	4 wk ahead	Bin	percent	7,2	7,3	0.001398
US National	4 wk ahead	Bin	percent	7,3	7,4	0.001248
US National	4 wk ahead	Bin	percent	7,4	7,5	0.001085
US National	4 wk ahead	Bin	percent	7,5	7,6	0.000909
US National	4 wk ahead	Bin	percent	7,6	7,7	0.0007279999999999999
US National	4 wk ahead	Bin	percent	7,7	7,8	0.000554
US National	4 wk ahead	Bin	percent	7,8	7,9	0.00039999999999999996
US National	4 wk ahead	Bin	percent	7,9	8	0.000272
US National	4 wk ahead	Bin	percent	8	8,1	0.000175
US National	4 wk ahead	Bin	percent	8,1	8,2	0.000106
US National	4 wk ahead	Bin	percent	8,2	8,3	0.000059999999999999995
US National	4 wk ahead	Bin	percent	8,3	8,4	0.000032
US National	4 wk ahead	Bin	percent	8,4	8,5	0.000016
US National	4 wk ahead	Bin	percent	8,5	8,6	8.e-6
US National	4 wk ahead	Bin	percent	8,6	8,7	3.e-6
US National	4 wk ahead	Bin	percent	8,7	8,8	1.e-6
US National	4 wk ahead	Bin	percent	8,8	8,9	1.e-6
US National	4 wk ahead	Bin	percent	8,9	9	0.
US National	4 wk ahead	Bin	percent	9	9,1	0.
US National	4 wk ahead	Bin	percent	9,1	9,2	0.
US National	4 wk ahead	Bin	percent	9,2	9,3	0.
US National	4 wk ahead	Bin	percent	9,3	9,4	0.
US National	4 wk ahead	Bin	percent	9,4	9,5	0.
US National	4 wk ahead	Bin	percent	9,5	9,6	0.
US National	4 wk ahead	Bin	percent	9,6	9,7	0.
US National	4 wk ahead	Bin	percent	9,7	9,8	0.
US National	4 wk ahead	Bin	percent	9,8	9,9	0.
US National	4 wk ahead	Bin	percent	9,9	10	0.
US National	4 wk ahead	Bin	percent	10	10,1	0.
US National	4 wk ahead	Bin	percent	10,1	10,2	0.
US National	4 wk ahead	Bin	percent	10,2	10,3	0.
US National	4 wk ahead	Bin	percent	10,3	10,4	0.
US National	4 wk ahead	Bin	percent	10,4	10,5	0.
US National	4 wk ahead	Bin	percent	10,5	10,6	0.
US National	4 wk ahead	Bin	percent	10,6	10,7	0.
US National	4 wk ahead	Bin	percent	10,7	10,8	0.
US National	4 wk ahead	Bin	percent	10,8	10,9	0.
US National	4 wk ahead	Bin	percent	10,9	11	0.
US National	4 wk ahead	Bin	percent	11	11,1	0.
US National	4 wk ahead	Bin	percent	11,1	11,2	0.
US National	4 wk ahead	Bin	percent	11,2	11,3	0.
US National	4 wk ahead	Bin	percent	11,3	11,4	0.
US National	4 wk ahead	Bin	percent	11,4	11,5	0.
US National	4 wk ahead	Bin	percent	11,5	11,6	0.
US National	4 wk ahead	Bin	percent	11,6	11,7	0.
US National	4 wk ahead	Bin	percent	11,7	11,8	0.
US National	4 wk ahead	Bin	percent	11,8	11,9	0.
US National	4 wk ahead	Bin	percent	11,9	12	0.
US National	4 wk ahead	Bin	percent	12	12,1	0.
US National	4 wk ahead	Bin	percent	12,1	12,2	0.
US National	4 wk ahead	Bin	percent	12,2	12,3	0.
US National	4 wk ahead	Bin	percent	12,3	12,4	0.
US National	4 wk ahead	Bin	percent	12,4	12,5	0.
US National	4 wk ahead	Bin	percent	12,5	12,6	0.
US National	4 wk ahead	Bin	percent	12,6	12,7	0.
US National	4 wk ahead	Bin	percent	12,7	12,8	0.
US National	4 wk ahead	Bin	percent	12,8	12,9	0.
US National	4 wk ahead	Bin	percent	12,9	13	0.
US National	4 wk ahead	Bin	percent	13	100	0.
