# Supplementary material for: Use of daily Internet search query data improves real-time projections of influenza epidemics
Source: J R Soc Interface. 2018 Oct 10;15(147):20180220. doi: 10.1098/rsif.2018.0220 (PMC6228485; doi:10.1098/rsif.2018.0220)
Supplement: Computer code and results [file rsif20180220supp3.gz › Code-and-results/mss-15-wikiWEEK/4-25_paramrep.txt]

{"LL"	{58.94997188764495	140.31525389402196	316.50470961308184	429.76665143561684}}
{"DD"	{2.8421086408816385	4.5530934217094865	6.136811811136307	6.705170564937973}}
{"R0max"	{1.9276076644587712	2.7006546287314444	3.389289049857013	3.8466014695303126}}
{"R0min"	{0.8603747760610148	0.9432771588625805	1.1167109344396398	1.189208318140835}}
{"Inf"	{1030.2661658080665	1600.6328598521623	2133.9890403987506	2330.0995070869935}}
{"Sus"	{50426.17121951067	54811.27976299317	67488.00611357173	80818.10848644689}}
{"R0(t)"	{1.3535539886198735	1.6084283087739957	1.8990643726930063	2.0749262938031294}}
{"Reff"	{0.8035437200044628	0.9509309233814278	1.1893211165695616	1.4009674288448657}}
