# Supplementary material for: Use of daily Internet search query data improves real-time projections of influenza epidemics
Source: J R Soc Interface. 2018 Oct 10;15(147):20180220. doi: 10.1098/rsif.2018.0220 (PMC6228485; doi:10.1098/rsif.2018.0220)
Supplement: Computer code and results [file rsif20180220supp3.gz › Code-and-results/mss-15-wikiWEEK/5-30_paramrep.txt]

{"LL"	{21.623288669265513	79.04304328967015	171.4798609040319	246.72647009828233}}
{"DD"	{3.5859308772497798	4.372449095010778	5.961651665444357	6.586475779059563}}
{"R0max"	{1.8473148188997135	2.590333465184378	3.4920095853234496	3.863108716108149}}
{"R0min"	{0.8231840295451304	0.8965302788565116	0.9961596947726417	1.076985307808831}}
{"Inf"	{696.0063091544057	885.2610551557254	1226.1066207099072	1414.27908076015}}
{"Sus"	{35480.52617262673	48209.165277853775	69190.81595625587	92670.70009057732}}
{"R0(t)"	{1.1293779486259312	1.3535716791335095	1.5453187530299384	1.7054672391209964}}
{"Reff"	{0.4740482287253503	0.6743911602131998	1.015823463625914	1.186424091207868}}
