# Supplementary material for: Use of daily Internet search query data improves real-time projections of influenza epidemics
Source: J R Soc Interface. 2018 Oct 10;15(147):20180220. doi: 10.1098/rsif.2018.0220 (PMC6228485; doi:10.1098/rsif.2018.0220)
Supplement: Computer code and results [file rsif20180220supp3.gz › Code-and-results/mss-15-wikiWEEK/8-20_paramrep.txt]

{"LL"	{43.87259607556979	180.2735420540784	387.52838407264466	485.9921865448555}}
{"DD"	{3.3379570726389964	4.375012412734581	5.767193763570992	6.371828772126173}}
{"R0max"	{1.8125857761131048	2.4131093463067725	3.215752041978682	3.6789253617887416}}
{"R0min"	{0.9028833022128363	0.9708854375384111	1.1030118978070005	1.1485008493430433}}
{"Inf"	{1357.2145017142964	1735.9880345400798	2275.947196188154	2448.6833542485947}}
{"Sus"	{49234.150715640084	52600.754315691716	64124.75624974867	81021.41188473745}}
{"R0(t)"	{1.402158841402647	1.712900200111297	2.092590792629019	2.2818329396436363}}
{"Reff"	{0.8505481946909549	0.9807336965380271	1.207803951982168	1.4438324779413338}}
