# Supplementary material for: Use of daily Internet search query data improves real-time projections of influenza epidemics
Source: J R Soc Interface. 2018 Oct 10;15(147):20180220. doi: 10.1098/rsif.2018.0220 (PMC6228485; doi:10.1098/rsif.2018.0220)
Supplement: Computer code and results [file rsif20180220supp3.gz › Code-and-results/mss-15-wikiWEEK/2008-EW41.csv]

Location	Target	Type	Unit	Bin_start_incl	Bin_end_notincl	Value
US National	1 wk ahead	Point	percent	NA	NA	1.
US National	1 wk ahead	Bin	percent	0	0.1	2.e-6
US National	1 wk ahead	Bin	percent	0.1	0.2	0.000082
US National	1 wk ahead	Bin	percent	0.2	0.3	0.001365
US National	1 wk ahead	Bin	percent	0.3	0.4	0.008135
US National	1 wk ahead	Bin	percent	0.4	0.5	0.020957999999999997
US National	1 wk ahead	Bin	percent	0.5	0.6	0.035455
US National	1 wk ahead	Bin	percent	0.6	0.7	0.051176
US National	1 wk ahead	Bin	percent	0.7	0.8	0.053218999999999995
US National	1 wk ahead	Bin	percent	0.8	0.9	0.062272999999999995
US National	1 wk ahead	Bin	percent	0.9	1	0.119767
US National	1 wk ahead	Bin	percent	1	1.1	0.170438
US National	1 wk ahead	Bin	percent	1.1	1.2	0.14676899999999998
US National	1 wk ahead	Bin	percent	1.2	1.3	0.095568
US National	1 wk ahead	Bin	percent	1.3	1.4	0.060979
US National	1 wk ahead	Bin	percent	1.4	1.5	0.047276
US National	1 wk ahead	Bin	percent	1.5	1.6	0.03606
US National	1 wk ahead	Bin	percent	1.6	1.7	0.031007
US National	1 wk ahead	Bin	percent	1.7	1.8	0.021297999999999997
US National	1 wk ahead	Bin	percent	1.8	1.9	0.007592
US National	1 wk ahead	Bin	percent	1.9	2	0.0011099999999999999
US National	1 wk ahead	Bin	percent	2	2.1	0.000058
US National	1 wk ahead	Bin	percent	2.1	2.2	8.e-6
US National	1 wk ahead	Bin	percent	2.2	2.3	0.000227
US National	1 wk ahead	Bin	percent	2.3	2.4	0.002523
US National	1 wk ahead	Bin	percent	2.4	2.5	0.00933
US National	1 wk ahead	Bin	percent	2.5	2.6	0.011656999999999999
US National	1 wk ahead	Bin	percent	2.6	2.7	0.004935
US National	1 wk ahead	Bin	percent	2.7	2.8	0.0007
US National	1 wk ahead	Bin	percent	2.8	2.9	0.000032999999999999996
US National	1 wk ahead	Bin	percent	2.9	3	0.
US National	1 wk ahead	Bin	percent	3	3.1	0.
US National	1 wk ahead	Bin	percent	3.1	3.2	0.
US National	1 wk ahead	Bin	percent	3.2	3.3	0.
US National	1 wk ahead	Bin	percent	3.3	3.4	0.
US National	1 wk ahead	Bin	percent	3.4	3.5	0.
US National	1 wk ahead	Bin	percent	3.5	3.6	0.
US National	1 wk ahead	Bin	percent	3.6	3.7	0.
US National	1 wk ahead	Bin	percent	3.7	3.8	0.
US National	1 wk ahead	Bin	percent	3.8	3.9	0.
US National	1 wk ahead	Bin	percent	3.9	4	0.
US National	1 wk ahead	Bin	percent	4	4.1	0.
US National	1 wk ahead	Bin	percent	4.1	4.2	0.
US National	1 wk ahead	Bin	percent	4.2	4.3	0.
US National	1 wk ahead	Bin	percent	4.3	4.4	0.
US National	1 wk ahead	Bin	percent	4.4	4.5	0.
US National	1 wk ahead	Bin	percent	4.5	4.6	0.
US National	1 wk ahead	Bin	percent	4.6	4.7	0.
US National	1 wk ahead	Bin	percent	4.7	4.8	0.
US National	1 wk ahead	Bin	percent	4.8	4.9	0.
US National	1 wk ahead	Bin	percent	4.9	5	0.
US National	1 wk ahead	Bin	percent	5	5.1	0.
US National	1 wk ahead	Bin	percent	5.1	5.2	0.
US National	1 wk ahead	Bin	percent	5.2	5.3	0.
US National	1 wk ahead	Bin	percent	5.3	5.4	0.
US National	1 wk ahead	Bin	percent	5.4	5.5	0.
US National	1 wk ahead	Bin	percent	5.5	5.6	0.
US National	1 wk ahead	Bin	percent	5.6	5.7	0.
US National	1 wk ahead	Bin	percent	5.7	5.8	0.
US National	1 wk ahead	Bin	percent	5.8	5.9	0.
US National	1 wk ahead	Bin	percent	5.9	6	0.
US National	1 wk ahead	Bin	percent	6	6.1	0.
US National	1 wk ahead	Bin	percent	6.1	6.2	0.
US National	1 wk ahead	Bin	percent	6.2	6.3	0.
US National	1 wk ahead	Bin	percent	6.3	6.4	0.
US National	1 wk ahead	Bin	percent	6.4	6.5	0.
US National	1 wk ahead	Bin	percent	6.5	6.6	0.
US National	1 wk ahead	Bin	percent	6.6	6.7	0.
US National	1 wk ahead	Bin	percent	6.7	6.8	0.
US National	1 wk ahead	Bin	percent	6.8	6.9	0.
US National	1 wk ahead	Bin	percent	6.9	7	0.
US National	1 wk ahead	Bin	percent	7	7.1	0.
US National	1 wk ahead	Bin	percent	7.1	7.2	0.
US National	1 wk ahead	Bin	percent	7.2	7.3	0.
US National	1 wk ahead	Bin	percent	7.3	7.4	0.
US National	1 wk ahead	Bin	percent	7.4	7.5	0.
US National	1 wk ahead	Bin	percent	7.5	7.6	0.
US National	1 wk ahead	Bin	percent	7.6	7.7	0.
US National	1 wk ahead	Bin	percent	7.7	7.8	0.
US National	1 wk ahead	Bin	percent	7.8	7.9	0.
US National	1 wk ahead	Bin	percent	7.9	8	0.
US National	1 wk ahead	Bin	percent	8	8.1	0.
US National	1 wk ahead	Bin	percent	8.1	8.2	0.
US National	1 wk ahead	Bin	percent	8.2	8.3	0.
US National	1 wk ahead	Bin	percent	8.3	8.4	0.
US National	1 wk ahead	Bin	percent	8.4	8.5	0.
US National	1 wk ahead	Bin	percent	8.5	8.6	0.
US National	1 wk ahead	Bin	percent	8.6	8.7	0.
US National	1 wk ahead	Bin	percent	8.7	8.8	0.
US National	1 wk ahead	Bin	percent	8.8	8.9	0.
US National	1 wk ahead	Bin	percent	8.9	9	0.
US National	1 wk ahead	Bin	percent	9	9.1	0.
US National	1 wk ahead	Bin	percent	9.1	9.2	0.
US National	1 wk ahead	Bin	percent	9.2	9.3	0.
US National	1 wk ahead	Bin	percent	9.3	9.4	0.
US National	1 wk ahead	Bin	percent	9.4	9.5	0.
US National	1 wk ahead	Bin	percent	9.5	9.6	0.
US National	1 wk ahead	Bin	percent	9.6	9.7	0.
US National	1 wk ahead	Bin	percent	9.7	9.8	0.
US National	1 wk ahead	Bin	percent	9.8	9.9	0.
US National	1 wk ahead	Bin	percent	9.9	10	0.
US National	1 wk ahead	Bin	percent	10	10.1	0.
US National	1 wk ahead	Bin	percent	10.1	10.2	0.
US National	1 wk ahead	Bin	percent	10.2	10.3	0.
US National	1 wk ahead	Bin	percent	10.3	10.4	0.
US National	1 wk ahead	Bin	percent	10.4	10.5	0.
US National	1 wk ahead	Bin	percent	10.5	10.6	0.
US National	1 wk ahead	Bin	percent	10.6	10.7	0.
US National	1 wk ahead	Bin	percent	10.7	10.8	0.
US National	1 wk ahead	Bin	percent	10.8	10.9	0.
US National	1 wk ahead	Bin	percent	10.9	11	0.
US National	1 wk ahead	Bin	percent	11	11.1	0.
US National	1 wk ahead	Bin	percent	11.1	11.2	0.
US National	1 wk ahead	Bin	percent	11.2	11.3	0.
US National	1 wk ahead	Bin	percent	11.3	11.4	0.
US National	1 wk ahead	Bin	percent	11.4	11.5	0.
US National	1 wk ahead	Bin	percent	11.5	11.6	0.
US National	1 wk ahead	Bin	percent	11.6	11.7	0.
US National	1 wk ahead	Bin	percent	11.7	11.8	0.
US National	1 wk ahead	Bin	percent	11.8	11.9	0.
US National	1 wk ahead	Bin	percent	11.9	12	0.
US National	1 wk ahead	Bin	percent	12	12.1	0.
US National	1 wk ahead	Bin	percent	12.1	12.2	0.
US National	1 wk ahead	Bin	percent	12.2	12.3	0.
US National	1 wk ahead	Bin	percent	12.3	12.4	0.
US National	1 wk ahead	Bin	percent	12.4	12.5	0.
US National	1 wk ahead	Bin	percent	12.5	12.6	0.
US National	1 wk ahead	Bin	percent	12.6	12.7	0.
US National	1 wk ahead	Bin	percent	12.7	12.8	0.
US National	1 wk ahead	Bin	percent	12.8	12.9	0.
US National	1 wk ahead	Bin	percent	12.9	13	0.
US National	1 wk ahead	Bin	percent	13	100	0.
US National	2 wk ahead	Point	percent	NA	NA	1.243
US National	2 wk ahead	Bin	percent	0	0.1	0.
US National	2 wk ahead	Bin	percent	0.1	0.2	0.
US National	2 wk ahead	Bin	percent	0.2	0.3	0.
US National	2 wk ahead	Bin	percent	0.3	0.4	0.
US National	2 wk ahead	Bin	percent	0.4	0.5	0.
US National	2 wk ahead	Bin	percent	0.5	0.6	0.000018
US National	2 wk ahead	Bin	percent	0.6	0.7	0.001346
US National	2 wk ahead	Bin	percent	0.7	0.8	0.012773
US National	2 wk ahead	Bin	percent	0.8	0.9	0.030833
US National	2 wk ahead	Bin	percent	0.9	1	0.045693
US National	2 wk ahead	Bin	percent	1	1.1	0.114995
US National	2 wk ahead	Bin	percent	1.1	1.2	0.19944699999999999
US National	2 wk ahead	Bin	percent	1.2	1.3	0.20704299999999998
US National	2 wk ahead	Bin	percent	1.3	1.4	0.154552
US National	2 wk ahead	Bin	percent	1.4	1.5	0.085034
US National	2 wk ahead	Bin	percent	1.5	1.6	0.048735999999999995
US National	2 wk ahead	Bin	percent	1.6	1.7	0.038342999999999995
US National	2 wk ahead	Bin	percent	1.7	1.8	0.030407999999999998
US National	2 wk ahead	Bin	percent	1.8	1.9	0.019088
US National	2 wk ahead	Bin	percent	1.9	2	0.005613
US National	2 wk ahead	Bin	percent	2	2.1	0.005281
US National	2 wk ahead	Bin	percent	2.1	2.2	0.000788
US National	2 wk ahead	Bin	percent	2.2	2.3	9.999999999999999e-6
US National	2 wk ahead	Bin	percent	2.3	2.4	0.
US National	2 wk ahead	Bin	percent	2.4	2.5	0.
US National	2 wk ahead	Bin	percent	2.5	2.6	0.
US National	2 wk ahead	Bin	percent	2.6	2.7	0.
US National	2 wk ahead	Bin	percent	2.7	2.8	0.
US National	2 wk ahead	Bin	percent	2.8	2.9	0.
US National	2 wk ahead	Bin	percent	2.9	3	0.
US National	2 wk ahead	Bin	percent	3	3.1	0.
US National	2 wk ahead	Bin	percent	3.1	3.2	0.
US National	2 wk ahead	Bin	percent	3.2	3.3	0.
US National	2 wk ahead	Bin	percent	3.3	3.4	0.
US National	2 wk ahead	Bin	percent	3.4	3.5	0.
US National	2 wk ahead	Bin	percent	3.5	3.6	0.
US National	2 wk ahead	Bin	percent	3.6	3.7	0.
US National	2 wk ahead	Bin	percent	3.7	3.8	0.
US National	2 wk ahead	Bin	percent	3.8	3.9	0.
US National	2 wk ahead	Bin	percent	3.9	4	0.
US National	2 wk ahead	Bin	percent	4	4.1	0.
US National	2 wk ahead	Bin	percent	4.1	4.2	0.
US National	2 wk ahead	Bin	percent	4.2	4.3	0.
US National	2 wk ahead	Bin	percent	4.3	4.4	0.
US National	2 wk ahead	Bin	percent	4.4	4.5	0.
US National	2 wk ahead	Bin	percent	4.5	4.6	0.
US National	2 wk ahead	Bin	percent	4.6	4.7	0.
US National	2 wk ahead	Bin	percent	4.7	4.8	0.
US National	2 wk ahead	Bin	percent	4.8	4.9	0.
US National	2 wk ahead	Bin	percent	4.9	5	0.
US National	2 wk ahead	Bin	percent	5	5.1	0.
US National	2 wk ahead	Bin	percent	5.1	5.2	0.
US National	2 wk ahead	Bin	percent	5.2	5.3	0.
US National	2 wk ahead	Bin	percent	5.3	5.4	0.
US National	2 wk ahead	Bin	percent	5.4	5.5	0.
US National	2 wk ahead	Bin	percent	5.5	5.6	0.
US National	2 wk ahead	Bin	percent	5.6	5.7	0.
US National	2 wk ahead	Bin	percent	5.7	5.8	0.
US National	2 wk ahead	Bin	percent	5.8	5.9	0.
US National	2 wk ahead	Bin	percent	5.9	6	0.
US National	2 wk ahead	Bin	percent	6	6.1	0.
US National	2 wk ahead	Bin	percent	6.1	6.2	0.
US National	2 wk ahead	Bin	percent	6.2	6.3	0.
US National	2 wk ahead	Bin	percent	6.3	6.4	0.
US National	2 wk ahead	Bin	percent	6.4	6.5	0.
US National	2 wk ahead	Bin	percent	6.5	6.6	0.
US National	2 wk ahead	Bin	percent	6.6	6.7	0.
US National	2 wk ahead	Bin	percent	6.7	6.8	0.
US National	2 wk ahead	Bin	percent	6.8	6.9	0.
US National	2 wk ahead	Bin	percent	6.9	7	0.
US National	2 wk ahead	Bin	percent	7	7.1	0.
US National	2 wk ahead	Bin	percent	7.1	7.2	0.
US National	2 wk ahead	Bin	percent	7.2	7.3	0.
US National	2 wk ahead	Bin	percent	7.3	7.4	0.
US National	2 wk ahead	Bin	percent	7.4	7.5	0.
US National	2 wk ahead	Bin	percent	7.5	7.6	0.
US National	2 wk ahead	Bin	percent	7.6	7.7	0.
US National	2 wk ahead	Bin	percent	7.7	7.8	0.
US National	2 wk ahead	Bin	percent	7.8	7.9	0.
US National	2 wk ahead	Bin	percent	7.9	8	0.
US National	2 wk ahead	Bin	percent	8	8.1	0.
US National	2 wk ahead	Bin	percent	8.1	8.2	0.
US National	2 wk ahead	Bin	percent	8.2	8.3	0.
US National	2 wk ahead	Bin	percent	8.3	8.4	0.
US National	2 wk ahead	Bin	percent	8.4	8.5	0.
US National	2 wk ahead	Bin	percent	8.5	8.6	0.
US National	2 wk ahead	Bin	percent	8.6	8.7	0.
US National	2 wk ahead	Bin	percent	8.7	8.8	0.
US National	2 wk ahead	Bin	percent	8.8	8.9	0.
US National	2 wk ahead	Bin	percent	8.9	9	0.
US National	2 wk ahead	Bin	percent	9	9.1	0.
US National	2 wk ahead	Bin	percent	9.1	9.2	0.
US National	2 wk ahead	Bin	percent	9.2	9.3	0.
US National	2 wk ahead	Bin	percent	9.3	9.4	0.
US National	2 wk ahead	Bin	percent	9.4	9.5	0.
US National	2 wk ahead	Bin	percent	9.5	9.6	0.
US National	2 wk ahead	Bin	percent	9.6	9.7	0.
US National	2 wk ahead	Bin	percent	9.7	9.8	0.
US National	2 wk ahead	Bin	percent	9.8	9.9	0.
US National	2 wk ahead	Bin	percent	9.9	10	0.
US National	2 wk ahead	Bin	percent	10	10.1	0.
US National	2 wk ahead	Bin	percent	10.1	10.2	0.
US National	2 wk ahead	Bin	percent	10.2	10.3	0.
US National	2 wk ahead	Bin	percent	10.3	10.4	0.
US National	2 wk ahead	Bin	percent	10.4	10.5	0.
US National	2 wk ahead	Bin	percent	10.5	10.6	0.
US National	2 wk ahead	Bin	percent	10.6	10.7	0.
US National	2 wk ahead	Bin	percent	10.7	10.8	0.
US National	2 wk ahead	Bin	percent	10.8	10.9	0.
US National	2 wk ahead	Bin	percent	10.9	11	0.
US National	2 wk ahead	Bin	percent	11	11.1	0.
US National	2 wk ahead	Bin	percent	11.1	11.2	0.
US National	2 wk ahead	Bin	percent	11.2	11.3	0.
US National	2 wk ahead	Bin	percent	11.3	11.4	0.
US National	2 wk ahead	Bin	percent	11.4	11.5	0.
US National	2 wk ahead	Bin	percent	11.5	11.6	0.
US National	2 wk ahead	Bin	percent	11.6	11.7	0.
US National	2 wk ahead	Bin	percent	11.7	11.8	0.
US National	2 wk ahead	Bin	percent	11.8	11.9	0.
US National	2 wk ahead	Bin	percent	11.9	12	0.
US National	2 wk ahead	Bin	percent	12	12.1	0.
US National	2 wk ahead	Bin	percent	12.1	12.2	0.
US National	2 wk ahead	Bin	percent	12.2	12.3	0.
US National	2 wk ahead	Bin	percent	12.3	12.4	0.
US National	2 wk ahead	Bin	percent	12.4	12.5	0.
US National	2 wk ahead	Bin	percent	12.5	12.6	0.
US National	2 wk ahead	Bin	percent	12.6	12.7	0.
US National	2 wk ahead	Bin	percent	12.7	12.8	0.
US National	2 wk ahead	Bin	percent	12.8	12.9	0.
US National	2 wk ahead	Bin	percent	12.9	13	0.
US National	2 wk ahead	Bin	percent	13	100	0.
US National	3 wk ahead	Point	percent	NA	NA	1.4812
US National	3 wk ahead	Bin	percent	0	0.1	4.9999999999999996e-6
US National	3 wk ahead	Bin	percent	0.1	0.2	0.000036
US National	3 wk ahead	Bin	percent	0.2	0.3	0.000204
US National	3 wk ahead	Bin	percent	0.3	0.4	0.0008259999999999999
US National	3 wk ahead	Bin	percent	0.4	0.5	0.0024619999999999998
US National	3 wk ahead	Bin	percent	0.5	0.6	0.005548
US National	3 wk ahead	Bin	percent	0.6	0.7	0.009989999999999999
US National	3 wk ahead	Bin	percent	0.7	0.8	0.01586
US National	3 wk ahead	Bin	percent	0.8	0.9	0.024967999999999997
US National	3 wk ahead	Bin	percent	0.9	1	0.040019
US National	3 wk ahead	Bin	percent	1	1.1	0.060301
US National	3 wk ahead	Bin	percent	1.1	1.2	0.07997699999999999
US National	3 wk ahead	Bin	percent	1.2	1.3	0.09246599999999999
US National	3 wk ahead	Bin	percent	1.3	1.4	0.09482399999999999
US National	3 wk ahead	Bin	percent	1.4	1.5	0.088418
US National	3 wk ahead	Bin	percent	1.5	1.6	0.07790699999999999
US National	3 wk ahead	Bin	percent	1.6	1.7	0.06823499999999999
US National	3 wk ahead	Bin	percent	1.7	1.8	0.060467
US National	3 wk ahead	Bin	percent	1.8	1.9	0.051476999999999995
US National	3 wk ahead	Bin	percent	1.9	2	0.039134999999999996
US National	3 wk ahead	Bin	percent	2	2.1	0.026559
US National	3 wk ahead	Bin	percent	2.1	2.2	0.019191
US National	3 wk ahead	Bin	percent	2.2	2.3	0.018801
US National	3 wk ahead	Bin	percent	2.3	2.4	0.021965
US National	3 wk ahead	Bin	percent	2.4	2.5	0.023445999999999998
US National	3 wk ahead	Bin	percent	2.5	2.6	0.020517999999999998
US National	3 wk ahead	Bin	percent	2.6	2.7	0.014589
US National	3 wk ahead	Bin	percent	2.7	2.8	0.008931999999999999
US National	3 wk ahead	Bin	percent	2.8	2.9	0.005391
US National	3 wk ahead	Bin	percent	2.9	3	0.003548
US National	3 wk ahead	Bin	percent	3	3.1	0.002346
US National	3 wk ahead	Bin	percent	3.1	3.2	0.0015589999999999998
US National	3 wk ahead	Bin	percent	3.2	3.3	0.0015099999999999998
US National	3 wk ahead	Bin	percent	3.3	3.4	0.002101
US National	3 wk ahead	Bin	percent	3.4	3.5	0.002679
US National	3 wk ahead	Bin	percent	3.5	3.6	0.0028339999999999997
US National	3 wk ahead	Bin	percent	3.6	3.7	0.00282
US National	3 wk ahead	Bin	percent	3.7	3.8	0.0028139999999999997
US National	3 wk ahead	Bin	percent	3.8	3.9	0.002474
US National	3 wk ahead	Bin	percent	3.9	4	0.00166
US National	3 wk ahead	Bin	percent	4	4.1	0.0007949999999999999
US National	3 wk ahead	Bin	percent	4.1	4.2	0.000266
US National	3 wk ahead	Bin	percent	4.2	4.3	0.000062
US National	3 wk ahead	Bin	percent	4.3	4.4	9.999999999999999e-6
US National	3 wk ahead	Bin	percent	4.4	4.5	1.e-6
US National	3 wk ahead	Bin	percent	4.5	4.6	0.
US National	3 wk ahead	Bin	percent	4.6	4.7	0.
US National	3 wk ahead	Bin	percent	4.7	4.8	0.
US National	3 wk ahead	Bin	percent	4.8	4.9	0.
US National	3 wk ahead	Bin	percent	4.9	5	0.
US National	3 wk ahead	Bin	percent	5	5.1	0.
US National	3 wk ahead	Bin	percent	5.1	5.2	0.
US National	3 wk ahead	Bin	percent	5.2	5.3	0.
US National	3 wk ahead	Bin	percent	5.3	5.4	0.
US National	3 wk ahead	Bin	percent	5.4	5.5	0.
US National	3 wk ahead	Bin	percent	5.5	5.6	0.
US National	3 wk ahead	Bin	percent	5.6	5.7	0.
US National	3 wk ahead	Bin	percent	5.7	5.8	0.
US National	3 wk ahead	Bin	percent	5.8	5.9	0.
US National	3 wk ahead	Bin	percent	5.9	6	0.
US National	3 wk ahead	Bin	percent	6	6.1	0.
US National	3 wk ahead	Bin	percent	6.1	6.2	0.
US National	3 wk ahead	Bin	percent	6.2	6.3	0.
US National	3 wk ahead	Bin	percent	6.3	6.4	0.
US National	3 wk ahead	Bin	percent	6.4	6.5	0.
US National	3 wk ahead	Bin	percent	6.5	6.6	0.
US National	3 wk ahead	Bin	percent	6.6	6.7	0.
US National	3 wk ahead	Bin	percent	6.7	6.8	0.
US National	3 wk ahead	Bin	percent	6.8	6.9	0.
US National	3 wk ahead	Bin	percent	6.9	7	0.
US National	3 wk ahead	Bin	percent	7	7.1	0.
US National	3 wk ahead	Bin	percent	7.1	7.2	0.
US National	3 wk ahead	Bin	percent	7.2	7.3	0.
US National	3 wk ahead	Bin	percent	7.3	7.4	0.
US National	3 wk ahead	Bin	percent	7.4	7.5	0.
US National	3 wk ahead	Bin	percent	7.5	7.6	0.
US National	3 wk ahead	Bin	percent	7.6	7.7	0.
US National	3 wk ahead	Bin	percent	7.7	7.8	0.
US National	3 wk ahead	Bin	percent	7.8	7.9	0.
US National	3 wk ahead	Bin	percent	7.9	8	0.
US National	3 wk ahead	Bin	percent	8	8.1	0.
US National	3 wk ahead	Bin	percent	8.1	8.2	0.
US National	3 wk ahead	Bin	percent	8.2	8.3	0.
US National	3 wk ahead	Bin	percent	8.3	8.4	0.
US National	3 wk ahead	Bin	percent	8.4	8.5	0.
US National	3 wk ahead	Bin	percent	8.5	8.6	0.
US National	3 wk ahead	Bin	percent	8.6	8.7	0.
US National	3 wk ahead	Bin	percent	8.7	8.8	0.
US National	3 wk ahead	Bin	percent	8.8	8.9	0.
US National	3 wk ahead	Bin	percent	8.9	9	0.
US National	3 wk ahead	Bin	percent	9	9.1	0.
US National	3 wk ahead	Bin	percent	9.1	9.2	0.
US National	3 wk ahead	Bin	percent	9.2	9.3	0.
US National	3 wk ahead	Bin	percent	9.3	9.4	0.
US National	3 wk ahead	Bin	percent	9.4	9.5	0.
US National	3 wk ahead	Bin	percent	9.5	9.6	0.
US National	3 wk ahead	Bin	percent	9.6	9.7	0.
US National	3 wk ahead	Bin	percent	9.7	9.8	0.
US National	3 wk ahead	Bin	percent	9.8	9.9	0.
US National	3 wk ahead	Bin	percent	9.9	10	0.
US National	3 wk ahead	Bin	percent	10	10.1	0.
US National	3 wk ahead	Bin	percent	10.1	10.2	0.
US National	3 wk ahead	Bin	percent	10.2	10.3	0.
US National	3 wk ahead	Bin	percent	10.3	10.4	0.
US National	3 wk ahead	Bin	percent	10.4	10.5	0.
US National	3 wk ahead	Bin	percent	10.5	10.6	0.
US National	3 wk ahead	Bin	percent	10.6	10.7	0.
US National	3 wk ahead	Bin	percent	10.7	10.8	0.
US National	3 wk ahead	Bin	percent	10.8	10.9	0.
US National	3 wk ahead	Bin	percent	10.9	11	0.
US National	3 wk ahead	Bin	percent	11	11.1	0.
US National	3 wk ahead	Bin	percent	11.1	11.2	0.
US National	3 wk ahead	Bin	percent	11.2	11.3	0.
US National	3 wk ahead	Bin	percent	11.3	11.4	0.
US National	3 wk ahead	Bin	percent	11.4	11.5	0.
US National	3 wk ahead	Bin	percent	11.5	11.6	0.
US National	3 wk ahead	Bin	percent	11.6	11.7	0.
US National	3 wk ahead	Bin	percent	11.7	11.8	0.
US National	3 wk ahead	Bin	percent	11.8	11.9	0.
US National	3 wk ahead	Bin	percent	11.9	12	0.
US National	3 wk ahead	Bin	percent	12	12.1	0.
US National	3 wk ahead	Bin	percent	12.1	12.2	0.
US National	3 wk ahead	Bin	percent	12.2	12.3	0.
US National	3 wk ahead	Bin	percent	12.3	12.4	0.
US National	3 wk ahead	Bin	percent	12.4	12.5	0.
US National	3 wk ahead	Bin	percent	12.5	12.6	0.
US National	3 wk ahead	Bin	percent	12.6	12.7	0.
US National	3 wk ahead	Bin	percent	12.7	12.8	0.
US National	3 wk ahead	Bin	percent	12.8	12.9	0.
US National	3 wk ahead	Bin	percent	12.9	13	0.
US National	3 wk ahead	Bin	percent	13	100	0.
US National	4 wk ahead	Point	percent	NA	NA	1.8322
US National	4 wk ahead	Bin	percent	0	0.1	0.00069
US National	4 wk ahead	Bin	percent	0.1	0.2	0.001357
US National	4 wk ahead	Bin	percent	0.2	0.3	0.002428
US National	4 wk ahead	Bin	percent	0.3	0.4	0.003994
US National	4 wk ahead	Bin	percent	0.4	0.5	0.00611
US National	4 wk ahead	Bin	percent	0.5	0.6	0.008812
US National	4 wk ahead	Bin	percent	0.6	0.7	0.012155
US National	4 wk ahead	Bin	percent	0.7	0.8	0.016232
US National	4 wk ahead	Bin	percent	0.8	0.9	0.021131
US National	4 wk ahead	Bin	percent	0.9	1	0.02684
US National	4 wk ahead	Bin	percent	1	1.1	0.033145
US National	4 wk ahead	Bin	percent	1.1	1.2	0.039606999999999996
US National	4 wk ahead	Bin	percent	1.2	1.3	0.045620999999999995
US National	4 wk ahead	Bin	percent	1.3	1.4	0.050542
US National	4 wk ahead	Bin	percent	1.4	1.5	0.053822999999999996
US National	4 wk ahead	Bin	percent	1.5	1.6	0.055127999999999996
US National	4 wk ahead	Bin	percent	1.6	1.7	0.054416
US National	4 wk ahead	Bin	percent	1.7	1.8	0.051966
US National	4 wk ahead	Bin	percent	1.8	1.9	0.048338
US National	4 wk ahead	Bin	percent	1.9	2	0.044208
US National	4 wk ahead	Bin	percent	2	2.1	0.040144
US National	4 wk ahead	Bin	percent	2.1	2.2	0.036419
US National	4 wk ahead	Bin	percent	2.2	2.3	0.032987999999999996
US National	4 wk ahead	Bin	percent	2.3	2.4	0.02964
US National	4 wk ahead	Bin	percent	2.4	2.5	0.026216
US National	4 wk ahead	Bin	percent	2.5	2.6	0.022737999999999998
US National	4 wk ahead	Bin	percent	2.6	2.7	0.019384
US National	4 wk ahead	Bin	percent	2.7	2.8	0.016367
US National	4 wk ahead	Bin	percent	2.8	2.9	0.013833
US National	4 wk ahead	Bin	percent	2.9	3	0.011850999999999999
US National	4 wk ahead	Bin	percent	3	3.1	0.010464
US National	4 wk ahead	Bin	percent	3.1	3.2	0.009732
US National	4 wk ahead	Bin	percent	3.2	3.3	0.009701999999999999
US National	4 wk ahead	Bin	percent	3.3	3.4	0.010334999999999999
US National	4 wk ahead	Bin	percent	3.4	3.5	0.011422999999999999
US National	4 wk ahead	Bin	percent	3.5	3.6	0.01258
US National	4 wk ahead	Bin	percent	3.6	3.7	0.013338
US National	4 wk ahead	Bin	percent	3.7	3.8	0.013326999999999999
US National	4 wk ahead	Bin	percent	3.8	3.9	0.012426
US National	4 wk ahead	Bin	percent	3.9	4	0.01081
US National	4 wk ahead	Bin	percent	4	4.1	0.008832
US National	4 wk ahead	Bin	percent	4.1	4.2	0.006855
US National	4 wk ahead	Bin	percent	4.2	4.3	0.005129
US National	4 wk ahead	Bin	percent	4.3	4.4	0.0037679999999999996
US National	4 wk ahead	Bin	percent	4.4	4.5	0.0027949999999999997
US National	4 wk ahead	Bin	percent	4.5	4.6	0.002185
US National	4 wk ahead	Bin	percent	4.6	4.7	0.001867
US National	4 wk ahead	Bin	percent	4.7	4.8	0.001728
US National	4 wk ahead	Bin	percent	4.8	4.9	0.00164
US National	4 wk ahead	Bin	percent	4.9	5	0.001503
US National	4 wk ahead	Bin	percent	5	5.1	0.001294
US National	4 wk ahead	Bin	percent	5.1	5.2	0.0010609999999999999
US National	4 wk ahead	Bin	percent	5.2	5.3	0.0008929999999999999
US National	4 wk ahead	Bin	percent	5.3	5.4	0.000859
US National	4 wk ahead	Bin	percent	5.4	5.5	0.0009689999999999999
US National	4 wk ahead	Bin	percent	5.5	5.6	0.001169
US National	4 wk ahead	Bin	percent	5.6	5.7	0.001357
US National	4 wk ahead	Bin	percent	5.7	5.8	0.001434
US National	4 wk ahead	Bin	percent	5.8	5.9	0.0013499999999999999
US National	4 wk ahead	Bin	percent	5.9	6	0.001124
US National	4 wk ahead	Bin	percent	6	6.1	0.0008259999999999999
US National	4 wk ahead	Bin	percent	6.1	6.2	0.0005369999999999999
US National	4 wk ahead	Bin	percent	6.2	6.3	0.000314
US National	4 wk ahead	Bin	percent	6.3	6.4	0.00018099999999999998
US National	4 wk ahead	Bin	percent	6.4	6.5	0.000139
US National	4 wk ahead	Bin	percent	6.5	6.6	0.000186
US National	4 wk ahead	Bin	percent	6.6	6.7	0.000326
US National	4 wk ahead	Bin	percent	6.7	6.8	0.000554
US National	4 wk ahead	Bin	percent	6.8	6.9	0.0008449999999999999
US National	4 wk ahead	Bin	percent	6.9	7	0.0011409999999999999
US National	4 wk ahead	Bin	percent	7	7.1	0.001356
US National	4 wk ahead	Bin	percent	7.1	7.2	0.001421
US National	4 wk ahead	Bin	percent	7.2	7.3	0.0013109999999999999
US National	4 wk ahead	Bin	percent	7.3	7.4	0.001065
US National	4 wk ahead	Bin	percent	7.4	7.5	0.000762
US National	4 wk ahead	Bin	percent	7.5	7.6	0.00047999999999999996
US National	4 wk ahead	Bin	percent	7.6	7.7	0.000267
US National	4 wk ahead	Bin	percent	7.7	7.8	0.00013
US National	4 wk ahead	Bin	percent	7.8	7.9	0.000056
US National	4 wk ahead	Bin	percent	7.9	8	0.000021
US National	4 wk ahead	Bin	percent	8	8.1	7.e-6
US National	4 wk ahead	Bin	percent	8.1	8.2	2.e-6
US National	4 wk ahead	Bin	percent	8.2	8.3	1.e-6
US National	4 wk ahead	Bin	percent	8.3	8.4	0.
US National	4 wk ahead	Bin	percent	8.4	8.5	0.
US National	4 wk ahead	Bin	percent	8.5	8.6	0.
US National	4 wk ahead	Bin	percent	8.6	8.7	0.
US National	4 wk ahead	Bin	percent	8.7	8.8	0.
US National	4 wk ahead	Bin	percent	8.8	8.9	0.
US National	4 wk ahead	Bin	percent	8.9	9	0.
US National	4 wk ahead	Bin	percent	9	9.1	0.
US National	4 wk ahead	Bin	percent	9.1	9.2	0.
US National	4 wk ahead	Bin	percent	9.2	9.3	0.
US National	4 wk ahead	Bin	percent	9.3	9.4	0.
US National	4 wk ahead	Bin	percent	9.4	9.5	0.
US National	4 wk ahead	Bin	percent	9.5	9.6	0.
US National	4 wk ahead	Bin	percent	9.6	9.7	0.
US National	4 wk ahead	Bin	percent	9.7	9.8	0.
US National	4 wk ahead	Bin	percent	9.8	9.9	0.
US National	4 wk ahead	Bin	percent	9.9	10	0.
US National	4 wk ahead	Bin	percent	10	10.1	0.
US National	4 wk ahead	Bin	percent	10.1	10.2	0.
US National	4 wk ahead	Bin	percent	10.2	10.3	0.
US National	4 wk ahead	Bin	percent	10.3	10.4	0.
US National	4 wk ahead	Bin	percent	10.4	10.5	0.
US National	4 wk ahead	Bin	percent	10.5	10.6	0.
US National	4 wk ahead	Bin	percent	10.6	10.7	0.
US National	4 wk ahead	Bin	percent	10.7	10.8	0.
US National	4 wk ahead	Bin	percent	10.8	10.9	0.
US National	4 wk ahead	Bin	percent	10.9	11	0.
US National	4 wk ahead	Bin	percent	11	11.1	0.
US National	4 wk ahead	Bin	percent	11.1	11.2	0.
US National	4 wk ahead	Bin	percent	11.2	11.3	0.
US National	4 wk ahead	Bin	percent	11.3	11.4	0.
US National	4 wk ahead	Bin	percent	11.4	11.5	0.
US National	4 wk ahead	Bin	percent	11.5	11.6	0.
US National	4 wk ahead	Bin	percent	11.6	11.7	0.
US National	4 wk ahead	Bin	percent	11.7	11.8	0.
US National	4 wk ahead	Bin	percent	11.8	11.9	0.
US National	4 wk ahead	Bin	percent	11.9	12	0.
US National	4 wk ahead	Bin	percent	12	12.1	0.
US National	4 wk ahead	Bin	percent	12.1	12.2	0.
US National	4 wk ahead	Bin	percent	12.2	12.3	0.
US National	4 wk ahead	Bin	percent	12.3	12.4	0.
US National	4 wk ahead	Bin	percent	12.4	12.5	0.
US National	4 wk ahead	Bin	percent	12.5	12.6	0.
US National	4 wk ahead	Bin	percent	12.6	12.7	0.
US National	4 wk ahead	Bin	percent	12.7	12.8	0.
US National	4 wk ahead	Bin	percent	12.8	12.9	0.
US National	4 wk ahead	Bin	percent	12.9	13	0.
US National	4 wk ahead	Bin	percent	13	100	0.
