# Supplementary material for: Use of daily Internet search query data improves real-time projections of influenza epidemics
Source: J R Soc Interface. 2018 Oct 10;15(147):20180220. doi: 10.1098/rsif.2018.0220 (PMC6228485; doi:10.1098/rsif.2018.0220)
Supplement: Computer code and results [file rsif20180220supp3.gz › Code-and-results/mss-15-wikiWEEK/2014-EW11.csv]

Location	Target	Type	Unit	Bin_start_incl	Bin_end_notincl	Value
US National	1 wk ahead	Point	percent	NA	NA	2.
US National	1 wk ahead	Bin	percent	0	0,1	0.
US National	1 wk ahead	Bin	percent	0,1	0,2	0.
US National	1 wk ahead	Bin	percent	0,2	0,3	1.e-6
US National	1 wk ahead	Bin	percent	0,3	0,4	0.000049999999999999996
US National	1 wk ahead	Bin	percent	0,4	0,5	0.000908
US National	1 wk ahead	Bin	percent	0,5	0,6	0.0033369999999999997
US National	1 wk ahead	Bin	percent	0,6	0,7	0.0026119999999999997
US National	1 wk ahead	Bin	percent	0,7	0,8	0.00043099999999999996
US National	1 wk ahead	Bin	percent	0,8	0,9	0.000014
US National	1 wk ahead	Bin	percent	0,9	1	1.e-6
US National	1 wk ahead	Bin	percent	1	1,1	0.00010499999999999999
US National	1 wk ahead	Bin	percent	1,1	1,2	0.0018479999999999998
US National	1 wk ahead	Bin	percent	1,2	1,3	0.007719999999999999
US National	1 wk ahead	Bin	percent	1,3	1,4	0.014955999999999999
US National	1 wk ahead	Bin	percent	1,4	1,5	0.028399999999999998
US National	1 wk ahead	Bin	percent	1,5	1,6	0.041136
US National	1 wk ahead	Bin	percent	1,6	1,7	0.061634999999999995
US National	1 wk ahead	Bin	percent	1,7	1,8	0.093418
US National	1 wk ahead	Bin	percent	1,8	1,9	0.129309
US National	1 wk ahead	Bin	percent	1,9	2	0.164209
US National	1 wk ahead	Bin	percent	2	2,1	0.16716899999999998
US National	1 wk ahead	Bin	percent	2,1	2,2	0.109787
US National	1 wk ahead	Bin	percent	2,2	2,3	0.047875
US National	1 wk ahead	Bin	percent	2,3	2,4	0.029977
US National	1 wk ahead	Bin	percent	2,4	2,5	0.024121
US National	1 wk ahead	Bin	percent	2,5	2,6	0.025002999999999997
US National	1 wk ahead	Bin	percent	2,6	2,7	0.019046999999999998
US National	1 wk ahead	Bin	percent	2,7	2,8	0.009144
US National	1 wk ahead	Bin	percent	2,8	2,9	0.002776
US National	1 wk ahead	Bin	percent	2,9	3	0.000299
US National	1 wk ahead	Bin	percent	3	3,1	7.e-6
US National	1 wk ahead	Bin	percent	3,1	3,2	1.e-6
US National	1 wk ahead	Bin	percent	3,2	3,3	0.000099
US National	1 wk ahead	Bin	percent	3,3	3,4	0.0013139999999999998
US National	1 wk ahead	Bin	percent	3,4	3,5	0.0035979999999999996
US National	1 wk ahead	Bin	percent	3,5	3,6	0.002456
US National	1 wk ahead	Bin	percent	3,6	3,7	0.0026969999999999997
US National	1 wk ahead	Bin	percent	3,7	3,8	0.003444
US National	1 wk ahead	Bin	percent	3,8	3,9	0.0010329999999999998
US National	1 wk ahead	Bin	percent	3,9	4	0.000063
US National	1 wk ahead	Bin	percent	4	4,1	1.e-6
US National	1 wk ahead	Bin	percent	4,1	4,2	0.
US National	1 wk ahead	Bin	percent	4,2	4,3	0.
US National	1 wk ahead	Bin	percent	4,3	4,4	0.
US National	1 wk ahead	Bin	percent	4,4	4,5	0.
US National	1 wk ahead	Bin	percent	4,5	4,6	0.
US National	1 wk ahead	Bin	percent	4,6	4,7	0.
US National	1 wk ahead	Bin	percent	4,7	4,8	0.
US National	1 wk ahead	Bin	percent	4,8	4,9	0.
US National	1 wk ahead	Bin	percent	4,9	5	0.
US National	1 wk ahead	Bin	percent	5	5,1	0.
US National	1 wk ahead	Bin	percent	5,1	5,2	0.
US National	1 wk ahead	Bin	percent	5,2	5,3	0.
US National	1 wk ahead	Bin	percent	5,3	5,4	0.
US National	1 wk ahead	Bin	percent	5,4	5,5	0.
US National	1 wk ahead	Bin	percent	5,5	5,6	0.
US National	1 wk ahead	Bin	percent	5,6	5,7	0.
US National	1 wk ahead	Bin	percent	5,7	5,8	0.
US National	1 wk ahead	Bin	percent	5,8	5,9	0.
US National	1 wk ahead	Bin	percent	5,9	6	0.
US National	1 wk ahead	Bin	percent	6	6,1	0.
US National	1 wk ahead	Bin	percent	6,1	6,2	0.
US National	1 wk ahead	Bin	percent	6,2	6,3	0.
US National	1 wk ahead	Bin	percent	6,3	6,4	0.
US National	1 wk ahead	Bin	percent	6,4	6,5	0.
US National	1 wk ahead	Bin	percent	6,5	6,6	0.
US National	1 wk ahead	Bin	percent	6,6	6,7	0.
US National	1 wk ahead	Bin	percent	6,7	6,8	0.
US National	1 wk ahead	Bin	percent	6,8	6,9	0.
US National	1 wk ahead	Bin	percent	6,9	7	0.
US National	1 wk ahead	Bin	percent	7	7,1	0.
US National	1 wk ahead	Bin	percent	7,1	7,2	0.
US National	1 wk ahead	Bin	percent	7,2	7,3	0.
US National	1 wk ahead	Bin	percent	7,3	7,4	0.
US National	1 wk ahead	Bin	percent	7,4	7,5	0.
US National	1 wk ahead	Bin	percent	7,5	7,6	0.
US National	1 wk ahead	Bin	percent	7,6	7,7	0.
US National	1 wk ahead	Bin	percent	7,7	7,8	0.
US National	1 wk ahead	Bin	percent	7,8	7,9	0.
US National	1 wk ahead	Bin	percent	7,9	8	0.
US National	1 wk ahead	Bin	percent	8	8,1	0.
US National	1 wk ahead	Bin	percent	8,1	8,2	0.
US National	1 wk ahead	Bin	percent	8,2	8,3	0.
US National	1 wk ahead	Bin	percent	8,3	8,4	0.
US National	1 wk ahead	Bin	percent	8,4	8,5	0.
US National	1 wk ahead	Bin	percent	8,5	8,6	0.
US National	1 wk ahead	Bin	percent	8,6	8,7	0.
US National	1 wk ahead	Bin	percent	8,7	8,8	0.
US National	1 wk ahead	Bin	percent	8,8	8,9	0.
US National	1 wk ahead	Bin	percent	8,9	9	0.
US National	1 wk ahead	Bin	percent	9	9,1	0.
US National	1 wk ahead	Bin	percent	9,1	9,2	0.
US National	1 wk ahead	Bin	percent	9,2	9,3	0.
US National	1 wk ahead	Bin	percent	9,3	9,4	0.
US National	1 wk ahead	Bin	percent	9,4	9,5	0.
US National	1 wk ahead	Bin	percent	9,5	9,6	0.
US National	1 wk ahead	Bin	percent	9,6	9,7	0.
US National	1 wk ahead	Bin	percent	9,7	9,8	0.
US National	1 wk ahead	Bin	percent	9,8	9,9	0.
US National	1 wk ahead	Bin	percent	9,9	10	0.
US National	1 wk ahead	Bin	percent	10	10,1	0.
US National	1 wk ahead	Bin	percent	10,1	10,2	0.
US National	1 wk ahead	Bin	percent	10,2	10,3	0.
US National	1 wk ahead	Bin	percent	10,3	10,4	0.
US National	1 wk ahead	Bin	percent	10,4	10,5	0.
US National	1 wk ahead	Bin	percent	10,5	10,6	0.
US National	1 wk ahead	Bin	percent	10,6	10,7	0.
US National	1 wk ahead	Bin	percent	10,7	10,8	0.
US National	1 wk ahead	Bin	percent	10,8	10,9	0.
US National	1 wk ahead	Bin	percent	10,9	11	0.
US National	1 wk ahead	Bin	percent	11	11,1	0.
US National	1 wk ahead	Bin	percent	11,1	11,2	0.
US National	1 wk ahead	Bin	percent	11,2	11,3	0.
US National	1 wk ahead	Bin	percent	11,3	11,4	0.
US National	1 wk ahead	Bin	percent	11,4	11,5	0.
US National	1 wk ahead	Bin	percent	11,5	11,6	0.
US National	1 wk ahead	Bin	percent	11,6	11,7	0.
US National	1 wk ahead	Bin	percent	11,7	11,8	0.
US National	1 wk ahead	Bin	percent	11,8	11,9	0.
US National	1 wk ahead	Bin	percent	11,9	12	0.
US National	1 wk ahead	Bin	percent	12	12,1	0.
US National	1 wk ahead	Bin	percent	12,1	12,2	0.
US National	1 wk ahead	Bin	percent	12,2	12,3	0.
US National	1 wk ahead	Bin	percent	12,3	12,4	0.
US National	1 wk ahead	Bin	percent	12,4	12,5	0.
US National	1 wk ahead	Bin	percent	12,5	12,6	0.
US National	1 wk ahead	Bin	percent	12,6	12,7	0.
US National	1 wk ahead	Bin	percent	12,7	12,8	0.
US National	1 wk ahead	Bin	percent	12,8	12,9	0.
US National	1 wk ahead	Bin	percent	12,9	13	0.
US National	1 wk ahead	Bin	percent	13	100	0.
US National	2 wk ahead	Point	percent	NA	NA	2.378
US National	2 wk ahead	Bin	percent	0	0,1	0.
US National	2 wk ahead	Bin	percent	0,1	0,2	1.e-6
US National	2 wk ahead	Bin	percent	0,2	0,3	6.e-6
US National	2 wk ahead	Bin	percent	0,3	0,4	0.000023
US National	2 wk ahead	Bin	percent	0,4	0,5	0.000078
US National	2 wk ahead	Bin	percent	0,5	0,6	0.000227
US National	2 wk ahead	Bin	percent	0,6	0,7	0.000578
US National	2 wk ahead	Bin	percent	0,7	0,8	0.001302
US National	2 wk ahead	Bin	percent	0,8	0,9	0.002608
US National	2 wk ahead	Bin	percent	0,9	1	0.004697
US National	2 wk ahead	Bin	percent	1	1,1	0.007699999999999999
US National	2 wk ahead	Bin	percent	1,1	1,2	0.011642
US National	2 wk ahead	Bin	percent	1,2	1,3	0.016443
US National	2 wk ahead	Bin	percent	1,3	1,4	0.021915999999999998
US National	2 wk ahead	Bin	percent	1,4	1,5	0.027788999999999998
US National	2 wk ahead	Bin	percent	1,5	1,6	0.033719
US National	2 wk ahead	Bin	percent	1,6	1,7	0.039324
US National	2 wk ahead	Bin	percent	1,7	1,8	0.044197
US National	2 wk ahead	Bin	percent	1,8	1,9	0.047915
US National	2 wk ahead	Bin	percent	1,9	2	0.050158999999999995
US National	2 wk ahead	Bin	percent	2	2,1	0.050911
US National	2 wk ahead	Bin	percent	2,1	2,2	0.050575999999999996
US National	2 wk ahead	Bin	percent	2,2	2,3	0.049812999999999996
US National	2 wk ahead	Bin	percent	2,3	2,4	0.049138999999999995
US National	2 wk ahead	Bin	percent	2,4	2,5	0.048622
US National	2 wk ahead	Bin	percent	2,5	2,6	0.047875999999999995
US National	2 wk ahead	Bin	percent	2,6	2,7	0.046336999999999996
US National	2 wk ahead	Bin	percent	2,7	2,8	0.043577
US National	2 wk ahead	Bin	percent	2,8	2,9	0.039513
US National	2 wk ahead	Bin	percent	2,9	3	0.034443
US National	2 wk ahead	Bin	percent	3	3,1	0.028929
US National	2 wk ahead	Bin	percent	3,1	3,2	0.023569999999999997
US National	2 wk ahead	Bin	percent	3,2	3,3	0.018795
US National	2 wk ahead	Bin	percent	3,3	3,4	0.014794999999999999
US National	2 wk ahead	Bin	percent	3,4	3,5	0.011628999999999999
US National	2 wk ahead	Bin	percent	3,5	3,6	0.009346
US National	2 wk ahead	Bin	percent	3,6	3,7	0.008003999999999999
US National	2 wk ahead	Bin	percent	3,7	3,8	0.007559
US National	2 wk ahead	Bin	percent	3,8	3,9	0.007762
US National	2 wk ahead	Bin	percent	3,9	4	0.008177
US National	2 wk ahead	Bin	percent	4	4,1	0.008355999999999999
US National	2 wk ahead	Bin	percent	4,1	4,2	0.008043999999999999
US National	2 wk ahead	Bin	percent	4,2	4,3	0.007267
US National	2 wk ahead	Bin	percent	4,3	4,4	0.006255
US National	2 wk ahead	Bin	percent	4,4	4,5	0.00528
US National	2 wk ahead	Bin	percent	4,5	4,6	0.004528
US National	2 wk ahead	Bin	percent	4,6	4,7	0.004058
US National	2 wk ahead	Bin	percent	4,7	4,8	0.0038299999999999996
US National	2 wk ahead	Bin	percent	4,8	4,9	0.0037619999999999997
US National	2 wk ahead	Bin	percent	4,9	5	0.0037709999999999996
US National	2 wk ahead	Bin	percent	5	5,1	0.0037909999999999997
US National	2 wk ahead	Bin	percent	5,1	5,2	0.00377
US National	2 wk ahead	Bin	percent	5,2	5,3	0.0036669999999999997
US National	2 wk ahead	Bin	percent	5,3	5,4	0.003441
US National	2 wk ahead	Bin	percent	5,4	5,5	0.003065
US National	2 wk ahead	Bin	percent	5,5	5,6	0.002547
US National	2 wk ahead	Bin	percent	5,6	5,7	0.0019429999999999998
US National	2 wk ahead	Bin	percent	5,7	5,8	0.0013499999999999999
US National	2 wk ahead	Bin	percent	5,8	5,9	0.000869
US National	2 wk ahead	Bin	percent	5,9	6	0.000575
US National	2 wk ahead	Bin	percent	6	6,1	0.000499
US National	2 wk ahead	Bin	percent	6,1	6,2	0.000629
US National	2 wk ahead	Bin	percent	6,2	6,3	0.000908
US National	2 wk ahead	Bin	percent	6,3	6,4	0.001232
US National	2 wk ahead	Bin	percent	6,4	6,5	0.001473
US National	2 wk ahead	Bin	percent	6,5	6,6	0.001526
US National	2 wk ahead	Bin	percent	6,6	6,7	0.001367
US National	2 wk ahead	Bin	percent	6,7	6,8	0.0010559999999999999
US National	2 wk ahead	Bin	percent	6,8	6,9	0.000704
US National	2 wk ahead	Bin	percent	6,9	7	0.000405
US National	2 wk ahead	Bin	percent	7	7,1	0.00020099999999999998
US National	2 wk ahead	Bin	percent	7,1	7,2	0.00008599999999999999
US National	2 wk ahead	Bin	percent	7,2	7,3	0.000032
US National	2 wk ahead	Bin	percent	7,3	7,4	9.999999999999999e-6
US National	2 wk ahead	Bin	percent	7,4	7,5	3.e-6
US National	2 wk ahead	Bin	percent	7,5	7,6	1.e-6
US National	2 wk ahead	Bin	percent	7,6	7,7	0.
US National	2 wk ahead	Bin	percent	7,7	7,8	0.
US National	2 wk ahead	Bin	percent	7,8	7,9	0.
US National	2 wk ahead	Bin	percent	7,9	8	0.
US National	2 wk ahead	Bin	percent	8	8,1	0.
US National	2 wk ahead	Bin	percent	8,1	8,2	0.
US National	2 wk ahead	Bin	percent	8,2	8,3	0.
US National	2 wk ahead	Bin	percent	8,3	8,4	0.
US National	2 wk ahead	Bin	percent	8,4	8,5	0.
US National	2 wk ahead	Bin	percent	8,5	8,6	0.
US National	2 wk ahead	Bin	percent	8,6	8,7	0.
US National	2 wk ahead	Bin	percent	8,7	8,8	0.
US National	2 wk ahead	Bin	percent	8,8	8,9	0.
US National	2 wk ahead	Bin	percent	8,9	9	0.
US National	2 wk ahead	Bin	percent	9	9,1	0.
US National	2 wk ahead	Bin	percent	9,1	9,2	0.
US National	2 wk ahead	Bin	percent	9,2	9,3	0.
US National	2 wk ahead	Bin	percent	9,3	9,4	0.
US National	2 wk ahead	Bin	percent	9,4	9,5	0.
US National	2 wk ahead	Bin	percent	9,5	9,6	0.
US National	2 wk ahead	Bin	percent	9,6	9,7	0.
US National	2 wk ahead	Bin	percent	9,7	9,8	0.
US National	2 wk ahead	Bin	percent	9,8	9,9	0.
US National	2 wk ahead	Bin	percent	9,9	10	0.
US National	2 wk ahead	Bin	percent	10	10,1	0.
US National	2 wk ahead	Bin	percent	10,1	10,2	0.
US National	2 wk ahead	Bin	percent	10,2	10,3	0.
US National	2 wk ahead	Bin	percent	10,3	10,4	0.
US National	2 wk ahead	Bin	percent	10,4	10,5	0.
US National	2 wk ahead	Bin	percent	10,5	10,6	0.
US National	2 wk ahead	Bin	percent	10,6	10,7	0.
US National	2 wk ahead	Bin	percent	10,7	10,8	0.
US National	2 wk ahead	Bin	percent	10,8	10,9	0.
US National	2 wk ahead	Bin	percent	10,9	11	0.
US National	2 wk ahead	Bin	percent	11	11,1	0.
US National	2 wk ahead	Bin	percent	11,1	11,2	0.
US National	2 wk ahead	Bin	percent	11,2	11,3	0.
US National	2 wk ahead	Bin	percent	11,3	11,4	0.
US National	2 wk ahead	Bin	percent	11,4	11,5	0.
US National	2 wk ahead	Bin	percent	11,5	11,6	0.
US National	2 wk ahead	Bin	percent	11,6	11,7	0.
US National	2 wk ahead	Bin	percent	11,7	11,8	0.
US National	2 wk ahead	Bin	percent	11,8	11,9	0.
US National	2 wk ahead	Bin	percent	11,9	12	0.
US National	2 wk ahead	Bin	percent	12	12,1	0.
US National	2 wk ahead	Bin	percent	12,1	12,2	0.
US National	2 wk ahead	Bin	percent	12,2	12,3	0.
US National	2 wk ahead	Bin	percent	12,3	12,4	0.
US National	2 wk ahead	Bin	percent	12,4	12,5	0.
US National	2 wk ahead	Bin	percent	12,5	12,6	0.
US National	2 wk ahead	Bin	percent	12,6	12,7	0.
US National	2 wk ahead	Bin	percent	12,7	12,8	0.
US National	2 wk ahead	Bin	percent	12,8	12,9	0.
US National	2 wk ahead	Bin	percent	12,9	13	0.
US National	2 wk ahead	Bin	percent	13	100	0.
US National	3 wk ahead	Point	percent	NA	NA	2.466
US National	3 wk ahead	Bin	percent	0	0,1	0.001695
US National	3 wk ahead	Bin	percent	0,1	0,2	0.002483
US National	3 wk ahead	Bin	percent	0,2	0,3	0.003521
US National	3 wk ahead	Bin	percent	0,3	0,4	0.004837
US National	3 wk ahead	Bin	percent	0,4	0,5	0.006444
US National	3 wk ahead	Bin	percent	0,5	0,6	0.008336999999999999
US National	3 wk ahead	Bin	percent	0,6	0,7	0.010491
US National	3 wk ahead	Bin	percent	0,7	0,8	0.01286
US National	3 wk ahead	Bin	percent	0,8	0,9	0.01538
US National	3 wk ahead	Bin	percent	0,9	1	0.017976
US National	3 wk ahead	Bin	percent	1	1,1	0.020562999999999998
US National	3 wk ahead	Bin	percent	1,1	1,2	0.023053999999999998
US National	3 wk ahead	Bin	percent	1,2	1,3	0.025359999999999997
US National	3 wk ahead	Bin	percent	1,3	1,4	0.027396
US National	3 wk ahead	Bin	percent	1,4	1,5	0.029088
US National	3 wk ahead	Bin	percent	1,5	1,6	0.030371
US National	3 wk ahead	Bin	percent	1,6	1,7	0.031207
US National	3 wk ahead	Bin	percent	1,7	1,8	0.03159
US National	3 wk ahead	Bin	percent	1,8	1,9	0.031546
US National	3 wk ahead	Bin	percent	1,9	2	0.031139999999999998
US National	3 wk ahead	Bin	percent	2	2,1	0.030466
US National	3 wk ahead	Bin	percent	2,1	2,2	0.029630999999999998
US National	3 wk ahead	Bin	percent	2,2	2,3	0.028738
US National	3 wk ahead	Bin	percent	2,3	2,4	0.027866
US National	3 wk ahead	Bin	percent	2,4	2,5	0.027058
US National	3 wk ahead	Bin	percent	2,5	2,6	0.026314999999999998
US National	3 wk ahead	Bin	percent	2,6	2,7	0.025606
US National	3 wk ahead	Bin	percent	2,7	2,8	0.024876
US National	3 wk ahead	Bin	percent	2,8	2,9	0.024068
US National	3 wk ahead	Bin	percent	2,9	3	0.023141
US National	3 wk ahead	Bin	percent	3	3,1	0.022077
US National	3 wk ahead	Bin	percent	3,1	3,2	0.020887
US National	3 wk ahead	Bin	percent	3,2	3,3	0.019606
US National	3 wk ahead	Bin	percent	3,3	3,4	0.018283
US National	3 wk ahead	Bin	percent	3,4	3,5	0.016966
US National	3 wk ahead	Bin	percent	3,5	3,6	0.015694
US National	3 wk ahead	Bin	percent	3,6	3,7	0.01449
US National	3 wk ahead	Bin	percent	3,7	3,8	0.013361999999999999
US National	3 wk ahead	Bin	percent	3,8	3,9	0.012305
US National	3 wk ahead	Bin	percent	3,9	4	0.011308
US National	3 wk ahead	Bin	percent	4	4,1	0.010357
US National	3 wk ahead	Bin	percent	4,1	4,2	0.009445
US National	3 wk ahead	Bin	percent	4,2	4,3	0.00857
US National	3 wk ahead	Bin	percent	4,3	4,4	0.0077339999999999996
US National	3 wk ahead	Bin	percent	4,4	4,5	0.006947999999999999
US National	3 wk ahead	Bin	percent	4,5	4,6	0.0062239999999999995
US National	3 wk ahead	Bin	percent	4,6	4,7	0.005574
US National	3 wk ahead	Bin	percent	4,7	4,8	0.0050089999999999996
US National	3 wk ahead	Bin	percent	4,8	4,9	0.004534
US National	3 wk ahead	Bin	percent	4,9	5	0.004151
US National	3 wk ahead	Bin	percent	5	5,1	0.0038569999999999998
US National	3 wk ahead	Bin	percent	5,1	5,2	0.003643
US National	3 wk ahead	Bin	percent	5,2	5,3	0.0034999999999999996
US National	3 wk ahead	Bin	percent	5,3	5,4	0.003414
US National	3 wk ahead	Bin	percent	5,4	5,5	0.0033729999999999997
US National	3 wk ahead	Bin	percent	5,5	5,6	0.0033629999999999997
US National	3 wk ahead	Bin	percent	5,6	5,7	0.0033729999999999997
US National	3 wk ahead	Bin	percent	5,7	5,8	0.003391
US National	3 wk ahead	Bin	percent	5,8	5,9	0.003407
US National	3 wk ahead	Bin	percent	5,9	6	0.003413
US National	3 wk ahead	Bin	percent	6	6,1	0.0034
US National	3 wk ahead	Bin	percent	6,1	6,2	0.0033629999999999997
US National	3 wk ahead	Bin	percent	6,2	6,3	0.0032949999999999998
US National	3 wk ahead	Bin	percent	6,3	6,4	0.003196
US National	3 wk ahead	Bin	percent	6,4	6,5	0.003065
US National	3 wk ahead	Bin	percent	6,5	6,6	0.002907
US National	3 wk ahead	Bin	percent	6,6	6,7	0.002727
US National	3 wk ahead	Bin	percent	6,7	6,8	0.002535
US National	3 wk ahead	Bin	percent	6,8	6,9	0.002339
US National	3 wk ahead	Bin	percent	6,9	7	0.00215
US National	3 wk ahead	Bin	percent	7	7,1	0.001976
US National	3 wk ahead	Bin	percent	7,1	7,2	0.0018269999999999998
US National	3 wk ahead	Bin	percent	7,2	7,3	0.0017079999999999999
US National	3 wk ahead	Bin	percent	7,3	7,4	0.0016259999999999998
US National	3 wk ahead	Bin	percent	7,4	7,5	0.001583
US National	3 wk ahead	Bin	percent	7,5	7,6	0.001576
US National	3 wk ahead	Bin	percent	7,6	7,7	0.001601
US National	3 wk ahead	Bin	percent	7,7	7,8	0.001645
US National	3 wk ahead	Bin	percent	7,8	7,9	0.0016929999999999998
US National	3 wk ahead	Bin	percent	7,9	8	0.0017289999999999999
US National	3 wk ahead	Bin	percent	8	8,1	0.0017369999999999998
US National	3 wk ahead	Bin	percent	8,1	8,2	0.0017029999999999999
US National	3 wk ahead	Bin	percent	8,2	8,3	0.0016229999999999999
US National	3 wk ahead	Bin	percent	8,3	8,4	0.001498
US National	3 wk ahead	Bin	percent	8,4	8,5	0.001335
US National	3 wk ahead	Bin	percent	8,5	8,6	0.001147
US National	3 wk ahead	Bin	percent	8,6	8,7	0.00095
US National	3 wk ahead	Bin	percent	8,7	8,8	0.000758
US National	3 wk ahead	Bin	percent	8,8	8,9	0.000585
US National	3 wk ahead	Bin	percent	8,9	9	0.000439
US National	3 wk ahead	Bin	percent	9	9,1	0.000325
US National	3 wk ahead	Bin	percent	9,1	9,2	0.00024599999999999996
US National	3 wk ahead	Bin	percent	9,2	9,3	0.000203
US National	3 wk ahead	Bin	percent	9,3	9,4	0.000194
US National	3 wk ahead	Bin	percent	9,4	9,5	0.00021899999999999998
US National	3 wk ahead	Bin	percent	9,5	9,6	0.000278
US National	3 wk ahead	Bin	percent	9,6	9,7	0.000368
US National	3 wk ahead	Bin	percent	9,7	9,8	0.00048699999999999997
US National	3 wk ahead	Bin	percent	9,8	9,9	0.000633
US National	3 wk ahead	Bin	percent	9,9	10	0.0007959999999999999
US National	3 wk ahead	Bin	percent	10	10,1	0.000968
US National	3 wk ahead	Bin	percent	10,1	10,2	0.001137
US National	3 wk ahead	Bin	percent	10,2	10,3	0.0012879999999999999
US National	3 wk ahead	Bin	percent	10,3	10,4	0.001408
US National	3 wk ahead	Bin	percent	10,4	10,5	0.001487
US National	3 wk ahead	Bin	percent	10,5	10,6	0.0015149999999999999
US National	3 wk ahead	Bin	percent	10,6	10,7	0.001491
US National	3 wk ahead	Bin	percent	10,7	10,8	0.001418
US National	3 wk ahead	Bin	percent	10,8	10,9	0.001304
US National	3 wk ahead	Bin	percent	10,9	11	0.001162
US National	3 wk ahead	Bin	percent	11	11,1	0.001006
US National	3 wk ahead	Bin	percent	11,1	11,2	0.0008529999999999999
US National	3 wk ahead	Bin	percent	11,2	11,3	0.000716
US National	3 wk ahead	Bin	percent	11,3	11,4	0.000607
US National	3 wk ahead	Bin	percent	11,4	11,5	0.000535
US National	3 wk ahead	Bin	percent	11,5	11,6	0.0005009999999999999
US National	3 wk ahead	Bin	percent	11,6	11,7	0.0005059999999999999
US National	3 wk ahead	Bin	percent	11,7	11,8	0.000543
US National	3 wk ahead	Bin	percent	11,8	11,9	0.000603
US National	3 wk ahead	Bin	percent	11,9	12	0.000674
US National	3 wk ahead	Bin	percent	12	12,1	0.0007419999999999999
US National	3 wk ahead	Bin	percent	12,1	12,2	0.0007949999999999999
US National	3 wk ahead	Bin	percent	12,2	12,3	0.000824
US National	3 wk ahead	Bin	percent	12,3	12,4	0.0008219999999999999
US National	3 wk ahead	Bin	percent	12,4	12,5	0.0007869999999999999
US National	3 wk ahead	Bin	percent	12,5	12,6	0.0007239999999999999
US National	3 wk ahead	Bin	percent	12,6	12,7	0.0006389999999999999
US National	3 wk ahead	Bin	percent	12,7	12,8	0.0005409999999999999
US National	3 wk ahead	Bin	percent	12,8	12,9	0.000439
US National	3 wk ahead	Bin	percent	12,9	13	0.000341
US National	3 wk ahead	Bin	percent	13	100	0.010792999999999999
US National	4 wk ahead	Point	percent	NA	NA	2.3362000000000003
US National	4 wk ahead	Bin	percent	0	0,1	0.006083
US National	4 wk ahead	Bin	percent	0,1	0,2	0.007704
US National	4 wk ahead	Bin	percent	0,2	0,3	0.009544
US National	4 wk ahead	Bin	percent	0,3	0,4	0.011573
US National	4 wk ahead	Bin	percent	0,4	0,5	0.013744999999999999
US National	4 wk ahead	Bin	percent	0,5	0,6	0.016003
US National	4 wk ahead	Bin	percent	0,6	0,7	0.018276
US National	4 wk ahead	Bin	percent	0,7	0,8	0.020488
US National	4 wk ahead	Bin	percent	0,8	0,9	0.02256
US National	4 wk ahead	Bin	percent	0,9	1	0.024416999999999998
US National	4 wk ahead	Bin	percent	1	1,1	0.025988999999999998
US National	4 wk ahead	Bin	percent	1,1	1,2	0.027225
US National	4 wk ahead	Bin	percent	1,2	1,3	0.028086
US National	4 wk ahead	Bin	percent	1,3	1,4	0.028554999999999997
US National	4 wk ahead	Bin	percent	1,4	1,5	0.028641
US National	4 wk ahead	Bin	percent	1,5	1,6	0.02837
US National	4 wk ahead	Bin	percent	1,6	1,7	0.027795999999999998
US National	4 wk ahead	Bin	percent	1,7	1,8	0.026985
US National	4 wk ahead	Bin	percent	1,8	1,9	0.026019
US National	4 wk ahead	Bin	percent	1,9	2	0.024981
US National	4 wk ahead	Bin	percent	2	2,1	0.023951999999999998
US National	4 wk ahead	Bin	percent	2,1	2,2	0.022997
US National	4 wk ahead	Bin	percent	2,2	2,3	0.022168
US National	4 wk ahead	Bin	percent	2,3	2,4	0.021485
US National	4 wk ahead	Bin	percent	2,4	2,5	0.020947999999999998
US National	4 wk ahead	Bin	percent	2,5	2,6	0.020531
US National	4 wk ahead	Bin	percent	2,6	2,7	0.020187999999999998
US National	4 wk ahead	Bin	percent	2,7	2,8	0.019865
US National	4 wk ahead	Bin	percent	2,8	2,9	0.019504
US National	4 wk ahead	Bin	percent	2,9	3	0.019056999999999998
US National	4 wk ahead	Bin	percent	3	3,1	0.018489
US National	4 wk ahead	Bin	percent	3,1	3,2	0.017783
US National	4 wk ahead	Bin	percent	3,2	3,3	0.016943
US National	4 wk ahead	Bin	percent	3,3	3,4	0.01599
US National	4 wk ahead	Bin	percent	3,4	3,5	0.014957999999999999
US National	4 wk ahead	Bin	percent	3,5	3,6	0.013885
US National	4 wk ahead	Bin	percent	3,6	3,7	0.012813
US National	4 wk ahead	Bin	percent	3,7	3,8	0.011774
US National	4 wk ahead	Bin	percent	3,8	3,9	0.010794
US National	4 wk ahead	Bin	percent	3,9	4	0.009888
US National	4 wk ahead	Bin	percent	4	4,1	0.009063
US National	4 wk ahead	Bin	percent	4,1	4,2	0.008316
US National	4 wk ahead	Bin	percent	4,2	4,3	0.007639
US National	4 wk ahead	Bin	percent	4,3	4,4	0.007022
US National	4 wk ahead	Bin	percent	4,4	4,5	0.006455
US National	4 wk ahead	Bin	percent	4,5	4,6	0.005927
US National	4 wk ahead	Bin	percent	4,6	4,7	0.005434
US National	4 wk ahead	Bin	percent	4,7	4,8	0.00497
US National	4 wk ahead	Bin	percent	4,8	4,9	0.004535
US National	4 wk ahead	Bin	percent	4,9	5	0.00413
US National	4 wk ahead	Bin	percent	5	5,1	0.003757
US National	4 wk ahead	Bin	percent	5,1	5,2	0.003417
US National	4 wk ahead	Bin	percent	5,2	5,3	0.003114
US National	4 wk ahead	Bin	percent	5,3	5,4	0.002848
US National	4 wk ahead	Bin	percent	5,4	5,5	0.00262
US National	4 wk ahead	Bin	percent	5,5	5,6	0.0024289999999999997
US National	4 wk ahead	Bin	percent	5,6	5,7	0.002273
US National	4 wk ahead	Bin	percent	5,7	5,8	0.00215
US National	4 wk ahead	Bin	percent	5,8	5,9	0.002056
US National	4 wk ahead	Bin	percent	5,9	6	0.001987
US National	4 wk ahead	Bin	percent	6	6,1	0.0019379999999999998
US National	4 wk ahead	Bin	percent	6,1	6,2	0.001903
US National	4 wk ahead	Bin	percent	6,2	6,3	0.0018759999999999998
US National	4 wk ahead	Bin	percent	6,3	6,4	0.001852
US National	4 wk ahead	Bin	percent	6,4	6,5	0.001828
US National	4 wk ahead	Bin	percent	6,5	6,6	0.0018
US National	4 wk ahead	Bin	percent	6,6	6,7	0.001771
US National	4 wk ahead	Bin	percent	6,7	6,8	0.0017439999999999999
US National	4 wk ahead	Bin	percent	6,8	6,9	0.001722
US National	4 wk ahead	Bin	percent	6,9	7	0.001714
US National	4 wk ahead	Bin	percent	7	7,1	0.001723
US National	4 wk ahead	Bin	percent	7,1	7,2	0.001756
US National	4 wk ahead	Bin	percent	7,2	7,3	0.001812
US National	4 wk ahead	Bin	percent	7,3	7,4	0.0018889999999999998
US National	4 wk ahead	Bin	percent	7,4	7,5	0.001981
US National	4 wk ahead	Bin	percent	7,5	7,6	0.002079
US National	4 wk ahead	Bin	percent	7,6	7,7	0.00217
US National	4 wk ahead	Bin	percent	7,7	7,8	0.002245
US National	4 wk ahead	Bin	percent	7,8	7,9	0.002294
US National	4 wk ahead	Bin	percent	7,9	8	0.00231
US National	4 wk ahead	Bin	percent	8	8,1	0.002293
US National	4 wk ahead	Bin	percent	8,1	8,2	0.002245
US National	4 wk ahead	Bin	percent	8,2	8,3	0.002173
US National	4 wk ahead	Bin	percent	8,3	8,4	0.002085
US National	4 wk ahead	Bin	percent	8,4	8,5	0.001993
US National	4 wk ahead	Bin	percent	8,5	8,6	0.001905
US National	4 wk ahead	Bin	percent	8,6	8,7	0.001829
US National	4 wk ahead	Bin	percent	8,7	8,8	0.001769
US National	4 wk ahead	Bin	percent	8,8	8,9	0.001727
US National	4 wk ahead	Bin	percent	8,9	9	0.0017009999999999998
US National	4 wk ahead	Bin	percent	9	9,1	0.001689
US National	4 wk ahead	Bin	percent	9,1	9,2	0.001687
US National	4 wk ahead	Bin	percent	9,2	9,3	0.001692
US National	4 wk ahead	Bin	percent	9,3	9,4	0.001699
US National	4 wk ahead	Bin	percent	9,4	9,5	0.0017059999999999998
US National	4 wk ahead	Bin	percent	9,5	9,6	0.001713
US National	4 wk ahead	Bin	percent	9,6	9,7	0.001717
US National	4 wk ahead	Bin	percent	9,7	9,8	0.0017189999999999998
US National	4 wk ahead	Bin	percent	9,8	9,9	0.001717
US National	4 wk ahead	Bin	percent	9,9	10	0.0017079999999999999
US National	4 wk ahead	Bin	percent	10	10,1	0.001692
US National	4 wk ahead	Bin	percent	10,1	10,2	0.001664
US National	4 wk ahead	Bin	percent	10,2	10,3	0.0016229999999999999
US National	4 wk ahead	Bin	percent	10,3	10,4	0.0015639999999999999
US National	4 wk ahead	Bin	percent	10,4	10,5	0.001488
US National	4 wk ahead	Bin	percent	10,5	10,6	0.001393
US National	4 wk ahead	Bin	percent	10,6	10,7	0.001282
US National	4 wk ahead	Bin	percent	10,7	10,8	0.001156
US National	4 wk ahead	Bin	percent	10,8	10,9	0.001021
US National	4 wk ahead	Bin	percent	10,9	11	0.000882
US National	4 wk ahead	Bin	percent	11	11,1	0.000744
US National	4 wk ahead	Bin	percent	11,1	11,2	0.0006129999999999999
US National	4 wk ahead	Bin	percent	11,2	11,3	0.000491
US National	4 wk ahead	Bin	percent	11,3	11,4	0.000384
US National	4 wk ahead	Bin	percent	11,4	11,5	0.000292
US National	4 wk ahead	Bin	percent	11,5	11,6	0.000216
US National	4 wk ahead	Bin	percent	11,6	11,7	0.000155
US National	4 wk ahead	Bin	percent	11,7	11,8	0.00010899999999999999
US National	4 wk ahead	Bin	percent	11,8	11,9	0.000074
US National	4 wk ahead	Bin	percent	11,9	12	0.000049
US National	4 wk ahead	Bin	percent	12	12,1	0.000031
US National	4 wk ahead	Bin	percent	12,1	12,2	0.000018999999999999998
US National	4 wk ahead	Bin	percent	12,2	12,3	0.000012
US National	4 wk ahead	Bin	percent	12,3	12,4	7.e-6
US National	4 wk ahead	Bin	percent	12,4	12,5	4.e-6
US National	4 wk ahead	Bin	percent	12,5	12,6	2.e-6
US National	4 wk ahead	Bin	percent	12,6	12,7	1.e-6
US National	4 wk ahead	Bin	percent	12,7	12,8	1.e-6
US National	4 wk ahead	Bin	percent	12,8	12,9	1.e-6
US National	4 wk ahead	Bin	percent	12,9	13	2.e-6
US National	4 wk ahead	Bin	percent	13	100	0.040656
