# Supplementary material for: Use of daily Internet search query data improves real-time projections of influenza epidemics
Source: J R Soc Interface. 2018 Oct 10;15(147):20180220. doi: 10.1098/rsif.2018.0220 (PMC6228485; doi:10.1098/rsif.2018.0220)
Supplement: Computer code and results [file rsif20180220supp3.gz › Code-and-results/mss-15-wikiWEEK/2011-EW5.csv]

Location	Target	Type	Unit	Bin_start_incl	Bin_end_notincl	Value
US National	1 wk ahead	Point	percent	NA	NA	4.2
US National	1 wk ahead	Bin	percent	0	0,1	0.
US National	1 wk ahead	Bin	percent	0,1	0,2	0.
US National	1 wk ahead	Bin	percent	0,2	0,3	0.
US National	1 wk ahead	Bin	percent	0,3	0,4	0.
US National	1 wk ahead	Bin	percent	0,4	0,5	0.
US National	1 wk ahead	Bin	percent	0,5	0,6	0.
US National	1 wk ahead	Bin	percent	0,6	0,7	0.
US National	1 wk ahead	Bin	percent	0,7	0,8	0.
US National	1 wk ahead	Bin	percent	0,8	0,9	0.
US National	1 wk ahead	Bin	percent	0,9	1	0.
US National	1 wk ahead	Bin	percent	1	1,1	0.
US National	1 wk ahead	Bin	percent	1,1	1,2	0.
US National	1 wk ahead	Bin	percent	1,2	1,3	0.
US National	1 wk ahead	Bin	percent	1,3	1,4	0.
US National	1 wk ahead	Bin	percent	1,4	1,5	0.
US National	1 wk ahead	Bin	percent	1,5	1,6	0.
US National	1 wk ahead	Bin	percent	1,6	1,7	0.
US National	1 wk ahead	Bin	percent	1,7	1,8	0.
US National	1 wk ahead	Bin	percent	1,8	1,9	0.
US National	1 wk ahead	Bin	percent	1,9	2	0.
US National	1 wk ahead	Bin	percent	2	2,1	0.
US National	1 wk ahead	Bin	percent	2,1	2,2	0.
US National	1 wk ahead	Bin	percent	2,2	2,3	0.
US National	1 wk ahead	Bin	percent	2,3	2,4	0.
US National	1 wk ahead	Bin	percent	2,4	2,5	0.
US National	1 wk ahead	Bin	percent	2,5	2,6	0.
US National	1 wk ahead	Bin	percent	2,6	2,7	0.
US National	1 wk ahead	Bin	percent	2,7	2,8	0.
US National	1 wk ahead	Bin	percent	2,8	2,9	0.
US National	1 wk ahead	Bin	percent	2,9	3	0.
US National	1 wk ahead	Bin	percent	3	3,1	0.
US National	1 wk ahead	Bin	percent	3,1	3,2	0.
US National	1 wk ahead	Bin	percent	3,2	3,3	9.e-6
US National	1 wk ahead	Bin	percent	3,3	3,4	0.00028199999999999997
US National	1 wk ahead	Bin	percent	3,4	3,5	0.0030889999999999997
US National	1 wk ahead	Bin	percent	3,5	3,6	0.012809
US National	1 wk ahead	Bin	percent	3,6	3,7	0.026334
US National	1 wk ahead	Bin	percent	3,7	3,8	0.042109999999999995
US National	1 wk ahead	Bin	percent	3,8	3,9	0.053986
US National	1 wk ahead	Bin	percent	3,9	4	0.052814
US National	1 wk ahead	Bin	percent	4	4,1	0.079209
US National	1 wk ahead	Bin	percent	4,1	4,2	0.146729
US National	1 wk ahead	Bin	percent	4,2	4,3	0.168965
US National	1 wk ahead	Bin	percent	4,3	4,4	0.12662099999999998
US National	1 wk ahead	Bin	percent	4,4	4,5	0.078646
US National	1 wk ahead	Bin	percent	4,5	4,6	0.054577
US National	1 wk ahead	Bin	percent	4,6	4,7	0.042415999999999995
US National	1 wk ahead	Bin	percent	4,7	4,8	0.03365
US National	1 wk ahead	Bin	percent	4,8	4,9	0.028318
US National	1 wk ahead	Bin	percent	4,9	5	0.015609
US National	1 wk ahead	Bin	percent	5	5,1	0.004006
US National	1 wk ahead	Bin	percent	5,1	5,2	0.000397
US National	1 wk ahead	Bin	percent	5,2	5,3	0.000014
US National	1 wk ahead	Bin	percent	5,3	5,4	0.000031
US National	1 wk ahead	Bin	percent	5,4	5,5	0.000667
US National	1 wk ahead	Bin	percent	5,5	5,6	0.004801
US National	1 wk ahead	Bin	percent	5,6	5,7	0.011583
US National	1 wk ahead	Bin	percent	5,7	5,8	0.009467
US National	1 wk ahead	Bin	percent	5,8	5,9	0.0026149999999999997
US National	1 wk ahead	Bin	percent	5,9	6	0.00024099999999999998
US National	1 wk ahead	Bin	percent	6	6,1	7.e-6
US National	1 wk ahead	Bin	percent	6,1	6,2	0.
US National	1 wk ahead	Bin	percent	6,2	6,3	0.
US National	1 wk ahead	Bin	percent	6,3	6,4	0.
US National	1 wk ahead	Bin	percent	6,4	6,5	0.
US National	1 wk ahead	Bin	percent	6,5	6,6	0.
US National	1 wk ahead	Bin	percent	6,6	6,7	0.
US National	1 wk ahead	Bin	percent	6,7	6,8	0.
US National	1 wk ahead	Bin	percent	6,8	6,9	0.
US National	1 wk ahead	Bin	percent	6,9	7	0.
US National	1 wk ahead	Bin	percent	7	7,1	0.
US National	1 wk ahead	Bin	percent	7,1	7,2	0.
US National	1 wk ahead	Bin	percent	7,2	7,3	0.
US National	1 wk ahead	Bin	percent	7,3	7,4	0.
US National	1 wk ahead	Bin	percent	7,4	7,5	0.
US National	1 wk ahead	Bin	percent	7,5	7,6	0.
US National	1 wk ahead	Bin	percent	7,6	7,7	0.
US National	1 wk ahead	Bin	percent	7,7	7,8	0.
US National	1 wk ahead	Bin	percent	7,8	7,9	0.
US National	1 wk ahead	Bin	percent	7,9	8	0.
US National	1 wk ahead	Bin	percent	8	8,1	0.
US National	1 wk ahead	Bin	percent	8,1	8,2	0.
US National	1 wk ahead	Bin	percent	8,2	8,3	0.
US National	1 wk ahead	Bin	percent	8,3	8,4	0.
US National	1 wk ahead	Bin	percent	8,4	8,5	0.
US National	1 wk ahead	Bin	percent	8,5	8,6	0.
US National	1 wk ahead	Bin	percent	8,6	8,7	0.
US National	1 wk ahead	Bin	percent	8,7	8,8	0.
US National	1 wk ahead	Bin	percent	8,8	8,9	0.
US National	1 wk ahead	Bin	percent	8,9	9	0.
US National	1 wk ahead	Bin	percent	9	9,1	0.
US National	1 wk ahead	Bin	percent	9,1	9,2	0.
US National	1 wk ahead	Bin	percent	9,2	9,3	0.
US National	1 wk ahead	Bin	percent	9,3	9,4	0.
US National	1 wk ahead	Bin	percent	9,4	9,5	0.
US National	1 wk ahead	Bin	percent	9,5	9,6	0.
US National	1 wk ahead	Bin	percent	9,6	9,7	0.
US National	1 wk ahead	Bin	percent	9,7	9,8	0.
US National	1 wk ahead	Bin	percent	9,8	9,9	0.
US National	1 wk ahead	Bin	percent	9,9	10	0.
US National	1 wk ahead	Bin	percent	10	10,1	0.
US National	1 wk ahead	Bin	percent	10,1	10,2	0.
US National	1 wk ahead	Bin	percent	10,2	10,3	0.
US National	1 wk ahead	Bin	percent	10,3	10,4	0.
US National	1 wk ahead	Bin	percent	10,4	10,5	0.
US National	1 wk ahead	Bin	percent	10,5	10,6	0.
US National	1 wk ahead	Bin	percent	10,6	10,7	0.
US National	1 wk ahead	Bin	percent	10,7	10,8	0.
US National	1 wk ahead	Bin	percent	10,8	10,9	0.
US National	1 wk ahead	Bin	percent	10,9	11	0.
US National	1 wk ahead	Bin	percent	11	11,1	0.
US National	1 wk ahead	Bin	percent	11,1	11,2	0.
US National	1 wk ahead	Bin	percent	11,2	11,3	0.
US National	1 wk ahead	Bin	percent	11,3	11,4	0.
US National	1 wk ahead	Bin	percent	11,4	11,5	0.
US National	1 wk ahead	Bin	percent	11,5	11,6	0.
US National	1 wk ahead	Bin	percent	11,6	11,7	0.
US National	1 wk ahead	Bin	percent	11,7	11,8	0.
US National	1 wk ahead	Bin	percent	11,8	11,9	0.
US National	1 wk ahead	Bin	percent	11,9	12	0.
US National	1 wk ahead	Bin	percent	12	12,1	0.
US National	1 wk ahead	Bin	percent	12,1	12,2	0.
US National	1 wk ahead	Bin	percent	12,2	12,3	0.
US National	1 wk ahead	Bin	percent	12,3	12,4	0.
US National	1 wk ahead	Bin	percent	12,4	12,5	0.
US National	1 wk ahead	Bin	percent	12,5	12,6	0.
US National	1 wk ahead	Bin	percent	12,6	12,7	0.
US National	1 wk ahead	Bin	percent	12,7	12,8	0.
US National	1 wk ahead	Bin	percent	12,8	12,9	0.
US National	1 wk ahead	Bin	percent	12,9	13	0.
US National	1 wk ahead	Bin	percent	13	100	0.
US National	2 wk ahead	Point	percent	NA	NA	6.1538
US National	2 wk ahead	Bin	percent	0	0,1	1.e-6
US National	2 wk ahead	Bin	percent	0,1	0,2	2.e-6
US National	2 wk ahead	Bin	percent	0,2	0,3	4.e-6
US National	2 wk ahead	Bin	percent	0,3	0,4	6.e-6
US National	2 wk ahead	Bin	percent	0,4	0,5	9.e-6
US National	2 wk ahead	Bin	percent	0,5	0,6	0.000013
US National	2 wk ahead	Bin	percent	0,6	0,7	0.000018999999999999998
US National	2 wk ahead	Bin	percent	0,7	0,8	0.000028
US National	2 wk ahead	Bin	percent	0,8	0,9	0.000041
US National	2 wk ahead	Bin	percent	0,9	1	0.000058
US National	2 wk ahead	Bin	percent	1	1,1	0.00008099999999999999
US National	2 wk ahead	Bin	percent	1,1	1,2	0.000111
US National	2 wk ahead	Bin	percent	1,2	1,3	0.00015099999999999998
US National	2 wk ahead	Bin	percent	1,3	1,4	0.000202
US National	2 wk ahead	Bin	percent	1,4	1,5	0.000268
US National	2 wk ahead	Bin	percent	1,5	1,6	0.00035
US National	2 wk ahead	Bin	percent	1,6	1,7	0.000452
US National	2 wk ahead	Bin	percent	1,7	1,8	0.000576
US National	2 wk ahead	Bin	percent	1,8	1,9	0.000725
US National	2 wk ahead	Bin	percent	1,9	2	0.0009019999999999999
US National	2 wk ahead	Bin	percent	2	2,1	0.0011099999999999999
US National	2 wk ahead	Bin	percent	2,1	2,2	0.001351
US National	2 wk ahead	Bin	percent	2,2	2,3	0.0016259999999999998
US National	2 wk ahead	Bin	percent	2,3	2,4	0.0019379999999999998
US National	2 wk ahead	Bin	percent	2,4	2,5	0.002288
US National	2 wk ahead	Bin	percent	2,5	2,6	0.002676
US National	2 wk ahead	Bin	percent	2,6	2,7	0.003104
US National	2 wk ahead	Bin	percent	2,7	2,8	0.003571
US National	2 wk ahead	Bin	percent	2,8	2,9	0.004078
US National	2 wk ahead	Bin	percent	2,9	3	0.0046229999999999995
US National	2 wk ahead	Bin	percent	3	3,1	0.005207
US National	2 wk ahead	Bin	percent	3,1	3,2	0.005828
US National	2 wk ahead	Bin	percent	3,2	3,3	0.0064849999999999994
US National	2 wk ahead	Bin	percent	3,3	3,4	0.007176
US National	2 wk ahead	Bin	percent	3,4	3,5	0.007899
US National	2 wk ahead	Bin	percent	3,5	3,6	0.00865
US National	2 wk ahead	Bin	percent	3,6	3,7	0.009427
US National	2 wk ahead	Bin	percent	3,7	3,8	0.010223
US National	2 wk ahead	Bin	percent	3,8	3,9	0.011035
US National	2 wk ahead	Bin	percent	3,9	4	0.011854
US National	2 wk ahead	Bin	percent	4	4,1	0.012674999999999999
US National	2 wk ahead	Bin	percent	4,1	4,2	0.013489
US National	2 wk ahead	Bin	percent	4,2	4,3	0.014287
US National	2 wk ahead	Bin	percent	4,3	4,4	0.015061999999999999
US National	2 wk ahead	Bin	percent	4,4	4,5	0.015806
US National	2 wk ahead	Bin	percent	4,5	4,6	0.016509
US National	2 wk ahead	Bin	percent	4,6	4,7	0.017164
US National	2 wk ahead	Bin	percent	4,7	4,8	0.017766
US National	2 wk ahead	Bin	percent	4,8	4,9	0.018307
US National	2 wk ahead	Bin	percent	4,9	5	0.018782
US National	2 wk ahead	Bin	percent	5	5,1	0.019185999999999998
US National	2 wk ahead	Bin	percent	5,1	5,2	0.019517
US National	2 wk ahead	Bin	percent	5,2	5,3	0.01977
US National	2 wk ahead	Bin	percent	5,3	5,4	0.019944
US National	2 wk ahead	Bin	percent	5,4	5,5	0.020035999999999998
US National	2 wk ahead	Bin	percent	5,5	5,6	0.020045999999999998
US National	2 wk ahead	Bin	percent	5,6	5,7	0.019972999999999998
US National	2 wk ahead	Bin	percent	5,7	5,8	0.019819
US National	2 wk ahead	Bin	percent	5,8	5,9	0.019584
US National	2 wk ahead	Bin	percent	5,9	6	0.019271
US National	2 wk ahead	Bin	percent	6	6,1	0.018886
US National	2 wk ahead	Bin	percent	6,1	6,2	0.018434
US National	2 wk ahead	Bin	percent	6,2	6,3	0.017922999999999998
US National	2 wk ahead	Bin	percent	6,3	6,4	0.017360999999999998
US National	2 wk ahead	Bin	percent	6,4	6,5	0.016760999999999998
US National	2 wk ahead	Bin	percent	6,5	6,6	0.016132
US National	2 wk ahead	Bin	percent	6,6	6,7	0.015486999999999999
US National	2 wk ahead	Bin	percent	6,7	6,8	0.014837999999999999
US National	2 wk ahead	Bin	percent	6,8	6,9	0.014195999999999999
US National	2 wk ahead	Bin	percent	6,9	7	0.013571999999999999
US National	2 wk ahead	Bin	percent	7	7,1	0.012974
US National	2 wk ahead	Bin	percent	7,1	7,2	0.012411
US National	2 wk ahead	Bin	percent	7,2	7,3	0.011885999999999999
US National	2 wk ahead	Bin	percent	7,3	7,4	0.011403
US National	2 wk ahead	Bin	percent	7,4	7,5	0.010962999999999999
US National	2 wk ahead	Bin	percent	7,5	7,6	0.010565
US National	2 wk ahead	Bin	percent	7,6	7,7	0.010204999999999999
US National	2 wk ahead	Bin	percent	7,7	7,8	0.00988
US National	2 wk ahead	Bin	percent	7,8	7,9	0.009585
US National	2 wk ahead	Bin	percent	7,9	8	0.009315
US National	2 wk ahead	Bin	percent	8	8,1	0.009063
US National	2 wk ahead	Bin	percent	8,1	8,2	0.008825999999999999
US National	2 wk ahead	Bin	percent	8,2	8,3	0.008598
US National	2 wk ahead	Bin	percent	8,3	8,4	0.008374999999999999
US National	2 wk ahead	Bin	percent	8,4	8,5	0.008154
US National	2 wk ahead	Bin	percent	8,5	8,6	0.007932
US National	2 wk ahead	Bin	percent	8,6	8,7	0.007709
US National	2 wk ahead	Bin	percent	8,7	8,8	0.007483
US National	2 wk ahead	Bin	percent	8,8	8,9	0.007254999999999999
US National	2 wk ahead	Bin	percent	8,9	9	0.007023
US National	2 wk ahead	Bin	percent	9	9,1	0.006788
US National	2 wk ahead	Bin	percent	9,1	9,2	0.006552
US National	2 wk ahead	Bin	percent	9,2	9,3	0.006314999999999999
US National	2 wk ahead	Bin	percent	9,3	9,4	0.006078999999999999
US National	2 wk ahead	Bin	percent	9,4	9,5	0.005843
US National	2 wk ahead	Bin	percent	9,5	9,6	0.005611
US National	2 wk ahead	Bin	percent	9,6	9,7	0.005382
US National	2 wk ahead	Bin	percent	9,7	9,8	0.005157999999999999
US National	2 wk ahead	Bin	percent	9,8	9,9	0.004941
US National	2 wk ahead	Bin	percent	9,9	10	0.004732
US National	2 wk ahead	Bin	percent	10	10,1	0.004532
US National	2 wk ahead	Bin	percent	10,1	10,2	0.004340999999999999
US National	2 wk ahead	Bin	percent	10,2	10,3	0.004162
US National	2 wk ahead	Bin	percent	10,3	10,4	0.003993
US National	2 wk ahead	Bin	percent	10,4	10,5	0.003836
US National	2 wk ahead	Bin	percent	10,5	10,6	0.0036899999999999997
US National	2 wk ahead	Bin	percent	10,6	10,7	0.0035529999999999997
US National	2 wk ahead	Bin	percent	10,7	10,8	0.003426
US National	2 wk ahead	Bin	percent	10,8	10,9	0.003306
US National	2 wk ahead	Bin	percent	10,9	11	0.003192
US National	2 wk ahead	Bin	percent	11	11,1	0.0030819999999999997
US National	2 wk ahead	Bin	percent	11,1	11,2	0.002974
US National	2 wk ahead	Bin	percent	11,2	11,3	0.0028669999999999998
US National	2 wk ahead	Bin	percent	11,3	11,4	0.002758
US National	2 wk ahead	Bin	percent	11,4	11,5	0.0026479999999999997
US National	2 wk ahead	Bin	percent	11,5	11,6	0.002534
US National	2 wk ahead	Bin	percent	11,6	11,7	0.002418
US National	2 wk ahead	Bin	percent	11,7	11,8	0.0022979999999999997
US National	2 wk ahead	Bin	percent	11,8	11,9	0.002177
US National	2 wk ahead	Bin	percent	11,9	12	0.002054
US National	2 wk ahead	Bin	percent	12	12,1	0.0019329999999999998
US National	2 wk ahead	Bin	percent	12,1	12,2	0.001816
US National	2 wk ahead	Bin	percent	12,2	12,3	0.0017029999999999999
US National	2 wk ahead	Bin	percent	12,3	12,4	0.001599
US National	2 wk ahead	Bin	percent	12,4	12,5	0.001504
US National	2 wk ahead	Bin	percent	12,5	12,6	0.0014219999999999999
US National	2 wk ahead	Bin	percent	12,6	12,7	0.001353
US National	2 wk ahead	Bin	percent	12,7	12,8	0.001299
US National	2 wk ahead	Bin	percent	12,8	12,9	0.0012599999999999998
US National	2 wk ahead	Bin	percent	12,9	13	0.001236
US National	2 wk ahead	Bin	percent	13	100	0.039299
US National	3 wk ahead	Point	percent	NA	NA	6.9918000000000005
US National	3 wk ahead	Bin	percent	0	0,1	0.000744
US National	3 wk ahead	Bin	percent	0,1	0,2	0.0008309999999999999
US National	3 wk ahead	Bin	percent	0,2	0,3	0.0009249999999999999
US National	3 wk ahead	Bin	percent	0,3	0,4	0.001028
US National	3 wk ahead	Bin	percent	0,4	0,5	0.001138
US National	3 wk ahead	Bin	percent	0,5	0,6	0.001258
US National	3 wk ahead	Bin	percent	0,6	0,7	0.001385
US National	3 wk ahead	Bin	percent	0,7	0,8	0.001522
US National	3 wk ahead	Bin	percent	0,8	0,9	0.001668
US National	3 wk ahead	Bin	percent	0,9	1	0.001823
US National	3 wk ahead	Bin	percent	1	1,1	0.0019879999999999997
US National	3 wk ahead	Bin	percent	1,1	1,2	0.002162
US National	3 wk ahead	Bin	percent	1,2	1,3	0.002345
US National	3 wk ahead	Bin	percent	1,3	1,4	0.002538
US National	3 wk ahead	Bin	percent	1,4	1,5	0.00274
US National	3 wk ahead	Bin	percent	1,5	1,6	0.002951
US National	3 wk ahead	Bin	percent	1,6	1,7	0.0031709999999999998
US National	3 wk ahead	Bin	percent	1,7	1,8	0.0034
US National	3 wk ahead	Bin	percent	1,8	1,9	0.003636
US National	3 wk ahead	Bin	percent	1,9	2	0.003881
US National	3 wk ahead	Bin	percent	2	2,1	0.0041329999999999995
US National	3 wk ahead	Bin	percent	2,1	2,2	0.004392
US National	3 wk ahead	Bin	percent	2,2	2,3	0.004657
US National	3 wk ahead	Bin	percent	2,3	2,4	0.004928
US National	3 wk ahead	Bin	percent	2,4	2,5	0.005203999999999999
US National	3 wk ahead	Bin	percent	2,5	2,6	0.005484
US National	3 wk ahead	Bin	percent	2,6	2,7	0.0057669999999999996
US National	3 wk ahead	Bin	percent	2,7	2,8	0.006052999999999999
US National	3 wk ahead	Bin	percent	2,8	2,9	0.006340999999999999
US National	3 wk ahead	Bin	percent	2,9	3	0.00663
US National	3 wk ahead	Bin	percent	3	3,1	0.006919
US National	3 wk ahead	Bin	percent	3,1	3,2	0.007207
US National	3 wk ahead	Bin	percent	3,2	3,3	0.007493
US National	3 wk ahead	Bin	percent	3,3	3,4	0.007776
US National	3 wk ahead	Bin	percent	3,4	3,5	0.008055
US National	3 wk ahead	Bin	percent	3,5	3,6	0.008329
US National	3 wk ahead	Bin	percent	3,6	3,7	0.008597
US National	3 wk ahead	Bin	percent	3,7	3,8	0.008858
US National	3 wk ahead	Bin	percent	3,8	3,9	0.009111
US National	3 wk ahead	Bin	percent	3,9	4	0.009354
US National	3 wk ahead	Bin	percent	4	4,1	0.009588
US National	3 wk ahead	Bin	percent	4,1	4,2	0.009811
US National	3 wk ahead	Bin	percent	4,2	4,3	0.010022999999999999
US National	3 wk ahead	Bin	percent	4,3	4,4	0.010221
US National	3 wk ahead	Bin	percent	4,4	4,5	0.010407
US National	3 wk ahead	Bin	percent	4,5	4,6	0.010577999999999999
US National	3 wk ahead	Bin	percent	4,6	4,7	0.010735
US National	3 wk ahead	Bin	percent	4,7	4,8	0.010877
US National	3 wk ahead	Bin	percent	4,8	4,9	0.011002999999999999
US National	3 wk ahead	Bin	percent	4,9	5	0.011112
US National	3 wk ahead	Bin	percent	5	5,1	0.011205999999999999
US National	3 wk ahead	Bin	percent	5,1	5,2	0.011281999999999999
US National	3 wk ahead	Bin	percent	5,2	5,3	0.011340999999999999
US National	3 wk ahead	Bin	percent	5,3	5,4	0.011382999999999999
US National	3 wk ahead	Bin	percent	5,4	5,5	0.011408
US National	3 wk ahead	Bin	percent	5,5	5,6	0.011417
US National	3 wk ahead	Bin	percent	5,6	5,7	0.011408
US National	3 wk ahead	Bin	percent	5,7	5,8	0.011382999999999999
US National	3 wk ahead	Bin	percent	5,8	5,9	0.011340999999999999
US National	3 wk ahead	Bin	percent	5,9	6	0.011283
US National	3 wk ahead	Bin	percent	6	6,1	0.01121
US National	3 wk ahead	Bin	percent	6,1	6,2	0.011122
US National	3 wk ahead	Bin	percent	6,2	6,3	0.01102
US National	3 wk ahead	Bin	percent	6,3	6,4	0.010903999999999999
US National	3 wk ahead	Bin	percent	6,4	6,5	0.010775
US National	3 wk ahead	Bin	percent	6,5	6,6	0.010634
US National	3 wk ahead	Bin	percent	6,6	6,7	0.010480999999999999
US National	3 wk ahead	Bin	percent	6,7	6,8	0.010317999999999999
US National	3 wk ahead	Bin	percent	6,8	6,9	0.010145
US National	3 wk ahead	Bin	percent	6,9	7	0.009963999999999999
US National	3 wk ahead	Bin	percent	7	7,1	0.009774999999999999
US National	3 wk ahead	Bin	percent	7,1	7,2	0.009578999999999999
US National	3 wk ahead	Bin	percent	7,2	7,3	0.009378
US National	3 wk ahead	Bin	percent	7,3	7,4	0.009171
US National	3 wk ahead	Bin	percent	7,4	7,5	0.008961
US National	3 wk ahead	Bin	percent	7,5	7,6	0.008747999999999999
US National	3 wk ahead	Bin	percent	7,6	7,7	0.008532999999999999
US National	3 wk ahead	Bin	percent	7,7	7,8	0.008317999999999999
US National	3 wk ahead	Bin	percent	7,8	7,9	0.008102
US National	3 wk ahead	Bin	percent	7,9	8	0.007887
US National	3 wk ahead	Bin	percent	8	8,1	0.007673999999999999
US National	3 wk ahead	Bin	percent	8,1	8,2	0.007463999999999999
US National	3 wk ahead	Bin	percent	8,2	8,3	0.0072569999999999996
US National	3 wk ahead	Bin	percent	8,3	8,4	0.007055
US National	3 wk ahead	Bin	percent	8,4	8,5	0.006856999999999999
US National	3 wk ahead	Bin	percent	8,5	8,6	0.006665
US National	3 wk ahead	Bin	percent	8,6	8,7	0.00648
US National	3 wk ahead	Bin	percent	8,7	8,8	0.006300999999999999
US National	3 wk ahead	Bin	percent	8,8	8,9	0.006129
US National	3 wk ahead	Bin	percent	8,9	9	0.005965
US National	3 wk ahead	Bin	percent	9	9,1	0.005809
US National	3 wk ahead	Bin	percent	9,1	9,2	0.005660999999999999
US National	3 wk ahead	Bin	percent	9,2	9,3	0.005522
US National	3 wk ahead	Bin	percent	9,3	9,4	0.005391
US National	3 wk ahead	Bin	percent	9,4	9,5	0.005268999999999999
US National	3 wk ahead	Bin	percent	9,5	9,6	0.005156
US National	3 wk ahead	Bin	percent	9,6	9,7	0.005051
US National	3 wk ahead	Bin	percent	9,7	9,8	0.004955
US National	3 wk ahead	Bin	percent	9,8	9,9	0.004867
US National	3 wk ahead	Bin	percent	9,9	10	0.004787
US National	3 wk ahead	Bin	percent	10	10,1	0.004715
US National	3 wk ahead	Bin	percent	10,1	10,2	0.00465
US National	3 wk ahead	Bin	percent	10,2	10,3	0.004592
US National	3 wk ahead	Bin	percent	10,3	10,4	0.004541
US National	3 wk ahead	Bin	percent	10,4	10,5	0.004495
US National	3 wk ahead	Bin	percent	10,5	10,6	0.004455
US National	3 wk ahead	Bin	percent	10,6	10,7	0.004419
US National	3 wk ahead	Bin	percent	10,7	10,8	0.0043879999999999995
US National	3 wk ahead	Bin	percent	10,8	10,9	0.00436
US National	3 wk ahead	Bin	percent	10,9	11	0.0043349999999999994
US National	3 wk ahead	Bin	percent	11	11,1	0.004312
US National	3 wk ahead	Bin	percent	11,1	11,2	0.0042899999999999995
US National	3 wk ahead	Bin	percent	11,2	11,3	0.0042699999999999995
US National	3 wk ahead	Bin	percent	11,3	11,4	0.004249
US National	3 wk ahead	Bin	percent	11,4	11,5	0.004229
US National	3 wk ahead	Bin	percent	11,5	11,6	0.004207
US National	3 wk ahead	Bin	percent	11,6	11,7	0.004184
US National	3 wk ahead	Bin	percent	11,7	11,8	0.0041589999999999995
US National	3 wk ahead	Bin	percent	11,8	11,9	0.004131999999999999
US National	3 wk ahead	Bin	percent	11,9	12	0.004101
US National	3 wk ahead	Bin	percent	12	12,1	0.004068
US National	3 wk ahead	Bin	percent	12,1	12,2	0.004031
US National	3 wk ahead	Bin	percent	12,2	12,3	0.003991
US National	3 wk ahead	Bin	percent	12,3	12,4	0.003947
US National	3 wk ahead	Bin	percent	12,4	12,5	0.0038989999999999997
US National	3 wk ahead	Bin	percent	12,5	12,6	0.0038469999999999997
US National	3 wk ahead	Bin	percent	12,6	12,7	0.003792
US National	3 wk ahead	Bin	percent	12,7	12,8	0.0037319999999999996
US National	3 wk ahead	Bin	percent	12,8	12,9	0.0036699999999999997
US National	3 wk ahead	Bin	percent	12,9	13	0.003604
US National	3 wk ahead	Bin	percent	13	100	0.164771
US National	4 wk ahead	Point	percent	NA	NA	6.238
US National	4 wk ahead	Bin	percent	0	0,1	0.001112
US National	4 wk ahead	Bin	percent	0,1	0,2	0.001253
US National	4 wk ahead	Bin	percent	0,2	0,3	0.001405
US National	4 wk ahead	Bin	percent	0,3	0,4	0.0015689999999999999
US National	4 wk ahead	Bin	percent	0,4	0,5	0.001746
US National	4 wk ahead	Bin	percent	0,5	0,6	0.001936
US National	4 wk ahead	Bin	percent	0,6	0,7	0.0021379999999999997
US National	4 wk ahead	Bin	percent	0,7	0,8	0.002352
US National	4 wk ahead	Bin	percent	0,8	0,9	0.002578
US National	4 wk ahead	Bin	percent	0,9	1	0.002816
US National	4 wk ahead	Bin	percent	1	1,1	0.0030659999999999997
US National	4 wk ahead	Bin	percent	1,1	1,2	0.003326
US National	4 wk ahead	Bin	percent	1,2	1,3	0.003597
US National	4 wk ahead	Bin	percent	1,3	1,4	0.003878
US National	4 wk ahead	Bin	percent	1,4	1,5	0.004168
US National	4 wk ahead	Bin	percent	1,5	1,6	0.0044659999999999995
US National	4 wk ahead	Bin	percent	1,6	1,7	0.004771
US National	4 wk ahead	Bin	percent	1,7	1,8	0.005083
US National	4 wk ahead	Bin	percent	1,8	1,9	0.0054009999999999996
US National	4 wk ahead	Bin	percent	1,9	2	0.005723
US National	4 wk ahead	Bin	percent	2	2,1	0.00605
US National	4 wk ahead	Bin	percent	2,1	2,2	0.006379
US National	4 wk ahead	Bin	percent	2,2	2,3	0.006709
US National	4 wk ahead	Bin	percent	2,3	2,4	0.007039999999999999
US National	4 wk ahead	Bin	percent	2,4	2,5	0.007371
US National	4 wk ahead	Bin	percent	2,5	2,6	0.007699999999999999
US National	4 wk ahead	Bin	percent	2,6	2,7	0.008027
US National	4 wk ahead	Bin	percent	2,7	2,8	0.00835
US National	4 wk ahead	Bin	percent	2,8	2,9	0.008667
US National	4 wk ahead	Bin	percent	2,9	3	0.008978
US National	4 wk ahead	Bin	percent	3	3,1	0.009281
US National	4 wk ahead	Bin	percent	3,1	3,2	0.009576
US National	4 wk ahead	Bin	percent	3,2	3,3	0.009859999999999999
US National	4 wk ahead	Bin	percent	3,3	3,4	0.010133
US National	4 wk ahead	Bin	percent	3,4	3,5	0.010392
US National	4 wk ahead	Bin	percent	3,5	3,6	0.010636999999999999
US National	4 wk ahead	Bin	percent	3,6	3,7	0.010867
US National	4 wk ahead	Bin	percent	3,7	3,8	0.01108
US National	4 wk ahead	Bin	percent	3,8	3,9	0.011275
US National	4 wk ahead	Bin	percent	3,9	4	0.011451
US National	4 wk ahead	Bin	percent	4	4,1	0.011607
US National	4 wk ahead	Bin	percent	4,1	4,2	0.011741999999999999
US National	4 wk ahead	Bin	percent	4,2	4,3	0.011855
US National	4 wk ahead	Bin	percent	4,3	4,4	0.011946
US National	4 wk ahead	Bin	percent	4,4	4,5	0.012013999999999999
US National	4 wk ahead	Bin	percent	4,5	4,6	0.01206
US National	4 wk ahead	Bin	percent	4,6	4,7	0.012081999999999999
US National	4 wk ahead	Bin	percent	4,7	4,8	0.012081999999999999
US National	4 wk ahead	Bin	percent	4,8	4,9	0.01206
US National	4 wk ahead	Bin	percent	4,9	5	0.012015
US National	4 wk ahead	Bin	percent	5	5,1	0.011949999999999999
US National	4 wk ahead	Bin	percent	5,1	5,2	0.011864999999999999
US National	4 wk ahead	Bin	percent	5,2	5,3	0.011762
US National	4 wk ahead	Bin	percent	5,3	5,4	0.011641
US National	4 wk ahead	Bin	percent	5,4	5,5	0.011505
US National	4 wk ahead	Bin	percent	5,5	5,6	0.011354999999999999
US National	4 wk ahead	Bin	percent	5,6	5,7	0.011191999999999999
US National	4 wk ahead	Bin	percent	5,7	5,8	0.011018
US National	4 wk ahead	Bin	percent	5,8	5,9	0.010836
US National	4 wk ahead	Bin	percent	5,9	6	0.010647
US National	4 wk ahead	Bin	percent	6	6,1	0.010452999999999999
US National	4 wk ahead	Bin	percent	6,1	6,2	0.010256
US National	4 wk ahead	Bin	percent	6,2	6,3	0.010057
US National	4 wk ahead	Bin	percent	6,3	6,4	0.009857999999999999
US National	4 wk ahead	Bin	percent	6,4	6,5	0.00966
US National	4 wk ahead	Bin	percent	6,5	6,6	0.009465
US National	4 wk ahead	Bin	percent	6,6	6,7	0.009274
US National	4 wk ahead	Bin	percent	6,7	6,8	0.009087999999999999
US National	4 wk ahead	Bin	percent	6,8	6,9	0.008907
US National	4 wk ahead	Bin	percent	6,9	7	0.008733
US National	4 wk ahead	Bin	percent	7	7,1	0.008565999999999999
US National	4 wk ahead	Bin	percent	7,1	7,2	0.008406
US National	4 wk ahead	Bin	percent	7,2	7,3	0.008253
US National	4 wk ahead	Bin	percent	7,3	7,4	0.008107
US National	4 wk ahead	Bin	percent	7,4	7,5	0.007969
US National	4 wk ahead	Bin	percent	7,5	7,6	0.007838
US National	4 wk ahead	Bin	percent	7,6	7,7	0.007712999999999999
US National	4 wk ahead	Bin	percent	7,7	7,8	0.007594
US National	4 wk ahead	Bin	percent	7,8	7,9	0.007481
US National	4 wk ahead	Bin	percent	7,9	8	0.0073739999999999995
US National	4 wk ahead	Bin	percent	8	8,1	0.0072699999999999996
US National	4 wk ahead	Bin	percent	8,1	8,2	0.007170999999999999
US National	4 wk ahead	Bin	percent	8,2	8,3	0.007076
US National	4 wk ahead	Bin	percent	8,3	8,4	0.006984
US National	4 wk ahead	Bin	percent	8,4	8,5	0.006894
US National	4 wk ahead	Bin	percent	8,5	8,6	0.0068059999999999996
US National	4 wk ahead	Bin	percent	8,6	8,7	0.006719999999999999
US National	4 wk ahead	Bin	percent	8,7	8,8	0.006634999999999999
US National	4 wk ahead	Bin	percent	8,8	8,9	0.006552
US National	4 wk ahead	Bin	percent	8,9	9	0.006469
US National	4 wk ahead	Bin	percent	9	9,1	0.006385999999999999
US National	4 wk ahead	Bin	percent	9,1	9,2	0.006304
US National	4 wk ahead	Bin	percent	9,2	9,3	0.006222
US National	4 wk ahead	Bin	percent	9,3	9,4	0.0061389999999999995
US National	4 wk ahead	Bin	percent	9,4	9,5	0.006057
US National	4 wk ahead	Bin	percent	9,5	9,6	0.005974
US National	4 wk ahead	Bin	percent	9,6	9,7	0.005889999999999999
US National	4 wk ahead	Bin	percent	9,7	9,8	0.0058059999999999995
US National	4 wk ahead	Bin	percent	9,8	9,9	0.0057209999999999995
US National	4 wk ahead	Bin	percent	9,9	10	0.005634
US National	4 wk ahead	Bin	percent	10	10,1	0.005547
US National	4 wk ahead	Bin	percent	10,1	10,2	0.005458
US National	4 wk ahead	Bin	percent	10,2	10,3	0.005366999999999999
US National	4 wk ahead	Bin	percent	10,3	10,4	0.005275
US National	4 wk ahead	Bin	percent	10,4	10,5	0.005181
US National	4 wk ahead	Bin	percent	10,5	10,6	0.005085
US National	4 wk ahead	Bin	percent	10,6	10,7	0.004986
US National	4 wk ahead	Bin	percent	10,7	10,8	0.004886
US National	4 wk ahead	Bin	percent	10,8	10,9	0.004784
US National	4 wk ahead	Bin	percent	10,9	11	0.004679
US National	4 wk ahead	Bin	percent	11	11,1	0.004573
US National	4 wk ahead	Bin	percent	11,1	11,2	0.004464
US National	4 wk ahead	Bin	percent	11,2	11,3	0.004354
US National	4 wk ahead	Bin	percent	11,3	11,4	0.004242
US National	4 wk ahead	Bin	percent	11,4	11,5	0.004129
US National	4 wk ahead	Bin	percent	11,5	11,6	0.0040149999999999995
US National	4 wk ahead	Bin	percent	11,6	11,7	0.0039
US National	4 wk ahead	Bin	percent	11,7	11,8	0.0037849999999999997
US National	4 wk ahead	Bin	percent	11,8	11,9	0.0036699999999999997
US National	4 wk ahead	Bin	percent	11,9	12	0.0035559999999999997
US National	4 wk ahead	Bin	percent	12	12,1	0.003443
US National	4 wk ahead	Bin	percent	12,1	12,2	0.0033309999999999998
US National	4 wk ahead	Bin	percent	12,2	12,3	0.003221
US National	4 wk ahead	Bin	percent	12,3	12,4	0.003114
US National	4 wk ahead	Bin	percent	12,4	12,5	0.0030099999999999997
US National	4 wk ahead	Bin	percent	12,5	12,6	0.0029089999999999997
US National	4 wk ahead	Bin	percent	12,6	12,7	0.002813
US National	4 wk ahead	Bin	percent	12,7	12,8	0.0027199999999999998
US National	4 wk ahead	Bin	percent	12,8	12,9	0.002632
US National	4 wk ahead	Bin	percent	12,9	13	0.002549
US National	4 wk ahead	Bin	percent	13	100	0.099117
