# Supplementary material for: Use of daily Internet search query data improves real-time projections of influenza epidemics
Source: J R Soc Interface. 2018 Oct 10;15(147):20180220. doi: 10.1098/rsif.2018.0220 (PMC6228485; doi:10.1098/rsif.2018.0220)
Supplement: Computer code and results [file rsif20180220supp3.gz › Code-and-results/mss-15-wikiWEEK/2016-EW18.csv]

Location	Target	Type	Unit	Bin_start_incl	Bin_end_notincl	Value
US National	1 wk ahead	Point	percent	NA	NA	1.6
US National	1 wk ahead	Bin	percent	0	0,1	0.000021
US National	1 wk ahead	Bin	percent	0,1	0,2	0.000632
US National	1 wk ahead	Bin	percent	0,2	0,3	0.002639
US National	1 wk ahead	Bin	percent	0,3	0,4	0.002662
US National	1 wk ahead	Bin	percent	0,4	0,5	0.002835
US National	1 wk ahead	Bin	percent	0,5	0,6	0.0009729999999999999
US National	1 wk ahead	Bin	percent	0,6	0,7	0.000347
US National	1 wk ahead	Bin	percent	0,7	0,8	0.002156
US National	1 wk ahead	Bin	percent	0,8	0,9	0.003433
US National	1 wk ahead	Bin	percent	0,9	1	0.006059
US National	1 wk ahead	Bin	percent	1	1,1	0.010439
US National	1 wk ahead	Bin	percent	1,1	1,2	0.023208
US National	1 wk ahead	Bin	percent	1,2	1,3	0.041839999999999995
US National	1 wk ahead	Bin	percent	1,3	1,4	0.071306
US National	1 wk ahead	Bin	percent	1,4	1,5	0.09974899999999999
US National	1 wk ahead	Bin	percent	1,5	1,6	0.144956
US National	1 wk ahead	Bin	percent	1,6	1,7	0.18318199999999998
US National	1 wk ahead	Bin	percent	1,7	1,8	0.164269
US National	1 wk ahead	Bin	percent	1,8	1,9	0.089602
US National	1 wk ahead	Bin	percent	1,9	2	0.032011
US National	1 wk ahead	Bin	percent	2	2,1	0.025890999999999997
US National	1 wk ahead	Bin	percent	2,1	2,2	0.020444
US National	1 wk ahead	Bin	percent	2,2	2,3	0.019082
US National	1 wk ahead	Bin	percent	2,3	2,4	0.014622999999999999
US National	1 wk ahead	Bin	percent	2,4	2,5	0.006755
US National	1 wk ahead	Bin	percent	2,5	2,6	0.002447
US National	1 wk ahead	Bin	percent	2,6	2,7	0.0037329999999999998
US National	1 wk ahead	Bin	percent	2,7	2,8	0.004356
US National	1 wk ahead	Bin	percent	2,8	2,9	0.003858
US National	1 wk ahead	Bin	percent	2,9	3	0.003529
US National	1 wk ahead	Bin	percent	3	3,1	0.0036179999999999997
US National	1 wk ahead	Bin	percent	3,1	3,2	0.003244
US National	1 wk ahead	Bin	percent	3,2	3,3	0.0013579999999999998
US National	1 wk ahead	Bin	percent	3,3	3,4	0.001959
US National	1 wk ahead	Bin	percent	3,4	3,5	0.00235
US National	1 wk ahead	Bin	percent	3,5	3,6	0.000425
US National	1 wk ahead	Bin	percent	3,6	3,7	9.999999999999999e-6
US National	1 wk ahead	Bin	percent	3,7	3,8	0.
US National	1 wk ahead	Bin	percent	3,8	3,9	0.
US National	1 wk ahead	Bin	percent	3,9	4	0.
US National	1 wk ahead	Bin	percent	4	4,1	0.
US National	1 wk ahead	Bin	percent	4,1	4,2	0.
US National	1 wk ahead	Bin	percent	4,2	4,3	0.
US National	1 wk ahead	Bin	percent	4,3	4,4	0.
US National	1 wk ahead	Bin	percent	4,4	4,5	0.
US National	1 wk ahead	Bin	percent	4,5	4,6	0.
US National	1 wk ahead	Bin	percent	4,6	4,7	0.
US National	1 wk ahead	Bin	percent	4,7	4,8	0.
US National	1 wk ahead	Bin	percent	4,8	4,9	0.
US National	1 wk ahead	Bin	percent	4,9	5	0.
US National	1 wk ahead	Bin	percent	5	5,1	0.
US National	1 wk ahead	Bin	percent	5,1	5,2	0.
US National	1 wk ahead	Bin	percent	5,2	5,3	0.
US National	1 wk ahead	Bin	percent	5,3	5,4	0.
US National	1 wk ahead	Bin	percent	5,4	5,5	0.
US National	1 wk ahead	Bin	percent	5,5	5,6	0.
US National	1 wk ahead	Bin	percent	5,6	5,7	0.
US National	1 wk ahead	Bin	percent	5,7	5,8	0.
US National	1 wk ahead	Bin	percent	5,8	5,9	0.
US National	1 wk ahead	Bin	percent	5,9	6	0.
US National	1 wk ahead	Bin	percent	6	6,1	0.
US National	1 wk ahead	Bin	percent	6,1	6,2	0.
US National	1 wk ahead	Bin	percent	6,2	6,3	0.
US National	1 wk ahead	Bin	percent	6,3	6,4	0.
US National	1 wk ahead	Bin	percent	6,4	6,5	0.
US National	1 wk ahead	Bin	percent	6,5	6,6	0.
US National	1 wk ahead	Bin	percent	6,6	6,7	0.
US National	1 wk ahead	Bin	percent	6,7	6,8	0.
US National	1 wk ahead	Bin	percent	6,8	6,9	0.
US National	1 wk ahead	Bin	percent	6,9	7	0.
US National	1 wk ahead	Bin	percent	7	7,1	0.
US National	1 wk ahead	Bin	percent	7,1	7,2	0.
US National	1 wk ahead	Bin	percent	7,2	7,3	0.
US National	1 wk ahead	Bin	percent	7,3	7,4	0.
US National	1 wk ahead	Bin	percent	7,4	7,5	0.
US National	1 wk ahead	Bin	percent	7,5	7,6	0.
US National	1 wk ahead	Bin	percent	7,6	7,7	0.
US National	1 wk ahead	Bin	percent	7,7	7,8	0.
US National	1 wk ahead	Bin	percent	7,8	7,9	0.
US National	1 wk ahead	Bin	percent	7,9	8	0.
US National	1 wk ahead	Bin	percent	8	8,1	0.
US National	1 wk ahead	Bin	percent	8,1	8,2	0.
US National	1 wk ahead	Bin	percent	8,2	8,3	0.
US National	1 wk ahead	Bin	percent	8,3	8,4	0.
US National	1 wk ahead	Bin	percent	8,4	8,5	0.
US National	1 wk ahead	Bin	percent	8,5	8,6	0.
US National	1 wk ahead	Bin	percent	8,6	8,7	0.
US National	1 wk ahead	Bin	percent	8,7	8,8	0.
US National	1 wk ahead	Bin	percent	8,8	8,9	0.
US National	1 wk ahead	Bin	percent	8,9	9	0.
US National	1 wk ahead	Bin	percent	9	9,1	0.
US National	1 wk ahead	Bin	percent	9,1	9,2	0.
US National	1 wk ahead	Bin	percent	9,2	9,3	0.
US National	1 wk ahead	Bin	percent	9,3	9,4	0.
US National	1 wk ahead	Bin	percent	9,4	9,5	0.
US National	1 wk ahead	Bin	percent	9,5	9,6	0.
US National	1 wk ahead	Bin	percent	9,6	9,7	0.
US National	1 wk ahead	Bin	percent	9,7	9,8	0.
US National	1 wk ahead	Bin	percent	9,8	9,9	0.
US National	1 wk ahead	Bin	percent	9,9	10	0.
US National	1 wk ahead	Bin	percent	10	10,1	0.
US National	1 wk ahead	Bin	percent	10,1	10,2	0.
US National	1 wk ahead	Bin	percent	10,2	10,3	0.
US National	1 wk ahead	Bin	percent	10,3	10,4	0.
US National	1 wk ahead	Bin	percent	10,4	10,5	0.
US National	1 wk ahead	Bin	percent	10,5	10,6	0.
US National	1 wk ahead	Bin	percent	10,6	10,7	0.
US National	1 wk ahead	Bin	percent	10,7	10,8	0.
US National	1 wk ahead	Bin	percent	10,8	10,9	0.
US National	1 wk ahead	Bin	percent	10,9	11	0.
US National	1 wk ahead	Bin	percent	11	11,1	0.
US National	1 wk ahead	Bin	percent	11,1	11,2	0.
US National	1 wk ahead	Bin	percent	11,2	11,3	0.
US National	1 wk ahead	Bin	percent	11,3	11,4	0.
US National	1 wk ahead	Bin	percent	11,4	11,5	0.
US National	1 wk ahead	Bin	percent	11,5	11,6	0.
US National	1 wk ahead	Bin	percent	11,6	11,7	0.
US National	1 wk ahead	Bin	percent	11,7	11,8	0.
US National	1 wk ahead	Bin	percent	11,8	11,9	0.
US National	1 wk ahead	Bin	percent	11,9	12	0.
US National	1 wk ahead	Bin	percent	12	12,1	0.
US National	1 wk ahead	Bin	percent	12,1	12,2	0.
US National	1 wk ahead	Bin	percent	12,2	12,3	0.
US National	1 wk ahead	Bin	percent	12,3	12,4	0.
US National	1 wk ahead	Bin	percent	12,4	12,5	0.
US National	1 wk ahead	Bin	percent	12,5	12,6	0.
US National	1 wk ahead	Bin	percent	12,6	12,7	0.
US National	1 wk ahead	Bin	percent	12,7	12,8	0.
US National	1 wk ahead	Bin	percent	12,8	12,9	0.
US National	1 wk ahead	Bin	percent	12,9	13	0.
US National	1 wk ahead	Bin	percent	13	100	0.
US National	2 wk ahead	Point	percent	NA	NA	1.3282
US National	2 wk ahead	Bin	percent	0	0,1	0.000061
US National	2 wk ahead	Bin	percent	0,1	0,2	0.000271
US National	2 wk ahead	Bin	percent	0,2	0,3	0.000962
US National	2 wk ahead	Bin	percent	0,3	0,4	0.0027979999999999997
US National	2 wk ahead	Bin	percent	0,4	0,5	0.006797999999999999
US National	2 wk ahead	Bin	percent	0,5	0,6	0.014013999999999999
US National	2 wk ahead	Bin	percent	0,6	0,7	0.024856999999999997
US National	2 wk ahead	Bin	percent	0,7	0,8	0.038757
US National	2 wk ahead	Bin	percent	0,8	0,9	0.054622
US National	2 wk ahead	Bin	percent	0,9	1	0.070891
US National	2 wk ahead	Bin	percent	1	1,1	0.084422
US National	2 wk ahead	Bin	percent	1,1	1,2	0.09081399999999999
US National	2 wk ahead	Bin	percent	1,2	1,3	0.08767
US National	2 wk ahead	Bin	percent	1,3	1,4	0.07718699999999999
US National	2 wk ahead	Bin	percent	1,4	1,5	0.064606
US National	2 wk ahead	Bin	percent	1,5	1,6	0.054199
US National	2 wk ahead	Bin	percent	1,6	1,7	0.046734
US National	2 wk ahead	Bin	percent	1,7	1,8	0.040211
US National	2 wk ahead	Bin	percent	1,8	1,9	0.032611999999999995
US National	2 wk ahead	Bin	percent	1,9	2	0.024090999999999998
US National	2 wk ahead	Bin	percent	2	2,1	0.016741
US National	2 wk ahead	Bin	percent	2,1	2,2	0.012466
US National	2 wk ahead	Bin	percent	2,2	2,3	0.011443
US National	2 wk ahead	Bin	percent	2,3	2,4	0.012577999999999999
US National	2 wk ahead	Bin	percent	2,4	2,5	0.014626
US National	2 wk ahead	Bin	percent	2,5	2,6	0.016420999999999998
US National	2 wk ahead	Bin	percent	2,6	2,7	0.016908
US National	2 wk ahead	Bin	percent	2,7	2,8	0.015716
US National	2 wk ahead	Bin	percent	2,8	2,9	0.013378
US National	2 wk ahead	Bin	percent	2,9	3	0.010806
US National	2 wk ahead	Bin	percent	3	3,1	0.008751
US National	2 wk ahead	Bin	percent	3,1	3,2	0.007512
US National	2 wk ahead	Bin	percent	3,2	3,3	0.00681
US National	2 wk ahead	Bin	percent	3,3	3,4	0.006089
US National	2 wk ahead	Bin	percent	3,4	3,5	0.005044
US National	2 wk ahead	Bin	percent	3,5	3,6	0.003734
US National	2 wk ahead	Bin	percent	3,6	3,7	0.002388
US National	2 wk ahead	Bin	percent	3,7	3,8	0.0012619999999999999
US National	2 wk ahead	Bin	percent	3,8	3,9	0.000529
US National	2 wk ahead	Bin	percent	3,9	4	0.00017099999999999998
US National	2 wk ahead	Bin	percent	4	4,1	0.000042
US National	2 wk ahead	Bin	percent	4,1	4,2	8.e-6
US National	2 wk ahead	Bin	percent	4,2	4,3	1.e-6
US National	2 wk ahead	Bin	percent	4,3	4,4	0.
US National	2 wk ahead	Bin	percent	4,4	4,5	0.
US National	2 wk ahead	Bin	percent	4,5	4,6	0.
US National	2 wk ahead	Bin	percent	4,6	4,7	0.
US National	2 wk ahead	Bin	percent	4,7	4,8	0.
US National	2 wk ahead	Bin	percent	4,8	4,9	0.
US National	2 wk ahead	Bin	percent	4,9	5	0.
US National	2 wk ahead	Bin	percent	5	5,1	0.
US National	2 wk ahead	Bin	percent	5,1	5,2	0.
US National	2 wk ahead	Bin	percent	5,2	5,3	0.
US National	2 wk ahead	Bin	percent	5,3	5,4	0.
US National	2 wk ahead	Bin	percent	5,4	5,5	0.
US National	2 wk ahead	Bin	percent	5,5	5,6	0.
US National	2 wk ahead	Bin	percent	5,6	5,7	0.
US National	2 wk ahead	Bin	percent	5,7	5,8	0.
US National	2 wk ahead	Bin	percent	5,8	5,9	0.
US National	2 wk ahead	Bin	percent	5,9	6	0.
US National	2 wk ahead	Bin	percent	6	6,1	0.
US National	2 wk ahead	Bin	percent	6,1	6,2	0.
US National	2 wk ahead	Bin	percent	6,2	6,3	0.
US National	2 wk ahead	Bin	percent	6,3	6,4	0.
US National	2 wk ahead	Bin	percent	6,4	6,5	0.
US National	2 wk ahead	Bin	percent	6,5	6,6	0.
US National	2 wk ahead	Bin	percent	6,6	6,7	0.
US National	2 wk ahead	Bin	percent	6,7	6,8	0.
US National	2 wk ahead	Bin	percent	6,8	6,9	0.
US National	2 wk ahead	Bin	percent	6,9	7	0.
US National	2 wk ahead	Bin	percent	7	7,1	0.
US National	2 wk ahead	Bin	percent	7,1	7,2	0.
US National	2 wk ahead	Bin	percent	7,2	7,3	0.
US National	2 wk ahead	Bin	percent	7,3	7,4	0.
US National	2 wk ahead	Bin	percent	7,4	7,5	0.
US National	2 wk ahead	Bin	percent	7,5	7,6	0.
US National	2 wk ahead	Bin	percent	7,6	7,7	0.
US National	2 wk ahead	Bin	percent	7,7	7,8	0.
US National	2 wk ahead	Bin	percent	7,8	7,9	0.
US National	2 wk ahead	Bin	percent	7,9	8	0.
US National	2 wk ahead	Bin	percent	8	8,1	0.
US National	2 wk ahead	Bin	percent	8,1	8,2	0.
US National	2 wk ahead	Bin	percent	8,2	8,3	0.
US National	2 wk ahead	Bin	percent	8,3	8,4	0.
US National	2 wk ahead	Bin	percent	8,4	8,5	0.
US National	2 wk ahead	Bin	percent	8,5	8,6	0.
US National	2 wk ahead	Bin	percent	8,6	8,7	0.
US National	2 wk ahead	Bin	percent	8,7	8,8	0.
US National	2 wk ahead	Bin	percent	8,8	8,9	0.
US National	2 wk ahead	Bin	percent	8,9	9	0.
US National	2 wk ahead	Bin	percent	9	9,1	0.
US National	2 wk ahead	Bin	percent	9,1	9,2	0.
US National	2 wk ahead	Bin	percent	9,2	9,3	0.
US National	2 wk ahead	Bin	percent	9,3	9,4	0.
US National	2 wk ahead	Bin	percent	9,4	9,5	0.
US National	2 wk ahead	Bin	percent	9,5	9,6	0.
US National	2 wk ahead	Bin	percent	9,6	9,7	0.
US National	2 wk ahead	Bin	percent	9,7	9,8	0.
US National	2 wk ahead	Bin	percent	9,8	9,9	0.
US National	2 wk ahead	Bin	percent	9,9	10	0.
US National	2 wk ahead	Bin	percent	10	10,1	0.
US National	2 wk ahead	Bin	percent	10,1	10,2	0.
US National	2 wk ahead	Bin	percent	10,2	10,3	0.
US National	2 wk ahead	Bin	percent	10,3	10,4	0.
US National	2 wk ahead	Bin	percent	10,4	10,5	0.
US National	2 wk ahead	Bin	percent	10,5	10,6	0.
US National	2 wk ahead	Bin	percent	10,6	10,7	0.
US National	2 wk ahead	Bin	percent	10,7	10,8	0.
US National	2 wk ahead	Bin	percent	10,8	10,9	0.
US National	2 wk ahead	Bin	percent	10,9	11	0.
US National	2 wk ahead	Bin	percent	11	11,1	0.
US National	2 wk ahead	Bin	percent	11,1	11,2	0.
US National	2 wk ahead	Bin	percent	11,2	11,3	0.
US National	2 wk ahead	Bin	percent	11,3	11,4	0.
US National	2 wk ahead	Bin	percent	11,4	11,5	0.
US National	2 wk ahead	Bin	percent	11,5	11,6	0.
US National	2 wk ahead	Bin	percent	11,6	11,7	0.
US National	2 wk ahead	Bin	percent	11,7	11,8	0.
US National	2 wk ahead	Bin	percent	11,8	11,9	0.
US National	2 wk ahead	Bin	percent	11,9	12	0.
US National	2 wk ahead	Bin	percent	12	12,1	0.
US National	2 wk ahead	Bin	percent	12,1	12,2	0.
US National	2 wk ahead	Bin	percent	12,2	12,3	0.
US National	2 wk ahead	Bin	percent	12,3	12,4	0.
US National	2 wk ahead	Bin	percent	12,4	12,5	0.
US National	2 wk ahead	Bin	percent	12,5	12,6	0.
US National	2 wk ahead	Bin	percent	12,6	12,7	0.
US National	2 wk ahead	Bin	percent	12,7	12,8	0.
US National	2 wk ahead	Bin	percent	12,8	12,9	0.
US National	2 wk ahead	Bin	percent	12,9	13	0.
US National	2 wk ahead	Bin	percent	13	100	0.
US National	3 wk ahead	Point	percent	NA	NA	1.071
US National	3 wk ahead	Bin	percent	0	0,1	0.00886
US National	3 wk ahead	Bin	percent	0,1	0,2	0.015214
US National	3 wk ahead	Bin	percent	0,2	0,3	0.023767999999999997
US National	3 wk ahead	Bin	percent	0,3	0,4	0.034138999999999996
US National	3 wk ahead	Bin	percent	0,4	0,5	0.045477
US National	3 wk ahead	Bin	percent	0,5	0,6	0.056459999999999996
US National	3 wk ahead	Bin	percent	0,6	0,7	0.065374
US National	3 wk ahead	Bin	percent	0,7	0,8	0.07049
US National	3 wk ahead	Bin	percent	0,8	0,9	0.070764
US National	3 wk ahead	Bin	percent	0,9	1	0.066499
US National	3 wk ahead	Bin	percent	1	1,1	0.059354
US National	3 wk ahead	Bin	percent	1,1	1,2	0.051559999999999995
US National	3 wk ahead	Bin	percent	1,2	1,3	0.044827
US National	3 wk ahead	Bin	percent	1,3	1,4	0.039713
US National	3 wk ahead	Bin	percent	1,4	1,5	0.035754
US National	3 wk ahead	Bin	percent	1,5	1,6	0.032108
US National	3 wk ahead	Bin	percent	1,6	1,7	0.028162
US National	3 wk ahead	Bin	percent	1,7	1,8	0.023781
US National	3 wk ahead	Bin	percent	1,8	1,9	0.019233
US National	3 wk ahead	Bin	percent	1,9	2	0.014986999999999999
US National	3 wk ahead	Bin	percent	2	2,1	0.011472
US National	3 wk ahead	Bin	percent	2,1	2,2	0.008904
US National	3 wk ahead	Bin	percent	2,2	2,3	0.007214
US National	3 wk ahead	Bin	percent	2,3	2,4	0.006143
US National	3 wk ahead	Bin	percent	2,4	2,5	0.005422
US National	3 wk ahead	Bin	percent	2,5	2,6	0.004905
US National	3 wk ahead	Bin	percent	2,6	2,7	0.004589
US National	3 wk ahead	Bin	percent	2,7	2,8	0.004532
US National	3 wk ahead	Bin	percent	2,8	2,9	0.004763
US National	3 wk ahead	Bin	percent	2,9	3	0.0052369999999999995
US National	3 wk ahead	Bin	percent	3	3,1	0.0058519999999999996
US National	3 wk ahead	Bin	percent	3,1	3,2	0.006515
US National	3 wk ahead	Bin	percent	3,2	3,3	0.007169
US National	3 wk ahead	Bin	percent	3,3	3,4	0.0077659999999999995
US National	3 wk ahead	Bin	percent	3,4	3,5	0.008202
US National	3 wk ahead	Bin	percent	3,5	3,6	0.008347
US National	3 wk ahead	Bin	percent	3,6	3,7	0.008138
US National	3 wk ahead	Bin	percent	3,7	3,8	0.007646
US National	3 wk ahead	Bin	percent	3,8	3,9	0.007009
US National	3 wk ahead	Bin	percent	3,9	4	0.006307
US National	3 wk ahead	Bin	percent	4	4,1	0.005533
US National	3 wk ahead	Bin	percent	4,1	4,2	0.00468
US National	3 wk ahead	Bin	percent	4,2	4,3	0.003825
US National	3 wk ahead	Bin	percent	4,3	4,4	0.0031
US National	3 wk ahead	Bin	percent	4,4	4,5	0.002574
US National	3 wk ahead	Bin	percent	4,5	4,6	0.002188
US National	3 wk ahead	Bin	percent	4,6	4,7	0.00182
US National	3 wk ahead	Bin	percent	4,7	4,8	0.001402
US National	3 wk ahead	Bin	percent	4,8	4,9	0.0009689999999999999
US National	3 wk ahead	Bin	percent	4,9	5	0.000618
US National	3 wk ahead	Bin	percent	5	5,1	0.00043999999999999996
US National	3 wk ahead	Bin	percent	5,1	5,2	0.000491
US National	3 wk ahead	Bin	percent	5,2	5,3	0.000802
US National	3 wk ahead	Bin	percent	5,3	5,4	0.001375
US National	3 wk ahead	Bin	percent	5,4	5,5	0.002162
US National	3 wk ahead	Bin	percent	5,5	5,6	0.003038
US National	3 wk ahead	Bin	percent	5,6	5,7	0.003809
US National	3 wk ahead	Bin	percent	5,7	5,8	0.004252
US National	3 wk ahead	Bin	percent	5,8	5,9	0.004202
US National	3 wk ahead	Bin	percent	5,9	6	0.0036509999999999997
US National	3 wk ahead	Bin	percent	6	6,1	0.002767
US National	3 wk ahead	Bin	percent	6,1	6,2	0.001815
US National	3 wk ahead	Bin	percent	6,2	6,3	0.0010249999999999999
US National	3 wk ahead	Bin	percent	6,3	6,4	0.000496
US National	3 wk ahead	Bin	percent	6,4	6,5	0.000205
US National	3 wk ahead	Bin	percent	6,5	6,6	0.000072
US National	3 wk ahead	Bin	percent	6,6	6,7	0.000022
US National	3 wk ahead	Bin	percent	6,7	6,8	6.e-6
US National	3 wk ahead	Bin	percent	6,8	6,9	1.e-6
US National	3 wk ahead	Bin	percent	6,9	7	0.
US National	3 wk ahead	Bin	percent	7	7,1	0.
US National	3 wk ahead	Bin	percent	7,1	7,2	0.
US National	3 wk ahead	Bin	percent	7,2	7,3	0.
US National	3 wk ahead	Bin	percent	7,3	7,4	0.
US National	3 wk ahead	Bin	percent	7,4	7,5	0.
US National	3 wk ahead	Bin	percent	7,5	7,6	0.
US National	3 wk ahead	Bin	percent	7,6	7,7	0.
US National	3 wk ahead	Bin	percent	7,7	7,8	0.
US National	3 wk ahead	Bin	percent	7,8	7,9	0.
US National	3 wk ahead	Bin	percent	7,9	8	0.
US National	3 wk ahead	Bin	percent	8	8,1	0.
US National	3 wk ahead	Bin	percent	8,1	8,2	0.
US National	3 wk ahead	Bin	percent	8,2	8,3	0.
US National	3 wk ahead	Bin	percent	8,3	8,4	0.
US National	3 wk ahead	Bin	percent	8,4	8,5	0.
US National	3 wk ahead	Bin	percent	8,5	8,6	0.
US National	3 wk ahead	Bin	percent	8,6	8,7	0.
US National	3 wk ahead	Bin	percent	8,7	8,8	0.
US National	3 wk ahead	Bin	percent	8,8	8,9	0.
US National	3 wk ahead	Bin	percent	8,9	9	0.
US National	3 wk ahead	Bin	percent	9	9,1	0.
US National	3 wk ahead	Bin	percent	9,1	9,2	0.
US National	3 wk ahead	Bin	percent	9,2	9,3	0.
US National	3 wk ahead	Bin	percent	9,3	9,4	0.
US National	3 wk ahead	Bin	percent	9,4	9,5	0.
US National	3 wk ahead	Bin	percent	9,5	9,6	0.
US National	3 wk ahead	Bin	percent	9,6	9,7	0.
US National	3 wk ahead	Bin	percent	9,7	9,8	0.
US National	3 wk ahead	Bin	percent	9,8	9,9	0.
US National	3 wk ahead	Bin	percent	9,9	10	0.
US National	3 wk ahead	Bin	percent	10	10,1	0.
US National	3 wk ahead	Bin	percent	10,1	10,2	0.
US National	3 wk ahead	Bin	percent	10,2	10,3	0.
US National	3 wk ahead	Bin	percent	10,3	10,4	0.
US National	3 wk ahead	Bin	percent	10,4	10,5	0.
US National	3 wk ahead	Bin	percent	10,5	10,6	0.
US National	3 wk ahead	Bin	percent	10,6	10,7	0.
US National	3 wk ahead	Bin	percent	10,7	10,8	0.
US National	3 wk ahead	Bin	percent	10,8	10,9	0.
US National	3 wk ahead	Bin	percent	10,9	11	0.
US National	3 wk ahead	Bin	percent	11	11,1	0.
US National	3 wk ahead	Bin	percent	11,1	11,2	0.
US National	3 wk ahead	Bin	percent	11,2	11,3	0.
US National	3 wk ahead	Bin	percent	11,3	11,4	0.
US National	3 wk ahead	Bin	percent	11,4	11,5	0.
US National	3 wk ahead	Bin	percent	11,5	11,6	0.
US National	3 wk ahead	Bin	percent	11,6	11,7	0.
US National	3 wk ahead	Bin	percent	11,7	11,8	0.
US National	3 wk ahead	Bin	percent	11,8	11,9	0.
US National	3 wk ahead	Bin	percent	11,9	12	0.
US National	3 wk ahead	Bin	percent	12	12,1	0.
US National	3 wk ahead	Bin	percent	12,1	12,2	0.
US National	3 wk ahead	Bin	percent	12,2	12,3	0.
US National	3 wk ahead	Bin	percent	12,3	12,4	0.
US National	3 wk ahead	Bin	percent	12,4	12,5	0.
US National	3 wk ahead	Bin	percent	12,5	12,6	0.
US National	3 wk ahead	Bin	percent	12,6	12,7	0.
US National	3 wk ahead	Bin	percent	12,7	12,8	0.
US National	3 wk ahead	Bin	percent	12,8	12,9	0.
US National	3 wk ahead	Bin	percent	12,9	13	0.
US National	3 wk ahead	Bin	percent	13	100	0.
US National	4 wk ahead	Point	percent	NA	NA	0.8708000000000001
US National	4 wk ahead	Bin	percent	0	0,1	0.028110999999999997
US National	4 wk ahead	Bin	percent	0,1	0,2	0.040429
US National	4 wk ahead	Bin	percent	0,2	0,3	0.053106999999999994
US National	4 wk ahead	Bin	percent	0,3	0,4	0.063966
US National	4 wk ahead	Bin	percent	0,4	0,5	0.07092899999999999
US National	4 wk ahead	Bin	percent	0,5	0,6	0.07273
US National	4 wk ahead	Bin	percent	0,6	0,7	0.069422
US National	4 wk ahead	Bin	percent	0,7	0,8	0.062359
US National	4 wk ahead	Bin	percent	0,8	0,9	0.053678
US National	4 wk ahead	Bin	percent	0,9	1	0.045472
US National	4 wk ahead	Bin	percent	1	1,1	0.039049
US National	4 wk ahead	Bin	percent	1,1	1,2	0.034616999999999995
US National	4 wk ahead	Bin	percent	1,2	1,3	0.031527
US National	4 wk ahead	Bin	percent	1,3	1,4	0.028856999999999997
US National	4 wk ahead	Bin	percent	1,4	1,5	0.025970999999999998
US National	4 wk ahead	Bin	percent	1,5	1,6	0.022735
US National	4 wk ahead	Bin	percent	1,6	1,7	0.01937
US National	4 wk ahead	Bin	percent	1,7	1,8	0.016168
US National	4 wk ahead	Bin	percent	1,8	1,9	0.013293
US National	4 wk ahead	Bin	percent	1,9	2	0.010778999999999999
US National	4 wk ahead	Bin	percent	2	2,1	0.008621
US National	4 wk ahead	Bin	percent	2,1	2,2	0.006856
US National	4 wk ahead	Bin	percent	2,2	2,3	0.005553
US National	4 wk ahead	Bin	percent	2,3	2,4	0.004742
US National	4 wk ahead	Bin	percent	2,4	2,5	0.004363
US National	4 wk ahead	Bin	percent	2,5	2,6	0.004278
US National	4 wk ahead	Bin	percent	2,6	2,7	0.004324
US National	4 wk ahead	Bin	percent	2,7	2,8	0.004358
US National	4 wk ahead	Bin	percent	2,8	2,9	0.004273
US National	4 wk ahead	Bin	percent	2,9	3	0.004007
US National	4 wk ahead	Bin	percent	3	3,1	0.003557
US National	4 wk ahead	Bin	percent	3,1	3,2	0.003003
US National	4 wk ahead	Bin	percent	3,2	3,3	0.002498
US National	4 wk ahead	Bin	percent	3,3	3,4	0.002217
US National	4 wk ahead	Bin	percent	3,4	3,5	0.0022589999999999997
US National	4 wk ahead	Bin	percent	3,5	3,6	0.002584
US National	4 wk ahead	Bin	percent	3,6	3,7	0.003015
US National	4 wk ahead	Bin	percent	3,7	3,8	0.003341
US National	4 wk ahead	Bin	percent	3,8	3,9	0.003449
US National	4 wk ahead	Bin	percent	3,9	4	0.003405
US National	4 wk ahead	Bin	percent	4	4,1	0.0033959999999999997
US National	4 wk ahead	Bin	percent	4,1	4,2	0.0035889999999999997
US National	4 wk ahead	Bin	percent	4,2	4,3	0.004014
US National	4 wk ahead	Bin	percent	4,3	4,4	0.0045639999999999995
US National	4 wk ahead	Bin	percent	4,4	4,5	0.00509
US National	4 wk ahead	Bin	percent	4,5	4,6	0.005497
US National	4 wk ahead	Bin	percent	4,6	4,7	0.005764
US National	4 wk ahead	Bin	percent	4,7	4,8	0.005893
US National	4 wk ahead	Bin	percent	4,8	4,9	0.0058649999999999996
US National	4 wk ahead	Bin	percent	4,9	5	0.0056359999999999995
US National	4 wk ahead	Bin	percent	5	5,1	0.005188
US National	4 wk ahead	Bin	percent	5,1	5,2	0.004566
US National	4 wk ahead	Bin	percent	5,2	5,3	0.003878
US National	4 wk ahead	Bin	percent	5,3	5,4	0.003224
US National	4 wk ahead	Bin	percent	5,4	5,5	0.0026479999999999997
US National	4 wk ahead	Bin	percent	5,5	5,6	0.002131
US National	4 wk ahead	Bin	percent	5,6	5,7	0.001642
US National	4 wk ahead	Bin	percent	5,7	5,8	0.001189
US National	4 wk ahead	Bin	percent	5,8	5,9	0.0008269999999999999
US National	4 wk ahead	Bin	percent	5,9	6	0.00062
US National	4 wk ahead	Bin	percent	6	6,1	0.000606
US National	4 wk ahead	Bin	percent	6,1	6,2	0.0007769999999999999
US National	4 wk ahead	Bin	percent	6,2	6,3	0.0010659999999999999
US National	4 wk ahead	Bin	percent	6,3	6,4	0.001359
US National	4 wk ahead	Bin	percent	6,4	6,5	0.001534
US National	4 wk ahead	Bin	percent	6,5	6,6	0.001513
US National	4 wk ahead	Bin	percent	6,6	6,7	0.001298
US National	4 wk ahead	Bin	percent	6,7	6,8	0.0009689999999999999
US National	4 wk ahead	Bin	percent	6,8	6,9	0.000628
US National	4 wk ahead	Bin	percent	6,9	7	0.000354
US National	4 wk ahead	Bin	percent	7	7,1	0.000174
US National	4 wk ahead	Bin	percent	7,1	7,2	0.000074
US National	4 wk ahead	Bin	percent	7,2	7,3	0.000027
US National	4 wk ahead	Bin	percent	7,3	7,4	9.e-6
US National	4 wk ahead	Bin	percent	7,4	7,5	3.e-6
US National	4 wk ahead	Bin	percent	7,5	7,6	2.e-6
US National	4 wk ahead	Bin	percent	7,6	7,7	7.e-6
US National	4 wk ahead	Bin	percent	7,7	7,8	0.000024
US National	4 wk ahead	Bin	percent	7,8	7,9	0.000072
US National	4 wk ahead	Bin	percent	7,9	8	0.000183
US National	4 wk ahead	Bin	percent	8	8,1	0.00041099999999999996
US National	4 wk ahead	Bin	percent	8,1	8,2	0.0008039999999999999
US National	4 wk ahead	Bin	percent	8,2	8,3	0.001377
US National	4 wk ahead	Bin	percent	8,3	8,4	0.002069
US National	4 wk ahead	Bin	percent	8,4	8,5	0.0027389999999999997
US National	4 wk ahead	Bin	percent	8,5	8,6	0.0032189999999999996
US National	4 wk ahead	Bin	percent	8,6	8,7	0.0034029999999999998
US National	4 wk ahead	Bin	percent	8,7	8,8	0.0033049999999999998
US National	4 wk ahead	Bin	percent	8,8	8,9	0.003025
US National	4 wk ahead	Bin	percent	8,9	9	0.002669
US National	4 wk ahead	Bin	percent	9	9,1	0.002286
US National	4 wk ahead	Bin	percent	9,1	9,2	0.001874
US National	4 wk ahead	Bin	percent	9,2	9,3	0.001432
US National	4 wk ahead	Bin	percent	9,3	9,4	0.000995
US National	4 wk ahead	Bin	percent	9,4	9,5	0.0006169999999999999
US National	4 wk ahead	Bin	percent	9,5	9,6	0.000337
US National	4 wk ahead	Bin	percent	9,6	9,7	0.00016099999999999998
US National	4 wk ahead	Bin	percent	9,7	9,8	0.000067
US National	4 wk ahead	Bin	percent	9,8	9,9	0.000024999999999999998
US National	4 wk ahead	Bin	percent	9,9	10	8.e-6
US National	4 wk ahead	Bin	percent	10	10,1	2.e-6
US National	4 wk ahead	Bin	percent	10,1	10,2	1.e-6
US National	4 wk ahead	Bin	percent	10,2	10,3	0.
US National	4 wk ahead	Bin	percent	10,3	10,4	0.
US National	4 wk ahead	Bin	percent	10,4	10,5	0.
US National	4 wk ahead	Bin	percent	10,5	10,6	0.
US National	4 wk ahead	Bin	percent	10,6	10,7	0.
US National	4 wk ahead	Bin	percent	10,7	10,8	0.
US National	4 wk ahead	Bin	percent	10,8	10,9	0.
US National	4 wk ahead	Bin	percent	10,9	11	0.
US National	4 wk ahead	Bin	percent	11	11,1	0.
US National	4 wk ahead	Bin	percent	11,1	11,2	0.
US National	4 wk ahead	Bin	percent	11,2	11,3	0.
US National	4 wk ahead	Bin	percent	11,3	11,4	0.
US National	4 wk ahead	Bin	percent	11,4	11,5	0.
US National	4 wk ahead	Bin	percent	11,5	11,6	0.
US National	4 wk ahead	Bin	percent	11,6	11,7	0.
US National	4 wk ahead	Bin	percent	11,7	11,8	0.
US National	4 wk ahead	Bin	percent	11,8	11,9	0.
US National	4 wk ahead	Bin	percent	11,9	12	0.
US National	4 wk ahead	Bin	percent	12	12,1	0.
US National	4 wk ahead	Bin	percent	12,1	12,2	0.
US National	4 wk ahead	Bin	percent	12,2	12,3	0.
US National	4 wk ahead	Bin	percent	12,3	12,4	0.
US National	4 wk ahead	Bin	percent	12,4	12,5	0.
US National	4 wk ahead	Bin	percent	12,5	12,6	0.
US National	4 wk ahead	Bin	percent	12,6	12,7	0.
US National	4 wk ahead	Bin	percent	12,7	12,8	0.
US National	4 wk ahead	Bin	percent	12,8	12,9	0.
US National	4 wk ahead	Bin	percent	12,9	13	0.
US National	4 wk ahead	Bin	percent	13	100	0.
