# Supplementary material for: Use of daily Internet search query data improves real-time projections of influenza epidemics
Source: J R Soc Interface. 2018 Oct 10;15(147):20180220. doi: 10.1098/rsif.2018.0220 (PMC6228485; doi:10.1098/rsif.2018.0220)
Supplement: Computer code and results [file rsif20180220supp3.gz › Code-and-results/mss-15-wikiWEEK/4-14_paramrep.txt]

{"LL"	{48.25999809551183	167.74150817197253	359.91555757045546	460.1119724752541}}
{"DD"	{2.7227459879107387	4.059507647072356	5.84914657405622	6.533294960099154}}
{"R0max"	{1.3863987429578102	1.8536231122860956	2.6086109886681217	3.10362464955105}}
{"R0min"	{0.8801444036283469	0.9565987659404689	1.0801405707764662	1.1386043520604758}}
{"Inf"	{829.8107514761502	1207.5418334460749	1691.4329657056112	1835.369717849859}}
{"Sus"	{61681.82463211194	65585.97425364409	73723.53790294623	86761.98943998589}}
{"R0(t)"	{1.2085593385904967	1.4293214773009304	1.7496187568612447	2.0095048725060662}}
{"Reff"	{0.8521964596586625	0.9959796393359395	1.2198448540590017	1.4445837345340744}}
