# Supplementary material for: Use of daily Internet search query data improves real-time projections of influenza epidemics
Source: J R Soc Interface. 2018 Oct 10;15(147):20180220. doi: 10.1098/rsif.2018.0220 (PMC6228485; doi:10.1098/rsif.2018.0220)
Supplement: Computer code and results [file rsif20180220supp3.gz › Code-and-results/mss-15-wikiWEEK/2014-EW21.csv]

Location	Target	Type	Unit	Bin_start_incl	Bin_end_notincl	Value
US National	1 wk ahead	Point	percent	NA	NA	1.3000000000000003
US National	1 wk ahead	Bin	percent	0	0,1	0.001022
US National	1 wk ahead	Bin	percent	0,1	0,2	0.000062
US National	1 wk ahead	Bin	percent	0,2	0,3	1.e-6
US National	1 wk ahead	Bin	percent	0,3	0,4	0.000024
US National	1 wk ahead	Bin	percent	0,4	0,5	0.000754
US National	1 wk ahead	Bin	percent	0,5	0,6	0.005215
US National	1 wk ahead	Bin	percent	0,6	0,7	0.011814999999999999
US National	1 wk ahead	Bin	percent	0,7	0,8	0.022881
US National	1 wk ahead	Bin	percent	0,8	0,9	0.036341
US National	1 wk ahead	Bin	percent	0,9	1	0.052364999999999995
US National	1 wk ahead	Bin	percent	1	1,1	0.08052
US National	1 wk ahead	Bin	percent	1,1	1,2	0.11564999999999999
US National	1 wk ahead	Bin	percent	1,2	1,3	0.152255
US National	1 wk ahead	Bin	percent	1,3	1,4	0.172871
US National	1 wk ahead	Bin	percent	1,4	1,5	0.13680299999999998
US National	1 wk ahead	Bin	percent	1,5	1,6	0.06625
US National	1 wk ahead	Bin	percent	1,6	1,7	0.033234
US National	1 wk ahead	Bin	percent	1,7	1,8	0.025904999999999997
US National	1 wk ahead	Bin	percent	1,8	1,9	0.024369
US National	1 wk ahead	Bin	percent	1,9	2	0.022591
US National	1 wk ahead	Bin	percent	2	2,1	0.012513999999999999
US National	1 wk ahead	Bin	percent	2,1	2,2	0.004739
US National	1 wk ahead	Bin	percent	2,2	2,3	0.000808
US National	1 wk ahead	Bin	percent	2,3	2,4	0.000036
US National	1 wk ahead	Bin	percent	2,4	2,5	1.e-6
US National	1 wk ahead	Bin	percent	2,5	2,6	0.000024999999999999998
US National	1 wk ahead	Bin	percent	2,6	2,7	0.0006
US National	1 wk ahead	Bin	percent	2,7	2,8	0.002951
US National	1 wk ahead	Bin	percent	2,8	2,9	0.003188
US National	1 wk ahead	Bin	percent	2,9	3	0.002116
US National	1 wk ahead	Bin	percent	3	3,1	0.003652
US National	1 wk ahead	Bin	percent	3,1	3,2	0.00195
US National	1 wk ahead	Bin	percent	3,2	3,3	0.00021899999999999998
US National	1 wk ahead	Bin	percent	3,3	3,4	4.9999999999999996e-6
US National	1 wk ahead	Bin	percent	3,4	3,5	0.
US National	1 wk ahead	Bin	percent	3,5	3,6	0.
US National	1 wk ahead	Bin	percent	3,6	3,7	0.
US National	1 wk ahead	Bin	percent	3,7	3,8	0.
US National	1 wk ahead	Bin	percent	3,8	3,9	0.
US National	1 wk ahead	Bin	percent	3,9	4	0.
US National	1 wk ahead	Bin	percent	4	4,1	0.
US National	1 wk ahead	Bin	percent	4,1	4,2	0.
US National	1 wk ahead	Bin	percent	4,2	4,3	0.
US National	1 wk ahead	Bin	percent	4,3	4,4	0.
US National	1 wk ahead	Bin	percent	4,4	4,5	0.
US National	1 wk ahead	Bin	percent	4,5	4,6	0.
US National	1 wk ahead	Bin	percent	4,6	4,7	0.
US National	1 wk ahead	Bin	percent	4,7	4,8	0.
US National	1 wk ahead	Bin	percent	4,8	4,9	0.
US National	1 wk ahead	Bin	percent	4,9	5	0.
US National	1 wk ahead	Bin	percent	5	5,1	0.
US National	1 wk ahead	Bin	percent	5,1	5,2	0.
US National	1 wk ahead	Bin	percent	5,2	5,3	0.
US National	1 wk ahead	Bin	percent	5,3	5,4	0.
US National	1 wk ahead	Bin	percent	5,4	5,5	0.
US National	1 wk ahead	Bin	percent	5,5	5,6	0.
US National	1 wk ahead	Bin	percent	5,6	5,7	0.
US National	1 wk ahead	Bin	percent	5,7	5,8	0.
US National	1 wk ahead	Bin	percent	5,8	5,9	0.
US National	1 wk ahead	Bin	percent	5,9	6	0.
US National	1 wk ahead	Bin	percent	6	6,1	0.
US National	1 wk ahead	Bin	percent	6,1	6,2	0.
US National	1 wk ahead	Bin	percent	6,2	6,3	0.
US National	1 wk ahead	Bin	percent	6,3	6,4	0.
US National	1 wk ahead	Bin	percent	6,4	6,5	0.
US National	1 wk ahead	Bin	percent	6,5	6,6	0.
US National	1 wk ahead	Bin	percent	6,6	6,7	0.
US National	1 wk ahead	Bin	percent	6,7	6,8	0.
US National	1 wk ahead	Bin	percent	6,8	6,9	0.
US National	1 wk ahead	Bin	percent	6,9	7	0.
US National	1 wk ahead	Bin	percent	7	7,1	0.
US National	1 wk ahead	Bin	percent	7,1	7,2	0.
US National	1 wk ahead	Bin	percent	7,2	7,3	0.
US National	1 wk ahead	Bin	percent	7,3	7,4	0.
US National	1 wk ahead	Bin	percent	7,4	7,5	0.
US National	1 wk ahead	Bin	percent	7,5	7,6	0.
US National	1 wk ahead	Bin	percent	7,6	7,7	0.
US National	1 wk ahead	Bin	percent	7,7	7,8	0.
US National	1 wk ahead	Bin	percent	7,8	7,9	0.
US National	1 wk ahead	Bin	percent	7,9	8	0.
US National	1 wk ahead	Bin	percent	8	8,1	0.
US National	1 wk ahead	Bin	percent	8,1	8,2	0.
US National	1 wk ahead	Bin	percent	8,2	8,3	0.
US National	1 wk ahead	Bin	percent	8,3	8,4	0.
US National	1 wk ahead	Bin	percent	8,4	8,5	0.
US National	1 wk ahead	Bin	percent	8,5	8,6	0.
US National	1 wk ahead	Bin	percent	8,6	8,7	0.
US National	1 wk ahead	Bin	percent	8,7	8,8	0.
US National	1 wk ahead	Bin	percent	8,8	8,9	0.
US National	1 wk ahead	Bin	percent	8,9	9	0.
US National	1 wk ahead	Bin	percent	9	9,1	0.
US National	1 wk ahead	Bin	percent	9,1	9,2	0.
US National	1 wk ahead	Bin	percent	9,2	9,3	0.
US National	1 wk ahead	Bin	percent	9,3	9,4	0.
US National	1 wk ahead	Bin	percent	9,4	9,5	0.
US National	1 wk ahead	Bin	percent	9,5	9,6	0.
US National	1 wk ahead	Bin	percent	9,6	9,7	0.
US National	1 wk ahead	Bin	percent	9,7	9,8	0.
US National	1 wk ahead	Bin	percent	9,8	9,9	0.
US National	1 wk ahead	Bin	percent	9,9	10	0.
US National	1 wk ahead	Bin	percent	10	10,1	0.
US National	1 wk ahead	Bin	percent	10,1	10,2	0.
US National	1 wk ahead	Bin	percent	10,2	10,3	0.
US National	1 wk ahead	Bin	percent	10,3	10,4	0.
US National	1 wk ahead	Bin	percent	10,4	10,5	0.
US National	1 wk ahead	Bin	percent	10,5	10,6	0.
US National	1 wk ahead	Bin	percent	10,6	10,7	0.
US National	1 wk ahead	Bin	percent	10,7	10,8	0.
US National	1 wk ahead	Bin	percent	10,8	10,9	0.
US National	1 wk ahead	Bin	percent	10,9	11	0.
US National	1 wk ahead	Bin	percent	11	11,1	0.
US National	1 wk ahead	Bin	percent	11,1	11,2	0.
US National	1 wk ahead	Bin	percent	11,2	11,3	0.
US National	1 wk ahead	Bin	percent	11,3	11,4	0.
US National	1 wk ahead	Bin	percent	11,4	11,5	0.
US National	1 wk ahead	Bin	percent	11,5	11,6	0.
US National	1 wk ahead	Bin	percent	11,6	11,7	0.
US National	1 wk ahead	Bin	percent	11,7	11,8	0.
US National	1 wk ahead	Bin	percent	11,8	11,9	0.
US National	1 wk ahead	Bin	percent	11,9	12	0.
US National	1 wk ahead	Bin	percent	12	12,1	0.
US National	1 wk ahead	Bin	percent	12,1	12,2	0.
US National	1 wk ahead	Bin	percent	12,2	12,3	0.
US National	1 wk ahead	Bin	percent	12,3	12,4	0.
US National	1 wk ahead	Bin	percent	12,4	12,5	0.
US National	1 wk ahead	Bin	percent	12,5	12,6	0.
US National	1 wk ahead	Bin	percent	12,6	12,7	0.
US National	1 wk ahead	Bin	percent	12,7	12,8	0.
US National	1 wk ahead	Bin	percent	12,8	12,9	0.
US National	1 wk ahead	Bin	percent	12,9	13	0.
US National	1 wk ahead	Bin	percent	13	100	0.
US National	2 wk ahead	Point	percent	NA	NA	1.2364000000000002
US National	2 wk ahead	Bin	percent	0	0,1	0.000017
US National	2 wk ahead	Bin	percent	0,1	0,2	0.000157
US National	2 wk ahead	Bin	percent	0,2	0,3	0.0009689999999999999
US National	2 wk ahead	Bin	percent	0,3	0,4	0.004154
US National	2 wk ahead	Bin	percent	0,4	0,5	0.012728
US National	2 wk ahead	Bin	percent	0,5	0,6	0.028658
US National	2 wk ahead	Bin	percent	0,6	0,7	0.04879
US National	2 wk ahead	Bin	percent	0,7	0,8	0.065663
US National	2 wk ahead	Bin	percent	0,8	0,9	0.07510499999999999
US National	2 wk ahead	Bin	percent	0,9	1	0.079314
US National	2 wk ahead	Bin	percent	1	1,1	0.08036499999999999
US National	2 wk ahead	Bin	percent	1,1	1,2	0.077169
US National	2 wk ahead	Bin	percent	1,2	1,3	0.073013
US National	2 wk ahead	Bin	percent	1,3	1,4	0.07467499999999999
US National	2 wk ahead	Bin	percent	1,4	1,5	0.078342
US National	2 wk ahead	Bin	percent	1,5	1,6	0.074131
US National	2 wk ahead	Bin	percent	1,6	1,7	0.06336499999999999
US National	2 wk ahead	Bin	percent	1,7	1,8	0.053055
US National	2 wk ahead	Bin	percent	1,8	1,9	0.04299
US National	2 wk ahead	Bin	percent	1,9	2	0.030574999999999998
US National	2 wk ahead	Bin	percent	2	2,1	0.018105
US National	2 wk ahead	Bin	percent	2,1	2,2	0.009451
US National	2 wk ahead	Bin	percent	2,2	2,3	0.0050089999999999996
US National	2 wk ahead	Bin	percent	2,3	2,4	0.0026579999999999998
US National	2 wk ahead	Bin	percent	2,4	2,5	0.001138
US National	2 wk ahead	Bin	percent	2,5	2,6	0.000334
US National	2 wk ahead	Bin	percent	2,6	2,7	0.000063
US National	2 wk ahead	Bin	percent	2,7	2,8	7.e-6
US National	2 wk ahead	Bin	percent	2,8	2,9	1.e-6
US National	2 wk ahead	Bin	percent	2,9	3	0.
US National	2 wk ahead	Bin	percent	3	3,1	0.
US National	2 wk ahead	Bin	percent	3,1	3,2	0.
US National	2 wk ahead	Bin	percent	3,2	3,3	0.
US National	2 wk ahead	Bin	percent	3,3	3,4	0.
US National	2 wk ahead	Bin	percent	3,4	3,5	0.
US National	2 wk ahead	Bin	percent	3,5	3,6	0.
US National	2 wk ahead	Bin	percent	3,6	3,7	0.
US National	2 wk ahead	Bin	percent	3,7	3,8	0.
US National	2 wk ahead	Bin	percent	3,8	3,9	0.
US National	2 wk ahead	Bin	percent	3,9	4	0.
US National	2 wk ahead	Bin	percent	4	4,1	0.
US National	2 wk ahead	Bin	percent	4,1	4,2	0.
US National	2 wk ahead	Bin	percent	4,2	4,3	0.
US National	2 wk ahead	Bin	percent	4,3	4,4	0.
US National	2 wk ahead	Bin	percent	4,4	4,5	0.
US National	2 wk ahead	Bin	percent	4,5	4,6	0.
US National	2 wk ahead	Bin	percent	4,6	4,7	0.
US National	2 wk ahead	Bin	percent	4,7	4,8	0.
US National	2 wk ahead	Bin	percent	4,8	4,9	0.
US National	2 wk ahead	Bin	percent	4,9	5	0.
US National	2 wk ahead	Bin	percent	5	5,1	0.
US National	2 wk ahead	Bin	percent	5,1	5,2	0.
US National	2 wk ahead	Bin	percent	5,2	5,3	0.
US National	2 wk ahead	Bin	percent	5,3	5,4	0.
US National	2 wk ahead	Bin	percent	5,4	5,5	0.
US National	2 wk ahead	Bin	percent	5,5	5,6	0.
US National	2 wk ahead	Bin	percent	5,6	5,7	0.
US National	2 wk ahead	Bin	percent	5,7	5,8	0.
US National	2 wk ahead	Bin	percent	5,8	5,9	0.
US National	2 wk ahead	Bin	percent	5,9	6	0.
US National	2 wk ahead	Bin	percent	6	6,1	0.
US National	2 wk ahead	Bin	percent	6,1	6,2	0.
US National	2 wk ahead	Bin	percent	6,2	6,3	0.
US National	2 wk ahead	Bin	percent	6,3	6,4	0.
US National	2 wk ahead	Bin	percent	6,4	6,5	0.
US National	2 wk ahead	Bin	percent	6,5	6,6	0.
US National	2 wk ahead	Bin	percent	6,6	6,7	0.
US National	2 wk ahead	Bin	percent	6,7	6,8	0.
US National	2 wk ahead	Bin	percent	6,8	6,9	0.
US National	2 wk ahead	Bin	percent	6,9	7	0.
US National	2 wk ahead	Bin	percent	7	7,1	0.
US National	2 wk ahead	Bin	percent	7,1	7,2	0.
US National	2 wk ahead	Bin	percent	7,2	7,3	0.
US National	2 wk ahead	Bin	percent	7,3	7,4	0.
US National	2 wk ahead	Bin	percent	7,4	7,5	0.
US National	2 wk ahead	Bin	percent	7,5	7,6	0.
US National	2 wk ahead	Bin	percent	7,6	7,7	0.
US National	2 wk ahead	Bin	percent	7,7	7,8	0.
US National	2 wk ahead	Bin	percent	7,8	7,9	0.
US National	2 wk ahead	Bin	percent	7,9	8	0.
US National	2 wk ahead	Bin	percent	8	8,1	0.
US National	2 wk ahead	Bin	percent	8,1	8,2	0.
US National	2 wk ahead	Bin	percent	8,2	8,3	0.
US National	2 wk ahead	Bin	percent	8,3	8,4	0.
US National	2 wk ahead	Bin	percent	8,4	8,5	0.
US National	2 wk ahead	Bin	percent	8,5	8,6	0.
US National	2 wk ahead	Bin	percent	8,6	8,7	0.
US National	2 wk ahead	Bin	percent	8,7	8,8	0.
US National	2 wk ahead	Bin	percent	8,8	8,9	0.
US National	2 wk ahead	Bin	percent	8,9	9	0.
US National	2 wk ahead	Bin	percent	9	9,1	0.
US National	2 wk ahead	Bin	percent	9,1	9,2	0.
US National	2 wk ahead	Bin	percent	9,2	9,3	0.
US National	2 wk ahead	Bin	percent	9,3	9,4	0.
US National	2 wk ahead	Bin	percent	9,4	9,5	0.
US National	2 wk ahead	Bin	percent	9,5	9,6	0.
US National	2 wk ahead	Bin	percent	9,6	9,7	0.
US National	2 wk ahead	Bin	percent	9,7	9,8	0.
US National	2 wk ahead	Bin	percent	9,8	9,9	0.
US National	2 wk ahead	Bin	percent	9,9	10	0.
US National	2 wk ahead	Bin	percent	10	10,1	0.
US National	2 wk ahead	Bin	percent	10,1	10,2	0.
US National	2 wk ahead	Bin	percent	10,2	10,3	0.
US National	2 wk ahead	Bin	percent	10,3	10,4	0.
US National	2 wk ahead	Bin	percent	10,4	10,5	0.
US National	2 wk ahead	Bin	percent	10,5	10,6	0.
US National	2 wk ahead	Bin	percent	10,6	10,7	0.
US National	2 wk ahead	Bin	percent	10,7	10,8	0.
US National	2 wk ahead	Bin	percent	10,8	10,9	0.
US National	2 wk ahead	Bin	percent	10,9	11	0.
US National	2 wk ahead	Bin	percent	11	11,1	0.
US National	2 wk ahead	Bin	percent	11,1	11,2	0.
US National	2 wk ahead	Bin	percent	11,2	11,3	0.
US National	2 wk ahead	Bin	percent	11,3	11,4	0.
US National	2 wk ahead	Bin	percent	11,4	11,5	0.
US National	2 wk ahead	Bin	percent	11,5	11,6	0.
US National	2 wk ahead	Bin	percent	11,6	11,7	0.
US National	2 wk ahead	Bin	percent	11,7	11,8	0.
US National	2 wk ahead	Bin	percent	11,8	11,9	0.
US National	2 wk ahead	Bin	percent	11,9	12	0.
US National	2 wk ahead	Bin	percent	12	12,1	0.
US National	2 wk ahead	Bin	percent	12,1	12,2	0.
US National	2 wk ahead	Bin	percent	12,2	12,3	0.
US National	2 wk ahead	Bin	percent	12,3	12,4	0.
US National	2 wk ahead	Bin	percent	12,4	12,5	0.
US National	2 wk ahead	Bin	percent	12,5	12,6	0.
US National	2 wk ahead	Bin	percent	12,6	12,7	0.
US National	2 wk ahead	Bin	percent	12,7	12,8	0.
US National	2 wk ahead	Bin	percent	12,8	12,9	0.
US National	2 wk ahead	Bin	percent	12,9	13	0.
US National	2 wk ahead	Bin	percent	13	100	0.
US National	3 wk ahead	Point	percent	NA	NA	1.1238
US National	3 wk ahead	Bin	percent	0	0,1	0.009852999999999999
US National	3 wk ahead	Bin	percent	0,1	0,2	0.017866
US National	3 wk ahead	Bin	percent	0,2	0,3	0.028357999999999998
US National	3 wk ahead	Bin	percent	0,3	0,4	0.039797
US National	3 wk ahead	Bin	percent	0,4	0,5	0.050046999999999994
US National	3 wk ahead	Bin	percent	0,5	0,6	0.057351
US National	3 wk ahead	Bin	percent	0,6	0,7	0.060995999999999995
US National	3 wk ahead	Bin	percent	0,7	0,8	0.06123
US National	3 wk ahead	Bin	percent	0,8	0,9	0.058774999999999994
US National	3 wk ahead	Bin	percent	0,9	1	0.05459
US National	3 wk ahead	Bin	percent	1	1,1	0.049893
US National	3 wk ahead	Bin	percent	1,1	1,2	0.045951
US National	3 wk ahead	Bin	percent	1,2	1,3	0.043488
US National	3 wk ahead	Bin	percent	1,3	1,4	0.042270999999999996
US National	3 wk ahead	Bin	percent	1,4	1,5	0.041398
US National	3 wk ahead	Bin	percent	1,5	1,6	0.040025
US National	3 wk ahead	Bin	percent	1,6	1,7	0.037852
US National	3 wk ahead	Bin	percent	1,7	1,8	0.035088
US National	3 wk ahead	Bin	percent	1,8	1,9	0.032135
US National	3 wk ahead	Bin	percent	1,9	2	0.029303
US National	3 wk ahead	Bin	percent	2	2,1	0.026668999999999998
US National	3 wk ahead	Bin	percent	2,1	2,2	0.02413
US National	3 wk ahead	Bin	percent	2,2	2,3	0.021574
US National	3 wk ahead	Bin	percent	2,3	2,4	0.019001
US National	3 wk ahead	Bin	percent	2,4	2,5	0.016472999999999998
US National	3 wk ahead	Bin	percent	2,5	2,6	0.014012
US National	3 wk ahead	Bin	percent	2,6	2,7	0.011606
US National	3 wk ahead	Bin	percent	2,7	2,8	0.009283999999999999
US National	3 wk ahead	Bin	percent	2,8	2,9	0.007129
US National	3 wk ahead	Bin	percent	2,9	3	0.005228
US National	3 wk ahead	Bin	percent	3	3,1	0.0036279999999999997
US National	3 wk ahead	Bin	percent	3,1	3,2	0.002346
US National	3 wk ahead	Bin	percent	3,2	3,3	0.001384
US National	3 wk ahead	Bin	percent	3,3	3,4	0.00073
US National	3 wk ahead	Bin	percent	3,4	3,5	0.000338
US National	3 wk ahead	Bin	percent	3,5	3,6	0.000136
US National	3 wk ahead	Bin	percent	3,6	3,7	0.000047
US National	3 wk ahead	Bin	percent	3,7	3,8	0.000014
US National	3 wk ahead	Bin	percent	3,8	3,9	3.e-6
US National	3 wk ahead	Bin	percent	3,9	4	1.e-6
US National	3 wk ahead	Bin	percent	4	4,1	0.
US National	3 wk ahead	Bin	percent	4,1	4,2	0.
US National	3 wk ahead	Bin	percent	4,2	4,3	0.
US National	3 wk ahead	Bin	percent	4,3	4,4	0.
US National	3 wk ahead	Bin	percent	4,4	4,5	0.
US National	3 wk ahead	Bin	percent	4,5	4,6	0.
US National	3 wk ahead	Bin	percent	4,6	4,7	0.
US National	3 wk ahead	Bin	percent	4,7	4,8	0.
US National	3 wk ahead	Bin	percent	4,8	4,9	0.
US National	3 wk ahead	Bin	percent	4,9	5	0.
US National	3 wk ahead	Bin	percent	5	5,1	0.
US National	3 wk ahead	Bin	percent	5,1	5,2	0.
US National	3 wk ahead	Bin	percent	5,2	5,3	0.
US National	3 wk ahead	Bin	percent	5,3	5,4	0.
US National	3 wk ahead	Bin	percent	5,4	5,5	0.
US National	3 wk ahead	Bin	percent	5,5	5,6	0.
US National	3 wk ahead	Bin	percent	5,6	5,7	0.
US National	3 wk ahead	Bin	percent	5,7	5,8	0.
US National	3 wk ahead	Bin	percent	5,8	5,9	0.
US National	3 wk ahead	Bin	percent	5,9	6	0.
US National	3 wk ahead	Bin	percent	6	6,1	0.
US National	3 wk ahead	Bin	percent	6,1	6,2	0.
US National	3 wk ahead	Bin	percent	6,2	6,3	0.
US National	3 wk ahead	Bin	percent	6,3	6,4	0.
US National	3 wk ahead	Bin	percent	6,4	6,5	0.
US National	3 wk ahead	Bin	percent	6,5	6,6	0.
US National	3 wk ahead	Bin	percent	6,6	6,7	0.
US National	3 wk ahead	Bin	percent	6,7	6,8	0.
US National	3 wk ahead	Bin	percent	6,8	6,9	0.
US National	3 wk ahead	Bin	percent	6,9	7	0.
US National	3 wk ahead	Bin	percent	7	7,1	0.
US National	3 wk ahead	Bin	percent	7,1	7,2	0.
US National	3 wk ahead	Bin	percent	7,2	7,3	0.
US National	3 wk ahead	Bin	percent	7,3	7,4	0.
US National	3 wk ahead	Bin	percent	7,4	7,5	0.
US National	3 wk ahead	Bin	percent	7,5	7,6	0.
US National	3 wk ahead	Bin	percent	7,6	7,7	0.
US National	3 wk ahead	Bin	percent	7,7	7,8	0.
US National	3 wk ahead	Bin	percent	7,8	7,9	0.
US National	3 wk ahead	Bin	percent	7,9	8	0.
US National	3 wk ahead	Bin	percent	8	8,1	0.
US National	3 wk ahead	Bin	percent	8,1	8,2	0.
US National	3 wk ahead	Bin	percent	8,2	8,3	0.
US National	3 wk ahead	Bin	percent	8,3	8,4	0.
US National	3 wk ahead	Bin	percent	8,4	8,5	0.
US National	3 wk ahead	Bin	percent	8,5	8,6	0.
US National	3 wk ahead	Bin	percent	8,6	8,7	0.
US National	3 wk ahead	Bin	percent	8,7	8,8	0.
US National	3 wk ahead	Bin	percent	8,8	8,9	0.
US National	3 wk ahead	Bin	percent	8,9	9	0.
US National	3 wk ahead	Bin	percent	9	9,1	0.
US National	3 wk ahead	Bin	percent	9,1	9,2	0.
US National	3 wk ahead	Bin	percent	9,2	9,3	0.
US National	3 wk ahead	Bin	percent	9,3	9,4	0.
US National	3 wk ahead	Bin	percent	9,4	9,5	0.
US National	3 wk ahead	Bin	percent	9,5	9,6	0.
US National	3 wk ahead	Bin	percent	9,6	9,7	0.
US National	3 wk ahead	Bin	percent	9,7	9,8	0.
US National	3 wk ahead	Bin	percent	9,8	9,9	0.
US National	3 wk ahead	Bin	percent	9,9	10	0.
US National	3 wk ahead	Bin	percent	10	10,1	0.
US National	3 wk ahead	Bin	percent	10,1	10,2	0.
US National	3 wk ahead	Bin	percent	10,2	10,3	0.
US National	3 wk ahead	Bin	percent	10,3	10,4	0.
US National	3 wk ahead	Bin	percent	10,4	10,5	0.
US National	3 wk ahead	Bin	percent	10,5	10,6	0.
US National	3 wk ahead	Bin	percent	10,6	10,7	0.
US National	3 wk ahead	Bin	percent	10,7	10,8	0.
US National	3 wk ahead	Bin	percent	10,8	10,9	0.
US National	3 wk ahead	Bin	percent	10,9	11	0.
US National	3 wk ahead	Bin	percent	11	11,1	0.
US National	3 wk ahead	Bin	percent	11,1	11,2	0.
US National	3 wk ahead	Bin	percent	11,2	11,3	0.
US National	3 wk ahead	Bin	percent	11,3	11,4	0.
US National	3 wk ahead	Bin	percent	11,4	11,5	0.
US National	3 wk ahead	Bin	percent	11,5	11,6	0.
US National	3 wk ahead	Bin	percent	11,6	11,7	0.
US National	3 wk ahead	Bin	percent	11,7	11,8	0.
US National	3 wk ahead	Bin	percent	11,8	11,9	0.
US National	3 wk ahead	Bin	percent	11,9	12	0.
US National	3 wk ahead	Bin	percent	12	12,1	0.
US National	3 wk ahead	Bin	percent	12,1	12,2	0.
US National	3 wk ahead	Bin	percent	12,2	12,3	0.
US National	3 wk ahead	Bin	percent	12,3	12,4	0.
US National	3 wk ahead	Bin	percent	12,4	12,5	0.
US National	3 wk ahead	Bin	percent	12,5	12,6	0.
US National	3 wk ahead	Bin	percent	12,6	12,7	0.
US National	3 wk ahead	Bin	percent	12,7	12,8	0.
US National	3 wk ahead	Bin	percent	12,8	12,9	0.
US National	3 wk ahead	Bin	percent	12,9	13	0.
US National	3 wk ahead	Bin	percent	13	100	0.
US National	4 wk ahead	Point	percent	NA	NA	1.082
US National	4 wk ahead	Bin	percent	0	0,1	0.028312999999999998
US National	4 wk ahead	Bin	percent	0,1	0,2	0.036642
US National	4 wk ahead	Bin	percent	0,2	0,3	0.044369
US National	4 wk ahead	Bin	percent	0,3	0,4	0.050498999999999995
US National	4 wk ahead	Bin	percent	0,4	0,5	0.054320999999999994
US National	4 wk ahead	Bin	percent	0,5	0,6	0.055567
US National	4 wk ahead	Bin	percent	0,6	0,7	0.054452
US National	4 wk ahead	Bin	percent	0,7	0,8	0.051566
US National	4 wk ahead	Bin	percent	0,8	0,9	0.047694
US National	4 wk ahead	Bin	percent	0,9	1	0.043612
US National	4 wk ahead	Bin	percent	1	1,1	0.039911999999999996
US National	4 wk ahead	Bin	percent	1,1	1,2	0.036898
US National	4 wk ahead	Bin	percent	1,2	1,3	0.03458
US National	4 wk ahead	Bin	percent	1,3	1,4	0.03277
US National	4 wk ahead	Bin	percent	1,4	1,5	0.031219
US National	4 wk ahead	Bin	percent	1,5	1,6	0.029741999999999998
US National	4 wk ahead	Bin	percent	1,6	1,7	0.02826
US National	4 wk ahead	Bin	percent	1,7	1,8	0.026779999999999998
US National	4 wk ahead	Bin	percent	1,8	1,9	0.025338
US National	4 wk ahead	Bin	percent	1,9	2	0.023948999999999998
US National	4 wk ahead	Bin	percent	2	2,1	0.0226
US National	4 wk ahead	Bin	percent	2,1	2,2	0.021255
US National	4 wk ahead	Bin	percent	2,2	2,3	0.019872
US National	4 wk ahead	Bin	percent	2,3	2,4	0.018418999999999998
US National	4 wk ahead	Bin	percent	2,4	2,5	0.016888999999999998
US National	4 wk ahead	Bin	percent	2,5	2,6	0.015312999999999998
US National	4 wk ahead	Bin	percent	2,6	2,7	0.013751999999999999
US National	4 wk ahead	Bin	percent	2,7	2,8	0.012284999999999999
US National	4 wk ahead	Bin	percent	2,8	2,9	0.010969
US National	4 wk ahead	Bin	percent	2,9	3	0.009818
US National	4 wk ahead	Bin	percent	3	3,1	0.008793
US National	4 wk ahead	Bin	percent	3,1	3,2	0.007835
US National	4 wk ahead	Bin	percent	3,2	3,3	0.006902999999999999
US National	4 wk ahead	Bin	percent	3,3	3,4	0.006003
US National	4 wk ahead	Bin	percent	3,4	3,5	0.005182
US National	4 wk ahead	Bin	percent	3,5	3,6	0.004502
US National	4 wk ahead	Bin	percent	3,6	3,7	0.003991
US National	4 wk ahead	Bin	percent	3,7	3,8	0.003624
US National	4 wk ahead	Bin	percent	3,8	3,9	0.0033269999999999997
US National	4 wk ahead	Bin	percent	3,9	4	0.003012
US National	4 wk ahead	Bin	percent	4	4,1	0.00262
US National	4 wk ahead	Bin	percent	4,1	4,2	0.0021479999999999997
US National	4 wk ahead	Bin	percent	4,2	4,3	0.001637
US National	4 wk ahead	Bin	percent	4,3	4,4	0.00115
US National	4 wk ahead	Bin	percent	4,4	4,5	0.0007419999999999999
US National	4 wk ahead	Bin	percent	4,5	4,6	0.00043799999999999997
US National	4 wk ahead	Bin	percent	4,6	4,7	0.000236
US National	4 wk ahead	Bin	percent	4,7	4,8	0.000117
US National	4 wk ahead	Bin	percent	4,8	4,9	0.000052
US National	4 wk ahead	Bin	percent	4,9	5	0.000022
US National	4 wk ahead	Bin	percent	5	5,1	8.e-6
US National	4 wk ahead	Bin	percent	5,1	5,2	3.e-6
US National	4 wk ahead	Bin	percent	5,2	5,3	1.e-6
US National	4 wk ahead	Bin	percent	5,3	5,4	0.
US National	4 wk ahead	Bin	percent	5,4	5,5	0.
US National	4 wk ahead	Bin	percent	5,5	5,6	0.
US National	4 wk ahead	Bin	percent	5,6	5,7	0.
US National	4 wk ahead	Bin	percent	5,7	5,8	0.
US National	4 wk ahead	Bin	percent	5,8	5,9	0.
US National	4 wk ahead	Bin	percent	5,9	6	0.
US National	4 wk ahead	Bin	percent	6	6,1	0.
US National	4 wk ahead	Bin	percent	6,1	6,2	0.
US National	4 wk ahead	Bin	percent	6,2	6,3	0.
US National	4 wk ahead	Bin	percent	6,3	6,4	0.
US National	4 wk ahead	Bin	percent	6,4	6,5	0.
US National	4 wk ahead	Bin	percent	6,5	6,6	0.
US National	4 wk ahead	Bin	percent	6,6	6,7	0.
US National	4 wk ahead	Bin	percent	6,7	6,8	0.
US National	4 wk ahead	Bin	percent	6,8	6,9	0.
US National	4 wk ahead	Bin	percent	6,9	7	0.
US National	4 wk ahead	Bin	percent	7	7,1	0.
US National	4 wk ahead	Bin	percent	7,1	7,2	0.
US National	4 wk ahead	Bin	percent	7,2	7,3	0.
US National	4 wk ahead	Bin	percent	7,3	7,4	0.
US National	4 wk ahead	Bin	percent	7,4	7,5	0.
US National	4 wk ahead	Bin	percent	7,5	7,6	0.
US National	4 wk ahead	Bin	percent	7,6	7,7	0.
US National	4 wk ahead	Bin	percent	7,7	7,8	0.
US National	4 wk ahead	Bin	percent	7,8	7,9	0.
US National	4 wk ahead	Bin	percent	7,9	8	0.
US National	4 wk ahead	Bin	percent	8	8,1	0.
US National	4 wk ahead	Bin	percent	8,1	8,2	0.
US National	4 wk ahead	Bin	percent	8,2	8,3	0.
US National	4 wk ahead	Bin	percent	8,3	8,4	0.
US National	4 wk ahead	Bin	percent	8,4	8,5	0.
US National	4 wk ahead	Bin	percent	8,5	8,6	0.
US National	4 wk ahead	Bin	percent	8,6	8,7	0.
US National	4 wk ahead	Bin	percent	8,7	8,8	0.
US National	4 wk ahead	Bin	percent	8,8	8,9	0.
US National	4 wk ahead	Bin	percent	8,9	9	0.
US National	4 wk ahead	Bin	percent	9	9,1	0.
US National	4 wk ahead	Bin	percent	9,1	9,2	0.
US National	4 wk ahead	Bin	percent	9,2	9,3	0.
US National	4 wk ahead	Bin	percent	9,3	9,4	0.
US National	4 wk ahead	Bin	percent	9,4	9,5	0.
US National	4 wk ahead	Bin	percent	9,5	9,6	0.
US National	4 wk ahead	Bin	percent	9,6	9,7	0.
US National	4 wk ahead	Bin	percent	9,7	9,8	0.
US National	4 wk ahead	Bin	percent	9,8	9,9	0.
US National	4 wk ahead	Bin	percent	9,9	10	0.
US National	4 wk ahead	Bin	percent	10	10,1	0.
US National	4 wk ahead	Bin	percent	10,1	10,2	0.
US National	4 wk ahead	Bin	percent	10,2	10,3	0.
US National	4 wk ahead	Bin	percent	10,3	10,4	0.
US National	4 wk ahead	Bin	percent	10,4	10,5	0.
US National	4 wk ahead	Bin	percent	10,5	10,6	0.
US National	4 wk ahead	Bin	percent	10,6	10,7	0.
US National	4 wk ahead	Bin	percent	10,7	10,8	0.
US National	4 wk ahead	Bin	percent	10,8	10,9	0.
US National	4 wk ahead	Bin	percent	10,9	11	0.
US National	4 wk ahead	Bin	percent	11	11,1	0.
US National	4 wk ahead	Bin	percent	11,1	11,2	0.
US National	4 wk ahead	Bin	percent	11,2	11,3	0.
US National	4 wk ahead	Bin	percent	11,3	11,4	0.
US National	4 wk ahead	Bin	percent	11,4	11,5	0.
US National	4 wk ahead	Bin	percent	11,5	11,6	0.
US National	4 wk ahead	Bin	percent	11,6	11,7	0.
US National	4 wk ahead	Bin	percent	11,7	11,8	0.
US National	4 wk ahead	Bin	percent	11,8	11,9	0.
US National	4 wk ahead	Bin	percent	11,9	12	0.
US National	4 wk ahead	Bin	percent	12	12,1	0.
US National	4 wk ahead	Bin	percent	12,1	12,2	0.
US National	4 wk ahead	Bin	percent	12,2	12,3	0.
US National	4 wk ahead	Bin	percent	12,3	12,4	0.
US National	4 wk ahead	Bin	percent	12,4	12,5	0.
US National	4 wk ahead	Bin	percent	12,5	12,6	0.
US National	4 wk ahead	Bin	percent	12,6	12,7	0.
US National	4 wk ahead	Bin	percent	12,7	12,8	0.
US National	4 wk ahead	Bin	percent	12,8	12,9	0.
US National	4 wk ahead	Bin	percent	12,9	13	0.
US National	4 wk ahead	Bin	percent	13	100	0.
