# Supplementary material for: Use of daily Internet search query data improves real-time projections of influenza epidemics
Source: J R Soc Interface. 2018 Oct 10;15(147):20180220. doi: 10.1098/rsif.2018.0220 (PMC6228485; doi:10.1098/rsif.2018.0220)
Supplement: Computer code and results [file rsif20180220supp3.gz › Code-and-results/mss-15-wikiWEEK/2012-EW47.csv]

Location	Target	Type	Unit	Bin_start_incl	Bin_end_notincl	Value
US National	1 wk ahead	Point	percent	NA	NA	1.7
US National	1 wk ahead	Bin	percent	0	0,1	0.
US National	1 wk ahead	Bin	percent	0,1	0,2	0.
US National	1 wk ahead	Bin	percent	0,2	0,3	0.
US National	1 wk ahead	Bin	percent	0,3	0,4	0.
US National	1 wk ahead	Bin	percent	0,4	0,5	0.
US National	1 wk ahead	Bin	percent	0,5	0,6	0.
US National	1 wk ahead	Bin	percent	0,6	0,7	0.
US National	1 wk ahead	Bin	percent	0,7	0,8	1.e-6
US National	1 wk ahead	Bin	percent	0,8	0,9	0.000136
US National	1 wk ahead	Bin	percent	0,9	1	0.002985
US National	1 wk ahead	Bin	percent	1	1,1	0.01167
US National	1 wk ahead	Bin	percent	1,1	1,2	0.018778
US National	1 wk ahead	Bin	percent	1,2	1,3	0.029626999999999997
US National	1 wk ahead	Bin	percent	1,3	1,4	0.036253
US National	1 wk ahead	Bin	percent	1,4	1,5	0.047047
US National	1 wk ahead	Bin	percent	1,5	1,6	0.07885099999999999
US National	1 wk ahead	Bin	percent	1,6	1,7	0.131434
US National	1 wk ahead	Bin	percent	1,7	1,8	0.187406
US National	1 wk ahead	Bin	percent	1,8	1,9	0.183006
US National	1 wk ahead	Bin	percent	1,9	2	0.11130999999999999
US National	1 wk ahead	Bin	percent	2	2,1	0.050977999999999996
US National	1 wk ahead	Bin	percent	2,1	2,2	0.037753999999999996
US National	1 wk ahead	Bin	percent	2,2	2,3	0.022026
US National	1 wk ahead	Bin	percent	2,3	2,4	0.019802999999999998
US National	1 wk ahead	Bin	percent	2,4	2,5	0.016155
US National	1 wk ahead	Bin	percent	2,5	2,6	0.004678
US National	1 wk ahead	Bin	percent	2,6	2,7	0.000296
US National	1 wk ahead	Bin	percent	2,7	2,8	3.e-6
US National	1 wk ahead	Bin	percent	2,8	2,9	0.
US National	1 wk ahead	Bin	percent	2,9	3	1.e-6
US National	1 wk ahead	Bin	percent	3	3,1	0.000137
US National	1 wk ahead	Bin	percent	3,1	3,2	0.002159
US National	1 wk ahead	Bin	percent	3,2	3,3	0.005274
US National	1 wk ahead	Bin	percent	3,3	3,4	0.002103
US National	1 wk ahead	Bin	percent	3,4	3,5	0.000129
US National	1 wk ahead	Bin	percent	3,5	3,6	1.e-6
US National	1 wk ahead	Bin	percent	3,6	3,7	0.
US National	1 wk ahead	Bin	percent	3,7	3,8	0.
US National	1 wk ahead	Bin	percent	3,8	3,9	0.
US National	1 wk ahead	Bin	percent	3,9	4	0.
US National	1 wk ahead	Bin	percent	4	4,1	0.
US National	1 wk ahead	Bin	percent	4,1	4,2	0.
US National	1 wk ahead	Bin	percent	4,2	4,3	0.
US National	1 wk ahead	Bin	percent	4,3	4,4	0.
US National	1 wk ahead	Bin	percent	4,4	4,5	0.
US National	1 wk ahead	Bin	percent	4,5	4,6	0.
US National	1 wk ahead	Bin	percent	4,6	4,7	0.
US National	1 wk ahead	Bin	percent	4,7	4,8	0.
US National	1 wk ahead	Bin	percent	4,8	4,9	0.
US National	1 wk ahead	Bin	percent	4,9	5	0.
US National	1 wk ahead	Bin	percent	5	5,1	0.
US National	1 wk ahead	Bin	percent	5,1	5,2	0.
US National	1 wk ahead	Bin	percent	5,2	5,3	0.
US National	1 wk ahead	Bin	percent	5,3	5,4	0.
US National	1 wk ahead	Bin	percent	5,4	5,5	0.
US National	1 wk ahead	Bin	percent	5,5	5,6	0.
US National	1 wk ahead	Bin	percent	5,6	5,7	0.
US National	1 wk ahead	Bin	percent	5,7	5,8	0.
US National	1 wk ahead	Bin	percent	5,8	5,9	0.
US National	1 wk ahead	Bin	percent	5,9	6	0.
US National	1 wk ahead	Bin	percent	6	6,1	0.
US National	1 wk ahead	Bin	percent	6,1	6,2	0.
US National	1 wk ahead	Bin	percent	6,2	6,3	0.
US National	1 wk ahead	Bin	percent	6,3	6,4	0.
US National	1 wk ahead	Bin	percent	6,4	6,5	0.
US National	1 wk ahead	Bin	percent	6,5	6,6	0.
US National	1 wk ahead	Bin	percent	6,6	6,7	0.
US National	1 wk ahead	Bin	percent	6,7	6,8	0.
US National	1 wk ahead	Bin	percent	6,8	6,9	0.
US National	1 wk ahead	Bin	percent	6,9	7	0.
US National	1 wk ahead	Bin	percent	7	7,1	0.
US National	1 wk ahead	Bin	percent	7,1	7,2	0.
US National	1 wk ahead	Bin	percent	7,2	7,3	0.
US National	1 wk ahead	Bin	percent	7,3	7,4	0.
US National	1 wk ahead	Bin	percent	7,4	7,5	0.
US National	1 wk ahead	Bin	percent	7,5	7,6	0.
US National	1 wk ahead	Bin	percent	7,6	7,7	0.
US National	1 wk ahead	Bin	percent	7,7	7,8	0.
US National	1 wk ahead	Bin	percent	7,8	7,9	0.
US National	1 wk ahead	Bin	percent	7,9	8	0.
US National	1 wk ahead	Bin	percent	8	8,1	0.
US National	1 wk ahead	Bin	percent	8,1	8,2	0.
US National	1 wk ahead	Bin	percent	8,2	8,3	0.
US National	1 wk ahead	Bin	percent	8,3	8,4	0.
US National	1 wk ahead	Bin	percent	8,4	8,5	0.
US National	1 wk ahead	Bin	percent	8,5	8,6	0.
US National	1 wk ahead	Bin	percent	8,6	8,7	0.
US National	1 wk ahead	Bin	percent	8,7	8,8	0.
US National	1 wk ahead	Bin	percent	8,8	8,9	0.
US National	1 wk ahead	Bin	percent	8,9	9	0.
US National	1 wk ahead	Bin	percent	9	9,1	0.
US National	1 wk ahead	Bin	percent	9,1	9,2	0.
US National	1 wk ahead	Bin	percent	9,2	9,3	0.
US National	1 wk ahead	Bin	percent	9,3	9,4	0.
US National	1 wk ahead	Bin	percent	9,4	9,5	0.
US National	1 wk ahead	Bin	percent	9,5	9,6	0.
US National	1 wk ahead	Bin	percent	9,6	9,7	0.
US National	1 wk ahead	Bin	percent	9,7	9,8	0.
US National	1 wk ahead	Bin	percent	9,8	9,9	0.
US National	1 wk ahead	Bin	percent	9,9	10	0.
US National	1 wk ahead	Bin	percent	10	10,1	0.
US National	1 wk ahead	Bin	percent	10,1	10,2	0.
US National	1 wk ahead	Bin	percent	10,2	10,3	0.
US National	1 wk ahead	Bin	percent	10,3	10,4	0.
US National	1 wk ahead	Bin	percent	10,4	10,5	0.
US National	1 wk ahead	Bin	percent	10,5	10,6	0.
US National	1 wk ahead	Bin	percent	10,6	10,7	0.
US National	1 wk ahead	Bin	percent	10,7	10,8	0.
US National	1 wk ahead	Bin	percent	10,8	10,9	0.
US National	1 wk ahead	Bin	percent	10,9	11	0.
US National	1 wk ahead	Bin	percent	11	11,1	0.
US National	1 wk ahead	Bin	percent	11,1	11,2	0.
US National	1 wk ahead	Bin	percent	11,2	11,3	0.
US National	1 wk ahead	Bin	percent	11,3	11,4	0.
US National	1 wk ahead	Bin	percent	11,4	11,5	0.
US National	1 wk ahead	Bin	percent	11,5	11,6	0.
US National	1 wk ahead	Bin	percent	11,6	11,7	0.
US National	1 wk ahead	Bin	percent	11,7	11,8	0.
US National	1 wk ahead	Bin	percent	11,8	11,9	0.
US National	1 wk ahead	Bin	percent	11,9	12	0.
US National	1 wk ahead	Bin	percent	12	12,1	0.
US National	1 wk ahead	Bin	percent	12,1	12,2	0.
US National	1 wk ahead	Bin	percent	12,2	12,3	0.
US National	1 wk ahead	Bin	percent	12,3	12,4	0.
US National	1 wk ahead	Bin	percent	12,4	12,5	0.
US National	1 wk ahead	Bin	percent	12,5	12,6	0.
US National	1 wk ahead	Bin	percent	12,6	12,7	0.
US National	1 wk ahead	Bin	percent	12,7	12,8	0.
US National	1 wk ahead	Bin	percent	12,8	12,9	0.
US National	1 wk ahead	Bin	percent	12,9	13	0.
US National	1 wk ahead	Bin	percent	13	100	0.
US National	2 wk ahead	Point	percent	NA	NA	2.2594000000000003
US National	2 wk ahead	Bin	percent	0	0,1	0.
US National	2 wk ahead	Bin	percent	0,1	0,2	0.
US National	2 wk ahead	Bin	percent	0,2	0,3	0.
US National	2 wk ahead	Bin	percent	0,3	0,4	1.e-6
US National	2 wk ahead	Bin	percent	0,4	0,5	3.e-6
US National	2 wk ahead	Bin	percent	0,5	0,6	0.000018
US National	2 wk ahead	Bin	percent	0,6	0,7	0.000073
US National	2 wk ahead	Bin	percent	0,7	0,8	0.00024599999999999996
US National	2 wk ahead	Bin	percent	0,8	0,9	0.000695
US National	2 wk ahead	Bin	percent	0,9	1	0.001684
US National	2 wk ahead	Bin	percent	1	1,1	0.003613
US National	2 wk ahead	Bin	percent	1,1	1,2	0.006986
US National	2 wk ahead	Bin	percent	1,2	1,3	0.012192
US National	2 wk ahead	Bin	percent	1,3	1,4	0.019152
US National	2 wk ahead	Bin	percent	1,4	1,5	0.027278
US National	2 wk ahead	Bin	percent	1,5	1,6	0.035984999999999996
US National	2 wk ahead	Bin	percent	1,6	1,7	0.044974
US National	2 wk ahead	Bin	percent	1,7	1,8	0.053640999999999994
US National	2 wk ahead	Bin	percent	1,8	1,9	0.060575
US National	2 wk ahead	Bin	percent	1,9	2	0.06444
US National	2 wk ahead	Bin	percent	2	2,1	0.065381
US National	2 wk ahead	Bin	percent	2,1	2,2	0.064903
US National	2 wk ahead	Bin	percent	2,2	2,3	0.064178
US National	2 wk ahead	Bin	percent	2,3	2,4	0.062844
US National	2 wk ahead	Bin	percent	2,4	2,5	0.059664999999999996
US National	2 wk ahead	Bin	percent	2,5	2,6	0.054116
US National	2 wk ahead	Bin	percent	2,6	2,7	0.047099999999999996
US National	2 wk ahead	Bin	percent	2,7	2,8	0.040194
US National	2 wk ahead	Bin	percent	2,8	2,9	0.034491
US National	2 wk ahead	Bin	percent	2,9	3	0.030225
US National	2 wk ahead	Bin	percent	3	3,1	0.027077
US National	2 wk ahead	Bin	percent	3,1	3,2	0.024464
US National	2 wk ahead	Bin	percent	3,2	3,3	0.021693999999999998
US National	2 wk ahead	Bin	percent	3,3	3,4	0.018248
US National	2 wk ahead	Bin	percent	3,4	3,5	0.014069
US National	2 wk ahead	Bin	percent	3,5	3,6	0.009642999999999999
US National	2 wk ahead	Bin	percent	3,6	3,7	0.005758999999999999
US National	2 wk ahead	Bin	percent	3,7	3,8	0.003068
US National	2 wk ahead	Bin	percent	3,8	3,9	0.0017469999999999999
US National	2 wk ahead	Bin	percent	3,9	4	0.001495
US National	2 wk ahead	Bin	percent	4	4,1	0.0017519999999999999
US National	2 wk ahead	Bin	percent	4,1	4,2	0.001957
US National	2 wk ahead	Bin	percent	4,2	4,3	0.0018039999999999998
US National	2 wk ahead	Bin	percent	4,3	4,4	0.001352
US National	2 wk ahead	Bin	percent	4,4	4,5	0.000899
US National	2 wk ahead	Bin	percent	4,5	4,6	0.0007279999999999999
US National	2 wk ahead	Bin	percent	4,6	4,7	0.0009419999999999999
US National	2 wk ahead	Bin	percent	4,7	4,8	0.0014119999999999998
US National	2 wk ahead	Bin	percent	4,8	4,9	0.001838
US National	2 wk ahead	Bin	percent	4,9	5	0.001921
US National	2 wk ahead	Bin	percent	5	5,1	0.0015899999999999998
US National	2 wk ahead	Bin	percent	5,1	5,2	0.00104
US National	2 wk ahead	Bin	percent	5,2	5,3	0.0005369999999999999
US National	2 wk ahead	Bin	percent	5,3	5,4	0.00021899999999999998
US National	2 wk ahead	Bin	percent	5,4	5,5	0.00007
US National	2 wk ahead	Bin	percent	5,5	5,6	0.000018
US National	2 wk ahead	Bin	percent	5,6	5,7	4.e-6
US National	2 wk ahead	Bin	percent	5,7	5,8	1.e-6
US National	2 wk ahead	Bin	percent	5,8	5,9	0.
US National	2 wk ahead	Bin	percent	5,9	6	0.
US National	2 wk ahead	Bin	percent	6	6,1	0.
US National	2 wk ahead	Bin	percent	6,1	6,2	0.
US National	2 wk ahead	Bin	percent	6,2	6,3	0.
US National	2 wk ahead	Bin	percent	6,3	6,4	0.
US National	2 wk ahead	Bin	percent	6,4	6,5	0.
US National	2 wk ahead	Bin	percent	6,5	6,6	0.
US National	2 wk ahead	Bin	percent	6,6	6,7	0.
US National	2 wk ahead	Bin	percent	6,7	6,8	0.
US National	2 wk ahead	Bin	percent	6,8	6,9	0.
US National	2 wk ahead	Bin	percent	6,9	7	0.
US National	2 wk ahead	Bin	percent	7	7,1	0.
US National	2 wk ahead	Bin	percent	7,1	7,2	0.
US National	2 wk ahead	Bin	percent	7,2	7,3	0.
US National	2 wk ahead	Bin	percent	7,3	7,4	0.
US National	2 wk ahead	Bin	percent	7,4	7,5	0.
US National	2 wk ahead	Bin	percent	7,5	7,6	0.
US National	2 wk ahead	Bin	percent	7,6	7,7	0.
US National	2 wk ahead	Bin	percent	7,7	7,8	0.
US National	2 wk ahead	Bin	percent	7,8	7,9	0.
US National	2 wk ahead	Bin	percent	7,9	8	0.
US National	2 wk ahead	Bin	percent	8	8,1	0.
US National	2 wk ahead	Bin	percent	8,1	8,2	0.
US National	2 wk ahead	Bin	percent	8,2	8,3	0.
US National	2 wk ahead	Bin	percent	8,3	8,4	0.
US National	2 wk ahead	Bin	percent	8,4	8,5	0.
US National	2 wk ahead	Bin	percent	8,5	8,6	0.
US National	2 wk ahead	Bin	percent	8,6	8,7	0.
US National	2 wk ahead	Bin	percent	8,7	8,8	0.
US National	2 wk ahead	Bin	percent	8,8	8,9	0.
US National	2 wk ahead	Bin	percent	8,9	9	0.
US National	2 wk ahead	Bin	percent	9	9,1	0.
US National	2 wk ahead	Bin	percent	9,1	9,2	0.
US National	2 wk ahead	Bin	percent	9,2	9,3	0.
US National	2 wk ahead	Bin	percent	9,3	9,4	0.
US National	2 wk ahead	Bin	percent	9,4	9,5	0.
US National	2 wk ahead	Bin	percent	9,5	9,6	0.
US National	2 wk ahead	Bin	percent	9,6	9,7	0.
US National	2 wk ahead	Bin	percent	9,7	9,8	0.
US National	2 wk ahead	Bin	percent	9,8	9,9	0.
US National	2 wk ahead	Bin	percent	9,9	10	0.
US National	2 wk ahead	Bin	percent	10	10,1	0.
US National	2 wk ahead	Bin	percent	10,1	10,2	0.
US National	2 wk ahead	Bin	percent	10,2	10,3	0.
US National	2 wk ahead	Bin	percent	10,3	10,4	0.
US National	2 wk ahead	Bin	percent	10,4	10,5	0.
US National	2 wk ahead	Bin	percent	10,5	10,6	0.
US National	2 wk ahead	Bin	percent	10,6	10,7	0.
US National	2 wk ahead	Bin	percent	10,7	10,8	0.
US National	2 wk ahead	Bin	percent	10,8	10,9	0.
US National	2 wk ahead	Bin	percent	10,9	11	0.
US National	2 wk ahead	Bin	percent	11	11,1	0.
US National	2 wk ahead	Bin	percent	11,1	11,2	0.
US National	2 wk ahead	Bin	percent	11,2	11,3	0.
US National	2 wk ahead	Bin	percent	11,3	11,4	0.
US National	2 wk ahead	Bin	percent	11,4	11,5	0.
US National	2 wk ahead	Bin	percent	11,5	11,6	0.
US National	2 wk ahead	Bin	percent	11,6	11,7	0.
US National	2 wk ahead	Bin	percent	11,7	11,8	0.
US National	2 wk ahead	Bin	percent	11,8	11,9	0.
US National	2 wk ahead	Bin	percent	11,9	12	0.
US National	2 wk ahead	Bin	percent	12	12,1	0.
US National	2 wk ahead	Bin	percent	12,1	12,2	0.
US National	2 wk ahead	Bin	percent	12,2	12,3	0.
US National	2 wk ahead	Bin	percent	12,3	12,4	0.
US National	2 wk ahead	Bin	percent	12,4	12,5	0.
US National	2 wk ahead	Bin	percent	12,5	12,6	0.
US National	2 wk ahead	Bin	percent	12,6	12,7	0.
US National	2 wk ahead	Bin	percent	12,7	12,8	0.
US National	2 wk ahead	Bin	percent	12,8	12,9	0.
US National	2 wk ahead	Bin	percent	12,9	13	0.
US National	2 wk ahead	Bin	percent	13	100	0.
US National	3 wk ahead	Point	percent	NA	NA	2.7986000000000004
US National	3 wk ahead	Bin	percent	0	0,1	0.000394
US National	3 wk ahead	Bin	percent	0,1	0,2	0.000654
US National	3 wk ahead	Bin	percent	0,2	0,3	0.001039
US National	3 wk ahead	Bin	percent	0,3	0,4	0.00158
US National	3 wk ahead	Bin	percent	0,4	0,5	0.002304
US National	3 wk ahead	Bin	percent	0,5	0,6	0.0032289999999999997
US National	3 wk ahead	Bin	percent	0,6	0,7	0.004360999999999999
US National	3 wk ahead	Bin	percent	0,7	0,8	0.0056949999999999995
US National	3 wk ahead	Bin	percent	0,8	0,9	0.007213
US National	3 wk ahead	Bin	percent	0,9	1	0.008902
US National	3 wk ahead	Bin	percent	1	1,1	0.010747999999999999
US National	3 wk ahead	Bin	percent	1,1	1,2	0.012747
US National	3 wk ahead	Bin	percent	1,2	1,3	0.0149
US National	3 wk ahead	Bin	percent	1,3	1,4	0.017197999999999998
US National	3 wk ahead	Bin	percent	1,4	1,5	0.019615999999999998
US National	3 wk ahead	Bin	percent	1,5	1,6	0.022095999999999998
US National	3 wk ahead	Bin	percent	1,6	1,7	0.024548
US National	3 wk ahead	Bin	percent	1,7	1,8	0.026857
US National	3 wk ahead	Bin	percent	1,8	1,9	0.028902999999999998
US National	3 wk ahead	Bin	percent	1,9	2	0.030581999999999998
US National	3 wk ahead	Bin	percent	2	2,1	0.031827999999999995
US National	3 wk ahead	Bin	percent	2,1	2,2	0.032618
US National	3 wk ahead	Bin	percent	2,2	2,3	0.032976
US National	3 wk ahead	Bin	percent	2,3	2,4	0.032954
US National	3 wk ahead	Bin	percent	2,4	2,5	0.032625
US National	3 wk ahead	Bin	percent	2,5	2,6	0.032061
US National	3 wk ahead	Bin	percent	2,6	2,7	0.031325
US National	3 wk ahead	Bin	percent	2,7	2,8	0.030466
US National	3 wk ahead	Bin	percent	2,8	2,9	0.029512
US National	3 wk ahead	Bin	percent	2,9	3	0.028471
US National	3 wk ahead	Bin	percent	3	3,1	0.027333
US National	3 wk ahead	Bin	percent	3,1	3,2	0.026074
US National	3 wk ahead	Bin	percent	3,2	3,3	0.024671
US National	3 wk ahead	Bin	percent	3,3	3,4	0.023114
US National	3 wk ahead	Bin	percent	3,4	3,5	0.021418
US National	3 wk ahead	Bin	percent	3,5	3,6	0.019627
US National	3 wk ahead	Bin	percent	3,6	3,7	0.017813
US National	3 wk ahead	Bin	percent	3,7	3,8	0.016061
US National	3 wk ahead	Bin	percent	3,8	3,9	0.014452
US National	3 wk ahead	Bin	percent	3,9	4	0.013054999999999999
US National	3 wk ahead	Bin	percent	4	4,1	0.011909999999999999
US National	3 wk ahead	Bin	percent	4,1	4,2	0.011032
US National	3 wk ahead	Bin	percent	4,2	4,3	0.010413
US National	3 wk ahead	Bin	percent	4,3	4,4	0.010019
US National	3 wk ahead	Bin	percent	4,4	4,5	0.009803
US National	3 wk ahead	Bin	percent	4,5	4,6	0.009703
US National	3 wk ahead	Bin	percent	4,6	4,7	0.009651999999999999
US National	3 wk ahead	Bin	percent	4,7	4,8	0.009585999999999999
US National	3 wk ahead	Bin	percent	4,8	4,9	0.009455
US National	3 wk ahead	Bin	percent	4,9	5	0.009231
US National	3 wk ahead	Bin	percent	5	5,1	0.008912999999999999
US National	3 wk ahead	Bin	percent	5,1	5,2	0.008522
US National	3 wk ahead	Bin	percent	5,2	5,3	0.008097
US National	3 wk ahead	Bin	percent	5,3	5,4	0.007672999999999999
US National	3 wk ahead	Bin	percent	5,4	5,5	0.007279
US National	3 wk ahead	Bin	percent	5,5	5,6	0.006921999999999999
US National	3 wk ahead	Bin	percent	5,6	5,7	0.006594
US National	3 wk ahead	Bin	percent	5,7	5,8	0.0062759999999999995
US National	3 wk ahead	Bin	percent	5,8	5,9	0.005945
US National	3 wk ahead	Bin	percent	5,9	6	0.005588999999999999
US National	3 wk ahead	Bin	percent	6	6,1	0.005209
US National	3 wk ahead	Bin	percent	6,1	6,2	0.004817
US National	3 wk ahead	Bin	percent	6,2	6,3	0.004431
US National	3 wk ahead	Bin	percent	6,3	6,4	0.004069
US National	3 wk ahead	Bin	percent	6,4	6,5	0.00374
US National	3 wk ahead	Bin	percent	6,5	6,6	0.00344
US National	3 wk ahead	Bin	percent	6,6	6,7	0.0031609999999999997
US National	3 wk ahead	Bin	percent	6,7	6,8	0.002888
US National	3 wk ahead	Bin	percent	6,8	6,9	0.002607
US National	3 wk ahead	Bin	percent	6,9	7	0.002313
US National	3 wk ahead	Bin	percent	7	7,1	0.002005
US National	3 wk ahead	Bin	percent	7,1	7,2	0.0016899999999999999
US National	3 wk ahead	Bin	percent	7,2	7,3	0.001379
US National	3 wk ahead	Bin	percent	7,3	7,4	0.001086
US National	3 wk ahead	Bin	percent	7,4	7,5	0.000823
US National	3 wk ahead	Bin	percent	7,5	7,6	0.000598
US National	3 wk ahead	Bin	percent	7,6	7,7	0.000416
US National	3 wk ahead	Bin	percent	7,7	7,8	0.000276
US National	3 wk ahead	Bin	percent	7,8	7,9	0.000175
US National	3 wk ahead	Bin	percent	7,9	8	0.00010499999999999999
US National	3 wk ahead	Bin	percent	8	8,1	0.000059999999999999995
US National	3 wk ahead	Bin	percent	8,1	8,2	0.000032999999999999996
US National	3 wk ahead	Bin	percent	8,2	8,3	0.000017
US National	3 wk ahead	Bin	percent	8,3	8,4	8.e-6
US National	3 wk ahead	Bin	percent	8,4	8,5	4.e-6
US National	3 wk ahead	Bin	percent	8,5	8,6	2.e-6
US National	3 wk ahead	Bin	percent	8,6	8,7	1.e-6
US National	3 wk ahead	Bin	percent	8,7	8,8	0.
US National	3 wk ahead	Bin	percent	8,8	8,9	0.
US National	3 wk ahead	Bin	percent	8,9	9	0.
US National	3 wk ahead	Bin	percent	9	9,1	0.
US National	3 wk ahead	Bin	percent	9,1	9,2	0.
US National	3 wk ahead	Bin	percent	9,2	9,3	0.
US National	3 wk ahead	Bin	percent	9,3	9,4	1.e-6
US National	3 wk ahead	Bin	percent	9,4	9,5	3.e-6
US National	3 wk ahead	Bin	percent	9,5	9,6	6.e-6
US National	3 wk ahead	Bin	percent	9,6	9,7	0.000012
US National	3 wk ahead	Bin	percent	9,7	9,8	0.000024
US National	3 wk ahead	Bin	percent	9,8	9,9	0.000044
US National	3 wk ahead	Bin	percent	9,9	10	0.000078
US National	3 wk ahead	Bin	percent	10	10,1	0.000128
US National	3 wk ahead	Bin	percent	10,1	10,2	0.00019999999999999998
US National	3 wk ahead	Bin	percent	10,2	10,3	0.000296
US National	3 wk ahead	Bin	percent	10,3	10,4	0.000414
US National	3 wk ahead	Bin	percent	10,4	10,5	0.000548
US National	3 wk ahead	Bin	percent	10,5	10,6	0.0006879999999999999
US National	3 wk ahead	Bin	percent	10,6	10,7	0.000819
US National	3 wk ahead	Bin	percent	10,7	10,8	0.0009289999999999999
US National	3 wk ahead	Bin	percent	10,8	10,9	0.001006
US National	3 wk ahead	Bin	percent	10,9	11	0.0010479999999999999
US National	3 wk ahead	Bin	percent	11	11,1	0.001059
US National	3 wk ahead	Bin	percent	11,1	11,2	0.001052
US National	3 wk ahead	Bin	percent	11,2	11,3	0.0010379999999999999
US National	3 wk ahead	Bin	percent	11,3	11,4	0.001032
US National	3 wk ahead	Bin	percent	11,4	11,5	0.001036
US National	3 wk ahead	Bin	percent	11,5	11,6	0.001049
US National	3 wk ahead	Bin	percent	11,6	11,7	0.001059
US National	3 wk ahead	Bin	percent	11,7	11,8	0.001052
US National	3 wk ahead	Bin	percent	11,8	11,9	0.001016
US National	3 wk ahead	Bin	percent	11,9	12	0.000945
US National	3 wk ahead	Bin	percent	12	12,1	0.000841
US National	3 wk ahead	Bin	percent	12,1	12,2	0.000713
US National	3 wk ahead	Bin	percent	12,2	12,3	0.000574
US National	3 wk ahead	Bin	percent	12,3	12,4	0.00043799999999999997
US National	3 wk ahead	Bin	percent	12,4	12,5	0.000316
US National	3 wk ahead	Bin	percent	12,5	12,6	0.000216
US National	3 wk ahead	Bin	percent	12,6	12,7	0.00014
US National	3 wk ahead	Bin	percent	12,7	12,8	0.00008599999999999999
US National	3 wk ahead	Bin	percent	12,8	12,9	0.000049999999999999996
US National	3 wk ahead	Bin	percent	12,9	13	0.000027
US National	3 wk ahead	Bin	percent	13	100	0.000026
US National	4 wk ahead	Point	percent	NA	NA	3.5014000000000003
US National	4 wk ahead	Bin	percent	0	0,1	0.0024649999999999997
US National	4 wk ahead	Bin	percent	0,1	0,2	0.003006
US National	4 wk ahead	Bin	percent	0,2	0,3	0.00362
US National	4 wk ahead	Bin	percent	0,3	0,4	0.004307
US National	4 wk ahead	Bin	percent	0,4	0,5	0.005066
US National	4 wk ahead	Bin	percent	0,5	0,6	0.005893
US National	4 wk ahead	Bin	percent	0,6	0,7	0.006782
US National	4 wk ahead	Bin	percent	0,7	0,8	0.007728
US National	4 wk ahead	Bin	percent	0,8	0,9	0.008721
US National	4 wk ahead	Bin	percent	0,9	1	0.009751
US National	4 wk ahead	Bin	percent	1	1,1	0.010806
US National	4 wk ahead	Bin	percent	1,1	1,2	0.011874
US National	4 wk ahead	Bin	percent	1,2	1,3	0.01294
US National	4 wk ahead	Bin	percent	1,3	1,4	0.013989
US National	4 wk ahead	Bin	percent	1,4	1,5	0.015004
US National	4 wk ahead	Bin	percent	1,5	1,6	0.015969
US National	4 wk ahead	Bin	percent	1,6	1,7	0.016867
US National	4 wk ahead	Bin	percent	1,7	1,8	0.017684
US National	4 wk ahead	Bin	percent	1,8	1,9	0.018404
US National	4 wk ahead	Bin	percent	1,9	2	0.019018
US National	4 wk ahead	Bin	percent	2	2,1	0.019518
US National	4 wk ahead	Bin	percent	2,1	2,2	0.019896999999999998
US National	4 wk ahead	Bin	percent	2,2	2,3	0.020156999999999998
US National	4 wk ahead	Bin	percent	2,3	2,4	0.020302
US National	4 wk ahead	Bin	percent	2,4	2,5	0.020336
US National	4 wk ahead	Bin	percent	2,5	2,6	0.02027
US National	4 wk ahead	Bin	percent	2,6	2,7	0.020117
US National	4 wk ahead	Bin	percent	2,7	2,8	0.019889
US National	4 wk ahead	Bin	percent	2,8	2,9	0.019601
US National	4 wk ahead	Bin	percent	2,9	3	0.019266
US National	4 wk ahead	Bin	percent	3	3,1	0.018897999999999998
US National	4 wk ahead	Bin	percent	3,1	3,2	0.018508
US National	4 wk ahead	Bin	percent	3,2	3,3	0.018105
US National	4 wk ahead	Bin	percent	3,3	3,4	0.017698
US National	4 wk ahead	Bin	percent	3,4	3,5	0.017291
US National	4 wk ahead	Bin	percent	3,5	3,6	0.016888999999999998
US National	4 wk ahead	Bin	percent	3,6	3,7	0.016491
US National	4 wk ahead	Bin	percent	3,7	3,8	0.016099
US National	4 wk ahead	Bin	percent	3,8	3,9	0.015707
US National	4 wk ahead	Bin	percent	3,9	4	0.015312999999999998
US National	4 wk ahead	Bin	percent	4	4,1	0.014908999999999999
US National	4 wk ahead	Bin	percent	4,1	4,2	0.014490999999999999
US National	4 wk ahead	Bin	percent	4,2	4,3	0.014051999999999999
US National	4 wk ahead	Bin	percent	4,3	4,4	0.013587
US National	4 wk ahead	Bin	percent	4,4	4,5	0.013092
US National	4 wk ahead	Bin	percent	4,5	4,6	0.012565
US National	4 wk ahead	Bin	percent	4,6	4,7	0.012006
US National	4 wk ahead	Bin	percent	4,7	4,8	0.011420999999999999
US National	4 wk ahead	Bin	percent	4,8	4,9	0.010813999999999999
US National	4 wk ahead	Bin	percent	4,9	5	0.010196
US National	4 wk ahead	Bin	percent	5	5,1	0.009576
US National	4 wk ahead	Bin	percent	5,1	5,2	0.008966
US National	4 wk ahead	Bin	percent	5,2	5,3	0.008379
US National	4 wk ahead	Bin	percent	5,3	5,4	0.007825
US National	4 wk ahead	Bin	percent	5,4	5,5	0.007316
US National	4 wk ahead	Bin	percent	5,5	5,6	0.0068579999999999995
US National	4 wk ahead	Bin	percent	5,6	5,7	0.0064589999999999995
US National	4 wk ahead	Bin	percent	5,7	5,8	0.006121
US National	4 wk ahead	Bin	percent	5,8	5,9	0.005846
US National	4 wk ahead	Bin	percent	5,9	6	0.00563
US National	4 wk ahead	Bin	percent	6	6,1	0.005471
US National	4 wk ahead	Bin	percent	6,1	6,2	0.005362
US National	4 wk ahead	Bin	percent	6,2	6,3	0.005294999999999999
US National	4 wk ahead	Bin	percent	6,3	6,4	0.005264
US National	4 wk ahead	Bin	percent	6,4	6,5	0.0052569999999999995
US National	4 wk ahead	Bin	percent	6,5	6,6	0.005267
US National	4 wk ahead	Bin	percent	6,6	6,7	0.005284
US National	4 wk ahead	Bin	percent	6,7	6,8	0.0053
US National	4 wk ahead	Bin	percent	6,8	6,9	0.0053089999999999995
US National	4 wk ahead	Bin	percent	6,9	7	0.005304
US National	4 wk ahead	Bin	percent	7	7,1	0.005281999999999999
US National	4 wk ahead	Bin	percent	7,1	7,2	0.005241
US National	4 wk ahead	Bin	percent	7,2	7,3	0.00518
US National	4 wk ahead	Bin	percent	7,3	7,4	0.005102
US National	4 wk ahead	Bin	percent	7,4	7,5	0.005007999999999999
US National	4 wk ahead	Bin	percent	7,5	7,6	0.0049039999999999995
US National	4 wk ahead	Bin	percent	7,6	7,7	0.0047929999999999995
US National	4 wk ahead	Bin	percent	7,7	7,8	0.00468
US National	4 wk ahead	Bin	percent	7,8	7,9	0.004569
US National	4 wk ahead	Bin	percent	7,9	8	0.004465
US National	4 wk ahead	Bin	percent	8	8,1	0.00437
US National	4 wk ahead	Bin	percent	8,1	8,2	0.004284
US National	4 wk ahead	Bin	percent	8,2	8,3	0.004209
US National	4 wk ahead	Bin	percent	8,3	8,4	0.004143
US National	4 wk ahead	Bin	percent	8,4	8,5	0.004085
US National	4 wk ahead	Bin	percent	8,5	8,6	0.004032
US National	4 wk ahead	Bin	percent	8,6	8,7	0.003981999999999999
US National	4 wk ahead	Bin	percent	8,7	8,8	0.003931
US National	4 wk ahead	Bin	percent	8,8	8,9	0.003877
US National	4 wk ahead	Bin	percent	8,9	9	0.0038169999999999996
US National	4 wk ahead	Bin	percent	9	9,1	0.0037489999999999997
US National	4 wk ahead	Bin	percent	9,1	9,2	0.003673
US National	4 wk ahead	Bin	percent	9,2	9,3	0.0035859999999999998
US National	4 wk ahead	Bin	percent	9,3	9,4	0.003489
US National	4 wk ahead	Bin	percent	9,4	9,5	0.003381
US National	4 wk ahead	Bin	percent	9,5	9,6	0.0032619999999999997
US National	4 wk ahead	Bin	percent	9,6	9,7	0.003133
US National	4 wk ahead	Bin	percent	9,7	9,8	0.002995
US National	4 wk ahead	Bin	percent	9,8	9,9	0.002849
US National	4 wk ahead	Bin	percent	9,9	10	0.002696
US National	4 wk ahead	Bin	percent	10	10,1	0.002538
US National	4 wk ahead	Bin	percent	10,1	10,2	0.002375
US National	4 wk ahead	Bin	percent	10,2	10,3	0.002209
US National	4 wk ahead	Bin	percent	10,3	10,4	0.002043
US National	4 wk ahead	Bin	percent	10,4	10,5	0.0018759999999999998
US National	4 wk ahead	Bin	percent	10,5	10,6	0.001712
US National	4 wk ahead	Bin	percent	10,6	10,7	0.00155
US National	4 wk ahead	Bin	percent	10,7	10,8	0.001393
US National	4 wk ahead	Bin	percent	10,8	10,9	0.001242
US National	4 wk ahead	Bin	percent	10,9	11	0.0010969999999999999
US National	4 wk ahead	Bin	percent	11	11,1	0.0009599999999999999
US National	4 wk ahead	Bin	percent	11,1	11,2	0.000833
US National	4 wk ahead	Bin	percent	11,2	11,3	0.000714
US National	4 wk ahead	Bin	percent	11,3	11,4	0.000606
US National	4 wk ahead	Bin	percent	11,4	11,5	0.000508
US National	4 wk ahead	Bin	percent	11,5	11,6	0.000421
US National	4 wk ahead	Bin	percent	11,6	11,7	0.00034399999999999996
US National	4 wk ahead	Bin	percent	11,7	11,8	0.000278
US National	4 wk ahead	Bin	percent	11,8	11,9	0.00022099999999999998
US National	4 wk ahead	Bin	percent	11,9	12	0.000173
US National	4 wk ahead	Bin	percent	12	12,1	0.000134
US National	4 wk ahead	Bin	percent	12,1	12,2	0.000102
US National	4 wk ahead	Bin	percent	12,2	12,3	0.000077
US National	4 wk ahead	Bin	percent	12,3	12,4	0.000056
US National	4 wk ahead	Bin	percent	12,4	12,5	0.000041
US National	4 wk ahead	Bin	percent	12,5	12,6	0.000029
US National	4 wk ahead	Bin	percent	12,6	12,7	0.000021
US National	4 wk ahead	Bin	percent	12,7	12,8	0.000014
US National	4 wk ahead	Bin	percent	12,8	12,9	9.999999999999999e-6
US National	4 wk ahead	Bin	percent	12,9	13	6.e-6
US National	4 wk ahead	Bin	percent	13	100	0.020182
