# Supplementary material for: Use of daily Internet search query data improves real-time projections of influenza epidemics
Source: J R Soc Interface. 2018 Oct 10;15(147):20180220. doi: 10.1098/rsif.2018.0220 (PMC6228485; doi:10.1098/rsif.2018.0220)
Supplement: Computer code and results [file rsif20180220supp3.gz › Code-and-results/mss-15-wikiWEEK/8-12_paramrep.txt]

{"LL"	{96.57044081840564	193.56208870741762	386.6400583209576	478.616108601051}}
{"DD"	{3.102503897018764	4.2129241722114505	5.792370421849025	6.397642904739123}}
{"R0max"	{1.3940750536149804	1.815372471100697	2.484856168398677	2.9834724036896847}}
{"R0min"	{0.880099493924991	0.9586260385342604	1.1137896606662696	1.1572507707991355}}
{"Inf"	{829.3559691545009	1107.5032031964158	1508.9170394652122	1662.7001964532744}}
{"Sus"	{61771.94312497316	64447.441632973336	74110.4094448936	80336.7715634288}}
{"R0(t)"	{1.2261792473680697	1.3737241942825404	1.6844237496118502	1.8475461108364093}}
{"Reff"	{0.887191396704704	0.9834516200305226	1.1381848087726685	1.2704784013071946}}
