# Supplementary material for: Use of daily Internet search query data improves real-time projections of influenza epidemics
Source: J R Soc Interface. 2018 Oct 10;15(147):20180220. doi: 10.1098/rsif.2018.0220 (PMC6228485; doi:10.1098/rsif.2018.0220)
Supplement: Computer code and results [file rsif20180220supp3.gz › Code-and-results/mss-15-wikiWEEK/2010-EW42.csv]

Location	Target	Type	Unit	Bin_start_incl	Bin_end_notincl	Value
US National	1 wk ahead	Point	percent	NA	NA	1.2
US National	1 wk ahead	Bin	percent	0	0,1	0.
US National	1 wk ahead	Bin	percent	0,1	0,2	0.
US National	1 wk ahead	Bin	percent	0,2	0,3	3.e-6
US National	1 wk ahead	Bin	percent	0,3	0,4	0.000129
US National	1 wk ahead	Bin	percent	0,4	0,5	0.001854
US National	1 wk ahead	Bin	percent	0,5	0,6	0.009684
US National	1 wk ahead	Bin	percent	0,6	0,7	0.022841999999999998
US National	1 wk ahead	Bin	percent	0,7	0,8	0.037759999999999995
US National	1 wk ahead	Bin	percent	0,8	0,9	0.05252
US National	1 wk ahead	Bin	percent	0,9	1	0.052818
US National	1 wk ahead	Bin	percent	1	1,1	0.067189
US National	1 wk ahead	Bin	percent	1,1	1,2	0.12975699999999998
US National	1 wk ahead	Bin	percent	1,2	1,3	0.17141199999999998
US National	1 wk ahead	Bin	percent	1,3	1,4	0.139877
US National	1 wk ahead	Bin	percent	1,4	1,5	0.08919099999999999
US National	1 wk ahead	Bin	percent	1,5	1,6	0.058388999999999996
US National	1 wk ahead	Bin	percent	1,6	1,7	0.045577
US National	1 wk ahead	Bin	percent	1,7	1,8	0.035061999999999996
US National	1 wk ahead	Bin	percent	1,8	1,9	0.030213
US National	1 wk ahead	Bin	percent	1,9	2	0.01933
US National	1 wk ahead	Bin	percent	2	2,1	0.0061589999999999995
US National	1 wk ahead	Bin	percent	2,1	2,2	0.0007859999999999999
US National	1 wk ahead	Bin	percent	2,2	2,3	0.000036
US National	1 wk ahead	Bin	percent	2,3	2,4	0.000012
US National	1 wk ahead	Bin	percent	2,4	2,5	0.000339
US National	1 wk ahead	Bin	percent	2,5	2,6	0.003227
US National	1 wk ahead	Bin	percent	2,6	2,7	0.010263
US National	1 wk ahead	Bin	percent	2,7	2,8	0.01104
US National	1 wk ahead	Bin	percent	2,8	2,9	0.004020999999999999
US National	1 wk ahead	Bin	percent	2,9	3	0.00049
US National	1 wk ahead	Bin	percent	3	3,1	0.000019999999999999998
US National	1 wk ahead	Bin	percent	3,1	3,2	0.
US National	1 wk ahead	Bin	percent	3,2	3,3	0.
US National	1 wk ahead	Bin	percent	3,3	3,4	0.
US National	1 wk ahead	Bin	percent	3,4	3,5	0.
US National	1 wk ahead	Bin	percent	3,5	3,6	0.
US National	1 wk ahead	Bin	percent	3,6	3,7	0.
US National	1 wk ahead	Bin	percent	3,7	3,8	0.
US National	1 wk ahead	Bin	percent	3,8	3,9	0.
US National	1 wk ahead	Bin	percent	3,9	4	0.
US National	1 wk ahead	Bin	percent	4	4,1	0.
US National	1 wk ahead	Bin	percent	4,1	4,2	0.
US National	1 wk ahead	Bin	percent	4,2	4,3	0.
US National	1 wk ahead	Bin	percent	4,3	4,4	0.
US National	1 wk ahead	Bin	percent	4,4	4,5	0.
US National	1 wk ahead	Bin	percent	4,5	4,6	0.
US National	1 wk ahead	Bin	percent	4,6	4,7	0.
US National	1 wk ahead	Bin	percent	4,7	4,8	0.
US National	1 wk ahead	Bin	percent	4,8	4,9	0.
US National	1 wk ahead	Bin	percent	4,9	5	0.
US National	1 wk ahead	Bin	percent	5	5,1	0.
US National	1 wk ahead	Bin	percent	5,1	5,2	0.
US National	1 wk ahead	Bin	percent	5,2	5,3	0.
US National	1 wk ahead	Bin	percent	5,3	5,4	0.
US National	1 wk ahead	Bin	percent	5,4	5,5	0.
US National	1 wk ahead	Bin	percent	5,5	5,6	0.
US National	1 wk ahead	Bin	percent	5,6	5,7	0.
US National	1 wk ahead	Bin	percent	5,7	5,8	0.
US National	1 wk ahead	Bin	percent	5,8	5,9	0.
US National	1 wk ahead	Bin	percent	5,9	6	0.
US National	1 wk ahead	Bin	percent	6	6,1	0.
US National	1 wk ahead	Bin	percent	6,1	6,2	0.
US National	1 wk ahead	Bin	percent	6,2	6,3	0.
US National	1 wk ahead	Bin	percent	6,3	6,4	0.
US National	1 wk ahead	Bin	percent	6,4	6,5	0.
US National	1 wk ahead	Bin	percent	6,5	6,6	0.
US National	1 wk ahead	Bin	percent	6,6	6,7	0.
US National	1 wk ahead	Bin	percent	6,7	6,8	0.
US National	1 wk ahead	Bin	percent	6,8	6,9	0.
US National	1 wk ahead	Bin	percent	6,9	7	0.
US National	1 wk ahead	Bin	percent	7	7,1	0.
US National	1 wk ahead	Bin	percent	7,1	7,2	0.
US National	1 wk ahead	Bin	percent	7,2	7,3	0.
US National	1 wk ahead	Bin	percent	7,3	7,4	0.
US National	1 wk ahead	Bin	percent	7,4	7,5	0.
US National	1 wk ahead	Bin	percent	7,5	7,6	0.
US National	1 wk ahead	Bin	percent	7,6	7,7	0.
US National	1 wk ahead	Bin	percent	7,7	7,8	0.
US National	1 wk ahead	Bin	percent	7,8	7,9	0.
US National	1 wk ahead	Bin	percent	7,9	8	0.
US National	1 wk ahead	Bin	percent	8	8,1	0.
US National	1 wk ahead	Bin	percent	8,1	8,2	0.
US National	1 wk ahead	Bin	percent	8,2	8,3	0.
US National	1 wk ahead	Bin	percent	8,3	8,4	0.
US National	1 wk ahead	Bin	percent	8,4	8,5	0.
US National	1 wk ahead	Bin	percent	8,5	8,6	0.
US National	1 wk ahead	Bin	percent	8,6	8,7	0.
US National	1 wk ahead	Bin	percent	8,7	8,8	0.
US National	1 wk ahead	Bin	percent	8,8	8,9	0.
US National	1 wk ahead	Bin	percent	8,9	9	0.
US National	1 wk ahead	Bin	percent	9	9,1	0.
US National	1 wk ahead	Bin	percent	9,1	9,2	0.
US National	1 wk ahead	Bin	percent	9,2	9,3	0.
US National	1 wk ahead	Bin	percent	9,3	9,4	0.
US National	1 wk ahead	Bin	percent	9,4	9,5	0.
US National	1 wk ahead	Bin	percent	9,5	9,6	0.
US National	1 wk ahead	Bin	percent	9,6	9,7	0.
US National	1 wk ahead	Bin	percent	9,7	9,8	0.
US National	1 wk ahead	Bin	percent	9,8	9,9	0.
US National	1 wk ahead	Bin	percent	9,9	10	0.
US National	1 wk ahead	Bin	percent	10	10,1	0.
US National	1 wk ahead	Bin	percent	10,1	10,2	0.
US National	1 wk ahead	Bin	percent	10,2	10,3	0.
US National	1 wk ahead	Bin	percent	10,3	10,4	0.
US National	1 wk ahead	Bin	percent	10,4	10,5	0.
US National	1 wk ahead	Bin	percent	10,5	10,6	0.
US National	1 wk ahead	Bin	percent	10,6	10,7	0.
US National	1 wk ahead	Bin	percent	10,7	10,8	0.
US National	1 wk ahead	Bin	percent	10,8	10,9	0.
US National	1 wk ahead	Bin	percent	10,9	11	0.
US National	1 wk ahead	Bin	percent	11	11,1	0.
US National	1 wk ahead	Bin	percent	11,1	11,2	0.
US National	1 wk ahead	Bin	percent	11,2	11,3	0.
US National	1 wk ahead	Bin	percent	11,3	11,4	0.
US National	1 wk ahead	Bin	percent	11,4	11,5	0.
US National	1 wk ahead	Bin	percent	11,5	11,6	0.
US National	1 wk ahead	Bin	percent	11,6	11,7	0.
US National	1 wk ahead	Bin	percent	11,7	11,8	0.
US National	1 wk ahead	Bin	percent	11,8	11,9	0.
US National	1 wk ahead	Bin	percent	11,9	12	0.
US National	1 wk ahead	Bin	percent	12	12,1	0.
US National	1 wk ahead	Bin	percent	12,1	12,2	0.
US National	1 wk ahead	Bin	percent	12,2	12,3	0.
US National	1 wk ahead	Bin	percent	12,3	12,4	0.
US National	1 wk ahead	Bin	percent	12,4	12,5	0.
US National	1 wk ahead	Bin	percent	12,5	12,6	0.
US National	1 wk ahead	Bin	percent	12,6	12,7	0.
US National	1 wk ahead	Bin	percent	12,7	12,8	0.
US National	1 wk ahead	Bin	percent	12,8	12,9	0.
US National	1 wk ahead	Bin	percent	12,9	13	0.
US National	1 wk ahead	Bin	percent	13	100	0.
US National	2 wk ahead	Point	percent	NA	NA	1.5252000000000001
US National	2 wk ahead	Bin	percent	0	0,1	0.
US National	2 wk ahead	Bin	percent	0,1	0,2	0.
US National	2 wk ahead	Bin	percent	0,2	0,3	0.
US National	2 wk ahead	Bin	percent	0,3	0,4	0.
US National	2 wk ahead	Bin	percent	0,4	0,5	0.
US National	2 wk ahead	Bin	percent	0,5	0,6	1.e-6
US National	2 wk ahead	Bin	percent	0,6	0,7	0.000052
US National	2 wk ahead	Bin	percent	0,7	0,8	0.0008039999999999999
US National	2 wk ahead	Bin	percent	0,8	0,9	0.005696
US National	2 wk ahead	Bin	percent	0,9	1	0.020103
US National	2 wk ahead	Bin	percent	1	1,1	0.041402
US National	2 wk ahead	Bin	percent	1,1	1,2	0.06368599999999999
US National	2 wk ahead	Bin	percent	1,2	1,3	0.087879
US National	2 wk ahead	Bin	percent	1,3	1,4	0.11243199999999999
US National	2 wk ahead	Bin	percent	1,4	1,5	0.132879
US National	2 wk ahead	Bin	percent	1,5	1,6	0.136458
US National	2 wk ahead	Bin	percent	1,6	1,7	0.11659
US National	2 wk ahead	Bin	percent	1,7	1,8	0.086185
US National	2 wk ahead	Bin	percent	1,8	1,9	0.057809
US National	2 wk ahead	Bin	percent	1,9	2	0.03644
US National	2 wk ahead	Bin	percent	2	2,1	0.024503999999999998
US National	2 wk ahead	Bin	percent	2,1	2,2	0.022857
US National	2 wk ahead	Bin	percent	2,2	2,3	0.022645
US National	2 wk ahead	Bin	percent	2,3	2,4	0.015097999999999999
US National	2 wk ahead	Bin	percent	2,4	2,5	0.006018
US National	2 wk ahead	Bin	percent	2,5	2,6	0.003136
US National	2 wk ahead	Bin	percent	2,6	2,7	0.003701
US National	2 wk ahead	Bin	percent	2,7	2,8	0.002657
US National	2 wk ahead	Bin	percent	2,8	2,9	0.000846
US National	2 wk ahead	Bin	percent	2,9	3	0.000116
US National	2 wk ahead	Bin	percent	3	3,1	7.e-6
US National	2 wk ahead	Bin	percent	3,1	3,2	0.
US National	2 wk ahead	Bin	percent	3,2	3,3	0.
US National	2 wk ahead	Bin	percent	3,3	3,4	0.
US National	2 wk ahead	Bin	percent	3,4	3,5	0.
US National	2 wk ahead	Bin	percent	3,5	3,6	0.
US National	2 wk ahead	Bin	percent	3,6	3,7	0.
US National	2 wk ahead	Bin	percent	3,7	3,8	0.
US National	2 wk ahead	Bin	percent	3,8	3,9	0.
US National	2 wk ahead	Bin	percent	3,9	4	0.
US National	2 wk ahead	Bin	percent	4	4,1	0.
US National	2 wk ahead	Bin	percent	4,1	4,2	0.
US National	2 wk ahead	Bin	percent	4,2	4,3	0.
US National	2 wk ahead	Bin	percent	4,3	4,4	0.
US National	2 wk ahead	Bin	percent	4,4	4,5	0.
US National	2 wk ahead	Bin	percent	4,5	4,6	0.
US National	2 wk ahead	Bin	percent	4,6	4,7	0.
US National	2 wk ahead	Bin	percent	4,7	4,8	0.
US National	2 wk ahead	Bin	percent	4,8	4,9	0.
US National	2 wk ahead	Bin	percent	4,9	5	0.
US National	2 wk ahead	Bin	percent	5	5,1	0.
US National	2 wk ahead	Bin	percent	5,1	5,2	0.
US National	2 wk ahead	Bin	percent	5,2	5,3	0.
US National	2 wk ahead	Bin	percent	5,3	5,4	0.
US National	2 wk ahead	Bin	percent	5,4	5,5	0.
US National	2 wk ahead	Bin	percent	5,5	5,6	0.
US National	2 wk ahead	Bin	percent	5,6	5,7	0.
US National	2 wk ahead	Bin	percent	5,7	5,8	0.
US National	2 wk ahead	Bin	percent	5,8	5,9	0.
US National	2 wk ahead	Bin	percent	5,9	6	0.
US National	2 wk ahead	Bin	percent	6	6,1	0.
US National	2 wk ahead	Bin	percent	6,1	6,2	0.
US National	2 wk ahead	Bin	percent	6,2	6,3	0.
US National	2 wk ahead	Bin	percent	6,3	6,4	0.
US National	2 wk ahead	Bin	percent	6,4	6,5	0.
US National	2 wk ahead	Bin	percent	6,5	6,6	0.
US National	2 wk ahead	Bin	percent	6,6	6,7	0.
US National	2 wk ahead	Bin	percent	6,7	6,8	0.
US National	2 wk ahead	Bin	percent	6,8	6,9	0.
US National	2 wk ahead	Bin	percent	6,9	7	0.
US National	2 wk ahead	Bin	percent	7	7,1	0.
US National	2 wk ahead	Bin	percent	7,1	7,2	0.
US National	2 wk ahead	Bin	percent	7,2	7,3	0.
US National	2 wk ahead	Bin	percent	7,3	7,4	0.
US National	2 wk ahead	Bin	percent	7,4	7,5	0.
US National	2 wk ahead	Bin	percent	7,5	7,6	0.
US National	2 wk ahead	Bin	percent	7,6	7,7	0.
US National	2 wk ahead	Bin	percent	7,7	7,8	0.
US National	2 wk ahead	Bin	percent	7,8	7,9	0.
US National	2 wk ahead	Bin	percent	7,9	8	0.
US National	2 wk ahead	Bin	percent	8	8,1	0.
US National	2 wk ahead	Bin	percent	8,1	8,2	0.
US National	2 wk ahead	Bin	percent	8,2	8,3	0.
US National	2 wk ahead	Bin	percent	8,3	8,4	0.
US National	2 wk ahead	Bin	percent	8,4	8,5	0.
US National	2 wk ahead	Bin	percent	8,5	8,6	0.
US National	2 wk ahead	Bin	percent	8,6	8,7	0.
US National	2 wk ahead	Bin	percent	8,7	8,8	0.
US National	2 wk ahead	Bin	percent	8,8	8,9	0.
US National	2 wk ahead	Bin	percent	8,9	9	0.
US National	2 wk ahead	Bin	percent	9	9,1	0.
US National	2 wk ahead	Bin	percent	9,1	9,2	0.
US National	2 wk ahead	Bin	percent	9,2	9,3	0.
US National	2 wk ahead	Bin	percent	9,3	9,4	0.
US National	2 wk ahead	Bin	percent	9,4	9,5	0.
US National	2 wk ahead	Bin	percent	9,5	9,6	0.
US National	2 wk ahead	Bin	percent	9,6	9,7	0.
US National	2 wk ahead	Bin	percent	9,7	9,8	0.
US National	2 wk ahead	Bin	percent	9,8	9,9	0.
US National	2 wk ahead	Bin	percent	9,9	10	0.
US National	2 wk ahead	Bin	percent	10	10,1	0.
US National	2 wk ahead	Bin	percent	10,1	10,2	0.
US National	2 wk ahead	Bin	percent	10,2	10,3	0.
US National	2 wk ahead	Bin	percent	10,3	10,4	0.
US National	2 wk ahead	Bin	percent	10,4	10,5	0.
US National	2 wk ahead	Bin	percent	10,5	10,6	0.
US National	2 wk ahead	Bin	percent	10,6	10,7	0.
US National	2 wk ahead	Bin	percent	10,7	10,8	0.
US National	2 wk ahead	Bin	percent	10,8	10,9	0.
US National	2 wk ahead	Bin	percent	10,9	11	0.
US National	2 wk ahead	Bin	percent	11	11,1	0.
US National	2 wk ahead	Bin	percent	11,1	11,2	0.
US National	2 wk ahead	Bin	percent	11,2	11,3	0.
US National	2 wk ahead	Bin	percent	11,3	11,4	0.
US National	2 wk ahead	Bin	percent	11,4	11,5	0.
US National	2 wk ahead	Bin	percent	11,5	11,6	0.
US National	2 wk ahead	Bin	percent	11,6	11,7	0.
US National	2 wk ahead	Bin	percent	11,7	11,8	0.
US National	2 wk ahead	Bin	percent	11,8	11,9	0.
US National	2 wk ahead	Bin	percent	11,9	12	0.
US National	2 wk ahead	Bin	percent	12	12,1	0.
US National	2 wk ahead	Bin	percent	12,1	12,2	0.
US National	2 wk ahead	Bin	percent	12,2	12,3	0.
US National	2 wk ahead	Bin	percent	12,3	12,4	0.
US National	2 wk ahead	Bin	percent	12,4	12,5	0.
US National	2 wk ahead	Bin	percent	12,5	12,6	0.
US National	2 wk ahead	Bin	percent	12,6	12,7	0.
US National	2 wk ahead	Bin	percent	12,7	12,8	0.
US National	2 wk ahead	Bin	percent	12,8	12,9	0.
US National	2 wk ahead	Bin	percent	12,9	13	0.
US National	2 wk ahead	Bin	percent	13	100	0.
US National	3 wk ahead	Point	percent	NA	NA	1.9138000000000002
US National	3 wk ahead	Bin	percent	0	0,1	6.e-6
US National	3 wk ahead	Bin	percent	0,1	0,2	0.000032
US National	3 wk ahead	Bin	percent	0,2	0,3	0.000133
US National	3 wk ahead	Bin	percent	0,3	0,4	0.000455
US National	3 wk ahead	Bin	percent	0,4	0,5	0.001286
US National	3 wk ahead	Bin	percent	0,5	0,6	0.003032
US National	3 wk ahead	Bin	percent	0,6	0,7	0.006012
US National	3 wk ahead	Bin	percent	0,7	0,8	0.010173
US National	3 wk ahead	Bin	percent	0,8	0,9	0.015054999999999999
US National	3 wk ahead	Bin	percent	0,9	1	0.020198999999999998
US National	3 wk ahead	Bin	percent	1	1,1	0.025595999999999997
US National	3 wk ahead	Bin	percent	1,1	1,2	0.031547
US National	3 wk ahead	Bin	percent	1,2	1,3	0.038074
US National	3 wk ahead	Bin	percent	1,3	1,4	0.044696
US National	3 wk ahead	Bin	percent	1,4	1,5	0.050851999999999994
US National	3 wk ahead	Bin	percent	1,5	1,6	0.056225
US National	3 wk ahead	Bin	percent	1,6	1,7	0.060538999999999996
US National	3 wk ahead	Bin	percent	1,7	1,8	0.06330899999999999
US National	3 wk ahead	Bin	percent	1,8	1,9	0.064006
US National	3 wk ahead	Bin	percent	1,9	2	0.062425999999999995
US National	3 wk ahead	Bin	percent	2	2,1	0.058829
US National	3 wk ahead	Bin	percent	2,1	2,2	0.05382
US National	3 wk ahead	Bin	percent	2,2	2,3	0.048096
US National	3 wk ahead	Bin	percent	2,3	2,4	0.042149
US National	3 wk ahead	Bin	percent	2,4	2,5	0.036078
US National	3 wk ahead	Bin	percent	2,5	2,6	0.029781
US National	3 wk ahead	Bin	percent	2,6	2,7	0.023403999999999998
US National	3 wk ahead	Bin	percent	2,7	2,8	0.017502999999999998
US National	3 wk ahead	Bin	percent	2,8	2,9	0.012719
US National	3 wk ahead	Bin	percent	2,9	3	0.009399
US National	3 wk ahead	Bin	percent	3	3,1	0.007527
US National	3 wk ahead	Bin	percent	3,1	3,2	0.006853
US National	3 wk ahead	Bin	percent	3,2	3,3	0.007004
US National	3 wk ahead	Bin	percent	3,3	3,4	0.007558
US National	3 wk ahead	Bin	percent	3,4	3,5	0.008126999999999999
US National	3 wk ahead	Bin	percent	3,5	3,6	0.008416
US National	3 wk ahead	Bin	percent	3,6	3,7	0.008202
US National	3 wk ahead	Bin	percent	3,7	3,8	0.007346999999999999
US National	3 wk ahead	Bin	percent	3,8	3,9	0.0059359999999999994
US National	3 wk ahead	Bin	percent	3,9	4	0.004364
US National	3 wk ahead	Bin	percent	4	4,1	0.003152
US National	3 wk ahead	Bin	percent	4,1	4,2	0.002597
US National	3 wk ahead	Bin	percent	4,2	4,3	0.00263
US National	3 wk ahead	Bin	percent	4,3	4,4	0.002989
US National	3 wk ahead	Bin	percent	4,4	4,5	0.00345
US National	3 wk ahead	Bin	percent	4,5	4,6	0.003852
US National	3 wk ahead	Bin	percent	4,6	4,7	0.003999
US National	3 wk ahead	Bin	percent	4,7	4,8	0.003705
US National	3 wk ahead	Bin	percent	4,8	4,9	0.002964
US National	3 wk ahead	Bin	percent	4,9	5	0.0020169999999999997
US National	3 wk ahead	Bin	percent	5	5,1	0.001204
US National	3 wk ahead	Bin	percent	5,1	5,2	0.0007599999999999999
US National	3 wk ahead	Bin	percent	5,2	5,3	0.000745
US National	3 wk ahead	Bin	percent	5,3	5,4	0.001063
US National	3 wk ahead	Bin	percent	5,4	5,5	0.001503
US National	3 wk ahead	Bin	percent	5,5	5,6	0.001797
US National	3 wk ahead	Bin	percent	5,6	5,7	0.0017549999999999998
US National	3 wk ahead	Bin	percent	5,7	5,8	0.001393
US National	3 wk ahead	Bin	percent	5,8	5,9	0.0008979999999999999
US National	3 wk ahead	Bin	percent	5,9	6	0.00047
US National	3 wk ahead	Bin	percent	6	6,1	0.00019899999999999999
US National	3 wk ahead	Bin	percent	6,1	6,2	0.000069
US National	3 wk ahead	Bin	percent	6,2	6,3	0.000018999999999999998
US National	3 wk ahead	Bin	percent	6,3	6,4	4.e-6
US National	3 wk ahead	Bin	percent	6,4	6,5	1.e-6
US National	3 wk ahead	Bin	percent	6,5	6,6	0.
US National	3 wk ahead	Bin	percent	6,6	6,7	0.
US National	3 wk ahead	Bin	percent	6,7	6,8	0.
US National	3 wk ahead	Bin	percent	6,8	6,9	0.
US National	3 wk ahead	Bin	percent	6,9	7	0.
US National	3 wk ahead	Bin	percent	7	7,1	0.
US National	3 wk ahead	Bin	percent	7,1	7,2	0.
US National	3 wk ahead	Bin	percent	7,2	7,3	0.
US National	3 wk ahead	Bin	percent	7,3	7,4	0.
US National	3 wk ahead	Bin	percent	7,4	7,5	0.
US National	3 wk ahead	Bin	percent	7,5	7,6	0.
US National	3 wk ahead	Bin	percent	7,6	7,7	0.
US National	3 wk ahead	Bin	percent	7,7	7,8	0.
US National	3 wk ahead	Bin	percent	7,8	7,9	0.
US National	3 wk ahead	Bin	percent	7,9	8	0.
US National	3 wk ahead	Bin	percent	8	8,1	0.
US National	3 wk ahead	Bin	percent	8,1	8,2	0.
US National	3 wk ahead	Bin	percent	8,2	8,3	0.
US National	3 wk ahead	Bin	percent	8,3	8,4	0.
US National	3 wk ahead	Bin	percent	8,4	8,5	0.
US National	3 wk ahead	Bin	percent	8,5	8,6	0.
US National	3 wk ahead	Bin	percent	8,6	8,7	0.
US National	3 wk ahead	Bin	percent	8,7	8,8	0.
US National	3 wk ahead	Bin	percent	8,8	8,9	0.
US National	3 wk ahead	Bin	percent	8,9	9	0.
US National	3 wk ahead	Bin	percent	9	9,1	0.
US National	3 wk ahead	Bin	percent	9,1	9,2	0.
US National	3 wk ahead	Bin	percent	9,2	9,3	0.
US National	3 wk ahead	Bin	percent	9,3	9,4	0.
US National	3 wk ahead	Bin	percent	9,4	9,5	0.
US National	3 wk ahead	Bin	percent	9,5	9,6	0.
US National	3 wk ahead	Bin	percent	9,6	9,7	0.
US National	3 wk ahead	Bin	percent	9,7	9,8	0.
US National	3 wk ahead	Bin	percent	9,8	9,9	0.
US National	3 wk ahead	Bin	percent	9,9	10	0.
US National	3 wk ahead	Bin	percent	10	10,1	0.
US National	3 wk ahead	Bin	percent	10,1	10,2	0.
US National	3 wk ahead	Bin	percent	10,2	10,3	0.
US National	3 wk ahead	Bin	percent	10,3	10,4	0.
US National	3 wk ahead	Bin	percent	10,4	10,5	0.
US National	3 wk ahead	Bin	percent	10,5	10,6	0.
US National	3 wk ahead	Bin	percent	10,6	10,7	0.
US National	3 wk ahead	Bin	percent	10,7	10,8	0.
US National	3 wk ahead	Bin	percent	10,8	10,9	0.
US National	3 wk ahead	Bin	percent	10,9	11	0.
US National	3 wk ahead	Bin	percent	11	11,1	0.
US National	3 wk ahead	Bin	percent	11,1	11,2	0.
US National	3 wk ahead	Bin	percent	11,2	11,3	0.
US National	3 wk ahead	Bin	percent	11,3	11,4	0.
US National	3 wk ahead	Bin	percent	11,4	11,5	0.
US National	3 wk ahead	Bin	percent	11,5	11,6	0.
US National	3 wk ahead	Bin	percent	11,6	11,7	0.
US National	3 wk ahead	Bin	percent	11,7	11,8	0.
US National	3 wk ahead	Bin	percent	11,8	11,9	0.
US National	3 wk ahead	Bin	percent	11,9	12	0.
US National	3 wk ahead	Bin	percent	12	12,1	0.
US National	3 wk ahead	Bin	percent	12,1	12,2	0.
US National	3 wk ahead	Bin	percent	12,2	12,3	0.
US National	3 wk ahead	Bin	percent	12,3	12,4	0.
US National	3 wk ahead	Bin	percent	12,4	12,5	0.
US National	3 wk ahead	Bin	percent	12,5	12,6	0.
US National	3 wk ahead	Bin	percent	12,6	12,7	0.
US National	3 wk ahead	Bin	percent	12,7	12,8	0.
US National	3 wk ahead	Bin	percent	12,8	12,9	0.
US National	3 wk ahead	Bin	percent	12,9	13	0.
US National	3 wk ahead	Bin	percent	13	100	0.
US National	4 wk ahead	Point	percent	NA	NA	2.4576000000000002
US National	4 wk ahead	Bin	percent	0	0,1	0.00047599999999999997
US National	4 wk ahead	Bin	percent	0,1	0,2	0.0009019999999999999
US National	4 wk ahead	Bin	percent	0,2	0,3	0.001596
US National	4 wk ahead	Bin	percent	0,3	0,4	0.0026409999999999997
US National	4 wk ahead	Bin	percent	0,4	0,5	0.0040999999999999995
US National	4 wk ahead	Bin	percent	0,5	0,6	0.005985
US National	4 wk ahead	Bin	percent	0,6	0,7	0.008241
US National	4 wk ahead	Bin	percent	0,7	0,8	0.010751
US National	4 wk ahead	Bin	percent	0,8	0,9	0.013351
US National	4 wk ahead	Bin	percent	0,9	1	0.015872
US National	4 wk ahead	Bin	percent	1	1,1	0.018175
US National	4 wk ahead	Bin	percent	1,1	1,2	0.020189
US National	4 wk ahead	Bin	percent	1,2	1,3	0.021921
US National	4 wk ahead	Bin	percent	1,3	1,4	0.023455
US National	4 wk ahead	Bin	percent	1,4	1,5	0.024938
US National	4 wk ahead	Bin	percent	1,5	1,6	0.026529
US National	4 wk ahead	Bin	percent	1,6	1,7	0.028347999999999998
US National	4 wk ahead	Bin	percent	1,7	1,8	0.030421
US National	4 wk ahead	Bin	percent	1,8	1,9	0.032653999999999996
US National	4 wk ahead	Bin	percent	1,9	2	0.034845999999999995
US National	4 wk ahead	Bin	percent	2	2,1	0.03675
US National	4 wk ahead	Bin	percent	2,1	2,2	0.038135999999999996
US National	4 wk ahead	Bin	percent	2,2	2,3	0.038849
US National	4 wk ahead	Bin	percent	2,3	2,4	0.038827
US National	4 wk ahead	Bin	percent	2,4	2,5	0.038092999999999995
US National	4 wk ahead	Bin	percent	2,5	2,6	0.036726999999999996
US National	4 wk ahead	Bin	percent	2,6	2,7	0.034845999999999995
US National	4 wk ahead	Bin	percent	2,7	2,8	0.032581
US National	4 wk ahead	Bin	percent	2,8	2,9	0.030067
US National	4 wk ahead	Bin	percent	2,9	3	0.027434
US National	4 wk ahead	Bin	percent	3	3,1	0.024801
US National	4 wk ahead	Bin	percent	3,1	3,2	0.022272999999999998
US National	4 wk ahead	Bin	percent	3,2	3,3	0.01994
US National	4 wk ahead	Bin	percent	3,3	3,4	0.017870999999999998
US National	4 wk ahead	Bin	percent	3,4	3,5	0.016111999999999998
US National	4 wk ahead	Bin	percent	3,5	3,6	0.014678
US National	4 wk ahead	Bin	percent	3,6	3,7	0.013543
US National	4 wk ahead	Bin	percent	3,7	3,8	0.012634999999999999
US National	4 wk ahead	Bin	percent	3,8	3,9	0.011845
US National	4 wk ahead	Bin	percent	3,9	4	0.011049999999999999
US National	4 wk ahead	Bin	percent	4	4,1	0.01014
US National	4 wk ahead	Bin	percent	4,1	4,2	0.00906
US National	4 wk ahead	Bin	percent	4,2	4,3	0.007826999999999999
US National	4 wk ahead	Bin	percent	4,3	4,4	0.0065249999999999996
US National	4 wk ahead	Bin	percent	4,4	4,5	0.00528
US National	4 wk ahead	Bin	percent	4,5	4,6	0.004215
US National	4 wk ahead	Bin	percent	4,6	4,7	0.003417
US National	4 wk ahead	Bin	percent	4,7	4,8	0.0029189999999999997
US National	4 wk ahead	Bin	percent	4,8	4,9	0.002705
US National	4 wk ahead	Bin	percent	4,9	5	0.0027199999999999998
US National	4 wk ahead	Bin	percent	5	5,1	0.002894
US National	4 wk ahead	Bin	percent	5,1	5,2	0.003155
US National	4 wk ahead	Bin	percent	5,2	5,3	0.003433
US National	4 wk ahead	Bin	percent	5,3	5,4	0.003672
US National	4 wk ahead	Bin	percent	5,4	5,5	0.003828
US National	4 wk ahead	Bin	percent	5,5	5,6	0.0038729999999999997
US National	4 wk ahead	Bin	percent	5,6	5,7	0.003796
US National	4 wk ahead	Bin	percent	5,7	5,8	0.003596
US National	4 wk ahead	Bin	percent	5,8	5,9	0.0032879999999999997
US National	4 wk ahead	Bin	percent	5,9	6	0.002898
US National	4 wk ahead	Bin	percent	6	6,1	0.002464
US National	4 wk ahead	Bin	percent	6,1	6,2	0.002039
US National	4 wk ahead	Bin	percent	6,2	6,3	0.001679
US National	4 wk ahead	Bin	percent	6,3	6,4	0.001438
US National	4 wk ahead	Bin	percent	6,4	6,5	0.001348
US National	4 wk ahead	Bin	percent	6,5	6,6	0.001414
US National	4 wk ahead	Bin	percent	6,6	6,7	0.001606
US National	4 wk ahead	Bin	percent	6,7	6,8	0.0018599999999999999
US National	4 wk ahead	Bin	percent	6,8	6,9	0.002101
US National	4 wk ahead	Bin	percent	6,9	7	0.002257
US National	4 wk ahead	Bin	percent	7	7,1	0.002287
US National	4 wk ahead	Bin	percent	7,1	7,2	0.002189
US National	4 wk ahead	Bin	percent	7,2	7,3	0.0020009999999999997
US National	4 wk ahead	Bin	percent	7,3	7,4	0.0017809999999999998
US National	4 wk ahead	Bin	percent	7,4	7,5	0.001588
US National	4 wk ahead	Bin	percent	7,5	7,6	0.001452
US National	4 wk ahead	Bin	percent	7,6	7,7	0.001375
US National	4 wk ahead	Bin	percent	7,7	7,8	0.001328
US National	4 wk ahead	Bin	percent	7,8	7,9	0.001272
US National	4 wk ahead	Bin	percent	7,9	8	0.001178
US National	4 wk ahead	Bin	percent	8	8,1	0.0010329999999999998
US National	4 wk ahead	Bin	percent	8,1	8,2	0.000851
US National	4 wk ahead	Bin	percent	8,2	8,3	0.0006569999999999999
US National	4 wk ahead	Bin	percent	8,3	8,4	0.000484
US National	4 wk ahead	Bin	percent	8,4	8,5	0.000358
US National	4 wk ahead	Bin	percent	8,5	8,6	0.000296
US National	4 wk ahead	Bin	percent	8,6	8,7	0.000306
US National	4 wk ahead	Bin	percent	8,7	8,8	0.000386
US National	4 wk ahead	Bin	percent	8,8	8,9	0.000525
US National	4 wk ahead	Bin	percent	8,9	9	0.0007019999999999999
US National	4 wk ahead	Bin	percent	9	9,1	0.000886
US National	4 wk ahead	Bin	percent	9,1	9,2	0.00104
US National	4 wk ahead	Bin	percent	9,2	9,3	0.0011309999999999998
US National	4 wk ahead	Bin	percent	9,3	9,4	0.001143
US National	4 wk ahead	Bin	percent	9,4	9,5	0.00108
US National	4 wk ahead	Bin	percent	9,5	9,6	0.0009689999999999999
US National	4 wk ahead	Bin	percent	9,6	9,7	0.0008529999999999999
US National	4 wk ahead	Bin	percent	9,7	9,8	0.000774
US National	4 wk ahead	Bin	percent	9,8	9,9	0.0007599999999999999
US National	4 wk ahead	Bin	percent	9,9	10	0.00082
US National	4 wk ahead	Bin	percent	10	10,1	0.000939
US National	4 wk ahead	Bin	percent	10,1	10,2	0.0010869999999999999
US National	4 wk ahead	Bin	percent	10,2	10,3	0.001227
US National	4 wk ahead	Bin	percent	10,3	10,4	0.001335
US National	4 wk ahead	Bin	percent	10,4	10,5	0.0014
US National	4 wk ahead	Bin	percent	10,5	10,6	0.0014299999999999998
US National	4 wk ahead	Bin	percent	10,6	10,7	0.001439
US National	4 wk ahead	Bin	percent	10,7	10,8	0.001437
US National	4 wk ahead	Bin	percent	10,8	10,9	0.00142
US National	4 wk ahead	Bin	percent	10,9	11	0.001374
US National	4 wk ahead	Bin	percent	11	11,1	0.0012829999999999999
US National	4 wk ahead	Bin	percent	11,1	11,2	0.00114
US National	4 wk ahead	Bin	percent	11,2	11,3	0.000954
US National	4 wk ahead	Bin	percent	11,3	11,4	0.000745
US National	4 wk ahead	Bin	percent	11,4	11,5	0.0005409999999999999
US National	4 wk ahead	Bin	percent	11,5	11,6	0.00036399999999999996
US National	4 wk ahead	Bin	percent	11,6	11,7	0.000227
US National	4 wk ahead	Bin	percent	11,7	11,8	0.00013099999999999999
US National	4 wk ahead	Bin	percent	11,8	11,9	0.000069
US National	4 wk ahead	Bin	percent	11,9	12	0.000034
US National	4 wk ahead	Bin	percent	12	12,1	0.000014999999999999999
US National	4 wk ahead	Bin	percent	12,1	12,2	6.e-6
US National	4 wk ahead	Bin	percent	12,2	12,3	2.e-6
US National	4 wk ahead	Bin	percent	12,3	12,4	1.e-6
US National	4 wk ahead	Bin	percent	12,4	12,5	0.
US National	4 wk ahead	Bin	percent	12,5	12,6	0.
US National	4 wk ahead	Bin	percent	12,6	12,7	0.
US National	4 wk ahead	Bin	percent	12,7	12,8	0.
US National	4 wk ahead	Bin	percent	12,8	12,9	0.
US National	4 wk ahead	Bin	percent	12,9	13	0.
US National	4 wk ahead	Bin	percent	13	100	0.
