# Supplementary material for: Use of daily Internet search query data improves real-time projections of influenza epidemics
Source: J R Soc Interface. 2018 Oct 10;15(147):20180220. doi: 10.1098/rsif.2018.0220 (PMC6228485; doi:10.1098/rsif.2018.0220)
Supplement: Computer code and results [file rsif20180220supp3.gz › Code-and-results/mss-15-wikiWEEK/2012-EW8.csv]

Location	Target	Type	Unit	Bin_start_incl	Bin_end_notincl	Value
US National	1 wk ahead	Point	percent	NA	NA	2.1
US National	1 wk ahead	Bin	percent	0	0,1	0.
US National	1 wk ahead	Bin	percent	0,1	0,2	0.
US National	1 wk ahead	Bin	percent	0,2	0,3	0.
US National	1 wk ahead	Bin	percent	0,3	0,4	0.
US National	1 wk ahead	Bin	percent	0,4	0,5	0.
US National	1 wk ahead	Bin	percent	0,5	0,6	0.
US National	1 wk ahead	Bin	percent	0,6	0,7	0.
US National	1 wk ahead	Bin	percent	0,7	0,8	0.
US National	1 wk ahead	Bin	percent	0,8	0,9	0.
US National	1 wk ahead	Bin	percent	0,9	1	0.
US National	1 wk ahead	Bin	percent	1	1,1	0.
US National	1 wk ahead	Bin	percent	1,1	1,2	0.000024999999999999998
US National	1 wk ahead	Bin	percent	1,2	1,3	0.000643
US National	1 wk ahead	Bin	percent	1,3	1,4	0.00524
US National	1 wk ahead	Bin	percent	1,4	1,5	0.015375999999999999
US National	1 wk ahead	Bin	percent	1,5	1,6	0.024524999999999998
US National	1 wk ahead	Bin	percent	1,6	1,7	0.035046
US National	1 wk ahead	Bin	percent	1,7	1,8	0.045188
US National	1 wk ahead	Bin	percent	1,8	1,9	0.050782
US National	1 wk ahead	Bin	percent	1,9	2	0.062959
US National	1 wk ahead	Bin	percent	2	2,1	0.107814
US National	1 wk ahead	Bin	percent	2,1	2,2	0.164221
US National	1 wk ahead	Bin	percent	2,2	2,3	0.15517599999999998
US National	1 wk ahead	Bin	percent	2,3	2,4	0.10345199999999999
US National	1 wk ahead	Bin	percent	2,4	2,5	0.064429
US National	1 wk ahead	Bin	percent	2,5	2,6	0.049822
US National	1 wk ahead	Bin	percent	2,6	2,7	0.036543
US National	1 wk ahead	Bin	percent	2,7	2,8	0.029391999999999998
US National	1 wk ahead	Bin	percent	2,8	2,9	0.023264
US National	1 wk ahead	Bin	percent	2,9	3	0.009698
US National	1 wk ahead	Bin	percent	3	3,1	0.001606
US National	1 wk ahead	Bin	percent	3,1	3,2	0.00009099999999999999
US National	1 wk ahead	Bin	percent	3,2	3,3	2.e-6
US National	1 wk ahead	Bin	percent	3,3	3,4	0.000024
US National	1 wk ahead	Bin	percent	3,4	3,5	0.000512
US National	1 wk ahead	Bin	percent	3,5	3,6	0.0032519999999999997
US National	1 wk ahead	Bin	percent	3,6	3,7	0.006337
US National	1 wk ahead	Bin	percent	3,7	3,8	0.003829
US National	1 wk ahead	Bin	percent	3,8	3,9	0.0007109999999999999
US National	1 wk ahead	Bin	percent	3,9	4	0.000039999999999999996
US National	1 wk ahead	Bin	percent	4	4,1	1.e-6
US National	1 wk ahead	Bin	percent	4,1	4,2	0.
US National	1 wk ahead	Bin	percent	4,2	4,3	0.
US National	1 wk ahead	Bin	percent	4,3	4,4	0.
US National	1 wk ahead	Bin	percent	4,4	4,5	0.
US National	1 wk ahead	Bin	percent	4,5	4,6	0.
US National	1 wk ahead	Bin	percent	4,6	4,7	0.
US National	1 wk ahead	Bin	percent	4,7	4,8	0.
US National	1 wk ahead	Bin	percent	4,8	4,9	0.
US National	1 wk ahead	Bin	percent	4,9	5	0.
US National	1 wk ahead	Bin	percent	5	5,1	0.
US National	1 wk ahead	Bin	percent	5,1	5,2	0.
US National	1 wk ahead	Bin	percent	5,2	5,3	0.
US National	1 wk ahead	Bin	percent	5,3	5,4	0.
US National	1 wk ahead	Bin	percent	5,4	5,5	0.
US National	1 wk ahead	Bin	percent	5,5	5,6	0.
US National	1 wk ahead	Bin	percent	5,6	5,7	0.
US National	1 wk ahead	Bin	percent	5,7	5,8	0.
US National	1 wk ahead	Bin	percent	5,8	5,9	0.
US National	1 wk ahead	Bin	percent	5,9	6	0.
US National	1 wk ahead	Bin	percent	6	6,1	0.
US National	1 wk ahead	Bin	percent	6,1	6,2	0.
US National	1 wk ahead	Bin	percent	6,2	6,3	0.
US National	1 wk ahead	Bin	percent	6,3	6,4	0.
US National	1 wk ahead	Bin	percent	6,4	6,5	0.
US National	1 wk ahead	Bin	percent	6,5	6,6	0.
US National	1 wk ahead	Bin	percent	6,6	6,7	0.
US National	1 wk ahead	Bin	percent	6,7	6,8	0.
US National	1 wk ahead	Bin	percent	6,8	6,9	0.
US National	1 wk ahead	Bin	percent	6,9	7	0.
US National	1 wk ahead	Bin	percent	7	7,1	0.
US National	1 wk ahead	Bin	percent	7,1	7,2	0.
US National	1 wk ahead	Bin	percent	7,2	7,3	0.
US National	1 wk ahead	Bin	percent	7,3	7,4	0.
US National	1 wk ahead	Bin	percent	7,4	7,5	0.
US National	1 wk ahead	Bin	percent	7,5	7,6	0.
US National	1 wk ahead	Bin	percent	7,6	7,7	0.
US National	1 wk ahead	Bin	percent	7,7	7,8	0.
US National	1 wk ahead	Bin	percent	7,8	7,9	0.
US National	1 wk ahead	Bin	percent	7,9	8	0.
US National	1 wk ahead	Bin	percent	8	8,1	0.
US National	1 wk ahead	Bin	percent	8,1	8,2	0.
US National	1 wk ahead	Bin	percent	8,2	8,3	0.
US National	1 wk ahead	Bin	percent	8,3	8,4	0.
US National	1 wk ahead	Bin	percent	8,4	8,5	0.
US National	1 wk ahead	Bin	percent	8,5	8,6	0.
US National	1 wk ahead	Bin	percent	8,6	8,7	0.
US National	1 wk ahead	Bin	percent	8,7	8,8	0.
US National	1 wk ahead	Bin	percent	8,8	8,9	0.
US National	1 wk ahead	Bin	percent	8,9	9	0.
US National	1 wk ahead	Bin	percent	9	9,1	0.
US National	1 wk ahead	Bin	percent	9,1	9,2	0.
US National	1 wk ahead	Bin	percent	9,2	9,3	0.
US National	1 wk ahead	Bin	percent	9,3	9,4	0.
US National	1 wk ahead	Bin	percent	9,4	9,5	0.
US National	1 wk ahead	Bin	percent	9,5	9,6	0.
US National	1 wk ahead	Bin	percent	9,6	9,7	0.
US National	1 wk ahead	Bin	percent	9,7	9,8	0.
US National	1 wk ahead	Bin	percent	9,8	9,9	0.
US National	1 wk ahead	Bin	percent	9,9	10	0.
US National	1 wk ahead	Bin	percent	10	10,1	0.
US National	1 wk ahead	Bin	percent	10,1	10,2	0.
US National	1 wk ahead	Bin	percent	10,2	10,3	0.
US National	1 wk ahead	Bin	percent	10,3	10,4	0.
US National	1 wk ahead	Bin	percent	10,4	10,5	0.
US National	1 wk ahead	Bin	percent	10,5	10,6	0.
US National	1 wk ahead	Bin	percent	10,6	10,7	0.
US National	1 wk ahead	Bin	percent	10,7	10,8	0.
US National	1 wk ahead	Bin	percent	10,8	10,9	0.
US National	1 wk ahead	Bin	percent	10,9	11	0.
US National	1 wk ahead	Bin	percent	11	11,1	0.
US National	1 wk ahead	Bin	percent	11,1	11,2	0.
US National	1 wk ahead	Bin	percent	11,2	11,3	0.
US National	1 wk ahead	Bin	percent	11,3	11,4	0.
US National	1 wk ahead	Bin	percent	11,4	11,5	0.
US National	1 wk ahead	Bin	percent	11,5	11,6	0.
US National	1 wk ahead	Bin	percent	11,6	11,7	0.
US National	1 wk ahead	Bin	percent	11,7	11,8	0.
US National	1 wk ahead	Bin	percent	11,8	11,9	0.
US National	1 wk ahead	Bin	percent	11,9	12	0.
US National	1 wk ahead	Bin	percent	12	12,1	0.
US National	1 wk ahead	Bin	percent	12,1	12,2	0.
US National	1 wk ahead	Bin	percent	12,2	12,3	0.
US National	1 wk ahead	Bin	percent	12,3	12,4	0.
US National	1 wk ahead	Bin	percent	12,4	12,5	0.
US National	1 wk ahead	Bin	percent	12,5	12,6	0.
US National	1 wk ahead	Bin	percent	12,6	12,7	0.
US National	1 wk ahead	Bin	percent	12,7	12,8	0.
US National	1 wk ahead	Bin	percent	12,8	12,9	0.
US National	1 wk ahead	Bin	percent	12,9	13	0.
US National	1 wk ahead	Bin	percent	13	100	0.
US National	2 wk ahead	Point	percent	NA	NA	2.9408000000000003
US National	2 wk ahead	Bin	percent	0	0,1	0.
US National	2 wk ahead	Bin	percent	0,1	0,2	0.
US National	2 wk ahead	Bin	percent	0,2	0,3	0.
US National	2 wk ahead	Bin	percent	0,3	0,4	0.
US National	2 wk ahead	Bin	percent	0,4	0,5	0.
US National	2 wk ahead	Bin	percent	0,5	0,6	1.e-6
US National	2 wk ahead	Bin	percent	0,6	0,7	3.e-6
US National	2 wk ahead	Bin	percent	0,7	0,8	0.000011
US National	2 wk ahead	Bin	percent	0,8	0,9	0.000041
US National	2 wk ahead	Bin	percent	0,9	1	0.000133
US National	2 wk ahead	Bin	percent	1	1,1	0.00037299999999999996
US National	2 wk ahead	Bin	percent	1,1	1,2	0.0009209999999999999
US National	2 wk ahead	Bin	percent	1,2	1,3	0.001999
US National	2 wk ahead	Bin	percent	1,3	1,4	0.003833
US National	2 wk ahead	Bin	percent	1,4	1,5	0.006515
US National	2 wk ahead	Bin	percent	1,5	1,6	0.009873
US National	2 wk ahead	Bin	percent	1,6	1,7	0.013456
US National	2 wk ahead	Bin	percent	1,7	1,8	0.016749999999999998
US National	2 wk ahead	Bin	percent	1,8	1,9	0.019531
US National	2 wk ahead	Bin	percent	1,9	2	0.022094
US National	2 wk ahead	Bin	percent	2	2,1	0.025101
US National	2 wk ahead	Bin	percent	2,1	2,2	0.029116
US National	2 wk ahead	Bin	percent	2,2	2,3	0.034189
US National	2 wk ahead	Bin	percent	2,3	2,4	0.039802
US National	2 wk ahead	Bin	percent	2,4	2,5	0.045162
US National	2 wk ahead	Bin	percent	2,5	2,6	0.049548999999999996
US National	2 wk ahead	Bin	percent	2,6	2,7	0.052504999999999996
US National	2 wk ahead	Bin	percent	2,7	2,8	0.053862
US National	2 wk ahead	Bin	percent	2,8	2,9	0.053689
US National	2 wk ahead	Bin	percent	2,9	3	0.052195
US National	2 wk ahead	Bin	percent	3	3,1	0.049623
US National	2 wk ahead	Bin	percent	3,1	3,2	0.046189999999999995
US National	2 wk ahead	Bin	percent	3,2	3,3	0.042128
US National	2 wk ahead	Bin	percent	3,3	3,4	0.037748
US National	2 wk ahead	Bin	percent	3,4	3,5	0.033421
US National	2 wk ahead	Bin	percent	3,5	3,6	0.029481
US National	2 wk ahead	Bin	percent	3,6	3,7	0.026104
US National	2 wk ahead	Bin	percent	3,7	3,8	0.023291
US National	2 wk ahead	Bin	percent	3,8	3,9	0.020933999999999998
US National	2 wk ahead	Bin	percent	3,9	4	0.01892
US National	2 wk ahead	Bin	percent	4	4,1	0.017190999999999998
US National	2 wk ahead	Bin	percent	4,1	4,2	0.015715
US National	2 wk ahead	Bin	percent	4,2	4,3	0.014409
US National	2 wk ahead	Bin	percent	4,3	4,4	0.013091
US National	2 wk ahead	Bin	percent	4,4	4,5	0.011564999999999999
US National	2 wk ahead	Bin	percent	4,5	4,6	0.009777
US National	2 wk ahead	Bin	percent	4,6	4,7	0.007888
US National	2 wk ahead	Bin	percent	4,7	4,8	0.006150999999999999
US National	2 wk ahead	Bin	percent	4,8	4,9	0.004729
US National	2 wk ahead	Bin	percent	4,9	5	0.003619
US National	2 wk ahead	Bin	percent	5	5,1	0.002722
US National	2 wk ahead	Bin	percent	5,1	5,2	0.001961
US National	2 wk ahead	Bin	percent	5,2	5,3	0.001341
US National	2 wk ahead	Bin	percent	5,3	5,4	0.000926
US National	2 wk ahead	Bin	percent	5,4	5,5	0.0007769999999999999
US National	2 wk ahead	Bin	percent	5,5	5,6	0.0009119999999999999
US National	2 wk ahead	Bin	percent	5,6	5,7	0.001282
US National	2 wk ahead	Bin	percent	5,7	5,8	0.001777
US National	2 wk ahead	Bin	percent	5,8	5,9	0.002255
US National	2 wk ahead	Bin	percent	5,9	6	0.002578
US National	2 wk ahead	Bin	percent	6	6,1	0.002657
US National	2 wk ahead	Bin	percent	6,1	6,2	0.0024709999999999997
US National	2 wk ahead	Bin	percent	6,2	6,3	0.002068
US National	2 wk ahead	Bin	percent	6,3	6,4	0.001558
US National	2 wk ahead	Bin	percent	6,4	6,5	0.001078
US National	2 wk ahead	Bin	percent	6,5	6,6	0.000754
US National	2 wk ahead	Bin	percent	6,6	6,7	0.000658
US National	2 wk ahead	Bin	percent	6,7	6,8	0.000794
US National	2 wk ahead	Bin	percent	6,8	6,9	0.001084
US National	2 wk ahead	Bin	percent	6,9	7	0.001392
US National	2 wk ahead	Bin	percent	7	7,1	0.001568
US National	2 wk ahead	Bin	percent	7,1	7,2	0.001521
US National	2 wk ahead	Bin	percent	7,2	7,3	0.001264
US National	2 wk ahead	Bin	percent	7,3	7,4	0.000899
US National	2 wk ahead	Bin	percent	7,4	7,5	0.000547
US National	2 wk ahead	Bin	percent	7,5	7,6	0.000285
US National	2 wk ahead	Bin	percent	7,6	7,7	0.000127
US National	2 wk ahead	Bin	percent	7,7	7,8	0.000048
US National	2 wk ahead	Bin	percent	7,8	7,9	0.000016
US National	2 wk ahead	Bin	percent	7,9	8	4.e-6
US National	2 wk ahead	Bin	percent	8	8,1	1.e-6
US National	2 wk ahead	Bin	percent	8,1	8,2	0.
US National	2 wk ahead	Bin	percent	8,2	8,3	0.
US National	2 wk ahead	Bin	percent	8,3	8,4	0.
US National	2 wk ahead	Bin	percent	8,4	8,5	0.
US National	2 wk ahead	Bin	percent	8,5	8,6	0.
US National	2 wk ahead	Bin	percent	8,6	8,7	0.
US National	2 wk ahead	Bin	percent	8,7	8,8	0.
US National	2 wk ahead	Bin	percent	8,8	8,9	0.
US National	2 wk ahead	Bin	percent	8,9	9	0.
US National	2 wk ahead	Bin	percent	9	9,1	0.
US National	2 wk ahead	Bin	percent	9,1	9,2	0.
US National	2 wk ahead	Bin	percent	9,2	9,3	0.
US National	2 wk ahead	Bin	percent	9,3	9,4	0.
US National	2 wk ahead	Bin	percent	9,4	9,5	0.
US National	2 wk ahead	Bin	percent	9,5	9,6	0.
US National	2 wk ahead	Bin	percent	9,6	9,7	0.
US National	2 wk ahead	Bin	percent	9,7	9,8	0.
US National	2 wk ahead	Bin	percent	9,8	9,9	0.
US National	2 wk ahead	Bin	percent	9,9	10	0.
US National	2 wk ahead	Bin	percent	10	10,1	0.
US National	2 wk ahead	Bin	percent	10,1	10,2	0.
US National	2 wk ahead	Bin	percent	10,2	10,3	0.
US National	2 wk ahead	Bin	percent	10,3	10,4	0.
US National	2 wk ahead	Bin	percent	10,4	10,5	0.
US National	2 wk ahead	Bin	percent	10,5	10,6	0.
US National	2 wk ahead	Bin	percent	10,6	10,7	0.
US National	2 wk ahead	Bin	percent	10,7	10,8	0.
US National	2 wk ahead	Bin	percent	10,8	10,9	0.
US National	2 wk ahead	Bin	percent	10,9	11	0.
US National	2 wk ahead	Bin	percent	11	11,1	0.
US National	2 wk ahead	Bin	percent	11,1	11,2	0.
US National	2 wk ahead	Bin	percent	11,2	11,3	0.
US National	2 wk ahead	Bin	percent	11,3	11,4	0.
US National	2 wk ahead	Bin	percent	11,4	11,5	0.
US National	2 wk ahead	Bin	percent	11,5	11,6	0.
US National	2 wk ahead	Bin	percent	11,6	11,7	0.
US National	2 wk ahead	Bin	percent	11,7	11,8	0.
US National	2 wk ahead	Bin	percent	11,8	11,9	0.
US National	2 wk ahead	Bin	percent	11,9	12	0.
US National	2 wk ahead	Bin	percent	12	12,1	0.
US National	2 wk ahead	Bin	percent	12,1	12,2	0.
US National	2 wk ahead	Bin	percent	12,2	12,3	0.
US National	2 wk ahead	Bin	percent	12,3	12,4	0.
US National	2 wk ahead	Bin	percent	12,4	12,5	0.
US National	2 wk ahead	Bin	percent	12,5	12,6	0.
US National	2 wk ahead	Bin	percent	12,6	12,7	0.
US National	2 wk ahead	Bin	percent	12,7	12,8	0.
US National	2 wk ahead	Bin	percent	12,8	12,9	0.
US National	2 wk ahead	Bin	percent	12,9	13	0.
US National	2 wk ahead	Bin	percent	13	100	0.
US National	3 wk ahead	Point	percent	NA	NA	3.382
US National	3 wk ahead	Bin	percent	0	0,1	0.000243
US National	3 wk ahead	Bin	percent	0,1	0,2	0.00038899999999999997
US National	3 wk ahead	Bin	percent	0,2	0,3	0.0006039999999999999
US National	3 wk ahead	Bin	percent	0,3	0,4	0.0009069999999999999
US National	3 wk ahead	Bin	percent	0,4	0,5	0.0013189999999999999
US National	3 wk ahead	Bin	percent	0,5	0,6	0.001859
US National	3 wk ahead	Bin	percent	0,6	0,7	0.002541
US National	3 wk ahead	Bin	percent	0,7	0,8	0.0033699999999999997
US National	3 wk ahead	Bin	percent	0,8	0,9	0.004340999999999999
US National	3 wk ahead	Bin	percent	0,9	1	0.005438999999999999
US National	3 wk ahead	Bin	percent	1	1,1	0.006637
US National	3 wk ahead	Bin	percent	1,1	1,2	0.007903
US National	3 wk ahead	Bin	percent	1,2	1,3	0.009203
US National	3 wk ahead	Bin	percent	1,3	1,4	0.010508
US National	3 wk ahead	Bin	percent	1,4	1,5	0.0118
US National	3 wk ahead	Bin	percent	1,5	1,6	0.013073999999999999
US National	3 wk ahead	Bin	percent	1,6	1,7	0.014338
US National	3 wk ahead	Bin	percent	1,7	1,8	0.015611
US National	3 wk ahead	Bin	percent	1,8	1,9	0.016912
US National	3 wk ahead	Bin	percent	1,9	2	0.018255999999999998
US National	3 wk ahead	Bin	percent	2	2,1	0.019642
US National	3 wk ahead	Bin	percent	2,1	2,2	0.021053
US National	3 wk ahead	Bin	percent	2,2	2,3	0.022454
US National	3 wk ahead	Bin	percent	2,3	2,4	0.023795
US National	3 wk ahead	Bin	percent	2,4	2,5	0.025020999999999998
US National	3 wk ahead	Bin	percent	2,5	2,6	0.02608
US National	3 wk ahead	Bin	percent	2,6	2,7	0.026934
US National	3 wk ahead	Bin	percent	2,7	2,8	0.027559999999999998
US National	3 wk ahead	Bin	percent	2,8	2,9	0.027957
US National	3 wk ahead	Bin	percent	2,9	3	0.028138999999999997
US National	3 wk ahead	Bin	percent	3	3,1	0.028131
US National	3 wk ahead	Bin	percent	3,1	3,2	0.027961
US National	3 wk ahead	Bin	percent	3,2	3,3	0.027652999999999997
US National	3 wk ahead	Bin	percent	3,3	3,4	0.027221
US National	3 wk ahead	Bin	percent	3,4	3,5	0.026671999999999998
US National	3 wk ahead	Bin	percent	3,5	3,6	0.025998999999999998
US National	3 wk ahead	Bin	percent	3,6	3,7	0.025196
US National	3 wk ahead	Bin	percent	3,7	3,8	0.024255
US National	3 wk ahead	Bin	percent	3,8	3,9	0.023178
US National	3 wk ahead	Bin	percent	3,9	4	0.021974
US National	3 wk ahead	Bin	percent	4	4,1	0.020668
US National	3 wk ahead	Bin	percent	4,1	4,2	0.019295
US National	3 wk ahead	Bin	percent	4,2	4,3	0.017898
US National	3 wk ahead	Bin	percent	4,3	4,4	0.016521
US National	3 wk ahead	Bin	percent	4,4	4,5	0.015208999999999999
US National	3 wk ahead	Bin	percent	4,5	4,6	0.013999
US National	3 wk ahead	Bin	percent	4,6	4,7	0.012919
US National	3 wk ahead	Bin	percent	4,7	4,8	0.011984999999999999
US National	3 wk ahead	Bin	percent	4,8	4,9	0.011198999999999999
US National	3 wk ahead	Bin	percent	4,9	5	0.010553
US National	3 wk ahead	Bin	percent	5	5,1	0.010029
US National	3 wk ahead	Bin	percent	5,1	5,2	0.0096
US National	3 wk ahead	Bin	percent	5,2	5,3	0.009237
US National	3 wk ahead	Bin	percent	5,3	5,4	0.008912999999999999
US National	3 wk ahead	Bin	percent	5,4	5,5	0.008601
US National	3 wk ahead	Bin	percent	5,5	5,6	0.008284999999999999
US National	3 wk ahead	Bin	percent	5,6	5,7	0.007953
US National	3 wk ahead	Bin	percent	5,7	5,8	0.0076029999999999995
US National	3 wk ahead	Bin	percent	5,8	5,9	0.007235999999999999
US National	3 wk ahead	Bin	percent	5,9	6	0.006859
US National	3 wk ahead	Bin	percent	6	6,1	0.006475
US National	3 wk ahead	Bin	percent	6,1	6,2	0.0060869999999999995
US National	3 wk ahead	Bin	percent	6,2	6,3	0.0056949999999999995
US National	3 wk ahead	Bin	percent	6,3	6,4	0.005297
US National	3 wk ahead	Bin	percent	6,4	6,5	0.004892
US National	3 wk ahead	Bin	percent	6,5	6,6	0.0044789999999999995
US National	3 wk ahead	Bin	percent	6,6	6,7	0.004064
US National	3 wk ahead	Bin	percent	6,7	6,8	0.003655
US National	3 wk ahead	Bin	percent	6,8	6,9	0.0032649999999999997
US National	3 wk ahead	Bin	percent	6,9	7	0.002908
US National	3 wk ahead	Bin	percent	7	7,1	0.002598
US National	3 wk ahead	Bin	percent	7,1	7,2	0.0023439999999999997
US National	3 wk ahead	Bin	percent	7,2	7,3	0.0021509999999999997
US National	3 wk ahead	Bin	percent	7,3	7,4	0.0020169999999999997
US National	3 wk ahead	Bin	percent	7,4	7,5	0.0019349999999999999
US National	3 wk ahead	Bin	percent	7,5	7,6	0.001893
US National	3 wk ahead	Bin	percent	7,6	7,7	0.001877
US National	3 wk ahead	Bin	percent	7,7	7,8	0.0018729999999999999
US National	3 wk ahead	Bin	percent	7,8	7,9	0.0018679999999999999
US National	3 wk ahead	Bin	percent	7,9	8	0.001851
US National	3 wk ahead	Bin	percent	8	8,1	0.001818
US National	3 wk ahead	Bin	percent	8,1	8,2	0.001764
US National	3 wk ahead	Bin	percent	8,2	8,3	0.001689
US National	3 wk ahead	Bin	percent	8,3	8,4	0.001594
US National	3 wk ahead	Bin	percent	8,4	8,5	0.001481
US National	3 wk ahead	Bin	percent	8,5	8,6	0.001352
US National	3 wk ahead	Bin	percent	8,6	8,7	0.001212
US National	3 wk ahead	Bin	percent	8,7	8,8	0.001065
US National	3 wk ahead	Bin	percent	8,8	8,9	0.0009149999999999999
US National	3 wk ahead	Bin	percent	8,9	9	0.000768
US National	3 wk ahead	Bin	percent	9	9,1	0.000627
US National	3 wk ahead	Bin	percent	9,1	9,2	0.000499
US National	3 wk ahead	Bin	percent	9,2	9,3	0.000385
US National	3 wk ahead	Bin	percent	9,3	9,4	0.000288
US National	3 wk ahead	Bin	percent	9,4	9,5	0.00020899999999999998
US National	3 wk ahead	Bin	percent	9,5	9,6	0.000147
US National	3 wk ahead	Bin	percent	9,6	9,7	0.00009999999999999999
US National	3 wk ahead	Bin	percent	9,7	9,8	0.000065
US National	3 wk ahead	Bin	percent	9,8	9,9	0.000041
US National	3 wk ahead	Bin	percent	9,9	10	0.000024999999999999998
US National	3 wk ahead	Bin	percent	10	10,1	0.000014999999999999999
US National	3 wk ahead	Bin	percent	10,1	10,2	9.e-6
US National	3 wk ahead	Bin	percent	10,2	10,3	4.9999999999999996e-6
US National	3 wk ahead	Bin	percent	10,3	10,4	3.e-6
US National	3 wk ahead	Bin	percent	10,4	10,5	1.e-6
US National	3 wk ahead	Bin	percent	10,5	10,6	1.e-6
US National	3 wk ahead	Bin	percent	10,6	10,7	1.e-6
US National	3 wk ahead	Bin	percent	10,7	10,8	2.e-6
US National	3 wk ahead	Bin	percent	10,8	10,9	3.e-6
US National	3 wk ahead	Bin	percent	10,9	11	6.e-6
US National	3 wk ahead	Bin	percent	11	11,1	9.999999999999999e-6
US National	3 wk ahead	Bin	percent	11,1	11,2	0.000017
US National	3 wk ahead	Bin	percent	11,2	11,3	0.000029
US National	3 wk ahead	Bin	percent	11,3	11,4	0.000047
US National	3 wk ahead	Bin	percent	11,4	11,5	0.000074
US National	3 wk ahead	Bin	percent	11,5	11,6	0.000112
US National	3 wk ahead	Bin	percent	11,6	11,7	0.000163
US National	3 wk ahead	Bin	percent	11,7	11,8	0.00022999999999999998
US National	3 wk ahead	Bin	percent	11,8	11,9	0.00031499999999999996
US National	3 wk ahead	Bin	percent	11,9	12	0.000419
US National	3 wk ahead	Bin	percent	12	12,1	0.000539
US National	3 wk ahead	Bin	percent	12,1	12,2	0.0006749999999999999
US National	3 wk ahead	Bin	percent	12,2	12,3	0.000823
US National	3 wk ahead	Bin	percent	12,3	12,4	0.000978
US National	3 wk ahead	Bin	percent	12,4	12,5	0.001135
US National	3 wk ahead	Bin	percent	12,5	12,6	0.00129
US National	3 wk ahead	Bin	percent	12,6	12,7	0.0014349999999999999
US National	3 wk ahead	Bin	percent	12,7	12,8	0.001566
US National	3 wk ahead	Bin	percent	12,8	12,9	0.0016769999999999999
US National	3 wk ahead	Bin	percent	12,9	13	0.001762
US National	3 wk ahead	Bin	percent	13	100	0.016701999999999998
US National	4 wk ahead	Point	percent	NA	NA	3.3826000000000005
US National	4 wk ahead	Bin	percent	0	0,1	0.00146
US National	4 wk ahead	Bin	percent	0,1	0,2	0.001971
US National	4 wk ahead	Bin	percent	0,2	0,3	0.002594
US National	4 wk ahead	Bin	percent	0,3	0,4	0.003329
US National	4 wk ahead	Bin	percent	0,4	0,5	0.004168
US National	4 wk ahead	Bin	percent	0,5	0,6	0.005096
US National	4 wk ahead	Bin	percent	0,6	0,7	0.006091
US National	4 wk ahead	Bin	percent	0,7	0,8	0.007123
US National	4 wk ahead	Bin	percent	0,8	0,9	0.008163
US National	4 wk ahead	Bin	percent	0,9	1	0.009183
US National	4 wk ahead	Bin	percent	1	1,1	0.010161
US National	4 wk ahead	Bin	percent	1,1	1,2	0.011085999999999999
US National	4 wk ahead	Bin	percent	1,2	1,3	0.011959
US National	4 wk ahead	Bin	percent	1,3	1,4	0.012792
US National	4 wk ahead	Bin	percent	1,4	1,5	0.013606
US National	4 wk ahead	Bin	percent	1,5	1,6	0.014428
US National	4 wk ahead	Bin	percent	1,6	1,7	0.015281999999999999
US National	4 wk ahead	Bin	percent	1,7	1,8	0.016186
US National	4 wk ahead	Bin	percent	1,8	1,9	0.017145
US National	4 wk ahead	Bin	percent	1,9	2	0.018149
US National	4 wk ahead	Bin	percent	2	2,1	0.019171999999999998
US National	4 wk ahead	Bin	percent	2,1	2,2	0.020177999999999998
US National	4 wk ahead	Bin	percent	2,2	2,3	0.021120999999999997
US National	4 wk ahead	Bin	percent	2,3	2,4	0.021958
US National	4 wk ahead	Bin	percent	2,4	2,5	0.02265
US National	4 wk ahead	Bin	percent	2,5	2,6	0.023171
US National	4 wk ahead	Bin	percent	2,6	2,7	0.023511999999999998
US National	4 wk ahead	Bin	percent	2,7	2,8	0.023674999999999998
US National	4 wk ahead	Bin	percent	2,8	2,9	0.02368
US National	4 wk ahead	Bin	percent	2,9	3	0.023552
US National	4 wk ahead	Bin	percent	3	3,1	0.023318
US National	4 wk ahead	Bin	percent	3,1	3,2	0.023007
US National	4 wk ahead	Bin	percent	3,2	3,3	0.022636999999999997
US National	4 wk ahead	Bin	percent	3,3	3,4	0.022222
US National	4 wk ahead	Bin	percent	3,4	3,5	0.021764
US National	4 wk ahead	Bin	percent	3,5	3,6	0.021262
US National	4 wk ahead	Bin	percent	3,6	3,7	0.02071
US National	4 wk ahead	Bin	percent	3,7	3,8	0.020103
US National	4 wk ahead	Bin	percent	3,8	3,9	0.019437
US National	4 wk ahead	Bin	percent	3,9	4	0.018711
US National	4 wk ahead	Bin	percent	4	4,1	0.017929
US National	4 wk ahead	Bin	percent	4,1	4,2	0.017096
US National	4 wk ahead	Bin	percent	4,2	4,3	0.016222999999999998
US National	4 wk ahead	Bin	percent	4,3	4,4	0.015319999999999999
US National	4 wk ahead	Bin	percent	4,4	4,5	0.014398999999999999
US National	4 wk ahead	Bin	percent	4,5	4,6	0.013474
US National	4 wk ahead	Bin	percent	4,6	4,7	0.01256
US National	4 wk ahead	Bin	percent	4,7	4,8	0.011675999999999999
US National	4 wk ahead	Bin	percent	4,8	4,9	0.010837999999999999
US National	4 wk ahead	Bin	percent	4,9	5	0.010066
US National	4 wk ahead	Bin	percent	5	5,1	0.009375999999999999
US National	4 wk ahead	Bin	percent	5,1	5,2	0.008782
US National	4 wk ahead	Bin	percent	5,2	5,3	0.008291
US National	4 wk ahead	Bin	percent	5,3	5,4	0.007902
US National	4 wk ahead	Bin	percent	5,4	5,5	0.0076089999999999994
US National	4 wk ahead	Bin	percent	5,5	5,6	0.0073939999999999995
US National	4 wk ahead	Bin	percent	5,6	5,7	0.0072369999999999995
US National	4 wk ahead	Bin	percent	5,7	5,8	0.007114
US National	4 wk ahead	Bin	percent	5,8	5,9	0.006999999999999999
US National	4 wk ahead	Bin	percent	5,9	6	0.006873
US National	4 wk ahead	Bin	percent	6	6,1	0.006717
US National	4 wk ahead	Bin	percent	6,1	6,2	0.006522
US National	4 wk ahead	Bin	percent	6,2	6,3	0.006286
US National	4 wk ahead	Bin	percent	6,3	6,4	0.006011
US National	4 wk ahead	Bin	percent	6,4	6,5	0.005706
US National	4 wk ahead	Bin	percent	6,5	6,6	0.005382
US National	4 wk ahead	Bin	percent	6,6	6,7	0.005051
US National	4 wk ahead	Bin	percent	6,7	6,8	0.004725
US National	4 wk ahead	Bin	percent	6,8	6,9	0.004411
US National	4 wk ahead	Bin	percent	6,9	7	0.004117
US National	4 wk ahead	Bin	percent	7	7,1	0.0038469999999999997
US National	4 wk ahead	Bin	percent	7,1	7,2	0.0036
US National	4 wk ahead	Bin	percent	7,2	7,3	0.003377
US National	4 wk ahead	Bin	percent	7,3	7,4	0.0031739999999999997
US National	4 wk ahead	Bin	percent	7,4	7,5	0.002989
US National	4 wk ahead	Bin	percent	7,5	7,6	0.0028179999999999998
US National	4 wk ahead	Bin	percent	7,6	7,7	0.00266
US National	4 wk ahead	Bin	percent	7,7	7,8	0.002513
US National	4 wk ahead	Bin	percent	7,8	7,9	0.0023769999999999998
US National	4 wk ahead	Bin	percent	7,9	8	0.00225
US National	4 wk ahead	Bin	percent	8	8,1	0.002133
US National	4 wk ahead	Bin	percent	8,1	8,2	0.0020239999999999998
US National	4 wk ahead	Bin	percent	8,2	8,3	0.0019219999999999999
US National	4 wk ahead	Bin	percent	8,3	8,4	0.001826
US National	4 wk ahead	Bin	percent	8,4	8,5	0.0017319999999999998
US National	4 wk ahead	Bin	percent	8,5	8,6	0.001637
US National	4 wk ahead	Bin	percent	8,6	8,7	0.0015409999999999998
US National	4 wk ahead	Bin	percent	8,7	8,8	0.001442
US National	4 wk ahead	Bin	percent	8,8	8,9	0.00134
US National	4 wk ahead	Bin	percent	8,9	9	0.001237
US National	4 wk ahead	Bin	percent	9	9,1	0.001137
US National	4 wk ahead	Bin	percent	9,1	9,2	0.001046
US National	4 wk ahead	Bin	percent	9,2	9,3	0.0009699999999999999
US National	4 wk ahead	Bin	percent	9,3	9,4	0.000914
US National	4 wk ahead	Bin	percent	9,4	9,5	0.0008839999999999999
US National	4 wk ahead	Bin	percent	9,5	9,6	0.000882
US National	4 wk ahead	Bin	percent	9,6	9,7	0.00091
US National	4 wk ahead	Bin	percent	9,7	9,8	0.0009639999999999999
US National	4 wk ahead	Bin	percent	9,8	9,9	0.00104
US National	4 wk ahead	Bin	percent	9,9	10	0.001129
US National	4 wk ahead	Bin	percent	10	10,1	0.001219
US National	4 wk ahead	Bin	percent	10,1	10,2	0.0013009999999999999
US National	4 wk ahead	Bin	percent	10,2	10,3	0.0013629999999999998
US National	4 wk ahead	Bin	percent	10,3	10,4	0.0013959999999999999
US National	4 wk ahead	Bin	percent	10,4	10,5	0.001395
US National	4 wk ahead	Bin	percent	10,5	10,6	0.001357
US National	4 wk ahead	Bin	percent	10,6	10,7	0.001284
US National	4 wk ahead	Bin	percent	10,7	10,8	0.0011819999999999999
US National	4 wk ahead	Bin	percent	10,8	10,9	0.0010559999999999999
US National	4 wk ahead	Bin	percent	10,9	11	0.000918
US National	4 wk ahead	Bin	percent	11	11,1	0.000775
US National	4 wk ahead	Bin	percent	11,1	11,2	0.000638
US National	4 wk ahead	Bin	percent	11,2	11,3	0.000512
US National	4 wk ahead	Bin	percent	11,3	11,4	0.000404
US National	4 wk ahead	Bin	percent	11,4	11,5	0.000317
US National	4 wk ahead	Bin	percent	11,5	11,6	0.00025299999999999997
US National	4 wk ahead	Bin	percent	11,6	11,7	0.000212
US National	4 wk ahead	Bin	percent	11,7	11,8	0.000192
US National	4 wk ahead	Bin	percent	11,8	11,9	0.000194
US National	4 wk ahead	Bin	percent	11,9	12	0.000215
US National	4 wk ahead	Bin	percent	12	12,1	0.00025299999999999997
US National	4 wk ahead	Bin	percent	12,1	12,2	0.00030399999999999996
US National	4 wk ahead	Bin	percent	12,2	12,3	0.000366
US National	4 wk ahead	Bin	percent	12,3	12,4	0.00043299999999999995
US National	4 wk ahead	Bin	percent	12,4	12,5	0.000502
US National	4 wk ahead	Bin	percent	12,5	12,6	0.000566
US National	4 wk ahead	Bin	percent	12,6	12,7	0.0006219999999999999
US National	4 wk ahead	Bin	percent	12,7	12,8	0.000663
US National	4 wk ahead	Bin	percent	12,8	12,9	0.000686
US National	4 wk ahead	Bin	percent	12,9	13	0.00069
US National	4 wk ahead	Bin	percent	13	100	0.024512
