# Supplementary material for: Use of daily Internet search query data improves real-time projections of influenza epidemics
Source: J R Soc Interface. 2018 Oct 10;15(147):20180220. doi: 10.1098/rsif.2018.0220 (PMC6228485; doi:10.1098/rsif.2018.0220)
Supplement: Computer code and results [file rsif20180220supp3.gz › Code-and-results/mss-15-wikiWEEK/2013-EW18.csv]

Location	Target	Type	Unit	Bin_start_incl	Bin_end_notincl	Value
US National	1 wk ahead	Point	percent	NA	NA	1.2
US National	1 wk ahead	Bin	percent	0	0,1	0.
US National	1 wk ahead	Bin	percent	0,1	0,2	0.
US National	1 wk ahead	Bin	percent	0,2	0,3	2.e-6
US National	1 wk ahead	Bin	percent	0,3	0,4	0.000232
US National	1 wk ahead	Bin	percent	0,4	0,5	0.0039499999999999995
US National	1 wk ahead	Bin	percent	0,5	0,6	0.012695
US National	1 wk ahead	Bin	percent	0,6	0,7	0.020191
US National	1 wk ahead	Bin	percent	0,7	0,8	0.030615999999999997
US National	1 wk ahead	Bin	percent	0,8	0,9	0.037445
US National	1 wk ahead	Bin	percent	0,9	1	0.049568
US National	1 wk ahead	Bin	percent	1	1,1	0.085163
US National	1 wk ahead	Bin	percent	1,1	1,2	0.139816
US National	1 wk ahead	Bin	percent	1,2	1,3	0.19178499999999998
US National	1 wk ahead	Bin	percent	1,3	1,4	0.17589
US National	1 wk ahead	Bin	percent	1,4	1,5	0.10041699999999999
US National	1 wk ahead	Bin	percent	1,5	1,6	0.047299
US National	1 wk ahead	Bin	percent	1,6	1,7	0.036113
US National	1 wk ahead	Bin	percent	1,7	1,8	0.020600999999999998
US National	1 wk ahead	Bin	percent	1,8	1,9	0.02002
US National	1 wk ahead	Bin	percent	1,9	2	0.014676
US National	1 wk ahead	Bin	percent	2	2,1	0.003539
US National	1 wk ahead	Bin	percent	2,1	2,2	0.000177
US National	1 wk ahead	Bin	percent	2,2	2,3	1.e-6
US National	1 wk ahead	Bin	percent	2,3	2,4	0.
US National	1 wk ahead	Bin	percent	2,4	2,5	3.e-6
US National	1 wk ahead	Bin	percent	2,5	2,6	0.000223
US National	1 wk ahead	Bin	percent	2,6	2,7	0.002717
US National	1 wk ahead	Bin	percent	2,7	2,8	0.005176
US National	1 wk ahead	Bin	percent	2,8	2,9	0.0016079999999999998
US National	1 wk ahead	Bin	percent	2,9	3	0.00007599999999999999
US National	1 wk ahead	Bin	percent	3	3,1	0.
US National	1 wk ahead	Bin	percent	3,1	3,2	0.
US National	1 wk ahead	Bin	percent	3,2	3,3	0.
US National	1 wk ahead	Bin	percent	3,3	3,4	0.
US National	1 wk ahead	Bin	percent	3,4	3,5	0.
US National	1 wk ahead	Bin	percent	3,5	3,6	0.
US National	1 wk ahead	Bin	percent	3,6	3,7	0.
US National	1 wk ahead	Bin	percent	3,7	3,8	0.
US National	1 wk ahead	Bin	percent	3,8	3,9	0.
US National	1 wk ahead	Bin	percent	3,9	4	0.
US National	1 wk ahead	Bin	percent	4	4,1	0.
US National	1 wk ahead	Bin	percent	4,1	4,2	0.
US National	1 wk ahead	Bin	percent	4,2	4,3	0.
US National	1 wk ahead	Bin	percent	4,3	4,4	0.
US National	1 wk ahead	Bin	percent	4,4	4,5	0.
US National	1 wk ahead	Bin	percent	4,5	4,6	0.
US National	1 wk ahead	Bin	percent	4,6	4,7	0.
US National	1 wk ahead	Bin	percent	4,7	4,8	0.
US National	1 wk ahead	Bin	percent	4,8	4,9	0.
US National	1 wk ahead	Bin	percent	4,9	5	0.
US National	1 wk ahead	Bin	percent	5	5,1	0.
US National	1 wk ahead	Bin	percent	5,1	5,2	0.
US National	1 wk ahead	Bin	percent	5,2	5,3	0.
US National	1 wk ahead	Bin	percent	5,3	5,4	0.
US National	1 wk ahead	Bin	percent	5,4	5,5	0.
US National	1 wk ahead	Bin	percent	5,5	5,6	0.
US National	1 wk ahead	Bin	percent	5,6	5,7	0.
US National	1 wk ahead	Bin	percent	5,7	5,8	0.
US National	1 wk ahead	Bin	percent	5,8	5,9	0.
US National	1 wk ahead	Bin	percent	5,9	6	0.
US National	1 wk ahead	Bin	percent	6	6,1	0.
US National	1 wk ahead	Bin	percent	6,1	6,2	0.
US National	1 wk ahead	Bin	percent	6,2	6,3	0.
US National	1 wk ahead	Bin	percent	6,3	6,4	0.
US National	1 wk ahead	Bin	percent	6,4	6,5	0.
US National	1 wk ahead	Bin	percent	6,5	6,6	0.
US National	1 wk ahead	Bin	percent	6,6	6,7	0.
US National	1 wk ahead	Bin	percent	6,7	6,8	0.
US National	1 wk ahead	Bin	percent	6,8	6,9	0.
US National	1 wk ahead	Bin	percent	6,9	7	0.
US National	1 wk ahead	Bin	percent	7	7,1	0.
US National	1 wk ahead	Bin	percent	7,1	7,2	0.
US National	1 wk ahead	Bin	percent	7,2	7,3	0.
US National	1 wk ahead	Bin	percent	7,3	7,4	0.
US National	1 wk ahead	Bin	percent	7,4	7,5	0.
US National	1 wk ahead	Bin	percent	7,5	7,6	0.
US National	1 wk ahead	Bin	percent	7,6	7,7	0.
US National	1 wk ahead	Bin	percent	7,7	7,8	0.
US National	1 wk ahead	Bin	percent	7,8	7,9	0.
US National	1 wk ahead	Bin	percent	7,9	8	0.
US National	1 wk ahead	Bin	percent	8	8,1	0.
US National	1 wk ahead	Bin	percent	8,1	8,2	0.
US National	1 wk ahead	Bin	percent	8,2	8,3	0.
US National	1 wk ahead	Bin	percent	8,3	8,4	0.
US National	1 wk ahead	Bin	percent	8,4	8,5	0.
US National	1 wk ahead	Bin	percent	8,5	8,6	0.
US National	1 wk ahead	Bin	percent	8,6	8,7	0.
US National	1 wk ahead	Bin	percent	8,7	8,8	0.
US National	1 wk ahead	Bin	percent	8,8	8,9	0.
US National	1 wk ahead	Bin	percent	8,9	9	0.
US National	1 wk ahead	Bin	percent	9	9,1	0.
US National	1 wk ahead	Bin	percent	9,1	9,2	0.
US National	1 wk ahead	Bin	percent	9,2	9,3	0.
US National	1 wk ahead	Bin	percent	9,3	9,4	0.
US National	1 wk ahead	Bin	percent	9,4	9,5	0.
US National	1 wk ahead	Bin	percent	9,5	9,6	0.
US National	1 wk ahead	Bin	percent	9,6	9,7	0.
US National	1 wk ahead	Bin	percent	9,7	9,8	0.
US National	1 wk ahead	Bin	percent	9,8	9,9	0.
US National	1 wk ahead	Bin	percent	9,9	10	0.
US National	1 wk ahead	Bin	percent	10	10,1	0.
US National	1 wk ahead	Bin	percent	10,1	10,2	0.
US National	1 wk ahead	Bin	percent	10,2	10,3	0.
US National	1 wk ahead	Bin	percent	10,3	10,4	0.
US National	1 wk ahead	Bin	percent	10,4	10,5	0.
US National	1 wk ahead	Bin	percent	10,5	10,6	0.
US National	1 wk ahead	Bin	percent	10,6	10,7	0.
US National	1 wk ahead	Bin	percent	10,7	10,8	0.
US National	1 wk ahead	Bin	percent	10,8	10,9	0.
US National	1 wk ahead	Bin	percent	10,9	11	0.
US National	1 wk ahead	Bin	percent	11	11,1	0.
US National	1 wk ahead	Bin	percent	11,1	11,2	0.
US National	1 wk ahead	Bin	percent	11,2	11,3	0.
US National	1 wk ahead	Bin	percent	11,3	11,4	0.
US National	1 wk ahead	Bin	percent	11,4	11,5	0.
US National	1 wk ahead	Bin	percent	11,5	11,6	0.
US National	1 wk ahead	Bin	percent	11,6	11,7	0.
US National	1 wk ahead	Bin	percent	11,7	11,8	0.
US National	1 wk ahead	Bin	percent	11,8	11,9	0.
US National	1 wk ahead	Bin	percent	11,9	12	0.
US National	1 wk ahead	Bin	percent	12	12,1	0.
US National	1 wk ahead	Bin	percent	12,1	12,2	0.
US National	1 wk ahead	Bin	percent	12,2	12,3	0.
US National	1 wk ahead	Bin	percent	12,3	12,4	0.
US National	1 wk ahead	Bin	percent	12,4	12,5	0.
US National	1 wk ahead	Bin	percent	12,5	12,6	0.
US National	1 wk ahead	Bin	percent	12,6	12,7	0.
US National	1 wk ahead	Bin	percent	12,7	12,8	0.
US National	1 wk ahead	Bin	percent	12,8	12,9	0.
US National	1 wk ahead	Bin	percent	12,9	13	0.
US National	1 wk ahead	Bin	percent	13	100	0.
US National	2 wk ahead	Point	percent	NA	NA	0.9490000000000001
US National	2 wk ahead	Bin	percent	0	0,1	0.000435
US National	2 wk ahead	Bin	percent	0,1	0,2	0.00224
US National	2 wk ahead	Bin	percent	0,2	0,3	0.008161999999999999
US National	2 wk ahead	Bin	percent	0,3	0,4	0.021686
US National	2 wk ahead	Bin	percent	0,4	0,5	0.043675
US National	2 wk ahead	Bin	percent	0,5	0,6	0.069775
US National	2 wk ahead	Bin	percent	0,6	0,7	0.092426
US National	2 wk ahead	Bin	percent	0,7	0,8	0.10550999999999999
US National	2 wk ahead	Bin	percent	0,8	0,9	0.106767
US National	2 wk ahead	Bin	percent	0,9	1	0.09668199999999999
US National	2 wk ahead	Bin	percent	1	1,1	0.078926
US National	2 wk ahead	Bin	percent	1,1	1,2	0.060599999999999994
US National	2 wk ahead	Bin	percent	1,2	1,3	0.046921
US National	2 wk ahead	Bin	percent	1,3	1,4	0.038963
US National	2 wk ahead	Bin	percent	1,4	1,5	0.036273
US National	2 wk ahead	Bin	percent	1,5	1,6	0.035542
US National	2 wk ahead	Bin	percent	1,6	1,7	0.031953999999999996
US National	2 wk ahead	Bin	percent	1,7	1,8	0.025887999999999998
US National	2 wk ahead	Bin	percent	1,8	1,9	0.021138
US National	2 wk ahead	Bin	percent	1,9	2	0.017946
US National	2 wk ahead	Bin	percent	2	2,1	0.014658
US National	2 wk ahead	Bin	percent	2,1	2,2	0.011850999999999999
US National	2 wk ahead	Bin	percent	2,2	2,3	0.010364
US National	2 wk ahead	Bin	percent	2,3	2,4	0.009068999999999999
US National	2 wk ahead	Bin	percent	2,4	2,5	0.006706999999999999
US National	2 wk ahead	Bin	percent	2,5	2,6	0.0037709999999999996
US National	2 wk ahead	Bin	percent	2,6	2,7	0.0015329999999999999
US National	2 wk ahead	Bin	percent	2,7	2,8	0.00043799999999999997
US National	2 wk ahead	Bin	percent	2,8	2,9	0.00008599999999999999
US National	2 wk ahead	Bin	percent	2,9	3	0.000011
US National	2 wk ahead	Bin	percent	3	3,1	1.e-6
US National	2 wk ahead	Bin	percent	3,1	3,2	0.
US National	2 wk ahead	Bin	percent	3,2	3,3	0.
US National	2 wk ahead	Bin	percent	3,3	3,4	0.
US National	2 wk ahead	Bin	percent	3,4	3,5	0.
US National	2 wk ahead	Bin	percent	3,5	3,6	0.
US National	2 wk ahead	Bin	percent	3,6	3,7	0.
US National	2 wk ahead	Bin	percent	3,7	3,8	0.
US National	2 wk ahead	Bin	percent	3,8	3,9	0.
US National	2 wk ahead	Bin	percent	3,9	4	0.
US National	2 wk ahead	Bin	percent	4	4,1	0.
US National	2 wk ahead	Bin	percent	4,1	4,2	0.
US National	2 wk ahead	Bin	percent	4,2	4,3	0.
US National	2 wk ahead	Bin	percent	4,3	4,4	0.
US National	2 wk ahead	Bin	percent	4,4	4,5	0.
US National	2 wk ahead	Bin	percent	4,5	4,6	0.
US National	2 wk ahead	Bin	percent	4,6	4,7	0.
US National	2 wk ahead	Bin	percent	4,7	4,8	0.
US National	2 wk ahead	Bin	percent	4,8	4,9	0.
US National	2 wk ahead	Bin	percent	4,9	5	0.
US National	2 wk ahead	Bin	percent	5	5,1	0.
US National	2 wk ahead	Bin	percent	5,1	5,2	0.
US National	2 wk ahead	Bin	percent	5,2	5,3	0.
US National	2 wk ahead	Bin	percent	5,3	5,4	0.
US National	2 wk ahead	Bin	percent	5,4	5,5	0.
US National	2 wk ahead	Bin	percent	5,5	5,6	0.
US National	2 wk ahead	Bin	percent	5,6	5,7	0.
US National	2 wk ahead	Bin	percent	5,7	5,8	0.
US National	2 wk ahead	Bin	percent	5,8	5,9	0.
US National	2 wk ahead	Bin	percent	5,9	6	0.
US National	2 wk ahead	Bin	percent	6	6,1	0.
US National	2 wk ahead	Bin	percent	6,1	6,2	0.
US National	2 wk ahead	Bin	percent	6,2	6,3	0.
US National	2 wk ahead	Bin	percent	6,3	6,4	0.
US National	2 wk ahead	Bin	percent	6,4	6,5	0.
US National	2 wk ahead	Bin	percent	6,5	6,6	0.
US National	2 wk ahead	Bin	percent	6,6	6,7	0.
US National	2 wk ahead	Bin	percent	6,7	6,8	0.
US National	2 wk ahead	Bin	percent	6,8	6,9	0.
US National	2 wk ahead	Bin	percent	6,9	7	0.
US National	2 wk ahead	Bin	percent	7	7,1	0.
US National	2 wk ahead	Bin	percent	7,1	7,2	0.
US National	2 wk ahead	Bin	percent	7,2	7,3	0.
US National	2 wk ahead	Bin	percent	7,3	7,4	0.
US National	2 wk ahead	Bin	percent	7,4	7,5	0.
US National	2 wk ahead	Bin	percent	7,5	7,6	0.
US National	2 wk ahead	Bin	percent	7,6	7,7	0.
US National	2 wk ahead	Bin	percent	7,7	7,8	0.
US National	2 wk ahead	Bin	percent	7,8	7,9	0.
US National	2 wk ahead	Bin	percent	7,9	8	0.
US National	2 wk ahead	Bin	percent	8	8,1	0.
US National	2 wk ahead	Bin	percent	8,1	8,2	0.
US National	2 wk ahead	Bin	percent	8,2	8,3	0.
US National	2 wk ahead	Bin	percent	8,3	8,4	0.
US National	2 wk ahead	Bin	percent	8,4	8,5	0.
US National	2 wk ahead	Bin	percent	8,5	8,6	0.
US National	2 wk ahead	Bin	percent	8,6	8,7	0.
US National	2 wk ahead	Bin	percent	8,7	8,8	0.
US National	2 wk ahead	Bin	percent	8,8	8,9	0.
US National	2 wk ahead	Bin	percent	8,9	9	0.
US National	2 wk ahead	Bin	percent	9	9,1	0.
US National	2 wk ahead	Bin	percent	9,1	9,2	0.
US National	2 wk ahead	Bin	percent	9,2	9,3	0.
US National	2 wk ahead	Bin	percent	9,3	9,4	0.
US National	2 wk ahead	Bin	percent	9,4	9,5	0.
US National	2 wk ahead	Bin	percent	9,5	9,6	0.
US National	2 wk ahead	Bin	percent	9,6	9,7	0.
US National	2 wk ahead	Bin	percent	9,7	9,8	0.
US National	2 wk ahead	Bin	percent	9,8	9,9	0.
US National	2 wk ahead	Bin	percent	9,9	10	0.
US National	2 wk ahead	Bin	percent	10	10,1	0.
US National	2 wk ahead	Bin	percent	10,1	10,2	0.
US National	2 wk ahead	Bin	percent	10,2	10,3	0.
US National	2 wk ahead	Bin	percent	10,3	10,4	0.
US National	2 wk ahead	Bin	percent	10,4	10,5	0.
US National	2 wk ahead	Bin	percent	10,5	10,6	0.
US National	2 wk ahead	Bin	percent	10,6	10,7	0.
US National	2 wk ahead	Bin	percent	10,7	10,8	0.
US National	2 wk ahead	Bin	percent	10,8	10,9	0.
US National	2 wk ahead	Bin	percent	10,9	11	0.
US National	2 wk ahead	Bin	percent	11	11,1	0.
US National	2 wk ahead	Bin	percent	11,1	11,2	0.
US National	2 wk ahead	Bin	percent	11,2	11,3	0.
US National	2 wk ahead	Bin	percent	11,3	11,4	0.
US National	2 wk ahead	Bin	percent	11,4	11,5	0.
US National	2 wk ahead	Bin	percent	11,5	11,6	0.
US National	2 wk ahead	Bin	percent	11,6	11,7	0.
US National	2 wk ahead	Bin	percent	11,7	11,8	0.
US National	2 wk ahead	Bin	percent	11,8	11,9	0.
US National	2 wk ahead	Bin	percent	11,9	12	0.
US National	2 wk ahead	Bin	percent	12	12,1	0.
US National	2 wk ahead	Bin	percent	12,1	12,2	0.
US National	2 wk ahead	Bin	percent	12,2	12,3	0.
US National	2 wk ahead	Bin	percent	12,3	12,4	0.
US National	2 wk ahead	Bin	percent	12,4	12,5	0.
US National	2 wk ahead	Bin	percent	12,5	12,6	0.
US National	2 wk ahead	Bin	percent	12,6	12,7	0.
US National	2 wk ahead	Bin	percent	12,7	12,8	0.
US National	2 wk ahead	Bin	percent	12,8	12,9	0.
US National	2 wk ahead	Bin	percent	12,9	13	0.
US National	2 wk ahead	Bin	percent	13	100	0.
US National	3 wk ahead	Point	percent	NA	NA	0.7536
US National	3 wk ahead	Bin	percent	0	0,1	0.023967
US National	3 wk ahead	Bin	percent	0,1	0,2	0.040359
US National	3 wk ahead	Bin	percent	0,2	0,3	0.059037
US National	3 wk ahead	Bin	percent	0,3	0,4	0.075836
US National	3 wk ahead	Bin	percent	0,4	0,5	0.086618
US National	3 wk ahead	Bin	percent	0,5	0,6	0.0892
US National	3 wk ahead	Bin	percent	0,6	0,7	0.084067
US National	3 wk ahead	Bin	percent	0,7	0,8	0.073658
US National	3 wk ahead	Bin	percent	0,8	0,9	0.061102
US National	3 wk ahead	Bin	percent	0,9	1	0.049117
US National	3 wk ahead	Bin	percent	1	1,1	0.039313999999999995
US National	3 wk ahead	Bin	percent	1,1	1,2	0.032063999999999995
US National	3 wk ahead	Bin	percent	1,2	1,3	0.026986999999999997
US National	3 wk ahead	Bin	percent	1,3	1,4	0.023642
US National	3 wk ahead	Bin	percent	1,4	1,5	0.021741
US National	3 wk ahead	Bin	percent	1,5	1,6	0.020849
US National	3 wk ahead	Bin	percent	1,6	1,7	0.020207
US National	3 wk ahead	Bin	percent	1,7	1,8	0.019103
US National	3 wk ahead	Bin	percent	1,8	1,9	0.017322999999999998
US National	3 wk ahead	Bin	percent	1,9	2	0.015125999999999999
US National	3 wk ahead	Bin	percent	2	2,1	0.012836
US National	3 wk ahead	Bin	percent	2,1	2,2	0.01062
US National	3 wk ahead	Bin	percent	2,2	2,3	0.008615
US National	3 wk ahead	Bin	percent	2,3	2,4	0.007045
US National	3 wk ahead	Bin	percent	2,4	2,5	0.006098999999999999
US National	3 wk ahead	Bin	percent	2,5	2,6	0.005731
US National	3 wk ahead	Bin	percent	2,6	2,7	0.0057079999999999995
US National	3 wk ahead	Bin	percent	2,7	2,8	0.005791999999999999
US National	3 wk ahead	Bin	percent	2,8	2,9	0.005846
US National	3 wk ahead	Bin	percent	2,9	3	0.0058319999999999995
US National	3 wk ahead	Bin	percent	3	3,1	0.00579
US National	3 wk ahead	Bin	percent	3,1	3,2	0.005776
US National	3 wk ahead	Bin	percent	3,2	3,3	0.005784
US National	3 wk ahead	Bin	percent	3,3	3,4	0.005749
US National	3 wk ahead	Bin	percent	3,4	3,5	0.005599
US National	3 wk ahead	Bin	percent	3,5	3,6	0.0052369999999999995
US National	3 wk ahead	Bin	percent	3,6	3,7	0.0045449999999999996
US National	3 wk ahead	Bin	percent	3,7	3,8	0.003512
US National	3 wk ahead	Bin	percent	3,8	3,9	0.0023339999999999997
US National	3 wk ahead	Bin	percent	3,9	4	0.001303
US National	3 wk ahead	Bin	percent	4	4,1	0.000603
US National	3 wk ahead	Bin	percent	4,1	4,2	0.00022999999999999998
US National	3 wk ahead	Bin	percent	4,2	4,3	0.000072
US National	3 wk ahead	Bin	percent	4,3	4,4	0.000018
US National	3 wk ahead	Bin	percent	4,4	4,5	4.e-6
US National	3 wk ahead	Bin	percent	4,5	4,6	1.e-6
US National	3 wk ahead	Bin	percent	4,6	4,7	0.
US National	3 wk ahead	Bin	percent	4,7	4,8	0.
US National	3 wk ahead	Bin	percent	4,8	4,9	0.
US National	3 wk ahead	Bin	percent	4,9	5	0.
US National	3 wk ahead	Bin	percent	5	5,1	0.
US National	3 wk ahead	Bin	percent	5,1	5,2	0.
US National	3 wk ahead	Bin	percent	5,2	5,3	0.
US National	3 wk ahead	Bin	percent	5,3	5,4	0.
US National	3 wk ahead	Bin	percent	5,4	5,5	0.
US National	3 wk ahead	Bin	percent	5,5	5,6	0.
US National	3 wk ahead	Bin	percent	5,6	5,7	0.
US National	3 wk ahead	Bin	percent	5,7	5,8	0.
US National	3 wk ahead	Bin	percent	5,8	5,9	0.
US National	3 wk ahead	Bin	percent	5,9	6	0.
US National	3 wk ahead	Bin	percent	6	6,1	0.
US National	3 wk ahead	Bin	percent	6,1	6,2	0.
US National	3 wk ahead	Bin	percent	6,2	6,3	0.
US National	3 wk ahead	Bin	percent	6,3	6,4	0.
US National	3 wk ahead	Bin	percent	6,4	6,5	0.
US National	3 wk ahead	Bin	percent	6,5	6,6	0.
US National	3 wk ahead	Bin	percent	6,6	6,7	0.
US National	3 wk ahead	Bin	percent	6,7	6,8	0.
US National	3 wk ahead	Bin	percent	6,8	6,9	0.
US National	3 wk ahead	Bin	percent	6,9	7	0.
US National	3 wk ahead	Bin	percent	7	7,1	0.
US National	3 wk ahead	Bin	percent	7,1	7,2	0.
US National	3 wk ahead	Bin	percent	7,2	7,3	0.
US National	3 wk ahead	Bin	percent	7,3	7,4	0.
US National	3 wk ahead	Bin	percent	7,4	7,5	0.
US National	3 wk ahead	Bin	percent	7,5	7,6	0.
US National	3 wk ahead	Bin	percent	7,6	7,7	0.
US National	3 wk ahead	Bin	percent	7,7	7,8	0.
US National	3 wk ahead	Bin	percent	7,8	7,9	0.
US National	3 wk ahead	Bin	percent	7,9	8	0.
US National	3 wk ahead	Bin	percent	8	8,1	0.
US National	3 wk ahead	Bin	percent	8,1	8,2	0.
US National	3 wk ahead	Bin	percent	8,2	8,3	0.
US National	3 wk ahead	Bin	percent	8,3	8,4	0.
US National	3 wk ahead	Bin	percent	8,4	8,5	0.
US National	3 wk ahead	Bin	percent	8,5	8,6	0.
US National	3 wk ahead	Bin	percent	8,6	8,7	0.
US National	3 wk ahead	Bin	percent	8,7	8,8	0.
US National	3 wk ahead	Bin	percent	8,8	8,9	0.
US National	3 wk ahead	Bin	percent	8,9	9	0.
US National	3 wk ahead	Bin	percent	9	9,1	0.
US National	3 wk ahead	Bin	percent	9,1	9,2	0.
US National	3 wk ahead	Bin	percent	9,2	9,3	0.
US National	3 wk ahead	Bin	percent	9,3	9,4	0.
US National	3 wk ahead	Bin	percent	9,4	9,5	0.
US National	3 wk ahead	Bin	percent	9,5	9,6	0.
US National	3 wk ahead	Bin	percent	9,6	9,7	0.
US National	3 wk ahead	Bin	percent	9,7	9,8	0.
US National	3 wk ahead	Bin	percent	9,8	9,9	0.
US National	3 wk ahead	Bin	percent	9,9	10	0.
US National	3 wk ahead	Bin	percent	10	10,1	0.
US National	3 wk ahead	Bin	percent	10,1	10,2	0.
US National	3 wk ahead	Bin	percent	10,2	10,3	0.
US National	3 wk ahead	Bin	percent	10,3	10,4	0.
US National	3 wk ahead	Bin	percent	10,4	10,5	0.
US National	3 wk ahead	Bin	percent	10,5	10,6	0.
US National	3 wk ahead	Bin	percent	10,6	10,7	0.
US National	3 wk ahead	Bin	percent	10,7	10,8	0.
US National	3 wk ahead	Bin	percent	10,8	10,9	0.
US National	3 wk ahead	Bin	percent	10,9	11	0.
US National	3 wk ahead	Bin	percent	11	11,1	0.
US National	3 wk ahead	Bin	percent	11,1	11,2	0.
US National	3 wk ahead	Bin	percent	11,2	11,3	0.
US National	3 wk ahead	Bin	percent	11,3	11,4	0.
US National	3 wk ahead	Bin	percent	11,4	11,5	0.
US National	3 wk ahead	Bin	percent	11,5	11,6	0.
US National	3 wk ahead	Bin	percent	11,6	11,7	0.
US National	3 wk ahead	Bin	percent	11,7	11,8	0.
US National	3 wk ahead	Bin	percent	11,8	11,9	0.
US National	3 wk ahead	Bin	percent	11,9	12	0.
US National	3 wk ahead	Bin	percent	12	12,1	0.
US National	3 wk ahead	Bin	percent	12,1	12,2	0.
US National	3 wk ahead	Bin	percent	12,2	12,3	0.
US National	3 wk ahead	Bin	percent	12,3	12,4	0.
US National	3 wk ahead	Bin	percent	12,4	12,5	0.
US National	3 wk ahead	Bin	percent	12,5	12,6	0.
US National	3 wk ahead	Bin	percent	12,6	12,7	0.
US National	3 wk ahead	Bin	percent	12,7	12,8	0.
US National	3 wk ahead	Bin	percent	12,8	12,9	0.
US National	3 wk ahead	Bin	percent	12,9	13	0.
US National	3 wk ahead	Bin	percent	13	100	0.
US National	4 wk ahead	Point	percent	NA	NA	0.6292000000000001
US National	4 wk ahead	Bin	percent	0	0,1	0.053467999999999995
US National	4 wk ahead	Bin	percent	0,1	0,2	0.07284199999999999
US National	4 wk ahead	Bin	percent	0,2	0,3	0.087342
US National	4 wk ahead	Bin	percent	0,3	0,4	0.09347799999999999
US National	4 wk ahead	Bin	percent	0,4	0,5	0.09065899999999999
US National	4 wk ahead	Bin	percent	0,5	0,6	0.080943
US National	4 wk ahead	Bin	percent	0,6	0,7	0.067671
US National	4 wk ahead	Bin	percent	0,7	0,8	0.054057
US National	4 wk ahead	Bin	percent	0,8	0,9	0.042289
US National	4 wk ahead	Bin	percent	0,9	1	0.033208
US National	4 wk ahead	Bin	percent	1	1,1	0.026525
US National	4 wk ahead	Bin	percent	1,1	1,2	0.021484
US National	4 wk ahead	Bin	percent	1,2	1,3	0.017575
US National	4 wk ahead	Bin	percent	1,3	1,4	0.014818999999999999
US National	4 wk ahead	Bin	percent	1,4	1,5	0.013500999999999999
US National	4 wk ahead	Bin	percent	1,5	1,6	0.01364
US National	4 wk ahead	Bin	percent	1,6	1,7	0.014672999999999999
US National	4 wk ahead	Bin	percent	1,7	1,8	0.015636999999999998
US National	4 wk ahead	Bin	percent	1,8	1,9	0.015712999999999998
US National	4 wk ahead	Bin	percent	1,9	2	0.014681999999999999
US National	4 wk ahead	Bin	percent	2	2,1	0.012946
US National	4 wk ahead	Bin	percent	2,1	2,2	0.011127
US National	4 wk ahead	Bin	percent	2,2	2,3	0.009634
US National	4 wk ahead	Bin	percent	2,3	2,4	0.008529
US National	4 wk ahead	Bin	percent	2,4	2,5	0.007677
US National	4 wk ahead	Bin	percent	2,5	2,6	0.0069299999999999995
US National	4 wk ahead	Bin	percent	2,6	2,7	0.006189
US National	4 wk ahead	Bin	percent	2,7	2,8	0.0054069999999999995
US National	4 wk ahead	Bin	percent	2,8	2,9	0.0045969999999999995
US National	4 wk ahead	Bin	percent	2,9	3	0.003836
US National	4 wk ahead	Bin	percent	3	3,1	0.0032329999999999998
US National	4 wk ahead	Bin	percent	3,1	3,2	0.002846
US National	4 wk ahead	Bin	percent	3,2	3,3	0.0026279999999999997
US National	4 wk ahead	Bin	percent	3,3	3,4	0.002489
US National	4 wk ahead	Bin	percent	3,4	3,5	0.002434
US National	4 wk ahead	Bin	percent	3,5	3,6	0.002587
US National	4 wk ahead	Bin	percent	3,6	3,7	0.0030299999999999997
US National	4 wk ahead	Bin	percent	3,7	3,8	0.0036279999999999997
US National	4 wk ahead	Bin	percent	3,8	3,9	0.00409
US National	4 wk ahead	Bin	percent	3,9	4	0.004235
US National	4 wk ahead	Bin	percent	4	4,1	0.0041719999999999995
US National	4 wk ahead	Bin	percent	4,1	4,2	0.004144999999999999
US National	4 wk ahead	Bin	percent	4,2	4,3	0.004232
US National	4 wk ahead	Bin	percent	4,3	4,4	0.0042639999999999996
US National	4 wk ahead	Bin	percent	4,4	4,5	0.004049
US National	4 wk ahead	Bin	percent	4,5	4,6	0.003613
US National	4 wk ahead	Bin	percent	4,6	4,7	0.003152
US National	4 wk ahead	Bin	percent	4,7	4,8	0.002813
US National	4 wk ahead	Bin	percent	4,8	4,9	0.00259
US National	4 wk ahead	Bin	percent	4,9	5	0.002431
US National	4 wk ahead	Bin	percent	5	5,1	0.002333
US National	4 wk ahead	Bin	percent	5,1	5,2	0.002289
US National	4 wk ahead	Bin	percent	5,2	5,3	0.002209
US National	4 wk ahead	Bin	percent	5,3	5,4	0.0019649999999999997
US National	4 wk ahead	Bin	percent	5,4	5,5	0.001526
US National	4 wk ahead	Bin	percent	5,5	5,6	0.001004
US National	4 wk ahead	Bin	percent	5,6	5,7	0.000551
US National	4 wk ahead	Bin	percent	5,7	5,8	0.000251
US National	4 wk ahead	Bin	percent	5,8	5,9	0.000094
US National	4 wk ahead	Bin	percent	5,9	6	0.000029
US National	4 wk ahead	Bin	percent	6	6,1	7.e-6
US National	4 wk ahead	Bin	percent	6,1	6,2	2.e-6
US National	4 wk ahead	Bin	percent	6,2	6,3	0.
US National	4 wk ahead	Bin	percent	6,3	6,4	0.
US National	4 wk ahead	Bin	percent	6,4	6,5	0.
US National	4 wk ahead	Bin	percent	6,5	6,6	0.
US National	4 wk ahead	Bin	percent	6,6	6,7	0.
US National	4 wk ahead	Bin	percent	6,7	6,8	0.
US National	4 wk ahead	Bin	percent	6,8	6,9	0.
US National	4 wk ahead	Bin	percent	6,9	7	0.
US National	4 wk ahead	Bin	percent	7	7,1	0.
US National	4 wk ahead	Bin	percent	7,1	7,2	0.
US National	4 wk ahead	Bin	percent	7,2	7,3	0.
US National	4 wk ahead	Bin	percent	7,3	7,4	0.
US National	4 wk ahead	Bin	percent	7,4	7,5	0.
US National	4 wk ahead	Bin	percent	7,5	7,6	0.
US National	4 wk ahead	Bin	percent	7,6	7,7	0.
US National	4 wk ahead	Bin	percent	7,7	7,8	0.
US National	4 wk ahead	Bin	percent	7,8	7,9	0.
US National	4 wk ahead	Bin	percent	7,9	8	0.
US National	4 wk ahead	Bin	percent	8	8,1	0.
US National	4 wk ahead	Bin	percent	8,1	8,2	0.
US National	4 wk ahead	Bin	percent	8,2	8,3	0.
US National	4 wk ahead	Bin	percent	8,3	8,4	0.
US National	4 wk ahead	Bin	percent	8,4	8,5	0.
US National	4 wk ahead	Bin	percent	8,5	8,6	0.
US National	4 wk ahead	Bin	percent	8,6	8,7	0.
US National	4 wk ahead	Bin	percent	8,7	8,8	0.
US National	4 wk ahead	Bin	percent	8,8	8,9	0.
US National	4 wk ahead	Bin	percent	8,9	9	0.
US National	4 wk ahead	Bin	percent	9	9,1	0.
US National	4 wk ahead	Bin	percent	9,1	9,2	0.
US National	4 wk ahead	Bin	percent	9,2	9,3	0.
US National	4 wk ahead	Bin	percent	9,3	9,4	0.
US National	4 wk ahead	Bin	percent	9,4	9,5	0.
US National	4 wk ahead	Bin	percent	9,5	9,6	0.
US National	4 wk ahead	Bin	percent	9,6	9,7	0.
US National	4 wk ahead	Bin	percent	9,7	9,8	0.
US National	4 wk ahead	Bin	percent	9,8	9,9	0.
US National	4 wk ahead	Bin	percent	9,9	10	0.
US National	4 wk ahead	Bin	percent	10	10,1	0.
US National	4 wk ahead	Bin	percent	10,1	10,2	0.
US National	4 wk ahead	Bin	percent	10,2	10,3	0.
US National	4 wk ahead	Bin	percent	10,3	10,4	0.
US National	4 wk ahead	Bin	percent	10,4	10,5	0.
US National	4 wk ahead	Bin	percent	10,5	10,6	0.
US National	4 wk ahead	Bin	percent	10,6	10,7	0.
US National	4 wk ahead	Bin	percent	10,7	10,8	0.
US National	4 wk ahead	Bin	percent	10,8	10,9	0.
US National	4 wk ahead	Bin	percent	10,9	11	0.
US National	4 wk ahead	Bin	percent	11	11,1	0.
US National	4 wk ahead	Bin	percent	11,1	11,2	0.
US National	4 wk ahead	Bin	percent	11,2	11,3	0.
US National	4 wk ahead	Bin	percent	11,3	11,4	0.
US National	4 wk ahead	Bin	percent	11,4	11,5	0.
US National	4 wk ahead	Bin	percent	11,5	11,6	0.
US National	4 wk ahead	Bin	percent	11,6	11,7	0.
US National	4 wk ahead	Bin	percent	11,7	11,8	0.
US National	4 wk ahead	Bin	percent	11,8	11,9	0.
US National	4 wk ahead	Bin	percent	11,9	12	0.
US National	4 wk ahead	Bin	percent	12	12,1	0.
US National	4 wk ahead	Bin	percent	12,1	12,2	0.
US National	4 wk ahead	Bin	percent	12,2	12,3	0.
US National	4 wk ahead	Bin	percent	12,3	12,4	0.
US National	4 wk ahead	Bin	percent	12,4	12,5	0.
US National	4 wk ahead	Bin	percent	12,5	12,6	0.
US National	4 wk ahead	Bin	percent	12,6	12,7	0.
US National	4 wk ahead	Bin	percent	12,7	12,8	0.
US National	4 wk ahead	Bin	percent	12,8	12,9	0.
US National	4 wk ahead	Bin	percent	12,9	13	0.
US National	4 wk ahead	Bin	percent	13	100	0.
