# Supplementary material for: Use of daily Internet search query data improves real-time projections of influenza epidemics
Source: J R Soc Interface. 2018 Oct 10;15(147):20180220. doi: 10.1098/rsif.2018.0220 (PMC6228485; doi:10.1098/rsif.2018.0220)
Supplement: Computer code and results [file rsif20180220supp3.gz › Code-and-results/mss-15-wikiWEEK/2013-EW16.csv]

Location	Target	Type	Unit	Bin_start_incl	Bin_end_notincl	Value
US National	1 wk ahead	Point	percent	NA	NA	1.5
US National	1 wk ahead	Bin	percent	0	0,1	0.
US National	1 wk ahead	Bin	percent	0,1	0,2	0.
US National	1 wk ahead	Bin	percent	0,2	0,3	0.
US National	1 wk ahead	Bin	percent	0,3	0,4	0.
US National	1 wk ahead	Bin	percent	0,4	0,5	0.
US National	1 wk ahead	Bin	percent	0,5	0,6	0.000059999999999999995
US National	1 wk ahead	Bin	percent	0,6	0,7	0.00189
US National	1 wk ahead	Bin	percent	0,7	0,8	0.01001
US National	1 wk ahead	Bin	percent	0,8	0,9	0.017072999999999998
US National	1 wk ahead	Bin	percent	0,9	1	0.027894
US National	1 wk ahead	Bin	percent	1	1,1	0.034714
US National	1 wk ahead	Bin	percent	1,1	1,2	0.044222
US National	1 wk ahead	Bin	percent	1,2	1,3	0.070423
US National	1 wk ahead	Bin	percent	1,3	1,4	0.11992299999999999
US National	1 wk ahead	Bin	percent	1,4	1,5	0.179012
US National	1 wk ahead	Bin	percent	1,5	1,6	0.190664
US National	1 wk ahead	Bin	percent	1,6	1,7	0.127244
US National	1 wk ahead	Bin	percent	1,7	1,8	0.058248999999999995
US National	1 wk ahead	Bin	percent	1,8	1,9	0.039521
US National	1 wk ahead	Bin	percent	1,9	2	0.024803
US National	1 wk ahead	Bin	percent	2	2,1	0.019358999999999998
US National	1 wk ahead	Bin	percent	2,1	2,2	0.017918
US National	1 wk ahead	Bin	percent	2,2	2,3	0.006627
US National	1 wk ahead	Bin	percent	2,3	2,4	0.000581
US National	1 wk ahead	Bin	percent	2,4	2,5	9.e-6
US National	1 wk ahead	Bin	percent	2,5	2,6	0.
US National	1 wk ahead	Bin	percent	2,6	2,7	0.
US National	1 wk ahead	Bin	percent	2,7	2,8	0.000064
US National	1 wk ahead	Bin	percent	2,8	2,9	0.001464
US National	1 wk ahead	Bin	percent	2,9	3	0.005109
US National	1 wk ahead	Bin	percent	3	3,1	0.002905
US National	1 wk ahead	Bin	percent	3,1	3,2	0.00026
US National	1 wk ahead	Bin	percent	3,2	3,3	3.e-6
US National	1 wk ahead	Bin	percent	3,3	3,4	0.
US National	1 wk ahead	Bin	percent	3,4	3,5	0.
US National	1 wk ahead	Bin	percent	3,5	3,6	0.
US National	1 wk ahead	Bin	percent	3,6	3,7	0.
US National	1 wk ahead	Bin	percent	3,7	3,8	0.
US National	1 wk ahead	Bin	percent	3,8	3,9	0.
US National	1 wk ahead	Bin	percent	3,9	4	0.
US National	1 wk ahead	Bin	percent	4	4,1	0.
US National	1 wk ahead	Bin	percent	4,1	4,2	0.
US National	1 wk ahead	Bin	percent	4,2	4,3	0.
US National	1 wk ahead	Bin	percent	4,3	4,4	0.
US National	1 wk ahead	Bin	percent	4,4	4,5	0.
US National	1 wk ahead	Bin	percent	4,5	4,6	0.
US National	1 wk ahead	Bin	percent	4,6	4,7	0.
US National	1 wk ahead	Bin	percent	4,7	4,8	0.
US National	1 wk ahead	Bin	percent	4,8	4,9	0.
US National	1 wk ahead	Bin	percent	4,9	5	0.
US National	1 wk ahead	Bin	percent	5	5,1	0.
US National	1 wk ahead	Bin	percent	5,1	5,2	0.
US National	1 wk ahead	Bin	percent	5,2	5,3	0.
US National	1 wk ahead	Bin	percent	5,3	5,4	0.
US National	1 wk ahead	Bin	percent	5,4	5,5	0.
US National	1 wk ahead	Bin	percent	5,5	5,6	0.
US National	1 wk ahead	Bin	percent	5,6	5,7	0.
US National	1 wk ahead	Bin	percent	5,7	5,8	0.
US National	1 wk ahead	Bin	percent	5,8	5,9	0.
US National	1 wk ahead	Bin	percent	5,9	6	0.
US National	1 wk ahead	Bin	percent	6	6,1	0.
US National	1 wk ahead	Bin	percent	6,1	6,2	0.
US National	1 wk ahead	Bin	percent	6,2	6,3	0.
US National	1 wk ahead	Bin	percent	6,3	6,4	0.
US National	1 wk ahead	Bin	percent	6,4	6,5	0.
US National	1 wk ahead	Bin	percent	6,5	6,6	0.
US National	1 wk ahead	Bin	percent	6,6	6,7	0.
US National	1 wk ahead	Bin	percent	6,7	6,8	0.
US National	1 wk ahead	Bin	percent	6,8	6,9	0.
US National	1 wk ahead	Bin	percent	6,9	7	0.
US National	1 wk ahead	Bin	percent	7	7,1	0.
US National	1 wk ahead	Bin	percent	7,1	7,2	0.
US National	1 wk ahead	Bin	percent	7,2	7,3	0.
US National	1 wk ahead	Bin	percent	7,3	7,4	0.
US National	1 wk ahead	Bin	percent	7,4	7,5	0.
US National	1 wk ahead	Bin	percent	7,5	7,6	0.
US National	1 wk ahead	Bin	percent	7,6	7,7	0.
US National	1 wk ahead	Bin	percent	7,7	7,8	0.
US National	1 wk ahead	Bin	percent	7,8	7,9	0.
US National	1 wk ahead	Bin	percent	7,9	8	0.
US National	1 wk ahead	Bin	percent	8	8,1	0.
US National	1 wk ahead	Bin	percent	8,1	8,2	0.
US National	1 wk ahead	Bin	percent	8,2	8,3	0.
US National	1 wk ahead	Bin	percent	8,3	8,4	0.
US National	1 wk ahead	Bin	percent	8,4	8,5	0.
US National	1 wk ahead	Bin	percent	8,5	8,6	0.
US National	1 wk ahead	Bin	percent	8,6	8,7	0.
US National	1 wk ahead	Bin	percent	8,7	8,8	0.
US National	1 wk ahead	Bin	percent	8,8	8,9	0.
US National	1 wk ahead	Bin	percent	8,9	9	0.
US National	1 wk ahead	Bin	percent	9	9,1	0.
US National	1 wk ahead	Bin	percent	9,1	9,2	0.
US National	1 wk ahead	Bin	percent	9,2	9,3	0.
US National	1 wk ahead	Bin	percent	9,3	9,4	0.
US National	1 wk ahead	Bin	percent	9,4	9,5	0.
US National	1 wk ahead	Bin	percent	9,5	9,6	0.
US National	1 wk ahead	Bin	percent	9,6	9,7	0.
US National	1 wk ahead	Bin	percent	9,7	9,8	0.
US National	1 wk ahead	Bin	percent	9,8	9,9	0.
US National	1 wk ahead	Bin	percent	9,9	10	0.
US National	1 wk ahead	Bin	percent	10	10,1	0.
US National	1 wk ahead	Bin	percent	10,1	10,2	0.
US National	1 wk ahead	Bin	percent	10,2	10,3	0.
US National	1 wk ahead	Bin	percent	10,3	10,4	0.
US National	1 wk ahead	Bin	percent	10,4	10,5	0.
US National	1 wk ahead	Bin	percent	10,5	10,6	0.
US National	1 wk ahead	Bin	percent	10,6	10,7	0.
US National	1 wk ahead	Bin	percent	10,7	10,8	0.
US National	1 wk ahead	Bin	percent	10,8	10,9	0.
US National	1 wk ahead	Bin	percent	10,9	11	0.
US National	1 wk ahead	Bin	percent	11	11,1	0.
US National	1 wk ahead	Bin	percent	11,1	11,2	0.
US National	1 wk ahead	Bin	percent	11,2	11,3	0.
US National	1 wk ahead	Bin	percent	11,3	11,4	0.
US National	1 wk ahead	Bin	percent	11,4	11,5	0.
US National	1 wk ahead	Bin	percent	11,5	11,6	0.
US National	1 wk ahead	Bin	percent	11,6	11,7	0.
US National	1 wk ahead	Bin	percent	11,7	11,8	0.
US National	1 wk ahead	Bin	percent	11,8	11,9	0.
US National	1 wk ahead	Bin	percent	11,9	12	0.
US National	1 wk ahead	Bin	percent	12	12,1	0.
US National	1 wk ahead	Bin	percent	12,1	12,2	0.
US National	1 wk ahead	Bin	percent	12,2	12,3	0.
US National	1 wk ahead	Bin	percent	12,3	12,4	0.
US National	1 wk ahead	Bin	percent	12,4	12,5	0.
US National	1 wk ahead	Bin	percent	12,5	12,6	0.
US National	1 wk ahead	Bin	percent	12,6	12,7	0.
US National	1 wk ahead	Bin	percent	12,7	12,8	0.
US National	1 wk ahead	Bin	percent	12,8	12,9	0.
US National	1 wk ahead	Bin	percent	12,9	13	0.
US National	1 wk ahead	Bin	percent	13	100	0.
US National	2 wk ahead	Point	percent	NA	NA	1.2818000000000003
US National	2 wk ahead	Bin	percent	0	0,1	0.001597
US National	2 wk ahead	Bin	percent	0,1	0,2	0.003744
US National	2 wk ahead	Bin	percent	0,2	0,3	0.0077069999999999994
US National	2 wk ahead	Bin	percent	0,3	0,4	0.014055
US National	2 wk ahead	Bin	percent	0,4	0,5	0.022910999999999997
US National	2 wk ahead	Bin	percent	0,5	0,6	0.033706
US National	2 wk ahead	Bin	percent	0,6	0,7	0.045158
US National	2 wk ahead	Bin	percent	0,7	0,8	0.055562999999999994
US National	2 wk ahead	Bin	percent	0,8	0,9	0.06332299999999999
US National	2 wk ahead	Bin	percent	0,9	1	0.067518
US National	2 wk ahead	Bin	percent	1	1,1	0.068146
US National	2 wk ahead	Bin	percent	1,1	1,2	0.065873
US National	2 wk ahead	Bin	percent	1,2	1,3	0.061508999999999994
US National	2 wk ahead	Bin	percent	1,3	1,4	0.055726
US National	2 wk ahead	Bin	percent	1,4	1,5	0.049187999999999996
US National	2 wk ahead	Bin	percent	1,5	1,6	0.042741
US National	2 wk ahead	Bin	percent	1,6	1,7	0.037267999999999996
US National	2 wk ahead	Bin	percent	1,7	1,8	0.033281
US National	2 wk ahead	Bin	percent	1,8	1,9	0.030687
US National	2 wk ahead	Bin	percent	1,9	2	0.028985
US National	2 wk ahead	Bin	percent	2	2,1	0.027645
US National	2 wk ahead	Bin	percent	2,1	2,2	0.026319
US National	2 wk ahead	Bin	percent	2,2	2,3	0.024797
US National	2 wk ahead	Bin	percent	2,3	2,4	0.022928999999999998
US National	2 wk ahead	Bin	percent	2,4	2,5	0.020644
US National	2 wk ahead	Bin	percent	2,5	2,6	0.017993
US National	2 wk ahead	Bin	percent	2,6	2,7	0.015115
US National	2 wk ahead	Bin	percent	2,7	2,8	0.01218
US National	2 wk ahead	Bin	percent	2,8	2,9	0.009370999999999999
US National	2 wk ahead	Bin	percent	2,9	3	0.006899
US National	2 wk ahead	Bin	percent	3	3,1	0.004951
US National	2 wk ahead	Bin	percent	3,1	3,2	0.0035949999999999997
US National	2 wk ahead	Bin	percent	3,2	3,3	0.002724
US National	2 wk ahead	Bin	percent	3,3	3,4	0.002128
US National	2 wk ahead	Bin	percent	3,4	3,5	0.001635
US National	2 wk ahead	Bin	percent	3,5	3,6	0.001202
US National	2 wk ahead	Bin	percent	3,6	3,7	0.000896
US National	2 wk ahead	Bin	percent	3,7	3,8	0.000802
US National	2 wk ahead	Bin	percent	3,8	3,9	0.00094
US National	2 wk ahead	Bin	percent	3,9	4	0.001228
US National	2 wk ahead	Bin	percent	4	4,1	0.001506
US National	2 wk ahead	Bin	percent	4,1	4,2	0.001616
US National	2 wk ahead	Bin	percent	4,2	4,3	0.001486
US National	2 wk ahead	Bin	percent	4,3	4,4	0.001163
US National	2 wk ahead	Bin	percent	4,4	4,5	0.000774
US National	2 wk ahead	Bin	percent	4,5	4,6	0.00043799999999999997
US National	2 wk ahead	Bin	percent	4,6	4,7	0.00021099999999999998
US National	2 wk ahead	Bin	percent	4,7	4,8	0.00008599999999999999
US National	2 wk ahead	Bin	percent	4,8	4,9	0.000029999999999999997
US National	2 wk ahead	Bin	percent	4,9	5	9.e-6
US National	2 wk ahead	Bin	percent	5	5,1	2.e-6
US National	2 wk ahead	Bin	percent	5,1	5,2	0.
US National	2 wk ahead	Bin	percent	5,2	5,3	0.
US National	2 wk ahead	Bin	percent	5,3	5,4	0.
US National	2 wk ahead	Bin	percent	5,4	5,5	0.
US National	2 wk ahead	Bin	percent	5,5	5,6	0.
US National	2 wk ahead	Bin	percent	5,6	5,7	0.
US National	2 wk ahead	Bin	percent	5,7	5,8	0.
US National	2 wk ahead	Bin	percent	5,8	5,9	0.
US National	2 wk ahead	Bin	percent	5,9	6	0.
US National	2 wk ahead	Bin	percent	6	6,1	0.
US National	2 wk ahead	Bin	percent	6,1	6,2	0.
US National	2 wk ahead	Bin	percent	6,2	6,3	0.
US National	2 wk ahead	Bin	percent	6,3	6,4	0.
US National	2 wk ahead	Bin	percent	6,4	6,5	0.
US National	2 wk ahead	Bin	percent	6,5	6,6	0.
US National	2 wk ahead	Bin	percent	6,6	6,7	0.
US National	2 wk ahead	Bin	percent	6,7	6,8	0.
US National	2 wk ahead	Bin	percent	6,8	6,9	0.
US National	2 wk ahead	Bin	percent	6,9	7	0.
US National	2 wk ahead	Bin	percent	7	7,1	0.
US National	2 wk ahead	Bin	percent	7,1	7,2	0.
US National	2 wk ahead	Bin	percent	7,2	7,3	0.
US National	2 wk ahead	Bin	percent	7,3	7,4	0.
US National	2 wk ahead	Bin	percent	7,4	7,5	0.
US National	2 wk ahead	Bin	percent	7,5	7,6	0.
US National	2 wk ahead	Bin	percent	7,6	7,7	0.
US National	2 wk ahead	Bin	percent	7,7	7,8	0.
US National	2 wk ahead	Bin	percent	7,8	7,9	0.
US National	2 wk ahead	Bin	percent	7,9	8	0.
US National	2 wk ahead	Bin	percent	8	8,1	0.
US National	2 wk ahead	Bin	percent	8,1	8,2	0.
US National	2 wk ahead	Bin	percent	8,2	8,3	0.
US National	2 wk ahead	Bin	percent	8,3	8,4	0.
US National	2 wk ahead	Bin	percent	8,4	8,5	0.
US National	2 wk ahead	Bin	percent	8,5	8,6	0.
US National	2 wk ahead	Bin	percent	8,6	8,7	0.
US National	2 wk ahead	Bin	percent	8,7	8,8	0.
US National	2 wk ahead	Bin	percent	8,8	8,9	0.
US National	2 wk ahead	Bin	percent	8,9	9	0.
US National	2 wk ahead	Bin	percent	9	9,1	0.
US National	2 wk ahead	Bin	percent	9,1	9,2	0.
US National	2 wk ahead	Bin	percent	9,2	9,3	0.
US National	2 wk ahead	Bin	percent	9,3	9,4	0.
US National	2 wk ahead	Bin	percent	9,4	9,5	0.
US National	2 wk ahead	Bin	percent	9,5	9,6	0.
US National	2 wk ahead	Bin	percent	9,6	9,7	0.
US National	2 wk ahead	Bin	percent	9,7	9,8	0.
US National	2 wk ahead	Bin	percent	9,8	9,9	0.
US National	2 wk ahead	Bin	percent	9,9	10	0.
US National	2 wk ahead	Bin	percent	10	10,1	0.
US National	2 wk ahead	Bin	percent	10,1	10,2	0.
US National	2 wk ahead	Bin	percent	10,2	10,3	0.
US National	2 wk ahead	Bin	percent	10,3	10,4	0.
US National	2 wk ahead	Bin	percent	10,4	10,5	0.
US National	2 wk ahead	Bin	percent	10,5	10,6	0.
US National	2 wk ahead	Bin	percent	10,6	10,7	0.
US National	2 wk ahead	Bin	percent	10,7	10,8	0.
US National	2 wk ahead	Bin	percent	10,8	10,9	0.
US National	2 wk ahead	Bin	percent	10,9	11	0.
US National	2 wk ahead	Bin	percent	11	11,1	0.
US National	2 wk ahead	Bin	percent	11,1	11,2	0.
US National	2 wk ahead	Bin	percent	11,2	11,3	0.
US National	2 wk ahead	Bin	percent	11,3	11,4	0.
US National	2 wk ahead	Bin	percent	11,4	11,5	0.
US National	2 wk ahead	Bin	percent	11,5	11,6	0.
US National	2 wk ahead	Bin	percent	11,6	11,7	0.
US National	2 wk ahead	Bin	percent	11,7	11,8	0.
US National	2 wk ahead	Bin	percent	11,8	11,9	0.
US National	2 wk ahead	Bin	percent	11,9	12	0.
US National	2 wk ahead	Bin	percent	12	12,1	0.
US National	2 wk ahead	Bin	percent	12,1	12,2	0.
US National	2 wk ahead	Bin	percent	12,2	12,3	0.
US National	2 wk ahead	Bin	percent	12,3	12,4	0.
US National	2 wk ahead	Bin	percent	12,4	12,5	0.
US National	2 wk ahead	Bin	percent	12,5	12,6	0.
US National	2 wk ahead	Bin	percent	12,6	12,7	0.
US National	2 wk ahead	Bin	percent	12,7	12,8	0.
US National	2 wk ahead	Bin	percent	12,8	12,9	0.
US National	2 wk ahead	Bin	percent	12,9	13	0.
US National	2 wk ahead	Bin	percent	13	100	0.
US National	3 wk ahead	Point	percent	NA	NA	1.1532
US National	3 wk ahead	Bin	percent	0	0,1	0.02306
US National	3 wk ahead	Bin	percent	0,1	0,2	0.029501999999999997
US National	3 wk ahead	Bin	percent	0,2	0,3	0.036007
US National	3 wk ahead	Bin	percent	0,3	0,4	0.042009
US National	3 wk ahead	Bin	percent	0,4	0,5	0.046969
US National	3 wk ahead	Bin	percent	0,5	0,6	0.050473
US National	3 wk ahead	Bin	percent	0,6	0,7	0.052301999999999994
US National	3 wk ahead	Bin	percent	0,7	0,8	0.052454999999999995
US National	3 wk ahead	Bin	percent	0,8	0,9	0.051108999999999995
US National	3 wk ahead	Bin	percent	0,9	1	0.048555999999999995
US National	3 wk ahead	Bin	percent	1	1,1	0.045135999999999996
US National	3 wk ahead	Bin	percent	1,1	1,2	0.041186
US National	3 wk ahead	Bin	percent	1,2	1,3	0.037014
US National	3 wk ahead	Bin	percent	1,3	1,4	0.032888
US National	3 wk ahead	Bin	percent	1,4	1,5	0.029036
US National	3 wk ahead	Bin	percent	1,5	1,6	0.02563
US National	3 wk ahead	Bin	percent	1,6	1,7	0.022771
US National	3 wk ahead	Bin	percent	1,7	1,8	0.020487
US National	3 wk ahead	Bin	percent	1,8	1,9	0.01873
US National	3 wk ahead	Bin	percent	1,9	2	0.01741
US National	3 wk ahead	Bin	percent	2	2,1	0.016423
US National	3 wk ahead	Bin	percent	2,1	2,2	0.015676
US National	3 wk ahead	Bin	percent	2,2	2,3	0.015109
US National	3 wk ahead	Bin	percent	2,3	2,4	0.014679
US National	3 wk ahead	Bin	percent	2,4	2,5	0.014352
US National	3 wk ahead	Bin	percent	2,5	2,6	0.014084
US National	3 wk ahead	Bin	percent	2,6	2,7	0.013821
US National	3 wk ahead	Bin	percent	2,7	2,8	0.013507
US National	3 wk ahead	Bin	percent	2,8	2,9	0.013097
US National	3 wk ahead	Bin	percent	2,9	3	0.01257
US National	3 wk ahead	Bin	percent	3	3,1	0.011928999999999999
US National	3 wk ahead	Bin	percent	3,1	3,2	0.011191999999999999
US National	3 wk ahead	Bin	percent	3,2	3,3	0.010383
US National	3 wk ahead	Bin	percent	3,3	3,4	0.009521
US National	3 wk ahead	Bin	percent	3,4	3,5	0.008621
US National	3 wk ahead	Bin	percent	3,5	3,6	0.007696
US National	3 wk ahead	Bin	percent	3,6	3,7	0.006763
US National	3 wk ahead	Bin	percent	3,7	3,8	0.00585
US National	3 wk ahead	Bin	percent	3,8	3,9	0.00499
US National	3 wk ahead	Bin	percent	3,9	4	0.004216999999999999
US National	3 wk ahead	Bin	percent	4	4,1	0.003561
US National	3 wk ahead	Bin	percent	4,1	4,2	0.0030369999999999998
US National	3 wk ahead	Bin	percent	4,2	4,3	0.002646
US National	3 wk ahead	Bin	percent	4,3	4,4	0.002376
US National	3 wk ahead	Bin	percent	4,4	4,5	0.002204
US National	3 wk ahead	Bin	percent	4,5	4,6	0.0021019999999999997
US National	3 wk ahead	Bin	percent	4,6	4,7	0.002041
US National	3 wk ahead	Bin	percent	4,7	4,8	0.001997
US National	3 wk ahead	Bin	percent	4,8	4,9	0.00195
US National	3 wk ahead	Bin	percent	4,9	5	0.0018889999999999998
US National	3 wk ahead	Bin	percent	5	5,1	0.001811
US National	3 wk ahead	Bin	percent	5,1	5,2	0.00172
US National	3 wk ahead	Bin	percent	5,2	5,3	0.0016259999999999998
US National	3 wk ahead	Bin	percent	5,3	5,4	0.0015409999999999998
US National	3 wk ahead	Bin	percent	5,4	5,5	0.001472
US National	3 wk ahead	Bin	percent	5,5	5,6	0.001419
US National	3 wk ahead	Bin	percent	5,6	5,7	0.0013729999999999999
US National	3 wk ahead	Bin	percent	5,7	5,8	0.0013189999999999999
US National	3 wk ahead	Bin	percent	5,8	5,9	0.001243
US National	3 wk ahead	Bin	percent	5,9	6	0.001134
US National	3 wk ahead	Bin	percent	6	6,1	0.000992
US National	3 wk ahead	Bin	percent	6,1	6,2	0.0008269999999999999
US National	3 wk ahead	Bin	percent	6,2	6,3	0.000652
US National	3 wk ahead	Bin	percent	6,3	6,4	0.000486
US National	3 wk ahead	Bin	percent	6,4	6,5	0.000341
US National	3 wk ahead	Bin	percent	6,5	6,6	0.000225
US National	3 wk ahead	Bin	percent	6,6	6,7	0.00014
US National	3 wk ahead	Bin	percent	6,7	6,8	0.000082
US National	3 wk ahead	Bin	percent	6,8	6,9	0.000044999999999999996
US National	3 wk ahead	Bin	percent	6,9	7	0.000024
US National	3 wk ahead	Bin	percent	7	7,1	0.000013
US National	3 wk ahead	Bin	percent	7,1	7,2	9.e-6
US National	3 wk ahead	Bin	percent	7,2	7,3	0.000011
US National	3 wk ahead	Bin	percent	7,3	7,4	0.000019999999999999998
US National	3 wk ahead	Bin	percent	7,4	7,5	0.000037
US National	3 wk ahead	Bin	percent	7,5	7,6	0.000069
US National	3 wk ahead	Bin	percent	7,6	7,7	0.00011999999999999999
US National	3 wk ahead	Bin	percent	7,7	7,8	0.000197
US National	3 wk ahead	Bin	percent	7,8	7,9	0.00030199999999999997
US National	3 wk ahead	Bin	percent	7,9	8	0.00043599999999999997
US National	3 wk ahead	Bin	percent	8	8,1	0.0005899999999999999
US National	3 wk ahead	Bin	percent	8,1	8,2	0.00075
US National	3 wk ahead	Bin	percent	8,2	8,3	0.0008939999999999999
US National	3 wk ahead	Bin	percent	8,3	8,4	0.001001
US National	3 wk ahead	Bin	percent	8,4	8,5	0.001052
US National	3 wk ahead	Bin	percent	8,5	8,6	0.001037
US National	3 wk ahead	Bin	percent	8,6	8,7	0.0009599999999999999
US National	3 wk ahead	Bin	percent	8,7	8,8	0.000834
US National	3 wk ahead	Bin	percent	8,8	8,9	0.0006799999999999999
US National	3 wk ahead	Bin	percent	8,9	9	0.00052
US National	3 wk ahead	Bin	percent	9	9,1	0.000374
US National	3 wk ahead	Bin	percent	9,1	9,2	0.000252
US National	3 wk ahead	Bin	percent	9,2	9,3	0.000159
US National	3 wk ahead	Bin	percent	9,3	9,4	0.00009499999999999999
US National	3 wk ahead	Bin	percent	9,4	9,5	0.000053
US National	3 wk ahead	Bin	percent	9,5	9,6	0.000028
US National	3 wk ahead	Bin	percent	9,6	9,7	0.000014
US National	3 wk ahead	Bin	percent	9,7	9,8	6.e-6
US National	3 wk ahead	Bin	percent	9,8	9,9	3.e-6
US National	3 wk ahead	Bin	percent	9,9	10	1.e-6
US National	3 wk ahead	Bin	percent	10	10,1	0.
US National	3 wk ahead	Bin	percent	10,1	10,2	0.
US National	3 wk ahead	Bin	percent	10,2	10,3	0.
US National	3 wk ahead	Bin	percent	10,3	10,4	0.
US National	3 wk ahead	Bin	percent	10,4	10,5	0.
US National	3 wk ahead	Bin	percent	10,5	10,6	0.
US National	3 wk ahead	Bin	percent	10,6	10,7	0.
US National	3 wk ahead	Bin	percent	10,7	10,8	0.
US National	3 wk ahead	Bin	percent	10,8	10,9	0.
US National	3 wk ahead	Bin	percent	10,9	11	0.
US National	3 wk ahead	Bin	percent	11	11,1	0.
US National	3 wk ahead	Bin	percent	11,1	11,2	0.
US National	3 wk ahead	Bin	percent	11,2	11,3	0.
US National	3 wk ahead	Bin	percent	11,3	11,4	0.
US National	3 wk ahead	Bin	percent	11,4	11,5	0.
US National	3 wk ahead	Bin	percent	11,5	11,6	0.
US National	3 wk ahead	Bin	percent	11,6	11,7	0.
US National	3 wk ahead	Bin	percent	11,7	11,8	0.
US National	3 wk ahead	Bin	percent	11,8	11,9	0.
US National	3 wk ahead	Bin	percent	11,9	12	0.
US National	3 wk ahead	Bin	percent	12	12,1	0.
US National	3 wk ahead	Bin	percent	12,1	12,2	0.
US National	3 wk ahead	Bin	percent	12,2	12,3	0.
US National	3 wk ahead	Bin	percent	12,3	12,4	0.
US National	3 wk ahead	Bin	percent	12,4	12,5	0.
US National	3 wk ahead	Bin	percent	12,5	12,6	0.
US National	3 wk ahead	Bin	percent	12,6	12,7	0.
US National	3 wk ahead	Bin	percent	12,7	12,8	0.
US National	3 wk ahead	Bin	percent	12,8	12,9	0.
US National	3 wk ahead	Bin	percent	12,9	13	0.
US National	3 wk ahead	Bin	percent	13	100	0.
US National	4 wk ahead	Point	percent	NA	NA	1.1086000000000003
US National	4 wk ahead	Bin	percent	0	0,1	0.036393
US National	4 wk ahead	Bin	percent	0,1	0,2	0.041572
US National	4 wk ahead	Bin	percent	0,2	0,3	0.045876
US National	4 wk ahead	Bin	percent	0,3	0,4	0.048993999999999996
US National	4 wk ahead	Bin	percent	0,4	0,5	0.05074
US National	4 wk ahead	Bin	percent	0,5	0,6	0.051073
US National	4 wk ahead	Bin	percent	0,6	0,7	0.050088999999999995
US National	4 wk ahead	Bin	percent	0,7	0,8	0.047987999999999996
US National	4 wk ahead	Bin	percent	0,8	0,9	0.045033
US National	4 wk ahead	Bin	percent	0,9	1	0.041507999999999996
US National	4 wk ahead	Bin	percent	1	1,1	0.037681
US National	4 wk ahead	Bin	percent	1,1	1,2	0.033788
US National	4 wk ahead	Bin	percent	1,2	1,3	0.030019999999999998
US National	4 wk ahead	Bin	percent	1,3	1,4	0.026522
US National	4 wk ahead	Bin	percent	1,4	1,5	0.023396
US National	4 wk ahead	Bin	percent	1,5	1,6	0.020697
US National	4 wk ahead	Bin	percent	1,6	1,7	0.018439999999999998
US National	4 wk ahead	Bin	percent	1,7	1,8	0.016600999999999998
US National	4 wk ahead	Bin	percent	1,8	1,9	0.015125999999999999
US National	4 wk ahead	Bin	percent	1,9	2	0.013942
US National	4 wk ahead	Bin	percent	2	2,1	0.012974999999999999
US National	4 wk ahead	Bin	percent	2,1	2,2	0.012157999999999999
US National	4 wk ahead	Bin	percent	2,2	2,3	0.011443
US National	4 wk ahead	Bin	percent	2,3	2,4	0.010806999999999999
US National	4 wk ahead	Bin	percent	2,4	2,5	0.010249
US National	4 wk ahead	Bin	percent	2,5	2,6	0.009781999999999999
US National	4 wk ahead	Bin	percent	2,6	2,7	0.00942
US National	4 wk ahead	Bin	percent	2,7	2,8	0.009174
US National	4 wk ahead	Bin	percent	2,8	2,9	0.00904
US National	4 wk ahead	Bin	percent	2,9	3	0.008999
US National	4 wk ahead	Bin	percent	3	3,1	0.009016999999999999
US National	4 wk ahead	Bin	percent	3,1	3,2	0.009056999999999999
US National	4 wk ahead	Bin	percent	3,2	3,3	0.009082999999999999
US National	4 wk ahead	Bin	percent	3,3	3,4	0.009072
US National	4 wk ahead	Bin	percent	3,4	3,5	0.009013
US National	4 wk ahead	Bin	percent	3,5	3,6	0.008907
US National	4 wk ahead	Bin	percent	3,6	3,7	0.008761
US National	4 wk ahead	Bin	percent	3,7	3,8	0.008583
US National	4 wk ahead	Bin	percent	3,8	3,9	0.008371
US National	4 wk ahead	Bin	percent	3,9	4	0.008114999999999999
US National	4 wk ahead	Bin	percent	4	4,1	0.007797999999999999
US National	4 wk ahead	Bin	percent	4,1	4,2	0.007402
US National	4 wk ahead	Bin	percent	4,2	4,3	0.006915999999999999
US National	4 wk ahead	Bin	percent	4,3	4,4	0.006337
US National	4 wk ahead	Bin	percent	4,4	4,5	0.005679
US National	4 wk ahead	Bin	percent	4,5	4,6	0.004967
US National	4 wk ahead	Bin	percent	4,6	4,7	0.004238
US National	4 wk ahead	Bin	percent	4,7	4,8	0.0035299999999999997
US National	4 wk ahead	Bin	percent	4,8	4,9	0.002882
US National	4 wk ahead	Bin	percent	4,9	5	0.002323
US National	4 wk ahead	Bin	percent	5	5,1	0.001875
US National	4 wk ahead	Bin	percent	5,1	5,2	0.001545
US National	4 wk ahead	Bin	percent	5,2	5,3	0.001328
US National	4 wk ahead	Bin	percent	5,3	5,4	0.001212
US National	4 wk ahead	Bin	percent	5,4	5,5	0.001174
US National	4 wk ahead	Bin	percent	5,5	5,6	0.001193
US National	4 wk ahead	Bin	percent	5,6	5,7	0.001243
US National	4 wk ahead	Bin	percent	5,7	5,8	0.0013059999999999999
US National	4 wk ahead	Bin	percent	5,8	5,9	0.001366
US National	4 wk ahead	Bin	percent	5,9	6	0.001416
US National	4 wk ahead	Bin	percent	6	6,1	0.00145
US National	4 wk ahead	Bin	percent	6,1	6,2	0.001469
US National	4 wk ahead	Bin	percent	6,2	6,3	0.001472
US National	4 wk ahead	Bin	percent	6,3	6,4	0.001462
US National	4 wk ahead	Bin	percent	6,4	6,5	0.001441
US National	4 wk ahead	Bin	percent	6,5	6,6	0.0014119999999999998
US National	4 wk ahead	Bin	percent	6,6	6,7	0.00138
US National	4 wk ahead	Bin	percent	6,7	6,8	0.0013469999999999999
US National	4 wk ahead	Bin	percent	6,8	6,9	0.001318
US National	4 wk ahead	Bin	percent	6,9	7	0.0012929999999999999
US National	4 wk ahead	Bin	percent	7	7,1	0.0012699999999999999
US National	4 wk ahead	Bin	percent	7,1	7,2	0.0012439999999999999
US National	4 wk ahead	Bin	percent	7,2	7,3	0.001206
US National	4 wk ahead	Bin	percent	7,3	7,4	0.001152
US National	4 wk ahead	Bin	percent	7,4	7,5	0.001077
US National	4 wk ahead	Bin	percent	7,5	7,6	0.0009839999999999998
US National	4 wk ahead	Bin	percent	7,6	7,7	0.000879
US National	4 wk ahead	Bin	percent	7,7	7,8	0.000774
US National	4 wk ahead	Bin	percent	7,8	7,9	0.000683
US National	4 wk ahead	Bin	percent	7,9	8	0.000618
US National	4 wk ahead	Bin	percent	8	8,1	0.000588
US National	4 wk ahead	Bin	percent	8,1	8,2	0.000597
US National	4 wk ahead	Bin	percent	8,2	8,3	0.000642
US National	4 wk ahead	Bin	percent	8,3	8,4	0.0007149999999999999
US National	4 wk ahead	Bin	percent	8,4	8,5	0.0007999999999999999
US National	4 wk ahead	Bin	percent	8,5	8,6	0.000882
US National	4 wk ahead	Bin	percent	8,6	8,7	0.000944
US National	4 wk ahead	Bin	percent	8,7	8,8	0.0009739999999999999
US National	4 wk ahead	Bin	percent	8,8	8,9	0.000963
US National	4 wk ahead	Bin	percent	8,9	9	0.0009109999999999999
US National	4 wk ahead	Bin	percent	9	9,1	0.000824
US National	4 wk ahead	Bin	percent	9,1	9,2	0.0007109999999999999
US National	4 wk ahead	Bin	percent	9,2	9,3	0.0005859999999999999
US National	4 wk ahead	Bin	percent	9,3	9,4	0.000461
US National	4 wk ahead	Bin	percent	9,4	9,5	0.000346
US National	4 wk ahead	Bin	percent	9,5	9,6	0.000248
US National	4 wk ahead	Bin	percent	9,6	9,7	0.000169
US National	4 wk ahead	Bin	percent	9,7	9,8	0.000111
US National	4 wk ahead	Bin	percent	9,8	9,9	0.000069
US National	4 wk ahead	Bin	percent	9,9	10	0.000041
US National	4 wk ahead	Bin	percent	10	10,1	0.000023
US National	4 wk ahead	Bin	percent	10,1	10,2	0.000013
US National	4 wk ahead	Bin	percent	10,2	10,3	6.e-6
US National	4 wk ahead	Bin	percent	10,3	10,4	3.e-6
US National	4 wk ahead	Bin	percent	10,4	10,5	2.e-6
US National	4 wk ahead	Bin	percent	10,5	10,6	1.e-6
US National	4 wk ahead	Bin	percent	10,6	10,7	0.
US National	4 wk ahead	Bin	percent	10,7	10,8	0.
US National	4 wk ahead	Bin	percent	10,8	10,9	0.
US National	4 wk ahead	Bin	percent	10,9	11	0.
US National	4 wk ahead	Bin	percent	11	11,1	0.
US National	4 wk ahead	Bin	percent	11,1	11,2	0.
US National	4 wk ahead	Bin	percent	11,2	11,3	0.
US National	4 wk ahead	Bin	percent	11,3	11,4	0.
US National	4 wk ahead	Bin	percent	11,4	11,5	1.e-6
US National	4 wk ahead	Bin	percent	11,5	11,6	1.e-6
US National	4 wk ahead	Bin	percent	11,6	11,7	3.e-6
US National	4 wk ahead	Bin	percent	11,7	11,8	6.e-6
US National	4 wk ahead	Bin	percent	11,8	11,9	0.000011
US National	4 wk ahead	Bin	percent	11,9	12	0.000021
US National	4 wk ahead	Bin	percent	12	12,1	0.000037
US National	4 wk ahead	Bin	percent	12,1	12,2	0.000062
US National	4 wk ahead	Bin	percent	12,2	12,3	0.000101
US National	4 wk ahead	Bin	percent	12,3	12,4	0.000156
US National	4 wk ahead	Bin	percent	12,4	12,5	0.00022999999999999998
US National	4 wk ahead	Bin	percent	12,5	12,6	0.000325
US National	4 wk ahead	Bin	percent	12,6	12,7	0.00043599999999999997
US National	4 wk ahead	Bin	percent	12,7	12,8	0.00056
US National	4 wk ahead	Bin	percent	12,8	12,9	0.000685
US National	4 wk ahead	Bin	percent	12,9	13	0.000801
US National	4 wk ahead	Bin	percent	13	100	0.00777
