# Supplementary material for: Use of daily Internet search query data improves real-time projections of influenza epidemics
Source: J R Soc Interface. 2018 Oct 10;15(147):20180220. doi: 10.1098/rsif.2018.0220 (PMC6228485; doi:10.1098/rsif.2018.0220)
Supplement: Computer code and results [file rsif20180220supp3.gz › Code-and-results/mss-15-wikiWEEK/6-28_paramrep.txt]

{"LL"	{29.375528727730604	96.58949352298247	199.3087988004877	312.1524254556736}}
{"DD"	{2.285113343681368	4.259416930149269	5.971494055453198	6.434630162347188}}
{"R0max"	{2.0464904398339563	2.673267467543164	3.656746347068345	3.920154554798773}}
{"R0min"	{0.8863196167783074	0.9397166012822453	1.0661038568888694	1.148296002252614}}
{"Inf"	{552.9753698723607	1036.7298089193994	1469.0217631285132	1620.611771056123}}
{"Sus"	{44218.9376963231	51799.711783987506	67823.87619514712	89350.65499374863}}
{"R0(t)"	{1.2916055377089033	1.4917665406670757	1.7744793084635426	1.909139498885318}}
{"Reff"	{0.6707273521478079	0.7983056051019276	1.1553691220150089	1.432352152150849}}
