# Supplementary material for: Use of daily Internet search query data improves real-time projections of influenza epidemics
Source: J R Soc Interface. 2018 Oct 10;15(147):20180220. doi: 10.1098/rsif.2018.0220 (PMC6228485; doi:10.1098/rsif.2018.0220)
Supplement: Computer code and results [file rsif20180220supp3.gz › Code-and-results/mss-15-wikiWEEK/2011-EW2.csv]

Location	Target	Type	Unit	Bin_start_incl	Bin_end_notincl	Value
US National	1 wk ahead	Point	percent	NA	NA	2.6000000000000005
US National	1 wk ahead	Bin	percent	0	0,1	0.
US National	1 wk ahead	Bin	percent	0,1	0,2	0.
US National	1 wk ahead	Bin	percent	0,2	0,3	0.
US National	1 wk ahead	Bin	percent	0,3	0,4	0.
US National	1 wk ahead	Bin	percent	0,4	0,5	0.
US National	1 wk ahead	Bin	percent	0,5	0,6	0.
US National	1 wk ahead	Bin	percent	0,6	0,7	0.
US National	1 wk ahead	Bin	percent	0,7	0,8	0.
US National	1 wk ahead	Bin	percent	0,8	0,9	0.
US National	1 wk ahead	Bin	percent	0,9	1	0.
US National	1 wk ahead	Bin	percent	1	1,1	0.
US National	1 wk ahead	Bin	percent	1,1	1,2	0.
US National	1 wk ahead	Bin	percent	1,2	1,3	0.
US National	1 wk ahead	Bin	percent	1,3	1,4	0.
US National	1 wk ahead	Bin	percent	1,4	1,5	0.
US National	1 wk ahead	Bin	percent	1,5	1,6	0.
US National	1 wk ahead	Bin	percent	1,6	1,7	1.e-6
US National	1 wk ahead	Bin	percent	1,7	1,8	0.000044
US National	1 wk ahead	Bin	percent	1,8	1,9	0.0008849999999999999
US National	1 wk ahead	Bin	percent	1,9	2	0.006300999999999999
US National	1 wk ahead	Bin	percent	2	2,1	0.018473
US National	1 wk ahead	Bin	percent	2,1	2,2	0.032541
US National	1 wk ahead	Bin	percent	2,2	2,3	0.048886
US National	1 wk ahead	Bin	percent	2,3	2,4	0.053825
US National	1 wk ahead	Bin	percent	2,4	2,5	0.057512
US National	1 wk ahead	Bin	percent	2,5	2,6	0.10651899999999999
US National	1 wk ahead	Bin	percent	2,6	2,7	0.166515
US National	1 wk ahead	Bin	percent	2,7	2,8	0.155155
US National	1 wk ahead	Bin	percent	2,8	2,9	0.10451099999999999
US National	1 wk ahead	Bin	percent	2,9	3	0.065146
US National	1 wk ahead	Bin	percent	3	3,1	0.049454
US National	1 wk ahead	Bin	percent	3,1	3,2	0.037659
US National	1 wk ahead	Bin	percent	3,2	3,3	0.031869
US National	1 wk ahead	Bin	percent	3,3	3,4	0.023736999999999998
US National	1 wk ahead	Bin	percent	3,4	3,5	0.009746999999999999
US National	1 wk ahead	Bin	percent	3,5	3,6	0.0016979999999999999
US National	1 wk ahead	Bin	percent	3,6	3,7	0.000108
US National	1 wk ahead	Bin	percent	3,7	3,8	4.9999999999999996e-6
US National	1 wk ahead	Bin	percent	3,8	3,9	0.00013
US National	1 wk ahead	Bin	percent	3,9	4	0.0017649999999999999
US National	1 wk ahead	Bin	percent	4	4,1	0.007969
US National	1 wk ahead	Bin	percent	4,1	4,2	0.012133
US National	1 wk ahead	Bin	percent	4,2	4,3	0.006261999999999999
US National	1 wk ahead	Bin	percent	4,3	4,4	0.0010869999999999999
US National	1 wk ahead	Bin	percent	4,4	4,5	0.000062
US National	1 wk ahead	Bin	percent	4,5	4,6	1.e-6
US National	1 wk ahead	Bin	percent	4,6	4,7	0.
US National	1 wk ahead	Bin	percent	4,7	4,8	0.
US National	1 wk ahead	Bin	percent	4,8	4,9	0.
US National	1 wk ahead	Bin	percent	4,9	5	0.
US National	1 wk ahead	Bin	percent	5	5,1	0.
US National	1 wk ahead	Bin	percent	5,1	5,2	0.
US National	1 wk ahead	Bin	percent	5,2	5,3	0.
US National	1 wk ahead	Bin	percent	5,3	5,4	0.
US National	1 wk ahead	Bin	percent	5,4	5,5	0.
US National	1 wk ahead	Bin	percent	5,5	5,6	0.
US National	1 wk ahead	Bin	percent	5,6	5,7	0.
US National	1 wk ahead	Bin	percent	5,7	5,8	0.
US National	1 wk ahead	Bin	percent	5,8	5,9	0.
US National	1 wk ahead	Bin	percent	5,9	6	0.
US National	1 wk ahead	Bin	percent	6	6,1	0.
US National	1 wk ahead	Bin	percent	6,1	6,2	0.
US National	1 wk ahead	Bin	percent	6,2	6,3	0.
US National	1 wk ahead	Bin	percent	6,3	6,4	0.
US National	1 wk ahead	Bin	percent	6,4	6,5	0.
US National	1 wk ahead	Bin	percent	6,5	6,6	0.
US National	1 wk ahead	Bin	percent	6,6	6,7	0.
US National	1 wk ahead	Bin	percent	6,7	6,8	0.
US National	1 wk ahead	Bin	percent	6,8	6,9	0.
US National	1 wk ahead	Bin	percent	6,9	7	0.
US National	1 wk ahead	Bin	percent	7	7,1	0.
US National	1 wk ahead	Bin	percent	7,1	7,2	0.
US National	1 wk ahead	Bin	percent	7,2	7,3	0.
US National	1 wk ahead	Bin	percent	7,3	7,4	0.
US National	1 wk ahead	Bin	percent	7,4	7,5	0.
US National	1 wk ahead	Bin	percent	7,5	7,6	0.
US National	1 wk ahead	Bin	percent	7,6	7,7	0.
US National	1 wk ahead	Bin	percent	7,7	7,8	0.
US National	1 wk ahead	Bin	percent	7,8	7,9	0.
US National	1 wk ahead	Bin	percent	7,9	8	0.
US National	1 wk ahead	Bin	percent	8	8,1	0.
US National	1 wk ahead	Bin	percent	8,1	8,2	0.
US National	1 wk ahead	Bin	percent	8,2	8,3	0.
US National	1 wk ahead	Bin	percent	8,3	8,4	0.
US National	1 wk ahead	Bin	percent	8,4	8,5	0.
US National	1 wk ahead	Bin	percent	8,5	8,6	0.
US National	1 wk ahead	Bin	percent	8,6	8,7	0.
US National	1 wk ahead	Bin	percent	8,7	8,8	0.
US National	1 wk ahead	Bin	percent	8,8	8,9	0.
US National	1 wk ahead	Bin	percent	8,9	9	0.
US National	1 wk ahead	Bin	percent	9	9,1	0.
US National	1 wk ahead	Bin	percent	9,1	9,2	0.
US National	1 wk ahead	Bin	percent	9,2	9,3	0.
US National	1 wk ahead	Bin	percent	9,3	9,4	0.
US National	1 wk ahead	Bin	percent	9,4	9,5	0.
US National	1 wk ahead	Bin	percent	9,5	9,6	0.
US National	1 wk ahead	Bin	percent	9,6	9,7	0.
US National	1 wk ahead	Bin	percent	9,7	9,8	0.
US National	1 wk ahead	Bin	percent	9,8	9,9	0.
US National	1 wk ahead	Bin	percent	9,9	10	0.
US National	1 wk ahead	Bin	percent	10	10,1	0.
US National	1 wk ahead	Bin	percent	10,1	10,2	0.
US National	1 wk ahead	Bin	percent	10,2	10,3	0.
US National	1 wk ahead	Bin	percent	10,3	10,4	0.
US National	1 wk ahead	Bin	percent	10,4	10,5	0.
US National	1 wk ahead	Bin	percent	10,5	10,6	0.
US National	1 wk ahead	Bin	percent	10,6	10,7	0.
US National	1 wk ahead	Bin	percent	10,7	10,8	0.
US National	1 wk ahead	Bin	percent	10,8	10,9	0.
US National	1 wk ahead	Bin	percent	10,9	11	0.
US National	1 wk ahead	Bin	percent	11	11,1	0.
US National	1 wk ahead	Bin	percent	11,1	11,2	0.
US National	1 wk ahead	Bin	percent	11,2	11,3	0.
US National	1 wk ahead	Bin	percent	11,3	11,4	0.
US National	1 wk ahead	Bin	percent	11,4	11,5	0.
US National	1 wk ahead	Bin	percent	11,5	11,6	0.
US National	1 wk ahead	Bin	percent	11,6	11,7	0.
US National	1 wk ahead	Bin	percent	11,7	11,8	0.
US National	1 wk ahead	Bin	percent	11,8	11,9	0.
US National	1 wk ahead	Bin	percent	11,9	12	0.
US National	1 wk ahead	Bin	percent	12	12,1	0.
US National	1 wk ahead	Bin	percent	12,1	12,2	0.
US National	1 wk ahead	Bin	percent	12,2	12,3	0.
US National	1 wk ahead	Bin	percent	12,3	12,4	0.
US National	1 wk ahead	Bin	percent	12,4	12,5	0.
US National	1 wk ahead	Bin	percent	12,5	12,6	0.
US National	1 wk ahead	Bin	percent	12,6	12,7	0.
US National	1 wk ahead	Bin	percent	12,7	12,8	0.
US National	1 wk ahead	Bin	percent	12,8	12,9	0.
US National	1 wk ahead	Bin	percent	12,9	13	0.
US National	1 wk ahead	Bin	percent	13	100	0.
US National	2 wk ahead	Point	percent	NA	NA	2.9492000000000003
US National	2 wk ahead	Bin	percent	0	0,1	0.
US National	2 wk ahead	Bin	percent	0,1	0,2	0.
US National	2 wk ahead	Bin	percent	0,2	0,3	1.e-6
US National	2 wk ahead	Bin	percent	0,3	0,4	4.e-6
US National	2 wk ahead	Bin	percent	0,4	0,5	0.000012
US National	2 wk ahead	Bin	percent	0,5	0,6	0.000031
US National	2 wk ahead	Bin	percent	0,6	0,7	0.000073
US National	2 wk ahead	Bin	percent	0,7	0,8	0.00016099999999999998
US National	2 wk ahead	Bin	percent	0,8	0,9	0.000334
US National	2 wk ahead	Bin	percent	0,9	1	0.000647
US National	2 wk ahead	Bin	percent	1	1,1	0.001176
US National	2 wk ahead	Bin	percent	1,1	1,2	0.002016
US National	2 wk ahead	Bin	percent	1,2	1,3	0.0032689999999999998
US National	2 wk ahead	Bin	percent	1,3	1,4	0.005033
US National	2 wk ahead	Bin	percent	1,4	1,5	0.00739
US National	2 wk ahead	Bin	percent	1,5	1,6	0.010386
US National	2 wk ahead	Bin	percent	1,6	1,7	0.014022
US National	2 wk ahead	Bin	percent	1,7	1,8	0.018238
US National	2 wk ahead	Bin	percent	1,8	1,9	0.022906
US National	2 wk ahead	Bin	percent	1,9	2	0.027811
US National	2 wk ahead	Bin	percent	2	2,1	0.032651
US National	2 wk ahead	Bin	percent	2,1	2,2	0.037057
US National	2 wk ahead	Bin	percent	2,2	2,3	0.040648
US National	2 wk ahead	Bin	percent	2,3	2,4	0.043118
US National	2 wk ahead	Bin	percent	2,4	2,5	0.044326
US National	2 wk ahead	Bin	percent	2,5	2,6	0.044338999999999996
US National	2 wk ahead	Bin	percent	2,6	2,7	0.043408999999999996
US National	2 wk ahead	Bin	percent	2,7	2,8	0.041878
US National	2 wk ahead	Bin	percent	2,8	2,9	0.040061
US National	2 wk ahead	Bin	percent	2,9	3	0.038166
US National	2 wk ahead	Bin	percent	3	3,1	0.036279
US National	2 wk ahead	Bin	percent	3,1	3,2	0.034406
US National	2 wk ahead	Bin	percent	3,2	3,3	0.03254
US National	2 wk ahead	Bin	percent	3,3	3,4	0.030712
US National	2 wk ahead	Bin	percent	3,4	3,5	0.029001
US National	2 wk ahead	Bin	percent	3,5	3,6	0.027511999999999998
US National	2 wk ahead	Bin	percent	3,6	3,7	0.026317999999999998
US National	2 wk ahead	Bin	percent	3,7	3,8	0.025418
US National	2 wk ahead	Bin	percent	3,8	3,9	0.024704999999999998
US National	2 wk ahead	Bin	percent	3,9	4	0.023979999999999998
US National	2 wk ahead	Bin	percent	4	4,1	0.023021
US National	2 wk ahead	Bin	percent	4,1	4,2	0.021662999999999998
US National	2 wk ahead	Bin	percent	4,2	4,3	0.01987
US National	2 wk ahead	Bin	percent	4,3	4,4	0.017747
US National	2 wk ahead	Bin	percent	4,4	4,5	0.015495
US National	2 wk ahead	Bin	percent	4,5	4,6	0.013325
US National	2 wk ahead	Bin	percent	4,6	4,7	0.011389
US National	2 wk ahead	Bin	percent	4,7	4,8	0.00975
US National	2 wk ahead	Bin	percent	4,8	4,9	0.008393
US National	2 wk ahead	Bin	percent	4,9	5	0.007261
US National	2 wk ahead	Bin	percent	5	5,1	0.0062959999999999995
US National	2 wk ahead	Bin	percent	5,1	5,2	0.005445
US National	2 wk ahead	Bin	percent	5,2	5,3	0.004672
US National	2 wk ahead	Bin	percent	5,3	5,4	0.003949
US National	2 wk ahead	Bin	percent	5,4	5,5	0.00326
US National	2 wk ahead	Bin	percent	5,5	5,6	0.002603
US National	2 wk ahead	Bin	percent	5,6	5,7	0.001992
US National	2 wk ahead	Bin	percent	5,7	5,8	0.00145
US National	2 wk ahead	Bin	percent	5,8	5,9	0.001003
US National	2 wk ahead	Bin	percent	5,9	6	0.000668
US National	2 wk ahead	Bin	percent	6	6,1	0.000452
US National	2 wk ahead	Bin	percent	6,1	6,2	0.000352
US National	2 wk ahead	Bin	percent	6,2	6,3	0.000356
US National	2 wk ahead	Bin	percent	6,3	6,4	0.00044899999999999996
US National	2 wk ahead	Bin	percent	6,4	6,5	0.000605
US National	2 wk ahead	Bin	percent	6,5	6,6	0.000794
US National	2 wk ahead	Bin	percent	6,6	6,7	0.000976
US National	2 wk ahead	Bin	percent	6,7	6,8	0.001108
US National	2 wk ahead	Bin	percent	6,8	6,9	0.001158
US National	2 wk ahead	Bin	percent	6,9	7	0.001114
US National	2 wk ahead	Bin	percent	7	7,1	0.0009839999999999998
US National	2 wk ahead	Bin	percent	7,1	7,2	0.0007999999999999999
US National	2 wk ahead	Bin	percent	7,2	7,3	0.000597
US National	2 wk ahead	Bin	percent	7,3	7,4	0.00041
US National	2 wk ahead	Bin	percent	7,4	7,5	0.000259
US National	2 wk ahead	Bin	percent	7,5	7,6	0.00015
US National	2 wk ahead	Bin	percent	7,6	7,7	0.00007999999999999999
US National	2 wk ahead	Bin	percent	7,7	7,8	0.000039
US National	2 wk ahead	Bin	percent	7,8	7,9	0.000018
US National	2 wk ahead	Bin	percent	7,9	8	7.e-6
US National	2 wk ahead	Bin	percent	8	8,1	3.e-6
US National	2 wk ahead	Bin	percent	8,1	8,2	1.e-6
US National	2 wk ahead	Bin	percent	8,2	8,3	0.
US National	2 wk ahead	Bin	percent	8,3	8,4	0.
US National	2 wk ahead	Bin	percent	8,4	8,5	0.
US National	2 wk ahead	Bin	percent	8,5	8,6	0.
US National	2 wk ahead	Bin	percent	8,6	8,7	0.
US National	2 wk ahead	Bin	percent	8,7	8,8	0.
US National	2 wk ahead	Bin	percent	8,8	8,9	0.
US National	2 wk ahead	Bin	percent	8,9	9	0.
US National	2 wk ahead	Bin	percent	9	9,1	0.
US National	2 wk ahead	Bin	percent	9,1	9,2	0.
US National	2 wk ahead	Bin	percent	9,2	9,3	0.
US National	2 wk ahead	Bin	percent	9,3	9,4	0.
US National	2 wk ahead	Bin	percent	9,4	9,5	0.
US National	2 wk ahead	Bin	percent	9,5	9,6	0.
US National	2 wk ahead	Bin	percent	9,6	9,7	0.
US National	2 wk ahead	Bin	percent	9,7	9,8	0.
US National	2 wk ahead	Bin	percent	9,8	9,9	0.
US National	2 wk ahead	Bin	percent	9,9	10	0.
US National	2 wk ahead	Bin	percent	10	10,1	0.
US National	2 wk ahead	Bin	percent	10,1	10,2	0.
US National	2 wk ahead	Bin	percent	10,2	10,3	0.
US National	2 wk ahead	Bin	percent	10,3	10,4	0.
US National	2 wk ahead	Bin	percent	10,4	10,5	0.
US National	2 wk ahead	Bin	percent	10,5	10,6	0.
US National	2 wk ahead	Bin	percent	10,6	10,7	0.
US National	2 wk ahead	Bin	percent	10,7	10,8	0.
US National	2 wk ahead	Bin	percent	10,8	10,9	0.
US National	2 wk ahead	Bin	percent	10,9	11	0.
US National	2 wk ahead	Bin	percent	11	11,1	0.
US National	2 wk ahead	Bin	percent	11,1	11,2	0.
US National	2 wk ahead	Bin	percent	11,2	11,3	0.
US National	2 wk ahead	Bin	percent	11,3	11,4	0.
US National	2 wk ahead	Bin	percent	11,4	11,5	0.
US National	2 wk ahead	Bin	percent	11,5	11,6	0.
US National	2 wk ahead	Bin	percent	11,6	11,7	0.
US National	2 wk ahead	Bin	percent	11,7	11,8	0.
US National	2 wk ahead	Bin	percent	11,8	11,9	0.
US National	2 wk ahead	Bin	percent	11,9	12	0.
US National	2 wk ahead	Bin	percent	12	12,1	0.
US National	2 wk ahead	Bin	percent	12,1	12,2	0.
US National	2 wk ahead	Bin	percent	12,2	12,3	0.
US National	2 wk ahead	Bin	percent	12,3	12,4	0.
US National	2 wk ahead	Bin	percent	12,4	12,5	0.
US National	2 wk ahead	Bin	percent	12,5	12,6	0.
US National	2 wk ahead	Bin	percent	12,6	12,7	0.
US National	2 wk ahead	Bin	percent	12,7	12,8	0.
US National	2 wk ahead	Bin	percent	12,8	12,9	0.
US National	2 wk ahead	Bin	percent	12,9	13	0.
US National	2 wk ahead	Bin	percent	13	100	0.
US National	3 wk ahead	Point	percent	NA	NA	3.0052000000000003
US National	3 wk ahead	Bin	percent	0	0,1	0.001126
US National	3 wk ahead	Bin	percent	0,1	0,2	0.0015429999999999999
US National	3 wk ahead	Bin	percent	0,2	0,3	0.0020759999999999997
US National	3 wk ahead	Bin	percent	0,3	0,4	0.002745
US National	3 wk ahead	Bin	percent	0,4	0,5	0.003567
US National	3 wk ahead	Bin	percent	0,5	0,6	0.004556999999999999
US National	3 wk ahead	Bin	percent	0,6	0,7	0.005724
US National	3 wk ahead	Bin	percent	0,7	0,8	0.007072999999999999
US National	3 wk ahead	Bin	percent	0,8	0,9	0.008598
US National	3 wk ahead	Bin	percent	0,9	1	0.010284
US National	3 wk ahead	Bin	percent	1	1,1	0.012105
US National	3 wk ahead	Bin	percent	1,1	1,2	0.014024
US National	3 wk ahead	Bin	percent	1,2	1,3	0.015993
US National	3 wk ahead	Bin	percent	1,3	1,4	0.017955
US National	3 wk ahead	Bin	percent	1,4	1,5	0.019849
US National	3 wk ahead	Bin	percent	1,5	1,6	0.021609
US National	3 wk ahead	Bin	percent	1,6	1,7	0.023174999999999998
US National	3 wk ahead	Bin	percent	1,7	1,8	0.024496
US National	3 wk ahead	Bin	percent	1,8	1,9	0.025530999999999998
US National	3 wk ahead	Bin	percent	1,9	2	0.026257
US National	3 wk ahead	Bin	percent	2	2,1	0.026673
US National	3 wk ahead	Bin	percent	2,1	2,2	0.026792
US National	3 wk ahead	Bin	percent	2,2	2,3	0.026649
US National	3 wk ahead	Bin	percent	2,3	2,4	0.026286999999999998
US National	3 wk ahead	Bin	percent	2,4	2,5	0.025758999999999997
US National	3 wk ahead	Bin	percent	2,5	2,6	0.025117999999999998
US National	3 wk ahead	Bin	percent	2,6	2,7	0.024412999999999997
US National	3 wk ahead	Bin	percent	2,7	2,8	0.023681999999999998
US National	3 wk ahead	Bin	percent	2,8	2,9	0.022954
US National	3 wk ahead	Bin	percent	2,9	3	0.022241
US National	3 wk ahead	Bin	percent	3	3,1	0.021549
US National	3 wk ahead	Bin	percent	3,1	3,2	0.020873
US National	3 wk ahead	Bin	percent	3,2	3,3	0.020203
US National	3 wk ahead	Bin	percent	3,3	3,4	0.01953
US National	3 wk ahead	Bin	percent	3,4	3,5	0.018847
US National	3 wk ahead	Bin	percent	3,5	3,6	0.018151
US National	3 wk ahead	Bin	percent	3,6	3,7	0.017446
US National	3 wk ahead	Bin	percent	3,7	3,8	0.016739999999999998
US National	3 wk ahead	Bin	percent	3,8	3,9	0.016047
US National	3 wk ahead	Bin	percent	3,9	4	0.01538
US National	3 wk ahead	Bin	percent	4	4,1	0.014754999999999999
US National	3 wk ahead	Bin	percent	4,1	4,2	0.014183999999999999
US National	3 wk ahead	Bin	percent	4,2	4,3	0.013675
US National	3 wk ahead	Bin	percent	4,3	4,4	0.013231999999999999
US National	3 wk ahead	Bin	percent	4,4	4,5	0.012849
US National	3 wk ahead	Bin	percent	4,5	4,6	0.012515
US National	3 wk ahead	Bin	percent	4,6	4,7	0.012213
US National	3 wk ahead	Bin	percent	4,7	4,8	0.011918999999999999
US National	3 wk ahead	Bin	percent	4,8	4,9	0.011609999999999999
US National	3 wk ahead	Bin	percent	4,9	5	0.011262
US National	3 wk ahead	Bin	percent	5	5,1	0.010856
US National	3 wk ahead	Bin	percent	5,1	5,2	0.010376999999999999
US National	3 wk ahead	Bin	percent	5,2	5,3	0.009824
US National	3 wk ahead	Bin	percent	5,3	5,4	0.009200999999999999
US National	3 wk ahead	Bin	percent	5,4	5,5	0.008525999999999999
US National	3 wk ahead	Bin	percent	5,5	5,6	0.007823
US National	3 wk ahead	Bin	percent	5,6	5,7	0.007122
US National	3 wk ahead	Bin	percent	5,7	5,8	0.006455
US National	3 wk ahead	Bin	percent	5,8	5,9	0.00585
US National	3 wk ahead	Bin	percent	5,9	6	0.005333
US National	3 wk ahead	Bin	percent	6	6,1	0.004918
US National	3 wk ahead	Bin	percent	6,1	6,2	0.004612
US National	3 wk ahead	Bin	percent	6,2	6,3	0.00441
US National	3 wk ahead	Bin	percent	6,3	6,4	0.004298
US National	3 wk ahead	Bin	percent	6,4	6,5	0.004256
US National	3 wk ahead	Bin	percent	6,5	6,6	0.004258
US National	3 wk ahead	Bin	percent	6,6	6,7	0.004278
US National	3 wk ahead	Bin	percent	6,7	6,8	0.004288999999999999
US National	3 wk ahead	Bin	percent	6,8	6,9	0.004271
US National	3 wk ahead	Bin	percent	6,9	7	0.00421
US National	3 wk ahead	Bin	percent	7	7,1	0.004097
US National	3 wk ahead	Bin	percent	7,1	7,2	0.003931
US National	3 wk ahead	Bin	percent	7,2	7,3	0.003718
US National	3 wk ahead	Bin	percent	7,3	7,4	0.003469
US National	3 wk ahead	Bin	percent	7,4	7,5	0.003196
US National	3 wk ahead	Bin	percent	7,5	7,6	0.002913
US National	3 wk ahead	Bin	percent	7,6	7,7	0.002634
US National	3 wk ahead	Bin	percent	7,7	7,8	0.002371
US National	3 wk ahead	Bin	percent	7,8	7,9	0.002131
US National	3 wk ahead	Bin	percent	7,9	8	0.0019219999999999999
US National	3 wk ahead	Bin	percent	8	8,1	0.0017439999999999999
US National	3 wk ahead	Bin	percent	8,1	8,2	0.001597
US National	3 wk ahead	Bin	percent	8,2	8,3	0.0014789999999999998
US National	3 wk ahead	Bin	percent	8,3	8,4	0.0013859999999999999
US National	3 wk ahead	Bin	percent	8,4	8,5	0.0013139999999999998
US National	3 wk ahead	Bin	percent	8,5	8,6	0.0012569999999999999
US National	3 wk ahead	Bin	percent	8,6	8,7	0.0012109999999999998
US National	3 wk ahead	Bin	percent	8,7	8,8	0.0011719999999999999
US National	3 wk ahead	Bin	percent	8,8	8,9	0.0011359999999999999
US National	3 wk ahead	Bin	percent	8,9	9	0.001099
US National	3 wk ahead	Bin	percent	9	9,1	0.001059
US National	3 wk ahead	Bin	percent	9,1	9,2	0.001014
US National	3 wk ahead	Bin	percent	9,2	9,3	0.000962
US National	3 wk ahead	Bin	percent	9,3	9,4	0.000901
US National	3 wk ahead	Bin	percent	9,4	9,5	0.000834
US National	3 wk ahead	Bin	percent	9,5	9,6	0.000759
US National	3 wk ahead	Bin	percent	9,6	9,7	0.0006789999999999999
US National	3 wk ahead	Bin	percent	9,7	9,8	0.0005949999999999999
US National	3 wk ahead	Bin	percent	9,8	9,9	0.000512
US National	3 wk ahead	Bin	percent	9,9	10	0.00043099999999999996
US National	3 wk ahead	Bin	percent	10	10,1	0.000354
US National	3 wk ahead	Bin	percent	10,1	10,2	0.000285
US National	3 wk ahead	Bin	percent	10,2	10,3	0.000224
US National	3 wk ahead	Bin	percent	10,3	10,4	0.00017099999999999998
US National	3 wk ahead	Bin	percent	10,4	10,5	0.000128
US National	3 wk ahead	Bin	percent	10,5	10,6	0.000093
US National	3 wk ahead	Bin	percent	10,6	10,7	0.00006599999999999999
US National	3 wk ahead	Bin	percent	10,7	10,8	0.000046
US National	3 wk ahead	Bin	percent	10,8	10,9	0.000032
US National	3 wk ahead	Bin	percent	10,9	11	0.000023
US National	3 wk ahead	Bin	percent	11	11,1	0.000017
US National	3 wk ahead	Bin	percent	11,1	11,2	0.000016
US National	3 wk ahead	Bin	percent	11,2	11,3	0.000017
US National	3 wk ahead	Bin	percent	11,3	11,4	0.000022
US National	3 wk ahead	Bin	percent	11,4	11,5	0.000031
US National	3 wk ahead	Bin	percent	11,5	11,6	0.000044
US National	3 wk ahead	Bin	percent	11,6	11,7	0.000063
US National	3 wk ahead	Bin	percent	11,7	11,8	0.000088
US National	3 wk ahead	Bin	percent	11,8	11,9	0.00011999999999999999
US National	3 wk ahead	Bin	percent	11,9	12	0.00015999999999999999
US National	3 wk ahead	Bin	percent	12	12,1	0.000208
US National	3 wk ahead	Bin	percent	12,1	12,2	0.000263
US National	3 wk ahead	Bin	percent	12,2	12,3	0.000323
US National	3 wk ahead	Bin	percent	12,3	12,4	0.000388
US National	3 wk ahead	Bin	percent	12,4	12,5	0.000452
US National	3 wk ahead	Bin	percent	12,5	12,6	0.000514
US National	3 wk ahead	Bin	percent	12,6	12,7	0.0005679999999999999
US National	3 wk ahead	Bin	percent	12,7	12,8	0.000612
US National	3 wk ahead	Bin	percent	12,8	12,9	0.000641
US National	3 wk ahead	Bin	percent	12,9	13	0.000654
US National	3 wk ahead	Bin	percent	13	100	0.0048519999999999995
US National	4 wk ahead	Point	percent	NA	NA	2.9408000000000003
US National	4 wk ahead	Bin	percent	0	0,1	0.004674
US National	4 wk ahead	Bin	percent	0,1	0,2	0.00565
US National	4 wk ahead	Bin	percent	0,2	0,3	0.006741
US National	4 wk ahead	Bin	percent	0,3	0,4	0.007939
US National	4 wk ahead	Bin	percent	0,4	0,5	0.009231999999999999
US National	4 wk ahead	Bin	percent	0,5	0,6	0.0106
US National	4 wk ahead	Bin	percent	0,6	0,7	0.012019
US National	4 wk ahead	Bin	percent	0,7	0,8	0.013462
US National	4 wk ahead	Bin	percent	0,8	0,9	0.014894999999999999
US National	4 wk ahead	Bin	percent	0,9	1	0.016286
US National	4 wk ahead	Bin	percent	1	1,1	0.017599
US National	4 wk ahead	Bin	percent	1,1	1,2	0.018802
US National	4 wk ahead	Bin	percent	1,2	1,3	0.019865999999999998
US National	4 wk ahead	Bin	percent	1,3	1,4	0.020766
US National	4 wk ahead	Bin	percent	1,4	1,5	0.021485999999999998
US National	4 wk ahead	Bin	percent	1,5	1,6	0.022015999999999997
US National	4 wk ahead	Bin	percent	1,6	1,7	0.022354
US National	4 wk ahead	Bin	percent	1,7	1,8	0.022508999999999998
US National	4 wk ahead	Bin	percent	1,8	1,9	0.022493
US National	4 wk ahead	Bin	percent	1,9	2	0.022327
US National	4 wk ahead	Bin	percent	2	2,1	0.022036
US National	4 wk ahead	Bin	percent	2,1	2,2	0.021646
US National	4 wk ahead	Bin	percent	2,2	2,3	0.021185
US National	4 wk ahead	Bin	percent	2,3	2,4	0.020678
US National	4 wk ahead	Bin	percent	2,4	2,5	0.020148
US National	4 wk ahead	Bin	percent	2,5	2,6	0.019611999999999997
US National	4 wk ahead	Bin	percent	2,6	2,7	0.019084999999999998
US National	4 wk ahead	Bin	percent	2,7	2,8	0.018574
US National	4 wk ahead	Bin	percent	2,8	2,9	0.018083
US National	4 wk ahead	Bin	percent	2,9	3	0.017613999999999998
US National	4 wk ahead	Bin	percent	3	3,1	0.017161
US National	4 wk ahead	Bin	percent	3,1	3,2	0.016721
US National	4 wk ahead	Bin	percent	3,2	3,3	0.016288
US National	4 wk ahead	Bin	percent	3,3	3,4	0.015854
US National	4 wk ahead	Bin	percent	3,4	3,5	0.015413999999999999
US National	4 wk ahead	Bin	percent	3,5	3,6	0.014962999999999999
US National	4 wk ahead	Bin	percent	3,6	3,7	0.014497999999999999
US National	4 wk ahead	Bin	percent	3,7	3,8	0.014015
US National	4 wk ahead	Bin	percent	3,8	3,9	0.013517
US National	4 wk ahead	Bin	percent	3,9	4	0.013002999999999999
US National	4 wk ahead	Bin	percent	4	4,1	0.012478
US National	4 wk ahead	Bin	percent	4,1	4,2	0.011946
US National	4 wk ahead	Bin	percent	4,2	4,3	0.011415
US National	4 wk ahead	Bin	percent	4,3	4,4	0.010891999999999999
US National	4 wk ahead	Bin	percent	4,4	4,5	0.010386
US National	4 wk ahead	Bin	percent	4,5	4,6	0.009904
US National	4 wk ahead	Bin	percent	4,6	4,7	0.009455999999999999
US National	4 wk ahead	Bin	percent	4,7	4,8	0.009047
US National	4 wk ahead	Bin	percent	4,8	4,9	0.008681
US National	4 wk ahead	Bin	percent	4,9	5	0.00836
US National	4 wk ahead	Bin	percent	5	5,1	0.008083
US National	4 wk ahead	Bin	percent	5,1	5,2	0.007847
US National	4 wk ahead	Bin	percent	5,2	5,3	0.007643
US National	4 wk ahead	Bin	percent	5,3	5,4	0.007464999999999999
US National	4 wk ahead	Bin	percent	5,4	5,5	0.007303
US National	4 wk ahead	Bin	percent	5,5	5,6	0.007148
US National	4 wk ahead	Bin	percent	5,6	5,7	0.0069889999999999996
US National	4 wk ahead	Bin	percent	5,7	5,8	0.0068189999999999995
US National	4 wk ahead	Bin	percent	5,8	5,9	0.006633999999999999
US National	4 wk ahead	Bin	percent	5,9	6	0.006429
US National	4 wk ahead	Bin	percent	6	6,1	0.0062039999999999994
US National	4 wk ahead	Bin	percent	6,1	6,2	0.00596
US National	4 wk ahead	Bin	percent	6,2	6,3	0.005703
US National	4 wk ahead	Bin	percent	6,3	6,4	0.005436
US National	4 wk ahead	Bin	percent	6,4	6,5	0.005167
US National	4 wk ahead	Bin	percent	6,5	6,6	0.004902
US National	4 wk ahead	Bin	percent	6,6	6,7	0.00465
US National	4 wk ahead	Bin	percent	6,7	6,8	0.004415
US National	4 wk ahead	Bin	percent	6,8	6,9	0.004203999999999999
US National	4 wk ahead	Bin	percent	6,9	7	0.004020999999999999
US National	4 wk ahead	Bin	percent	7	7,1	0.0038699999999999997
US National	4 wk ahead	Bin	percent	7,1	7,2	0.0037519999999999997
US National	4 wk ahead	Bin	percent	7,2	7,3	0.003668
US National	4 wk ahead	Bin	percent	7,3	7,4	0.003616
US National	4 wk ahead	Bin	percent	7,4	7,5	0.003594
US National	4 wk ahead	Bin	percent	7,5	7,6	0.0035989999999999998
US National	4 wk ahead	Bin	percent	7,6	7,7	0.003626
US National	4 wk ahead	Bin	percent	7,7	7,8	0.003669
US National	4 wk ahead	Bin	percent	7,8	7,9	0.003722
US National	4 wk ahead	Bin	percent	7,9	8	0.003779
US National	4 wk ahead	Bin	percent	8	8,1	0.0038339999999999997
US National	4 wk ahead	Bin	percent	8,1	8,2	0.0038799999999999998
US National	4 wk ahead	Bin	percent	8,2	8,3	0.0039109999999999995
US National	4 wk ahead	Bin	percent	8,3	8,4	0.003922999999999999
US National	4 wk ahead	Bin	percent	8,4	8,5	0.003909999999999999
US National	4 wk ahead	Bin	percent	8,5	8,6	0.0038689999999999996
US National	4 wk ahead	Bin	percent	8,6	8,7	0.0038
US National	4 wk ahead	Bin	percent	8,7	8,8	0.003701
US National	4 wk ahead	Bin	percent	8,8	8,9	0.003573
US National	4 wk ahead	Bin	percent	8,9	9	0.003417
US National	4 wk ahead	Bin	percent	9	9,1	0.003237
US National	4 wk ahead	Bin	percent	9,1	9,2	0.003036
US National	4 wk ahead	Bin	percent	9,2	9,3	0.002819
US National	4 wk ahead	Bin	percent	9,3	9,4	0.00259
US National	4 wk ahead	Bin	percent	9,4	9,5	0.002355
US National	4 wk ahead	Bin	percent	9,5	9,6	0.002118
US National	4 wk ahead	Bin	percent	9,6	9,7	0.0018839999999999998
US National	4 wk ahead	Bin	percent	9,7	9,8	0.0016569999999999998
US National	4 wk ahead	Bin	percent	9,8	9,9	0.001442
US National	4 wk ahead	Bin	percent	9,9	10	0.0012389999999999999
US National	4 wk ahead	Bin	percent	10	10,1	0.001053
US National	4 wk ahead	Bin	percent	10,1	10,2	0.0008839999999999999
US National	4 wk ahead	Bin	percent	10,2	10,3	0.000732
US National	4 wk ahead	Bin	percent	10,3	10,4	0.0006
US National	4 wk ahead	Bin	percent	10,4	10,5	0.000484
US National	4 wk ahead	Bin	percent	10,5	10,6	0.000386
US National	4 wk ahead	Bin	percent	10,6	10,7	0.00030399999999999996
US National	4 wk ahead	Bin	percent	10,7	10,8	0.000236
US National	4 wk ahead	Bin	percent	10,8	10,9	0.00018099999999999998
US National	4 wk ahead	Bin	percent	10,9	11	0.000136
US National	4 wk ahead	Bin	percent	11	11,1	0.000101
US National	4 wk ahead	Bin	percent	11,1	11,2	0.000074
US National	4 wk ahead	Bin	percent	11,2	11,3	0.000054
US National	4 wk ahead	Bin	percent	11,3	11,4	0.000037999999999999995
US National	4 wk ahead	Bin	percent	11,4	11,5	0.000027
US National	4 wk ahead	Bin	percent	11,5	11,6	0.000018
US National	4 wk ahead	Bin	percent	11,6	11,7	0.000012
US National	4 wk ahead	Bin	percent	11,7	11,8	8.e-6
US National	4 wk ahead	Bin	percent	11,8	11,9	4.9999999999999996e-6
US National	4 wk ahead	Bin	percent	11,9	12	4.e-6
US National	4 wk ahead	Bin	percent	12	12,1	2.e-6
US National	4 wk ahead	Bin	percent	12,1	12,2	1.e-6
US National	4 wk ahead	Bin	percent	12,2	12,3	1.e-6
US National	4 wk ahead	Bin	percent	12,3	12,4	1.e-6
US National	4 wk ahead	Bin	percent	12,4	12,5	0.
US National	4 wk ahead	Bin	percent	12,5	12,6	0.
US National	4 wk ahead	Bin	percent	12,6	12,7	0.
US National	4 wk ahead	Bin	percent	12,7	12,8	0.
US National	4 wk ahead	Bin	percent	12,8	12,9	0.
US National	4 wk ahead	Bin	percent	12,9	13	0.
US National	4 wk ahead	Bin	percent	13	100	0.010169
