# Supplementary material for: Use of daily Internet search query data improves real-time projections of influenza epidemics
Source: J R Soc Interface. 2018 Oct 10;15(147):20180220. doi: 10.1098/rsif.2018.0220 (PMC6228485; doi:10.1098/rsif.2018.0220)
Supplement: Computer code and results [file rsif20180220supp3.gz › Code-and-results/mss-15-wikiWEEK/5-35_paramrep.txt]

{"LL"	{16.069265458229665	40.678408793206685	135.5497527274049	223.67397803742696}}
{"DD"	{3.1484921595808735	4.224395203939464	6.037314401200065	6.8284061134011775}}
{"R0max"	{1.380851650213173	2.0082508493972266	3.2723184029257455	3.8080272275700238}}
{"R0min"	{0.8133489544385369	0.9071594304406416	1.0419019166612569	1.1042649613001714}}
{"Inf"	{487.4811959144759	651.3151454189839	959.0955223289368	1068.7934129900593}}
{"Sus"	{44312.03452676268	58411.80983232231	87185.52497336581	96008.89210469909}}
{"R0(t)"	{0.9832698936303854	1.1124206696872492	1.3188266883142465	1.424922386686652}}
{"Reff"	{0.5268061945810245	0.6828918682453538	1.0531514421162487	1.2855709899362693}}
