# Supplementary material for: Use of daily Internet search query data improves real-time projections of influenza epidemics
Source: J R Soc Interface. 2018 Oct 10;15(147):20180220. doi: 10.1098/rsif.2018.0220 (PMC6228485; doi:10.1098/rsif.2018.0220)
Supplement: Computer code and results [file rsif20180220supp3.gz › Code-and-results/mss-15-wikiWEEK/2014-EW4.csv]

Location	Target	Type	Unit	Bin_start_incl	Bin_end_notincl	Value
US National	1 wk ahead	Point	percent	NA	NA	3.4
US National	1 wk ahead	Bin	percent	0	0,1	0.
US National	1 wk ahead	Bin	percent	0,1	0,2	0.
US National	1 wk ahead	Bin	percent	0,2	0,3	0.
US National	1 wk ahead	Bin	percent	0,3	0,4	0.
US National	1 wk ahead	Bin	percent	0,4	0,5	0.
US National	1 wk ahead	Bin	percent	0,5	0,6	0.
US National	1 wk ahead	Bin	percent	0,6	0,7	0.
US National	1 wk ahead	Bin	percent	0,7	0,8	0.
US National	1 wk ahead	Bin	percent	0,8	0,9	0.
US National	1 wk ahead	Bin	percent	0,9	1	0.
US National	1 wk ahead	Bin	percent	1	1,1	0.
US National	1 wk ahead	Bin	percent	1,1	1,2	0.
US National	1 wk ahead	Bin	percent	1,2	1,3	0.
US National	1 wk ahead	Bin	percent	1,3	1,4	0.
US National	1 wk ahead	Bin	percent	1,4	1,5	0.
US National	1 wk ahead	Bin	percent	1,5	1,6	0.
US National	1 wk ahead	Bin	percent	1,6	1,7	0.
US National	1 wk ahead	Bin	percent	1,7	1,8	2.e-6
US National	1 wk ahead	Bin	percent	1,8	1,9	0.000118
US National	1 wk ahead	Bin	percent	1,9	2	0.001441
US National	1 wk ahead	Bin	percent	2	2,1	0.003622
US National	1 wk ahead	Bin	percent	2,1	2,2	0.0019459999999999998
US National	1 wk ahead	Bin	percent	2,2	2,3	0.00021799999999999999
US National	1 wk ahead	Bin	percent	2,3	2,4	4.9999999999999996e-6
US National	1 wk ahead	Bin	percent	2,4	2,5	4.e-6
US National	1 wk ahead	Bin	percent	2,5	2,6	0.000244
US National	1 wk ahead	Bin	percent	2,6	2,7	0.0029549999999999997
US National	1 wk ahead	Bin	percent	2,7	2,8	0.009308
US National	1 wk ahead	Bin	percent	2,8	2,9	0.017665999999999998
US National	1 wk ahead	Bin	percent	2,9	3	0.031703
US National	1 wk ahead	Bin	percent	3	3,1	0.044916
US National	1 wk ahead	Bin	percent	3,1	3,2	0.068547
US National	1 wk ahead	Bin	percent	3,2	3,3	0.102058
US National	1 wk ahead	Bin	percent	3,3	3,4	0.138345
US National	1 wk ahead	Bin	percent	3,4	3,5	0.169766
US National	1 wk ahead	Bin	percent	3,5	3,6	0.158227
US National	1 wk ahead	Bin	percent	3,6	3,7	0.091623
US National	1 wk ahead	Bin	percent	3,7	3,8	0.040086
US National	1 wk ahead	Bin	percent	3,8	3,9	0.028377
US National	1 wk ahead	Bin	percent	3,9	4	0.023777
US National	1 wk ahead	Bin	percent	4	4,1	0.024687999999999998
US National	1 wk ahead	Bin	percent	4,1	4,2	0.016437
US National	1 wk ahead	Bin	percent	4,2	4,3	0.007254999999999999
US National	1 wk ahead	Bin	percent	4,3	4,4	0.0018139999999999999
US National	1 wk ahead	Bin	percent	4,4	4,5	0.00014
US National	1 wk ahead	Bin	percent	4,5	4,6	2.e-6
US National	1 wk ahead	Bin	percent	4,6	4,7	4.9999999999999996e-6
US National	1 wk ahead	Bin	percent	4,7	4,8	0.000216
US National	1 wk ahead	Bin	percent	4,8	4,9	0.0019379999999999998
US National	1 wk ahead	Bin	percent	4,9	5	0.003655
US National	1 wk ahead	Bin	percent	5	5,1	0.00212
US National	1 wk ahead	Bin	percent	5,1	5,2	0.0031799999999999997
US National	1 wk ahead	Bin	percent	5,2	5,3	0.0029609999999999997
US National	1 wk ahead	Bin	percent	5,3	5,4	0.000607
US National	1 wk ahead	Bin	percent	5,4	5,5	0.000024999999999999998
US National	1 wk ahead	Bin	percent	5,5	5,6	0.
US National	1 wk ahead	Bin	percent	5,6	5,7	0.
US National	1 wk ahead	Bin	percent	5,7	5,8	0.
US National	1 wk ahead	Bin	percent	5,8	5,9	0.
US National	1 wk ahead	Bin	percent	5,9	6	0.
US National	1 wk ahead	Bin	percent	6	6,1	0.
US National	1 wk ahead	Bin	percent	6,1	6,2	0.
US National	1 wk ahead	Bin	percent	6,2	6,3	0.
US National	1 wk ahead	Bin	percent	6,3	6,4	0.
US National	1 wk ahead	Bin	percent	6,4	6,5	0.
US National	1 wk ahead	Bin	percent	6,5	6,6	0.
US National	1 wk ahead	Bin	percent	6,6	6,7	0.
US National	1 wk ahead	Bin	percent	6,7	6,8	0.
US National	1 wk ahead	Bin	percent	6,8	6,9	0.
US National	1 wk ahead	Bin	percent	6,9	7	0.
US National	1 wk ahead	Bin	percent	7	7,1	0.
US National	1 wk ahead	Bin	percent	7,1	7,2	0.
US National	1 wk ahead	Bin	percent	7,2	7,3	0.
US National	1 wk ahead	Bin	percent	7,3	7,4	0.
US National	1 wk ahead	Bin	percent	7,4	7,5	0.
US National	1 wk ahead	Bin	percent	7,5	7,6	0.
US National	1 wk ahead	Bin	percent	7,6	7,7	0.
US National	1 wk ahead	Bin	percent	7,7	7,8	0.
US National	1 wk ahead	Bin	percent	7,8	7,9	0.
US National	1 wk ahead	Bin	percent	7,9	8	0.
US National	1 wk ahead	Bin	percent	8	8,1	0.
US National	1 wk ahead	Bin	percent	8,1	8,2	0.
US National	1 wk ahead	Bin	percent	8,2	8,3	0.
US National	1 wk ahead	Bin	percent	8,3	8,4	0.
US National	1 wk ahead	Bin	percent	8,4	8,5	0.
US National	1 wk ahead	Bin	percent	8,5	8,6	0.
US National	1 wk ahead	Bin	percent	8,6	8,7	0.
US National	1 wk ahead	Bin	percent	8,7	8,8	0.
US National	1 wk ahead	Bin	percent	8,8	8,9	0.
US National	1 wk ahead	Bin	percent	8,9	9	0.
US National	1 wk ahead	Bin	percent	9	9,1	0.
US National	1 wk ahead	Bin	percent	9,1	9,2	0.
US National	1 wk ahead	Bin	percent	9,2	9,3	0.
US National	1 wk ahead	Bin	percent	9,3	9,4	0.
US National	1 wk ahead	Bin	percent	9,4	9,5	0.
US National	1 wk ahead	Bin	percent	9,5	9,6	0.
US National	1 wk ahead	Bin	percent	9,6	9,7	0.
US National	1 wk ahead	Bin	percent	9,7	9,8	0.
US National	1 wk ahead	Bin	percent	9,8	9,9	0.
US National	1 wk ahead	Bin	percent	9,9	10	0.
US National	1 wk ahead	Bin	percent	10	10,1	0.
US National	1 wk ahead	Bin	percent	10,1	10,2	0.
US National	1 wk ahead	Bin	percent	10,2	10,3	0.
US National	1 wk ahead	Bin	percent	10,3	10,4	0.
US National	1 wk ahead	Bin	percent	10,4	10,5	0.
US National	1 wk ahead	Bin	percent	10,5	10,6	0.
US National	1 wk ahead	Bin	percent	10,6	10,7	0.
US National	1 wk ahead	Bin	percent	10,7	10,8	0.
US National	1 wk ahead	Bin	percent	10,8	10,9	0.
US National	1 wk ahead	Bin	percent	10,9	11	0.
US National	1 wk ahead	Bin	percent	11	11,1	0.
US National	1 wk ahead	Bin	percent	11,1	11,2	0.
US National	1 wk ahead	Bin	percent	11,2	11,3	0.
US National	1 wk ahead	Bin	percent	11,3	11,4	0.
US National	1 wk ahead	Bin	percent	11,4	11,5	0.
US National	1 wk ahead	Bin	percent	11,5	11,6	0.
US National	1 wk ahead	Bin	percent	11,6	11,7	0.
US National	1 wk ahead	Bin	percent	11,7	11,8	0.
US National	1 wk ahead	Bin	percent	11,8	11,9	0.
US National	1 wk ahead	Bin	percent	11,9	12	0.
US National	1 wk ahead	Bin	percent	12	12,1	0.
US National	1 wk ahead	Bin	percent	12,1	12,2	0.
US National	1 wk ahead	Bin	percent	12,2	12,3	0.
US National	1 wk ahead	Bin	percent	12,3	12,4	0.
US National	1 wk ahead	Bin	percent	12,4	12,5	0.
US National	1 wk ahead	Bin	percent	12,5	12,6	0.
US National	1 wk ahead	Bin	percent	12,6	12,7	0.
US National	1 wk ahead	Bin	percent	12,7	12,8	0.
US National	1 wk ahead	Bin	percent	12,8	12,9	0.
US National	1 wk ahead	Bin	percent	12,9	13	0.
US National	1 wk ahead	Bin	percent	13	100	0.
US National	2 wk ahead	Point	percent	NA	NA	4.181400000000001
US National	2 wk ahead	Bin	percent	0	0,1	0.
US National	2 wk ahead	Bin	percent	0,1	0,2	1.e-6
US National	2 wk ahead	Bin	percent	0,2	0,3	3.e-6
US National	2 wk ahead	Bin	percent	0,3	0,4	7.e-6
US National	2 wk ahead	Bin	percent	0,4	0,5	0.000014999999999999999
US National	2 wk ahead	Bin	percent	0,5	0,6	0.000032999999999999996
US National	2 wk ahead	Bin	percent	0,6	0,7	0.00006599999999999999
US National	2 wk ahead	Bin	percent	0,7	0,8	0.000124
US National	2 wk ahead	Bin	percent	0,8	0,9	0.00021799999999999999
US National	2 wk ahead	Bin	percent	0,9	1	0.000363
US National	2 wk ahead	Bin	percent	1	1,1	0.0005679999999999999
US National	2 wk ahead	Bin	percent	1,1	1,2	0.000839
US National	2 wk ahead	Bin	percent	1,2	1,3	0.001173
US National	2 wk ahead	Bin	percent	1,3	1,4	0.001562
US National	2 wk ahead	Bin	percent	1,4	1,5	0.0019879999999999997
US National	2 wk ahead	Bin	percent	1,5	1,6	0.002436
US National	2 wk ahead	Bin	percent	1,6	1,7	0.002892
US National	2 wk ahead	Bin	percent	1,7	1,8	0.0033529999999999996
US National	2 wk ahead	Bin	percent	1,8	1,9	0.003826
US National	2 wk ahead	Bin	percent	1,9	2	0.004324
US National	2 wk ahead	Bin	percent	2	2,1	0.004863
US National	2 wk ahead	Bin	percent	2,1	2,2	0.005461
US National	2 wk ahead	Bin	percent	2,2	2,3	0.006143
US National	2 wk ahead	Bin	percent	2,3	2,4	0.0069489999999999994
US National	2 wk ahead	Bin	percent	2,4	2,5	0.007944999999999999
US National	2 wk ahead	Bin	percent	2,5	2,6	0.009224999999999999
US National	2 wk ahead	Bin	percent	2,6	2,7	0.0109
US National	2 wk ahead	Bin	percent	2,7	2,8	0.013059
US National	2 wk ahead	Bin	percent	2,8	2,9	0.015735
US National	2 wk ahead	Bin	percent	2,9	3	0.018864
US National	2 wk ahead	Bin	percent	3	3,1	0.022272999999999998
US National	2 wk ahead	Bin	percent	3,1	3,2	0.025703
US National	2 wk ahead	Bin	percent	3,2	3,3	0.028853999999999998
US National	2 wk ahead	Bin	percent	3,3	3,4	0.031460999999999996
US National	2 wk ahead	Bin	percent	3,4	3,5	0.033347999999999996
US National	2 wk ahead	Bin	percent	3,5	3,6	0.034471
US National	2 wk ahead	Bin	percent	3,6	3,7	0.034921
US National	2 wk ahead	Bin	percent	3,7	3,8	0.034895999999999996
US National	2 wk ahead	Bin	percent	3,8	3,9	0.034637
US National	2 wk ahead	Bin	percent	3,9	4	0.034372
US National	2 wk ahead	Bin	percent	4	4,1	0.034249999999999996
US National	2 wk ahead	Bin	percent	4,1	4,2	0.034303
US National	2 wk ahead	Bin	percent	4,2	4,3	0.034447
US National	2 wk ahead	Bin	percent	4,3	4,4	0.034502
US National	2 wk ahead	Bin	percent	4,4	4,5	0.034251
US National	2 wk ahead	Bin	percent	4,5	4,6	0.033503
US National	2 wk ahead	Bin	percent	4,6	4,7	0.032152
US National	2 wk ahead	Bin	percent	4,7	4,8	0.030209999999999997
US National	2 wk ahead	Bin	percent	4,8	4,9	0.0278
US National	2 wk ahead	Bin	percent	4,9	5	0.025115
US National	2 wk ahead	Bin	percent	5	5,1	0.022364
US National	2 wk ahead	Bin	percent	5,1	5,2	0.019717
US National	2 wk ahead	Bin	percent	5,2	5,3	0.017283
US National	2 wk ahead	Bin	percent	5,3	5,4	0.015108
US National	2 wk ahead	Bin	percent	5,4	5,5	0.013207
US National	2 wk ahead	Bin	percent	5,5	5,6	0.011587
US National	2 wk ahead	Bin	percent	5,6	5,7	0.010267
US National	2 wk ahead	Bin	percent	5,7	5,8	0.009261
US National	2 wk ahead	Bin	percent	5,8	5,9	0.00856
US National	2 wk ahead	Bin	percent	5,9	6	0.008114
US National	2 wk ahead	Bin	percent	6	6,1	0.007828
US National	2 wk ahead	Bin	percent	6,1	6,2	0.007586
US National	2 wk ahead	Bin	percent	6,2	6,3	0.007284
US National	2 wk ahead	Bin	percent	6,3	6,4	0.00686
US National	2 wk ahead	Bin	percent	6,4	6,5	0.0063089999999999995
US National	2 wk ahead	Bin	percent	6,5	6,6	0.005673999999999999
US National	2 wk ahead	Bin	percent	6,6	6,7	0.005024
US National	2 wk ahead	Bin	percent	6,7	6,8	0.004424
US National	2 wk ahead	Bin	percent	6,8	6,9	0.00392
US National	2 wk ahead	Bin	percent	6,9	7	0.003532
US National	2 wk ahead	Bin	percent	7	7,1	0.003257
US National	2 wk ahead	Bin	percent	7,1	7,2	0.003074
US National	2 wk ahead	Bin	percent	7,2	7,3	0.002954
US National	2 wk ahead	Bin	percent	7,3	7,4	0.002859
US National	2 wk ahead	Bin	percent	7,4	7,5	0.002748
US National	2 wk ahead	Bin	percent	7,5	7,6	0.0025889999999999997
US National	2 wk ahead	Bin	percent	7,6	7,7	0.0023599999999999997
US National	2 wk ahead	Bin	percent	7,7	7,8	0.002061
US National	2 wk ahead	Bin	percent	7,8	7,9	0.001712
US National	2 wk ahead	Bin	percent	7,9	8	0.0013449999999999998
US National	2 wk ahead	Bin	percent	8	8,1	0.000995
US National	2 wk ahead	Bin	percent	8,1	8,2	0.000692
US National	2 wk ahead	Bin	percent	8,2	8,3	0.00045099999999999996
US National	2 wk ahead	Bin	percent	8,3	8,4	0.00027499999999999996
US National	2 wk ahead	Bin	percent	8,4	8,5	0.000157
US National	2 wk ahead	Bin	percent	8,5	8,6	0.000084
US National	2 wk ahead	Bin	percent	8,6	8,7	0.000042
US National	2 wk ahead	Bin	percent	8,7	8,8	0.000019999999999999998
US National	2 wk ahead	Bin	percent	8,8	8,9	9.e-6
US National	2 wk ahead	Bin	percent	8,9	9	3.e-6
US National	2 wk ahead	Bin	percent	9	9,1	1.e-6
US National	2 wk ahead	Bin	percent	9,1	9,2	0.
US National	2 wk ahead	Bin	percent	9,2	9,3	0.
US National	2 wk ahead	Bin	percent	9,3	9,4	0.
US National	2 wk ahead	Bin	percent	9,4	9,5	0.
US National	2 wk ahead	Bin	percent	9,5	9,6	0.
US National	2 wk ahead	Bin	percent	9,6	9,7	0.
US National	2 wk ahead	Bin	percent	9,7	9,8	0.
US National	2 wk ahead	Bin	percent	9,8	9,9	0.
US National	2 wk ahead	Bin	percent	9,9	10	0.
US National	2 wk ahead	Bin	percent	10	10,1	0.
US National	2 wk ahead	Bin	percent	10,1	10,2	0.
US National	2 wk ahead	Bin	percent	10,2	10,3	0.
US National	2 wk ahead	Bin	percent	10,3	10,4	0.
US National	2 wk ahead	Bin	percent	10,4	10,5	0.
US National	2 wk ahead	Bin	percent	10,5	10,6	0.
US National	2 wk ahead	Bin	percent	10,6	10,7	0.
US National	2 wk ahead	Bin	percent	10,7	10,8	0.
US National	2 wk ahead	Bin	percent	10,8	10,9	0.
US National	2 wk ahead	Bin	percent	10,9	11	0.
US National	2 wk ahead	Bin	percent	11	11,1	0.
US National	2 wk ahead	Bin	percent	11,1	11,2	0.
US National	2 wk ahead	Bin	percent	11,2	11,3	0.
US National	2 wk ahead	Bin	percent	11,3	11,4	0.
US National	2 wk ahead	Bin	percent	11,4	11,5	0.
US National	2 wk ahead	Bin	percent	11,5	11,6	0.
US National	2 wk ahead	Bin	percent	11,6	11,7	0.
US National	2 wk ahead	Bin	percent	11,7	11,8	0.
US National	2 wk ahead	Bin	percent	11,8	11,9	0.
US National	2 wk ahead	Bin	percent	11,9	12	0.
US National	2 wk ahead	Bin	percent	12	12,1	0.
US National	2 wk ahead	Bin	percent	12,1	12,2	0.
US National	2 wk ahead	Bin	percent	12,2	12,3	0.
US National	2 wk ahead	Bin	percent	12,3	12,4	0.
US National	2 wk ahead	Bin	percent	12,4	12,5	1.e-6
US National	2 wk ahead	Bin	percent	12,5	12,6	2.e-6
US National	2 wk ahead	Bin	percent	12,6	12,7	4.e-6
US National	2 wk ahead	Bin	percent	12,7	12,8	9.e-6
US National	2 wk ahead	Bin	percent	12,8	12,9	0.000019999999999999998
US National	2 wk ahead	Bin	percent	12,9	13	0.000041
US National	2 wk ahead	Bin	percent	13	100	0.019923
US National	3 wk ahead	Point	percent	NA	NA	4.3504000000000005
US National	3 wk ahead	Bin	percent	0	0,1	0.000645
US National	3 wk ahead	Bin	percent	0,1	0,2	0.000815
US National	3 wk ahead	Bin	percent	0,2	0,3	0.0010119999999999999
US National	3 wk ahead	Bin	percent	0,3	0,4	0.001236
US National	3 wk ahead	Bin	percent	0,4	0,5	0.001486
US National	3 wk ahead	Bin	percent	0,5	0,6	0.001761
US National	3 wk ahead	Bin	percent	0,6	0,7	0.002058
US National	3 wk ahead	Bin	percent	0,7	0,8	0.002376
US National	3 wk ahead	Bin	percent	0,8	0,9	0.0027159999999999997
US National	3 wk ahead	Bin	percent	0,9	1	0.003075
US National	3 wk ahead	Bin	percent	1	1,1	0.003456
US National	3 wk ahead	Bin	percent	1,1	1,2	0.003861
US National	3 wk ahead	Bin	percent	1,2	1,3	0.0042959999999999995
US National	3 wk ahead	Bin	percent	1,3	1,4	0.004768
US National	3 wk ahead	Bin	percent	1,4	1,5	0.005285
US National	3 wk ahead	Bin	percent	1,5	1,6	0.005859
US National	3 wk ahead	Bin	percent	1,6	1,7	0.006501
US National	3 wk ahead	Bin	percent	1,7	1,8	0.007221
US National	3 wk ahead	Bin	percent	1,8	1,9	0.008028
US National	3 wk ahead	Bin	percent	1,9	2	0.008929
US National	3 wk ahead	Bin	percent	2	2,1	0.009921
US National	3 wk ahead	Bin	percent	2,1	2,2	0.010997
US National	3 wk ahead	Bin	percent	2,2	2,3	0.012140999999999999
US National	3 wk ahead	Bin	percent	2,3	2,4	0.01333
US National	3 wk ahead	Bin	percent	2,4	2,5	0.014532
US National	3 wk ahead	Bin	percent	2,5	2,6	0.015714
US National	3 wk ahead	Bin	percent	2,6	2,7	0.016836999999999998
US National	3 wk ahead	Bin	percent	2,7	2,8	0.017866999999999997
US National	3 wk ahead	Bin	percent	2,8	2,9	0.018772999999999998
US National	3 wk ahead	Bin	percent	2,9	3	0.019532
US National	3 wk ahead	Bin	percent	3	3,1	0.020127
US National	3 wk ahead	Bin	percent	3,1	3,2	0.020554
US National	3 wk ahead	Bin	percent	3,2	3,3	0.020822999999999998
US National	3 wk ahead	Bin	percent	3,3	3,4	0.020947
US National	3 wk ahead	Bin	percent	3,4	3,5	0.020947999999999998
US National	3 wk ahead	Bin	percent	3,5	3,6	0.020853999999999998
US National	3 wk ahead	Bin	percent	3,6	3,7	0.020692
US National	3 wk ahead	Bin	percent	3,7	3,8	0.020492
US National	3 wk ahead	Bin	percent	3,8	3,9	0.02028
US National	3 wk ahead	Bin	percent	3,9	4	0.020076
US National	3 wk ahead	Bin	percent	4	4,1	0.019896999999999998
US National	3 wk ahead	Bin	percent	4,1	4,2	0.019752
US National	3 wk ahead	Bin	percent	4,2	4,3	0.019644
US National	3 wk ahead	Bin	percent	4,3	4,4	0.01957
US National	3 wk ahead	Bin	percent	4,4	4,5	0.01952
US National	3 wk ahead	Bin	percent	4,5	4,6	0.019476999999999998
US National	3 wk ahead	Bin	percent	4,6	4,7	0.019422
US National	3 wk ahead	Bin	percent	4,7	4,8	0.01933
US National	3 wk ahead	Bin	percent	4,8	4,9	0.019177
US National	3 wk ahead	Bin	percent	4,9	5	0.01894
US National	3 wk ahead	Bin	percent	5	5,1	0.018598
US National	3 wk ahead	Bin	percent	5,1	5,2	0.018137
US National	3 wk ahead	Bin	percent	5,2	5,3	0.017549
US National	3 wk ahead	Bin	percent	5,3	5,4	0.016836999999999998
US National	3 wk ahead	Bin	percent	5,4	5,5	0.016013
US National	3 wk ahead	Bin	percent	5,5	5,6	0.015097
US National	3 wk ahead	Bin	percent	5,6	5,7	0.014116
US National	3 wk ahead	Bin	percent	5,7	5,8	0.013101
US National	3 wk ahead	Bin	percent	5,8	5,9	0.012084
US National	3 wk ahead	Bin	percent	5,9	6	0.011096
US National	3 wk ahead	Bin	percent	6	6,1	0.010159999999999999
US National	3 wk ahead	Bin	percent	6,1	6,2	0.009296
US National	3 wk ahead	Bin	percent	6,2	6,3	0.008515
US National	3 wk ahead	Bin	percent	6,3	6,4	0.007819999999999999
US National	3 wk ahead	Bin	percent	6,4	6,5	0.0072109999999999995
US National	3 wk ahead	Bin	percent	6,5	6,6	0.006679
US National	3 wk ahead	Bin	percent	6,6	6,7	0.0062169999999999994
US National	3 wk ahead	Bin	percent	6,7	6,8	0.005815
US National	3 wk ahead	Bin	percent	6,8	6,9	0.005464999999999999
US National	3 wk ahead	Bin	percent	6,9	7	0.005163
US National	3 wk ahead	Bin	percent	7	7,1	0.004902999999999999
US National	3 wk ahead	Bin	percent	7,1	7,2	0.004683
US National	3 wk ahead	Bin	percent	7,2	7,3	0.0045
US National	3 wk ahead	Bin	percent	7,3	7,4	0.004353
US National	3 wk ahead	Bin	percent	7,4	7,5	0.004238
US National	3 wk ahead	Bin	percent	7,5	7,6	0.004151
US National	3 wk ahead	Bin	percent	7,6	7,7	0.004085
US National	3 wk ahead	Bin	percent	7,7	7,8	0.004032
US National	3 wk ahead	Bin	percent	7,8	7,9	0.003985
US National	3 wk ahead	Bin	percent	7,9	8	0.003938
US National	3 wk ahead	Bin	percent	8	8,1	0.003884
US National	3 wk ahead	Bin	percent	8,1	8,2	0.0038209999999999997
US National	3 wk ahead	Bin	percent	8,2	8,3	0.003748
US National	3 wk ahead	Bin	percent	8,3	8,4	0.003666
US National	3 wk ahead	Bin	percent	8,4	8,5	0.0035759999999999998
US National	3 wk ahead	Bin	percent	8,5	8,6	0.0034839999999999997
US National	3 wk ahead	Bin	percent	8,6	8,7	0.00339
US National	3 wk ahead	Bin	percent	8,7	8,8	0.0032979999999999997
US National	3 wk ahead	Bin	percent	8,8	8,9	0.003208
US National	3 wk ahead	Bin	percent	8,9	9	0.003119
US National	3 wk ahead	Bin	percent	9	9,1	0.003031
US National	3 wk ahead	Bin	percent	9,1	9,2	0.00294
US National	3 wk ahead	Bin	percent	9,2	9,3	0.002846
US National	3 wk ahead	Bin	percent	9,3	9,4	0.002747
US National	3 wk ahead	Bin	percent	9,4	9,5	0.002644
US National	3 wk ahead	Bin	percent	9,5	9,6	0.002539
US National	3 wk ahead	Bin	percent	9,6	9,7	0.002433
US National	3 wk ahead	Bin	percent	9,7	9,8	0.0023309999999999997
US National	3 wk ahead	Bin	percent	9,8	9,9	0.002235
US National	3 wk ahead	Bin	percent	9,9	10	0.0021479999999999997
US National	3 wk ahead	Bin	percent	10	10,1	0.002072
US National	3 wk ahead	Bin	percent	10,1	10,2	0.002005
US National	3 wk ahead	Bin	percent	10,2	10,3	0.0019459999999999998
US National	3 wk ahead	Bin	percent	10,3	10,4	0.001892
US National	3 wk ahead	Bin	percent	10,4	10,5	0.001838
US National	3 wk ahead	Bin	percent	10,5	10,6	0.001779
US National	3 wk ahead	Bin	percent	10,6	10,7	0.0017109999999999998
US National	3 wk ahead	Bin	percent	10,7	10,8	0.00163
US National	3 wk ahead	Bin	percent	10,8	10,9	0.001535
US National	3 wk ahead	Bin	percent	10,9	11	0.001424
US National	3 wk ahead	Bin	percent	11	11,1	0.001299
US National	3 wk ahead	Bin	percent	11,1	11,2	0.001165
US National	3 wk ahead	Bin	percent	11,2	11,3	0.001024
US National	3 wk ahead	Bin	percent	11,3	11,4	0.000882
US National	3 wk ahead	Bin	percent	11,4	11,5	0.000743
US National	3 wk ahead	Bin	percent	11,5	11,6	0.0006129999999999999
US National	3 wk ahead	Bin	percent	11,6	11,7	0.000494
US National	3 wk ahead	Bin	percent	11,7	11,8	0.00038899999999999997
US National	3 wk ahead	Bin	percent	11,8	11,9	0.000299
US National	3 wk ahead	Bin	percent	11,9	12	0.000225
US National	3 wk ahead	Bin	percent	12	12,1	0.000165
US National	3 wk ahead	Bin	percent	12,1	12,2	0.000118
US National	3 wk ahead	Bin	percent	12,2	12,3	0.000083
US National	3 wk ahead	Bin	percent	12,3	12,4	0.000056
US National	3 wk ahead	Bin	percent	12,4	12,5	0.000037999999999999995
US National	3 wk ahead	Bin	percent	12,5	12,6	0.000024
US National	3 wk ahead	Bin	percent	12,6	12,7	0.000014999999999999999
US National	3 wk ahead	Bin	percent	12,7	12,8	9.999999999999999e-6
US National	3 wk ahead	Bin	percent	12,8	12,9	6.e-6
US National	3 wk ahead	Bin	percent	12,9	13	3.e-6
US National	3 wk ahead	Bin	percent	13	100	0.020041
US National	4 wk ahead	Point	percent	NA	NA	4.039
US National	4 wk ahead	Bin	percent	0	0,1	0.001898
US National	4 wk ahead	Bin	percent	0,1	0,2	0.002211
US National	4 wk ahead	Bin	percent	0,2	0,3	0.002554
US National	4 wk ahead	Bin	percent	0,3	0,4	0.0029289999999999997
US National	4 wk ahead	Bin	percent	0,4	0,5	0.003338
US National	4 wk ahead	Bin	percent	0,5	0,6	0.0037819999999999998
US National	4 wk ahead	Bin	percent	0,6	0,7	0.004262999999999999
US National	4 wk ahead	Bin	percent	0,7	0,8	0.004783
US National	4 wk ahead	Bin	percent	0,8	0,9	0.005345
US National	4 wk ahead	Bin	percent	0,9	1	0.005952
US National	4 wk ahead	Bin	percent	1	1,1	0.006604
US National	4 wk ahead	Bin	percent	1,1	1,2	0.007304
US National	4 wk ahead	Bin	percent	1,2	1,3	0.008048999999999999
US National	4 wk ahead	Bin	percent	1,3	1,4	0.008838
US National	4 wk ahead	Bin	percent	1,4	1,5	0.009667
US National	4 wk ahead	Bin	percent	1,5	1,6	0.010527
US National	4 wk ahead	Bin	percent	1,6	1,7	0.011408999999999999
US National	4 wk ahead	Bin	percent	1,7	1,8	0.012301
US National	4 wk ahead	Bin	percent	1,8	1,9	0.013188
US National	4 wk ahead	Bin	percent	1,9	2	0.014055
US National	4 wk ahead	Bin	percent	2	2,1	0.014887
US National	4 wk ahead	Bin	percent	2,1	2,2	0.015667
US National	4 wk ahead	Bin	percent	2,2	2,3	0.016381
US National	4 wk ahead	Bin	percent	2,3	2,4	0.017013999999999998
US National	4 wk ahead	Bin	percent	2,4	2,5	0.017558999999999998
US National	4 wk ahead	Bin	percent	2,5	2,6	0.018008
US National	4 wk ahead	Bin	percent	2,6	2,7	0.018357
US National	4 wk ahead	Bin	percent	2,7	2,8	0.018607
US National	4 wk ahead	Bin	percent	2,8	2,9	0.01876
US National	4 wk ahead	Bin	percent	2,9	3	0.018824
US National	4 wk ahead	Bin	percent	3	3,1	0.018809
US National	4 wk ahead	Bin	percent	3,1	3,2	0.018725
US National	4 wk ahead	Bin	percent	3,2	3,3	0.018584
US National	4 wk ahead	Bin	percent	3,3	3,4	0.018401
US National	4 wk ahead	Bin	percent	3,4	3,5	0.018189999999999998
US National	4 wk ahead	Bin	percent	3,5	3,6	0.017963
US National	4 wk ahead	Bin	percent	3,6	3,7	0.017733
US National	4 wk ahead	Bin	percent	3,7	3,8	0.017509
US National	4 wk ahead	Bin	percent	3,8	3,9	0.0173
US National	4 wk ahead	Bin	percent	3,9	4	0.017110999999999998
US National	4 wk ahead	Bin	percent	4	4,1	0.016944999999999998
US National	4 wk ahead	Bin	percent	4,1	4,2	0.016801
US National	4 wk ahead	Bin	percent	4,2	4,3	0.016675
US National	4 wk ahead	Bin	percent	4,3	4,4	0.01656
US National	4 wk ahead	Bin	percent	4,4	4,5	0.016448
US National	4 wk ahead	Bin	percent	4,5	4,6	0.016326999999999998
US National	4 wk ahead	Bin	percent	4,6	4,7	0.016186
US National	4 wk ahead	Bin	percent	4,7	4,8	0.016012
US National	4 wk ahead	Bin	percent	4,8	4,9	0.015795
US National	4 wk ahead	Bin	percent	4,9	5	0.015526
US National	4 wk ahead	Bin	percent	5	5,1	0.015196999999999999
US National	4 wk ahead	Bin	percent	5,1	5,2	0.014804999999999999
US National	4 wk ahead	Bin	percent	5,2	5,3	0.014351
US National	4 wk ahead	Bin	percent	5,3	5,4	0.013836999999999999
US National	4 wk ahead	Bin	percent	5,4	5,5	0.013269999999999999
US National	4 wk ahead	Bin	percent	5,5	5,6	0.012659
US National	4 wk ahead	Bin	percent	5,6	5,7	0.012013999999999999
US National	4 wk ahead	Bin	percent	5,7	5,8	0.011347999999999999
US National	4 wk ahead	Bin	percent	5,8	5,9	0.010673
US National	4 wk ahead	Bin	percent	5,9	6	0.01
US National	4 wk ahead	Bin	percent	6	6,1	0.00934
US National	4 wk ahead	Bin	percent	6,1	6,2	0.008702
US National	4 wk ahead	Bin	percent	6,2	6,3	0.008093
US National	4 wk ahead	Bin	percent	6,3	6,4	0.007516999999999999
US National	4 wk ahead	Bin	percent	6,4	6,5	0.006979
US National	4 wk ahead	Bin	percent	6,5	6,6	0.006482
US National	4 wk ahead	Bin	percent	6,6	6,7	0.006024
US National	4 wk ahead	Bin	percent	6,7	6,8	0.005607
US National	4 wk ahead	Bin	percent	6,8	6,9	0.005229
US National	4 wk ahead	Bin	percent	6,9	7	0.004889
US National	4 wk ahead	Bin	percent	7	7,1	0.004586
US National	4 wk ahead	Bin	percent	7,1	7,2	0.004318
US National	4 wk ahead	Bin	percent	7,2	7,3	0.004082
US National	4 wk ahead	Bin	percent	7,3	7,4	0.003877
US National	4 wk ahead	Bin	percent	7,4	7,5	0.003701
US National	4 wk ahead	Bin	percent	7,5	7,6	0.0035499999999999998
US National	4 wk ahead	Bin	percent	7,6	7,7	0.0034219999999999997
US National	4 wk ahead	Bin	percent	7,7	7,8	0.003315
US National	4 wk ahead	Bin	percent	7,8	7,9	0.0032229999999999997
US National	4 wk ahead	Bin	percent	7,9	8	0.003146
US National	4 wk ahead	Bin	percent	8	8,1	0.003078
US National	4 wk ahead	Bin	percent	8,1	8,2	0.0030169999999999997
US National	4 wk ahead	Bin	percent	8,2	8,3	0.002959
US National	4 wk ahead	Bin	percent	8,3	8,4	0.0029029999999999998
US National	4 wk ahead	Bin	percent	8,4	8,5	0.0028469999999999997
US National	4 wk ahead	Bin	percent	8,5	8,6	0.002789
US National	4 wk ahead	Bin	percent	8,6	8,7	0.002727
US National	4 wk ahead	Bin	percent	8,7	8,8	0.002663
US National	4 wk ahead	Bin	percent	8,8	8,9	0.002595
US National	4 wk ahead	Bin	percent	8,9	9	0.002525
US National	4 wk ahead	Bin	percent	9	9,1	0.002453
US National	4 wk ahead	Bin	percent	9,1	9,2	0.0023799999999999997
US National	4 wk ahead	Bin	percent	9,2	9,3	0.002307
US National	4 wk ahead	Bin	percent	9,3	9,4	0.0022359999999999997
US National	4 wk ahead	Bin	percent	9,4	9,5	0.002167
US National	4 wk ahead	Bin	percent	9,5	9,6	0.002101
US National	4 wk ahead	Bin	percent	9,6	9,7	0.0020399999999999997
US National	4 wk ahead	Bin	percent	9,7	9,8	0.001984
US National	4 wk ahead	Bin	percent	9,8	9,9	0.0019349999999999999
US National	4 wk ahead	Bin	percent	9,9	10	0.001893
US National	4 wk ahead	Bin	percent	10	10,1	0.001859
US National	4 wk ahead	Bin	percent	10,1	10,2	0.0018349999999999998
US National	4 wk ahead	Bin	percent	10,2	10,3	0.0018189999999999999
US National	4 wk ahead	Bin	percent	10,3	10,4	0.001812
US National	4 wk ahead	Bin	percent	10,4	10,5	0.001812
US National	4 wk ahead	Bin	percent	10,5	10,6	0.001818
US National	4 wk ahead	Bin	percent	10,6	10,7	0.001828
US National	4 wk ahead	Bin	percent	10,7	10,8	0.001839
US National	4 wk ahead	Bin	percent	10,8	10,9	0.001847
US National	4 wk ahead	Bin	percent	10,9	11	0.0018479999999999998
US National	4 wk ahead	Bin	percent	11	11,1	0.0018399999999999998
US National	4 wk ahead	Bin	percent	11,1	11,2	0.00182
US National	4 wk ahead	Bin	percent	11,2	11,3	0.001784
US National	4 wk ahead	Bin	percent	11,3	11,4	0.001731
US National	4 wk ahead	Bin	percent	11,4	11,5	0.001661
US National	4 wk ahead	Bin	percent	11,5	11,6	0.0015739999999999999
US National	4 wk ahead	Bin	percent	11,6	11,7	0.001473
US National	4 wk ahead	Bin	percent	11,7	11,8	0.001359
US National	4 wk ahead	Bin	percent	11,8	11,9	0.001236
US National	4 wk ahead	Bin	percent	11,9	12	0.001107
US National	4 wk ahead	Bin	percent	12	12,1	0.000977
US National	4 wk ahead	Bin	percent	12,1	12,2	0.0008489999999999999
US National	4 wk ahead	Bin	percent	12,2	12,3	0.000726
US National	4 wk ahead	Bin	percent	12,3	12,4	0.000611
US National	4 wk ahead	Bin	percent	12,4	12,5	0.0005059999999999999
US National	4 wk ahead	Bin	percent	12,5	12,6	0.00041299999999999996
US National	4 wk ahead	Bin	percent	12,6	12,7	0.00033099999999999997
US National	4 wk ahead	Bin	percent	12,7	12,8	0.000261
US National	4 wk ahead	Bin	percent	12,8	12,9	0.000202
US National	4 wk ahead	Bin	percent	12,9	13	0.000154
US National	4 wk ahead	Bin	percent	13	100	0.020571
