# Supplementary material for: Use of daily Internet search query data improves real-time projections of influenza epidemics
Source: J R Soc Interface. 2018 Oct 10;15(147):20180220. doi: 10.1098/rsif.2018.0220 (PMC6228485; doi:10.1098/rsif.2018.0220)
Supplement: Computer code and results [file rsif20180220supp3.gz › Code-and-results/mss-15-wikiWEEK/2015-EW3.csv]

Location	Target	Type	Unit	Bin_start_incl	Bin_end_notincl	Value
US National	1 wk ahead	Point	percent	NA	NA	4.2
US National	1 wk ahead	Bin	percent	0	0.1	0.
US National	1 wk ahead	Bin	percent	0.1	0.2	0.
US National	1 wk ahead	Bin	percent	0.2	0.3	0.
US National	1 wk ahead	Bin	percent	0.3	0.4	0.
US National	1 wk ahead	Bin	percent	0.4	0.5	0.
US National	1 wk ahead	Bin	percent	0.5	0.6	0.
US National	1 wk ahead	Bin	percent	0.6	0.7	0.
US National	1 wk ahead	Bin	percent	0.7	0.8	0.
US National	1 wk ahead	Bin	percent	0.8	0.9	0.
US National	1 wk ahead	Bin	percent	0.9	1	0.
US National	1 wk ahead	Bin	percent	1	1.1	0.
US National	1 wk ahead	Bin	percent	1.1	1.2	0.
US National	1 wk ahead	Bin	percent	1.2	1.3	0.
US National	1 wk ahead	Bin	percent	1.3	1.4	0.
US National	1 wk ahead	Bin	percent	1.4	1.5	0.
US National	1 wk ahead	Bin	percent	1.5	1.6	0.
US National	1 wk ahead	Bin	percent	1.6	1.7	0.
US National	1 wk ahead	Bin	percent	1.7	1.8	0.
US National	1 wk ahead	Bin	percent	1.8	1.9	0.
US National	1 wk ahead	Bin	percent	1.9	2	0.
US National	1 wk ahead	Bin	percent	2	2.1	0.
US National	1 wk ahead	Bin	percent	2.1	2.2	0.
US National	1 wk ahead	Bin	percent	2.2	2.3	0.
US National	1 wk ahead	Bin	percent	2.3	2.4	0.
US National	1 wk ahead	Bin	percent	2.4	2.5	0.
US National	1 wk ahead	Bin	percent	2.5	2.6	1.e-6
US National	1 wk ahead	Bin	percent	2.6	2.7	0.00010499999999999999
US National	1 wk ahead	Bin	percent	2.7	2.8	0.0013499999999999999
US National	1 wk ahead	Bin	percent	2.8	2.9	0.0030559999999999997
US National	1 wk ahead	Bin	percent	2.9	3	0.0012749999999999999
US National	1 wk ahead	Bin	percent	3	3.1	0.000094
US National	1 wk ahead	Bin	percent	3.1	3.2	0.000039
US National	1 wk ahead	Bin	percent	3.2	3.3	0.000794
US National	1 wk ahead	Bin	percent	3.3	3.4	0.0031019999999999997
US National	1 wk ahead	Bin	percent	3.4	3.5	0.00469
US National	1 wk ahead	Bin	percent	3.5	3.6	0.008258999999999999
US National	1 wk ahead	Bin	percent	3.6	3.7	0.015189999999999999
US National	1 wk ahead	Bin	percent	3.7	3.8	0.028894
US National	1 wk ahead	Bin	percent	3.8	3.9	0.049138999999999995
US National	1 wk ahead	Bin	percent	3.9	4	0.074774
US National	1 wk ahead	Bin	percent	4	4.1	0.104444
US National	1 wk ahead	Bin	percent	4.1	4.2	0.14646
US National	1 wk ahead	Bin	percent	4.2	4.3	0.18046099999999998
US National	1 wk ahead	Bin	percent	4.3	4.4	0.15911799999999998
US National	1 wk ahead	Bin	percent	4.4	4.5	0.079844
US National	1 wk ahead	Bin	percent	4.5	4.6	0.031377999999999996
US National	1 wk ahead	Bin	percent	4.6	4.7	0.025147
US National	1 wk ahead	Bin	percent	4.7	4.8	0.020744
US National	1 wk ahead	Bin	percent	4.8	4.9	0.021487
US National	1 wk ahead	Bin	percent	4.9	5	0.015149999999999999
US National	1 wk ahead	Bin	percent	5	5.1	0.006170999999999999
US National	1 wk ahead	Bin	percent	5.1	5.2	0.001133
US National	1 wk ahead	Bin	percent	5.2	5.3	0.000054999999999999995
US National	1 wk ahead	Bin	percent	5.3	5.4	0.000018
US National	1 wk ahead	Bin	percent	5.4	5.5	0.000514
US National	1 wk ahead	Bin	percent	5.5	5.6	0.002773
US National	1 wk ahead	Bin	percent	5.6	5.7	0.004171
US National	1 wk ahead	Bin	percent	5.7	5.8	0.003368
US National	1 wk ahead	Bin	percent	5.8	5.9	0.001529
US National	1 wk ahead	Bin	percent	5.9	6	0.00278
US National	1 wk ahead	Bin	percent	6	6.1	0.002175
US National	1 wk ahead	Bin	percent	6.1	6.2	0.00031299999999999996
US National	1 wk ahead	Bin	percent	6.2	6.3	8.e-6
US National	1 wk ahead	Bin	percent	6.3	6.4	0.
US National	1 wk ahead	Bin	percent	6.4	6.5	0.
US National	1 wk ahead	Bin	percent	6.5	6.6	0.
US National	1 wk ahead	Bin	percent	6.6	6.7	0.
US National	1 wk ahead	Bin	percent	6.7	6.8	0.
US National	1 wk ahead	Bin	percent	6.8	6.9	0.
US National	1 wk ahead	Bin	percent	6.9	7	0.
US National	1 wk ahead	Bin	percent	7	7.1	0.
US National	1 wk ahead	Bin	percent	7.1	7.2	0.
US National	1 wk ahead	Bin	percent	7.2	7.3	0.
US National	1 wk ahead	Bin	percent	7.3	7.4	0.
US National	1 wk ahead	Bin	percent	7.4	7.5	0.
US National	1 wk ahead	Bin	percent	7.5	7.6	0.
US National	1 wk ahead	Bin	percent	7.6	7.7	0.
US National	1 wk ahead	Bin	percent	7.7	7.8	0.
US National	1 wk ahead	Bin	percent	7.8	7.9	0.
US National	1 wk ahead	Bin	percent	7.9	8	0.
US National	1 wk ahead	Bin	percent	8	8.1	0.
US National	1 wk ahead	Bin	percent	8.1	8.2	0.
US National	1 wk ahead	Bin	percent	8.2	8.3	0.
US National	1 wk ahead	Bin	percent	8.3	8.4	0.
US National	1 wk ahead	Bin	percent	8.4	8.5	0.
US National	1 wk ahead	Bin	percent	8.5	8.6	0.
US National	1 wk ahead	Bin	percent	8.6	8.7	0.
US National	1 wk ahead	Bin	percent	8.7	8.8	0.
US National	1 wk ahead	Bin	percent	8.8	8.9	0.
US National	1 wk ahead	Bin	percent	8.9	9	0.
US National	1 wk ahead	Bin	percent	9	9.1	0.
US National	1 wk ahead	Bin	percent	9.1	9.2	0.
US National	1 wk ahead	Bin	percent	9.2	9.3	0.
US National	1 wk ahead	Bin	percent	9.3	9.4	0.
US National	1 wk ahead	Bin	percent	9.4	9.5	0.
US National	1 wk ahead	Bin	percent	9.5	9.6	0.
US National	1 wk ahead	Bin	percent	9.6	9.7	0.
US National	1 wk ahead	Bin	percent	9.7	9.8	0.
US National	1 wk ahead	Bin	percent	9.8	9.9	0.
US National	1 wk ahead	Bin	percent	9.9	10	0.
US National	1 wk ahead	Bin	percent	10	10.1	0.
US National	1 wk ahead	Bin	percent	10.1	10.2	0.
US National	1 wk ahead	Bin	percent	10.2	10.3	0.
US National	1 wk ahead	Bin	percent	10.3	10.4	0.
US National	1 wk ahead	Bin	percent	10.4	10.5	0.
US National	1 wk ahead	Bin	percent	10.5	10.6	0.
US National	1 wk ahead	Bin	percent	10.6	10.7	0.
US National	1 wk ahead	Bin	percent	10.7	10.8	0.
US National	1 wk ahead	Bin	percent	10.8	10.9	0.
US National	1 wk ahead	Bin	percent	10.9	11	0.
US National	1 wk ahead	Bin	percent	11	11.1	0.
US National	1 wk ahead	Bin	percent	11.1	11.2	0.
US National	1 wk ahead	Bin	percent	11.2	11.3	0.
US National	1 wk ahead	Bin	percent	11.3	11.4	0.
US National	1 wk ahead	Bin	percent	11.4	11.5	0.
US National	1 wk ahead	Bin	percent	11.5	11.6	0.
US National	1 wk ahead	Bin	percent	11.6	11.7	0.
US National	1 wk ahead	Bin	percent	11.7	11.8	0.
US National	1 wk ahead	Bin	percent	11.8	11.9	0.
US National	1 wk ahead	Bin	percent	11.9	12	0.
US National	1 wk ahead	Bin	percent	12	12.1	0.
US National	1 wk ahead	Bin	percent	12.1	12.2	0.
US National	1 wk ahead	Bin	percent	12.2	12.3	0.
US National	1 wk ahead	Bin	percent	12.3	12.4	0.
US National	1 wk ahead	Bin	percent	12.4	12.5	0.
US National	1 wk ahead	Bin	percent	12.5	12.6	0.
US National	1 wk ahead	Bin	percent	12.6	12.7	0.
US National	1 wk ahead	Bin	percent	12.7	12.8	0.
US National	1 wk ahead	Bin	percent	12.8	12.9	0.
US National	1 wk ahead	Bin	percent	12.9	13	0.
US National	1 wk ahead	Bin	percent	13	100	0.
US National	2 wk ahead	Point	percent	NA	NA	5.032
US National	2 wk ahead	Bin	percent	0	0.1	0.
US National	2 wk ahead	Bin	percent	0.1	0.2	0.
US National	2 wk ahead	Bin	percent	0.2	0.3	1.e-6
US National	2 wk ahead	Bin	percent	0.3	0.4	2.e-6
US National	2 wk ahead	Bin	percent	0.4	0.5	4.e-6
US National	2 wk ahead	Bin	percent	0.5	0.6	7.e-6
US National	2 wk ahead	Bin	percent	0.6	0.7	0.000013
US National	2 wk ahead	Bin	percent	0.7	0.8	0.000023
US National	2 wk ahead	Bin	percent	0.8	0.9	0.000039999999999999996
US National	2 wk ahead	Bin	percent	0.9	1	0.00006599999999999999
US National	2 wk ahead	Bin	percent	1	1.1	0.00010499999999999999
US National	2 wk ahead	Bin	percent	1.1	1.2	0.00015999999999999999
US National	2 wk ahead	Bin	percent	1.2	1.3	0.000235
US National	2 wk ahead	Bin	percent	1.3	1.4	0.000335
US National	2 wk ahead	Bin	percent	1.4	1.5	0.000461
US National	2 wk ahead	Bin	percent	1.5	1.6	0.0006169999999999999
US National	2 wk ahead	Bin	percent	1.6	1.7	0.0008049999999999999
US National	2 wk ahead	Bin	percent	1.7	1.8	0.001027
US National	2 wk ahead	Bin	percent	1.8	1.9	0.0012879999999999999
US National	2 wk ahead	Bin	percent	1.9	2	0.001593
US National	2 wk ahead	Bin	percent	2	2.1	0.0019509999999999998
US National	2 wk ahead	Bin	percent	2.1	2.2	0.002371
US National	2 wk ahead	Bin	percent	2.2	2.3	0.002862
US National	2 wk ahead	Bin	percent	2.3	2.4	0.0034319999999999997
US National	2 wk ahead	Bin	percent	2.4	2.5	0.0040869999999999995
US National	2 wk ahead	Bin	percent	2.5	2.6	0.0048259999999999996
US National	2 wk ahead	Bin	percent	2.6	2.7	0.005646
US National	2 wk ahead	Bin	percent	2.7	2.8	0.0065439999999999995
US National	2 wk ahead	Bin	percent	2.8	2.9	0.007514
US National	2 wk ahead	Bin	percent	2.9	3	0.008557
US National	2 wk ahead	Bin	percent	3	3.1	0.009675
US National	2 wk ahead	Bin	percent	3.1	3.2	0.010877999999999999
US National	2 wk ahead	Bin	percent	3.2	3.3	0.01217
US National	2 wk ahead	Bin	percent	3.3	3.4	0.013555
US National	2 wk ahead	Bin	percent	3.4	3.5	0.015023
US National	2 wk ahead	Bin	percent	3.5	3.6	0.016553
US National	2 wk ahead	Bin	percent	3.6	3.7	0.018108
US National	2 wk ahead	Bin	percent	3.7	3.8	0.019645
US National	2 wk ahead	Bin	percent	3.8	3.9	0.021123
US National	2 wk ahead	Bin	percent	3.9	4	0.022504
US National	2 wk ahead	Bin	percent	4	4.1	0.02377
US National	2 wk ahead	Bin	percent	4.1	4.2	0.024915
US National	2 wk ahead	Bin	percent	4.2	4.3	0.025949
US National	2 wk ahead	Bin	percent	4.3	4.4	0.026886999999999998
US National	2 wk ahead	Bin	percent	4.4	4.5	0.027738
US National	2 wk ahead	Bin	percent	4.5	4.6	0.028499
US National	2 wk ahead	Bin	percent	4.6	4.7	0.029151
US National	2 wk ahead	Bin	percent	4.7	4.8	0.029656
US National	2 wk ahead	Bin	percent	4.8	4.9	0.029970999999999998
US National	2 wk ahead	Bin	percent	4.9	5	0.030050999999999998
US National	2 wk ahead	Bin	percent	5	5.1	0.029866
US National	2 wk ahead	Bin	percent	5.1	5.2	0.029405999999999998
US National	2 wk ahead	Bin	percent	5.2	5.3	0.028685
US National	2 wk ahead	Bin	percent	5.3	5.4	0.027739
US National	2 wk ahead	Bin	percent	5.4	5.5	0.026619
US National	2 wk ahead	Bin	percent	5.5	5.6	0.025386
US National	2 wk ahead	Bin	percent	5.6	5.7	0.024096
US National	2 wk ahead	Bin	percent	5.7	5.8	0.022799999999999997
US National	2 wk ahead	Bin	percent	5.8	5.9	0.021533999999999998
US National	2 wk ahead	Bin	percent	5.9	6	0.020319999999999998
US National	2 wk ahead	Bin	percent	6	6.1	0.019166
US National	2 wk ahead	Bin	percent	6.1	6.2	0.018067
US National	2 wk ahead	Bin	percent	6.2	6.3	0.017012
US National	2 wk ahead	Bin	percent	6.3	6.4	0.015985
US National	2 wk ahead	Bin	percent	6.4	6.5	0.014972
US National	2 wk ahead	Bin	percent	6.5	6.6	0.013963
US National	2 wk ahead	Bin	percent	6.6	6.7	0.012953
US National	2 wk ahead	Bin	percent	6.7	6.8	0.011948
US National	2 wk ahead	Bin	percent	6.8	6.9	0.010959
US National	2 wk ahead	Bin	percent	6.9	7	0.010001999999999999
US National	2 wk ahead	Bin	percent	7	7.1	0.009094
US National	2 wk ahead	Bin	percent	7.1	7.2	0.00825
US National	2 wk ahead	Bin	percent	7.2	7.3	0.007481
US National	2 wk ahead	Bin	percent	7.3	7.4	0.0067929999999999996
US National	2 wk ahead	Bin	percent	7.4	7.5	0.0061849999999999995
US National	2 wk ahead	Bin	percent	7.5	7.6	0.00565
US National	2 wk ahead	Bin	percent	7.6	7.7	0.005181
US National	2 wk ahead	Bin	percent	7.7	7.8	0.004764
US National	2 wk ahead	Bin	percent	7.8	7.9	0.004386999999999999
US National	2 wk ahead	Bin	percent	7.9	8	0.004042
US National	2 wk ahead	Bin	percent	8	8.1	0.003721
US National	2 wk ahead	Bin	percent	8.1	8.2	0.003421
US National	2 wk ahead	Bin	percent	8.2	8.3	0.003142
US National	2 wk ahead	Bin	percent	8.3	8.4	0.002888
US National	2 wk ahead	Bin	percent	8.4	8.5	0.002662
US National	2 wk ahead	Bin	percent	8.5	8.6	0.0024679999999999997
US National	2 wk ahead	Bin	percent	8.6	8.7	0.00231
US National	2 wk ahead	Bin	percent	8.7	8.8	0.0021869999999999997
US National	2 wk ahead	Bin	percent	8.8	8.9	0.002097
US National	2 wk ahead	Bin	percent	8.9	9	0.002033
US National	2 wk ahead	Bin	percent	9	9.1	0.001987
US National	2 wk ahead	Bin	percent	9.1	9.2	0.001949
US National	2 wk ahead	Bin	percent	9.2	9.3	0.001908
US National	2 wk ahead	Bin	percent	9.3	9.4	0.0018529999999999998
US National	2 wk ahead	Bin	percent	9.4	9.5	0.001776
US National	2 wk ahead	Bin	percent	9.5	9.6	0.001671
US National	2 wk ahead	Bin	percent	9.6	9.7	0.001537
US National	2 wk ahead	Bin	percent	9.7	9.8	0.001379
US National	2 wk ahead	Bin	percent	9.8	9.9	0.001202
US National	2 wk ahead	Bin	percent	9.9	10	0.001016
US National	2 wk ahead	Bin	percent	10	10.1	0.0008309999999999999
US National	2 wk ahead	Bin	percent	10.1	10.2	0.0006569999999999999
US National	2 wk ahead	Bin	percent	10.2	10.3	0.000502
US National	2 wk ahead	Bin	percent	10.3	10.4	0.00037
US National	2 wk ahead	Bin	percent	10.4	10.5	0.00026199999999999997
US National	2 wk ahead	Bin	percent	10.5	10.6	0.000179
US National	2 wk ahead	Bin	percent	10.6	10.7	0.000118
US National	2 wk ahead	Bin	percent	10.7	10.8	0.000074
US National	2 wk ahead	Bin	percent	10.8	10.9	0.000044999999999999996
US National	2 wk ahead	Bin	percent	10.9	11	0.000026
US National	2 wk ahead	Bin	percent	11	11.1	0.000014999999999999999
US National	2 wk ahead	Bin	percent	11.1	11.2	8.e-6
US National	2 wk ahead	Bin	percent	11.2	11.3	4.e-6
US National	2 wk ahead	Bin	percent	11.3	11.4	2.e-6
US National	2 wk ahead	Bin	percent	11.4	11.5	1.e-6
US National	2 wk ahead	Bin	percent	11.5	11.6	0.
US National	2 wk ahead	Bin	percent	11.6	11.7	0.
US National	2 wk ahead	Bin	percent	11.7	11.8	0.
US National	2 wk ahead	Bin	percent	11.8	11.9	0.
US National	2 wk ahead	Bin	percent	11.9	12	0.
US National	2 wk ahead	Bin	percent	12	12.1	0.
US National	2 wk ahead	Bin	percent	12.1	12.2	0.
US National	2 wk ahead	Bin	percent	12.2	12.3	0.
US National	2 wk ahead	Bin	percent	12.3	12.4	0.
US National	2 wk ahead	Bin	percent	12.4	12.5	0.
US National	2 wk ahead	Bin	percent	12.5	12.6	0.
US National	2 wk ahead	Bin	percent	12.6	12.7	0.
US National	2 wk ahead	Bin	percent	12.7	12.8	0.
US National	2 wk ahead	Bin	percent	12.8	12.9	0.
US National	2 wk ahead	Bin	percent	12.9	13	0.
US National	2 wk ahead	Bin	percent	13	100	0.
US National	3 wk ahead	Point	percent	NA	NA	4.911600000000001
US National	3 wk ahead	Bin	percent	0	0.1	0.000379
US National	3 wk ahead	Bin	percent	0.1	0.2	0.000479
US National	3 wk ahead	Bin	percent	0.2	0.3	0.000597
US National	3 wk ahead	Bin	percent	0.3	0.4	0.000734
US National	3 wk ahead	Bin	percent	0.4	0.5	0.0008939999999999999
US National	3 wk ahead	Bin	percent	0.5	0.6	0.001075
US National	3 wk ahead	Bin	percent	0.6	0.7	0.001281
US National	3 wk ahead	Bin	percent	0.7	0.8	0.001511
US National	3 wk ahead	Bin	percent	0.8	0.9	0.001766
US National	3 wk ahead	Bin	percent	0.9	1	0.0020469999999999998
US National	3 wk ahead	Bin	percent	1	1.1	0.0023539999999999998
US National	3 wk ahead	Bin	percent	1.1	1.2	0.002689
US National	3 wk ahead	Bin	percent	1.2	1.3	0.003051
US National	3 wk ahead	Bin	percent	1.3	1.4	0.003441
US National	3 wk ahead	Bin	percent	1.4	1.5	0.0038599999999999997
US National	3 wk ahead	Bin	percent	1.5	1.6	0.004308
US National	3 wk ahead	Bin	percent	1.6	1.7	0.004788
US National	3 wk ahead	Bin	percent	1.7	1.8	0.005299
US National	3 wk ahead	Bin	percent	1.8	1.9	0.005842
US National	3 wk ahead	Bin	percent	1.9	2	0.006418
US National	3 wk ahead	Bin	percent	2	2.1	0.007026999999999999
US National	3 wk ahead	Bin	percent	2.1	2.2	0.0076679999999999995
US National	3 wk ahead	Bin	percent	2.2	2.3	0.008339
US National	3 wk ahead	Bin	percent	2.3	2.4	0.009037
US National	3 wk ahead	Bin	percent	2.4	2.5	0.009758
US National	3 wk ahead	Bin	percent	2.5	2.6	0.010496
US National	3 wk ahead	Bin	percent	2.6	2.7	0.011243999999999999
US National	3 wk ahead	Bin	percent	2.7	2.8	0.011993
US National	3 wk ahead	Bin	percent	2.8	2.9	0.012735999999999999
US National	3 wk ahead	Bin	percent	2.9	3	0.013463
US National	3 wk ahead	Bin	percent	3	3.1	0.014164999999999999
US National	3 wk ahead	Bin	percent	3.1	3.2	0.014837
US National	3 wk ahead	Bin	percent	3.2	3.3	0.015472
US National	3 wk ahead	Bin	percent	3.3	3.4	0.016066
US National	3 wk ahead	Bin	percent	3.4	3.5	0.016617
US National	3 wk ahead	Bin	percent	3.5	3.6	0.017124
US National	3 wk ahead	Bin	percent	3.6	3.7	0.017589
US National	3 wk ahead	Bin	percent	3.7	3.8	0.018012
US National	3 wk ahead	Bin	percent	3.8	3.9	0.018394
US National	3 wk ahead	Bin	percent	3.9	4	0.018736
US National	3 wk ahead	Bin	percent	4	4.1	0.019036
US National	3 wk ahead	Bin	percent	4.1	4.2	0.019292999999999998
US National	3 wk ahead	Bin	percent	4.2	4.3	0.019503
US National	3 wk ahead	Bin	percent	4.3	4.4	0.019662
US National	3 wk ahead	Bin	percent	4.4	4.5	0.019767
US National	3 wk ahead	Bin	percent	4.5	4.6	0.019812
US National	3 wk ahead	Bin	percent	4.6	4.7	0.019795999999999998
US National	3 wk ahead	Bin	percent	4.7	4.8	0.019715999999999997
US National	3 wk ahead	Bin	percent	4.8	4.9	0.019572
US National	3 wk ahead	Bin	percent	4.9	5	0.019367
US National	3 wk ahead	Bin	percent	5	5.1	0.019104
US National	3 wk ahead	Bin	percent	5.1	5.2	0.018786
US National	3 wk ahead	Bin	percent	5.2	5.3	0.01842
US National	3 wk ahead	Bin	percent	5.3	5.4	0.018012
US National	3 wk ahead	Bin	percent	5.4	5.5	0.017568
US National	3 wk ahead	Bin	percent	5.5	5.6	0.017093999999999998
US National	3 wk ahead	Bin	percent	5.6	5.7	0.016593999999999998
US National	3 wk ahead	Bin	percent	5.7	5.8	0.016073999999999998
US National	3 wk ahead	Bin	percent	5.8	5.9	0.015538
US National	3 wk ahead	Bin	percent	5.9	6	0.014992
US National	3 wk ahead	Bin	percent	6	6.1	0.014438
US National	3 wk ahead	Bin	percent	6.1	6.2	0.013881999999999999
US National	3 wk ahead	Bin	percent	6.2	6.3	0.013328
US National	3 wk ahead	Bin	percent	6.3	6.4	0.012780999999999999
US National	3 wk ahead	Bin	percent	6.4	6.5	0.012244999999999999
US National	3 wk ahead	Bin	percent	6.5	6.6	0.011722999999999999
US National	3 wk ahead	Bin	percent	6.6	6.7	0.011217
US National	3 wk ahead	Bin	percent	6.7	6.8	0.01073
US National	3 wk ahead	Bin	percent	6.8	6.9	0.010261
US National	3 wk ahead	Bin	percent	6.9	7	0.009807999999999999
US National	3 wk ahead	Bin	percent	7	7.1	0.00937
US National	3 wk ahead	Bin	percent	7.1	7.2	0.008943
US National	3 wk ahead	Bin	percent	7.2	7.3	0.008524
US National	3 wk ahead	Bin	percent	7.3	7.4	0.008107999999999999
US National	3 wk ahead	Bin	percent	7.4	7.5	0.007692999999999999
US National	3 wk ahead	Bin	percent	7.5	7.6	0.007277
US National	3 wk ahead	Bin	percent	7.6	7.7	0.006859
US National	3 wk ahead	Bin	percent	7.7	7.8	0.0064399999999999995
US National	3 wk ahead	Bin	percent	7.8	7.9	0.006022
US National	3 wk ahead	Bin	percent	7.9	8	0.005608
US National	3 wk ahead	Bin	percent	8	8.1	0.0052
US National	3 wk ahead	Bin	percent	8.1	8.2	0.004803
US National	3 wk ahead	Bin	percent	8.2	8.3	0.0044199999999999995
US National	3 wk ahead	Bin	percent	8.3	8.4	0.004055
US National	3 wk ahead	Bin	percent	8.4	8.5	0.003711
US National	3 wk ahead	Bin	percent	8.5	8.6	0.00339
US National	3 wk ahead	Bin	percent	8.6	8.7	0.0030949999999999997
US National	3 wk ahead	Bin	percent	8.7	8.8	0.002829
US National	3 wk ahead	Bin	percent	8.8	8.9	0.0025919999999999997
US National	3 wk ahead	Bin	percent	8.9	9	0.002386
US National	3 wk ahead	Bin	percent	9	9.1	0.0022129999999999997
US National	3 wk ahead	Bin	percent	9.1	9.2	0.002072
US National	3 wk ahead	Bin	percent	9.2	9.3	0.001964
US National	3 wk ahead	Bin	percent	9.3	9.4	0.001887
US National	3 wk ahead	Bin	percent	9.4	9.5	0.001839
US National	3 wk ahead	Bin	percent	9.5	9.6	0.001816
US National	3 wk ahead	Bin	percent	9.6	9.7	0.001813
US National	3 wk ahead	Bin	percent	9.7	9.8	0.001825
US National	3 wk ahead	Bin	percent	9.8	9.9	0.001847
US National	3 wk ahead	Bin	percent	9.9	10	0.00187
US National	3 wk ahead	Bin	percent	10	10.1	0.0018909999999999999
US National	3 wk ahead	Bin	percent	10.1	10.2	0.0019019999999999998
US National	3 wk ahead	Bin	percent	10.2	10.3	0.001901
US National	3 wk ahead	Bin	percent	10.3	10.4	0.0018839999999999998
US National	3 wk ahead	Bin	percent	10.4	10.5	0.0018499999999999999
US National	3 wk ahead	Bin	percent	10.5	10.6	0.0018
US National	3 wk ahead	Bin	percent	10.6	10.7	0.001735
US National	3 wk ahead	Bin	percent	10.7	10.8	0.0016569999999999998
US National	3 wk ahead	Bin	percent	10.8	10.9	0.0015689999999999999
US National	3 wk ahead	Bin	percent	10.9	11	0.0014739999999999998
US National	3 wk ahead	Bin	percent	11	11.1	0.0013759999999999998
US National	3 wk ahead	Bin	percent	11.1	11.2	0.001277
US National	3 wk ahead	Bin	percent	11.2	11.3	0.0011799999999999998
US National	3 wk ahead	Bin	percent	11.3	11.4	0.001085
US National	3 wk ahead	Bin	percent	11.4	11.5	0.0009939999999999999
US National	3 wk ahead	Bin	percent	11.5	11.6	0.000908
US National	3 wk ahead	Bin	percent	11.6	11.7	0.000829
US National	3 wk ahead	Bin	percent	11.7	11.8	0.0007559999999999999
US National	3 wk ahead	Bin	percent	11.8	11.9	0.000691
US National	3 wk ahead	Bin	percent	11.9	12	0.000636
US National	3 wk ahead	Bin	percent	12	12.1	0.0005909999999999999
US National	3 wk ahead	Bin	percent	12.1	12.2	0.0005589999999999999
US National	3 wk ahead	Bin	percent	12.2	12.3	0.000542
US National	3 wk ahead	Bin	percent	12.3	12.4	0.0005409999999999999
US National	3 wk ahead	Bin	percent	12.4	12.5	0.000557
US National	3 wk ahead	Bin	percent	12.5	12.6	0.000592
US National	3 wk ahead	Bin	percent	12.6	12.7	0.000645
US National	3 wk ahead	Bin	percent	12.7	12.8	0.000716
US National	3 wk ahead	Bin	percent	12.8	12.9	0.000803
US National	3 wk ahead	Bin	percent	12.9	13	0.0009019999999999999
US National	3 wk ahead	Bin	percent	13	100	0.025979
US National	4 wk ahead	Point	percent	NA	NA	4.246600000000001
US National	4 wk ahead	Bin	percent	0	0.1	0.00137
US National	4 wk ahead	Bin	percent	0.1	0.2	0.001635
US National	4 wk ahead	Bin	percent	0.2	0.3	0.0019299999999999999
US National	4 wk ahead	Bin	percent	0.3	0.4	0.002257
US National	4 wk ahead	Bin	percent	0.4	0.5	0.002616
US National	4 wk ahead	Bin	percent	0.5	0.6	0.003006
US National	4 wk ahead	Bin	percent	0.6	0.7	0.003427
US National	4 wk ahead	Bin	percent	0.7	0.8	0.0038799999999999998
US National	4 wk ahead	Bin	percent	0.8	0.9	0.004363
US National	4 wk ahead	Bin	percent	0.9	1	0.0048779999999999995
US National	4 wk ahead	Bin	percent	1	1.1	0.005423
US National	4 wk ahead	Bin	percent	1.1	1.2	0.005998
US National	4 wk ahead	Bin	percent	1.2	1.3	0.0066029999999999995
US National	4 wk ahead	Bin	percent	1.3	1.4	0.0072369999999999995
US National	4 wk ahead	Bin	percent	1.4	1.5	0.007898
US National	4 wk ahead	Bin	percent	1.5	1.6	0.008583
US National	4 wk ahead	Bin	percent	1.6	1.7	0.009289
US National	4 wk ahead	Bin	percent	1.7	1.8	0.010012
US National	4 wk ahead	Bin	percent	1.8	1.9	0.010744
US National	4 wk ahead	Bin	percent	1.9	2	0.011479999999999999
US National	4 wk ahead	Bin	percent	2	2.1	0.012211
US National	4 wk ahead	Bin	percent	2.1	2.2	0.012929
US National	4 wk ahead	Bin	percent	2.2	2.3	0.013627
US National	4 wk ahead	Bin	percent	2.3	2.4	0.014296
US National	4 wk ahead	Bin	percent	2.4	2.5	0.014929
US National	4 wk ahead	Bin	percent	2.5	2.6	0.015522999999999999
US National	4 wk ahead	Bin	percent	2.6	2.7	0.016073
US National	4 wk ahead	Bin	percent	2.7	2.8	0.016578
US National	4 wk ahead	Bin	percent	2.8	2.9	0.017037999999999998
US National	4 wk ahead	Bin	percent	2.9	3	0.017454
US National	4 wk ahead	Bin	percent	3	3.1	0.017828
US National	4 wk ahead	Bin	percent	3.1	3.2	0.018164
US National	4 wk ahead	Bin	percent	3.2	3.3	0.018462
US National	4 wk ahead	Bin	percent	3.3	3.4	0.018723999999999998
US National	4 wk ahead	Bin	percent	3.4	3.5	0.018951
US National	4 wk ahead	Bin	percent	3.5	3.6	0.01914
US National	4 wk ahead	Bin	percent	3.6	3.7	0.019291
US National	4 wk ahead	Bin	percent	3.7	3.8	0.019400999999999998
US National	4 wk ahead	Bin	percent	3.8	3.9	0.019465
US National	4 wk ahead	Bin	percent	3.9	4	0.019482
US National	4 wk ahead	Bin	percent	4	4.1	0.019448999999999998
US National	4 wk ahead	Bin	percent	4.1	4.2	0.019363
US National	4 wk ahead	Bin	percent	4.2	4.3	0.019225
US National	4 wk ahead	Bin	percent	4.3	4.4	0.019035
US National	4 wk ahead	Bin	percent	4.4	4.5	0.018796
US National	4 wk ahead	Bin	percent	4.5	4.6	0.01851
US National	4 wk ahead	Bin	percent	4.6	4.7	0.018181
US National	4 wk ahead	Bin	percent	4.7	4.8	0.017816
US National	4 wk ahead	Bin	percent	4.8	4.9	0.017418
US National	4 wk ahead	Bin	percent	4.9	5	0.016992999999999998
US National	4 wk ahead	Bin	percent	5	5.1	0.016547
US National	4 wk ahead	Bin	percent	5.1	5.2	0.016083
US National	4 wk ahead	Bin	percent	5.2	5.3	0.015607
US National	4 wk ahead	Bin	percent	5.3	5.4	0.01512
US National	4 wk ahead	Bin	percent	5.4	5.5	0.014626
US National	4 wk ahead	Bin	percent	5.5	5.6	0.014124999999999999
US National	4 wk ahead	Bin	percent	5.6	5.7	0.013619
US National	4 wk ahead	Bin	percent	5.7	5.8	0.013106999999999999
US National	4 wk ahead	Bin	percent	5.8	5.9	0.012589999999999999
US National	4 wk ahead	Bin	percent	5.9	6	0.012067
US National	4 wk ahead	Bin	percent	6	6.1	0.01154
US National	4 wk ahead	Bin	percent	6.1	6.2	0.011009999999999999
US National	4 wk ahead	Bin	percent	6.2	6.3	0.010478
US National	4 wk ahead	Bin	percent	6.3	6.4	0.009948
US National	4 wk ahead	Bin	percent	6.4	6.5	0.009422
US National	4 wk ahead	Bin	percent	6.5	6.6	0.008905999999999999
US National	4 wk ahead	Bin	percent	6.6	6.7	0.008402999999999999
US National	4 wk ahead	Bin	percent	6.7	6.8	0.007915
US National	4 wk ahead	Bin	percent	6.8	6.9	0.007447
US National	4 wk ahead	Bin	percent	6.9	7	0.006999
US National	4 wk ahead	Bin	percent	7	7.1	0.006572
US National	4 wk ahead	Bin	percent	7.1	7.2	0.0061649999999999995
US National	4 wk ahead	Bin	percent	7.2	7.3	0.005775
US National	4 wk ahead	Bin	percent	7.3	7.4	0.005399999999999999
US National	4 wk ahead	Bin	percent	7.4	7.5	0.005036
US National	4 wk ahead	Bin	percent	7.5	7.6	0.004679
US National	4 wk ahead	Bin	percent	7.6	7.7	0.004326
US National	4 wk ahead	Bin	percent	7.7	7.8	0.0039759999999999995
US National	4 wk ahead	Bin	percent	7.8	7.9	0.003629
US National	4 wk ahead	Bin	percent	7.9	8	0.003284
US National	4 wk ahead	Bin	percent	8	8.1	0.002943
US National	4 wk ahead	Bin	percent	8.1	8.2	0.00261
US National	4 wk ahead	Bin	percent	8.2	8.3	0.002288
US National	4 wk ahead	Bin	percent	8.3	8.4	0.001981
US National	4 wk ahead	Bin	percent	8.4	8.5	0.0016929999999999998
US National	4 wk ahead	Bin	percent	8.5	8.6	0.0014269999999999999
US National	4 wk ahead	Bin	percent	8.6	8.7	0.001187
US National	4 wk ahead	Bin	percent	8.7	8.8	0.0009739999999999999
US National	4 wk ahead	Bin	percent	8.8	8.9	0.00079
US National	4 wk ahead	Bin	percent	8.9	9	0.0006349999999999999
US National	4 wk ahead	Bin	percent	9	9.1	0.000508
US National	4 wk ahead	Bin	percent	9.1	9.2	0.000408
US National	4 wk ahead	Bin	percent	9.2	9.3	0.000335
US National	4 wk ahead	Bin	percent	9.3	9.4	0.000287
US National	4 wk ahead	Bin	percent	9.4	9.5	0.00026199999999999997
US National	4 wk ahead	Bin	percent	9.5	9.6	0.00026
US National	4 wk ahead	Bin	percent	9.6	9.7	0.00028
US National	4 wk ahead	Bin	percent	9.7	9.8	0.000321
US National	4 wk ahead	Bin	percent	9.8	9.9	0.00038199999999999996
US National	4 wk ahead	Bin	percent	9.9	10	0.00046199999999999995
US National	4 wk ahead	Bin	percent	10	10.1	0.000561
US National	4 wk ahead	Bin	percent	10.1	10.2	0.000676
US National	4 wk ahead	Bin	percent	10.2	10.3	0.0008039999999999999
US National	4 wk ahead	Bin	percent	10.3	10.4	0.0009429999999999999
US National	4 wk ahead	Bin	percent	10.4	10.5	0.001089
US National	4 wk ahead	Bin	percent	10.5	10.6	0.001236
US National	4 wk ahead	Bin	percent	10.6	10.7	0.001379
US National	4 wk ahead	Bin	percent	10.7	10.8	0.0015119999999999999
US National	4 wk ahead	Bin	percent	10.8	10.9	0.0016309999999999999
US National	4 wk ahead	Bin	percent	10.9	11	0.001731
US National	4 wk ahead	Bin	percent	11	11.1	0.001807
US National	4 wk ahead	Bin	percent	11.1	11.2	0.0018579999999999998
US National	4 wk ahead	Bin	percent	11.2	11.3	0.0018809999999999999
US National	4 wk ahead	Bin	percent	11.3	11.4	0.001877
US National	4 wk ahead	Bin	percent	11.4	11.5	0.0018479999999999998
US National	4 wk ahead	Bin	percent	11.5	11.6	0.001795
US National	4 wk ahead	Bin	percent	11.6	11.7	0.001723
US National	4 wk ahead	Bin	percent	11.7	11.8	0.001635
US National	4 wk ahead	Bin	percent	11.8	11.9	0.001534
US National	4 wk ahead	Bin	percent	11.9	12	0.001426
US National	4 wk ahead	Bin	percent	12	12.1	0.0013139999999999998
US National	4 wk ahead	Bin	percent	12.1	12.2	0.0012
US National	4 wk ahead	Bin	percent	12.2	12.3	0.001089
US National	4 wk ahead	Bin	percent	12.3	12.4	0.000983
US National	4 wk ahead	Bin	percent	12.4	12.5	0.0008839999999999999
US National	4 wk ahead	Bin	percent	12.5	12.6	0.000793
US National	4 wk ahead	Bin	percent	12.6	12.7	0.000712
US National	4 wk ahead	Bin	percent	12.7	12.8	0.000643
US National	4 wk ahead	Bin	percent	12.8	12.9	0.0005859999999999999
US National	4 wk ahead	Bin	percent	12.9	13	0.000542
US National	4 wk ahead	Bin	percent	13	100	0.020894
