# Supplementary material for: Use of daily Internet search query data improves real-time projections of influenza epidemics
Source: J R Soc Interface. 2018 Oct 10;15(147):20180220. doi: 10.1098/rsif.2018.0220 (PMC6228485; doi:10.1098/rsif.2018.0220)
Supplement: Computer code and results [file rsif20180220supp3.gz › Code-and-results/mss-15-wikiWEEK/1-3_paramrep.txt]

{"LL"	{36.695376647566334	133.3106663443517	326.04508579515243	446.3034361608253}}
{"DD"	{3.653657069291128	4.971279657157187	6.2210177519030525	6.750577764406492}}
{"R0max"	{1.4340431059654941	1.8363986945102775	2.7226926539610052	3.2215847853301183}}
{"R0min"	{0.842953074722116	0.9453693446084014	1.0830025976870035	1.1409499838492774}}
{"Inf"	{523.4197048943431	726.9782036246816	910.0364798613483	989.7245490013435}}
{"Sus"	{73303.08399954457	75668.71369298766	84709.08264191591	90273.9602809037}}
{"R0(t)"	{1.0366246036284987	1.1600019029164137	1.3446365471184119	1.4742911022611531}}
{"Reff"	{0.8458031452850662	0.9506699720513027	1.064193538455843	1.142532862166078}}
