# Supplementary material for: Use of daily Internet search query data improves real-time projections of influenza epidemics
Source: J R Soc Interface. 2018 Oct 10;15(147):20180220. doi: 10.1098/rsif.2018.0220 (PMC6228485; doi:10.1098/rsif.2018.0220)
Supplement: Computer code and results [file rsif20180220supp3.gz › Code-and-results/mss-15-wikiWEEK/2013-EW44.csv]

Location	Target	Type	Unit	Bin_start_incl	Bin_end_notincl	Value
US National	1 wk ahead	Point	percent	NA	NA	1.3000000000000003
US National	1 wk ahead	Bin	percent	0	0,1	0.001989
US National	1 wk ahead	Bin	percent	0,1	0,2	0.00022899999999999998
US National	1 wk ahead	Bin	percent	0,2	0,3	4.9999999999999996e-6
US National	1 wk ahead	Bin	percent	0,3	0,4	4.e-6
US National	1 wk ahead	Bin	percent	0,4	0,5	0.000232
US National	1 wk ahead	Bin	percent	0,5	0,6	0.002874
US National	1 wk ahead	Bin	percent	0,6	0,7	0.009207
US National	1 wk ahead	Bin	percent	0,7	0,8	0.017474999999999997
US National	1 wk ahead	Bin	percent	0,8	0,9	0.031501
US National	1 wk ahead	Bin	percent	0,9	1	0.044650999999999996
US National	1 wk ahead	Bin	percent	1	1,1	0.06808299999999999
US National	1 wk ahead	Bin	percent	1,1	1,2	0.10149999999999999
US National	1 wk ahead	Bin	percent	1,2	1,3	0.137762
US National	1 wk ahead	Bin	percent	1,3	1,4	0.169481
US National	1 wk ahead	Bin	percent	1,4	1,5	0.15892399999999998
US National	1 wk ahead	Bin	percent	1,5	1,6	0.09276799999999999
US National	1 wk ahead	Bin	percent	1,6	1,7	0.040496
US National	1 wk ahead	Bin	percent	1,7	1,8	0.028478999999999997
US National	1 wk ahead	Bin	percent	1,8	1,9	0.023778
US National	1 wk ahead	Bin	percent	1,9	2	0.024732
US National	1 wk ahead	Bin	percent	2	2,1	0.016606
US National	1 wk ahead	Bin	percent	2,1	2,2	0.00737
US National	1 wk ahead	Bin	percent	2,2	2,3	0.001869
US National	1 wk ahead	Bin	percent	2,3	2,4	0.000147
US National	1 wk ahead	Bin	percent	2,4	2,5	3.e-6
US National	1 wk ahead	Bin	percent	2,5	2,6	4.e-6
US National	1 wk ahead	Bin	percent	2,6	2,7	0.000206
US National	1 wk ahead	Bin	percent	2,7	2,8	0.001895
US National	1 wk ahead	Bin	percent	2,8	2,9	0.0036599999999999996
US National	1 wk ahead	Bin	percent	2,9	3	0.0021349999999999997
US National	1 wk ahead	Bin	percent	3	3,1	0.00315
US National	1 wk ahead	Bin	percent	3,1	3,2	0.002998
US National	1 wk ahead	Bin	percent	3,2	3,3	0.0006299999999999999
US National	1 wk ahead	Bin	percent	3,3	3,4	0.000027
US National	1 wk ahead	Bin	percent	3,4	3,5	0.
US National	1 wk ahead	Bin	percent	3,5	3,6	0.
US National	1 wk ahead	Bin	percent	3,6	3,7	0.
US National	1 wk ahead	Bin	percent	3,7	3,8	0.
US National	1 wk ahead	Bin	percent	3,8	3,9	0.
US National	1 wk ahead	Bin	percent	3,9	4	0.
US National	1 wk ahead	Bin	percent	4	4,1	0.
US National	1 wk ahead	Bin	percent	4,1	4,2	0.
US National	1 wk ahead	Bin	percent	4,2	4,3	0.
US National	1 wk ahead	Bin	percent	4,3	4,4	0.
US National	1 wk ahead	Bin	percent	4,4	4,5	0.
US National	1 wk ahead	Bin	percent	4,5	4,6	0.
US National	1 wk ahead	Bin	percent	4,6	4,7	0.
US National	1 wk ahead	Bin	percent	4,7	4,8	0.
US National	1 wk ahead	Bin	percent	4,8	4,9	0.
US National	1 wk ahead	Bin	percent	4,9	5	0.
US National	1 wk ahead	Bin	percent	5	5,1	0.
US National	1 wk ahead	Bin	percent	5,1	5,2	0.
US National	1 wk ahead	Bin	percent	5,2	5,3	0.
US National	1 wk ahead	Bin	percent	5,3	5,4	0.
US National	1 wk ahead	Bin	percent	5,4	5,5	0.
US National	1 wk ahead	Bin	percent	5,5	5,6	0.
US National	1 wk ahead	Bin	percent	5,6	5,7	0.
US National	1 wk ahead	Bin	percent	5,7	5,8	0.
US National	1 wk ahead	Bin	percent	5,8	5,9	0.
US National	1 wk ahead	Bin	percent	5,9	6	0.
US National	1 wk ahead	Bin	percent	6	6,1	0.
US National	1 wk ahead	Bin	percent	6,1	6,2	0.
US National	1 wk ahead	Bin	percent	6,2	6,3	0.
US National	1 wk ahead	Bin	percent	6,3	6,4	0.
US National	1 wk ahead	Bin	percent	6,4	6,5	0.
US National	1 wk ahead	Bin	percent	6,5	6,6	0.
US National	1 wk ahead	Bin	percent	6,6	6,7	0.
US National	1 wk ahead	Bin	percent	6,7	6,8	0.
US National	1 wk ahead	Bin	percent	6,8	6,9	0.
US National	1 wk ahead	Bin	percent	6,9	7	0.
US National	1 wk ahead	Bin	percent	7	7,1	0.
US National	1 wk ahead	Bin	percent	7,1	7,2	0.
US National	1 wk ahead	Bin	percent	7,2	7,3	0.
US National	1 wk ahead	Bin	percent	7,3	7,4	0.
US National	1 wk ahead	Bin	percent	7,4	7,5	0.
US National	1 wk ahead	Bin	percent	7,5	7,6	0.
US National	1 wk ahead	Bin	percent	7,6	7,7	0.
US National	1 wk ahead	Bin	percent	7,7	7,8	0.
US National	1 wk ahead	Bin	percent	7,8	7,9	0.
US National	1 wk ahead	Bin	percent	7,9	8	0.
US National	1 wk ahead	Bin	percent	8	8,1	0.
US National	1 wk ahead	Bin	percent	8,1	8,2	0.
US National	1 wk ahead	Bin	percent	8,2	8,3	0.
US National	1 wk ahead	Bin	percent	8,3	8,4	0.
US National	1 wk ahead	Bin	percent	8,4	8,5	0.
US National	1 wk ahead	Bin	percent	8,5	8,6	0.
US National	1 wk ahead	Bin	percent	8,6	8,7	0.
US National	1 wk ahead	Bin	percent	8,7	8,8	0.
US National	1 wk ahead	Bin	percent	8,8	8,9	0.
US National	1 wk ahead	Bin	percent	8,9	9	0.
US National	1 wk ahead	Bin	percent	9	9,1	0.
US National	1 wk ahead	Bin	percent	9,1	9,2	0.
US National	1 wk ahead	Bin	percent	9,2	9,3	0.
US National	1 wk ahead	Bin	percent	9,3	9,4	0.
US National	1 wk ahead	Bin	percent	9,4	9,5	0.
US National	1 wk ahead	Bin	percent	9,5	9,6	0.
US National	1 wk ahead	Bin	percent	9,6	9,7	0.
US National	1 wk ahead	Bin	percent	9,7	9,8	0.
US National	1 wk ahead	Bin	percent	9,8	9,9	0.
US National	1 wk ahead	Bin	percent	9,9	10	0.
US National	1 wk ahead	Bin	percent	10	10,1	0.
US National	1 wk ahead	Bin	percent	10,1	10,2	0.
US National	1 wk ahead	Bin	percent	10,2	10,3	0.
US National	1 wk ahead	Bin	percent	10,3	10,4	0.
US National	1 wk ahead	Bin	percent	10,4	10,5	0.
US National	1 wk ahead	Bin	percent	10,5	10,6	0.
US National	1 wk ahead	Bin	percent	10,6	10,7	0.
US National	1 wk ahead	Bin	percent	10,7	10,8	0.
US National	1 wk ahead	Bin	percent	10,8	10,9	0.
US National	1 wk ahead	Bin	percent	10,9	11	0.
US National	1 wk ahead	Bin	percent	11	11,1	0.
US National	1 wk ahead	Bin	percent	11,1	11,2	0.
US National	1 wk ahead	Bin	percent	11,2	11,3	0.
US National	1 wk ahead	Bin	percent	11,3	11,4	0.
US National	1 wk ahead	Bin	percent	11,4	11,5	0.
US National	1 wk ahead	Bin	percent	11,5	11,6	0.
US National	1 wk ahead	Bin	percent	11,6	11,7	0.
US National	1 wk ahead	Bin	percent	11,7	11,8	0.
US National	1 wk ahead	Bin	percent	11,8	11,9	0.
US National	1 wk ahead	Bin	percent	11,9	12	0.
US National	1 wk ahead	Bin	percent	12	12,1	0.
US National	1 wk ahead	Bin	percent	12,1	12,2	0.
US National	1 wk ahead	Bin	percent	12,2	12,3	0.
US National	1 wk ahead	Bin	percent	12,3	12,4	0.
US National	1 wk ahead	Bin	percent	12,4	12,5	0.
US National	1 wk ahead	Bin	percent	12,5	12,6	0.
US National	1 wk ahead	Bin	percent	12,6	12,7	0.
US National	1 wk ahead	Bin	percent	12,7	12,8	0.
US National	1 wk ahead	Bin	percent	12,8	12,9	0.
US National	1 wk ahead	Bin	percent	12,9	13	0.
US National	1 wk ahead	Bin	percent	13	100	0.
US National	2 wk ahead	Point	percent	NA	NA	1.6612
US National	2 wk ahead	Bin	percent	0	0,1	0.
US National	2 wk ahead	Bin	percent	0,1	0,2	0.
US National	2 wk ahead	Bin	percent	0,2	0,3	0.
US National	2 wk ahead	Bin	percent	0,3	0,4	1.e-6
US National	2 wk ahead	Bin	percent	0,4	0,5	9.999999999999999e-6
US National	2 wk ahead	Bin	percent	0,5	0,6	0.000111
US National	2 wk ahead	Bin	percent	0,6	0,7	0.000709
US National	2 wk ahead	Bin	percent	0,7	0,8	0.00278
US National	2 wk ahead	Bin	percent	0,8	0,9	0.007233
US National	2 wk ahead	Bin	percent	0,9	1	0.014371
US National	2 wk ahead	Bin	percent	1	1,1	0.026019
US National	2 wk ahead	Bin	percent	1,1	1,2	0.044753999999999995
US National	2 wk ahead	Bin	percent	1,2	1,3	0.066009
US National	2 wk ahead	Bin	percent	1,3	1,4	0.08090599999999999
US National	2 wk ahead	Bin	percent	1,4	1,5	0.090192
US National	2 wk ahead	Bin	percent	1,5	1,6	0.10069199999999999
US National	2 wk ahead	Bin	percent	1,6	1,7	0.10865799999999999
US National	2 wk ahead	Bin	percent	1,7	1,8	0.10176199999999999
US National	2 wk ahead	Bin	percent	1,8	1,9	0.08123
US National	2 wk ahead	Bin	percent	1,9	2	0.060528
US National	2 wk ahead	Bin	percent	2	2,1	0.049206
US National	2 wk ahead	Bin	percent	2,1	2,2	0.044648
US National	2 wk ahead	Bin	percent	2,2	2,3	0.036834
US National	2 wk ahead	Bin	percent	2,3	2,4	0.023923
US National	2 wk ahead	Bin	percent	2,4	2,5	0.012277999999999999
US National	2 wk ahead	Bin	percent	2,5	2,6	0.005764
US National	2 wk ahead	Bin	percent	2,6	2,7	0.0037029999999999997
US National	2 wk ahead	Bin	percent	2,7	2,8	0.003988
US National	2 wk ahead	Bin	percent	2,8	2,9	0.0044859999999999995
US National	2 wk ahead	Bin	percent	2,9	3	0.004294
US National	2 wk ahead	Bin	percent	3	3,1	0.003359
US National	2 wk ahead	Bin	percent	3,1	3,2	0.002596
US National	2 wk ahead	Bin	percent	3,2	3,3	0.002918
US National	2 wk ahead	Bin	percent	3,3	3,4	0.0031249999999999997
US National	2 wk ahead	Bin	percent	3,4	3,5	0.002266
US National	2 wk ahead	Bin	percent	3,5	3,6	0.0017569999999999999
US National	2 wk ahead	Bin	percent	3,6	3,7	0.0025139999999999997
US National	2 wk ahead	Bin	percent	3,7	3,8	0.003078
US National	2 wk ahead	Bin	percent	3,8	3,9	0.002201
US National	2 wk ahead	Bin	percent	3,9	4	0.000877
US National	2 wk ahead	Bin	percent	4	4,1	0.000193
US National	2 wk ahead	Bin	percent	4,1	4,2	0.000024
US National	2 wk ahead	Bin	percent	4,2	4,3	2.e-6
US National	2 wk ahead	Bin	percent	4,3	4,4	0.
US National	2 wk ahead	Bin	percent	4,4	4,5	0.
US National	2 wk ahead	Bin	percent	4,5	4,6	0.
US National	2 wk ahead	Bin	percent	4,6	4,7	0.
US National	2 wk ahead	Bin	percent	4,7	4,8	0.
US National	2 wk ahead	Bin	percent	4,8	4,9	0.
US National	2 wk ahead	Bin	percent	4,9	5	0.
US National	2 wk ahead	Bin	percent	5	5,1	0.
US National	2 wk ahead	Bin	percent	5,1	5,2	0.
US National	2 wk ahead	Bin	percent	5,2	5,3	0.
US National	2 wk ahead	Bin	percent	5,3	5,4	0.
US National	2 wk ahead	Bin	percent	5,4	5,5	0.
US National	2 wk ahead	Bin	percent	5,5	5,6	0.
US National	2 wk ahead	Bin	percent	5,6	5,7	0.
US National	2 wk ahead	Bin	percent	5,7	5,8	0.
US National	2 wk ahead	Bin	percent	5,8	5,9	0.
US National	2 wk ahead	Bin	percent	5,9	6	0.
US National	2 wk ahead	Bin	percent	6	6,1	0.
US National	2 wk ahead	Bin	percent	6,1	6,2	0.
US National	2 wk ahead	Bin	percent	6,2	6,3	0.
US National	2 wk ahead	Bin	percent	6,3	6,4	0.
US National	2 wk ahead	Bin	percent	6,4	6,5	0.
US National	2 wk ahead	Bin	percent	6,5	6,6	0.
US National	2 wk ahead	Bin	percent	6,6	6,7	0.
US National	2 wk ahead	Bin	percent	6,7	6,8	0.
US National	2 wk ahead	Bin	percent	6,8	6,9	0.
US National	2 wk ahead	Bin	percent	6,9	7	0.
US National	2 wk ahead	Bin	percent	7	7,1	0.
US National	2 wk ahead	Bin	percent	7,1	7,2	0.
US National	2 wk ahead	Bin	percent	7,2	7,3	0.
US National	2 wk ahead	Bin	percent	7,3	7,4	0.
US National	2 wk ahead	Bin	percent	7,4	7,5	0.
US National	2 wk ahead	Bin	percent	7,5	7,6	0.
US National	2 wk ahead	Bin	percent	7,6	7,7	0.
US National	2 wk ahead	Bin	percent	7,7	7,8	0.
US National	2 wk ahead	Bin	percent	7,8	7,9	0.
US National	2 wk ahead	Bin	percent	7,9	8	0.
US National	2 wk ahead	Bin	percent	8	8,1	0.
US National	2 wk ahead	Bin	percent	8,1	8,2	0.
US National	2 wk ahead	Bin	percent	8,2	8,3	0.
US National	2 wk ahead	Bin	percent	8,3	8,4	0.
US National	2 wk ahead	Bin	percent	8,4	8,5	0.
US National	2 wk ahead	Bin	percent	8,5	8,6	0.
US National	2 wk ahead	Bin	percent	8,6	8,7	0.
US National	2 wk ahead	Bin	percent	8,7	8,8	0.
US National	2 wk ahead	Bin	percent	8,8	8,9	0.
US National	2 wk ahead	Bin	percent	8,9	9	0.
US National	2 wk ahead	Bin	percent	9	9,1	0.
US National	2 wk ahead	Bin	percent	9,1	9,2	0.
US National	2 wk ahead	Bin	percent	9,2	9,3	0.
US National	2 wk ahead	Bin	percent	9,3	9,4	0.
US National	2 wk ahead	Bin	percent	9,4	9,5	0.
US National	2 wk ahead	Bin	percent	9,5	9,6	0.
US National	2 wk ahead	Bin	percent	9,6	9,7	0.
US National	2 wk ahead	Bin	percent	9,7	9,8	0.
US National	2 wk ahead	Bin	percent	9,8	9,9	0.
US National	2 wk ahead	Bin	percent	9,9	10	0.
US National	2 wk ahead	Bin	percent	10	10,1	0.
US National	2 wk ahead	Bin	percent	10,1	10,2	0.
US National	2 wk ahead	Bin	percent	10,2	10,3	0.
US National	2 wk ahead	Bin	percent	10,3	10,4	0.
US National	2 wk ahead	Bin	percent	10,4	10,5	0.
US National	2 wk ahead	Bin	percent	10,5	10,6	0.
US National	2 wk ahead	Bin	percent	10,6	10,7	0.
US National	2 wk ahead	Bin	percent	10,7	10,8	0.
US National	2 wk ahead	Bin	percent	10,8	10,9	0.
US National	2 wk ahead	Bin	percent	10,9	11	0.
US National	2 wk ahead	Bin	percent	11	11,1	0.
US National	2 wk ahead	Bin	percent	11,1	11,2	0.
US National	2 wk ahead	Bin	percent	11,2	11,3	0.
US National	2 wk ahead	Bin	percent	11,3	11,4	0.
US National	2 wk ahead	Bin	percent	11,4	11,5	0.
US National	2 wk ahead	Bin	percent	11,5	11,6	0.
US National	2 wk ahead	Bin	percent	11,6	11,7	0.
US National	2 wk ahead	Bin	percent	11,7	11,8	0.
US National	2 wk ahead	Bin	percent	11,8	11,9	0.
US National	2 wk ahead	Bin	percent	11,9	12	0.
US National	2 wk ahead	Bin	percent	12	12,1	0.
US National	2 wk ahead	Bin	percent	12,1	12,2	0.
US National	2 wk ahead	Bin	percent	12,2	12,3	0.
US National	2 wk ahead	Bin	percent	12,3	12,4	0.
US National	2 wk ahead	Bin	percent	12,4	12,5	0.
US National	2 wk ahead	Bin	percent	12,5	12,6	0.
US National	2 wk ahead	Bin	percent	12,6	12,7	0.
US National	2 wk ahead	Bin	percent	12,7	12,8	0.
US National	2 wk ahead	Bin	percent	12,8	12,9	0.
US National	2 wk ahead	Bin	percent	12,9	13	0.
US National	2 wk ahead	Bin	percent	13	100	0.
US National	3 wk ahead	Point	percent	NA	NA	2.032
US National	3 wk ahead	Bin	percent	0	0,1	0.00042899999999999997
US National	3 wk ahead	Bin	percent	0,1	0,2	0.000877
US National	3 wk ahead	Bin	percent	0,2	0,3	0.001635
US National	3 wk ahead	Bin	percent	0,3	0,4	0.002802
US National	3 wk ahead	Bin	percent	0,4	0,5	0.004452
US National	3 wk ahead	Bin	percent	0,5	0,6	0.006627999999999999
US National	3 wk ahead	Bin	percent	0,6	0,7	0.009356
US National	3 wk ahead	Bin	percent	0,7	0,8	0.012660999999999999
US National	3 wk ahead	Bin	percent	0,8	0,9	0.01656
US National	3 wk ahead	Bin	percent	0,9	1	0.021002999999999997
US National	3 wk ahead	Bin	percent	1	1,1	0.025802
US National	3 wk ahead	Bin	percent	1,1	1,2	0.030611
US National	3 wk ahead	Bin	percent	1,2	1,3	0.035012999999999996
US National	3 wk ahead	Bin	percent	1,3	1,4	0.038689
US National	3 wk ahead	Bin	percent	1,4	1,5	0.041551
US National	3 wk ahead	Bin	percent	1,5	1,6	0.043775
US National	3 wk ahead	Bin	percent	1,6	1,7	0.04566
US National	3 wk ahead	Bin	percent	1,7	1,8	0.047428
US National	3 wk ahead	Bin	percent	1,8	1,9	0.049019
US National	3 wk ahead	Bin	percent	1,9	2	0.050026999999999995
US National	3 wk ahead	Bin	percent	2	2,1	0.049823
US National	3 wk ahead	Bin	percent	2,1	2,2	0.047867
US National	3 wk ahead	Bin	percent	2,2	2,3	0.044031999999999995
US National	3 wk ahead	Bin	percent	2,3	2,4	0.038771
US National	3 wk ahead	Bin	percent	2,4	2,5	0.032949
US National	3 wk ahead	Bin	percent	2,5	2,6	0.027506
US National	3 wk ahead	Bin	percent	2,6	2,7	0.023108999999999998
US National	3 wk ahead	Bin	percent	2,7	2,8	0.020014999999999998
US National	3 wk ahead	Bin	percent	2,8	2,9	0.018123
US National	3 wk ahead	Bin	percent	2,9	3	0.017133
US National	3 wk ahead	Bin	percent	3	3,1	0.016691
US National	3 wk ahead	Bin	percent	3,1	3,2	0.016475999999999998
US National	3 wk ahead	Bin	percent	3,2	3,3	0.016245
US National	3 wk ahead	Bin	percent	3,3	3,4	0.015833
US National	3 wk ahead	Bin	percent	3,4	3,5	0.015134
US National	3 wk ahead	Bin	percent	3,5	3,6	0.014091999999999999
US National	3 wk ahead	Bin	percent	3,6	3,7	0.01269
US National	3 wk ahead	Bin	percent	3,7	3,8	0.010971999999999999
US National	3 wk ahead	Bin	percent	3,8	3,9	0.009054999999999999
US National	3 wk ahead	Bin	percent	3,9	4	0.007117999999999999
US National	3 wk ahead	Bin	percent	4	4,1	0.005362
US National	3 wk ahead	Bin	percent	4,1	4,2	0.003949
US National	3 wk ahead	Bin	percent	4,2	4,3	0.002949
US National	3 wk ahead	Bin	percent	4,3	4,4	0.00232
US National	3 wk ahead	Bin	percent	4,4	4,5	0.001942
US National	3 wk ahead	Bin	percent	4,5	4,6	0.0016769999999999999
US National	3 wk ahead	Bin	percent	4,6	4,7	0.001436
US National	3 wk ahead	Bin	percent	4,7	4,8	0.001202
US National	3 wk ahead	Bin	percent	4,8	4,9	0.001019
US National	3 wk ahead	Bin	percent	4,9	5	0.0009419999999999999
US National	3 wk ahead	Bin	percent	5	5,1	0.0009939999999999999
US National	3 wk ahead	Bin	percent	5,1	5,2	0.00114
US National	3 wk ahead	Bin	percent	5,2	5,3	0.0013009999999999999
US National	3 wk ahead	Bin	percent	5,3	5,4	0.001388
US National	3 wk ahead	Bin	percent	5,4	5,5	0.0013419999999999999
US National	3 wk ahead	Bin	percent	5,5	5,6	0.001161
US National	3 wk ahead	Bin	percent	5,6	5,7	0.000896
US National	3 wk ahead	Bin	percent	5,7	5,8	0.000615
US National	3 wk ahead	Bin	percent	5,8	5,9	0.000375
US National	3 wk ahead	Bin	percent	5,9	6	0.000204
US National	3 wk ahead	Bin	percent	6	6,1	0.000098
US National	3 wk ahead	Bin	percent	6,1	6,2	0.000042
US National	3 wk ahead	Bin	percent	6,2	6,3	0.000016
US National	3 wk ahead	Bin	percent	6,3	6,4	7.e-6
US National	3 wk ahead	Bin	percent	6,4	6,5	4.9999999999999996e-6
US National	3 wk ahead	Bin	percent	6,5	6,6	0.000012
US National	3 wk ahead	Bin	percent	6,6	6,7	0.000032
US National	3 wk ahead	Bin	percent	6,7	6,8	0.00007599999999999999
US National	3 wk ahead	Bin	percent	6,8	6,9	0.000164
US National	3 wk ahead	Bin	percent	6,9	7	0.000314
US National	3 wk ahead	Bin	percent	7	7,1	0.000534
US National	3 wk ahead	Bin	percent	7,1	7,2	0.000807
US National	3 wk ahead	Bin	percent	7,2	7,3	0.001084
US National	3 wk ahead	Bin	percent	7,3	7,4	0.0012929999999999999
US National	3 wk ahead	Bin	percent	7,4	7,5	0.001371
US National	3 wk ahead	Bin	percent	7,5	7,6	0.001292
US National	3 wk ahead	Bin	percent	7,6	7,7	0.0010819999999999998
US National	3 wk ahead	Bin	percent	7,7	7,8	0.0008049999999999999
US National	3 wk ahead	Bin	percent	7,8	7,9	0.000532
US National	3 wk ahead	Bin	percent	7,9	8	0.00031299999999999996
US National	3 wk ahead	Bin	percent	8	8,1	0.000163
US National	3 wk ahead	Bin	percent	8,1	8,2	0.00007599999999999999
US National	3 wk ahead	Bin	percent	8,2	8,3	0.000031
US National	3 wk ahead	Bin	percent	8,3	8,4	0.000011
US National	3 wk ahead	Bin	percent	8,4	8,5	4.e-6
US National	3 wk ahead	Bin	percent	8,5	8,6	1.e-6
US National	3 wk ahead	Bin	percent	8,6	8,7	0.
US National	3 wk ahead	Bin	percent	8,7	8,8	0.
US National	3 wk ahead	Bin	percent	8,8	8,9	0.
US National	3 wk ahead	Bin	percent	8,9	9	0.
US National	3 wk ahead	Bin	percent	9	9,1	0.
US National	3 wk ahead	Bin	percent	9,1	9,2	0.
US National	3 wk ahead	Bin	percent	9,2	9,3	0.
US National	3 wk ahead	Bin	percent	9,3	9,4	0.
US National	3 wk ahead	Bin	percent	9,4	9,5	0.
US National	3 wk ahead	Bin	percent	9,5	9,6	0.
US National	3 wk ahead	Bin	percent	9,6	9,7	0.
US National	3 wk ahead	Bin	percent	9,7	9,8	0.
US National	3 wk ahead	Bin	percent	9,8	9,9	1.e-6
US National	3 wk ahead	Bin	percent	9,9	10	3.e-6
US National	3 wk ahead	Bin	percent	10	10,1	8.e-6
US National	3 wk ahead	Bin	percent	10,1	10,2	0.000024
US National	3 wk ahead	Bin	percent	10,2	10,3	0.000059
US National	3 wk ahead	Bin	percent	10,3	10,4	0.00013199999999999998
US National	3 wk ahead	Bin	percent	10,4	10,5	0.00026199999999999997
US National	3 wk ahead	Bin	percent	10,5	10,6	0.00046199999999999995
US National	3 wk ahead	Bin	percent	10,6	10,7	0.000722
US National	3 wk ahead	Bin	percent	10,7	10,8	0.001005
US National	3 wk ahead	Bin	percent	10,8	10,9	0.001245
US National	3 wk ahead	Bin	percent	10,9	11	0.001377
US National	3 wk ahead	Bin	percent	11	11,1	0.001367
US National	3 wk ahead	Bin	percent	11,1	11,2	0.00124
US National	3 wk ahead	Bin	percent	11,2	11,3	0.001072
US National	3 wk ahead	Bin	percent	11,3	11,4	0.0009509999999999999
US National	3 wk ahead	Bin	percent	11,4	11,5	0.000941
US National	3 wk ahead	Bin	percent	11,5	11,6	0.001047
US National	3 wk ahead	Bin	percent	11,6	11,7	0.001214
US National	3 wk ahead	Bin	percent	11,7	11,8	0.001353
US National	3 wk ahead	Bin	percent	11,8	11,9	0.001384
US National	3 wk ahead	Bin	percent	11,9	12	0.0012749999999999999
US National	3 wk ahead	Bin	percent	12	12,1	0.0010479999999999999
US National	3 wk ahead	Bin	percent	12,1	12,2	0.000767
US National	3 wk ahead	Bin	percent	12,2	12,3	0.000499
US National	3 wk ahead	Bin	percent	12,3	12,4	0.000289
US National	3 wk ahead	Bin	percent	12,4	12,5	0.000149
US National	3 wk ahead	Bin	percent	12,5	12,6	0.000068
US National	3 wk ahead	Bin	percent	12,6	12,7	0.000028
US National	3 wk ahead	Bin	percent	12,7	12,8	9.999999999999999e-6
US National	3 wk ahead	Bin	percent	12,8	12,9	3.e-6
US National	3 wk ahead	Bin	percent	12,9	13	1.e-6
US National	3 wk ahead	Bin	percent	13	100	0.
US National	4 wk ahead	Point	percent	NA	NA	2.54
US National	4 wk ahead	Bin	percent	0	0,1	0.003777
US National	4 wk ahead	Bin	percent	0,1	0,2	0.004751
US National	4 wk ahead	Bin	percent	0,2	0,3	0.005869999999999999
US National	4 wk ahead	Bin	percent	0,3	0,4	0.007129
US National	4 wk ahead	Bin	percent	0,4	0,5	0.008520999999999999
US National	4 wk ahead	Bin	percent	0,5	0,6	0.010029
US National	4 wk ahead	Bin	percent	0,6	0,7	0.011635999999999999
US National	4 wk ahead	Bin	percent	0,7	0,8	0.013314
US National	4 wk ahead	Bin	percent	0,8	0,9	0.015035
US National	4 wk ahead	Bin	percent	0,9	1	0.016767
US National	4 wk ahead	Bin	percent	1	1,1	0.018477
US National	4 wk ahead	Bin	percent	1,1	1,2	0.020132
US National	4 wk ahead	Bin	percent	1,2	1,3	0.021705
US National	4 wk ahead	Bin	percent	1,3	1,4	0.023171999999999998
US National	4 wk ahead	Bin	percent	1,4	1,5	0.024513
US National	4 wk ahead	Bin	percent	1,5	1,6	0.025719
US National	4 wk ahead	Bin	percent	1,6	1,7	0.026777
US National	4 wk ahead	Bin	percent	1,7	1,8	0.027684999999999998
US National	4 wk ahead	Bin	percent	1,8	1,9	0.028430999999999998
US National	4 wk ahead	Bin	percent	1,9	2	0.029005999999999997
US National	4 wk ahead	Bin	percent	2	2,1	0.029394
US National	4 wk ahead	Bin	percent	2,1	2,2	0.029571
US National	4 wk ahead	Bin	percent	2,2	2,3	0.029519
US National	4 wk ahead	Bin	percent	2,3	2,4	0.02921
US National	4 wk ahead	Bin	percent	2,4	2,5	0.028633
US National	4 wk ahead	Bin	percent	2,5	2,6	0.027783
US National	4 wk ahead	Bin	percent	2,6	2,7	0.026666
US National	4 wk ahead	Bin	percent	2,7	2,8	0.025315999999999998
US National	4 wk ahead	Bin	percent	2,8	2,9	0.023771
US National	4 wk ahead	Bin	percent	2,9	3	0.022091
US National	4 wk ahead	Bin	percent	3	3,1	0.02034
US National	4 wk ahead	Bin	percent	3,1	3,2	0.018586
US National	4 wk ahead	Bin	percent	3,2	3,3	0.016892
US National	4 wk ahead	Bin	percent	3,3	3,4	0.015316
US National	4 wk ahead	Bin	percent	3,4	3,5	0.013894
US National	4 wk ahead	Bin	percent	3,5	3,6	0.012657
US National	4 wk ahead	Bin	percent	3,6	3,7	0.011616
US National	4 wk ahead	Bin	percent	3,7	3,8	0.010766999999999999
US National	4 wk ahead	Bin	percent	3,8	3,9	0.010102
US National	4 wk ahead	Bin	percent	3,9	4	0.009597999999999999
US National	4 wk ahead	Bin	percent	4	4,1	0.009235
US National	4 wk ahead	Bin	percent	4,1	4,2	0.008986
US National	4 wk ahead	Bin	percent	4,2	4,3	0.008825999999999999
US National	4 wk ahead	Bin	percent	4,3	4,4	0.008733
US National	4 wk ahead	Bin	percent	4,4	4,5	0.008683999999999999
US National	4 wk ahead	Bin	percent	4,5	4,6	0.008662
US National	4 wk ahead	Bin	percent	4,6	4,7	0.00865
US National	4 wk ahead	Bin	percent	4,7	4,8	0.008635
US National	4 wk ahead	Bin	percent	4,8	4,9	0.008605
US National	4 wk ahead	Bin	percent	4,9	5	0.00855
US National	4 wk ahead	Bin	percent	5	5,1	0.008463
US National	4 wk ahead	Bin	percent	5,1	5,2	0.008338
US National	4 wk ahead	Bin	percent	5,2	5,3	0.008169
US National	4 wk ahead	Bin	percent	5,3	5,4	0.007953
US National	4 wk ahead	Bin	percent	5,4	5,5	0.007691
US National	4 wk ahead	Bin	percent	5,5	5,6	0.0073809999999999995
US National	4 wk ahead	Bin	percent	5,6	5,7	0.007026999999999999
US National	4 wk ahead	Bin	percent	5,7	5,8	0.006631
US National	4 wk ahead	Bin	percent	5,8	5,9	0.006199
US National	4 wk ahead	Bin	percent	5,9	6	0.005738
US National	4 wk ahead	Bin	percent	6	6,1	0.005253
US National	4 wk ahead	Bin	percent	6,1	6,2	0.004752999999999999
US National	4 wk ahead	Bin	percent	6,2	6,3	0.004247
US National	4 wk ahead	Bin	percent	6,3	6,4	0.003744
US National	4 wk ahead	Bin	percent	6,4	6,5	0.003254
US National	4 wk ahead	Bin	percent	6,5	6,6	0.0027879999999999997
US National	4 wk ahead	Bin	percent	6,6	6,7	0.002353
US National	4 wk ahead	Bin	percent	6,7	6,8	0.001961
US National	4 wk ahead	Bin	percent	6,8	6,9	0.0016179999999999999
US National	4 wk ahead	Bin	percent	6,9	7	0.00133
US National	4 wk ahead	Bin	percent	7	7,1	0.001098
US National	4 wk ahead	Bin	percent	7,1	7,2	0.000922
US National	4 wk ahead	Bin	percent	7,2	7,3	0.000801
US National	4 wk ahead	Bin	percent	7,3	7,4	0.000726
US National	4 wk ahead	Bin	percent	7,4	7,5	0.000691
US National	4 wk ahead	Bin	percent	7,5	7,6	0.000686
US National	4 wk ahead	Bin	percent	7,6	7,7	0.000701
US National	4 wk ahead	Bin	percent	7,7	7,8	0.000727
US National	4 wk ahead	Bin	percent	7,8	7,9	0.0007559999999999999
US National	4 wk ahead	Bin	percent	7,9	8	0.0007819999999999999
US National	4 wk ahead	Bin	percent	8	8,1	0.000801
US National	4 wk ahead	Bin	percent	8,1	8,2	0.000812
US National	4 wk ahead	Bin	percent	8,2	8,3	0.000815
US National	4 wk ahead	Bin	percent	8,3	8,4	0.0008139999999999999
US National	4 wk ahead	Bin	percent	8,4	8,5	0.00081
US National	4 wk ahead	Bin	percent	8,5	8,6	0.000807
US National	4 wk ahead	Bin	percent	8,6	8,7	0.000806
US National	4 wk ahead	Bin	percent	8,7	8,8	0.000807
US National	4 wk ahead	Bin	percent	8,8	8,9	0.00081
US National	4 wk ahead	Bin	percent	8,9	9	0.000811
US National	4 wk ahead	Bin	percent	9	9,1	0.000807
US National	4 wk ahead	Bin	percent	9,1	9,2	0.000794
US National	4 wk ahead	Bin	percent	9,2	9,3	0.00077
US National	4 wk ahead	Bin	percent	9,3	9,4	0.0007329999999999999
US National	4 wk ahead	Bin	percent	9,4	9,5	0.000682
US National	4 wk ahead	Bin	percent	9,5	9,6	0.00062
US National	4 wk ahead	Bin	percent	9,6	9,7	0.000549
US National	4 wk ahead	Bin	percent	9,7	9,8	0.000474
US National	4 wk ahead	Bin	percent	9,8	9,9	0.000397
US National	4 wk ahead	Bin	percent	9,9	10	0.00032399999999999996
US National	4 wk ahead	Bin	percent	10	10,1	0.000256
US National	4 wk ahead	Bin	percent	10,1	10,2	0.000197
US National	4 wk ahead	Bin	percent	10,2	10,3	0.000147
US National	4 wk ahead	Bin	percent	10,3	10,4	0.000106
US National	4 wk ahead	Bin	percent	10,4	10,5	0.000075
US National	4 wk ahead	Bin	percent	10,5	10,6	0.000051
US National	4 wk ahead	Bin	percent	10,6	10,7	0.000034
US National	4 wk ahead	Bin	percent	10,7	10,8	0.000022
US National	4 wk ahead	Bin	percent	10,8	10,9	0.000014
US National	4 wk ahead	Bin	percent	10,9	11	8.e-6
US National	4 wk ahead	Bin	percent	11	11,1	4.9999999999999996e-6
US National	4 wk ahead	Bin	percent	11,1	11,2	3.e-6
US National	4 wk ahead	Bin	percent	11,2	11,3	2.e-6
US National	4 wk ahead	Bin	percent	11,3	11,4	1.e-6
US National	4 wk ahead	Bin	percent	11,4	11,5	0.
US National	4 wk ahead	Bin	percent	11,5	11,6	0.
US National	4 wk ahead	Bin	percent	11,6	11,7	0.
US National	4 wk ahead	Bin	percent	11,7	11,8	0.
US National	4 wk ahead	Bin	percent	11,8	11,9	0.
US National	4 wk ahead	Bin	percent	11,9	12	0.
US National	4 wk ahead	Bin	percent	12	12,1	0.
US National	4 wk ahead	Bin	percent	12,1	12,2	0.
US National	4 wk ahead	Bin	percent	12,2	12,3	0.
US National	4 wk ahead	Bin	percent	12,3	12,4	0.
US National	4 wk ahead	Bin	percent	12,4	12,5	0.
US National	4 wk ahead	Bin	percent	12,5	12,6	0.
US National	4 wk ahead	Bin	percent	12,6	12,7	0.
US National	4 wk ahead	Bin	percent	12,7	12,8	0.
US National	4 wk ahead	Bin	percent	12,8	12,9	0.
US National	4 wk ahead	Bin	percent	12,9	13	0.
US National	4 wk ahead	Bin	percent	13	100	0.030324
