# Supplementary material for: Use of daily Internet search query data improves real-time projections of influenza epidemics
Source: J R Soc Interface. 2018 Oct 10;15(147):20180220. doi: 10.1098/rsif.2018.0220 (PMC6228485; doi:10.1098/rsif.2018.0220)
Supplement: Computer code and results [file rsif20180220supp3.gz › Code-and-results/mss-15-wikiWEEK/settings.txt]

TOTALPOP:	100000
NUMBERGRIDPOINTS:	1000
NUMBERPOSTSAMPLES:	100
MAXKERNELS:	5
FOLDER:	mss-15-wikiWEEK/
RESAMPLINGQ:	TRUE
RESAMPCRIT:	Neff
RESAMPSTATE:	NO
imisBB:	100
imisFAC:	0.6666666666666666
CUT:	1000
lnaupdate:	FALSE
