# Supplementary material for: Use of daily Internet search query data improves real-time projections of influenza epidemics
Source: J R Soc Interface. 2018 Oct 10;15(147):20180220. doi: 10.1098/rsif.2018.0220 (PMC6228485; doi:10.1098/rsif.2018.0220)
Supplement: Computer code and results [file rsif20180220supp3.gz › Code-and-results/mss-15-wikiWEEK/5-20_paramrep.txt]

{"LL"	{31.556718393269676	128.66433239605868	280.5068714171463	411.03488249822874}}
{"DD"	{2.4727479279868856	4.171948270271468	5.7008802605099875	6.3490205845745304}}
{"R0max"	{2.1342415190187416	2.6816750046066584	3.5568158409827775	3.932442671639422}}
{"R0min"	{0.8548572994445788	0.89196388060702	0.9808020724490808	1.1324308564443228}}
{"Inf"	{1124.2075968929137	1971.8576113458107	2804.7982350133157	3246.413473375852}}
{"Sus"	{33243.890221652844	39698.93416409823	50891.00266598345	81068.9323385807}}
{"R0(t)"	{1.4914224717719606	1.7587419707145715	2.1994879796982936	2.410986268208169}}
{"Reff"	{0.6249452517460194	0.7723716295780387	1.0674511325358413	1.5713775986808114}}
