# Supplementary material for: Use of daily Internet search query data improves real-time projections of influenza epidemics
Source: J R Soc Interface. 2018 Oct 10;15(147):20180220. doi: 10.1098/rsif.2018.0220 (PMC6228485; doi:10.1098/rsif.2018.0220)
Supplement: Computer code and results [file rsif20180220supp3.gz › Code-and-results/mss-15-wikiWEEK/2015-EW45.csv]

Location	Target	Type	Unit	Bin_start_incl	Bin_end_notincl	Value
US National	1 wk ahead	Point	percent	NA	NA	1.4000000000000001
US National	1 wk ahead	Bin	percent	0	0,1	0.002895
US National	1 wk ahead	Bin	percent	0,1	0,2	0.00274
US National	1 wk ahead	Bin	percent	0,2	0,3	0.002273
US National	1 wk ahead	Bin	percent	0,3	0,4	0.00039999999999999996
US National	1 wk ahead	Bin	percent	0,4	0,5	0.0008489999999999999
US National	1 wk ahead	Bin	percent	0,5	0,6	0.0029
US National	1 wk ahead	Bin	percent	0,6	0,7	0.004131
US National	1 wk ahead	Bin	percent	0,7	0,8	0.007395
US National	1 wk ahead	Bin	percent	0,8	0,9	0.014691
US National	1 wk ahead	Bin	percent	0,9	1	0.029481999999999998
US National	1 wk ahead	Bin	percent	1	1,1	0.053557999999999995
US National	1 wk ahead	Bin	percent	1,1	1,2	0.082041
US National	1 wk ahead	Bin	percent	1,2	1,3	0.115782
US National	1 wk ahead	Bin	percent	1,3	1,4	0.16502
US National	1 wk ahead	Bin	percent	1,4	1,5	0.183287
US National	1 wk ahead	Bin	percent	1,5	1,6	0.138545
US National	1 wk ahead	Bin	percent	1,6	1,7	0.058861
US National	1 wk ahead	Bin	percent	1,7	1,8	0.02643
US National	1 wk ahead	Bin	percent	1,8	1,9	0.024409999999999998
US National	1 wk ahead	Bin	percent	1,9	2	0.019237
US National	1 wk ahead	Bin	percent	2	2,1	0.018101
US National	1 wk ahead	Bin	percent	2,1	2,2	0.01143
US National	1 wk ahead	Bin	percent	2,2	2,3	0.00426
US National	1 wk ahead	Bin	percent	2,3	2,4	0.0025789999999999997
US National	1 wk ahead	Bin	percent	2,4	2,5	0.004301
US National	1 wk ahead	Bin	percent	2,5	2,6	0.004123
US National	1 wk ahead	Bin	percent	2,6	2,7	0.003707
US National	1 wk ahead	Bin	percent	2,7	2,8	0.0035659999999999997
US National	1 wk ahead	Bin	percent	2,8	2,9	0.003567
US National	1 wk ahead	Bin	percent	2,9	3	0.0025729999999999998
US National	1 wk ahead	Bin	percent	3	3,1	0.001122
US National	1 wk ahead	Bin	percent	3,1	3,2	0.0026119999999999997
US National	1 wk ahead	Bin	percent	3,2	3,3	0.001488
US National	1 wk ahead	Bin	percent	3,3	3,4	0.00011999999999999999
US National	1 wk ahead	Bin	percent	3,4	3,5	1.e-6
US National	1 wk ahead	Bin	percent	3,5	3,6	0.
US National	1 wk ahead	Bin	percent	3,6	3,7	0.
US National	1 wk ahead	Bin	percent	3,7	3,8	0.
US National	1 wk ahead	Bin	percent	3,8	3,9	0.
US National	1 wk ahead	Bin	percent	3,9	4	0.
US National	1 wk ahead	Bin	percent	4	4,1	0.
US National	1 wk ahead	Bin	percent	4,1	4,2	0.
US National	1 wk ahead	Bin	percent	4,2	4,3	0.
US National	1 wk ahead	Bin	percent	4,3	4,4	0.
US National	1 wk ahead	Bin	percent	4,4	4,5	0.
US National	1 wk ahead	Bin	percent	4,5	4,6	0.
US National	1 wk ahead	Bin	percent	4,6	4,7	0.
US National	1 wk ahead	Bin	percent	4,7	4,8	0.
US National	1 wk ahead	Bin	percent	4,8	4,9	0.
US National	1 wk ahead	Bin	percent	4,9	5	0.
US National	1 wk ahead	Bin	percent	5	5,1	0.
US National	1 wk ahead	Bin	percent	5,1	5,2	0.
US National	1 wk ahead	Bin	percent	5,2	5,3	0.
US National	1 wk ahead	Bin	percent	5,3	5,4	0.
US National	1 wk ahead	Bin	percent	5,4	5,5	0.
US National	1 wk ahead	Bin	percent	5,5	5,6	0.
US National	1 wk ahead	Bin	percent	5,6	5,7	0.
US National	1 wk ahead	Bin	percent	5,7	5,8	0.
US National	1 wk ahead	Bin	percent	5,8	5,9	0.
US National	1 wk ahead	Bin	percent	5,9	6	0.
US National	1 wk ahead	Bin	percent	6	6,1	0.
US National	1 wk ahead	Bin	percent	6,1	6,2	0.
US National	1 wk ahead	Bin	percent	6,2	6,3	0.
US National	1 wk ahead	Bin	percent	6,3	6,4	0.
US National	1 wk ahead	Bin	percent	6,4	6,5	0.
US National	1 wk ahead	Bin	percent	6,5	6,6	0.
US National	1 wk ahead	Bin	percent	6,6	6,7	0.
US National	1 wk ahead	Bin	percent	6,7	6,8	0.
US National	1 wk ahead	Bin	percent	6,8	6,9	0.
US National	1 wk ahead	Bin	percent	6,9	7	0.
US National	1 wk ahead	Bin	percent	7	7,1	0.
US National	1 wk ahead	Bin	percent	7,1	7,2	0.
US National	1 wk ahead	Bin	percent	7,2	7,3	0.
US National	1 wk ahead	Bin	percent	7,3	7,4	0.
US National	1 wk ahead	Bin	percent	7,4	7,5	0.
US National	1 wk ahead	Bin	percent	7,5	7,6	0.
US National	1 wk ahead	Bin	percent	7,6	7,7	0.
US National	1 wk ahead	Bin	percent	7,7	7,8	0.
US National	1 wk ahead	Bin	percent	7,8	7,9	0.
US National	1 wk ahead	Bin	percent	7,9	8	0.
US National	1 wk ahead	Bin	percent	8	8,1	0.
US National	1 wk ahead	Bin	percent	8,1	8,2	0.
US National	1 wk ahead	Bin	percent	8,2	8,3	0.
US National	1 wk ahead	Bin	percent	8,3	8,4	0.
US National	1 wk ahead	Bin	percent	8,4	8,5	0.
US National	1 wk ahead	Bin	percent	8,5	8,6	0.
US National	1 wk ahead	Bin	percent	8,6	8,7	0.
US National	1 wk ahead	Bin	percent	8,7	8,8	0.
US National	1 wk ahead	Bin	percent	8,8	8,9	0.
US National	1 wk ahead	Bin	percent	8,9	9	0.
US National	1 wk ahead	Bin	percent	9	9,1	0.
US National	1 wk ahead	Bin	percent	9,1	9,2	0.
US National	1 wk ahead	Bin	percent	9,2	9,3	0.
US National	1 wk ahead	Bin	percent	9,3	9,4	0.
US National	1 wk ahead	Bin	percent	9,4	9,5	0.
US National	1 wk ahead	Bin	percent	9,5	9,6	0.
US National	1 wk ahead	Bin	percent	9,6	9,7	0.
US National	1 wk ahead	Bin	percent	9,7	9,8	0.
US National	1 wk ahead	Bin	percent	9,8	9,9	0.
US National	1 wk ahead	Bin	percent	9,9	10	0.
US National	1 wk ahead	Bin	percent	10	10,1	0.
US National	1 wk ahead	Bin	percent	10,1	10,2	0.
US National	1 wk ahead	Bin	percent	10,2	10,3	0.
US National	1 wk ahead	Bin	percent	10,3	10,4	0.
US National	1 wk ahead	Bin	percent	10,4	10,5	0.
US National	1 wk ahead	Bin	percent	10,5	10,6	0.
US National	1 wk ahead	Bin	percent	10,6	10,7	0.
US National	1 wk ahead	Bin	percent	10,7	10,8	0.
US National	1 wk ahead	Bin	percent	10,8	10,9	0.
US National	1 wk ahead	Bin	percent	10,9	11	0.
US National	1 wk ahead	Bin	percent	11	11,1	0.
US National	1 wk ahead	Bin	percent	11,1	11,2	0.
US National	1 wk ahead	Bin	percent	11,2	11,3	0.
US National	1 wk ahead	Bin	percent	11,3	11,4	0.
US National	1 wk ahead	Bin	percent	11,4	11,5	0.
US National	1 wk ahead	Bin	percent	11,5	11,6	0.
US National	1 wk ahead	Bin	percent	11,6	11,7	0.
US National	1 wk ahead	Bin	percent	11,7	11,8	0.
US National	1 wk ahead	Bin	percent	11,8	11,9	0.
US National	1 wk ahead	Bin	percent	11,9	12	0.
US National	1 wk ahead	Bin	percent	12	12,1	0.
US National	1 wk ahead	Bin	percent	12,1	12,2	0.
US National	1 wk ahead	Bin	percent	12,2	12,3	0.
US National	1 wk ahead	Bin	percent	12,3	12,4	0.
US National	1 wk ahead	Bin	percent	12,4	12,5	0.
US National	1 wk ahead	Bin	percent	12,5	12,6	0.
US National	1 wk ahead	Bin	percent	12,6	12,7	0.
US National	1 wk ahead	Bin	percent	12,7	12,8	0.
US National	1 wk ahead	Bin	percent	12,8	12,9	0.
US National	1 wk ahead	Bin	percent	12,9	13	0.
US National	1 wk ahead	Bin	percent	13	100	0.
US National	2 wk ahead	Point	percent	NA	NA	1.7588000000000001
US National	2 wk ahead	Bin	percent	0	0,1	0.
US National	2 wk ahead	Bin	percent	0,1	0,2	0.
US National	2 wk ahead	Bin	percent	0,2	0,3	0.
US National	2 wk ahead	Bin	percent	0,3	0,4	0.
US National	2 wk ahead	Bin	percent	0,4	0,5	1.e-6
US National	2 wk ahead	Bin	percent	0,5	0,6	9.999999999999999e-6
US National	2 wk ahead	Bin	percent	0,6	0,7	0.00010899999999999999
US National	2 wk ahead	Bin	percent	0,7	0,8	0.000725
US National	2 wk ahead	Bin	percent	0,8	0,9	0.00298
US National	2 wk ahead	Bin	percent	0,9	1	0.008041
US National	2 wk ahead	Bin	percent	1	1,1	0.016013
US National	2 wk ahead	Bin	percent	1,1	1,2	0.027379999999999998
US National	2 wk ahead	Bin	percent	1,2	1,3	0.0434
US National	2 wk ahead	Bin	percent	1,3	1,4	0.062243
US National	2 wk ahead	Bin	percent	1,4	1,5	0.07867099999999999
US National	2 wk ahead	Bin	percent	1,5	1,6	0.09103699999999999
US National	2 wk ahead	Bin	percent	1,6	1,7	0.103529
US National	2 wk ahead	Bin	percent	1,7	1,8	0.11276499999999999
US National	2 wk ahead	Bin	percent	1,8	1,9	0.10647699999999999
US National	2 wk ahead	Bin	percent	1,9	2	0.084937
US National	2 wk ahead	Bin	percent	2	2,1	0.060739999999999995
US National	2 wk ahead	Bin	percent	2,1	2,2	0.04314
US National	2 wk ahead	Bin	percent	2,2	2,3	0.03525
US National	2 wk ahead	Bin	percent	2,3	2,4	0.033053
US National	2 wk ahead	Bin	percent	2,4	2,5	0.028801999999999998
US National	2 wk ahead	Bin	percent	2,5	2,6	0.020408
US National	2 wk ahead	Bin	percent	2,6	2,7	0.011809
US National	2 wk ahead	Bin	percent	2,7	2,8	0.006116
US National	2 wk ahead	Bin	percent	2,8	2,9	0.003646
US National	2 wk ahead	Bin	percent	2,9	3	0.003264
US National	2 wk ahead	Bin	percent	3	3,1	0.0029289999999999997
US National	2 wk ahead	Bin	percent	3,1	3,2	0.001753
US National	2 wk ahead	Bin	percent	3,2	3,3	0.000625
US National	2 wk ahead	Bin	percent	3,3	3,4	0.00013
US National	2 wk ahead	Bin	percent	3,4	3,5	0.000016
US National	2 wk ahead	Bin	percent	3,5	3,6	4.e-6
US National	2 wk ahead	Bin	percent	3,6	3,7	0.000037999999999999995
US National	2 wk ahead	Bin	percent	3,7	3,8	0.000254
US National	2 wk ahead	Bin	percent	3,8	3,9	0.0009889999999999999
US National	2 wk ahead	Bin	percent	3,9	4	0.0022359999999999997
US National	2 wk ahead	Bin	percent	4	4,1	0.00294
US National	2 wk ahead	Bin	percent	4,1	4,2	0.0022459999999999997
US National	2 wk ahead	Bin	percent	4,2	4,3	0.000997
US National	2 wk ahead	Bin	percent	4,3	4,4	0.000257
US National	2 wk ahead	Bin	percent	4,4	4,5	0.000037999999999999995
US National	2 wk ahead	Bin	percent	4,5	4,6	3.e-6
US National	2 wk ahead	Bin	percent	4,6	4,7	0.
US National	2 wk ahead	Bin	percent	4,7	4,8	0.
US National	2 wk ahead	Bin	percent	4,8	4,9	0.
US National	2 wk ahead	Bin	percent	4,9	5	0.
US National	2 wk ahead	Bin	percent	5	5,1	0.
US National	2 wk ahead	Bin	percent	5,1	5,2	0.
US National	2 wk ahead	Bin	percent	5,2	5,3	0.
US National	2 wk ahead	Bin	percent	5,3	5,4	0.
US National	2 wk ahead	Bin	percent	5,4	5,5	0.
US National	2 wk ahead	Bin	percent	5,5	5,6	0.
US National	2 wk ahead	Bin	percent	5,6	5,7	0.
US National	2 wk ahead	Bin	percent	5,7	5,8	0.
US National	2 wk ahead	Bin	percent	5,8	5,9	0.
US National	2 wk ahead	Bin	percent	5,9	6	0.
US National	2 wk ahead	Bin	percent	6	6,1	0.
US National	2 wk ahead	Bin	percent	6,1	6,2	0.
US National	2 wk ahead	Bin	percent	6,2	6,3	0.
US National	2 wk ahead	Bin	percent	6,3	6,4	0.
US National	2 wk ahead	Bin	percent	6,4	6,5	0.
US National	2 wk ahead	Bin	percent	6,5	6,6	0.
US National	2 wk ahead	Bin	percent	6,6	6,7	0.
US National	2 wk ahead	Bin	percent	6,7	6,8	0.
US National	2 wk ahead	Bin	percent	6,8	6,9	0.
US National	2 wk ahead	Bin	percent	6,9	7	0.
US National	2 wk ahead	Bin	percent	7	7,1	0.
US National	2 wk ahead	Bin	percent	7,1	7,2	0.
US National	2 wk ahead	Bin	percent	7,2	7,3	0.
US National	2 wk ahead	Bin	percent	7,3	7,4	0.
US National	2 wk ahead	Bin	percent	7,4	7,5	0.
US National	2 wk ahead	Bin	percent	7,5	7,6	0.
US National	2 wk ahead	Bin	percent	7,6	7,7	0.
US National	2 wk ahead	Bin	percent	7,7	7,8	0.
US National	2 wk ahead	Bin	percent	7,8	7,9	0.
US National	2 wk ahead	Bin	percent	7,9	8	0.
US National	2 wk ahead	Bin	percent	8	8,1	0.
US National	2 wk ahead	Bin	percent	8,1	8,2	0.
US National	2 wk ahead	Bin	percent	8,2	8,3	0.
US National	2 wk ahead	Bin	percent	8,3	8,4	0.
US National	2 wk ahead	Bin	percent	8,4	8,5	0.
US National	2 wk ahead	Bin	percent	8,5	8,6	0.
US National	2 wk ahead	Bin	percent	8,6	8,7	0.
US National	2 wk ahead	Bin	percent	8,7	8,8	0.
US National	2 wk ahead	Bin	percent	8,8	8,9	0.
US National	2 wk ahead	Bin	percent	8,9	9	0.
US National	2 wk ahead	Bin	percent	9	9,1	0.
US National	2 wk ahead	Bin	percent	9,1	9,2	0.
US National	2 wk ahead	Bin	percent	9,2	9,3	0.
US National	2 wk ahead	Bin	percent	9,3	9,4	0.
US National	2 wk ahead	Bin	percent	9,4	9,5	0.
US National	2 wk ahead	Bin	percent	9,5	9,6	0.
US National	2 wk ahead	Bin	percent	9,6	9,7	0.
US National	2 wk ahead	Bin	percent	9,7	9,8	0.
US National	2 wk ahead	Bin	percent	9,8	9,9	0.
US National	2 wk ahead	Bin	percent	9,9	10	0.
US National	2 wk ahead	Bin	percent	10	10,1	0.
US National	2 wk ahead	Bin	percent	10,1	10,2	0.
US National	2 wk ahead	Bin	percent	10,2	10,3	0.
US National	2 wk ahead	Bin	percent	10,3	10,4	0.
US National	2 wk ahead	Bin	percent	10,4	10,5	0.
US National	2 wk ahead	Bin	percent	10,5	10,6	0.
US National	2 wk ahead	Bin	percent	10,6	10,7	0.
US National	2 wk ahead	Bin	percent	10,7	10,8	0.
US National	2 wk ahead	Bin	percent	10,8	10,9	0.
US National	2 wk ahead	Bin	percent	10,9	11	0.
US National	2 wk ahead	Bin	percent	11	11,1	0.
US National	2 wk ahead	Bin	percent	11,1	11,2	0.
US National	2 wk ahead	Bin	percent	11,2	11,3	0.
US National	2 wk ahead	Bin	percent	11,3	11,4	0.
US National	2 wk ahead	Bin	percent	11,4	11,5	0.
US National	2 wk ahead	Bin	percent	11,5	11,6	0.
US National	2 wk ahead	Bin	percent	11,6	11,7	0.
US National	2 wk ahead	Bin	percent	11,7	11,8	0.
US National	2 wk ahead	Bin	percent	11,8	11,9	0.
US National	2 wk ahead	Bin	percent	11,9	12	0.
US National	2 wk ahead	Bin	percent	12	12,1	0.
US National	2 wk ahead	Bin	percent	12,1	12,2	0.
US National	2 wk ahead	Bin	percent	12,2	12,3	0.
US National	2 wk ahead	Bin	percent	12,3	12,4	0.
US National	2 wk ahead	Bin	percent	12,4	12,5	0.
US National	2 wk ahead	Bin	percent	12,5	12,6	0.
US National	2 wk ahead	Bin	percent	12,6	12,7	0.
US National	2 wk ahead	Bin	percent	12,7	12,8	0.
US National	2 wk ahead	Bin	percent	12,8	12,9	0.
US National	2 wk ahead	Bin	percent	12,9	13	0.
US National	2 wk ahead	Bin	percent	13	100	0.
US National	3 wk ahead	Point	percent	NA	NA	2.148
US National	3 wk ahead	Bin	percent	0	0,1	0.000074
US National	3 wk ahead	Bin	percent	0,1	0,2	0.00020999999999999998
US National	3 wk ahead	Bin	percent	0,2	0,3	0.000525
US National	3 wk ahead	Bin	percent	0,3	0,4	0.001162
US National	3 wk ahead	Bin	percent	0,4	0,5	0.0022919999999999998
US National	3 wk ahead	Bin	percent	0,5	0,6	0.004052
US National	3 wk ahead	Bin	percent	0,6	0,7	0.006464999999999999
US National	3 wk ahead	Bin	percent	0,7	0,8	0.009406
US National	3 wk ahead	Bin	percent	0,8	0,9	0.012657999999999999
US National	3 wk ahead	Bin	percent	0,9	1	0.016051
US National	3 wk ahead	Bin	percent	1	1,1	0.019587999999999998
US National	3 wk ahead	Bin	percent	1,1	1,2	0.023438
US National	3 wk ahead	Bin	percent	1,2	1,3	0.027745
US National	3 wk ahead	Bin	percent	1,3	1,4	0.032395
US National	3 wk ahead	Bin	percent	1,4	1,5	0.036948999999999996
US National	3 wk ahead	Bin	percent	1,5	1,6	0.040867
US National	3 wk ahead	Bin	percent	1,6	1,7	0.043887999999999996
US National	3 wk ahead	Bin	percent	1,7	1,8	0.046222
US National	3 wk ahead	Bin	percent	1,8	1,9	0.048327999999999996
US National	3 wk ahead	Bin	percent	1,9	2	0.050401999999999995
US National	3 wk ahead	Bin	percent	2	2,1	0.052053999999999996
US National	3 wk ahead	Bin	percent	2,1	2,2	0.052483999999999996
US National	3 wk ahead	Bin	percent	2,2	2,3	0.051051
US National	3 wk ahead	Bin	percent	2,3	2,4	0.047715999999999995
US National	3 wk ahead	Bin	percent	2,4	2,5	0.043
US National	3 wk ahead	Bin	percent	2,5	2,6	0.0376
US National	3 wk ahead	Bin	percent	2,6	2,7	0.032066
US National	3 wk ahead	Bin	percent	2,7	2,8	0.026768999999999998
US National	3 wk ahead	Bin	percent	2,8	2,9	0.022019999999999998
US National	3 wk ahead	Bin	percent	2,9	3	0.018112
US National	3 wk ahead	Bin	percent	3	3,1	0.015217
US National	3 wk ahead	Bin	percent	3,1	3,2	0.013319
US National	3 wk ahead	Bin	percent	3,2	3,3	0.012255
US National	3 wk ahead	Bin	percent	3,3	3,4	0.01183
US National	3 wk ahead	Bin	percent	3,4	3,5	0.011855
US National	3 wk ahead	Bin	percent	3,5	3,6	0.012105999999999999
US National	3 wk ahead	Bin	percent	3,6	3,7	0.012294999999999999
US National	3 wk ahead	Bin	percent	3,7	3,8	0.012145999999999999
US National	3 wk ahead	Bin	percent	3,8	3,9	0.011516
US National	3 wk ahead	Bin	percent	3,9	4	0.010454999999999999
US National	3 wk ahead	Bin	percent	4	4,1	0.009149
US National	3 wk ahead	Bin	percent	4,1	4,2	0.007796999999999999
US National	3 wk ahead	Bin	percent	4,2	4,3	0.0065249999999999996
US National	3 wk ahead	Bin	percent	4,3	4,4	0.005382
US National	3 wk ahead	Bin	percent	4,4	4,5	0.0043809999999999995
US National	3 wk ahead	Bin	percent	4,5	4,6	0.0035399999999999997
US National	3 wk ahead	Bin	percent	4,6	4,7	0.0028859999999999997
US National	3 wk ahead	Bin	percent	4,7	4,8	0.002431
US National	3 wk ahead	Bin	percent	4,8	4,9	0.002133
US National	3 wk ahead	Bin	percent	4,9	5	0.001905
US National	3 wk ahead	Bin	percent	5	5,1	0.001656
US National	3 wk ahead	Bin	percent	5,1	5,2	0.001346
US National	3 wk ahead	Bin	percent	5,2	5,3	0.001006
US National	3 wk ahead	Bin	percent	5,3	5,4	0.000708
US National	3 wk ahead	Bin	percent	5,4	5,5	0.000529
US National	3 wk ahead	Bin	percent	5,5	5,6	0.000513
US National	3 wk ahead	Bin	percent	5,6	5,7	0.00066
US National	3 wk ahead	Bin	percent	5,7	5,8	0.000923
US National	3 wk ahead	Bin	percent	5,8	5,9	0.00121
US National	3 wk ahead	Bin	percent	5,9	6	0.001416
US National	3 wk ahead	Bin	percent	6	6,1	0.001455
US National	3 wk ahead	Bin	percent	6,1	6,2	0.0013089999999999998
US National	3 wk ahead	Bin	percent	6,2	6,3	0.0010299999999999999
US National	3 wk ahead	Bin	percent	6,3	6,4	0.000709
US National	3 wk ahead	Bin	percent	6,4	6,5	0.000426
US National	3 wk ahead	Bin	percent	6,5	6,6	0.000224
US National	3 wk ahead	Bin	percent	6,6	6,7	0.000103
US National	3 wk ahead	Bin	percent	6,7	6,8	0.000041
US National	3 wk ahead	Bin	percent	6,8	6,9	0.000014999999999999999
US National	3 wk ahead	Bin	percent	6,9	7	4.e-6
US National	3 wk ahead	Bin	percent	7	7,1	1.e-6
US National	3 wk ahead	Bin	percent	7,1	7,2	0.
US National	3 wk ahead	Bin	percent	7,2	7,3	0.
US National	3 wk ahead	Bin	percent	7,3	7,4	0.
US National	3 wk ahead	Bin	percent	7,4	7,5	0.
US National	3 wk ahead	Bin	percent	7,5	7,6	0.
US National	3 wk ahead	Bin	percent	7,6	7,7	0.
US National	3 wk ahead	Bin	percent	7,7	7,8	0.
US National	3 wk ahead	Bin	percent	7,8	7,9	0.
US National	3 wk ahead	Bin	percent	7,9	8	0.
US National	3 wk ahead	Bin	percent	8	8,1	0.
US National	3 wk ahead	Bin	percent	8,1	8,2	0.
US National	3 wk ahead	Bin	percent	8,2	8,3	0.
US National	3 wk ahead	Bin	percent	8,3	8,4	0.
US National	3 wk ahead	Bin	percent	8,4	8,5	0.
US National	3 wk ahead	Bin	percent	8,5	8,6	0.
US National	3 wk ahead	Bin	percent	8,6	8,7	0.
US National	3 wk ahead	Bin	percent	8,7	8,8	0.
US National	3 wk ahead	Bin	percent	8,8	8,9	0.
US National	3 wk ahead	Bin	percent	8,9	9	0.
US National	3 wk ahead	Bin	percent	9	9,1	0.
US National	3 wk ahead	Bin	percent	9,1	9,2	0.
US National	3 wk ahead	Bin	percent	9,2	9,3	0.
US National	3 wk ahead	Bin	percent	9,3	9,4	0.
US National	3 wk ahead	Bin	percent	9,4	9,5	0.
US National	3 wk ahead	Bin	percent	9,5	9,6	0.
US National	3 wk ahead	Bin	percent	9,6	9,7	0.
US National	3 wk ahead	Bin	percent	9,7	9,8	1.e-6
US National	3 wk ahead	Bin	percent	9,8	9,9	3.e-6
US National	3 wk ahead	Bin	percent	9,9	10	9.e-6
US National	3 wk ahead	Bin	percent	10	10,1	0.000028
US National	3 wk ahead	Bin	percent	10,1	10,2	0.000073
US National	3 wk ahead	Bin	percent	10,2	10,3	0.000168
US National	3 wk ahead	Bin	percent	10,3	10,4	0.000336
US National	3 wk ahead	Bin	percent	10,4	10,5	0.000589
US National	3 wk ahead	Bin	percent	10,5	10,6	0.0009029999999999999
US National	3 wk ahead	Bin	percent	10,6	10,7	0.001209
US National	3 wk ahead	Bin	percent	10,7	10,8	0.0014169999999999999
US National	3 wk ahead	Bin	percent	10,8	10,9	0.001452
US National	3 wk ahead	Bin	percent	10,9	11	0.0013
US National	3 wk ahead	Bin	percent	11	11,1	0.001019
US National	3 wk ahead	Bin	percent	11,1	11,2	0.0006979999999999999
US National	3 wk ahead	Bin	percent	11,2	11,3	0.00041799999999999997
US National	3 wk ahead	Bin	percent	11,3	11,4	0.00021899999999999998
US National	3 wk ahead	Bin	percent	11,4	11,5	0.00009999999999999999
US National	3 wk ahead	Bin	percent	11,5	11,6	0.000039999999999999996
US National	3 wk ahead	Bin	percent	11,6	11,7	0.000014
US National	3 wk ahead	Bin	percent	11,7	11,8	4.e-6
US National	3 wk ahead	Bin	percent	11,8	11,9	1.e-6
US National	3 wk ahead	Bin	percent	11,9	12	0.
US National	3 wk ahead	Bin	percent	12	12,1	0.
US National	3 wk ahead	Bin	percent	12,1	12,2	0.
US National	3 wk ahead	Bin	percent	12,2	12,3	0.
US National	3 wk ahead	Bin	percent	12,3	12,4	0.
US National	3 wk ahead	Bin	percent	12,4	12,5	0.
US National	3 wk ahead	Bin	percent	12,5	12,6	0.
US National	3 wk ahead	Bin	percent	12,6	12,7	0.
US National	3 wk ahead	Bin	percent	12,7	12,8	0.
US National	3 wk ahead	Bin	percent	12,8	12,9	0.
US National	3 wk ahead	Bin	percent	12,9	13	0.
US National	3 wk ahead	Bin	percent	13	100	0.
US National	4 wk ahead	Point	percent	NA	NA	2.6904000000000003
US National	4 wk ahead	Bin	percent	0	0,1	0.002438
US National	4 wk ahead	Bin	percent	0,1	0,2	0.003251
US National	4 wk ahead	Bin	percent	0,2	0,3	0.004228
US National	4 wk ahead	Bin	percent	0,3	0,4	0.0053679999999999995
US National	4 wk ahead	Bin	percent	0,4	0,5	0.006664
US National	4 wk ahead	Bin	percent	0,5	0,6	0.008100999999999999
US National	4 wk ahead	Bin	percent	0,6	0,7	0.009658
US National	4 wk ahead	Bin	percent	0,7	0,8	0.011311
US National	4 wk ahead	Bin	percent	0,8	0,9	0.01303
US National	4 wk ahead	Bin	percent	0,9	1	0.014785
US National	4 wk ahead	Bin	percent	1	1,1	0.016544
US National	4 wk ahead	Bin	percent	1,1	1,2	0.018274
US National	4 wk ahead	Bin	percent	1,2	1,3	0.019937999999999997
US National	4 wk ahead	Bin	percent	1,3	1,4	0.021502
US National	4 wk ahead	Bin	percent	1,4	1,5	0.022931999999999998
US National	4 wk ahead	Bin	percent	1,5	1,6	0.024199
US National	4 wk ahead	Bin	percent	1,6	1,7	0.025282
US National	4 wk ahead	Bin	percent	1,7	1,8	0.026173
US National	4 wk ahead	Bin	percent	1,8	1,9	0.026872
US National	4 wk ahead	Bin	percent	1,9	2	0.027391
US National	4 wk ahead	Bin	percent	2	2,1	0.02775
US National	4 wk ahead	Bin	percent	2,1	2,2	0.027968
US National	4 wk ahead	Bin	percent	2,2	2,3	0.028062
US National	4 wk ahead	Bin	percent	2,3	2,4	0.028043
US National	4 wk ahead	Bin	percent	2,4	2,5	0.027909
US National	4 wk ahead	Bin	percent	2,5	2,6	0.027651
US National	4 wk ahead	Bin	percent	2,6	2,7	0.027257
US National	4 wk ahead	Bin	percent	2,7	2,8	0.026711
US National	4 wk ahead	Bin	percent	2,8	2,9	0.026004
US National	4 wk ahead	Bin	percent	2,9	3	0.025133
US National	4 wk ahead	Bin	percent	3	3,1	0.024107999999999997
US National	4 wk ahead	Bin	percent	3,1	3,2	0.022949
US National	4 wk ahead	Bin	percent	3,2	3,3	0.021682999999999997
US National	4 wk ahead	Bin	percent	3,3	3,4	0.020346
US National	4 wk ahead	Bin	percent	3,4	3,5	0.018972
US National	4 wk ahead	Bin	percent	3,5	3,6	0.017598
US National	4 wk ahead	Bin	percent	3,6	3,7	0.016255
US National	4 wk ahead	Bin	percent	3,7	3,8	0.014967999999999999
US National	4 wk ahead	Bin	percent	3,8	3,9	0.013755999999999999
US National	4 wk ahead	Bin	percent	3,9	4	0.012631999999999999
US National	4 wk ahead	Bin	percent	4	4,1	0.011601
US National	4 wk ahead	Bin	percent	4,1	4,2	0.010665
US National	4 wk ahead	Bin	percent	4,2	4,3	0.009825
US National	4 wk ahead	Bin	percent	4,3	4,4	0.009078
US National	4 wk ahead	Bin	percent	4,4	4,5	0.008421
US National	4 wk ahead	Bin	percent	4,5	4,6	0.007852999999999999
US National	4 wk ahead	Bin	percent	4,6	4,7	0.007376
US National	4 wk ahead	Bin	percent	4,7	4,8	0.00699
US National	4 wk ahead	Bin	percent	4,8	4,9	0.006697
US National	4 wk ahead	Bin	percent	4,9	5	0.006495
US National	4 wk ahead	Bin	percent	5	5,1	0.006379999999999999
US National	4 wk ahead	Bin	percent	5,1	5,2	0.006339999999999999
US National	4 wk ahead	Bin	percent	5,2	5,3	0.006359999999999999
US National	4 wk ahead	Bin	percent	5,3	5,4	0.006415
US National	4 wk ahead	Bin	percent	5,4	5,5	0.006477999999999999
US National	4 wk ahead	Bin	percent	5,5	5,6	0.00652
US National	4 wk ahead	Bin	percent	5,6	5,7	0.006514
US National	4 wk ahead	Bin	percent	5,7	5,8	0.006437999999999999
US National	4 wk ahead	Bin	percent	5,8	5,9	0.006281999999999999
US National	4 wk ahead	Bin	percent	5,9	6	0.006042
US National	4 wk ahead	Bin	percent	6	6,1	0.0057269999999999995
US National	4 wk ahead	Bin	percent	6,1	6,2	0.005353
US National	4 wk ahead	Bin	percent	6,2	6,3	0.00494
US National	4 wk ahead	Bin	percent	6,3	6,4	0.00451
US National	4 wk ahead	Bin	percent	6,4	6,5	0.004082
US National	4 wk ahead	Bin	percent	6,5	6,6	0.003673
US National	4 wk ahead	Bin	percent	6,6	6,7	0.0032909999999999997
US National	4 wk ahead	Bin	percent	6,7	6,8	0.0029419999999999997
US National	4 wk ahead	Bin	percent	6,8	6,9	0.002629
US National	4 wk ahead	Bin	percent	6,9	7	0.002349
US National	4 wk ahead	Bin	percent	7	7,1	0.0021019999999999997
US National	4 wk ahead	Bin	percent	7,1	7,2	0.001887
US National	4 wk ahead	Bin	percent	7,2	7,3	0.0017009999999999998
US National	4 wk ahead	Bin	percent	7,3	7,4	0.001545
US National	4 wk ahead	Bin	percent	7,4	7,5	0.001414
US National	4 wk ahead	Bin	percent	7,5	7,6	0.001307
US National	4 wk ahead	Bin	percent	7,6	7,7	0.001219
US National	4 wk ahead	Bin	percent	7,7	7,8	0.001147
US National	4 wk ahead	Bin	percent	7,8	7,9	0.0010869999999999999
US National	4 wk ahead	Bin	percent	7,9	8	0.001037
US National	4 wk ahead	Bin	percent	8	8,1	0.000996
US National	4 wk ahead	Bin	percent	8,1	8,2	0.000963
US National	4 wk ahead	Bin	percent	8,2	8,3	0.000939
US National	4 wk ahead	Bin	percent	8,3	8,4	0.000923
US National	4 wk ahead	Bin	percent	8,4	8,5	0.000913
US National	4 wk ahead	Bin	percent	8,5	8,6	0.000906
US National	4 wk ahead	Bin	percent	8,6	8,7	0.000899
US National	4 wk ahead	Bin	percent	8,7	8,8	0.0008849999999999999
US National	4 wk ahead	Bin	percent	8,8	8,9	0.0008619999999999999
US National	4 wk ahead	Bin	percent	8,9	9	0.000825
US National	4 wk ahead	Bin	percent	9	9,1	0.000774
US National	4 wk ahead	Bin	percent	9,1	9,2	0.00071
US National	4 wk ahead	Bin	percent	9,2	9,3	0.000638
US National	4 wk ahead	Bin	percent	9,3	9,4	0.000563
US National	4 wk ahead	Bin	percent	9,4	9,5	0.000491
US National	4 wk ahead	Bin	percent	9,5	9,6	0.00042899999999999997
US National	4 wk ahead	Bin	percent	9,6	9,7	0.000384
US National	4 wk ahead	Bin	percent	9,7	9,8	0.000359
US National	4 wk ahead	Bin	percent	9,8	9,9	0.000357
US National	4 wk ahead	Bin	percent	9,9	10	0.00037799999999999997
US National	4 wk ahead	Bin	percent	10	10,1	0.000419
US National	4 wk ahead	Bin	percent	10,1	10,2	0.00047599999999999997
US National	4 wk ahead	Bin	percent	10,2	10,3	0.0005409999999999999
US National	4 wk ahead	Bin	percent	10,3	10,4	0.0006079999999999999
US National	4 wk ahead	Bin	percent	10,4	10,5	0.000669
US National	4 wk ahead	Bin	percent	10,5	10,6	0.000716
US National	4 wk ahead	Bin	percent	10,6	10,7	0.0007419999999999999
US National	4 wk ahead	Bin	percent	10,7	10,8	0.0007459999999999999
US National	4 wk ahead	Bin	percent	10,8	10,9	0.0007239999999999999
US National	4 wk ahead	Bin	percent	10,9	11	0.0006799999999999999
US National	4 wk ahead	Bin	percent	11	11,1	0.0006169999999999999
US National	4 wk ahead	Bin	percent	11,1	11,2	0.0005409999999999999
US National	4 wk ahead	Bin	percent	11,2	11,3	0.00045799999999999997
US National	4 wk ahead	Bin	percent	11,3	11,4	0.000375
US National	4 wk ahead	Bin	percent	11,4	11,5	0.000296
US National	4 wk ahead	Bin	percent	11,5	11,6	0.000226
US National	4 wk ahead	Bin	percent	11,6	11,7	0.000167
US National	4 wk ahead	Bin	percent	11,7	11,8	0.00011899999999999999
US National	4 wk ahead	Bin	percent	11,8	11,9	0.000082
US National	4 wk ahead	Bin	percent	11,9	12	0.000054999999999999995
US National	4 wk ahead	Bin	percent	12	12,1	0.000035
US National	4 wk ahead	Bin	percent	12,1	12,2	0.000022
US National	4 wk ahead	Bin	percent	12,2	12,3	0.000013
US National	4 wk ahead	Bin	percent	12,3	12,4	8.e-6
US National	4 wk ahead	Bin	percent	12,4	12,5	4.e-6
US National	4 wk ahead	Bin	percent	12,5	12,6	2.e-6
US National	4 wk ahead	Bin	percent	12,6	12,7	1.e-6
US National	4 wk ahead	Bin	percent	12,7	12,8	1.e-6
US National	4 wk ahead	Bin	percent	12,8	12,9	0.
US National	4 wk ahead	Bin	percent	12,9	13	0.
US National	4 wk ahead	Bin	percent	13	100	0.010055
