# Supplementary material for: Use of daily Internet search query data improves real-time projections of influenza epidemics
Source: J R Soc Interface. 2018 Oct 10;15(147):20180220. doi: 10.1098/rsif.2018.0220 (PMC6228485; doi:10.1098/rsif.2018.0220)
Supplement: Computer code and results [file rsif20180220supp3.gz › Code-and-results/mss-15-wikiWEEK/2014-EW17.csv]

Location	Target	Type	Unit	Bin_start_incl	Bin_end_notincl	Value
US National	1 wk ahead	Point	percent	NA	NA	1.5
US National	1 wk ahead	Bin	percent	0	0,1	0.0032489999999999997
US National	1 wk ahead	Bin	percent	0,1	0,2	0.0027359999999999997
US National	1 wk ahead	Bin	percent	0,2	0,3	0.00048699999999999997
US National	1 wk ahead	Bin	percent	0,3	0,4	0.000017
US National	1 wk ahead	Bin	percent	0,4	0,5	1.e-6
US National	1 wk ahead	Bin	percent	0,5	0,6	0.000088
US National	1 wk ahead	Bin	percent	0,6	0,7	0.0016699999999999998
US National	1 wk ahead	Bin	percent	0,7	0,8	0.007405999999999999
US National	1 wk ahead	Bin	percent	0,8	0,9	0.014497
US National	1 wk ahead	Bin	percent	0,9	1	0.027722999999999998
US National	1 wk ahead	Bin	percent	1	1,1	0.040477
US National	1 wk ahead	Bin	percent	1,1	1,2	0.06037
US National	1 wk ahead	Bin	percent	1,2	1,3	0.09175499999999999
US National	1 wk ahead	Bin	percent	1,3	1,4	0.127568
US National	1 wk ahead	Bin	percent	1,4	1,5	0.162887
US National	1 wk ahead	Bin	percent	1,5	1,6	0.168424
US National	1 wk ahead	Bin	percent	1,6	1,7	0.113339
US National	1 wk ahead	Bin	percent	1,7	1,8	0.049761
US National	1 wk ahead	Bin	percent	1,8	1,9	0.030305
US National	1 wk ahead	Bin	percent	1,9	2	0.02427
US National	1 wk ahead	Bin	percent	2	2,1	0.02498
US National	1 wk ahead	Bin	percent	2,1	2,2	0.01954
US National	1 wk ahead	Bin	percent	2,2	2,3	0.009537
US National	1 wk ahead	Bin	percent	2,3	2,4	0.002992
US National	1 wk ahead	Bin	percent	2,4	2,5	0.00034199999999999996
US National	1 wk ahead	Bin	percent	2,5	2,6	9.e-6
US National	1 wk ahead	Bin	percent	2,6	2,7	1.e-6
US National	1 wk ahead	Bin	percent	2,7	2,8	0.000084
US National	1 wk ahead	Bin	percent	2,8	2,9	0.001205
US National	1 wk ahead	Bin	percent	2,9	3	0.0035499999999999998
US National	1 wk ahead	Bin	percent	3	3,1	0.002542
US National	1 wk ahead	Bin	percent	3,1	3,2	0.002604
US National	1 wk ahead	Bin	percent	3,2	3,3	0.0035099999999999997
US National	1 wk ahead	Bin	percent	3,3	3,4	0.001133
US National	1 wk ahead	Bin	percent	3,4	3,5	0.000075
US National	1 wk ahead	Bin	percent	3,5	3,6	1.e-6
US National	1 wk ahead	Bin	percent	3,6	3,7	0.
US National	1 wk ahead	Bin	percent	3,7	3,8	0.
US National	1 wk ahead	Bin	percent	3,8	3,9	0.
US National	1 wk ahead	Bin	percent	3,9	4	0.
US National	1 wk ahead	Bin	percent	4	4,1	0.
US National	1 wk ahead	Bin	percent	4,1	4,2	0.
US National	1 wk ahead	Bin	percent	4,2	4,3	0.
US National	1 wk ahead	Bin	percent	4,3	4,4	0.
US National	1 wk ahead	Bin	percent	4,4	4,5	0.
US National	1 wk ahead	Bin	percent	4,5	4,6	0.
US National	1 wk ahead	Bin	percent	4,6	4,7	0.
US National	1 wk ahead	Bin	percent	4,7	4,8	0.
US National	1 wk ahead	Bin	percent	4,8	4,9	0.
US National	1 wk ahead	Bin	percent	4,9	5	0.
US National	1 wk ahead	Bin	percent	5	5,1	0.
US National	1 wk ahead	Bin	percent	5,1	5,2	0.
US National	1 wk ahead	Bin	percent	5,2	5,3	0.
US National	1 wk ahead	Bin	percent	5,3	5,4	0.
US National	1 wk ahead	Bin	percent	5,4	5,5	0.
US National	1 wk ahead	Bin	percent	5,5	5,6	0.
US National	1 wk ahead	Bin	percent	5,6	5,7	0.
US National	1 wk ahead	Bin	percent	5,7	5,8	0.
US National	1 wk ahead	Bin	percent	5,8	5,9	0.
US National	1 wk ahead	Bin	percent	5,9	6	0.
US National	1 wk ahead	Bin	percent	6	6,1	0.
US National	1 wk ahead	Bin	percent	6,1	6,2	0.
US National	1 wk ahead	Bin	percent	6,2	6,3	0.
US National	1 wk ahead	Bin	percent	6,3	6,4	0.
US National	1 wk ahead	Bin	percent	6,4	6,5	0.
US National	1 wk ahead	Bin	percent	6,5	6,6	0.
US National	1 wk ahead	Bin	percent	6,6	6,7	0.
US National	1 wk ahead	Bin	percent	6,7	6,8	0.
US National	1 wk ahead	Bin	percent	6,8	6,9	0.
US National	1 wk ahead	Bin	percent	6,9	7	0.
US National	1 wk ahead	Bin	percent	7	7,1	0.
US National	1 wk ahead	Bin	percent	7,1	7,2	0.
US National	1 wk ahead	Bin	percent	7,2	7,3	0.
US National	1 wk ahead	Bin	percent	7,3	7,4	0.
US National	1 wk ahead	Bin	percent	7,4	7,5	0.
US National	1 wk ahead	Bin	percent	7,5	7,6	0.
US National	1 wk ahead	Bin	percent	7,6	7,7	0.
US National	1 wk ahead	Bin	percent	7,7	7,8	0.
US National	1 wk ahead	Bin	percent	7,8	7,9	0.
US National	1 wk ahead	Bin	percent	7,9	8	0.
US National	1 wk ahead	Bin	percent	8	8,1	0.
US National	1 wk ahead	Bin	percent	8,1	8,2	0.
US National	1 wk ahead	Bin	percent	8,2	8,3	0.
US National	1 wk ahead	Bin	percent	8,3	8,4	0.
US National	1 wk ahead	Bin	percent	8,4	8,5	0.
US National	1 wk ahead	Bin	percent	8,5	8,6	0.
US National	1 wk ahead	Bin	percent	8,6	8,7	0.
US National	1 wk ahead	Bin	percent	8,7	8,8	0.
US National	1 wk ahead	Bin	percent	8,8	8,9	0.
US National	1 wk ahead	Bin	percent	8,9	9	0.
US National	1 wk ahead	Bin	percent	9	9,1	0.
US National	1 wk ahead	Bin	percent	9,1	9,2	0.
US National	1 wk ahead	Bin	percent	9,2	9,3	0.
US National	1 wk ahead	Bin	percent	9,3	9,4	0.
US National	1 wk ahead	Bin	percent	9,4	9,5	0.
US National	1 wk ahead	Bin	percent	9,5	9,6	0.
US National	1 wk ahead	Bin	percent	9,6	9,7	0.
US National	1 wk ahead	Bin	percent	9,7	9,8	0.
US National	1 wk ahead	Bin	percent	9,8	9,9	0.
US National	1 wk ahead	Bin	percent	9,9	10	0.
US National	1 wk ahead	Bin	percent	10	10,1	0.
US National	1 wk ahead	Bin	percent	10,1	10,2	0.
US National	1 wk ahead	Bin	percent	10,2	10,3	0.
US National	1 wk ahead	Bin	percent	10,3	10,4	0.
US National	1 wk ahead	Bin	percent	10,4	10,5	0.
US National	1 wk ahead	Bin	percent	10,5	10,6	0.
US National	1 wk ahead	Bin	percent	10,6	10,7	0.
US National	1 wk ahead	Bin	percent	10,7	10,8	0.
US National	1 wk ahead	Bin	percent	10,8	10,9	0.
US National	1 wk ahead	Bin	percent	10,9	11	0.
US National	1 wk ahead	Bin	percent	11	11,1	0.
US National	1 wk ahead	Bin	percent	11,1	11,2	0.
US National	1 wk ahead	Bin	percent	11,2	11,3	0.
US National	1 wk ahead	Bin	percent	11,3	11,4	0.
US National	1 wk ahead	Bin	percent	11,4	11,5	0.
US National	1 wk ahead	Bin	percent	11,5	11,6	0.
US National	1 wk ahead	Bin	percent	11,6	11,7	0.
US National	1 wk ahead	Bin	percent	11,7	11,8	0.
US National	1 wk ahead	Bin	percent	11,8	11,9	0.
US National	1 wk ahead	Bin	percent	11,9	12	0.
US National	1 wk ahead	Bin	percent	12	12,1	0.
US National	1 wk ahead	Bin	percent	12,1	12,2	0.
US National	1 wk ahead	Bin	percent	12,2	12,3	0.
US National	1 wk ahead	Bin	percent	12,3	12,4	0.
US National	1 wk ahead	Bin	percent	12,4	12,5	0.
US National	1 wk ahead	Bin	percent	12,5	12,6	0.
US National	1 wk ahead	Bin	percent	12,6	12,7	0.
US National	1 wk ahead	Bin	percent	12,7	12,8	0.
US National	1 wk ahead	Bin	percent	12,8	12,9	0.
US National	1 wk ahead	Bin	percent	12,9	13	0.
US National	1 wk ahead	Bin	percent	13	100	0.
US National	2 wk ahead	Point	percent	NA	NA	1.3694000000000002
US National	2 wk ahead	Bin	percent	0	0,1	3.e-6
US National	2 wk ahead	Bin	percent	0,1	0,2	0.000026
US National	2 wk ahead	Bin	percent	0,2	0,3	0.000159
US National	2 wk ahead	Bin	percent	0,3	0,4	0.0007549999999999999
US National	2 wk ahead	Bin	percent	0,4	0,5	0.002789
US National	2 wk ahead	Bin	percent	0,5	0,6	0.008084
US National	2 wk ahead	Bin	percent	0,6	0,7	0.018667
US National	2 wk ahead	Bin	percent	0,7	0,8	0.034939
US National	2 wk ahead	Bin	percent	0,8	0,9	0.054133999999999995
US National	2 wk ahead	Bin	percent	0,9	1	0.071296
US National	2 wk ahead	Bin	percent	1	1,1	0.08249
US National	2 wk ahead	Bin	percent	1,1	1,2	0.08674699999999999
US National	2 wk ahead	Bin	percent	1,2	1,3	0.084884
US National	2 wk ahead	Bin	percent	1,3	1,4	0.077981
US National	2 wk ahead	Bin	percent	1,4	1,5	0.06784
US National	2 wk ahead	Bin	percent	1,5	1,6	0.057493999999999996
US National	2 wk ahead	Bin	percent	1,6	1,7	0.049948
US National	2 wk ahead	Bin	percent	1,7	1,8	0.046175
US National	2 wk ahead	Bin	percent	1,8	1,9	0.044358999999999996
US National	2 wk ahead	Bin	percent	1,9	2	0.041410999999999996
US National	2 wk ahead	Bin	percent	2	2,1	0.035699999999999996
US National	2 wk ahead	Bin	percent	2,1	2,2	0.028415
US National	2 wk ahead	Bin	percent	2,2	2,3	0.022123999999999998
US National	2 wk ahead	Bin	percent	2,3	2,4	0.018239
US National	2 wk ahead	Bin	percent	2,4	2,5	0.016168
US National	2 wk ahead	Bin	percent	2,5	2,6	0.014558999999999999
US National	2 wk ahead	Bin	percent	2,6	2,7	0.012537
US National	2 wk ahead	Bin	percent	2,7	2,8	0.009812
US National	2 wk ahead	Bin	percent	2,8	2,9	0.00658
US National	2 wk ahead	Bin	percent	2,9	3	0.0035689999999999997
US National	2 wk ahead	Bin	percent	3	3,1	0.0015019999999999999
US National	2 wk ahead	Bin	percent	3,1	3,2	0.00047799999999999996
US National	2 wk ahead	Bin	percent	3,2	3,3	0.00011399999999999999
US National	2 wk ahead	Bin	percent	3,3	3,4	0.000019999999999999998
US National	2 wk ahead	Bin	percent	3,4	3,5	3.e-6
US National	2 wk ahead	Bin	percent	3,5	3,6	0.
US National	2 wk ahead	Bin	percent	3,6	3,7	0.
US National	2 wk ahead	Bin	percent	3,7	3,8	0.
US National	2 wk ahead	Bin	percent	3,8	3,9	0.
US National	2 wk ahead	Bin	percent	3,9	4	0.
US National	2 wk ahead	Bin	percent	4	4,1	0.
US National	2 wk ahead	Bin	percent	4,1	4,2	0.
US National	2 wk ahead	Bin	percent	4,2	4,3	0.
US National	2 wk ahead	Bin	percent	4,3	4,4	0.
US National	2 wk ahead	Bin	percent	4,4	4,5	0.
US National	2 wk ahead	Bin	percent	4,5	4,6	0.
US National	2 wk ahead	Bin	percent	4,6	4,7	0.
US National	2 wk ahead	Bin	percent	4,7	4,8	0.
US National	2 wk ahead	Bin	percent	4,8	4,9	0.
US National	2 wk ahead	Bin	percent	4,9	5	0.
US National	2 wk ahead	Bin	percent	5	5,1	0.
US National	2 wk ahead	Bin	percent	5,1	5,2	0.
US National	2 wk ahead	Bin	percent	5,2	5,3	0.
US National	2 wk ahead	Bin	percent	5,3	5,4	0.
US National	2 wk ahead	Bin	percent	5,4	5,5	0.
US National	2 wk ahead	Bin	percent	5,5	5,6	0.
US National	2 wk ahead	Bin	percent	5,6	5,7	0.
US National	2 wk ahead	Bin	percent	5,7	5,8	0.
US National	2 wk ahead	Bin	percent	5,8	5,9	0.
US National	2 wk ahead	Bin	percent	5,9	6	0.
US National	2 wk ahead	Bin	percent	6	6,1	0.
US National	2 wk ahead	Bin	percent	6,1	6,2	0.
US National	2 wk ahead	Bin	percent	6,2	6,3	0.
US National	2 wk ahead	Bin	percent	6,3	6,4	0.
US National	2 wk ahead	Bin	percent	6,4	6,5	0.
US National	2 wk ahead	Bin	percent	6,5	6,6	0.
US National	2 wk ahead	Bin	percent	6,6	6,7	0.
US National	2 wk ahead	Bin	percent	6,7	6,8	0.
US National	2 wk ahead	Bin	percent	6,8	6,9	0.
US National	2 wk ahead	Bin	percent	6,9	7	0.
US National	2 wk ahead	Bin	percent	7	7,1	0.
US National	2 wk ahead	Bin	percent	7,1	7,2	0.
US National	2 wk ahead	Bin	percent	7,2	7,3	0.
US National	2 wk ahead	Bin	percent	7,3	7,4	0.
US National	2 wk ahead	Bin	percent	7,4	7,5	0.
US National	2 wk ahead	Bin	percent	7,5	7,6	0.
US National	2 wk ahead	Bin	percent	7,6	7,7	0.
US National	2 wk ahead	Bin	percent	7,7	7,8	0.
US National	2 wk ahead	Bin	percent	7,8	7,9	0.
US National	2 wk ahead	Bin	percent	7,9	8	0.
US National	2 wk ahead	Bin	percent	8	8,1	0.
US National	2 wk ahead	Bin	percent	8,1	8,2	0.
US National	2 wk ahead	Bin	percent	8,2	8,3	0.
US National	2 wk ahead	Bin	percent	8,3	8,4	0.
US National	2 wk ahead	Bin	percent	8,4	8,5	0.
US National	2 wk ahead	Bin	percent	8,5	8,6	0.
US National	2 wk ahead	Bin	percent	8,6	8,7	0.
US National	2 wk ahead	Bin	percent	8,7	8,8	0.
US National	2 wk ahead	Bin	percent	8,8	8,9	0.
US National	2 wk ahead	Bin	percent	8,9	9	0.
US National	2 wk ahead	Bin	percent	9	9,1	0.
US National	2 wk ahead	Bin	percent	9,1	9,2	0.
US National	2 wk ahead	Bin	percent	9,2	9,3	0.
US National	2 wk ahead	Bin	percent	9,3	9,4	0.
US National	2 wk ahead	Bin	percent	9,4	9,5	0.
US National	2 wk ahead	Bin	percent	9,5	9,6	0.
US National	2 wk ahead	Bin	percent	9,6	9,7	0.
US National	2 wk ahead	Bin	percent	9,7	9,8	0.
US National	2 wk ahead	Bin	percent	9,8	9,9	0.
US National	2 wk ahead	Bin	percent	9,9	10	0.
US National	2 wk ahead	Bin	percent	10	10,1	0.
US National	2 wk ahead	Bin	percent	10,1	10,2	0.
US National	2 wk ahead	Bin	percent	10,2	10,3	0.
US National	2 wk ahead	Bin	percent	10,3	10,4	0.
US National	2 wk ahead	Bin	percent	10,4	10,5	0.
US National	2 wk ahead	Bin	percent	10,5	10,6	0.
US National	2 wk ahead	Bin	percent	10,6	10,7	0.
US National	2 wk ahead	Bin	percent	10,7	10,8	0.
US National	2 wk ahead	Bin	percent	10,8	10,9	0.
US National	2 wk ahead	Bin	percent	10,9	11	0.
US National	2 wk ahead	Bin	percent	11	11,1	0.
US National	2 wk ahead	Bin	percent	11,1	11,2	0.
US National	2 wk ahead	Bin	percent	11,2	11,3	0.
US National	2 wk ahead	Bin	percent	11,3	11,4	0.
US National	2 wk ahead	Bin	percent	11,4	11,5	0.
US National	2 wk ahead	Bin	percent	11,5	11,6	0.
US National	2 wk ahead	Bin	percent	11,6	11,7	0.
US National	2 wk ahead	Bin	percent	11,7	11,8	0.
US National	2 wk ahead	Bin	percent	11,8	11,9	0.
US National	2 wk ahead	Bin	percent	11,9	12	0.
US National	2 wk ahead	Bin	percent	12	12,1	0.
US National	2 wk ahead	Bin	percent	12,1	12,2	0.
US National	2 wk ahead	Bin	percent	12,2	12,3	0.
US National	2 wk ahead	Bin	percent	12,3	12,4	0.
US National	2 wk ahead	Bin	percent	12,4	12,5	0.
US National	2 wk ahead	Bin	percent	12,5	12,6	0.
US National	2 wk ahead	Bin	percent	12,6	12,7	0.
US National	2 wk ahead	Bin	percent	12,7	12,8	0.
US National	2 wk ahead	Bin	percent	12,8	12,9	0.
US National	2 wk ahead	Bin	percent	12,9	13	0.
US National	2 wk ahead	Bin	percent	13	100	0.
US National	3 wk ahead	Point	percent	NA	NA	1.2252
US National	3 wk ahead	Bin	percent	0	0,1	0.010053999999999999
US National	3 wk ahead	Bin	percent	0,1	0,2	0.015300999999999999
US National	3 wk ahead	Bin	percent	0,2	0,3	0.021876
US National	3 wk ahead	Bin	percent	0,3	0,4	0.029446999999999997
US National	3 wk ahead	Bin	percent	0,4	0,5	0.037413999999999996
US National	3 wk ahead	Bin	percent	0,5	0,6	0.044988
US National	3 wk ahead	Bin	percent	0,6	0,7	0.051341
US National	3 wk ahead	Bin	percent	0,7	0,8	0.055776
US National	3 wk ahead	Bin	percent	0,8	0,9	0.057871
US National	3 wk ahead	Bin	percent	0,9	1	0.057561999999999995
US National	3 wk ahead	Bin	percent	1	1,1	0.055133999999999996
US National	3 wk ahead	Bin	percent	1,1	1,2	0.051139
US National	3 wk ahead	Bin	percent	1,2	1,3	0.046271
US National	3 wk ahead	Bin	percent	1,3	1,4	0.041222999999999996
US National	3 wk ahead	Bin	percent	1,4	1,5	0.036573
US National	3 wk ahead	Bin	percent	1,5	1,6	0.032714
US National	3 wk ahead	Bin	percent	1,6	1,7	0.029821
US National	3 wk ahead	Bin	percent	1,7	1,8	0.027859
US National	3 wk ahead	Bin	percent	1,8	1,9	0.026612
US National	3 wk ahead	Bin	percent	1,9	2	0.025741999999999998
US National	3 wk ahead	Bin	percent	2	2,1	0.024869
US National	3 wk ahead	Bin	percent	2,1	2,2	0.023670999999999998
US National	3 wk ahead	Bin	percent	2,2	2,3	0.021960999999999998
US National	3 wk ahead	Bin	percent	2,3	2,4	0.019728
US National	3 wk ahead	Bin	percent	2,4	2,5	0.017122
US National	3 wk ahead	Bin	percent	2,5	2,6	0.0144
US National	3 wk ahead	Bin	percent	2,6	2,7	0.011850999999999999
US National	3 wk ahead	Bin	percent	2,7	2,8	0.009722
US National	3 wk ahead	Bin	percent	2,8	2,9	0.008161
US National	3 wk ahead	Bin	percent	2,9	3	0.007193
US National	3 wk ahead	Bin	percent	3	3,1	0.006724
US National	3 wk ahead	Bin	percent	3,1	3,2	0.006574
US National	3 wk ahead	Bin	percent	3,2	3,3	0.006535
US National	3 wk ahead	Bin	percent	3,3	3,4	0.006425999999999999
US National	3 wk ahead	Bin	percent	3,4	3,5	0.0061329999999999996
US National	3 wk ahead	Bin	percent	3,5	3,6	0.0056229999999999995
US National	3 wk ahead	Bin	percent	3,6	3,7	0.004935
US National	3 wk ahead	Bin	percent	3,7	3,8	0.004158
US National	3 wk ahead	Bin	percent	3,8	3,9	0.003408
US National	3 wk ahead	Bin	percent	3,9	4	0.002799
US National	3 wk ahead	Bin	percent	4	4,1	0.002423
US National	3 wk ahead	Bin	percent	4,1	4,2	0.002325
US National	3 wk ahead	Bin	percent	4,2	4,3	0.002485
US National	3 wk ahead	Bin	percent	4,3	4,4	0.0028179999999999998
US National	3 wk ahead	Bin	percent	4,4	4,5	0.0031929999999999997
US National	3 wk ahead	Bin	percent	4,5	4,6	0.003466
US National	3 wk ahead	Bin	percent	4,6	4,7	0.003528
US National	3 wk ahead	Bin	percent	4,7	4,8	0.0033309999999999998
US National	3 wk ahead	Bin	percent	4,8	4,9	0.002905
US National	3 wk ahead	Bin	percent	4,9	5	0.002335
US National	3 wk ahead	Bin	percent	5	5,1	0.001728
US National	3 wk ahead	Bin	percent	5,1	5,2	0.001176
US National	3 wk ahead	Bin	percent	5,2	5,3	0.0007369999999999999
US National	3 wk ahead	Bin	percent	5,3	5,4	0.000425
US National	3 wk ahead	Bin	percent	5,4	5,5	0.000225
US National	3 wk ahead	Bin	percent	5,5	5,6	0.00010999999999999999
US National	3 wk ahead	Bin	percent	5,6	5,7	0.000049
US National	3 wk ahead	Bin	percent	5,7	5,8	0.000019999999999999998
US National	3 wk ahead	Bin	percent	5,8	5,9	8.e-6
US National	3 wk ahead	Bin	percent	5,9	6	3.e-6
US National	3 wk ahead	Bin	percent	6	6,1	1.e-6
US National	3 wk ahead	Bin	percent	6,1	6,2	0.
US National	3 wk ahead	Bin	percent	6,2	6,3	0.
US National	3 wk ahead	Bin	percent	6,3	6,4	0.
US National	3 wk ahead	Bin	percent	6,4	6,5	0.
US National	3 wk ahead	Bin	percent	6,5	6,6	0.
US National	3 wk ahead	Bin	percent	6,6	6,7	0.
US National	3 wk ahead	Bin	percent	6,7	6,8	0.
US National	3 wk ahead	Bin	percent	6,8	6,9	0.
US National	3 wk ahead	Bin	percent	6,9	7	0.
US National	3 wk ahead	Bin	percent	7	7,1	0.
US National	3 wk ahead	Bin	percent	7,1	7,2	0.
US National	3 wk ahead	Bin	percent	7,2	7,3	0.
US National	3 wk ahead	Bin	percent	7,3	7,4	0.
US National	3 wk ahead	Bin	percent	7,4	7,5	0.
US National	3 wk ahead	Bin	percent	7,5	7,6	0.
US National	3 wk ahead	Bin	percent	7,6	7,7	0.
US National	3 wk ahead	Bin	percent	7,7	7,8	0.
US National	3 wk ahead	Bin	percent	7,8	7,9	0.
US National	3 wk ahead	Bin	percent	7,9	8	0.
US National	3 wk ahead	Bin	percent	8	8,1	0.
US National	3 wk ahead	Bin	percent	8,1	8,2	0.
US National	3 wk ahead	Bin	percent	8,2	8,3	0.
US National	3 wk ahead	Bin	percent	8,3	8,4	0.
US National	3 wk ahead	Bin	percent	8,4	8,5	0.
US National	3 wk ahead	Bin	percent	8,5	8,6	0.
US National	3 wk ahead	Bin	percent	8,6	8,7	0.
US National	3 wk ahead	Bin	percent	8,7	8,8	0.
US National	3 wk ahead	Bin	percent	8,8	8,9	0.
US National	3 wk ahead	Bin	percent	8,9	9	0.
US National	3 wk ahead	Bin	percent	9	9,1	0.
US National	3 wk ahead	Bin	percent	9,1	9,2	0.
US National	3 wk ahead	Bin	percent	9,2	9,3	0.
US National	3 wk ahead	Bin	percent	9,3	9,4	0.
US National	3 wk ahead	Bin	percent	9,4	9,5	0.
US National	3 wk ahead	Bin	percent	9,5	9,6	0.
US National	3 wk ahead	Bin	percent	9,6	9,7	0.
US National	3 wk ahead	Bin	percent	9,7	9,8	0.
US National	3 wk ahead	Bin	percent	9,8	9,9	0.
US National	3 wk ahead	Bin	percent	9,9	10	0.
US National	3 wk ahead	Bin	percent	10	10,1	0.
US National	3 wk ahead	Bin	percent	10,1	10,2	0.
US National	3 wk ahead	Bin	percent	10,2	10,3	0.
US National	3 wk ahead	Bin	percent	10,3	10,4	0.
US National	3 wk ahead	Bin	percent	10,4	10,5	0.
US National	3 wk ahead	Bin	percent	10,5	10,6	0.
US National	3 wk ahead	Bin	percent	10,6	10,7	0.
US National	3 wk ahead	Bin	percent	10,7	10,8	0.
US National	3 wk ahead	Bin	percent	10,8	10,9	0.
US National	3 wk ahead	Bin	percent	10,9	11	0.
US National	3 wk ahead	Bin	percent	11	11,1	0.
US National	3 wk ahead	Bin	percent	11,1	11,2	0.
US National	3 wk ahead	Bin	percent	11,2	11,3	0.
US National	3 wk ahead	Bin	percent	11,3	11,4	0.
US National	3 wk ahead	Bin	percent	11,4	11,5	0.
US National	3 wk ahead	Bin	percent	11,5	11,6	0.
US National	3 wk ahead	Bin	percent	11,6	11,7	0.
US National	3 wk ahead	Bin	percent	11,7	11,8	0.
US National	3 wk ahead	Bin	percent	11,8	11,9	0.
US National	3 wk ahead	Bin	percent	11,9	12	0.
US National	3 wk ahead	Bin	percent	12	12,1	0.
US National	3 wk ahead	Bin	percent	12,1	12,2	0.
US National	3 wk ahead	Bin	percent	12,2	12,3	0.
US National	3 wk ahead	Bin	percent	12,3	12,4	0.
US National	3 wk ahead	Bin	percent	12,4	12,5	0.
US National	3 wk ahead	Bin	percent	12,5	12,6	0.
US National	3 wk ahead	Bin	percent	12,6	12,7	0.
US National	3 wk ahead	Bin	percent	12,7	12,8	0.
US National	3 wk ahead	Bin	percent	12,8	12,9	0.
US National	3 wk ahead	Bin	percent	12,9	13	0.
US National	3 wk ahead	Bin	percent	13	100	0.
US National	4 wk ahead	Point	percent	NA	NA	1.1268
US National	4 wk ahead	Bin	percent	0	0,1	0.025908
US National	4 wk ahead	Bin	percent	0,1	0,2	0.032676
US National	4 wk ahead	Bin	percent	0,2	0,3	0.039318
US National	4 wk ahead	Bin	percent	0,3	0,4	0.045215
US National	4 wk ahead	Bin	percent	0,4	0,5	0.049790999999999995
US National	4 wk ahead	Bin	percent	0,5	0,6	0.052621999999999995
US National	4 wk ahead	Bin	percent	0,6	0,7	0.053514
US National	4 wk ahead	Bin	percent	0,7	0,8	0.052525999999999996
US National	4 wk ahead	Bin	percent	0,8	0,9	0.049944999999999996
US National	4 wk ahead	Bin	percent	0,9	1	0.046215
US National	4 wk ahead	Bin	percent	1	1,1	0.041846
US National	4 wk ahead	Bin	percent	1,1	1,2	0.037334
US National	4 wk ahead	Bin	percent	1,2	1,3	0.033090999999999995
US National	4 wk ahead	Bin	percent	1,3	1,4	0.02941
US National	4 wk ahead	Bin	percent	1,4	1,5	0.026444
US National	4 wk ahead	Bin	percent	1,5	1,6	0.024221
US National	4 wk ahead	Bin	percent	1,6	1,7	0.02266
US National	4 wk ahead	Bin	percent	1,7	1,8	0.021609
US National	4 wk ahead	Bin	percent	1,8	1,9	0.020881999999999998
US National	4 wk ahead	Bin	percent	1,9	2	0.020297
US National	4 wk ahead	Bin	percent	2	2,1	0.019702
US National	4 wk ahead	Bin	percent	2,1	2,2	0.018997999999999998
US National	4 wk ahead	Bin	percent	2,2	2,3	0.018134
US National	4 wk ahead	Bin	percent	2,3	2,4	0.017106
US National	4 wk ahead	Bin	percent	2,4	2,5	0.015934999999999998
US National	4 wk ahead	Bin	percent	2,5	2,6	0.014655
US National	4 wk ahead	Bin	percent	2,6	2,7	0.013300999999999999
US National	4 wk ahead	Bin	percent	2,7	2,8	0.011908
US National	4 wk ahead	Bin	percent	2,8	2,9	0.010504999999999999
US National	4 wk ahead	Bin	percent	2,9	3	0.009126
US National	4 wk ahead	Bin	percent	3	3,1	0.007814
US National	4 wk ahead	Bin	percent	3,1	3,2	0.00662
US National	4 wk ahead	Bin	percent	3,2	3,3	0.0056
US National	4 wk ahead	Bin	percent	3,3	3,4	0.004808
US National	4 wk ahead	Bin	percent	3,4	3,5	0.004273
US National	4 wk ahead	Bin	percent	3,5	3,6	0.003997
US National	4 wk ahead	Bin	percent	3,6	3,7	0.0039429999999999995
US National	4 wk ahead	Bin	percent	3,7	3,8	0.004047
US National	4 wk ahead	Bin	percent	3,8	3,9	0.004229999999999999
US National	4 wk ahead	Bin	percent	3,9	4	0.004418
US National	4 wk ahead	Bin	percent	4	4,1	0.004553
US National	4 wk ahead	Bin	percent	4,1	4,2	0.004606
US National	4 wk ahead	Bin	percent	4,2	4,3	0.004568
US National	4 wk ahead	Bin	percent	4,3	4,4	0.004441
US National	4 wk ahead	Bin	percent	4,4	4,5	0.004234
US National	4 wk ahead	Bin	percent	4,5	4,6	0.003952
US National	4 wk ahead	Bin	percent	4,6	4,7	0.0035979999999999996
US National	4 wk ahead	Bin	percent	4,7	4,8	0.003181
US National	4 wk ahead	Bin	percent	4,8	4,9	0.002717
US National	4 wk ahead	Bin	percent	4,9	5	0.002231
US National	4 wk ahead	Bin	percent	5	5,1	0.001754
US National	4 wk ahead	Bin	percent	5,1	5,2	0.0013189999999999999
US National	4 wk ahead	Bin	percent	5,2	5,3	0.000953
US National	4 wk ahead	Bin	percent	5,3	5,4	0.0006709999999999999
US National	4 wk ahead	Bin	percent	5,4	5,5	0.000481
US National	4 wk ahead	Bin	percent	5,5	5,6	0.000386
US National	4 wk ahead	Bin	percent	5,6	5,7	0.000381
US National	4 wk ahead	Bin	percent	5,7	5,8	0.00046199999999999995
US National	4 wk ahead	Bin	percent	5,8	5,9	0.0006259999999999999
US National	4 wk ahead	Bin	percent	5,9	6	0.000865
US National	4 wk ahead	Bin	percent	6	6,1	0.001168
US National	4 wk ahead	Bin	percent	6,1	6,2	0.001517
US National	4 wk ahead	Bin	percent	6,2	6,3	0.001885
US National	4 wk ahead	Bin	percent	6,3	6,4	0.00224
US National	4 wk ahead	Bin	percent	6,4	6,5	0.002542
US National	4 wk ahead	Bin	percent	6,5	6,6	0.0027519999999999997
US National	4 wk ahead	Bin	percent	6,6	6,7	0.0028409999999999998
US National	4 wk ahead	Bin	percent	6,7	6,8	0.0027919999999999998
US National	4 wk ahead	Bin	percent	6,8	6,9	0.002608
US National	4 wk ahead	Bin	percent	6,9	7	0.00231
US National	4 wk ahead	Bin	percent	7	7,1	0.001937
US National	4 wk ahead	Bin	percent	7,1	7,2	0.001536
US National	4 wk ahead	Bin	percent	7,2	7,3	0.00115
US National	4 wk ahead	Bin	percent	7,3	7,4	0.000811
US National	4 wk ahead	Bin	percent	7,4	7,5	0.000539
US National	4 wk ahead	Bin	percent	7,5	7,6	0.000337
US National	4 wk ahead	Bin	percent	7,6	7,7	0.000198
US National	4 wk ahead	Bin	percent	7,7	7,8	0.00010999999999999999
US National	4 wk ahead	Bin	percent	7,8	7,9	0.000056999999999999996
US National	4 wk ahead	Bin	percent	7,9	8	0.000028
US National	4 wk ahead	Bin	percent	8	8,1	0.000013
US National	4 wk ahead	Bin	percent	8,1	8,2	4.9999999999999996e-6
US National	4 wk ahead	Bin	percent	8,2	8,3	2.e-6
US National	4 wk ahead	Bin	percent	8,3	8,4	1.e-6
US National	4 wk ahead	Bin	percent	8,4	8,5	0.
US National	4 wk ahead	Bin	percent	8,5	8,6	0.
US National	4 wk ahead	Bin	percent	8,6	8,7	0.
US National	4 wk ahead	Bin	percent	8,7	8,8	0.
US National	4 wk ahead	Bin	percent	8,8	8,9	0.
US National	4 wk ahead	Bin	percent	8,9	9	0.
US National	4 wk ahead	Bin	percent	9	9,1	0.
US National	4 wk ahead	Bin	percent	9,1	9,2	0.
US National	4 wk ahead	Bin	percent	9,2	9,3	0.
US National	4 wk ahead	Bin	percent	9,3	9,4	0.
US National	4 wk ahead	Bin	percent	9,4	9,5	0.
US National	4 wk ahead	Bin	percent	9,5	9,6	0.
US National	4 wk ahead	Bin	percent	9,6	9,7	0.
US National	4 wk ahead	Bin	percent	9,7	9,8	0.
US National	4 wk ahead	Bin	percent	9,8	9,9	0.
US National	4 wk ahead	Bin	percent	9,9	10	0.
US National	4 wk ahead	Bin	percent	10	10,1	0.
US National	4 wk ahead	Bin	percent	10,1	10,2	0.
US National	4 wk ahead	Bin	percent	10,2	10,3	0.
US National	4 wk ahead	Bin	percent	10,3	10,4	0.
US National	4 wk ahead	Bin	percent	10,4	10,5	0.
US National	4 wk ahead	Bin	percent	10,5	10,6	0.
US National	4 wk ahead	Bin	percent	10,6	10,7	0.
US National	4 wk ahead	Bin	percent	10,7	10,8	0.
US National	4 wk ahead	Bin	percent	10,8	10,9	0.
US National	4 wk ahead	Bin	percent	10,9	11	0.
US National	4 wk ahead	Bin	percent	11	11,1	0.
US National	4 wk ahead	Bin	percent	11,1	11,2	0.
US National	4 wk ahead	Bin	percent	11,2	11,3	0.
US National	4 wk ahead	Bin	percent	11,3	11,4	0.
US National	4 wk ahead	Bin	percent	11,4	11,5	0.
US National	4 wk ahead	Bin	percent	11,5	11,6	0.
US National	4 wk ahead	Bin	percent	11,6	11,7	0.
US National	4 wk ahead	Bin	percent	11,7	11,8	0.
US National	4 wk ahead	Bin	percent	11,8	11,9	0.
US National	4 wk ahead	Bin	percent	11,9	12	0.
US National	4 wk ahead	Bin	percent	12	12,1	0.
US National	4 wk ahead	Bin	percent	12,1	12,2	0.
US National	4 wk ahead	Bin	percent	12,2	12,3	0.
US National	4 wk ahead	Bin	percent	12,3	12,4	0.
US National	4 wk ahead	Bin	percent	12,4	12,5	0.
US National	4 wk ahead	Bin	percent	12,5	12,6	0.
US National	4 wk ahead	Bin	percent	12,6	12,7	0.
US National	4 wk ahead	Bin	percent	12,7	12,8	0.
US National	4 wk ahead	Bin	percent	12,8	12,9	0.
US National	4 wk ahead	Bin	percent	12,9	13	0.
US National	4 wk ahead	Bin	percent	13	100	0.
