# Supplementary material for: Use of daily Internet search query data improves real-time projections of influenza epidemics
Source: J R Soc Interface. 2018 Oct 10;15(147):20180220. doi: 10.1098/rsif.2018.0220 (PMC6228485; doi:10.1098/rsif.2018.0220)
Supplement: Computer code and results [file rsif20180220supp3.gz › Code-and-results/mss-15-wikiWEEK/1-1_paramrep.txt]

{"LL"	{81.45014022766277	209.12144497570878	373.58777820534783	467.6525435077574}}
{"DD"	{3.258287467447465	4.859164900070185	6.154234165820439	6.7226996818046345}}
{"R0max"	{1.396139574408367	1.761833529917486	2.6584411861059305	3.5396953685186547}}
{"R0min"	{0.8189923437701924	0.8640820888104144	1.053624894902022	1.1371943761345764}}
{"Inf"	{336.4409755963755	633.6608533889066	840.5708568402591	1023.1793689060063}}
{"Sus"	{72539.48779126667	75993.28325115865	85356.10346577693	91748.61117858157}}
{"R0(t)"	{0.9869970325501561	1.0621814689488511	1.2223294706292316	1.4672725503129296}}
{"Reff"	{0.77752283379602	0.8506920487936619	1.018606215248628	1.1975082165285635}}
