# Supplementary material for: Use of daily Internet search query data improves real-time projections of influenza epidemics
Source: J R Soc Interface. 2018 Oct 10;15(147):20180220. doi: 10.1098/rsif.2018.0220 (PMC6228485; doi:10.1098/rsif.2018.0220)
Supplement: Computer code and results [file rsif20180220supp3.gz › Code-and-results/mss-15-wikiWEEK/3-16_paramrep.txt]

{"LL"	{54.09560989540889	192.32411089583118	338.8022290603159	448.23162692389405}}
{"DD"	{3.4765205734746454	4.323916601912602	5.613949759164013	6.626119925224677}}
{"R0max"	{1.5545347065167208	2.1899350167226683	2.787236816419056	3.2959481318261905}}
{"R0min"	{0.8240533530676922	0.8849880643552863	1.0250371468380344	1.1333178331520257}}
{"Inf"	{1530.448226245625	1861.4044869771783	2421.9046034225753	2826.601813122671}}
{"Sus"	{52201.059207312916	57107.37365249207	64816.8319923456	79279.42174066424}}
{"R0(t)"	{1.3107936012289334	1.5904817141842869	1.8528514685724806	2.1233353364651952}}
{"Reff"	{0.7559069513034085	0.967966159661648	1.1779645954527713	1.3208681080085747}}
