# Supplementary material for: Use of daily Internet search query data improves real-time projections of influenza epidemics
Source: J R Soc Interface. 2018 Oct 10;15(147):20180220. doi: 10.1098/rsif.2018.0220 (PMC6228485; doi:10.1098/rsif.2018.0220)
Supplement: Computer code and results [file rsif20180220supp3.gz › Code-and-results/mss-15-wikiWEEK/5-22_paramrep.txt]

{"LL"	{33.956529230038655	80.76280960823269	237.8631294660162	373.1542550382218}}
{"DD"	{3.3629857497923688	4.715170683919697	6.165216964209512	6.632189684226532}}
{"R0max"	{2.0706591801754843	2.80295645789632	3.6044590022179075	3.8677599659028523}}
{"R0min"	{0.8485761106704424	0.885168305469308	0.9598619884155579	1.0226504937396823}}
{"Inf"	{1234.3164328475364	1869.0895884483657	2469.060444861126	2667.9264836981497}}
{"Sus"	{36785.717662181516	42806.9511012739	59890.340072758074	80075.13289283372}}
{"R0(t)"	{1.431224962374129	1.7749433368404728	2.114824583528611	2.2386152147675755}}
{"Reff"	{0.6648105183612045	0.8100808192493223	1.1883721459197223	1.526096180896269}}
