# Supplementary material for: Use of daily Internet search query data improves real-time projections of influenza epidemics
Source: J R Soc Interface. 2018 Oct 10;15(147):20180220. doi: 10.1098/rsif.2018.0220 (PMC6228485; doi:10.1098/rsif.2018.0220)
Supplement: Computer code and results [file rsif20180220supp3.gz › Code-and-results/mss-15-wikiWEEK/2011-EW15.csv]

Location	Target	Type	Unit	Bin_start_incl	Bin_end_notincl	Value
US National	1 wk ahead	Point	percent	NA	NA	1.6
US National	1 wk ahead	Bin	percent	0	0,1	0.
US National	1 wk ahead	Bin	percent	0,1	0,2	0.
US National	1 wk ahead	Bin	percent	0,2	0,3	0.
US National	1 wk ahead	Bin	percent	0,3	0,4	0.
US National	1 wk ahead	Bin	percent	0,4	0,5	0.
US National	1 wk ahead	Bin	percent	0,5	0,6	0.
US National	1 wk ahead	Bin	percent	0,6	0,7	4.9999999999999996e-6
US National	1 wk ahead	Bin	percent	0,7	0,8	0.00018199999999999998
US National	1 wk ahead	Bin	percent	0,8	0,9	0.002326
US National	1 wk ahead	Bin	percent	0,9	1	0.010985
US National	1 wk ahead	Bin	percent	1	1,1	0.024329999999999997
US National	1 wk ahead	Bin	percent	1,1	1,2	0.039616
US National	1 wk ahead	Bin	percent	1,2	1,3	0.053311
US National	1 wk ahead	Bin	percent	1,3	1,4	0.052656999999999995
US National	1 wk ahead	Bin	percent	1,4	1,5	0.071875
US National	1 wk ahead	Bin	percent	1,5	1,6	0.137337
US National	1 wk ahead	Bin	percent	1,6	1,7	0.171004
US National	1 wk ahead	Bin	percent	1,7	1,8	0.13425299999999998
US National	1 wk ahead	Bin	percent	1,8	1,9	0.084469
US National	1 wk ahead	Bin	percent	1,9	2	0.05663
US National	1 wk ahead	Bin	percent	2	2,1	0.044219
US National	1 wk ahead	Bin	percent	2,1	2,2	0.034398
US National	1 wk ahead	Bin	percent	2,2	2,3	0.029474999999999998
US National	1 wk ahead	Bin	percent	2,3	2,4	0.017741
US National	1 wk ahead	Bin	percent	2,4	2,5	0.00516
US National	1 wk ahead	Bin	percent	2,5	2,6	0.0005909999999999999
US National	1 wk ahead	Bin	percent	2,6	2,7	0.000024
US National	1 wk ahead	Bin	percent	2,7	2,8	0.000018
US National	1 wk ahead	Bin	percent	2,8	2,9	0.000457
US National	1 wk ahead	Bin	percent	2,9	3	0.0038599999999999997
US National	1 wk ahead	Bin	percent	3	3,1	0.010902
US National	1 wk ahead	Bin	percent	3,1	3,2	0.010425
US National	1 wk ahead	Bin	percent	3,2	3,3	0.0033729999999999997
US National	1 wk ahead	Bin	percent	3,3	3,4	0.00036399999999999996
US National	1 wk ahead	Bin	percent	3,4	3,5	0.000013
US National	1 wk ahead	Bin	percent	3,5	3,6	0.
US National	1 wk ahead	Bin	percent	3,6	3,7	0.
US National	1 wk ahead	Bin	percent	3,7	3,8	0.
US National	1 wk ahead	Bin	percent	3,8	3,9	0.
US National	1 wk ahead	Bin	percent	3,9	4	0.
US National	1 wk ahead	Bin	percent	4	4,1	0.
US National	1 wk ahead	Bin	percent	4,1	4,2	0.
US National	1 wk ahead	Bin	percent	4,2	4,3	0.
US National	1 wk ahead	Bin	percent	4,3	4,4	0.
US National	1 wk ahead	Bin	percent	4,4	4,5	0.
US National	1 wk ahead	Bin	percent	4,5	4,6	0.
US National	1 wk ahead	Bin	percent	4,6	4,7	0.
US National	1 wk ahead	Bin	percent	4,7	4,8	0.
US National	1 wk ahead	Bin	percent	4,8	4,9	0.
US National	1 wk ahead	Bin	percent	4,9	5	0.
US National	1 wk ahead	Bin	percent	5	5,1	0.
US National	1 wk ahead	Bin	percent	5,1	5,2	0.
US National	1 wk ahead	Bin	percent	5,2	5,3	0.
US National	1 wk ahead	Bin	percent	5,3	5,4	0.
US National	1 wk ahead	Bin	percent	5,4	5,5	0.
US National	1 wk ahead	Bin	percent	5,5	5,6	0.
US National	1 wk ahead	Bin	percent	5,6	5,7	0.
US National	1 wk ahead	Bin	percent	5,7	5,8	0.
US National	1 wk ahead	Bin	percent	5,8	5,9	0.
US National	1 wk ahead	Bin	percent	5,9	6	0.
US National	1 wk ahead	Bin	percent	6	6,1	0.
US National	1 wk ahead	Bin	percent	6,1	6,2	0.
US National	1 wk ahead	Bin	percent	6,2	6,3	0.
US National	1 wk ahead	Bin	percent	6,3	6,4	0.
US National	1 wk ahead	Bin	percent	6,4	6,5	0.
US National	1 wk ahead	Bin	percent	6,5	6,6	0.
US National	1 wk ahead	Bin	percent	6,6	6,7	0.
US National	1 wk ahead	Bin	percent	6,7	6,8	0.
US National	1 wk ahead	Bin	percent	6,8	6,9	0.
US National	1 wk ahead	Bin	percent	6,9	7	0.
US National	1 wk ahead	Bin	percent	7	7,1	0.
US National	1 wk ahead	Bin	percent	7,1	7,2	0.
US National	1 wk ahead	Bin	percent	7,2	7,3	0.
US National	1 wk ahead	Bin	percent	7,3	7,4	0.
US National	1 wk ahead	Bin	percent	7,4	7,5	0.
US National	1 wk ahead	Bin	percent	7,5	7,6	0.
US National	1 wk ahead	Bin	percent	7,6	7,7	0.
US National	1 wk ahead	Bin	percent	7,7	7,8	0.
US National	1 wk ahead	Bin	percent	7,8	7,9	0.
US National	1 wk ahead	Bin	percent	7,9	8	0.
US National	1 wk ahead	Bin	percent	8	8,1	0.
US National	1 wk ahead	Bin	percent	8,1	8,2	0.
US National	1 wk ahead	Bin	percent	8,2	8,3	0.
US National	1 wk ahead	Bin	percent	8,3	8,4	0.
US National	1 wk ahead	Bin	percent	8,4	8,5	0.
US National	1 wk ahead	Bin	percent	8,5	8,6	0.
US National	1 wk ahead	Bin	percent	8,6	8,7	0.
US National	1 wk ahead	Bin	percent	8,7	8,8	0.
US National	1 wk ahead	Bin	percent	8,8	8,9	0.
US National	1 wk ahead	Bin	percent	8,9	9	0.
US National	1 wk ahead	Bin	percent	9	9,1	0.
US National	1 wk ahead	Bin	percent	9,1	9,2	0.
US National	1 wk ahead	Bin	percent	9,2	9,3	0.
US National	1 wk ahead	Bin	percent	9,3	9,4	0.
US National	1 wk ahead	Bin	percent	9,4	9,5	0.
US National	1 wk ahead	Bin	percent	9,5	9,6	0.
US National	1 wk ahead	Bin	percent	9,6	9,7	0.
US National	1 wk ahead	Bin	percent	9,7	9,8	0.
US National	1 wk ahead	Bin	percent	9,8	9,9	0.
US National	1 wk ahead	Bin	percent	9,9	10	0.
US National	1 wk ahead	Bin	percent	10	10,1	0.
US National	1 wk ahead	Bin	percent	10,1	10,2	0.
US National	1 wk ahead	Bin	percent	10,2	10,3	0.
US National	1 wk ahead	Bin	percent	10,3	10,4	0.
US National	1 wk ahead	Bin	percent	10,4	10,5	0.
US National	1 wk ahead	Bin	percent	10,5	10,6	0.
US National	1 wk ahead	Bin	percent	10,6	10,7	0.
US National	1 wk ahead	Bin	percent	10,7	10,8	0.
US National	1 wk ahead	Bin	percent	10,8	10,9	0.
US National	1 wk ahead	Bin	percent	10,9	11	0.
US National	1 wk ahead	Bin	percent	11	11,1	0.
US National	1 wk ahead	Bin	percent	11,1	11,2	0.
US National	1 wk ahead	Bin	percent	11,2	11,3	0.
US National	1 wk ahead	Bin	percent	11,3	11,4	0.
US National	1 wk ahead	Bin	percent	11,4	11,5	0.
US National	1 wk ahead	Bin	percent	11,5	11,6	0.
US National	1 wk ahead	Bin	percent	11,6	11,7	0.
US National	1 wk ahead	Bin	percent	11,7	11,8	0.
US National	1 wk ahead	Bin	percent	11,8	11,9	0.
US National	1 wk ahead	Bin	percent	11,9	12	0.
US National	1 wk ahead	Bin	percent	12	12,1	0.
US National	1 wk ahead	Bin	percent	12,1	12,2	0.
US National	1 wk ahead	Bin	percent	12,2	12,3	0.
US National	1 wk ahead	Bin	percent	12,3	12,4	0.
US National	1 wk ahead	Bin	percent	12,4	12,5	0.
US National	1 wk ahead	Bin	percent	12,5	12,6	0.
US National	1 wk ahead	Bin	percent	12,6	12,7	0.
US National	1 wk ahead	Bin	percent	12,7	12,8	0.
US National	1 wk ahead	Bin	percent	12,8	12,9	0.
US National	1 wk ahead	Bin	percent	12,9	13	0.
US National	1 wk ahead	Bin	percent	13	100	0.
US National	2 wk ahead	Point	percent	NA	NA	1.615
US National	2 wk ahead	Bin	percent	0	0,1	0.0007729999999999999
US National	2 wk ahead	Bin	percent	0,1	0,2	0.001748
US National	2 wk ahead	Bin	percent	0,2	0,3	0.003526
US National	2 wk ahead	Bin	percent	0,3	0,4	0.006398
US National	2 wk ahead	Bin	percent	0,4	0,5	0.010525999999999999
US National	2 wk ahead	Bin	percent	0,5	0,6	0.01586
US National	2 wk ahead	Bin	percent	0,6	0,7	0.022118
US National	2 wk ahead	Bin	percent	0,7	0,8	0.028870999999999997
US National	2 wk ahead	Bin	percent	0,8	0,9	0.035662
US National	2 wk ahead	Bin	percent	0,9	1	0.042073
US National	2 wk ahead	Bin	percent	1	1,1	0.047714
US National	2 wk ahead	Bin	percent	1,1	1,2	0.052204
US National	2 wk ahead	Bin	percent	1,2	1,3	0.055234
US National	2 wk ahead	Bin	percent	1,3	1,4	0.056701999999999995
US National	2 wk ahead	Bin	percent	1,4	1,5	0.056756999999999995
US National	2 wk ahead	Bin	percent	1,5	1,6	0.055626999999999996
US National	2 wk ahead	Bin	percent	1,6	1,7	0.053364999999999996
US National	2 wk ahead	Bin	percent	1,7	1,8	0.049804
US National	2 wk ahead	Bin	percent	1,8	1,9	0.044851999999999996
US National	2 wk ahead	Bin	percent	1,9	2	0.038852
US National	2 wk ahead	Bin	percent	2	2,1	0.032623
US National	2 wk ahead	Bin	percent	2,1	2,2	0.027107
US National	2 wk ahead	Bin	percent	2,2	2,3	0.022914
US National	2 wk ahead	Bin	percent	2,3	2,4	0.02011
US National	2 wk ahead	Bin	percent	2,4	2,5	0.018342
US National	2 wk ahead	Bin	percent	2,5	2,6	0.01714
US National	2 wk ahead	Bin	percent	2,6	2,7	0.016159
US National	2 wk ahead	Bin	percent	2,7	2,8	0.015267
US National	2 wk ahead	Bin	percent	2,8	2,9	0.014492
US National	2 wk ahead	Bin	percent	2,9	3	0.013899
US National	2 wk ahead	Bin	percent	3	3,1	0.013463999999999999
US National	2 wk ahead	Bin	percent	3,1	3,2	0.013021
US National	2 wk ahead	Bin	percent	3,2	3,3	0.012343999999999999
US National	2 wk ahead	Bin	percent	3,3	3,4	0.011309
US National	2 wk ahead	Bin	percent	3,4	3,5	0.010003999999999999
US National	2 wk ahead	Bin	percent	3,5	3,6	0.008664999999999999
US National	2 wk ahead	Bin	percent	3,6	3,7	0.007526
US National	2 wk ahead	Bin	percent	3,7	3,8	0.00671
US National	2 wk ahead	Bin	percent	3,8	3,9	0.006218
US National	2 wk ahead	Bin	percent	3,9	4	0.005967999999999999
US National	2 wk ahead	Bin	percent	4	4,1	0.005814
US National	2 wk ahead	Bin	percent	4,1	4,2	0.005562
US National	2 wk ahead	Bin	percent	4,2	4,3	0.005039
US National	2 wk ahead	Bin	percent	4,3	4,4	0.004190999999999999
US National	2 wk ahead	Bin	percent	4,4	4,5	0.0031309999999999997
US National	2 wk ahead	Bin	percent	4,5	4,6	0.0020729999999999998
US National	2 wk ahead	Bin	percent	4,6	4,7	0.001205
US National	2 wk ahead	Bin	percent	4,7	4,8	0.0006129999999999999
US National	2 wk ahead	Bin	percent	4,8	4,9	0.000271
US National	2 wk ahead	Bin	percent	4,9	5	0.000104
US National	2 wk ahead	Bin	percent	5	5,1	0.000035
US National	2 wk ahead	Bin	percent	5,1	5,2	9.999999999999999e-6
US National	2 wk ahead	Bin	percent	5,2	5,3	3.e-6
US National	2 wk ahead	Bin	percent	5,3	5,4	1.e-6
US National	2 wk ahead	Bin	percent	5,4	5,5	0.
US National	2 wk ahead	Bin	percent	5,5	5,6	0.
US National	2 wk ahead	Bin	percent	5,6	5,7	0.
US National	2 wk ahead	Bin	percent	5,7	5,8	0.
US National	2 wk ahead	Bin	percent	5,8	5,9	0.
US National	2 wk ahead	Bin	percent	5,9	6	0.
US National	2 wk ahead	Bin	percent	6	6,1	0.
US National	2 wk ahead	Bin	percent	6,1	6,2	0.
US National	2 wk ahead	Bin	percent	6,2	6,3	0.
US National	2 wk ahead	Bin	percent	6,3	6,4	0.
US National	2 wk ahead	Bin	percent	6,4	6,5	0.
US National	2 wk ahead	Bin	percent	6,5	6,6	0.
US National	2 wk ahead	Bin	percent	6,6	6,7	0.
US National	2 wk ahead	Bin	percent	6,7	6,8	0.
US National	2 wk ahead	Bin	percent	6,8	6,9	0.
US National	2 wk ahead	Bin	percent	6,9	7	0.
US National	2 wk ahead	Bin	percent	7	7,1	0.
US National	2 wk ahead	Bin	percent	7,1	7,2	0.
US National	2 wk ahead	Bin	percent	7,2	7,3	0.
US National	2 wk ahead	Bin	percent	7,3	7,4	0.
US National	2 wk ahead	Bin	percent	7,4	7,5	0.
US National	2 wk ahead	Bin	percent	7,5	7,6	0.
US National	2 wk ahead	Bin	percent	7,6	7,7	0.
US National	2 wk ahead	Bin	percent	7,7	7,8	0.
US National	2 wk ahead	Bin	percent	7,8	7,9	0.
US National	2 wk ahead	Bin	percent	7,9	8	0.
US National	2 wk ahead	Bin	percent	8	8,1	0.
US National	2 wk ahead	Bin	percent	8,1	8,2	0.
US National	2 wk ahead	Bin	percent	8,2	8,3	0.
US National	2 wk ahead	Bin	percent	8,3	8,4	0.
US National	2 wk ahead	Bin	percent	8,4	8,5	0.
US National	2 wk ahead	Bin	percent	8,5	8,6	0.
US National	2 wk ahead	Bin	percent	8,6	8,7	0.
US National	2 wk ahead	Bin	percent	8,7	8,8	0.
US National	2 wk ahead	Bin	percent	8,8	8,9	0.
US National	2 wk ahead	Bin	percent	8,9	9	0.
US National	2 wk ahead	Bin	percent	9	9,1	0.
US National	2 wk ahead	Bin	percent	9,1	9,2	0.
US National	2 wk ahead	Bin	percent	9,2	9,3	0.
US National	2 wk ahead	Bin	percent	9,3	9,4	0.
US National	2 wk ahead	Bin	percent	9,4	9,5	0.
US National	2 wk ahead	Bin	percent	9,5	9,6	0.
US National	2 wk ahead	Bin	percent	9,6	9,7	0.
US National	2 wk ahead	Bin	percent	9,7	9,8	0.
US National	2 wk ahead	Bin	percent	9,8	9,9	0.
US National	2 wk ahead	Bin	percent	9,9	10	0.
US National	2 wk ahead	Bin	percent	10	10,1	0.
US National	2 wk ahead	Bin	percent	10,1	10,2	0.
US National	2 wk ahead	Bin	percent	10,2	10,3	0.
US National	2 wk ahead	Bin	percent	10,3	10,4	0.
US National	2 wk ahead	Bin	percent	10,4	10,5	0.
US National	2 wk ahead	Bin	percent	10,5	10,6	0.
US National	2 wk ahead	Bin	percent	10,6	10,7	0.
US National	2 wk ahead	Bin	percent	10,7	10,8	0.
US National	2 wk ahead	Bin	percent	10,8	10,9	0.
US National	2 wk ahead	Bin	percent	10,9	11	0.
US National	2 wk ahead	Bin	percent	11	11,1	0.
US National	2 wk ahead	Bin	percent	11,1	11,2	0.
US National	2 wk ahead	Bin	percent	11,2	11,3	0.
US National	2 wk ahead	Bin	percent	11,3	11,4	0.
US National	2 wk ahead	Bin	percent	11,4	11,5	0.
US National	2 wk ahead	Bin	percent	11,5	11,6	0.
US National	2 wk ahead	Bin	percent	11,6	11,7	0.
US National	2 wk ahead	Bin	percent	11,7	11,8	0.
US National	2 wk ahead	Bin	percent	11,8	11,9	0.
US National	2 wk ahead	Bin	percent	11,9	12	0.
US National	2 wk ahead	Bin	percent	12	12,1	0.
US National	2 wk ahead	Bin	percent	12,1	12,2	0.
US National	2 wk ahead	Bin	percent	12,2	12,3	0.
US National	2 wk ahead	Bin	percent	12,3	12,4	0.
US National	2 wk ahead	Bin	percent	12,4	12,5	0.
US National	2 wk ahead	Bin	percent	12,5	12,6	0.
US National	2 wk ahead	Bin	percent	12,6	12,7	0.
US National	2 wk ahead	Bin	percent	12,7	12,8	0.
US National	2 wk ahead	Bin	percent	12,8	12,9	0.
US National	2 wk ahead	Bin	percent	12,9	13	0.
US National	2 wk ahead	Bin	percent	13	100	0.
US National	3 wk ahead	Point	percent	NA	NA	1.5124000000000002
US National	3 wk ahead	Bin	percent	0	0,1	0.011956999999999999
US National	3 wk ahead	Bin	percent	0,1	0,2	0.015913999999999998
US National	3 wk ahead	Bin	percent	0,2	0,3	0.020291
US National	3 wk ahead	Bin	percent	0,3	0,4	0.02485
US National	3 wk ahead	Bin	percent	0,4	0,5	0.029314
US National	3 wk ahead	Bin	percent	0,5	0,6	0.033403999999999996
US National	3 wk ahead	Bin	percent	0,6	0,7	0.036876
US National	3 wk ahead	Bin	percent	0,7	0,8	0.039549
US National	3 wk ahead	Bin	percent	0,8	0,9	0.041326999999999996
US National	3 wk ahead	Bin	percent	0,9	1	0.042194999999999996
US National	3 wk ahead	Bin	percent	1	1,1	0.042225
US National	3 wk ahead	Bin	percent	1,1	1,2	0.041552
US National	3 wk ahead	Bin	percent	1,2	1,3	0.040347
US National	3 wk ahead	Bin	percent	1,3	1,4	0.038780999999999996
US National	3 wk ahead	Bin	percent	1,4	1,5	0.036989999999999995
US National	3 wk ahead	Bin	percent	1,5	1,6	0.035057
US National	3 wk ahead	Bin	percent	1,6	1,7	0.033007999999999996
US National	3 wk ahead	Bin	percent	1,7	1,8	0.030837
US National	3 wk ahead	Bin	percent	1,8	1,9	0.028534
US National	3 wk ahead	Bin	percent	1,9	2	0.026109999999999998
US National	3 wk ahead	Bin	percent	2	2,1	0.023607
US National	3 wk ahead	Bin	percent	2,1	2,2	0.021093
US National	3 wk ahead	Bin	percent	2,2	2,3	0.018643
US National	3 wk ahead	Bin	percent	2,3	2,4	0.016319999999999998
US National	3 wk ahead	Bin	percent	2,4	2,5	0.014171
US National	3 wk ahead	Bin	percent	2,5	2,6	0.012225
US National	3 wk ahead	Bin	percent	2,6	2,7	0.010499999999999999
US National	3 wk ahead	Bin	percent	2,7	2,8	0.009007
US National	3 wk ahead	Bin	percent	2,8	2,9	0.007751999999999999
US National	3 wk ahead	Bin	percent	2,9	3	0.006731
US National	3 wk ahead	Bin	percent	3	3,1	0.0059229999999999994
US National	3 wk ahead	Bin	percent	3,1	3,2	0.005294
US National	3 wk ahead	Bin	percent	3,2	3,3	0.0047989999999999994
US National	3 wk ahead	Bin	percent	3,3	3,4	0.004398
US National	3 wk ahead	Bin	percent	3,4	3,5	0.004069
US National	3 wk ahead	Bin	percent	3,5	3,6	0.0038139999999999997
US National	3 wk ahead	Bin	percent	3,6	3,7	0.003662
US National	3 wk ahead	Bin	percent	3,7	3,8	0.003656
US National	3 wk ahead	Bin	percent	3,8	3,9	0.003838
US National	3 wk ahead	Bin	percent	3,9	4	0.004227
US National	3 wk ahead	Bin	percent	4	4,1	0.0048059999999999995
US National	3 wk ahead	Bin	percent	4,1	4,2	0.005515
US National	3 wk ahead	Bin	percent	4,2	4,3	0.00626
US National	3 wk ahead	Bin	percent	4,3	4,4	0.006927999999999999
US National	3 wk ahead	Bin	percent	4,4	4,5	0.007416
US National	3 wk ahead	Bin	percent	4,5	4,6	0.0076489999999999995
US National	3 wk ahead	Bin	percent	4,6	4,7	0.007605
US National	3 wk ahead	Bin	percent	4,7	4,8	0.007312
US National	3 wk ahead	Bin	percent	4,8	4,9	0.006842
US National	3 wk ahead	Bin	percent	4,9	5	0.006287999999999999
US National	3 wk ahead	Bin	percent	5	5,1	0.005735
US National	3 wk ahead	Bin	percent	5,1	5,2	0.005238
US National	3 wk ahead	Bin	percent	5,2	5,3	0.0048119999999999994
US National	3 wk ahead	Bin	percent	5,3	5,4	0.004442
US National	3 wk ahead	Bin	percent	5,4	5,5	0.004097
US National	3 wk ahead	Bin	percent	5,5	5,6	0.003753
US National	3 wk ahead	Bin	percent	5,6	5,7	0.003408
US National	3 wk ahead	Bin	percent	5,7	5,8	0.00308
US National	3 wk ahead	Bin	percent	5,8	5,9	0.0028
US National	3 wk ahead	Bin	percent	5,9	6	0.0025919999999999997
US National	3 wk ahead	Bin	percent	6	6,1	0.002463
US National	3 wk ahead	Bin	percent	6,1	6,2	0.002392
US National	3 wk ahead	Bin	percent	6,2	6,3	0.0023409999999999998
US National	3 wk ahead	Bin	percent	6,3	6,4	0.0022689999999999997
US National	3 wk ahead	Bin	percent	6,4	6,5	0.00214
US National	3 wk ahead	Bin	percent	6,5	6,6	0.001942
US National	3 wk ahead	Bin	percent	6,6	6,7	0.0016849999999999999
US National	3 wk ahead	Bin	percent	6,7	6,8	0.001401
US National	3 wk ahead	Bin	percent	6,8	6,9	0.001126
US National	3 wk ahead	Bin	percent	6,9	7	0.000899
US National	3 wk ahead	Bin	percent	7	7,1	0.000744
US National	3 wk ahead	Bin	percent	7,1	7,2	0.000674
US National	3 wk ahead	Bin	percent	7,2	7,3	0.000683
US National	3 wk ahead	Bin	percent	7,3	7,4	0.000753
US National	3 wk ahead	Bin	percent	7,4	7,5	0.000857
US National	3 wk ahead	Bin	percent	7,5	7,6	0.0009649999999999999
US National	3 wk ahead	Bin	percent	7,6	7,7	0.0010479999999999999
US National	3 wk ahead	Bin	percent	7,7	7,8	0.001091
US National	3 wk ahead	Bin	percent	7,8	7,9	0.00109
US National	3 wk ahead	Bin	percent	7,9	8	0.001057
US National	3 wk ahead	Bin	percent	8	8,1	0.001013
US National	3 wk ahead	Bin	percent	8,1	8,2	0.000982
US National	3 wk ahead	Bin	percent	8,2	8,3	0.0009839999999999998
US National	3 wk ahead	Bin	percent	8,3	8,4	0.0010249999999999999
US National	3 wk ahead	Bin	percent	8,4	8,5	0.001101
US National	3 wk ahead	Bin	percent	8,5	8,6	0.001197
US National	3 wk ahead	Bin	percent	8,6	8,7	0.001295
US National	3 wk ahead	Bin	percent	8,7	8,8	0.00138
US National	3 wk ahead	Bin	percent	8,8	8,9	0.001442
US National	3 wk ahead	Bin	percent	8,9	9	0.0014759999999999999
US National	3 wk ahead	Bin	percent	9	9,1	0.0014839999999999999
US National	3 wk ahead	Bin	percent	9,1	9,2	0.001462
US National	3 wk ahead	Bin	percent	9,2	9,3	0.00141
US National	3 wk ahead	Bin	percent	9,3	9,4	0.001323
US National	3 wk ahead	Bin	percent	9,4	9,5	0.001202
US National	3 wk ahead	Bin	percent	9,5	9,6	0.001055
US National	3 wk ahead	Bin	percent	9,6	9,7	0.000897
US National	3 wk ahead	Bin	percent	9,7	9,8	0.000749
US National	3 wk ahead	Bin	percent	9,8	9,9	0.000632
US National	3 wk ahead	Bin	percent	9,9	10	0.0005639999999999999
US National	3 wk ahead	Bin	percent	10	10,1	0.000556
US National	3 wk ahead	Bin	percent	10,1	10,2	0.000606
US National	3 wk ahead	Bin	percent	10,2	10,3	0.000701
US National	3 wk ahead	Bin	percent	10,3	10,4	0.0008179999999999999
US National	3 wk ahead	Bin	percent	10,4	10,5	0.000931
US National	3 wk ahead	Bin	percent	10,5	10,6	0.001011
US National	3 wk ahead	Bin	percent	10,6	10,7	0.0010379999999999999
US National	3 wk ahead	Bin	percent	10,7	10,8	0.001003
US National	3 wk ahead	Bin	percent	10,8	10,9	0.0009109999999999999
US National	3 wk ahead	Bin	percent	10,9	11	0.0007769999999999999
US National	3 wk ahead	Bin	percent	11	11,1	0.000621
US National	3 wk ahead	Bin	percent	11,1	11,2	0.000466
US National	3 wk ahead	Bin	percent	11,2	11,3	0.000328
US National	3 wk ahead	Bin	percent	11,3	11,4	0.000217
US National	3 wk ahead	Bin	percent	11,4	11,5	0.000134
US National	3 wk ahead	Bin	percent	11,5	11,6	0.000078
US National	3 wk ahead	Bin	percent	11,6	11,7	0.000042999999999999995
US National	3 wk ahead	Bin	percent	11,7	11,8	0.000022
US National	3 wk ahead	Bin	percent	11,8	11,9	9.999999999999999e-6
US National	3 wk ahead	Bin	percent	11,9	12	4.9999999999999996e-6
US National	3 wk ahead	Bin	percent	12	12,1	2.e-6
US National	3 wk ahead	Bin	percent	12,1	12,2	1.e-6
US National	3 wk ahead	Bin	percent	12,2	12,3	0.
US National	3 wk ahead	Bin	percent	12,3	12,4	0.
US National	3 wk ahead	Bin	percent	12,4	12,5	0.
US National	3 wk ahead	Bin	percent	12,5	12,6	0.
US National	3 wk ahead	Bin	percent	12,6	12,7	0.
US National	3 wk ahead	Bin	percent	12,7	12,8	0.
US National	3 wk ahead	Bin	percent	12,8	12,9	0.
US National	3 wk ahead	Bin	percent	12,9	13	0.
US National	3 wk ahead	Bin	percent	13	100	0.
US National	4 wk ahead	Point	percent	NA	NA	1.4472
US National	4 wk ahead	Bin	percent	0	0,1	0.022625
US National	4 wk ahead	Bin	percent	0,1	0,2	0.026785999999999997
US National	4 wk ahead	Bin	percent	0,2	0,3	0.030736999999999997
US National	4 wk ahead	Bin	percent	0,3	0,4	0.034226
US National	4 wk ahead	Bin	percent	0,4	0,5	0.037038999999999996
US National	4 wk ahead	Bin	percent	0,5	0,6	0.039019
US National	4 wk ahead	Bin	percent	0,6	0,7	0.040097999999999995
US National	4 wk ahead	Bin	percent	0,7	0,8	0.040301
US National	4 wk ahead	Bin	percent	0,8	0,9	0.039729
US National	4 wk ahead	Bin	percent	0,9	1	0.038550999999999995
US National	4 wk ahead	Bin	percent	1	1,1	0.036959
US National	4 wk ahead	Bin	percent	1,1	1,2	0.035137
US National	4 wk ahead	Bin	percent	1,2	1,3	0.033238
US National	4 wk ahead	Bin	percent	1,3	1,4	0.031361
US National	4 wk ahead	Bin	percent	1,4	1,5	0.029549
US National	4 wk ahead	Bin	percent	1,5	1,6	0.0278
US National	4 wk ahead	Bin	percent	1,6	1,7	0.026085999999999998
US National	4 wk ahead	Bin	percent	1,7	1,8	0.024367999999999997
US National	4 wk ahead	Bin	percent	1,8	1,9	0.022618
US National	4 wk ahead	Bin	percent	1,9	2	0.020827
US National	4 wk ahead	Bin	percent	2	2,1	0.019006
US National	4 wk ahead	Bin	percent	2,1	2,2	0.017187
US National	4 wk ahead	Bin	percent	2,2	2,3	0.015411
US National	4 wk ahead	Bin	percent	2,3	2,4	0.013720999999999999
US National	4 wk ahead	Bin	percent	2,4	2,5	0.012152999999999999
US National	4 wk ahead	Bin	percent	2,5	2,6	0.010731
US National	4 wk ahead	Bin	percent	2,6	2,7	0.009467999999999999
US National	4 wk ahead	Bin	percent	2,7	2,8	0.00836
US National	4 wk ahead	Bin	percent	2,8	2,9	0.007398
US National	4 wk ahead	Bin	percent	2,9	3	0.006567
US National	4 wk ahead	Bin	percent	3	3,1	0.00585
US National	4 wk ahead	Bin	percent	3,1	3,2	0.005234
US National	4 wk ahead	Bin	percent	3,2	3,3	0.004709
US National	4 wk ahead	Bin	percent	3,3	3,4	0.004269
US National	4 wk ahead	Bin	percent	3,4	3,5	0.003907
US National	4 wk ahead	Bin	percent	3,5	3,6	0.003619
US National	4 wk ahead	Bin	percent	3,6	3,7	0.003395
US National	4 wk ahead	Bin	percent	3,7	3,8	0.0032259999999999997
US National	4 wk ahead	Bin	percent	3,8	3,9	0.003097
US National	4 wk ahead	Bin	percent	3,9	4	0.002995
US National	4 wk ahead	Bin	percent	4	4,1	0.0029029999999999998
US National	4 wk ahead	Bin	percent	4,1	4,2	0.002809
US National	4 wk ahead	Bin	percent	4,2	4,3	0.0027029999999999997
US National	4 wk ahead	Bin	percent	4,3	4,4	0.002584
US National	4 wk ahead	Bin	percent	4,4	4,5	0.002454
US National	4 wk ahead	Bin	percent	4,5	4,6	0.002326
US National	4 wk ahead	Bin	percent	4,6	4,7	0.0022129999999999997
US National	4 wk ahead	Bin	percent	4,7	4,8	0.002133
US National	4 wk ahead	Bin	percent	4,8	4,9	0.002104
US National	4 wk ahead	Bin	percent	4,9	5	0.002139
US National	4 wk ahead	Bin	percent	5	5,1	0.002248
US National	4 wk ahead	Bin	percent	5,1	5,2	0.002436
US National	4 wk ahead	Bin	percent	5,2	5,3	0.002701
US National	4 wk ahead	Bin	percent	5,3	5,4	0.003036
US National	4 wk ahead	Bin	percent	5,4	5,5	0.003427
US National	4 wk ahead	Bin	percent	5,5	5,6	0.003855
US National	4 wk ahead	Bin	percent	5,6	5,7	0.004292
US National	4 wk ahead	Bin	percent	5,7	5,8	0.004706
US National	4 wk ahead	Bin	percent	5,8	5,9	0.0050609999999999995
US National	4 wk ahead	Bin	percent	5,9	6	0.005324
US National	4 wk ahead	Bin	percent	6	6,1	0.0054659999999999995
US National	4 wk ahead	Bin	percent	6,1	6,2	0.0054719999999999994
US National	4 wk ahead	Bin	percent	6,2	6,3	0.005339
US National	4 wk ahead	Bin	percent	6,3	6,4	0.005079
US National	4 wk ahead	Bin	percent	6,4	6,5	0.004719
US National	4 wk ahead	Bin	percent	6,5	6,6	0.004295
US National	4 wk ahead	Bin	percent	6,6	6,7	0.003849
US National	4 wk ahead	Bin	percent	6,7	6,8	0.003418
US National	4 wk ahead	Bin	percent	6,8	6,9	0.0030369999999999998
US National	4 wk ahead	Bin	percent	6,9	7	0.002725
US National	4 wk ahead	Bin	percent	7	7,1	0.0024909999999999997
US National	4 wk ahead	Bin	percent	7,1	7,2	0.002335
US National	4 wk ahead	Bin	percent	7,2	7,3	0.002242
US National	4 wk ahead	Bin	percent	7,3	7,4	0.002195
US National	4 wk ahead	Bin	percent	7,4	7,5	0.002177
US National	4 wk ahead	Bin	percent	7,5	7,6	0.002172
US National	4 wk ahead	Bin	percent	7,6	7,7	0.00217
US National	4 wk ahead	Bin	percent	7,7	7,8	0.002167
US National	4 wk ahead	Bin	percent	7,8	7,9	0.002165
US National	4 wk ahead	Bin	percent	7,9	8	0.002166
US National	4 wk ahead	Bin	percent	8	8,1	0.0021739999999999997
US National	4 wk ahead	Bin	percent	8,1	8,2	0.002189
US National	4 wk ahead	Bin	percent	8,2	8,3	0.002209
US National	4 wk ahead	Bin	percent	8,3	8,4	0.002228
US National	4 wk ahead	Bin	percent	8,4	8,5	0.002237
US National	4 wk ahead	Bin	percent	8,5	8,6	0.0022299999999999998
US National	4 wk ahead	Bin	percent	8,6	8,7	0.0021999999999999997
US National	4 wk ahead	Bin	percent	8,7	8,8	0.002144
US National	4 wk ahead	Bin	percent	8,8	8,9	0.002061
US National	4 wk ahead	Bin	percent	8,9	9	0.001952
US National	4 wk ahead	Bin	percent	9	9,1	0.00182
US National	4 wk ahead	Bin	percent	9,1	9,2	0.0016669999999999999
US National	4 wk ahead	Bin	percent	9,2	9,3	0.001498
US National	4 wk ahead	Bin	percent	9,3	9,4	0.001316
US National	4 wk ahead	Bin	percent	9,4	9,5	0.0011279999999999999
US National	4 wk ahead	Bin	percent	9,5	9,6	0.000941
US National	4 wk ahead	Bin	percent	9,6	9,7	0.0007599999999999999
US National	4 wk ahead	Bin	percent	9,7	9,8	0.0005949999999999999
US National	4 wk ahead	Bin	percent	9,8	9,9	0.00044899999999999996
US National	4 wk ahead	Bin	percent	9,9	10	0.000327
US National	4 wk ahead	Bin	percent	10	10,1	0.00022899999999999998
US National	4 wk ahead	Bin	percent	10,1	10,2	0.000154
US National	4 wk ahead	Bin	percent	10,2	10,3	0.00009999999999999999
US National	4 wk ahead	Bin	percent	10,3	10,4	0.000063
US National	4 wk ahead	Bin	percent	10,4	10,5	0.000039
US National	4 wk ahead	Bin	percent	10,5	10,6	0.000027
US National	4 wk ahead	Bin	percent	10,6	10,7	0.000023
US National	4 wk ahead	Bin	percent	10,7	10,8	0.000027
US National	4 wk ahead	Bin	percent	10,8	10,9	0.000039
US National	4 wk ahead	Bin	percent	10,9	11	0.000062
US National	4 wk ahead	Bin	percent	11	11,1	0.000098
US National	4 wk ahead	Bin	percent	11,1	11,2	0.000149
US National	4 wk ahead	Bin	percent	11,2	11,3	0.000217
US National	4 wk ahead	Bin	percent	11,3	11,4	0.00030399999999999996
US National	4 wk ahead	Bin	percent	11,4	11,5	0.000406
US National	4 wk ahead	Bin	percent	11,5	11,6	0.0005189999999999999
US National	4 wk ahead	Bin	percent	11,6	11,7	0.0006349999999999999
US National	4 wk ahead	Bin	percent	11,7	11,8	0.000743
US National	4 wk ahead	Bin	percent	11,8	11,9	0.000832
US National	4 wk ahead	Bin	percent	11,9	12	0.000892
US National	4 wk ahead	Bin	percent	12	12,1	0.000918
US National	4 wk ahead	Bin	percent	12,1	12,2	0.000908
US National	4 wk ahead	Bin	percent	12,2	12,3	0.00087
US National	4 wk ahead	Bin	percent	12,3	12,4	0.000812
US National	4 wk ahead	Bin	percent	12,4	12,5	0.0007509999999999999
US National	4 wk ahead	Bin	percent	12,5	12,6	0.0007019999999999999
US National	4 wk ahead	Bin	percent	12,6	12,7	0.0006799999999999999
US National	4 wk ahead	Bin	percent	12,7	12,8	0.000695
US National	4 wk ahead	Bin	percent	12,8	12,9	0.000754
US National	4 wk ahead	Bin	percent	12,9	13	0.0008539999999999999
US National	4 wk ahead	Bin	percent	13	100	0.02989
