# Supplementary material for: Use of daily Internet search query data improves real-time projections of influenza epidemics
Source: J R Soc Interface. 2018 Oct 10;15(147):20180220. doi: 10.1098/rsif.2018.0220 (PMC6228485; doi:10.1098/rsif.2018.0220)
Supplement: Computer code and results [file rsif20180220supp3.gz › Code-and-results/mss-15-wikiWEEK/2011-EW7.csv]

Location	Target	Type	Unit	Bin_start_incl	Bin_end_notincl	Value
US National	1 wk ahead	Point	percent	NA	NA	4.500000000000001
US National	1 wk ahead	Bin	percent	0	0,1	0.
US National	1 wk ahead	Bin	percent	0,1	0,2	0.
US National	1 wk ahead	Bin	percent	0,2	0,3	0.
US National	1 wk ahead	Bin	percent	0,3	0,4	0.
US National	1 wk ahead	Bin	percent	0,4	0,5	0.
US National	1 wk ahead	Bin	percent	0,5	0,6	0.
US National	1 wk ahead	Bin	percent	0,6	0,7	0.
US National	1 wk ahead	Bin	percent	0,7	0,8	0.
US National	1 wk ahead	Bin	percent	0,8	0,9	0.
US National	1 wk ahead	Bin	percent	0,9	1	0.
US National	1 wk ahead	Bin	percent	1	1,1	0.
US National	1 wk ahead	Bin	percent	1,1	1,2	0.
US National	1 wk ahead	Bin	percent	1,2	1,3	0.
US National	1 wk ahead	Bin	percent	1,3	1,4	0.
US National	1 wk ahead	Bin	percent	1,4	1,5	0.
US National	1 wk ahead	Bin	percent	1,5	1,6	0.
US National	1 wk ahead	Bin	percent	1,6	1,7	0.
US National	1 wk ahead	Bin	percent	1,7	1,8	0.
US National	1 wk ahead	Bin	percent	1,8	1,9	0.
US National	1 wk ahead	Bin	percent	1,9	2	0.
US National	1 wk ahead	Bin	percent	2	2,1	0.
US National	1 wk ahead	Bin	percent	2,1	2,2	0.
US National	1 wk ahead	Bin	percent	2,2	2,3	0.
US National	1 wk ahead	Bin	percent	2,3	2,4	0.
US National	1 wk ahead	Bin	percent	2,4	2,5	0.
US National	1 wk ahead	Bin	percent	2,5	2,6	0.
US National	1 wk ahead	Bin	percent	2,6	2,7	0.
US National	1 wk ahead	Bin	percent	2,7	2,8	0.
US National	1 wk ahead	Bin	percent	2,8	2,9	0.
US National	1 wk ahead	Bin	percent	2,9	3	0.
US National	1 wk ahead	Bin	percent	3	3,1	0.
US National	1 wk ahead	Bin	percent	3,1	3,2	0.
US National	1 wk ahead	Bin	percent	3,2	3,3	0.
US National	1 wk ahead	Bin	percent	3,3	3,4	0.
US National	1 wk ahead	Bin	percent	3,4	3,5	0.
US National	1 wk ahead	Bin	percent	3,5	3,6	1.e-6
US National	1 wk ahead	Bin	percent	3,6	3,7	0.00006599999999999999
US National	1 wk ahead	Bin	percent	3,7	3,8	0.001173
US National	1 wk ahead	Bin	percent	3,8	3,9	0.007447
US National	1 wk ahead	Bin	percent	3,9	4	0.020065
US National	1 wk ahead	Bin	percent	4	4,1	0.034388999999999996
US National	1 wk ahead	Bin	percent	4,1	4,2	0.050414999999999995
US National	1 wk ahead	Bin	percent	4,2	4,3	0.053441999999999996
US National	1 wk ahead	Bin	percent	4,3	4,4	0.060342
US National	1 wk ahead	Bin	percent	4,4	4,5	0.114981
US National	1 wk ahead	Bin	percent	4,5	4,6	0.169374
US National	1 wk ahead	Bin	percent	4,6	4,7	0.149894
US National	1 wk ahead	Bin	percent	4,7	4,8	0.09872
US National	1 wk ahead	Bin	percent	4,8	4,9	0.062370999999999996
US National	1 wk ahead	Bin	percent	4,9	5	0.048067
US National	1 wk ahead	Bin	percent	5	5,1	0.036598
US National	1 wk ahead	Bin	percent	5,1	5,2	0.031337
US National	1 wk ahead	Bin	percent	5,2	5,3	0.022199
US National	1 wk ahead	Bin	percent	5,3	5,4	0.008333
US National	1 wk ahead	Bin	percent	5,4	5,5	0.001298
US National	1 wk ahead	Bin	percent	5,5	5,6	0.000073
US National	1 wk ahead	Bin	percent	5,6	5,7	6.e-6
US National	1 wk ahead	Bin	percent	5,7	5,8	0.000187
US National	1 wk ahead	Bin	percent	5,8	5,9	0.002228
US National	1 wk ahead	Bin	percent	5,9	6	0.008853
US National	1 wk ahead	Bin	percent	6	6,1	0.011875
US National	1 wk ahead	Bin	percent	6,1	6,2	0.005398
US National	1 wk ahead	Bin	percent	6,2	6,3	0.000824
US National	1 wk ahead	Bin	percent	6,3	6,4	0.000041
US National	1 wk ahead	Bin	percent	6,4	6,5	1.e-6
US National	1 wk ahead	Bin	percent	6,5	6,6	0.
US National	1 wk ahead	Bin	percent	6,6	6,7	0.
US National	1 wk ahead	Bin	percent	6,7	6,8	0.
US National	1 wk ahead	Bin	percent	6,8	6,9	0.
US National	1 wk ahead	Bin	percent	6,9	7	0.
US National	1 wk ahead	Bin	percent	7	7,1	0.
US National	1 wk ahead	Bin	percent	7,1	7,2	0.
US National	1 wk ahead	Bin	percent	7,2	7,3	0.
US National	1 wk ahead	Bin	percent	7,3	7,4	0.
US National	1 wk ahead	Bin	percent	7,4	7,5	0.
US National	1 wk ahead	Bin	percent	7,5	7,6	0.
US National	1 wk ahead	Bin	percent	7,6	7,7	0.
US National	1 wk ahead	Bin	percent	7,7	7,8	0.
US National	1 wk ahead	Bin	percent	7,8	7,9	0.
US National	1 wk ahead	Bin	percent	7,9	8	0.
US National	1 wk ahead	Bin	percent	8	8,1	0.
US National	1 wk ahead	Bin	percent	8,1	8,2	0.
US National	1 wk ahead	Bin	percent	8,2	8,3	0.
US National	1 wk ahead	Bin	percent	8,3	8,4	0.
US National	1 wk ahead	Bin	percent	8,4	8,5	0.
US National	1 wk ahead	Bin	percent	8,5	8,6	0.
US National	1 wk ahead	Bin	percent	8,6	8,7	0.
US National	1 wk ahead	Bin	percent	8,7	8,8	0.
US National	1 wk ahead	Bin	percent	8,8	8,9	0.
US National	1 wk ahead	Bin	percent	8,9	9	0.
US National	1 wk ahead	Bin	percent	9	9,1	0.
US National	1 wk ahead	Bin	percent	9,1	9,2	0.
US National	1 wk ahead	Bin	percent	9,2	9,3	0.
US National	1 wk ahead	Bin	percent	9,3	9,4	0.
US National	1 wk ahead	Bin	percent	9,4	9,5	0.
US National	1 wk ahead	Bin	percent	9,5	9,6	0.
US National	1 wk ahead	Bin	percent	9,6	9,7	0.
US National	1 wk ahead	Bin	percent	9,7	9,8	0.
US National	1 wk ahead	Bin	percent	9,8	9,9	0.
US National	1 wk ahead	Bin	percent	9,9	10	0.
US National	1 wk ahead	Bin	percent	10	10,1	0.
US National	1 wk ahead	Bin	percent	10,1	10,2	0.
US National	1 wk ahead	Bin	percent	10,2	10,3	0.
US National	1 wk ahead	Bin	percent	10,3	10,4	0.
US National	1 wk ahead	Bin	percent	10,4	10,5	0.
US National	1 wk ahead	Bin	percent	10,5	10,6	0.
US National	1 wk ahead	Bin	percent	10,6	10,7	0.
US National	1 wk ahead	Bin	percent	10,7	10,8	0.
US National	1 wk ahead	Bin	percent	10,8	10,9	0.
US National	1 wk ahead	Bin	percent	10,9	11	0.
US National	1 wk ahead	Bin	percent	11	11,1	0.
US National	1 wk ahead	Bin	percent	11,1	11,2	0.
US National	1 wk ahead	Bin	percent	11,2	11,3	0.
US National	1 wk ahead	Bin	percent	11,3	11,4	0.
US National	1 wk ahead	Bin	percent	11,4	11,5	0.
US National	1 wk ahead	Bin	percent	11,5	11,6	0.
US National	1 wk ahead	Bin	percent	11,6	11,7	0.
US National	1 wk ahead	Bin	percent	11,7	11,8	0.
US National	1 wk ahead	Bin	percent	11,8	11,9	0.
US National	1 wk ahead	Bin	percent	11,9	12	0.
US National	1 wk ahead	Bin	percent	12	12,1	0.
US National	1 wk ahead	Bin	percent	12,1	12,2	0.
US National	1 wk ahead	Bin	percent	12,2	12,3	0.
US National	1 wk ahead	Bin	percent	12,3	12,4	0.
US National	1 wk ahead	Bin	percent	12,4	12,5	0.
US National	1 wk ahead	Bin	percent	12,5	12,6	0.
US National	1 wk ahead	Bin	percent	12,6	12,7	0.
US National	1 wk ahead	Bin	percent	12,7	12,8	0.
US National	1 wk ahead	Bin	percent	12,8	12,9	0.
US National	1 wk ahead	Bin	percent	12,9	13	0.
US National	1 wk ahead	Bin	percent	13	100	0.
US National	2 wk ahead	Point	percent	NA	NA	5.092600000000001
US National	2 wk ahead	Bin	percent	0	0,1	0.
US National	2 wk ahead	Bin	percent	0,1	0,2	0.
US National	2 wk ahead	Bin	percent	0,2	0,3	1.e-6
US National	2 wk ahead	Bin	percent	0,3	0,4	2.e-6
US National	2 wk ahead	Bin	percent	0,4	0,5	3.e-6
US National	2 wk ahead	Bin	percent	0,5	0,6	4.9999999999999996e-6
US National	2 wk ahead	Bin	percent	0,6	0,7	9.999999999999999e-6
US National	2 wk ahead	Bin	percent	0,7	0,8	0.000017
US National	2 wk ahead	Bin	percent	0,8	0,9	0.000027
US National	2 wk ahead	Bin	percent	0,9	1	0.000044999999999999996
US National	2 wk ahead	Bin	percent	1	1,1	0.00007099999999999999
US National	2 wk ahead	Bin	percent	1,1	1,2	0.00010899999999999999
US National	2 wk ahead	Bin	percent	1,2	1,3	0.000164
US National	2 wk ahead	Bin	percent	1,3	1,4	0.00024099999999999998
US National	2 wk ahead	Bin	percent	1,4	1,5	0.000346
US National	2 wk ahead	Bin	percent	1,5	1,6	0.000486
US National	2 wk ahead	Bin	percent	1,6	1,7	0.000668
US National	2 wk ahead	Bin	percent	1,7	1,8	0.0008979999999999999
US National	2 wk ahead	Bin	percent	1,8	1,9	0.001183
US National	2 wk ahead	Bin	percent	1,9	2	0.001529
US National	2 wk ahead	Bin	percent	2	2,1	0.001942
US National	2 wk ahead	Bin	percent	2,1	2,2	0.002427
US National	2 wk ahead	Bin	percent	2,2	2,3	0.002989
US National	2 wk ahead	Bin	percent	2,3	2,4	0.0036339999999999996
US National	2 wk ahead	Bin	percent	2,4	2,5	0.004366
US National	2 wk ahead	Bin	percent	2,5	2,6	0.005196
US National	2 wk ahead	Bin	percent	2,6	2,7	0.00613
US National	2 wk ahead	Bin	percent	2,7	2,8	0.0071779999999999995
US National	2 wk ahead	Bin	percent	2,8	2,9	0.008347
US National	2 wk ahead	Bin	percent	2,9	3	0.009641
US National	2 wk ahead	Bin	percent	3	3,1	0.011056
US National	2 wk ahead	Bin	percent	3,1	3,2	0.012581
US National	2 wk ahead	Bin	percent	3,2	3,3	0.014190999999999999
US National	2 wk ahead	Bin	percent	3,3	3,4	0.015851999999999998
US National	2 wk ahead	Bin	percent	3,4	3,5	0.017518
US National	2 wk ahead	Bin	percent	3,5	3,6	0.019135
US National	2 wk ahead	Bin	percent	3,6	3,7	0.020645
US National	2 wk ahead	Bin	percent	3,7	3,8	0.021994
US National	2 wk ahead	Bin	percent	3,8	3,9	0.023132
US National	2 wk ahead	Bin	percent	3,9	4	0.024026
US National	2 wk ahead	Bin	percent	4	4,1	0.024658
US National	2 wk ahead	Bin	percent	4,1	4,2	0.025025
US National	2 wk ahead	Bin	percent	4,2	4,3	0.025145999999999998
US National	2 wk ahead	Bin	percent	4,3	4,4	0.025051999999999998
US National	2 wk ahead	Bin	percent	4,4	4,5	0.024784999999999998
US National	2 wk ahead	Bin	percent	4,5	4,6	0.024394
US National	2 wk ahead	Bin	percent	4,6	4,7	0.023926
US National	2 wk ahead	Bin	percent	4,7	4,8	0.023424
US National	2 wk ahead	Bin	percent	4,8	4,9	0.022924999999999997
US National	2 wk ahead	Bin	percent	4,9	5	0.022454
US National	2 wk ahead	Bin	percent	5	5,1	0.022028
US National	2 wk ahead	Bin	percent	5,1	5,2	0.021651
US National	2 wk ahead	Bin	percent	5,2	5,3	0.021321
US National	2 wk ahead	Bin	percent	5,3	5,4	0.021027
US National	2 wk ahead	Bin	percent	5,4	5,5	0.020755
US National	2 wk ahead	Bin	percent	5,5	5,6	0.020489
US National	2 wk ahead	Bin	percent	5,6	5,7	0.020213
US National	2 wk ahead	Bin	percent	5,7	5,8	0.01991
US National	2 wk ahead	Bin	percent	5,8	5,9	0.019569
US National	2 wk ahead	Bin	percent	5,9	6	0.019178999999999998
US National	2 wk ahead	Bin	percent	6	6,1	0.018733
US National	2 wk ahead	Bin	percent	6,1	6,2	0.018224999999999998
US National	2 wk ahead	Bin	percent	6,2	6,3	0.017653
US National	2 wk ahead	Bin	percent	6,3	6,4	0.017016
US National	2 wk ahead	Bin	percent	6,4	6,5	0.016316
US National	2 wk ahead	Bin	percent	6,5	6,6	0.015554
US National	2 wk ahead	Bin	percent	6,6	6,7	0.014737
US National	2 wk ahead	Bin	percent	6,7	6,8	0.013871999999999999
US National	2 wk ahead	Bin	percent	6,8	6,9	0.012969
US National	2 wk ahead	Bin	percent	6,9	7	0.012041999999999999
US National	2 wk ahead	Bin	percent	7	7,1	0.011106999999999999
US National	2 wk ahead	Bin	percent	7,1	7,2	0.01018
US National	2 wk ahead	Bin	percent	7,2	7,3	0.009278
US National	2 wk ahead	Bin	percent	7,3	7,4	0.008418
US National	2 wk ahead	Bin	percent	7,4	7,5	0.007613
US National	2 wk ahead	Bin	percent	7,5	7,6	0.006874
US National	2 wk ahead	Bin	percent	7,6	7,7	0.006208
US National	2 wk ahead	Bin	percent	7,7	7,8	0.005618
US National	2 wk ahead	Bin	percent	7,8	7,9	0.005101
US National	2 wk ahead	Bin	percent	7,9	8	0.004654999999999999
US National	2 wk ahead	Bin	percent	8	8,1	0.004272
US National	2 wk ahead	Bin	percent	8,1	8,2	0.0039429999999999995
US National	2 wk ahead	Bin	percent	8,2	8,3	0.0036609999999999998
US National	2 wk ahead	Bin	percent	8,3	8,4	0.0034149999999999996
US National	2 wk ahead	Bin	percent	8,4	8,5	0.003195
US National	2 wk ahead	Bin	percent	8,5	8,6	0.002995
US National	2 wk ahead	Bin	percent	8,6	8,7	0.002806
US National	2 wk ahead	Bin	percent	8,7	8,8	0.002623
US National	2 wk ahead	Bin	percent	8,8	8,9	0.0024419999999999997
US National	2 wk ahead	Bin	percent	8,9	9	0.002265
US National	2 wk ahead	Bin	percent	9	9,1	0.002092
US National	2 wk ahead	Bin	percent	9,1	9,2	0.0019279999999999998
US National	2 wk ahead	Bin	percent	9,2	9,3	0.001779
US National	2 wk ahead	Bin	percent	9,3	9,4	0.00165
US National	2 wk ahead	Bin	percent	9,4	9,5	0.001547
US National	2 wk ahead	Bin	percent	9,5	9,6	0.001473
US National	2 wk ahead	Bin	percent	9,6	9,7	0.001429
US National	2 wk ahead	Bin	percent	9,7	9,8	0.00141
US National	2 wk ahead	Bin	percent	9,8	9,9	0.001411
US National	2 wk ahead	Bin	percent	9,9	10	0.001424
US National	2 wk ahead	Bin	percent	10	10,1	0.001437
US National	2 wk ahead	Bin	percent	10,1	10,2	0.001441
US National	2 wk ahead	Bin	percent	10,2	10,3	0.001428
US National	2 wk ahead	Bin	percent	10,3	10,4	0.001392
US National	2 wk ahead	Bin	percent	10,4	10,5	0.0013289999999999999
US National	2 wk ahead	Bin	percent	10,5	10,6	0.001241
US National	2 wk ahead	Bin	percent	10,6	10,7	0.00113
US National	2 wk ahead	Bin	percent	10,7	10,8	0.001004
US National	2 wk ahead	Bin	percent	10,8	10,9	0.000868
US National	2 wk ahead	Bin	percent	10,9	11	0.000731
US National	2 wk ahead	Bin	percent	11	11,1	0.0005989999999999999
US National	2 wk ahead	Bin	percent	11,1	11,2	0.000477
US National	2 wk ahead	Bin	percent	11,2	11,3	0.00037
US National	2 wk ahead	Bin	percent	11,3	11,4	0.00028
US National	2 wk ahead	Bin	percent	11,4	11,5	0.000206
US National	2 wk ahead	Bin	percent	11,5	11,6	0.00015
US National	2 wk ahead	Bin	percent	11,6	11,7	0.000108
US National	2 wk ahead	Bin	percent	11,7	11,8	0.00007999999999999999
US National	2 wk ahead	Bin	percent	11,8	11,9	0.000065
US National	2 wk ahead	Bin	percent	11,9	12	0.000059999999999999995
US National	2 wk ahead	Bin	percent	12	12,1	0.000065
US National	2 wk ahead	Bin	percent	12,1	12,2	0.00008099999999999999
US National	2 wk ahead	Bin	percent	12,2	12,3	0.000106
US National	2 wk ahead	Bin	percent	12,3	12,4	0.00014199999999999998
US National	2 wk ahead	Bin	percent	12,4	12,5	0.000188
US National	2 wk ahead	Bin	percent	12,5	12,6	0.000244
US National	2 wk ahead	Bin	percent	12,6	12,7	0.000308
US National	2 wk ahead	Bin	percent	12,7	12,8	0.000377
US National	2 wk ahead	Bin	percent	12,8	12,9	0.00044899999999999996
US National	2 wk ahead	Bin	percent	12,9	13	0.0005189999999999999
US National	2 wk ahead	Bin	percent	13	100	0.017478999999999998
US National	3 wk ahead	Point	percent	NA	NA	4.6432
US National	3 wk ahead	Bin	percent	0	0,1	0.00054
US National	3 wk ahead	Bin	percent	0,1	0,2	0.000672
US National	3 wk ahead	Bin	percent	0,2	0,3	0.00083
US National	3 wk ahead	Bin	percent	0,3	0,4	0.001014
US National	3 wk ahead	Bin	percent	0,4	0,5	0.00123
US National	3 wk ahead	Bin	percent	0,5	0,6	0.001478
US National	3 wk ahead	Bin	percent	0,6	0,7	0.001761
US National	3 wk ahead	Bin	percent	0,7	0,8	0.0020829999999999998
US National	3 wk ahead	Bin	percent	0,8	0,9	0.0024449999999999997
US National	3 wk ahead	Bin	percent	0,9	1	0.002849
US National	3 wk ahead	Bin	percent	1	1,1	0.003297
US National	3 wk ahead	Bin	percent	1,1	1,2	0.00379
US National	3 wk ahead	Bin	percent	1,2	1,3	0.0043289999999999995
US National	3 wk ahead	Bin	percent	1,3	1,4	0.004914
US National	3 wk ahead	Bin	percent	1,4	1,5	0.005545
US National	3 wk ahead	Bin	percent	1,5	1,6	0.006219
US National	3 wk ahead	Bin	percent	1,6	1,7	0.006934999999999999
US National	3 wk ahead	Bin	percent	1,7	1,8	0.00769
US National	3 wk ahead	Bin	percent	1,8	1,9	0.008478
US National	3 wk ahead	Bin	percent	1,9	2	0.009294
US National	3 wk ahead	Bin	percent	2	2,1	0.01013
US National	3 wk ahead	Bin	percent	2,1	2,2	0.010978
US National	3 wk ahead	Bin	percent	2,2	2,3	0.011826999999999999
US National	3 wk ahead	Bin	percent	2,3	2,4	0.012667
US National	3 wk ahead	Bin	percent	2,4	2,5	0.013486
US National	3 wk ahead	Bin	percent	2,5	2,6	0.014272
US National	3 wk ahead	Bin	percent	2,6	2,7	0.015012999999999999
US National	3 wk ahead	Bin	percent	2,7	2,8	0.015698
US National	3 wk ahead	Bin	percent	2,8	2,9	0.016316
US National	3 wk ahead	Bin	percent	2,9	3	0.016857999999999998
US National	3 wk ahead	Bin	percent	3	3,1	0.017318999999999998
US National	3 wk ahead	Bin	percent	3,1	3,2	0.017693999999999998
US National	3 wk ahead	Bin	percent	3,2	3,3	0.017979
US National	3 wk ahead	Bin	percent	3,3	3,4	0.018174
US National	3 wk ahead	Bin	percent	3,4	3,5	0.018283999999999998
US National	3 wk ahead	Bin	percent	3,5	3,6	0.018313
US National	3 wk ahead	Bin	percent	3,6	3,7	0.018267
US National	3 wk ahead	Bin	percent	3,7	3,8	0.018154999999999998
US National	3 wk ahead	Bin	percent	3,8	3,9	0.017984999999999998
US National	3 wk ahead	Bin	percent	3,9	4	0.017768
US National	3 wk ahead	Bin	percent	4	4,1	0.017514
US National	3 wk ahead	Bin	percent	4,1	4,2	0.017233
US National	3 wk ahead	Bin	percent	4,2	4,3	0.016933
US National	3 wk ahead	Bin	percent	4,3	4,4	0.016621999999999998
US National	3 wk ahead	Bin	percent	4,4	4,5	0.016307
US National	3 wk ahead	Bin	percent	4,5	4,6	0.015992
US National	3 wk ahead	Bin	percent	4,6	4,7	0.015681999999999998
US National	3 wk ahead	Bin	percent	4,7	4,8	0.01538
US National	3 wk ahead	Bin	percent	4,8	4,9	0.015085
US National	3 wk ahead	Bin	percent	4,9	5	0.014799999999999999
US National	3 wk ahead	Bin	percent	5	5,1	0.014523
US National	3 wk ahead	Bin	percent	5,1	5,2	0.014253
US National	3 wk ahead	Bin	percent	5,2	5,3	0.013991
US National	3 wk ahead	Bin	percent	5,3	5,4	0.013734
US National	3 wk ahead	Bin	percent	5,4	5,5	0.013483
US National	3 wk ahead	Bin	percent	5,5	5,6	0.013236
US National	3 wk ahead	Bin	percent	5,6	5,7	0.012993
US National	3 wk ahead	Bin	percent	5,7	5,8	0.012754
US National	3 wk ahead	Bin	percent	5,8	5,9	0.012518999999999999
US National	3 wk ahead	Bin	percent	5,9	6	0.012287
US National	3 wk ahead	Bin	percent	6	6,1	0.012058
US National	3 wk ahead	Bin	percent	6,1	6,2	0.011831
US National	3 wk ahead	Bin	percent	6,2	6,3	0.011604
US National	3 wk ahead	Bin	percent	6,3	6,4	0.011375999999999999
US National	3 wk ahead	Bin	percent	6,4	6,5	0.011143
US National	3 wk ahead	Bin	percent	6,5	6,6	0.010902
US National	3 wk ahead	Bin	percent	6,6	6,7	0.010650999999999999
US National	3 wk ahead	Bin	percent	6,7	6,8	0.010386999999999999
US National	3 wk ahead	Bin	percent	6,8	6,9	0.010105
US National	3 wk ahead	Bin	percent	6,9	7	0.009804
US National	3 wk ahead	Bin	percent	7	7,1	0.009481
US National	3 wk ahead	Bin	percent	7,1	7,2	0.009137
US National	3 wk ahead	Bin	percent	7,2	7,3	0.008771
US National	3 wk ahead	Bin	percent	7,3	7,4	0.008385
US National	3 wk ahead	Bin	percent	7,4	7,5	0.007981
US National	3 wk ahead	Bin	percent	7,5	7,6	0.007562999999999999
US National	3 wk ahead	Bin	percent	7,6	7,7	0.007135
US National	3 wk ahead	Bin	percent	7,7	7,8	0.006702
US National	3 wk ahead	Bin	percent	7,8	7,9	0.0062699999999999995
US National	3 wk ahead	Bin	percent	7,9	8	0.005843
US National	3 wk ahead	Bin	percent	8	8,1	0.005428
US National	3 wk ahead	Bin	percent	8,1	8,2	0.0050279999999999995
US National	3 wk ahead	Bin	percent	8,2	8,3	0.004647
US National	3 wk ahead	Bin	percent	8,3	8,4	0.004288999999999999
US National	3 wk ahead	Bin	percent	8,4	8,5	0.003955
US National	3 wk ahead	Bin	percent	8,5	8,6	0.003646
US National	3 wk ahead	Bin	percent	8,6	8,7	0.0033629999999999997
US National	3 wk ahead	Bin	percent	8,7	8,8	0.003106
US National	3 wk ahead	Bin	percent	8,8	8,9	0.002872
US National	3 wk ahead	Bin	percent	8,9	9	0.002659
US National	3 wk ahead	Bin	percent	9	9,1	0.002467
US National	3 wk ahead	Bin	percent	9,1	9,2	0.002291
US National	3 wk ahead	Bin	percent	9,2	9,3	0.002131
US National	3 wk ahead	Bin	percent	9,3	9,4	0.001983
US National	3 wk ahead	Bin	percent	9,4	9,5	0.0018449999999999999
US National	3 wk ahead	Bin	percent	9,5	9,6	0.0017159999999999999
US National	3 wk ahead	Bin	percent	9,6	9,7	0.0015949999999999998
US National	3 wk ahead	Bin	percent	9,7	9,8	0.001481
US National	3 wk ahead	Bin	percent	9,8	9,9	0.0013729999999999999
US National	3 wk ahead	Bin	percent	9,9	10	0.001271
US National	3 wk ahead	Bin	percent	10	10,1	0.001175
US National	3 wk ahead	Bin	percent	10,1	10,2	0.0010869999999999999
US National	3 wk ahead	Bin	percent	10,2	10,3	0.0010069999999999999
US National	3 wk ahead	Bin	percent	10,3	10,4	0.000935
US National	3 wk ahead	Bin	percent	10,4	10,5	0.000873
US National	3 wk ahead	Bin	percent	10,5	10,6	0.00082
US National	3 wk ahead	Bin	percent	10,6	10,7	0.0007779999999999999
US National	3 wk ahead	Bin	percent	10,7	10,8	0.0007459999999999999
US National	3 wk ahead	Bin	percent	10,8	10,9	0.000725
US National	3 wk ahead	Bin	percent	10,9	11	0.000714
US National	3 wk ahead	Bin	percent	11	11,1	0.0007109999999999999
US National	3 wk ahead	Bin	percent	11,1	11,2	0.000717
US National	3 wk ahead	Bin	percent	11,2	11,3	0.0007289999999999999
US National	3 wk ahead	Bin	percent	11,3	11,4	0.0007459999999999999
US National	3 wk ahead	Bin	percent	11,4	11,5	0.000765
US National	3 wk ahead	Bin	percent	11,5	11,6	0.0007869999999999999
US National	3 wk ahead	Bin	percent	11,6	11,7	0.000807
US National	3 wk ahead	Bin	percent	11,7	11,8	0.0008259999999999999
US National	3 wk ahead	Bin	percent	11,8	11,9	0.0008399999999999999
US National	3 wk ahead	Bin	percent	11,9	12	0.00085
US National	3 wk ahead	Bin	percent	12	12,1	0.0008529999999999999
US National	3 wk ahead	Bin	percent	12,1	12,2	0.0008489999999999999
US National	3 wk ahead	Bin	percent	12,2	12,3	0.000837
US National	3 wk ahead	Bin	percent	12,3	12,4	0.0008179999999999999
US National	3 wk ahead	Bin	percent	12,4	12,5	0.000792
US National	3 wk ahead	Bin	percent	12,5	12,6	0.000759
US National	3 wk ahead	Bin	percent	12,6	12,7	0.0007199999999999999
US National	3 wk ahead	Bin	percent	12,7	12,8	0.000676
US National	3 wk ahead	Bin	percent	12,8	12,9	0.000628
US National	3 wk ahead	Bin	percent	12,9	13	0.0005769999999999999
US National	3 wk ahead	Bin	percent	13	100	0.043682
US National	4 wk ahead	Point	percent	NA	NA	3.6182000000000003
US National	4 wk ahead	Bin	percent	0	0,1	0.001986
US National	4 wk ahead	Bin	percent	0,1	0,2	0.002402
US National	4 wk ahead	Bin	percent	0,2	0,3	0.002877
US National	4 wk ahead	Bin	percent	0,3	0,4	0.0034159999999999998
US National	4 wk ahead	Bin	percent	0,4	0,5	0.004019
US National	4 wk ahead	Bin	percent	0,5	0,6	0.004689
US National	4 wk ahead	Bin	percent	0,6	0,7	0.005424
US National	4 wk ahead	Bin	percent	0,7	0,8	0.006221
US National	4 wk ahead	Bin	percent	0,8	0,9	0.007078
US National	4 wk ahead	Bin	percent	0,9	1	0.007988
US National	4 wk ahead	Bin	percent	1	1,1	0.008943999999999999
US National	4 wk ahead	Bin	percent	1,1	1,2	0.009937999999999999
US National	4 wk ahead	Bin	percent	1,2	1,3	0.010957999999999999
US National	4 wk ahead	Bin	percent	1,3	1,4	0.011992
US National	4 wk ahead	Bin	percent	1,4	1,5	0.013026
US National	4 wk ahead	Bin	percent	1,5	1,6	0.014046999999999999
US National	4 wk ahead	Bin	percent	1,6	1,7	0.01504
US National	4 wk ahead	Bin	percent	1,7	1,8	0.01599
US National	4 wk ahead	Bin	percent	1,8	1,9	0.016881
US National	4 wk ahead	Bin	percent	1,9	2	0.017703999999999998
US National	4 wk ahead	Bin	percent	2	2,1	0.018442999999999998
US National	4 wk ahead	Bin	percent	2,1	2,2	0.019089
US National	4 wk ahead	Bin	percent	2,2	2,3	0.019636999999999998
US National	4 wk ahead	Bin	percent	2,3	2,4	0.020076
US National	4 wk ahead	Bin	percent	2,4	2,5	0.020406999999999998
US National	4 wk ahead	Bin	percent	2,5	2,6	0.020628
US National	4 wk ahead	Bin	percent	2,6	2,7	0.020739999999999998
US National	4 wk ahead	Bin	percent	2,7	2,8	0.020749
US National	4 wk ahead	Bin	percent	2,8	2,9	0.020658
US National	4 wk ahead	Bin	percent	2,9	3	0.020477
US National	4 wk ahead	Bin	percent	3	3,1	0.020215999999999998
US National	4 wk ahead	Bin	percent	3,1	3,2	0.019882
US National	4 wk ahead	Bin	percent	3,2	3,3	0.019488
US National	4 wk ahead	Bin	percent	3,3	3,4	0.019044
US National	4 wk ahead	Bin	percent	3,4	3,5	0.018562
US National	4 wk ahead	Bin	percent	3,5	3,6	0.018052
US National	4 wk ahead	Bin	percent	3,6	3,7	0.017522
US National	4 wk ahead	Bin	percent	3,7	3,8	0.016982
US National	4 wk ahead	Bin	percent	3,8	3,9	0.016437999999999998
US National	4 wk ahead	Bin	percent	3,9	4	0.015899
US National	4 wk ahead	Bin	percent	4	4,1	0.015366999999999999
US National	4 wk ahead	Bin	percent	4,1	4,2	0.014849999999999999
US National	4 wk ahead	Bin	percent	4,2	4,3	0.014348999999999999
US National	4 wk ahead	Bin	percent	4,3	4,4	0.013868
US National	4 wk ahead	Bin	percent	4,4	4,5	0.013411
US National	4 wk ahead	Bin	percent	4,5	4,6	0.01298
US National	4 wk ahead	Bin	percent	4,6	4,7	0.012577
US National	4 wk ahead	Bin	percent	4,7	4,8	0.012204
US National	4 wk ahead	Bin	percent	4,8	4,9	0.011864
US National	4 wk ahead	Bin	percent	4,9	5	0.011557
US National	4 wk ahead	Bin	percent	5	5,1	0.011283
US National	4 wk ahead	Bin	percent	5,1	5,2	0.011042
US National	4 wk ahead	Bin	percent	5,2	5,3	0.010832
US National	4 wk ahead	Bin	percent	5,3	5,4	0.010648999999999999
US National	4 wk ahead	Bin	percent	5,4	5,5	0.010489
US National	4 wk ahead	Bin	percent	5,5	5,6	0.010343
US National	4 wk ahead	Bin	percent	5,6	5,7	0.010206
US National	4 wk ahead	Bin	percent	5,7	5,8	0.010067999999999999
US National	4 wk ahead	Bin	percent	5,8	5,9	0.009921
US National	4 wk ahead	Bin	percent	5,9	6	0.009755
US National	4 wk ahead	Bin	percent	6	6,1	0.009563
US National	4 wk ahead	Bin	percent	6,1	6,2	0.009337999999999999
US National	4 wk ahead	Bin	percent	6,2	6,3	0.009075999999999999
US National	4 wk ahead	Bin	percent	6,3	6,4	0.008773999999999999
US National	4 wk ahead	Bin	percent	6,4	6,5	0.008431
US National	4 wk ahead	Bin	percent	6,5	6,6	0.00805
US National	4 wk ahead	Bin	percent	6,6	6,7	0.007633999999999999
US National	4 wk ahead	Bin	percent	6,7	6,8	0.0071909999999999995
US National	4 wk ahead	Bin	percent	6,8	6,9	0.006728
US National	4 wk ahead	Bin	percent	6,9	7	0.006252
US National	4 wk ahead	Bin	percent	7	7,1	0.005771999999999999
US National	4 wk ahead	Bin	percent	7,1	7,2	0.005297
US National	4 wk ahead	Bin	percent	7,2	7,3	0.004835
US National	4 wk ahead	Bin	percent	7,3	7,4	0.004392
US National	4 wk ahead	Bin	percent	7,4	7,5	0.003974
US National	4 wk ahead	Bin	percent	7,5	7,6	0.0035849999999999996
US National	4 wk ahead	Bin	percent	7,6	7,7	0.0032259999999999997
US National	4 wk ahead	Bin	percent	7,7	7,8	0.0029
US National	4 wk ahead	Bin	percent	7,8	7,9	0.002604
US National	4 wk ahead	Bin	percent	7,9	8	0.00234
US National	4 wk ahead	Bin	percent	8	8,1	0.002103
US National	4 wk ahead	Bin	percent	8,1	8,2	0.001893
US National	4 wk ahead	Bin	percent	8,2	8,3	0.001705
US National	4 wk ahead	Bin	percent	8,3	8,4	0.001536
US National	4 wk ahead	Bin	percent	8,4	8,5	0.0013859999999999999
US National	4 wk ahead	Bin	percent	8,5	8,6	0.001249
US National	4 wk ahead	Bin	percent	8,6	8,7	0.001125
US National	4 wk ahead	Bin	percent	8,7	8,8	0.001011
US National	4 wk ahead	Bin	percent	8,8	8,9	0.0009069999999999999
US National	4 wk ahead	Bin	percent	8,9	9	0.000811
US National	4 wk ahead	Bin	percent	9	9,1	0.000722
US National	4 wk ahead	Bin	percent	9,1	9,2	0.0006399999999999999
US National	4 wk ahead	Bin	percent	9,2	9,3	0.000566
US National	4 wk ahead	Bin	percent	9,3	9,4	0.000498
US National	4 wk ahead	Bin	percent	9,4	9,5	0.000439
US National	4 wk ahead	Bin	percent	9,5	9,6	0.000387
US National	4 wk ahead	Bin	percent	9,6	9,7	0.00034399999999999996
US National	4 wk ahead	Bin	percent	9,7	9,8	0.00031
US National	4 wk ahead	Bin	percent	9,8	9,9	0.00028399999999999996
US National	4 wk ahead	Bin	percent	9,9	10	0.000269
US National	4 wk ahead	Bin	percent	10	10,1	0.00026199999999999997
US National	4 wk ahead	Bin	percent	10,1	10,2	0.000265
US National	4 wk ahead	Bin	percent	10,2	10,3	0.000277
US National	4 wk ahead	Bin	percent	10,3	10,4	0.000299
US National	4 wk ahead	Bin	percent	10,4	10,5	0.000328
US National	4 wk ahead	Bin	percent	10,5	10,6	0.000365
US National	4 wk ahead	Bin	percent	10,6	10,7	0.00040899999999999997
US National	4 wk ahead	Bin	percent	10,7	10,8	0.00045799999999999997
US National	4 wk ahead	Bin	percent	10,8	10,9	0.000511
US National	4 wk ahead	Bin	percent	10,9	11	0.000566
US National	4 wk ahead	Bin	percent	11	11,1	0.0006219999999999999
US National	4 wk ahead	Bin	percent	11,1	11,2	0.000677
US National	4 wk ahead	Bin	percent	11,2	11,3	0.0007279999999999999
US National	4 wk ahead	Bin	percent	11,3	11,4	0.000776
US National	4 wk ahead	Bin	percent	11,4	11,5	0.000816
US National	4 wk ahead	Bin	percent	11,5	11,6	0.0008489999999999999
US National	4 wk ahead	Bin	percent	11,6	11,7	0.000873
US National	4 wk ahead	Bin	percent	11,7	11,8	0.000887
US National	4 wk ahead	Bin	percent	11,8	11,9	0.00089
US National	4 wk ahead	Bin	percent	11,9	12	0.000883
US National	4 wk ahead	Bin	percent	12	12,1	0.000865
US National	4 wk ahead	Bin	percent	12,1	12,2	0.000837
US National	4 wk ahead	Bin	percent	12,2	12,3	0.000801
US National	4 wk ahead	Bin	percent	12,3	12,4	0.000757
US National	4 wk ahead	Bin	percent	12,4	12,5	0.0007059999999999999
US National	4 wk ahead	Bin	percent	12,5	12,6	0.000651
US National	4 wk ahead	Bin	percent	12,6	12,7	0.000593
US National	4 wk ahead	Bin	percent	12,7	12,8	0.0005329999999999999
US National	4 wk ahead	Bin	percent	12,8	12,9	0.000474
US National	4 wk ahead	Bin	percent	12,9	13	0.000416
US National	4 wk ahead	Bin	percent	13	100	0.042262
