# Supplementary material for: Use of daily Internet search query data improves real-time projections of influenza epidemics
Source: J R Soc Interface. 2018 Oct 10;15(147):20180220. doi: 10.1098/rsif.2018.0220 (PMC6228485; doi:10.1098/rsif.2018.0220)
Supplement: Computer code and results [file rsif20180220supp3.gz › Code-and-results/mss-15-wikiWEEK/2010-EW46.csv]

Location	Target	Type	Unit	Bin_start_incl	Bin_end_notincl	Value
US National	1 wk ahead	Point	percent	NA	NA	1.5
US National	1 wk ahead	Bin	percent	0	0,1	0.
US National	1 wk ahead	Bin	percent	0,1	0,2	0.
US National	1 wk ahead	Bin	percent	0,2	0,3	0.
US National	1 wk ahead	Bin	percent	0,3	0,4	0.
US National	1 wk ahead	Bin	percent	0,4	0,5	0.
US National	1 wk ahead	Bin	percent	0,5	0,6	1.e-6
US National	1 wk ahead	Bin	percent	0,6	0,7	0.000074
US National	1 wk ahead	Bin	percent	0,7	0,8	0.001268
US National	1 wk ahead	Bin	percent	0,8	0,9	0.007793
US National	1 wk ahead	Bin	percent	0,9	1	0.020519
US National	1 wk ahead	Bin	percent	1	1,1	0.034929
US National	1 wk ahead	Bin	percent	1,1	1,2	0.050811999999999996
US National	1 wk ahead	Bin	percent	1,2	1,3	0.053328
US National	1 wk ahead	Bin	percent	1,3	1,4	0.061293
US National	1 wk ahead	Bin	percent	1,4	1,5	0.117417
US National	1 wk ahead	Bin	percent	1,5	1,6	0.169964
US National	1 wk ahead	Bin	percent	1,6	1,7	0.148317
US National	1 wk ahead	Bin	percent	1,7	1,8	0.097106
US National	1 wk ahead	Bin	percent	1,8	1,9	0.061648999999999995
US National	1 wk ahead	Bin	percent	1,9	2	0.047666
US National	1 wk ahead	Bin	percent	2	2,1	0.036319
US National	1 wk ahead	Bin	percent	2,1	2,2	0.031172
US National	1 wk ahead	Bin	percent	2,2	2,3	0.021744
US National	1 wk ahead	Bin	percent	2,3	2,4	0.007951
US National	1 wk ahead	Bin	percent	2,4	2,5	0.0012
US National	1 wk ahead	Bin	percent	2,5	2,6	0.000065
US National	1 wk ahead	Bin	percent	2,6	2,7	7.e-6
US National	1 wk ahead	Bin	percent	2,7	2,8	0.000206
US National	1 wk ahead	Bin	percent	2,8	2,9	0.002375
US National	1 wk ahead	Bin	percent	2,9	3	0.009098
US National	1 wk ahead	Bin	percent	3	3,1	0.01177
US National	1 wk ahead	Bin	percent	3,1	3,2	0.00516
US National	1 wk ahead	Bin	percent	3,2	3,3	0.000759
US National	1 wk ahead	Bin	percent	3,3	3,4	0.000037
US National	1 wk ahead	Bin	percent	3,4	3,5	1.e-6
US National	1 wk ahead	Bin	percent	3,5	3,6	0.
US National	1 wk ahead	Bin	percent	3,6	3,7	0.
US National	1 wk ahead	Bin	percent	3,7	3,8	0.
US National	1 wk ahead	Bin	percent	3,8	3,9	0.
US National	1 wk ahead	Bin	percent	3,9	4	0.
US National	1 wk ahead	Bin	percent	4	4,1	0.
US National	1 wk ahead	Bin	percent	4,1	4,2	0.
US National	1 wk ahead	Bin	percent	4,2	4,3	0.
US National	1 wk ahead	Bin	percent	4,3	4,4	0.
US National	1 wk ahead	Bin	percent	4,4	4,5	0.
US National	1 wk ahead	Bin	percent	4,5	4,6	0.
US National	1 wk ahead	Bin	percent	4,6	4,7	0.
US National	1 wk ahead	Bin	percent	4,7	4,8	0.
US National	1 wk ahead	Bin	percent	4,8	4,9	0.
US National	1 wk ahead	Bin	percent	4,9	5	0.
US National	1 wk ahead	Bin	percent	5	5,1	0.
US National	1 wk ahead	Bin	percent	5,1	5,2	0.
US National	1 wk ahead	Bin	percent	5,2	5,3	0.
US National	1 wk ahead	Bin	percent	5,3	5,4	0.
US National	1 wk ahead	Bin	percent	5,4	5,5	0.
US National	1 wk ahead	Bin	percent	5,5	5,6	0.
US National	1 wk ahead	Bin	percent	5,6	5,7	0.
US National	1 wk ahead	Bin	percent	5,7	5,8	0.
US National	1 wk ahead	Bin	percent	5,8	5,9	0.
US National	1 wk ahead	Bin	percent	5,9	6	0.
US National	1 wk ahead	Bin	percent	6	6,1	0.
US National	1 wk ahead	Bin	percent	6,1	6,2	0.
US National	1 wk ahead	Bin	percent	6,2	6,3	0.
US National	1 wk ahead	Bin	percent	6,3	6,4	0.
US National	1 wk ahead	Bin	percent	6,4	6,5	0.
US National	1 wk ahead	Bin	percent	6,5	6,6	0.
US National	1 wk ahead	Bin	percent	6,6	6,7	0.
US National	1 wk ahead	Bin	percent	6,7	6,8	0.
US National	1 wk ahead	Bin	percent	6,8	6,9	0.
US National	1 wk ahead	Bin	percent	6,9	7	0.
US National	1 wk ahead	Bin	percent	7	7,1	0.
US National	1 wk ahead	Bin	percent	7,1	7,2	0.
US National	1 wk ahead	Bin	percent	7,2	7,3	0.
US National	1 wk ahead	Bin	percent	7,3	7,4	0.
US National	1 wk ahead	Bin	percent	7,4	7,5	0.
US National	1 wk ahead	Bin	percent	7,5	7,6	0.
US National	1 wk ahead	Bin	percent	7,6	7,7	0.
US National	1 wk ahead	Bin	percent	7,7	7,8	0.
US National	1 wk ahead	Bin	percent	7,8	7,9	0.
US National	1 wk ahead	Bin	percent	7,9	8	0.
US National	1 wk ahead	Bin	percent	8	8,1	0.
US National	1 wk ahead	Bin	percent	8,1	8,2	0.
US National	1 wk ahead	Bin	percent	8,2	8,3	0.
US National	1 wk ahead	Bin	percent	8,3	8,4	0.
US National	1 wk ahead	Bin	percent	8,4	8,5	0.
US National	1 wk ahead	Bin	percent	8,5	8,6	0.
US National	1 wk ahead	Bin	percent	8,6	8,7	0.
US National	1 wk ahead	Bin	percent	8,7	8,8	0.
US National	1 wk ahead	Bin	percent	8,8	8,9	0.
US National	1 wk ahead	Bin	percent	8,9	9	0.
US National	1 wk ahead	Bin	percent	9	9,1	0.
US National	1 wk ahead	Bin	percent	9,1	9,2	0.
US National	1 wk ahead	Bin	percent	9,2	9,3	0.
US National	1 wk ahead	Bin	percent	9,3	9,4	0.
US National	1 wk ahead	Bin	percent	9,4	9,5	0.
US National	1 wk ahead	Bin	percent	9,5	9,6	0.
US National	1 wk ahead	Bin	percent	9,6	9,7	0.
US National	1 wk ahead	Bin	percent	9,7	9,8	0.
US National	1 wk ahead	Bin	percent	9,8	9,9	0.
US National	1 wk ahead	Bin	percent	9,9	10	0.
US National	1 wk ahead	Bin	percent	10	10,1	0.
US National	1 wk ahead	Bin	percent	10,1	10,2	0.
US National	1 wk ahead	Bin	percent	10,2	10,3	0.
US National	1 wk ahead	Bin	percent	10,3	10,4	0.
US National	1 wk ahead	Bin	percent	10,4	10,5	0.
US National	1 wk ahead	Bin	percent	10,5	10,6	0.
US National	1 wk ahead	Bin	percent	10,6	10,7	0.
US National	1 wk ahead	Bin	percent	10,7	10,8	0.
US National	1 wk ahead	Bin	percent	10,8	10,9	0.
US National	1 wk ahead	Bin	percent	10,9	11	0.
US National	1 wk ahead	Bin	percent	11	11,1	0.
US National	1 wk ahead	Bin	percent	11,1	11,2	0.
US National	1 wk ahead	Bin	percent	11,2	11,3	0.
US National	1 wk ahead	Bin	percent	11,3	11,4	0.
US National	1 wk ahead	Bin	percent	11,4	11,5	0.
US National	1 wk ahead	Bin	percent	11,5	11,6	0.
US National	1 wk ahead	Bin	percent	11,6	11,7	0.
US National	1 wk ahead	Bin	percent	11,7	11,8	0.
US National	1 wk ahead	Bin	percent	11,8	11,9	0.
US National	1 wk ahead	Bin	percent	11,9	12	0.
US National	1 wk ahead	Bin	percent	12	12,1	0.
US National	1 wk ahead	Bin	percent	12,1	12,2	0.
US National	1 wk ahead	Bin	percent	12,2	12,3	0.
US National	1 wk ahead	Bin	percent	12,3	12,4	0.
US National	1 wk ahead	Bin	percent	12,4	12,5	0.
US National	1 wk ahead	Bin	percent	12,5	12,6	0.
US National	1 wk ahead	Bin	percent	12,6	12,7	0.
US National	1 wk ahead	Bin	percent	12,7	12,8	0.
US National	1 wk ahead	Bin	percent	12,8	12,9	0.
US National	1 wk ahead	Bin	percent	12,9	13	0.
US National	1 wk ahead	Bin	percent	13	100	0.
US National	2 wk ahead	Point	percent	NA	NA	2.0582000000000003
US National	2 wk ahead	Bin	percent	0	0,1	0.
US National	2 wk ahead	Bin	percent	0,1	0,2	0.
US National	2 wk ahead	Bin	percent	0,2	0,3	0.
US National	2 wk ahead	Bin	percent	0,3	0,4	0.
US National	2 wk ahead	Bin	percent	0,4	0,5	3.e-6
US National	2 wk ahead	Bin	percent	0,5	0,6	0.000024
US National	2 wk ahead	Bin	percent	0,6	0,7	0.00013199999999999998
US National	2 wk ahead	Bin	percent	0,7	0,8	0.000554
US National	2 wk ahead	Bin	percent	0,8	0,9	0.00182
US National	2 wk ahead	Bin	percent	0,9	1	0.004762
US National	2 wk ahead	Bin	percent	1	1,1	0.010152
US National	2 wk ahead	Bin	percent	1,1	1,2	0.018137
US National	2 wk ahead	Bin	percent	1,2	1,3	0.028006999999999997
US National	2 wk ahead	Bin	percent	1,3	1,4	0.038547
US National	2 wk ahead	Bin	percent	1,4	1,5	0.048429
US National	2 wk ahead	Bin	percent	1,5	1,6	0.056214999999999994
US National	2 wk ahead	Bin	percent	1,6	1,7	0.060776
US National	2 wk ahead	Bin	percent	1,7	1,8	0.06257499999999999
US National	2 wk ahead	Bin	percent	1,8	1,9	0.063802
US National	2 wk ahead	Bin	percent	1,9	2	0.066172
US National	2 wk ahead	Bin	percent	2	2,1	0.06909699999999999
US National	2 wk ahead	Bin	percent	2,1	2,2	0.07056699999999999
US National	2 wk ahead	Bin	percent	2,2	2,3	0.069102
US National	2 wk ahead	Bin	percent	2,3	2,4	0.06454
US National	2 wk ahead	Bin	percent	2,4	2,5	0.057686999999999995
US National	2 wk ahead	Bin	percent	2,5	2,6	0.049696
US National	2 wk ahead	Bin	percent	2,6	2,7	0.041575999999999995
US National	2 wk ahead	Bin	percent	2,7	2,8	0.033777999999999996
US National	2 wk ahead	Bin	percent	2,8	2,9	0.026083
US National	2 wk ahead	Bin	percent	2,9	3	0.018281
US National	2 wk ahead	Bin	percent	3	3,1	0.011023
US National	2 wk ahead	Bin	percent	3,1	3,2	0.005494
US National	2 wk ahead	Bin	percent	3,2	3,3	0.002309
US National	2 wk ahead	Bin	percent	3,3	3,4	0.001162
US National	2 wk ahead	Bin	percent	3,4	3,5	0.001393
US National	2 wk ahead	Bin	percent	3,5	3,6	0.0023899999999999998
US National	2 wk ahead	Bin	percent	3,6	3,7	0.003499
US National	2 wk ahead	Bin	percent	3,7	3,8	0.004016
US National	2 wk ahead	Bin	percent	3,8	3,9	0.0035889999999999997
US National	2 wk ahead	Bin	percent	3,9	4	0.002492
US National	2 wk ahead	Bin	percent	4	4,1	0.001339
US National	2 wk ahead	Bin	percent	4,1	4,2	0.000554
US National	2 wk ahead	Bin	percent	4,2	4,3	0.000176
US National	2 wk ahead	Bin	percent	4,3	4,4	0.000042
US National	2 wk ahead	Bin	percent	4,4	4,5	8.e-6
US National	2 wk ahead	Bin	percent	4,5	4,6	1.e-6
US National	2 wk ahead	Bin	percent	4,6	4,7	0.
US National	2 wk ahead	Bin	percent	4,7	4,8	0.
US National	2 wk ahead	Bin	percent	4,8	4,9	0.
US National	2 wk ahead	Bin	percent	4,9	5	0.
US National	2 wk ahead	Bin	percent	5	5,1	0.
US National	2 wk ahead	Bin	percent	5,1	5,2	0.
US National	2 wk ahead	Bin	percent	5,2	5,3	0.
US National	2 wk ahead	Bin	percent	5,3	5,4	0.
US National	2 wk ahead	Bin	percent	5,4	5,5	0.
US National	2 wk ahead	Bin	percent	5,5	5,6	0.
US National	2 wk ahead	Bin	percent	5,6	5,7	0.
US National	2 wk ahead	Bin	percent	5,7	5,8	0.
US National	2 wk ahead	Bin	percent	5,8	5,9	0.
US National	2 wk ahead	Bin	percent	5,9	6	0.
US National	2 wk ahead	Bin	percent	6	6,1	0.
US National	2 wk ahead	Bin	percent	6,1	6,2	0.
US National	2 wk ahead	Bin	percent	6,2	6,3	0.
US National	2 wk ahead	Bin	percent	6,3	6,4	0.
US National	2 wk ahead	Bin	percent	6,4	6,5	0.
US National	2 wk ahead	Bin	percent	6,5	6,6	0.
US National	2 wk ahead	Bin	percent	6,6	6,7	0.
US National	2 wk ahead	Bin	percent	6,7	6,8	0.
US National	2 wk ahead	Bin	percent	6,8	6,9	0.
US National	2 wk ahead	Bin	percent	6,9	7	0.
US National	2 wk ahead	Bin	percent	7	7,1	0.
US National	2 wk ahead	Bin	percent	7,1	7,2	0.
US National	2 wk ahead	Bin	percent	7,2	7,3	0.
US National	2 wk ahead	Bin	percent	7,3	7,4	0.
US National	2 wk ahead	Bin	percent	7,4	7,5	0.
US National	2 wk ahead	Bin	percent	7,5	7,6	0.
US National	2 wk ahead	Bin	percent	7,6	7,7	0.
US National	2 wk ahead	Bin	percent	7,7	7,8	0.
US National	2 wk ahead	Bin	percent	7,8	7,9	0.
US National	2 wk ahead	Bin	percent	7,9	8	0.
US National	2 wk ahead	Bin	percent	8	8,1	0.
US National	2 wk ahead	Bin	percent	8,1	8,2	0.
US National	2 wk ahead	Bin	percent	8,2	8,3	0.
US National	2 wk ahead	Bin	percent	8,3	8,4	0.
US National	2 wk ahead	Bin	percent	8,4	8,5	0.
US National	2 wk ahead	Bin	percent	8,5	8,6	0.
US National	2 wk ahead	Bin	percent	8,6	8,7	0.
US National	2 wk ahead	Bin	percent	8,7	8,8	0.
US National	2 wk ahead	Bin	percent	8,8	8,9	0.
US National	2 wk ahead	Bin	percent	8,9	9	0.
US National	2 wk ahead	Bin	percent	9	9,1	0.
US National	2 wk ahead	Bin	percent	9,1	9,2	0.
US National	2 wk ahead	Bin	percent	9,2	9,3	0.
US National	2 wk ahead	Bin	percent	9,3	9,4	0.
US National	2 wk ahead	Bin	percent	9,4	9,5	0.
US National	2 wk ahead	Bin	percent	9,5	9,6	0.
US National	2 wk ahead	Bin	percent	9,6	9,7	0.
US National	2 wk ahead	Bin	percent	9,7	9,8	0.
US National	2 wk ahead	Bin	percent	9,8	9,9	0.
US National	2 wk ahead	Bin	percent	9,9	10	0.
US National	2 wk ahead	Bin	percent	10	10,1	0.
US National	2 wk ahead	Bin	percent	10,1	10,2	0.
US National	2 wk ahead	Bin	percent	10,2	10,3	0.
US National	2 wk ahead	Bin	percent	10,3	10,4	0.
US National	2 wk ahead	Bin	percent	10,4	10,5	0.
US National	2 wk ahead	Bin	percent	10,5	10,6	0.
US National	2 wk ahead	Bin	percent	10,6	10,7	0.
US National	2 wk ahead	Bin	percent	10,7	10,8	0.
US National	2 wk ahead	Bin	percent	10,8	10,9	0.
US National	2 wk ahead	Bin	percent	10,9	11	0.
US National	2 wk ahead	Bin	percent	11	11,1	0.
US National	2 wk ahead	Bin	percent	11,1	11,2	0.
US National	2 wk ahead	Bin	percent	11,2	11,3	0.
US National	2 wk ahead	Bin	percent	11,3	11,4	0.
US National	2 wk ahead	Bin	percent	11,4	11,5	0.
US National	2 wk ahead	Bin	percent	11,5	11,6	0.
US National	2 wk ahead	Bin	percent	11,6	11,7	0.
US National	2 wk ahead	Bin	percent	11,7	11,8	0.
US National	2 wk ahead	Bin	percent	11,8	11,9	0.
US National	2 wk ahead	Bin	percent	11,9	12	0.
US National	2 wk ahead	Bin	percent	12	12,1	0.
US National	2 wk ahead	Bin	percent	12,1	12,2	0.
US National	2 wk ahead	Bin	percent	12,2	12,3	0.
US National	2 wk ahead	Bin	percent	12,3	12,4	0.
US National	2 wk ahead	Bin	percent	12,4	12,5	0.
US National	2 wk ahead	Bin	percent	12,5	12,6	0.
US National	2 wk ahead	Bin	percent	12,6	12,7	0.
US National	2 wk ahead	Bin	percent	12,7	12,8	0.
US National	2 wk ahead	Bin	percent	12,8	12,9	0.
US National	2 wk ahead	Bin	percent	12,9	13	0.
US National	2 wk ahead	Bin	percent	13	100	0.
US National	3 wk ahead	Point	percent	NA	NA	2.689
US National	3 wk ahead	Bin	percent	0	0,1	0.00047799999999999996
US National	3 wk ahead	Bin	percent	0,1	0,2	0.000807
US National	3 wk ahead	Bin	percent	0,2	0,3	0.0013059999999999999
US National	3 wk ahead	Bin	percent	0,3	0,4	0.002029
US National	3 wk ahead	Bin	percent	0,4	0,5	0.0030299999999999997
US National	3 wk ahead	Bin	percent	0,5	0,6	0.00435
US National	3 wk ahead	Bin	percent	0,6	0,7	0.006012
US National	3 wk ahead	Bin	percent	0,7	0,8	0.00801
US National	3 wk ahead	Bin	percent	0,8	0,9	0.010302
US National	3 wk ahead	Bin	percent	0,9	1	0.012813999999999999
US National	3 wk ahead	Bin	percent	1	1,1	0.015444999999999999
US National	3 wk ahead	Bin	percent	1,1	1,2	0.018081
US National	3 wk ahead	Bin	percent	1,2	1,3	0.020603
US National	3 wk ahead	Bin	percent	1,3	1,4	0.022902
US National	3 wk ahead	Bin	percent	1,4	1,5	0.02489
US National	3 wk ahead	Bin	percent	1,5	1,6	0.026506
US National	3 wk ahead	Bin	percent	1,6	1,7	0.027725
US National	3 wk ahead	Bin	percent	1,7	1,8	0.02856
US National	3 wk ahead	Bin	percent	1,8	1,9	0.029067
US National	3 wk ahead	Bin	percent	1,9	2	0.029337
US National	3 wk ahead	Bin	percent	2	2,1	0.029477999999999997
US National	3 wk ahead	Bin	percent	2,1	2,2	0.029597
US National	3 wk ahead	Bin	percent	2,2	2,3	0.029776999999999998
US National	3 wk ahead	Bin	percent	2,3	2,4	0.030053
US National	3 wk ahead	Bin	percent	2,4	2,5	0.030410999999999997
US National	3 wk ahead	Bin	percent	2,5	2,6	0.030785999999999997
US National	3 wk ahead	Bin	percent	2,6	2,7	0.031082
US National	3 wk ahead	Bin	percent	2,7	2,8	0.03119
US National	3 wk ahead	Bin	percent	2,8	2,9	0.031017999999999997
US National	3 wk ahead	Bin	percent	2,9	3	0.030506
US National	3 wk ahead	Bin	percent	3	3,1	0.029644
US National	3 wk ahead	Bin	percent	3,1	3,2	0.028468999999999998
US National	3 wk ahead	Bin	percent	3,2	3,3	0.027060999999999998
US National	3 wk ahead	Bin	percent	3,3	3,4	0.025518
US National	3 wk ahead	Bin	percent	3,4	3,5	0.023941
US National	3 wk ahead	Bin	percent	3,5	3,6	0.022409
US National	3 wk ahead	Bin	percent	3,6	3,7	0.020968999999999998
US National	3 wk ahead	Bin	percent	3,7	3,8	0.019636999999999998
US National	3 wk ahead	Bin	percent	3,8	3,9	0.018403
US National	3 wk ahead	Bin	percent	3,9	4	0.017249
US National	3 wk ahead	Bin	percent	4	4,1	0.016156
US National	3 wk ahead	Bin	percent	4,1	4,2	0.015115
US National	3 wk ahead	Bin	percent	4,2	4,3	0.014124
US National	3 wk ahead	Bin	percent	4,3	4,4	0.013179999999999999
US National	3 wk ahead	Bin	percent	4,4	4,5	0.012274
US National	3 wk ahead	Bin	percent	4,5	4,6	0.011389
US National	3 wk ahead	Bin	percent	4,6	4,7	0.010499
US National	3 wk ahead	Bin	percent	4,7	4,8	0.009581
US National	3 wk ahead	Bin	percent	4,8	4,9	0.008621
US National	3 wk ahead	Bin	percent	4,9	5	0.007623
US National	3 wk ahead	Bin	percent	5	5,1	0.006606
US National	3 wk ahead	Bin	percent	5,1	5,2	0.005601999999999999
US National	3 wk ahead	Bin	percent	5,2	5,3	0.004646
US National	3 wk ahead	Bin	percent	5,3	5,4	0.0037719999999999997
US National	3 wk ahead	Bin	percent	5,4	5,5	0.002998
US National	3 wk ahead	Bin	percent	5,5	5,6	0.002335
US National	3 wk ahead	Bin	percent	5,6	5,7	0.0017809999999999998
US National	3 wk ahead	Bin	percent	5,7	5,8	0.0013289999999999999
US National	3 wk ahead	Bin	percent	5,8	5,9	0.000968
US National	3 wk ahead	Bin	percent	5,9	6	0.000686
US National	3 wk ahead	Bin	percent	6	6,1	0.00047099999999999996
US National	3 wk ahead	Bin	percent	6,1	6,2	0.000312
US National	3 wk ahead	Bin	percent	6,2	6,3	0.00019899999999999999
US National	3 wk ahead	Bin	percent	6,3	6,4	0.000122
US National	3 wk ahead	Bin	percent	6,4	6,5	0.00007099999999999999
US National	3 wk ahead	Bin	percent	6,5	6,6	0.000039999999999999996
US National	3 wk ahead	Bin	percent	6,6	6,7	0.000021
US National	3 wk ahead	Bin	percent	6,7	6,8	0.000011
US National	3 wk ahead	Bin	percent	6,8	6,9	4.9999999999999996e-6
US National	3 wk ahead	Bin	percent	6,9	7	2.e-6
US National	3 wk ahead	Bin	percent	7	7,1	1.e-6
US National	3 wk ahead	Bin	percent	7,1	7,2	0.
US National	3 wk ahead	Bin	percent	7,2	7,3	0.
US National	3 wk ahead	Bin	percent	7,3	7,4	0.
US National	3 wk ahead	Bin	percent	7,4	7,5	1.e-6
US National	3 wk ahead	Bin	percent	7,5	7,6	1.e-6
US National	3 wk ahead	Bin	percent	7,6	7,7	3.e-6
US National	3 wk ahead	Bin	percent	7,7	7,8	6.e-6
US National	3 wk ahead	Bin	percent	7,8	7,9	0.000012
US National	3 wk ahead	Bin	percent	7,9	8	0.000023
US National	3 wk ahead	Bin	percent	8	8,1	0.000042
US National	3 wk ahead	Bin	percent	8,1	8,2	0.000073
US National	3 wk ahead	Bin	percent	8,2	8,3	0.00011999999999999999
US National	3 wk ahead	Bin	percent	8,3	8,4	0.000187
US National	3 wk ahead	Bin	percent	8,4	8,5	0.000278
US National	3 wk ahead	Bin	percent	8,5	8,6	0.00039
US National	3 wk ahead	Bin	percent	8,6	8,7	0.0005189999999999999
US National	3 wk ahead	Bin	percent	8,7	8,8	0.0006569999999999999
US National	3 wk ahead	Bin	percent	8,8	8,9	0.00079
US National	3 wk ahead	Bin	percent	8,9	9	0.0009069999999999999
US National	3 wk ahead	Bin	percent	9	9,1	0.000998
US National	3 wk ahead	Bin	percent	9,1	9,2	0.001058
US National	3 wk ahead	Bin	percent	9,2	9,3	0.001088
US National	3 wk ahead	Bin	percent	9,3	9,4	0.001098
US National	3 wk ahead	Bin	percent	9,4	9,5	0.0010969999999999999
US National	3 wk ahead	Bin	percent	9,5	9,6	0.001095
US National	3 wk ahead	Bin	percent	9,6	9,7	0.0010969999999999999
US National	3 wk ahead	Bin	percent	9,7	9,8	0.001098
US National	3 wk ahead	Bin	percent	9,8	9,9	0.001091
US National	3 wk ahead	Bin	percent	9,9	10	0.0010659999999999999
US National	3 wk ahead	Bin	percent	10	10,1	0.001013
US National	3 wk ahead	Bin	percent	10,1	10,2	0.000928
US National	3 wk ahead	Bin	percent	10,2	10,3	0.000816
US National	3 wk ahead	Bin	percent	10,3	10,4	0.000685
US National	3 wk ahead	Bin	percent	10,4	10,5	0.000547
US National	3 wk ahead	Bin	percent	10,5	10,6	0.000415
US National	3 wk ahead	Bin	percent	10,6	10,7	0.000299
US National	3 wk ahead	Bin	percent	10,7	10,8	0.000204
US National	3 wk ahead	Bin	percent	10,8	10,9	0.00013199999999999998
US National	3 wk ahead	Bin	percent	10,9	11	0.00008099999999999999
US National	3 wk ahead	Bin	percent	11	11,1	0.000047
US National	3 wk ahead	Bin	percent	11,1	11,2	0.000026
US National	3 wk ahead	Bin	percent	11,2	11,3	0.000013
US National	3 wk ahead	Bin	percent	11,3	11,4	7.e-6
US National	3 wk ahead	Bin	percent	11,4	11,5	3.e-6
US National	3 wk ahead	Bin	percent	11,5	11,6	1.e-6
US National	3 wk ahead	Bin	percent	11,6	11,7	1.e-6
US National	3 wk ahead	Bin	percent	11,7	11,8	0.
US National	3 wk ahead	Bin	percent	11,8	11,9	0.
US National	3 wk ahead	Bin	percent	11,9	12	0.
US National	3 wk ahead	Bin	percent	12	12,1	0.
US National	3 wk ahead	Bin	percent	12,1	12,2	0.
US National	3 wk ahead	Bin	percent	12,2	12,3	0.
US National	3 wk ahead	Bin	percent	12,3	12,4	0.
US National	3 wk ahead	Bin	percent	12,4	12,5	0.
US National	3 wk ahead	Bin	percent	12,5	12,6	0.
US National	3 wk ahead	Bin	percent	12,6	12,7	0.
US National	3 wk ahead	Bin	percent	12,7	12,8	0.
US National	3 wk ahead	Bin	percent	12,8	12,9	0.
US National	3 wk ahead	Bin	percent	12,9	13	0.
US National	3 wk ahead	Bin	percent	13	100	0.
US National	4 wk ahead	Point	percent	NA	NA	3.5602000000000005
US National	4 wk ahead	Bin	percent	0	0,1	0.0032259999999999997
US National	4 wk ahead	Bin	percent	0,1	0,2	0.0038829999999999997
US National	4 wk ahead	Bin	percent	0,2	0,3	0.0046159999999999994
US National	4 wk ahead	Bin	percent	0,3	0,4	0.005421
US National	4 wk ahead	Bin	percent	0,4	0,5	0.006292
US National	4 wk ahead	Bin	percent	0,5	0,6	0.00722
US National	4 wk ahead	Bin	percent	0,6	0,7	0.008192
US National	4 wk ahead	Bin	percent	0,7	0,8	0.009195
US National	4 wk ahead	Bin	percent	0,8	0,9	0.010213
US National	4 wk ahead	Bin	percent	0,9	1	0.011229
US National	4 wk ahead	Bin	percent	1	1,1	0.012225
US National	4 wk ahead	Bin	percent	1,1	1,2	0.013184
US National	4 wk ahead	Bin	percent	1,2	1,3	0.01409
US National	4 wk ahead	Bin	percent	1,3	1,4	0.014927999999999999
US National	4 wk ahead	Bin	percent	1,4	1,5	0.015686
US National	4 wk ahead	Bin	percent	1,5	1,6	0.016353
US National	4 wk ahead	Bin	percent	1,6	1,7	0.016922
US National	4 wk ahead	Bin	percent	1,7	1,8	0.017388999999999998
US National	4 wk ahead	Bin	percent	1,8	1,9	0.017755
US National	4 wk ahead	Bin	percent	1,9	2	0.018019999999999998
US National	4 wk ahead	Bin	percent	2	2,1	0.018192
US National	4 wk ahead	Bin	percent	2,1	2,2	0.018278
US National	4 wk ahead	Bin	percent	2,2	2,3	0.018289
US National	4 wk ahead	Bin	percent	2,3	2,4	0.018237
US National	4 wk ahead	Bin	percent	2,4	2,5	0.018135
US National	4 wk ahead	Bin	percent	2,5	2,6	0.017997
US National	4 wk ahead	Bin	percent	2,6	2,7	0.017834
US National	4 wk ahead	Bin	percent	2,7	2,8	0.017658999999999998
US National	4 wk ahead	Bin	percent	2,8	2,9	0.017483
US National	4 wk ahead	Bin	percent	2,9	3	0.017311999999999998
US National	4 wk ahead	Bin	percent	3	3,1	0.017154
US National	4 wk ahead	Bin	percent	3,1	3,2	0.017012
US National	4 wk ahead	Bin	percent	3,2	3,3	0.016888999999999998
US National	4 wk ahead	Bin	percent	3,3	3,4	0.016783
US National	4 wk ahead	Bin	percent	3,4	3,5	0.016693
US National	4 wk ahead	Bin	percent	3,5	3,6	0.016614
US National	4 wk ahead	Bin	percent	3,6	3,7	0.016541999999999998
US National	4 wk ahead	Bin	percent	3,7	3,8	0.016471
US National	4 wk ahead	Bin	percent	3,8	3,9	0.016394
US National	4 wk ahead	Bin	percent	3,9	4	0.016305
US National	4 wk ahead	Bin	percent	4	4,1	0.016196
US National	4 wk ahead	Bin	percent	4,1	4,2	0.016061
US National	4 wk ahead	Bin	percent	4,2	4,3	0.015895
US National	4 wk ahead	Bin	percent	4,3	4,4	0.015693
US National	4 wk ahead	Bin	percent	4,4	4,5	0.015453
US National	4 wk ahead	Bin	percent	4,5	4,6	0.015172
US National	4 wk ahead	Bin	percent	4,6	4,7	0.014849
US National	4 wk ahead	Bin	percent	4,7	4,8	0.014485
US National	4 wk ahead	Bin	percent	4,8	4,9	0.014083
US National	4 wk ahead	Bin	percent	4,9	5	0.013645
US National	4 wk ahead	Bin	percent	5	5,1	0.013176
US National	4 wk ahead	Bin	percent	5,1	5,2	0.012679999999999999
US National	4 wk ahead	Bin	percent	5,2	5,3	0.012164
US National	4 wk ahead	Bin	percent	5,3	5,4	0.011635
US National	4 wk ahead	Bin	percent	5,4	5,5	0.011097
US National	4 wk ahead	Bin	percent	5,5	5,6	0.01056
US National	4 wk ahead	Bin	percent	5,6	5,7	0.010027999999999999
US National	4 wk ahead	Bin	percent	5,7	5,8	0.00951
US National	4 wk ahead	Bin	percent	5,8	5,9	0.009011
US National	4 wk ahead	Bin	percent	5,9	6	0.008537
US National	4 wk ahead	Bin	percent	6	6,1	0.008093
US National	4 wk ahead	Bin	percent	6,1	6,2	0.007683
US National	4 wk ahead	Bin	percent	6,2	6,3	0.007311
US National	4 wk ahead	Bin	percent	6,3	6,4	0.006977
US National	4 wk ahead	Bin	percent	6,4	6,5	0.0066809999999999994
US National	4 wk ahead	Bin	percent	6,5	6,6	0.0064199999999999995
US National	4 wk ahead	Bin	percent	6,6	6,7	0.006192
US National	4 wk ahead	Bin	percent	6,7	6,8	0.00599
US National	4 wk ahead	Bin	percent	6,8	6,9	0.005809
US National	4 wk ahead	Bin	percent	6,9	7	0.0056419999999999994
US National	4 wk ahead	Bin	percent	7	7,1	0.00548
US National	4 wk ahead	Bin	percent	7,1	7,2	0.005318
US National	4 wk ahead	Bin	percent	7,2	7,3	0.00515
US National	4 wk ahead	Bin	percent	7,3	7,4	0.00497
US National	4 wk ahead	Bin	percent	7,4	7,5	0.004777
US National	4 wk ahead	Bin	percent	7,5	7,6	0.004567
US National	4 wk ahead	Bin	percent	7,6	7,7	0.004343
US National	4 wk ahead	Bin	percent	7,7	7,8	0.004105999999999999
US National	4 wk ahead	Bin	percent	7,8	7,9	0.0038599999999999997
US National	4 wk ahead	Bin	percent	7,9	8	0.0036079999999999997
US National	4 wk ahead	Bin	percent	8	8,1	0.003355
US National	4 wk ahead	Bin	percent	8,1	8,2	0.003106
US National	4 wk ahead	Bin	percent	8,2	8,3	0.002865
US National	4 wk ahead	Bin	percent	8,3	8,4	0.002634
US National	4 wk ahead	Bin	percent	8,4	8,5	0.002418
US National	4 wk ahead	Bin	percent	8,5	8,6	0.002215
US National	4 wk ahead	Bin	percent	8,6	8,7	0.002028
US National	4 wk ahead	Bin	percent	8,7	8,8	0.0018549999999999999
US National	4 wk ahead	Bin	percent	8,8	8,9	0.001696
US National	4 wk ahead	Bin	percent	8,9	9	0.001548
US National	4 wk ahead	Bin	percent	9	9,1	0.00141
US National	4 wk ahead	Bin	percent	9,1	9,2	0.0012799999999999999
US National	4 wk ahead	Bin	percent	9,2	9,3	0.001157
US National	4 wk ahead	Bin	percent	9,3	9,4	0.00104
US National	4 wk ahead	Bin	percent	9,4	9,5	0.0009289999999999999
US National	4 wk ahead	Bin	percent	9,5	9,6	0.000823
US National	4 wk ahead	Bin	percent	9,6	9,7	0.000723
US National	4 wk ahead	Bin	percent	9,7	9,8	0.000628
US National	4 wk ahead	Bin	percent	9,8	9,9	0.00054
US National	4 wk ahead	Bin	percent	9,9	10	0.00045799999999999997
US National	4 wk ahead	Bin	percent	10	10,1	0.000384
US National	4 wk ahead	Bin	percent	10,1	10,2	0.000318
US National	4 wk ahead	Bin	percent	10,2	10,3	0.00026
US National	4 wk ahead	Bin	percent	10,3	10,4	0.00020899999999999998
US National	4 wk ahead	Bin	percent	10,4	10,5	0.000166
US National	4 wk ahead	Bin	percent	10,5	10,6	0.00013
US National	4 wk ahead	Bin	percent	10,6	10,7	0.00009999999999999999
US National	4 wk ahead	Bin	percent	10,7	10,8	0.00007599999999999999
US National	4 wk ahead	Bin	percent	10,8	10,9	0.000056999999999999996
US National	4 wk ahead	Bin	percent	10,9	11	0.000042
US National	4 wk ahead	Bin	percent	11	11,1	0.000029999999999999997
US National	4 wk ahead	Bin	percent	11,1	11,2	0.000022
US National	4 wk ahead	Bin	percent	11,2	11,3	0.000014999999999999999
US National	4 wk ahead	Bin	percent	11,3	11,4	0.000011
US National	4 wk ahead	Bin	percent	11,4	11,5	7.e-6
US National	4 wk ahead	Bin	percent	11,5	11,6	4.9999999999999996e-6
US National	4 wk ahead	Bin	percent	11,6	11,7	3.e-6
US National	4 wk ahead	Bin	percent	11,7	11,8	3.e-6
US National	4 wk ahead	Bin	percent	11,8	11,9	2.e-6
US National	4 wk ahead	Bin	percent	11,9	12	2.e-6
US National	4 wk ahead	Bin	percent	12	12,1	3.e-6
US National	4 wk ahead	Bin	percent	12,1	12,2	4.e-6
US National	4 wk ahead	Bin	percent	12,2	12,3	4.9999999999999996e-6
US National	4 wk ahead	Bin	percent	12,3	12,4	8.e-6
US National	4 wk ahead	Bin	percent	12,4	12,5	0.000011
US National	4 wk ahead	Bin	percent	12,5	12,6	0.000014999999999999999
US National	4 wk ahead	Bin	percent	12,6	12,7	0.000021
US National	4 wk ahead	Bin	percent	12,7	12,8	0.000029
US National	4 wk ahead	Bin	percent	12,8	12,9	0.000039999999999999996
US National	4 wk ahead	Bin	percent	12,9	13	0.000053
US National	4 wk ahead	Bin	percent	13	100	0.020047
