# Supplementary material for: Use of daily Internet search query data improves real-time projections of influenza epidemics
Source: J R Soc Interface. 2018 Oct 10;15(147):20180220. doi: 10.1098/rsif.2018.0220 (PMC6228485; doi:10.1098/rsif.2018.0220)
Supplement: Computer code and results [file rsif20180220supp3.gz › Code-and-results/mss-15-wikiWEEK/2011-EW50.csv]

Location	Target	Type	Unit	Bin_start_incl	Bin_end_notincl	Value
US National	1 wk ahead	Point	percent	NA	NA	1.4000000000000001
US National	1 wk ahead	Bin	percent	0	0,1	0.
US National	1 wk ahead	Bin	percent	0,1	0,2	0.
US National	1 wk ahead	Bin	percent	0,2	0,3	0.
US National	1 wk ahead	Bin	percent	0,3	0,4	0.
US National	1 wk ahead	Bin	percent	0,4	0,5	0.000018
US National	1 wk ahead	Bin	percent	0,5	0,6	0.0005099999999999999
US National	1 wk ahead	Bin	percent	0,6	0,7	0.004576
US National	1 wk ahead	Bin	percent	0,7	0,8	0.01449
US National	1 wk ahead	Bin	percent	0,8	0,9	0.023762
US National	1 wk ahead	Bin	percent	0,9	1	0.034079
US National	1 wk ahead	Bin	percent	1	1,1	0.044488
US National	1 wk ahead	Bin	percent	1,1	1,2	0.050377
US National	1 wk ahead	Bin	percent	1,2	1,3	0.060985
US National	1 wk ahead	Bin	percent	1,3	1,4	0.102547
US National	1 wk ahead	Bin	percent	1,4	1,5	0.161234
US National	1 wk ahead	Bin	percent	1,5	1,6	0.158669
US National	1 wk ahead	Bin	percent	1,6	1,7	0.107804
US National	1 wk ahead	Bin	percent	1,7	1,8	0.066652
US National	1 wk ahead	Bin	percent	1,8	1,9	0.050720999999999995
US National	1 wk ahead	Bin	percent	1,9	2	0.037676
US National	1 wk ahead	Bin	percent	2	2,1	0.029647999999999997
US National	1 wk ahead	Bin	percent	2,1	2,2	0.024184999999999998
US National	1 wk ahead	Bin	percent	2,2	2,3	0.010799999999999999
US National	1 wk ahead	Bin	percent	2,3	2,4	0.0019479999999999999
US National	1 wk ahead	Bin	percent	2,4	2,5	0.000122
US National	1 wk ahead	Bin	percent	2,5	2,6	3.e-6
US National	1 wk ahead	Bin	percent	2,6	2,7	0.000018
US National	1 wk ahead	Bin	percent	2,7	2,8	0.000414
US National	1 wk ahead	Bin	percent	2,8	2,9	0.002911
US National	1 wk ahead	Bin	percent	2,9	3	0.006267
US National	1 wk ahead	Bin	percent	3	3,1	0.004183
US National	1 wk ahead	Bin	percent	3,1	3,2	0.00086
US National	1 wk ahead	Bin	percent	3,2	3,3	0.000053
US National	1 wk ahead	Bin	percent	3,3	3,4	1.e-6
US National	1 wk ahead	Bin	percent	3,4	3,5	0.
US National	1 wk ahead	Bin	percent	3,5	3,6	0.
US National	1 wk ahead	Bin	percent	3,6	3,7	0.
US National	1 wk ahead	Bin	percent	3,7	3,8	0.
US National	1 wk ahead	Bin	percent	3,8	3,9	0.
US National	1 wk ahead	Bin	percent	3,9	4	0.
US National	1 wk ahead	Bin	percent	4	4,1	0.
US National	1 wk ahead	Bin	percent	4,1	4,2	0.
US National	1 wk ahead	Bin	percent	4,2	4,3	0.
US National	1 wk ahead	Bin	percent	4,3	4,4	0.
US National	1 wk ahead	Bin	percent	4,4	4,5	0.
US National	1 wk ahead	Bin	percent	4,5	4,6	0.
US National	1 wk ahead	Bin	percent	4,6	4,7	0.
US National	1 wk ahead	Bin	percent	4,7	4,8	0.
US National	1 wk ahead	Bin	percent	4,8	4,9	0.
US National	1 wk ahead	Bin	percent	4,9	5	0.
US National	1 wk ahead	Bin	percent	5	5,1	0.
US National	1 wk ahead	Bin	percent	5,1	5,2	0.
US National	1 wk ahead	Bin	percent	5,2	5,3	0.
US National	1 wk ahead	Bin	percent	5,3	5,4	0.
US National	1 wk ahead	Bin	percent	5,4	5,5	0.
US National	1 wk ahead	Bin	percent	5,5	5,6	0.
US National	1 wk ahead	Bin	percent	5,6	5,7	0.
US National	1 wk ahead	Bin	percent	5,7	5,8	0.
US National	1 wk ahead	Bin	percent	5,8	5,9	0.
US National	1 wk ahead	Bin	percent	5,9	6	0.
US National	1 wk ahead	Bin	percent	6	6,1	0.
US National	1 wk ahead	Bin	percent	6,1	6,2	0.
US National	1 wk ahead	Bin	percent	6,2	6,3	0.
US National	1 wk ahead	Bin	percent	6,3	6,4	0.
US National	1 wk ahead	Bin	percent	6,4	6,5	0.
US National	1 wk ahead	Bin	percent	6,5	6,6	0.
US National	1 wk ahead	Bin	percent	6,6	6,7	0.
US National	1 wk ahead	Bin	percent	6,7	6,8	0.
US National	1 wk ahead	Bin	percent	6,8	6,9	0.
US National	1 wk ahead	Bin	percent	6,9	7	0.
US National	1 wk ahead	Bin	percent	7	7,1	0.
US National	1 wk ahead	Bin	percent	7,1	7,2	0.
US National	1 wk ahead	Bin	percent	7,2	7,3	0.
US National	1 wk ahead	Bin	percent	7,3	7,4	0.
US National	1 wk ahead	Bin	percent	7,4	7,5	0.
US National	1 wk ahead	Bin	percent	7,5	7,6	0.
US National	1 wk ahead	Bin	percent	7,6	7,7	0.
US National	1 wk ahead	Bin	percent	7,7	7,8	0.
US National	1 wk ahead	Bin	percent	7,8	7,9	0.
US National	1 wk ahead	Bin	percent	7,9	8	0.
US National	1 wk ahead	Bin	percent	8	8,1	0.
US National	1 wk ahead	Bin	percent	8,1	8,2	0.
US National	1 wk ahead	Bin	percent	8,2	8,3	0.
US National	1 wk ahead	Bin	percent	8,3	8,4	0.
US National	1 wk ahead	Bin	percent	8,4	8,5	0.
US National	1 wk ahead	Bin	percent	8,5	8,6	0.
US National	1 wk ahead	Bin	percent	8,6	8,7	0.
US National	1 wk ahead	Bin	percent	8,7	8,8	0.
US National	1 wk ahead	Bin	percent	8,8	8,9	0.
US National	1 wk ahead	Bin	percent	8,9	9	0.
US National	1 wk ahead	Bin	percent	9	9,1	0.
US National	1 wk ahead	Bin	percent	9,1	9,2	0.
US National	1 wk ahead	Bin	percent	9,2	9,3	0.
US National	1 wk ahead	Bin	percent	9,3	9,4	0.
US National	1 wk ahead	Bin	percent	9,4	9,5	0.
US National	1 wk ahead	Bin	percent	9,5	9,6	0.
US National	1 wk ahead	Bin	percent	9,6	9,7	0.
US National	1 wk ahead	Bin	percent	9,7	9,8	0.
US National	1 wk ahead	Bin	percent	9,8	9,9	0.
US National	1 wk ahead	Bin	percent	9,9	10	0.
US National	1 wk ahead	Bin	percent	10	10,1	0.
US National	1 wk ahead	Bin	percent	10,1	10,2	0.
US National	1 wk ahead	Bin	percent	10,2	10,3	0.
US National	1 wk ahead	Bin	percent	10,3	10,4	0.
US National	1 wk ahead	Bin	percent	10,4	10,5	0.
US National	1 wk ahead	Bin	percent	10,5	10,6	0.
US National	1 wk ahead	Bin	percent	10,6	10,7	0.
US National	1 wk ahead	Bin	percent	10,7	10,8	0.
US National	1 wk ahead	Bin	percent	10,8	10,9	0.
US National	1 wk ahead	Bin	percent	10,9	11	0.
US National	1 wk ahead	Bin	percent	11	11,1	0.
US National	1 wk ahead	Bin	percent	11,1	11,2	0.
US National	1 wk ahead	Bin	percent	11,2	11,3	0.
US National	1 wk ahead	Bin	percent	11,3	11,4	0.
US National	1 wk ahead	Bin	percent	11,4	11,5	0.
US National	1 wk ahead	Bin	percent	11,5	11,6	0.
US National	1 wk ahead	Bin	percent	11,6	11,7	0.
US National	1 wk ahead	Bin	percent	11,7	11,8	0.
US National	1 wk ahead	Bin	percent	11,8	11,9	0.
US National	1 wk ahead	Bin	percent	11,9	12	0.
US National	1 wk ahead	Bin	percent	12	12,1	0.
US National	1 wk ahead	Bin	percent	12,1	12,2	0.
US National	1 wk ahead	Bin	percent	12,2	12,3	0.
US National	1 wk ahead	Bin	percent	12,3	12,4	0.
US National	1 wk ahead	Bin	percent	12,4	12,5	0.
US National	1 wk ahead	Bin	percent	12,5	12,6	0.
US National	1 wk ahead	Bin	percent	12,6	12,7	0.
US National	1 wk ahead	Bin	percent	12,7	12,8	0.
US National	1 wk ahead	Bin	percent	12,8	12,9	0.
US National	1 wk ahead	Bin	percent	12,9	13	0.
US National	1 wk ahead	Bin	percent	13	100	0.
US National	2 wk ahead	Point	percent	NA	NA	2.0984000000000003
US National	2 wk ahead	Bin	percent	0	0,1	0.
US National	2 wk ahead	Bin	percent	0,1	0,2	2.e-6
US National	2 wk ahead	Bin	percent	0,2	0,3	0.000012
US National	2 wk ahead	Bin	percent	0,3	0,4	0.000048
US National	2 wk ahead	Bin	percent	0,4	0,5	0.000169
US National	2 wk ahead	Bin	percent	0,5	0,6	0.000512
US National	2 wk ahead	Bin	percent	0,6	0,7	0.001338
US National	2 wk ahead	Bin	percent	0,7	0,8	0.003025
US National	2 wk ahead	Bin	percent	0,8	0,9	0.005967999999999999
US National	2 wk ahead	Bin	percent	0,9	1	0.010362
US National	2 wk ahead	Bin	percent	1	1,1	0.016035
US National	2 wk ahead	Bin	percent	1,1	1,2	0.022468
US National	2 wk ahead	Bin	percent	1,2	1,3	0.029067
US National	2 wk ahead	Bin	percent	1,3	1,4	0.035456999999999995
US National	2 wk ahead	Bin	percent	1,4	1,5	0.041546
US National	2 wk ahead	Bin	percent	1,5	1,6	0.047305
US National	2 wk ahead	Bin	percent	1,6	1,7	0.052499
US National	2 wk ahead	Bin	percent	1,7	1,8	0.056658
US National	2 wk ahead	Bin	percent	1,8	1,9	0.059290999999999996
US National	2 wk ahead	Bin	percent	1,9	2	0.060106
US National	2 wk ahead	Bin	percent	2	2,1	0.059072
US National	2 wk ahead	Bin	percent	2,1	2,2	0.056353999999999994
US National	2 wk ahead	Bin	percent	2,2	2,3	0.052306
US National	2 wk ahead	Bin	percent	2,3	2,4	0.047493
US National	2 wk ahead	Bin	percent	2,4	2,5	0.042629
US National	2 wk ahead	Bin	percent	2,5	2,6	0.038321999999999995
US National	2 wk ahead	Bin	percent	2,6	2,7	0.034793
US National	2 wk ahead	Bin	percent	2,7	2,8	0.031827999999999995
US National	2 wk ahead	Bin	percent	2,8	2,9	0.029089
US National	2 wk ahead	Bin	percent	2,9	3	0.026468
US National	2 wk ahead	Bin	percent	3	3,1	0.024080999999999998
US National	2 wk ahead	Bin	percent	3,1	3,2	0.021925
US National	2 wk ahead	Bin	percent	3,2	3,3	0.019674
US National	2 wk ahead	Bin	percent	3,3	3,4	0.016902
US National	2 wk ahead	Bin	percent	3,4	3,5	0.013503999999999999
US National	2 wk ahead	Bin	percent	3,5	3,6	0.009836
US National	2 wk ahead	Bin	percent	3,6	3,7	0.006467
US National	2 wk ahead	Bin	percent	3,7	3,8	0.003832
US National	2 wk ahead	Bin	percent	3,8	3,9	0.002078
US National	2 wk ahead	Bin	percent	3,9	4	0.0011149999999999999
US National	2 wk ahead	Bin	percent	4	4,1	0.0007689999999999999
US National	2 wk ahead	Bin	percent	4,1	4,2	0.0008669999999999999
US National	2 wk ahead	Bin	percent	4,2	4,3	0.0012569999999999999
US National	2 wk ahead	Bin	percent	4,3	4,4	0.0017859999999999998
US National	2 wk ahead	Bin	percent	4,4	4,5	0.002293
US National	2 wk ahead	Bin	percent	4,5	4,6	0.002632
US National	2 wk ahead	Bin	percent	4,6	4,7	0.002712
US National	2 wk ahead	Bin	percent	4,7	4,8	0.002509
US National	2 wk ahead	Bin	percent	4,8	4,9	0.0020759999999999997
US National	2 wk ahead	Bin	percent	4,9	5	0.001521
US National	2 wk ahead	Bin	percent	5	5,1	0.000977
US National	2 wk ahead	Bin	percent	5,1	5,2	0.000545
US National	2 wk ahead	Bin	percent	5,2	5,3	0.00026199999999999997
US National	2 wk ahead	Bin	percent	5,3	5,4	0.000108
US National	2 wk ahead	Bin	percent	5,4	5,5	0.000037999999999999995
US National	2 wk ahead	Bin	percent	5,5	5,6	0.000011
US National	2 wk ahead	Bin	percent	5,6	5,7	3.e-6
US National	2 wk ahead	Bin	percent	5,7	5,8	1.e-6
US National	2 wk ahead	Bin	percent	5,8	5,9	0.
US National	2 wk ahead	Bin	percent	5,9	6	0.
US National	2 wk ahead	Bin	percent	6	6,1	0.
US National	2 wk ahead	Bin	percent	6,1	6,2	0.
US National	2 wk ahead	Bin	percent	6,2	6,3	0.
US National	2 wk ahead	Bin	percent	6,3	6,4	0.
US National	2 wk ahead	Bin	percent	6,4	6,5	0.
US National	2 wk ahead	Bin	percent	6,5	6,6	0.
US National	2 wk ahead	Bin	percent	6,6	6,7	0.
US National	2 wk ahead	Bin	percent	6,7	6,8	0.
US National	2 wk ahead	Bin	percent	6,8	6,9	0.
US National	2 wk ahead	Bin	percent	6,9	7	0.
US National	2 wk ahead	Bin	percent	7	7,1	0.
US National	2 wk ahead	Bin	percent	7,1	7,2	0.
US National	2 wk ahead	Bin	percent	7,2	7,3	0.
US National	2 wk ahead	Bin	percent	7,3	7,4	0.
US National	2 wk ahead	Bin	percent	7,4	7,5	0.
US National	2 wk ahead	Bin	percent	7,5	7,6	0.
US National	2 wk ahead	Bin	percent	7,6	7,7	0.
US National	2 wk ahead	Bin	percent	7,7	7,8	0.
US National	2 wk ahead	Bin	percent	7,8	7,9	0.
US National	2 wk ahead	Bin	percent	7,9	8	0.
US National	2 wk ahead	Bin	percent	8	8,1	0.
US National	2 wk ahead	Bin	percent	8,1	8,2	0.
US National	2 wk ahead	Bin	percent	8,2	8,3	0.
US National	2 wk ahead	Bin	percent	8,3	8,4	0.
US National	2 wk ahead	Bin	percent	8,4	8,5	0.
US National	2 wk ahead	Bin	percent	8,5	8,6	0.
US National	2 wk ahead	Bin	percent	8,6	8,7	0.
US National	2 wk ahead	Bin	percent	8,7	8,8	0.
US National	2 wk ahead	Bin	percent	8,8	8,9	0.
US National	2 wk ahead	Bin	percent	8,9	9	0.
US National	2 wk ahead	Bin	percent	9	9,1	0.
US National	2 wk ahead	Bin	percent	9,1	9,2	0.
US National	2 wk ahead	Bin	percent	9,2	9,3	0.
US National	2 wk ahead	Bin	percent	9,3	9,4	0.
US National	2 wk ahead	Bin	percent	9,4	9,5	0.
US National	2 wk ahead	Bin	percent	9,5	9,6	0.
US National	2 wk ahead	Bin	percent	9,6	9,7	0.
US National	2 wk ahead	Bin	percent	9,7	9,8	0.
US National	2 wk ahead	Bin	percent	9,8	9,9	0.
US National	2 wk ahead	Bin	percent	9,9	10	0.
US National	2 wk ahead	Bin	percent	10	10,1	0.
US National	2 wk ahead	Bin	percent	10,1	10,2	0.
US National	2 wk ahead	Bin	percent	10,2	10,3	0.
US National	2 wk ahead	Bin	percent	10,3	10,4	0.
US National	2 wk ahead	Bin	percent	10,4	10,5	0.
US National	2 wk ahead	Bin	percent	10,5	10,6	0.
US National	2 wk ahead	Bin	percent	10,6	10,7	0.
US National	2 wk ahead	Bin	percent	10,7	10,8	0.
US National	2 wk ahead	Bin	percent	10,8	10,9	0.
US National	2 wk ahead	Bin	percent	10,9	11	0.
US National	2 wk ahead	Bin	percent	11	11,1	0.
US National	2 wk ahead	Bin	percent	11,1	11,2	0.
US National	2 wk ahead	Bin	percent	11,2	11,3	0.
US National	2 wk ahead	Bin	percent	11,3	11,4	0.
US National	2 wk ahead	Bin	percent	11,4	11,5	0.
US National	2 wk ahead	Bin	percent	11,5	11,6	0.
US National	2 wk ahead	Bin	percent	11,6	11,7	0.
US National	2 wk ahead	Bin	percent	11,7	11,8	0.
US National	2 wk ahead	Bin	percent	11,8	11,9	0.
US National	2 wk ahead	Bin	percent	11,9	12	0.
US National	2 wk ahead	Bin	percent	12	12,1	0.
US National	2 wk ahead	Bin	percent	12,1	12,2	0.
US National	2 wk ahead	Bin	percent	12,2	12,3	0.
US National	2 wk ahead	Bin	percent	12,3	12,4	0.
US National	2 wk ahead	Bin	percent	12,4	12,5	0.
US National	2 wk ahead	Bin	percent	12,5	12,6	0.
US National	2 wk ahead	Bin	percent	12,6	12,7	0.
US National	2 wk ahead	Bin	percent	12,7	12,8	0.
US National	2 wk ahead	Bin	percent	12,8	12,9	0.
US National	2 wk ahead	Bin	percent	12,9	13	0.
US National	2 wk ahead	Bin	percent	13	100	0.
US National	3 wk ahead	Point	percent	NA	NA	2.9122000000000003
US National	3 wk ahead	Bin	percent	0	0,1	0.002596
US National	3 wk ahead	Bin	percent	0,1	0,2	0.003348
US National	3 wk ahead	Bin	percent	0,2	0,3	0.004235
US National	3 wk ahead	Bin	percent	0,3	0,4	0.005259
US National	3 wk ahead	Bin	percent	0,4	0,5	0.0064139999999999996
US National	3 wk ahead	Bin	percent	0,5	0,6	0.007685999999999999
US National	3 wk ahead	Bin	percent	0,6	0,7	0.009056999999999999
US National	3 wk ahead	Bin	percent	0,7	0,8	0.010503
US National	3 wk ahead	Bin	percent	0,8	0,9	0.011994999999999999
US National	3 wk ahead	Bin	percent	0,9	1	0.013502
US National	3 wk ahead	Bin	percent	1	1,1	0.014993999999999999
US National	3 wk ahead	Bin	percent	1,1	1,2	0.016442
US National	3 wk ahead	Bin	percent	1,2	1,3	0.017821
US National	3 wk ahead	Bin	percent	1,3	1,4	0.019108
US National	3 wk ahead	Bin	percent	1,4	1,5	0.020287
US National	3 wk ahead	Bin	percent	1,5	1,6	0.021346999999999998
US National	3 wk ahead	Bin	percent	1,6	1,7	0.022279
US National	3 wk ahead	Bin	percent	1,7	1,8	0.023077999999999998
US National	3 wk ahead	Bin	percent	1,8	1,9	0.023740999999999998
US National	3 wk ahead	Bin	percent	1,9	2	0.024267
US National	3 wk ahead	Bin	percent	2	2,1	0.024655
US National	3 wk ahead	Bin	percent	2,1	2,2	0.024902
US National	3 wk ahead	Bin	percent	2,2	2,3	0.025009
US National	3 wk ahead	Bin	percent	2,3	2,4	0.024975999999999998
US National	3 wk ahead	Bin	percent	2,4	2,5	0.024804999999999997
US National	3 wk ahead	Bin	percent	2,5	2,6	0.024499999999999997
US National	3 wk ahead	Bin	percent	2,6	2,7	0.024069
US National	3 wk ahead	Bin	percent	2,7	2,8	0.023521999999999998
US National	3 wk ahead	Bin	percent	2,8	2,9	0.022875
US National	3 wk ahead	Bin	percent	2,9	3	0.022147
US National	3 wk ahead	Bin	percent	3	3,1	0.021358
US National	3 wk ahead	Bin	percent	3,1	3,2	0.020533
US National	3 wk ahead	Bin	percent	3,2	3,3	0.019695
US National	3 wk ahead	Bin	percent	3,3	3,4	0.018866
US National	3 wk ahead	Bin	percent	3,4	3,5	0.018068999999999998
US National	3 wk ahead	Bin	percent	3,5	3,6	0.017318
US National	3 wk ahead	Bin	percent	3,6	3,7	0.016627
US National	3 wk ahead	Bin	percent	3,7	3,8	0.015999
US National	3 wk ahead	Bin	percent	3,8	3,9	0.015434999999999999
US National	3 wk ahead	Bin	percent	3,9	4	0.014927
US National	3 wk ahead	Bin	percent	4	4,1	0.014466
US National	3 wk ahead	Bin	percent	4,1	4,2	0.014034
US National	3 wk ahead	Bin	percent	4,2	4,3	0.013616
US National	3 wk ahead	Bin	percent	4,3	4,4	0.013195
US National	3 wk ahead	Bin	percent	4,4	4,5	0.012754999999999999
US National	3 wk ahead	Bin	percent	4,5	4,6	0.012286
US National	3 wk ahead	Bin	percent	4,6	4,7	0.011781
US National	3 wk ahead	Bin	percent	4,7	4,8	0.011242
US National	3 wk ahead	Bin	percent	4,8	4,9	0.010674
US National	3 wk ahead	Bin	percent	4,9	5	0.010086999999999999
US National	3 wk ahead	Bin	percent	5	5,1	0.009497
US National	3 wk ahead	Bin	percent	5,1	5,2	0.008919999999999999
US National	3 wk ahead	Bin	percent	5,2	5,3	0.008373
US National	3 wk ahead	Bin	percent	5,3	5,4	0.007869
US National	3 wk ahead	Bin	percent	5,4	5,5	0.0074199999999999995
US National	3 wk ahead	Bin	percent	5,5	5,6	0.007032
US National	3 wk ahead	Bin	percent	5,6	5,7	0.0067079999999999996
US National	3 wk ahead	Bin	percent	5,7	5,8	0.006442
US National	3 wk ahead	Bin	percent	5,8	5,9	0.006228
US National	3 wk ahead	Bin	percent	5,9	6	0.006056
US National	3 wk ahead	Bin	percent	6	6,1	0.005911
US National	3 wk ahead	Bin	percent	6,1	6,2	0.0057799999999999995
US National	3 wk ahead	Bin	percent	6,2	6,3	0.0056489999999999995
US National	3 wk ahead	Bin	percent	6,3	6,4	0.005508
US National	3 wk ahead	Bin	percent	6,4	6,5	0.005345
US National	3 wk ahead	Bin	percent	6,5	6,6	0.005154
US National	3 wk ahead	Bin	percent	6,6	6,7	0.004932
US National	3 wk ahead	Bin	percent	6,7	6,8	0.004677
US National	3 wk ahead	Bin	percent	6,8	6,9	0.004393
US National	3 wk ahead	Bin	percent	6,9	7	0.004085
US National	3 wk ahead	Bin	percent	7	7,1	0.0037589999999999998
US National	3 wk ahead	Bin	percent	7,1	7,2	0.0034249999999999997
US National	3 wk ahead	Bin	percent	7,2	7,3	0.0030919999999999997
US National	3 wk ahead	Bin	percent	7,3	7,4	0.002768
US National	3 wk ahead	Bin	percent	7,4	7,5	0.002461
US National	3 wk ahead	Bin	percent	7,5	7,6	0.002177
US National	3 wk ahead	Bin	percent	7,6	7,7	0.001919
US National	3 wk ahead	Bin	percent	7,7	7,8	0.0016879999999999998
US National	3 wk ahead	Bin	percent	7,8	7,9	0.001485
US National	3 wk ahead	Bin	percent	7,9	8	0.001307
US National	3 wk ahead	Bin	percent	8	8,1	0.001151
US National	3 wk ahead	Bin	percent	8,1	8,2	0.0010119999999999999
US National	3 wk ahead	Bin	percent	8,2	8,3	0.0008889999999999999
US National	3 wk ahead	Bin	percent	8,3	8,4	0.0007769999999999999
US National	3 wk ahead	Bin	percent	8,4	8,5	0.000674
US National	3 wk ahead	Bin	percent	8,5	8,6	0.00058
US National	3 wk ahead	Bin	percent	8,6	8,7	0.0004919999999999999
US National	3 wk ahead	Bin	percent	8,7	8,8	0.000412
US National	3 wk ahead	Bin	percent	8,8	8,9	0.00033999999999999997
US National	3 wk ahead	Bin	percent	8,9	9	0.00027499999999999996
US National	3 wk ahead	Bin	percent	9	9,1	0.00021899999999999998
US National	3 wk ahead	Bin	percent	9,1	9,2	0.00017199999999999998
US National	3 wk ahead	Bin	percent	9,2	9,3	0.000134
US National	3 wk ahead	Bin	percent	9,3	9,4	0.00010499999999999999
US National	3 wk ahead	Bin	percent	9,4	9,5	0.000084
US National	3 wk ahead	Bin	percent	9,5	9,6	0.000072
US National	3 wk ahead	Bin	percent	9,6	9,7	0.000067
US National	3 wk ahead	Bin	percent	9,7	9,8	0.00007
US National	3 wk ahead	Bin	percent	9,8	9,9	0.000082
US National	3 wk ahead	Bin	percent	9,9	10	0.000101
US National	3 wk ahead	Bin	percent	10	10,1	0.000128
US National	3 wk ahead	Bin	percent	10,1	10,2	0.00016199999999999998
US National	3 wk ahead	Bin	percent	10,2	10,3	0.000204
US National	3 wk ahead	Bin	percent	10,3	10,4	0.00025299999999999997
US National	3 wk ahead	Bin	percent	10,4	10,5	0.000307
US National	3 wk ahead	Bin	percent	10,5	10,6	0.00036399999999999996
US National	3 wk ahead	Bin	percent	10,6	10,7	0.00042199999999999996
US National	3 wk ahead	Bin	percent	10,7	10,8	0.00047799999999999996
US National	3 wk ahead	Bin	percent	10,8	10,9	0.0005279999999999999
US National	3 wk ahead	Bin	percent	10,9	11	0.000571
US National	3 wk ahead	Bin	percent	11	11,1	0.000602
US National	3 wk ahead	Bin	percent	11,1	11,2	0.000621
US National	3 wk ahead	Bin	percent	11,2	11,3	0.0006259999999999999
US National	3 wk ahead	Bin	percent	11,3	11,4	0.0006169999999999999
US National	3 wk ahead	Bin	percent	11,4	11,5	0.000596
US National	3 wk ahead	Bin	percent	11,5	11,6	0.000566
US National	3 wk ahead	Bin	percent	11,6	11,7	0.0005279999999999999
US National	3 wk ahead	Bin	percent	11,7	11,8	0.000488
US National	3 wk ahead	Bin	percent	11,8	11,9	0.000448
US National	3 wk ahead	Bin	percent	11,9	12	0.000414
US National	3 wk ahead	Bin	percent	12	12,1	0.000387
US National	3 wk ahead	Bin	percent	12,1	12,2	0.000372
US National	3 wk ahead	Bin	percent	12,2	12,3	0.000368
US National	3 wk ahead	Bin	percent	12,3	12,4	0.000377
US National	3 wk ahead	Bin	percent	12,4	12,5	0.000397
US National	3 wk ahead	Bin	percent	12,5	12,6	0.000428
US National	3 wk ahead	Bin	percent	12,6	12,7	0.00046499999999999997
US National	3 wk ahead	Bin	percent	12,7	12,8	0.000505
US National	3 wk ahead	Bin	percent	12,8	12,9	0.000545
US National	3 wk ahead	Bin	percent	12,9	13	0.00058
US National	3 wk ahead	Bin	percent	13	100	0.006509999999999999
US National	4 wk ahead	Point	percent	NA	NA	4.0504
US National	4 wk ahead	Bin	percent	0	0,1	0.00567
US National	4 wk ahead	Bin	percent	0,1	0,2	0.006179
US National	4 wk ahead	Bin	percent	0,2	0,3	0.006703
US National	4 wk ahead	Bin	percent	0,3	0,4	0.007238
US National	4 wk ahead	Bin	percent	0,4	0,5	0.00778
US National	4 wk ahead	Bin	percent	0,5	0,6	0.008326
US National	4 wk ahead	Bin	percent	0,6	0,7	0.008872999999999999
US National	4 wk ahead	Bin	percent	0,7	0,8	0.009415
US National	4 wk ahead	Bin	percent	0,8	0,9	0.009949999999999999
US National	4 wk ahead	Bin	percent	0,9	1	0.010473
US National	4 wk ahead	Bin	percent	1	1,1	0.01098
US National	4 wk ahead	Bin	percent	1,1	1,2	0.011467999999999999
US National	4 wk ahead	Bin	percent	1,2	1,3	0.011934
US National	4 wk ahead	Bin	percent	1,3	1,4	0.012372999999999999
US National	4 wk ahead	Bin	percent	1,4	1,5	0.012783
US National	4 wk ahead	Bin	percent	1,5	1,6	0.013163
US National	4 wk ahead	Bin	percent	1,6	1,7	0.013508
US National	4 wk ahead	Bin	percent	1,7	1,8	0.013819999999999999
US National	4 wk ahead	Bin	percent	1,8	1,9	0.014095
US National	4 wk ahead	Bin	percent	1,9	2	0.014332
US National	4 wk ahead	Bin	percent	2	2,1	0.014532
US National	4 wk ahead	Bin	percent	2,1	2,2	0.014693999999999999
US National	4 wk ahead	Bin	percent	2,2	2,3	0.014818999999999999
US National	4 wk ahead	Bin	percent	2,3	2,4	0.014905999999999999
US National	4 wk ahead	Bin	percent	2,4	2,5	0.014957
US National	4 wk ahead	Bin	percent	2,5	2,6	0.014972999999999998
US National	4 wk ahead	Bin	percent	2,6	2,7	0.014955999999999999
US National	4 wk ahead	Bin	percent	2,7	2,8	0.014905999999999999
US National	4 wk ahead	Bin	percent	2,8	2,9	0.014825999999999999
US National	4 wk ahead	Bin	percent	2,9	3	0.014717
US National	4 wk ahead	Bin	percent	3	3,1	0.014582
US National	4 wk ahead	Bin	percent	3,1	3,2	0.014421999999999999
US National	4 wk ahead	Bin	percent	3,2	3,3	0.01424
US National	4 wk ahead	Bin	percent	3,3	3,4	0.014038
US National	4 wk ahead	Bin	percent	3,4	3,5	0.013817999999999999
US National	4 wk ahead	Bin	percent	3,5	3,6	0.013583
US National	4 wk ahead	Bin	percent	3,6	3,7	0.013335
US National	4 wk ahead	Bin	percent	3,7	3,8	0.013077
US National	4 wk ahead	Bin	percent	3,8	3,9	0.01281
US National	4 wk ahead	Bin	percent	3,9	4	0.012537
US National	4 wk ahead	Bin	percent	4	4,1	0.012258999999999999
US National	4 wk ahead	Bin	percent	4,1	4,2	0.01198
US National	4 wk ahead	Bin	percent	4,2	4,3	0.0117
US National	4 wk ahead	Bin	percent	4,3	4,4	0.011422
US National	4 wk ahead	Bin	percent	4,4	4,5	0.011146999999999999
US National	4 wk ahead	Bin	percent	4,5	4,6	0.010876
US National	4 wk ahead	Bin	percent	4,6	4,7	0.010612
US National	4 wk ahead	Bin	percent	4,7	4,8	0.010355
US National	4 wk ahead	Bin	percent	4,8	4,9	0.010107
US National	4 wk ahead	Bin	percent	4,9	5	0.009866999999999999
US National	4 wk ahead	Bin	percent	5	5,1	0.009637
US National	4 wk ahead	Bin	percent	5,1	5,2	0.009418
US National	4 wk ahead	Bin	percent	5,2	5,3	0.009209
US National	4 wk ahead	Bin	percent	5,3	5,4	0.009009999999999999
US National	4 wk ahead	Bin	percent	5,4	5,5	0.008823
US National	4 wk ahead	Bin	percent	5,5	5,6	0.008645
US National	4 wk ahead	Bin	percent	5,6	5,7	0.008477
US National	4 wk ahead	Bin	percent	5,7	5,8	0.008319
US National	4 wk ahead	Bin	percent	5,8	5,9	0.008169
US National	4 wk ahead	Bin	percent	5,9	6	0.008027
US National	4 wk ahead	Bin	percent	6	6,1	0.007892
US National	4 wk ahead	Bin	percent	6,1	6,2	0.007762
US National	4 wk ahead	Bin	percent	6,2	6,3	0.007637
US National	4 wk ahead	Bin	percent	6,3	6,4	0.007515999999999999
US National	4 wk ahead	Bin	percent	6,4	6,5	0.007397
US National	4 wk ahead	Bin	percent	6,5	6,6	0.007279
US National	4 wk ahead	Bin	percent	6,6	6,7	0.007162
US National	4 wk ahead	Bin	percent	6,7	6,8	0.007044
US National	4 wk ahead	Bin	percent	6,8	6,9	0.006924
US National	4 wk ahead	Bin	percent	6,9	7	0.006802
US National	4 wk ahead	Bin	percent	7	7,1	0.006677
US National	4 wk ahead	Bin	percent	7,1	7,2	0.006549
US National	4 wk ahead	Bin	percent	7,2	7,3	0.006416
US National	4 wk ahead	Bin	percent	7,3	7,4	0.00628
US National	4 wk ahead	Bin	percent	7,4	7,5	0.00614
US National	4 wk ahead	Bin	percent	7,5	7,6	0.005997
US National	4 wk ahead	Bin	percent	7,6	7,7	0.00585
US National	4 wk ahead	Bin	percent	7,7	7,8	0.005699999999999999
US National	4 wk ahead	Bin	percent	7,8	7,9	0.005549
US National	4 wk ahead	Bin	percent	7,9	8	0.005396
US National	4 wk ahead	Bin	percent	8	8,1	0.005242
US National	4 wk ahead	Bin	percent	8,1	8,2	0.005089
US National	4 wk ahead	Bin	percent	8,2	8,3	0.0049369999999999995
US National	4 wk ahead	Bin	percent	8,3	8,4	0.004787
US National	4 wk ahead	Bin	percent	8,4	8,5	0.00464
US National	4 wk ahead	Bin	percent	8,5	8,6	0.004496
US National	4 wk ahead	Bin	percent	8,6	8,7	0.004357
US National	4 wk ahead	Bin	percent	8,7	8,8	0.004223
US National	4 wk ahead	Bin	percent	8,8	8,9	0.004092999999999999
US National	4 wk ahead	Bin	percent	8,9	9	0.0039689999999999994
US National	4 wk ahead	Bin	percent	9	9,1	0.003851
US National	4 wk ahead	Bin	percent	9,1	9,2	0.0037389999999999997
US National	4 wk ahead	Bin	percent	9,2	9,3	0.003632
US National	4 wk ahead	Bin	percent	9,3	9,4	0.003531
US National	4 wk ahead	Bin	percent	9,4	9,5	0.003436
US National	4 wk ahead	Bin	percent	9,5	9,6	0.003345
US National	4 wk ahead	Bin	percent	9,6	9,7	0.00326
US National	4 wk ahead	Bin	percent	9,7	9,8	0.003179
US National	4 wk ahead	Bin	percent	9,8	9,9	0.003101
US National	4 wk ahead	Bin	percent	9,9	10	0.0030269999999999997
US National	4 wk ahead	Bin	percent	10	10,1	0.002957
US National	4 wk ahead	Bin	percent	10,1	10,2	0.002889
US National	4 wk ahead	Bin	percent	10,2	10,3	0.002823
US National	4 wk ahead	Bin	percent	10,3	10,4	0.0027589999999999997
US National	4 wk ahead	Bin	percent	10,4	10,5	0.002696
US National	4 wk ahead	Bin	percent	10,5	10,6	0.0026349999999999998
US National	4 wk ahead	Bin	percent	10,6	10,7	0.002575
US National	4 wk ahead	Bin	percent	10,7	10,8	0.002515
US National	4 wk ahead	Bin	percent	10,8	10,9	0.002456
US National	4 wk ahead	Bin	percent	10,9	11	0.002397
US National	4 wk ahead	Bin	percent	11	11,1	0.002338
US National	4 wk ahead	Bin	percent	11,1	11,2	0.0022789999999999998
US National	4 wk ahead	Bin	percent	11,2	11,3	0.0022199999999999998
US National	4 wk ahead	Bin	percent	11,3	11,4	0.0021609999999999997
US National	4 wk ahead	Bin	percent	11,4	11,5	0.0021019999999999997
US National	4 wk ahead	Bin	percent	11,5	11,6	0.002043
US National	4 wk ahead	Bin	percent	11,6	11,7	0.001983
US National	4 wk ahead	Bin	percent	11,7	11,8	0.001923
US National	4 wk ahead	Bin	percent	11,8	11,9	0.0018629999999999999
US National	4 wk ahead	Bin	percent	11,9	12	0.001802
US National	4 wk ahead	Bin	percent	12	12,1	0.0017419999999999998
US National	4 wk ahead	Bin	percent	12,1	12,2	0.001681
US National	4 wk ahead	Bin	percent	12,2	12,3	0.00162
US National	4 wk ahead	Bin	percent	12,3	12,4	0.0015589999999999998
US National	4 wk ahead	Bin	percent	12,4	12,5	0.001499
US National	4 wk ahead	Bin	percent	12,5	12,6	0.001438
US National	4 wk ahead	Bin	percent	12,6	12,7	0.0013779999999999999
US National	4 wk ahead	Bin	percent	12,7	12,8	0.0013189999999999999
US National	4 wk ahead	Bin	percent	12,8	12,9	0.001261
US National	4 wk ahead	Bin	percent	12,9	13	0.0012029999999999999
US National	4 wk ahead	Bin	percent	13	100	0.032131
