# Supplementary material for: Use of daily Internet search query data improves real-time projections of influenza epidemics
Source: J R Soc Interface. 2018 Oct 10;15(147):20180220. doi: 10.1098/rsif.2018.0220 (PMC6228485; doi:10.1098/rsif.2018.0220)
Supplement: Computer code and results [file rsif20180220supp3.gz › Code-and-results/mss-15-wikiWEEK/2015-EW15.csv]

Location	Target	Type	Unit	Bin_start_incl	Bin_end_notincl	Value
US National	1 wk ahead	Point	percent	NA	NA	1.7
US National	1 wk ahead	Bin	percent	0	0.1	4.9999999999999996e-6
US National	1 wk ahead	Bin	percent	0.1	0.2	0.000258
US National	1 wk ahead	Bin	percent	0.2	0.3	0.002016
US National	1 wk ahead	Bin	percent	0.3	0.4	0.002838
US National	1 wk ahead	Bin	percent	0.4	0.5	0.0007329999999999999
US National	1 wk ahead	Bin	percent	0.5	0.6	0.000034
US National	1 wk ahead	Bin	percent	0.6	0.7	0.000106
US National	1 wk ahead	Bin	percent	0.7	0.8	0.001364
US National	1 wk ahead	Bin	percent	0.8	0.9	0.003583
US National	1 wk ahead	Bin	percent	0.9	1	0.005481
US National	1 wk ahead	Bin	percent	1	1.1	0.009516
US National	1 wk ahead	Bin	percent	1.1	1.2	0.01868
US National	1 wk ahead	Bin	percent	1.2	1.3	0.033391
US National	1 wk ahead	Bin	percent	1.3	1.4	0.056540999999999994
US National	1 wk ahead	Bin	percent	1.4	1.5	0.081942
US National	1 wk ahead	Bin	percent	1.5	1.6	0.115158
US National	1 wk ahead	Bin	percent	1.6	1.7	0.15874
US National	1 wk ahead	Bin	percent	1.7	1.8	0.181911
US National	1 wk ahead	Bin	percent	1.8	1.9	0.139817
US National	1 wk ahead	Bin	percent	1.9	2	0.059784
US National	1 wk ahead	Bin	percent	2	2.1	0.028041
US National	1 wk ahead	Bin	percent	2.1	2.2	0.023594999999999998
US National	1 wk ahead	Bin	percent	2.2	2.3	0.020967
US National	1 wk ahead	Bin	percent	2.3	2.4	0.020520999999999998
US National	1 wk ahead	Bin	percent	2.4	2.5	0.012503
US National	1 wk ahead	Bin	percent	2.5	2.6	0.004241
US National	1 wk ahead	Bin	percent	2.6	2.7	0.0005679999999999999
US National	1 wk ahead	Bin	percent	2.7	2.8	0.000018
US National	1 wk ahead	Bin	percent	2.8	2.9	0.000054
US National	1 wk ahead	Bin	percent	2.9	3	0.000971
US National	1 wk ahead	Bin	percent	3	3.1	0.0034219999999999997
US National	1 wk ahead	Bin	percent	3.1	3.2	0.004161
US National	1 wk ahead	Bin	percent	3.2	3.3	0.0027489999999999997
US National	1 wk ahead	Bin	percent	3.3	3.4	0.001599
US National	1 wk ahead	Bin	percent	3.4	3.5	0.003054
US National	1 wk ahead	Bin	percent	3.5	3.6	0.001504
US National	1 wk ahead	Bin	percent	3.6	3.7	0.00013199999999999998
US National	1 wk ahead	Bin	percent	3.7	3.8	2.e-6
US National	1 wk ahead	Bin	percent	3.8	3.9	0.
US National	1 wk ahead	Bin	percent	3.9	4	0.
US National	1 wk ahead	Bin	percent	4	4.1	0.
US National	1 wk ahead	Bin	percent	4.1	4.2	0.
US National	1 wk ahead	Bin	percent	4.2	4.3	0.
US National	1 wk ahead	Bin	percent	4.3	4.4	0.
US National	1 wk ahead	Bin	percent	4.4	4.5	0.
US National	1 wk ahead	Bin	percent	4.5	4.6	0.
US National	1 wk ahead	Bin	percent	4.6	4.7	0.
US National	1 wk ahead	Bin	percent	4.7	4.8	0.
US National	1 wk ahead	Bin	percent	4.8	4.9	0.
US National	1 wk ahead	Bin	percent	4.9	5	0.
US National	1 wk ahead	Bin	percent	5	5.1	0.
US National	1 wk ahead	Bin	percent	5.1	5.2	0.
US National	1 wk ahead	Bin	percent	5.2	5.3	0.
US National	1 wk ahead	Bin	percent	5.3	5.4	0.
US National	1 wk ahead	Bin	percent	5.4	5.5	0.
US National	1 wk ahead	Bin	percent	5.5	5.6	0.
US National	1 wk ahead	Bin	percent	5.6	5.7	0.
US National	1 wk ahead	Bin	percent	5.7	5.8	0.
US National	1 wk ahead	Bin	percent	5.8	5.9	0.
US National	1 wk ahead	Bin	percent	5.9	6	0.
US National	1 wk ahead	Bin	percent	6	6.1	0.
US National	1 wk ahead	Bin	percent	6.1	6.2	0.
US National	1 wk ahead	Bin	percent	6.2	6.3	0.
US National	1 wk ahead	Bin	percent	6.3	6.4	0.
US National	1 wk ahead	Bin	percent	6.4	6.5	0.
US National	1 wk ahead	Bin	percent	6.5	6.6	0.
US National	1 wk ahead	Bin	percent	6.6	6.7	0.
US National	1 wk ahead	Bin	percent	6.7	6.8	0.
US National	1 wk ahead	Bin	percent	6.8	6.9	0.
US National	1 wk ahead	Bin	percent	6.9	7	0.
US National	1 wk ahead	Bin	percent	7	7.1	0.
US National	1 wk ahead	Bin	percent	7.1	7.2	0.
US National	1 wk ahead	Bin	percent	7.2	7.3	0.
US National	1 wk ahead	Bin	percent	7.3	7.4	0.
US National	1 wk ahead	Bin	percent	7.4	7.5	0.
US National	1 wk ahead	Bin	percent	7.5	7.6	0.
US National	1 wk ahead	Bin	percent	7.6	7.7	0.
US National	1 wk ahead	Bin	percent	7.7	7.8	0.
US National	1 wk ahead	Bin	percent	7.8	7.9	0.
US National	1 wk ahead	Bin	percent	7.9	8	0.
US National	1 wk ahead	Bin	percent	8	8.1	0.
US National	1 wk ahead	Bin	percent	8.1	8.2	0.
US National	1 wk ahead	Bin	percent	8.2	8.3	0.
US National	1 wk ahead	Bin	percent	8.3	8.4	0.
US National	1 wk ahead	Bin	percent	8.4	8.5	0.
US National	1 wk ahead	Bin	percent	8.5	8.6	0.
US National	1 wk ahead	Bin	percent	8.6	8.7	0.
US National	1 wk ahead	Bin	percent	8.7	8.8	0.
US National	1 wk ahead	Bin	percent	8.8	8.9	0.
US National	1 wk ahead	Bin	percent	8.9	9	0.
US National	1 wk ahead	Bin	percent	9	9.1	0.
US National	1 wk ahead	Bin	percent	9.1	9.2	0.
US National	1 wk ahead	Bin	percent	9.2	9.3	0.
US National	1 wk ahead	Bin	percent	9.3	9.4	0.
US National	1 wk ahead	Bin	percent	9.4	9.5	0.
US National	1 wk ahead	Bin	percent	9.5	9.6	0.
US National	1 wk ahead	Bin	percent	9.6	9.7	0.
US National	1 wk ahead	Bin	percent	9.7	9.8	0.
US National	1 wk ahead	Bin	percent	9.8	9.9	0.
US National	1 wk ahead	Bin	percent	9.9	10	0.
US National	1 wk ahead	Bin	percent	10	10.1	0.
US National	1 wk ahead	Bin	percent	10.1	10.2	0.
US National	1 wk ahead	Bin	percent	10.2	10.3	0.
US National	1 wk ahead	Bin	percent	10.3	10.4	0.
US National	1 wk ahead	Bin	percent	10.4	10.5	0.
US National	1 wk ahead	Bin	percent	10.5	10.6	0.
US National	1 wk ahead	Bin	percent	10.6	10.7	0.
US National	1 wk ahead	Bin	percent	10.7	10.8	0.
US National	1 wk ahead	Bin	percent	10.8	10.9	0.
US National	1 wk ahead	Bin	percent	10.9	11	0.
US National	1 wk ahead	Bin	percent	11	11.1	0.
US National	1 wk ahead	Bin	percent	11.1	11.2	0.
US National	1 wk ahead	Bin	percent	11.2	11.3	0.
US National	1 wk ahead	Bin	percent	11.3	11.4	0.
US National	1 wk ahead	Bin	percent	11.4	11.5	0.
US National	1 wk ahead	Bin	percent	11.5	11.6	0.
US National	1 wk ahead	Bin	percent	11.6	11.7	0.
US National	1 wk ahead	Bin	percent	11.7	11.8	0.
US National	1 wk ahead	Bin	percent	11.8	11.9	0.
US National	1 wk ahead	Bin	percent	11.9	12	0.
US National	1 wk ahead	Bin	percent	12	12.1	0.
US National	1 wk ahead	Bin	percent	12.1	12.2	0.
US National	1 wk ahead	Bin	percent	12.2	12.3	0.
US National	1 wk ahead	Bin	percent	12.3	12.4	0.
US National	1 wk ahead	Bin	percent	12.4	12.5	0.
US National	1 wk ahead	Bin	percent	12.5	12.6	0.
US National	1 wk ahead	Bin	percent	12.6	12.7	0.
US National	1 wk ahead	Bin	percent	12.7	12.8	0.
US National	1 wk ahead	Bin	percent	12.8	12.9	0.
US National	1 wk ahead	Bin	percent	12.9	13	0.
US National	1 wk ahead	Bin	percent	13	100	0.
US National	2 wk ahead	Point	percent	NA	NA	1.5846000000000002
US National	2 wk ahead	Bin	percent	0	0.1	0.00041999999999999996
US National	2 wk ahead	Bin	percent	0.1	0.2	0.0011149999999999999
US National	2 wk ahead	Bin	percent	0.2	0.3	0.002611
US National	2 wk ahead	Bin	percent	0.3	0.4	0.005418999999999999
US National	2 wk ahead	Bin	percent	0.4	0.5	0.010007
US National	2 wk ahead	Bin	percent	0.5	0.6	0.01653
US National	2 wk ahead	Bin	percent	0.6	0.7	0.024592
US National	2 wk ahead	Bin	percent	0.7	0.8	0.033245
US National	2 wk ahead	Bin	percent	0.8	0.9	0.041294
US National	2 wk ahead	Bin	percent	0.9	1	0.047747
US National	2 wk ahead	Bin	percent	1	1.1	0.052131
US National	2 wk ahead	Bin	percent	1.1	1.2	0.054519
US National	2 wk ahead	Bin	percent	1.2	1.3	0.055347
US National	2 wk ahead	Bin	percent	1.3	1.4	0.055172
US National	2 wk ahead	Bin	percent	1.4	1.5	0.054477
US National	2 wk ahead	Bin	percent	1.5	1.6	0.053522999999999994
US National	2 wk ahead	Bin	percent	1.6	1.7	0.052258
US National	2 wk ahead	Bin	percent	1.7	1.8	0.050345999999999995
US National	2 wk ahead	Bin	percent	1.8	1.9	0.047374
US National	2 wk ahead	Bin	percent	1.9	2	0.04312
US National	2 wk ahead	Bin	percent	2	2.1	0.037731
US National	2 wk ahead	Bin	percent	2.1	2.2	0.031736
US National	2 wk ahead	Bin	percent	2.2	2.3	0.025934
US National	2 wk ahead	Bin	percent	2.3	2.4	0.021161
US National	2 wk ahead	Bin	percent	2.4	2.5	0.017962
US National	2 wk ahead	Bin	percent	2.5	2.6	0.016295
US National	2 wk ahead	Bin	percent	2.6	2.7	0.015533
US National	2 wk ahead	Bin	percent	2.7	2.8	0.01482
US National	2 wk ahead	Bin	percent	2.8	2.9	0.013562
US National	2 wk ahead	Bin	percent	2.9	3	0.011703
US National	2 wk ahead	Bin	percent	3	3.1	0.009611
US National	2 wk ahead	Bin	percent	3.1	3.2	0.007754
US National	2 wk ahead	Bin	percent	3.2	3.3	0.006392999999999999
US National	2 wk ahead	Bin	percent	3.3	3.4	0.005501
US National	2 wk ahead	Bin	percent	3.4	3.5	0.004882
US National	2 wk ahead	Bin	percent	3.5	3.6	0.0043549999999999995
US National	2 wk ahead	Bin	percent	3.6	3.7	0.003872
US National	2 wk ahead	Bin	percent	3.7	3.8	0.0034999999999999996
US National	2 wk ahead	Bin	percent	3.8	3.9	0.003352
US National	2 wk ahead	Bin	percent	3.9	4	0.0035199999999999997
US National	2 wk ahead	Bin	percent	4	4.1	0.004013
US National	2 wk ahead	Bin	percent	4.1	4.2	0.0047139999999999994
US National	2 wk ahead	Bin	percent	4.2	4.3	0.0053739999999999994
US National	2 wk ahead	Bin	percent	4.3	4.4	0.005703
US National	2 wk ahead	Bin	percent	4.4	4.5	0.00551
US National	2 wk ahead	Bin	percent	4.5	4.6	0.004795
US National	2 wk ahead	Bin	percent	4.6	4.7	0.003737
US National	2 wk ahead	Bin	percent	4.7	4.8	0.002595
US National	2 wk ahead	Bin	percent	4.8	4.9	0.001597
US National	2 wk ahead	Bin	percent	4.9	5	0.0008659999999999999
US National	2 wk ahead	Bin	percent	5	5.1	0.000412
US National	2 wk ahead	Bin	percent	5.1	5.2	0.00017099999999999998
US National	2 wk ahead	Bin	percent	5.2	5.3	0.000061
US National	2 wk ahead	Bin	percent	5.3	5.4	0.000018999999999999998
US National	2 wk ahead	Bin	percent	5.4	5.5	4.9999999999999996e-6
US National	2 wk ahead	Bin	percent	5.5	5.6	1.e-6
US National	2 wk ahead	Bin	percent	5.6	5.7	0.
US National	2 wk ahead	Bin	percent	5.7	5.8	0.
US National	2 wk ahead	Bin	percent	5.8	5.9	0.
US National	2 wk ahead	Bin	percent	5.9	6	0.
US National	2 wk ahead	Bin	percent	6	6.1	0.
US National	2 wk ahead	Bin	percent	6.1	6.2	0.
US National	2 wk ahead	Bin	percent	6.2	6.3	0.
US National	2 wk ahead	Bin	percent	6.3	6.4	0.
US National	2 wk ahead	Bin	percent	6.4	6.5	0.
US National	2 wk ahead	Bin	percent	6.5	6.6	0.
US National	2 wk ahead	Bin	percent	6.6	6.7	0.
US National	2 wk ahead	Bin	percent	6.7	6.8	0.
US National	2 wk ahead	Bin	percent	6.8	6.9	0.
US National	2 wk ahead	Bin	percent	6.9	7	0.
US National	2 wk ahead	Bin	percent	7	7.1	0.
US National	2 wk ahead	Bin	percent	7.1	7.2	0.
US National	2 wk ahead	Bin	percent	7.2	7.3	0.
US National	2 wk ahead	Bin	percent	7.3	7.4	0.
US National	2 wk ahead	Bin	percent	7.4	7.5	0.
US National	2 wk ahead	Bin	percent	7.5	7.6	0.
US National	2 wk ahead	Bin	percent	7.6	7.7	0.
US National	2 wk ahead	Bin	percent	7.7	7.8	0.
US National	2 wk ahead	Bin	percent	7.8	7.9	0.
US National	2 wk ahead	Bin	percent	7.9	8	0.
US National	2 wk ahead	Bin	percent	8	8.1	0.
US National	2 wk ahead	Bin	percent	8.1	8.2	0.
US National	2 wk ahead	Bin	percent	8.2	8.3	0.
US National	2 wk ahead	Bin	percent	8.3	8.4	0.
US National	2 wk ahead	Bin	percent	8.4	8.5	0.
US National	2 wk ahead	Bin	percent	8.5	8.6	0.
US National	2 wk ahead	Bin	percent	8.6	8.7	0.
US National	2 wk ahead	Bin	percent	8.7	8.8	0.
US National	2 wk ahead	Bin	percent	8.8	8.9	0.
US National	2 wk ahead	Bin	percent	8.9	9	0.
US National	2 wk ahead	Bin	percent	9	9.1	0.
US National	2 wk ahead	Bin	percent	9.1	9.2	0.
US National	2 wk ahead	Bin	percent	9.2	9.3	0.
US National	2 wk ahead	Bin	percent	9.3	9.4	0.
US National	2 wk ahead	Bin	percent	9.4	9.5	0.
US National	2 wk ahead	Bin	percent	9.5	9.6	0.
US National	2 wk ahead	Bin	percent	9.6	9.7	0.
US National	2 wk ahead	Bin	percent	9.7	9.8	0.
US National	2 wk ahead	Bin	percent	9.8	9.9	0.
US National	2 wk ahead	Bin	percent	9.9	10	0.
US National	2 wk ahead	Bin	percent	10	10.1	0.
US National	2 wk ahead	Bin	percent	10.1	10.2	0.
US National	2 wk ahead	Bin	percent	10.2	10.3	0.
US National	2 wk ahead	Bin	percent	10.3	10.4	0.
US National	2 wk ahead	Bin	percent	10.4	10.5	0.
US National	2 wk ahead	Bin	percent	10.5	10.6	0.
US National	2 wk ahead	Bin	percent	10.6	10.7	0.
US National	2 wk ahead	Bin	percent	10.7	10.8	0.
US National	2 wk ahead	Bin	percent	10.8	10.9	0.
US National	2 wk ahead	Bin	percent	10.9	11	0.
US National	2 wk ahead	Bin	percent	11	11.1	0.
US National	2 wk ahead	Bin	percent	11.1	11.2	0.
US National	2 wk ahead	Bin	percent	11.2	11.3	0.
US National	2 wk ahead	Bin	percent	11.3	11.4	0.
US National	2 wk ahead	Bin	percent	11.4	11.5	0.
US National	2 wk ahead	Bin	percent	11.5	11.6	0.
US National	2 wk ahead	Bin	percent	11.6	11.7	0.
US National	2 wk ahead	Bin	percent	11.7	11.8	0.
US National	2 wk ahead	Bin	percent	11.8	11.9	0.
US National	2 wk ahead	Bin	percent	11.9	12	0.
US National	2 wk ahead	Bin	percent	12	12.1	0.
US National	2 wk ahead	Bin	percent	12.1	12.2	0.
US National	2 wk ahead	Bin	percent	12.2	12.3	0.
US National	2 wk ahead	Bin	percent	12.3	12.4	0.
US National	2 wk ahead	Bin	percent	12.4	12.5	0.
US National	2 wk ahead	Bin	percent	12.5	12.6	0.
US National	2 wk ahead	Bin	percent	12.6	12.7	0.
US National	2 wk ahead	Bin	percent	12.7	12.8	0.
US National	2 wk ahead	Bin	percent	12.8	12.9	0.
US National	2 wk ahead	Bin	percent	12.9	13	0.
US National	2 wk ahead	Bin	percent	13	100	0.
US National	3 wk ahead	Point	percent	NA	NA	1.4158000000000002
US National	3 wk ahead	Bin	percent	0	0.1	0.013444999999999999
US National	3 wk ahead	Bin	percent	0.1	0.2	0.018217
US National	3 wk ahead	Bin	percent	0.2	0.3	0.023493
US National	3 wk ahead	Bin	percent	0.3	0.4	0.028893
US National	3 wk ahead	Bin	percent	0.4	0.5	0.033977
US National	3 wk ahead	Bin	percent	0.5	0.6	0.038328
US National	3 wk ahead	Bin	percent	0.6	0.7	0.041632999999999996
US National	3 wk ahead	Bin	percent	0.7	0.8	0.043733999999999995
US National	3 wk ahead	Bin	percent	0.8	0.9	0.044634
US National	3 wk ahead	Bin	percent	0.9	1	0.044474
US National	3 wk ahead	Bin	percent	1	1.1	0.04348
US National	3 wk ahead	Bin	percent	1.1	1.2	0.041914
US National	3 wk ahead	Bin	percent	1.2	1.3	0.040017
US National	3 wk ahead	Bin	percent	1.3	1.4	0.037982999999999996
US National	3 wk ahead	Bin	percent	1.4	1.5	0.035933
US National	3 wk ahead	Bin	percent	1.5	1.6	0.033914
US National	3 wk ahead	Bin	percent	1.6	1.7	0.031921
US National	3 wk ahead	Bin	percent	1.7	1.8	0.029918999999999998
US National	3 wk ahead	Bin	percent	1.8	1.9	0.027877
US National	3 wk ahead	Bin	percent	1.9	2	0.025776999999999998
US National	3 wk ahead	Bin	percent	2	2.1	0.023622
US National	3 wk ahead	Bin	percent	2.1	2.2	0.021425
US National	3 wk ahead	Bin	percent	2.2	2.3	0.019208
US National	3 wk ahead	Bin	percent	2.3	2.4	0.017008
US National	3 wk ahead	Bin	percent	2.4	2.5	0.014882999999999999
US National	3 wk ahead	Bin	percent	2.5	2.6	0.012915999999999999
US National	3 wk ahead	Bin	percent	2.6	2.7	0.011209
US National	3 wk ahead	Bin	percent	2.7	2.8	0.009852
US National	3 wk ahead	Bin	percent	2.8	2.9	0.008896
US National	3 wk ahead	Bin	percent	2.9	3	0.008327
US National	3 wk ahead	Bin	percent	3	3.1	0.008062999999999999
US National	3 wk ahead	Bin	percent	3.1	3.2	0.007975
US National	3 wk ahead	Bin	percent	3.2	3.3	0.007921
US National	3 wk ahead	Bin	percent	3.3	3.4	0.0077859999999999995
US National	3 wk ahead	Bin	percent	3.4	3.5	0.0075109999999999994
US National	3 wk ahead	Bin	percent	3.5	3.6	0.007096
US National	3 wk ahead	Bin	percent	3.6	3.7	0.006592
US National	3 wk ahead	Bin	percent	3.7	3.8	0.006072
US National	3 wk ahead	Bin	percent	3.8	3.9	0.005595999999999999
US National	3 wk ahead	Bin	percent	3.9	4	0.005196
US National	3 wk ahead	Bin	percent	4	4.1	0.004863
US National	3 wk ahead	Bin	percent	4.1	4.2	0.0045639999999999995
US National	3 wk ahead	Bin	percent	4.2	4.3	0.004253
US National	3 wk ahead	Bin	percent	4.3	4.4	0.003897
US National	3 wk ahead	Bin	percent	4.4	4.5	0.003485
US National	3 wk ahead	Bin	percent	4.5	4.6	0.003038
US National	3 wk ahead	Bin	percent	4.6	4.7	0.0025989999999999997
US National	3 wk ahead	Bin	percent	4.7	4.8	0.002224
US National	3 wk ahead	Bin	percent	4.8	4.9	0.001959
US National	3 wk ahead	Bin	percent	4.9	5	0.001829
US National	3 wk ahead	Bin	percent	5	5.1	0.001829
US National	3 wk ahead	Bin	percent	5.1	5.2	0.001923
US National	3 wk ahead	Bin	percent	5.2	5.3	0.002051
US National	3 wk ahead	Bin	percent	5.3	5.4	0.002149
US National	3 wk ahead	Bin	percent	5.4	5.5	0.002167
US National	3 wk ahead	Bin	percent	5.5	5.6	0.002079
US National	3 wk ahead	Bin	percent	5.6	5.7	0.001892
US National	3 wk ahead	Bin	percent	5.7	5.8	0.0016409999999999999
US National	3 wk ahead	Bin	percent	5.8	5.9	0.0013729999999999999
US National	3 wk ahead	Bin	percent	5.9	6	0.0011409999999999999
US National	3 wk ahead	Bin	percent	6	6.1	0.0009809999999999999
US National	3 wk ahead	Bin	percent	6.1	6.2	0.000908
US National	3 wk ahead	Bin	percent	6.2	6.3	0.000914
US National	3 wk ahead	Bin	percent	6.3	6.4	0.000972
US National	3 wk ahead	Bin	percent	6.4	6.5	0.001044
US National	3 wk ahead	Bin	percent	6.5	6.6	0.001093
US National	3 wk ahead	Bin	percent	6.6	6.7	0.001091
US National	3 wk ahead	Bin	percent	6.7	6.8	0.001027
US National	3 wk ahead	Bin	percent	6.8	6.9	0.0009069999999999999
US National	3 wk ahead	Bin	percent	6.9	7	0.00075
US National	3 wk ahead	Bin	percent	7	7.1	0.000583
US National	3 wk ahead	Bin	percent	7.1	7.2	0.00043099999999999996
US National	3 wk ahead	Bin	percent	7.2	7.3	0.000314
US National	3 wk ahead	Bin	percent	7.3	7.4	0.00024599999999999996
US National	3 wk ahead	Bin	percent	7.4	7.5	0.000236
US National	3 wk ahead	Bin	percent	7.5	7.6	0.00029099999999999997
US National	3 wk ahead	Bin	percent	7.6	7.7	0.000416
US National	3 wk ahead	Bin	percent	7.7	7.8	0.000616
US National	3 wk ahead	Bin	percent	7.8	7.9	0.000891
US National	3 wk ahead	Bin	percent	7.9	8	0.0012309999999999999
US National	3 wk ahead	Bin	percent	8	8.1	0.001617
US National	3 wk ahead	Bin	percent	8.1	8.2	0.0020169999999999997
US National	3 wk ahead	Bin	percent	8.2	8.3	0.002387
US National	3 wk ahead	Bin	percent	8.3	8.4	0.00268
US National	3 wk ahead	Bin	percent	8.4	8.5	0.002855
US National	3 wk ahead	Bin	percent	8.5	8.6	0.0028829999999999997
US National	3 wk ahead	Bin	percent	8.6	8.7	0.002755
US National	3 wk ahead	Bin	percent	8.7	8.8	0.00249
US National	3 wk ahead	Bin	percent	8.8	8.9	0.002128
US National	3 wk ahead	Bin	percent	8.9	9	0.001723
US National	3 wk ahead	Bin	percent	9	9.1	0.0013289999999999999
US National	3 wk ahead	Bin	percent	9.1	9.2	0.000996
US National	3 wk ahead	Bin	percent	9.2	9.3	0.0007549999999999999
US National	3 wk ahead	Bin	percent	9.3	9.4	0.00062
US National	3 wk ahead	Bin	percent	9.4	9.5	0.000589
US National	3 wk ahead	Bin	percent	9.5	9.6	0.0006439999999999999
US National	3 wk ahead	Bin	percent	9.6	9.7	0.000754
US National	3 wk ahead	Bin	percent	9.7	9.8	0.000886
US National	3 wk ahead	Bin	percent	9.8	9.9	0.001001
US National	3 wk ahead	Bin	percent	9.9	10	0.00107
US National	3 wk ahead	Bin	percent	10	10.1	0.001071
US National	3 wk ahead	Bin	percent	10.1	10.2	0.001003
US National	3 wk ahead	Bin	percent	10.2	10.3	0.000877
US National	3 wk ahead	Bin	percent	10.3	10.4	0.000716
US National	3 wk ahead	Bin	percent	10.4	10.5	0.000545
US National	3 wk ahead	Bin	percent	10.5	10.6	0.000388
US National	3 wk ahead	Bin	percent	10.6	10.7	0.000257
US National	3 wk ahead	Bin	percent	10.7	10.8	0.000159
US National	3 wk ahead	Bin	percent	10.8	10.9	0.000092
US National	3 wk ahead	Bin	percent	10.9	11	0.000049
US National	3 wk ahead	Bin	percent	11	11.1	0.000024999999999999998
US National	3 wk ahead	Bin	percent	11.1	11.2	0.000012
US National	3 wk ahead	Bin	percent	11.2	11.3	4.9999999999999996e-6
US National	3 wk ahead	Bin	percent	11.3	11.4	2.e-6
US National	3 wk ahead	Bin	percent	11.4	11.5	1.e-6
US National	3 wk ahead	Bin	percent	11.5	11.6	0.
US National	3 wk ahead	Bin	percent	11.6	11.7	0.
US National	3 wk ahead	Bin	percent	11.7	11.8	0.
US National	3 wk ahead	Bin	percent	11.8	11.9	0.
US National	3 wk ahead	Bin	percent	11.9	12	0.
US National	3 wk ahead	Bin	percent	12	12.1	0.
US National	3 wk ahead	Bin	percent	12.1	12.2	0.
US National	3 wk ahead	Bin	percent	12.2	12.3	0.
US National	3 wk ahead	Bin	percent	12.3	12.4	0.
US National	3 wk ahead	Bin	percent	12.4	12.5	0.
US National	3 wk ahead	Bin	percent	12.5	12.6	0.
US National	3 wk ahead	Bin	percent	12.6	12.7	0.
US National	3 wk ahead	Bin	percent	12.7	12.8	0.
US National	3 wk ahead	Bin	percent	12.8	12.9	0.
US National	3 wk ahead	Bin	percent	12.9	13	0.
US National	3 wk ahead	Bin	percent	13	100	0.
US National	4 wk ahead	Point	percent	NA	NA	1.317
US National	4 wk ahead	Bin	percent	0	0.1	0.026427
US National	4 wk ahead	Bin	percent	0.1	0.2	0.031127
US National	4 wk ahead	Bin	percent	0.2	0.3	0.035428999999999995
US National	4 wk ahead	Bin	percent	0.3	0.4	0.039036999999999995
US National	4 wk ahead	Bin	percent	0.4	0.5	0.041718
US National	4 wk ahead	Bin	percent	0.5	0.6	0.04334
US National	4 wk ahead	Bin	percent	0.6	0.7	0.043892
US National	4 wk ahead	Bin	percent	0.7	0.8	0.04346
US National	4 wk ahead	Bin	percent	0.8	0.9	0.042223
US National	4 wk ahead	Bin	percent	0.9	1	0.040397999999999996
US National	4 wk ahead	Bin	percent	1	1.1	0.038206
US National	4 wk ahead	Bin	percent	1.1	1.2	0.035844
US National	4 wk ahead	Bin	percent	1.2	1.3	0.033455
US National	4 wk ahead	Bin	percent	1.3	1.4	0.031128999999999997
US National	4 wk ahead	Bin	percent	1.4	1.5	0.028908
US National	4 wk ahead	Bin	percent	1.5	1.6	0.026805
US National	4 wk ahead	Bin	percent	1.6	1.7	0.024814
US National	4 wk ahead	Bin	percent	1.7	1.8	0.022933
US National	4 wk ahead	Bin	percent	1.8	1.9	0.021162999999999998
US National	4 wk ahead	Bin	percent	1.9	2	0.019507
US National	4 wk ahead	Bin	percent	2	2.1	0.017969
US National	4 wk ahead	Bin	percent	2.1	2.2	0.016543
US National	4 wk ahead	Bin	percent	2.2	2.3	0.015215
US National	4 wk ahead	Bin	percent	2.3	2.4	0.01396
US National	4 wk ahead	Bin	percent	2.4	2.5	0.012752999999999999
US National	4 wk ahead	Bin	percent	2.5	2.6	0.011575
US National	4 wk ahead	Bin	percent	2.6	2.7	0.010421
US National	4 wk ahead	Bin	percent	2.7	2.8	0.009304999999999999
US National	4 wk ahead	Bin	percent	2.8	2.9	0.008258
US National	4 wk ahead	Bin	percent	2.9	3	0.007323
US National	4 wk ahead	Bin	percent	3	3.1	0.0065439999999999995
US National	4 wk ahead	Bin	percent	3.1	3.2	0.005954
US National	4 wk ahead	Bin	percent	3.2	3.3	0.005569999999999999
US National	4 wk ahead	Bin	percent	3.3	3.4	0.005382
US National	4 wk ahead	Bin	percent	3.4	3.5	0.005358
US National	4 wk ahead	Bin	percent	3.5	3.6	0.005445
US National	4 wk ahead	Bin	percent	3.6	3.7	0.0055769999999999995
US National	4 wk ahead	Bin	percent	3.7	3.8	0.005691
US National	4 wk ahead	Bin	percent	3.8	3.9	0.005732999999999999
US National	4 wk ahead	Bin	percent	3.9	4	0.0056689999999999996
US National	4 wk ahead	Bin	percent	4	4.1	0.005489
US National	4 wk ahead	Bin	percent	4.1	4.2	0.0052049999999999996
US National	4 wk ahead	Bin	percent	4.2	4.3	0.004847
US National	4 wk ahead	Bin	percent	4.3	4.4	0.004454
US National	4 wk ahead	Bin	percent	4.4	4.5	0.004064
US National	4 wk ahead	Bin	percent	4.5	4.6	0.003712
US National	4 wk ahead	Bin	percent	4.6	4.7	0.003417
US National	4 wk ahead	Bin	percent	4.7	4.8	0.0031899999999999997
US National	4 wk ahead	Bin	percent	4.8	4.9	0.0030269999999999997
US National	4 wk ahead	Bin	percent	4.9	5	0.00292
US National	4 wk ahead	Bin	percent	5	5.1	0.0028539999999999998
US National	4 wk ahead	Bin	percent	5.1	5.2	0.002816
US National	4 wk ahead	Bin	percent	5.2	5.3	0.002794
US National	4 wk ahead	Bin	percent	5.3	5.4	0.0027749999999999997
US National	4 wk ahead	Bin	percent	5.4	5.5	0.002747
US National	4 wk ahead	Bin	percent	5.5	5.6	0.002698
US National	4 wk ahead	Bin	percent	5.6	5.7	0.0026179999999999997
US National	4 wk ahead	Bin	percent	5.7	5.8	0.002498
US National	4 wk ahead	Bin	percent	5.8	5.9	0.0023339999999999997
US National	4 wk ahead	Bin	percent	5.9	6	0.002131
US National	4 wk ahead	Bin	percent	6	6.1	0.001901
US National	4 wk ahead	Bin	percent	6.1	6.2	0.001666
US National	4 wk ahead	Bin	percent	6.2	6.3	0.001451
US National	4 wk ahead	Bin	percent	6.3	6.4	0.001279
US National	4 wk ahead	Bin	percent	6.4	6.5	0.001173
US National	4 wk ahead	Bin	percent	6.5	6.6	0.001142
US National	4 wk ahead	Bin	percent	6.6	6.7	0.001188
US National	4 wk ahead	Bin	percent	6.7	6.8	0.001298
US National	4 wk ahead	Bin	percent	6.8	6.9	0.001449
US National	4 wk ahead	Bin	percent	6.9	7	0.001612
US National	4 wk ahead	Bin	percent	7	7.1	0.001754
US National	4 wk ahead	Bin	percent	7.1	7.2	0.001846
US National	4 wk ahead	Bin	percent	7.2	7.3	0.001869
US National	4 wk ahead	Bin	percent	7.3	7.4	0.001812
US National	4 wk ahead	Bin	percent	7.4	7.5	0.001681
US National	4 wk ahead	Bin	percent	7.5	7.6	0.001491
US National	4 wk ahead	Bin	percent	7.6	7.7	0.0012619999999999999
US National	4 wk ahead	Bin	percent	7.7	7.8	0.001021
US National	4 wk ahead	Bin	percent	7.8	7.9	0.000788
US National	4 wk ahead	Bin	percent	7.9	8	0.000581
US National	4 wk ahead	Bin	percent	8	8.1	0.00040899999999999997
US National	4 wk ahead	Bin	percent	8.1	8.2	0.00027499999999999996
US National	4 wk ahead	Bin	percent	8.2	8.3	0.000177
US National	4 wk ahead	Bin	percent	8.3	8.4	0.00010899999999999999
US National	4 wk ahead	Bin	percent	8.4	8.5	0.000065
US National	4 wk ahead	Bin	percent	8.5	8.6	0.000039999999999999996
US National	4 wk ahead	Bin	percent	8.6	8.7	0.000027
US National	4 wk ahead	Bin	percent	8.7	8.8	0.000026
US National	4 wk ahead	Bin	percent	8.8	8.9	0.000035
US National	4 wk ahead	Bin	percent	8.9	9	0.000054
US National	4 wk ahead	Bin	percent	9	9.1	0.00008599999999999999
US National	4 wk ahead	Bin	percent	9.1	9.2	0.000135
US National	4 wk ahead	Bin	percent	9.2	9.3	0.00020099999999999998
US National	4 wk ahead	Bin	percent	9.3	9.4	0.000288
US National	4 wk ahead	Bin	percent	9.4	9.5	0.00039299999999999996
US National	4 wk ahead	Bin	percent	9.5	9.6	0.000511
US National	4 wk ahead	Bin	percent	9.6	9.7	0.000634
US National	4 wk ahead	Bin	percent	9.7	9.8	0.0007509999999999999
US National	4 wk ahead	Bin	percent	9.8	9.9	0.000847
US National	4 wk ahead	Bin	percent	9.9	10	0.000913
US National	4 wk ahead	Bin	percent	10	10.1	0.000937
US National	4 wk ahead	Bin	percent	10.1	10.2	0.000918
US National	4 wk ahead	Bin	percent	10.2	10.3	0.000857
US National	4 wk ahead	Bin	percent	10.3	10.4	0.0007639999999999999
US National	4 wk ahead	Bin	percent	10.4	10.5	0.000649
US National	4 wk ahead	Bin	percent	10.5	10.6	0.000526
US National	4 wk ahead	Bin	percent	10.6	10.7	0.00040699999999999997
US National	4 wk ahead	Bin	percent	10.7	10.8	0.0003
US National	4 wk ahead	Bin	percent	10.8	10.9	0.000212
US National	4 wk ahead	Bin	percent	10.9	11	0.000145
US National	4 wk ahead	Bin	percent	11	11.1	0.000097
US National	4 wk ahead	Bin	percent	11.1	11.2	0.000069
US National	4 wk ahead	Bin	percent	11.2	11.3	0.000059
US National	4 wk ahead	Bin	percent	11.3	11.4	0.000068
US National	4 wk ahead	Bin	percent	11.4	11.5	0.00009999999999999999
US National	4 wk ahead	Bin	percent	11.5	11.6	0.000159
US National	4 wk ahead	Bin	percent	11.6	11.7	0.000254
US National	4 wk ahead	Bin	percent	11.7	11.8	0.000392
US National	4 wk ahead	Bin	percent	11.8	11.9	0.000581
US National	4 wk ahead	Bin	percent	11.9	12	0.000825
US National	4 wk ahead	Bin	percent	12	12.1	0.00112
US National	4 wk ahead	Bin	percent	12.1	12.2	0.0014529999999999999
US National	4 wk ahead	Bin	percent	12.2	12.3	0.0018009999999999999
US National	4 wk ahead	Bin	percent	12.3	12.4	0.0021349999999999997
US National	4 wk ahead	Bin	percent	12.4	12.5	0.0024189999999999997
US National	4 wk ahead	Bin	percent	12.5	12.6	0.0026219999999999998
US National	4 wk ahead	Bin	percent	12.6	12.7	0.002718
US National	4 wk ahead	Bin	percent	12.7	12.8	0.002695
US National	4 wk ahead	Bin	percent	12.8	12.9	0.002557
US National	4 wk ahead	Bin	percent	12.9	13	0.0023209999999999997
US National	4 wk ahead	Bin	percent	13	100	0.018945999999999998
