# Supplementary material for: Use of daily Internet search query data improves real-time projections of influenza epidemics
Source: J R Soc Interface. 2018 Oct 10;15(147):20180220. doi: 10.1098/rsif.2018.0220 (PMC6228485; doi:10.1098/rsif.2018.0220)
Supplement: Computer code and results [file rsif20180220supp3.gz › Code-and-results/mss-15-wikiWEEK/2009-EW7.csv]

Location	Target	Type	Unit	Bin_start_incl	Bin_end_notincl	Value
US National	1 wk ahead	Point	percent	NA	NA	3.4
US National	1 wk ahead	Bin	percent	0	0.1	0.
US National	1 wk ahead	Bin	percent	0.1	0.2	0.
US National	1 wk ahead	Bin	percent	0.2	0.3	0.
US National	1 wk ahead	Bin	percent	0.3	0.4	0.
US National	1 wk ahead	Bin	percent	0.4	0.5	0.
US National	1 wk ahead	Bin	percent	0.5	0.6	0.
US National	1 wk ahead	Bin	percent	0.6	0.7	0.
US National	1 wk ahead	Bin	percent	0.7	0.8	0.
US National	1 wk ahead	Bin	percent	0.8	0.9	0.
US National	1 wk ahead	Bin	percent	0.9	1	0.
US National	1 wk ahead	Bin	percent	1	1.1	0.
US National	1 wk ahead	Bin	percent	1.1	1.2	0.
US National	1 wk ahead	Bin	percent	1.2	1.3	0.
US National	1 wk ahead	Bin	percent	1.3	1.4	0.
US National	1 wk ahead	Bin	percent	1.4	1.5	0.
US National	1 wk ahead	Bin	percent	1.5	1.6	0.
US National	1 wk ahead	Bin	percent	1.6	1.7	0.
US National	1 wk ahead	Bin	percent	1.7	1.8	0.
US National	1 wk ahead	Bin	percent	1.8	1.9	0.
US National	1 wk ahead	Bin	percent	1.9	2	0.
US National	1 wk ahead	Bin	percent	2	2.1	0.
US National	1 wk ahead	Bin	percent	2.1	2.2	0.
US National	1 wk ahead	Bin	percent	2.2	2.3	0.
US National	1 wk ahead	Bin	percent	2.3	2.4	0.
US National	1 wk ahead	Bin	percent	2.4	2.5	1.e-6
US National	1 wk ahead	Bin	percent	2.5	2.6	0.000058
US National	1 wk ahead	Bin	percent	2.6	2.7	0.001071
US National	1 wk ahead	Bin	percent	2.7	2.8	0.007058999999999999
US National	1 wk ahead	Bin	percent	2.8	2.9	0.019542
US National	1 wk ahead	Bin	percent	2.9	3	0.033775
US National	1 wk ahead	Bin	percent	3	3.1	0.049935999999999994
US National	1 wk ahead	Bin	percent	3.1	3.2	0.053572999999999996
US National	1 wk ahead	Bin	percent	3.2	3.3	0.059327
US National	1 wk ahead	Bin	percent	3.3	3.4	0.11218499999999999
US National	1 wk ahead	Bin	percent	3.4	3.5	0.168571
US National	1 wk ahead	Bin	percent	3.5	3.6	0.15167
US National	1 wk ahead	Bin	percent	3.6	3.7	0.100599
US National	1 wk ahead	Bin	percent	3.7	3.8	0.06323999999999999
US National	1 wk ahead	Bin	percent	3.8	3.9	0.048526
US National	1 wk ahead	Bin	percent	3.9	4	0.036932
US National	1 wk ahead	Bin	percent	4	4.1	0.031519
US National	1 wk ahead	Bin	percent	4.1	4.2	0.022715
US National	1 wk ahead	Bin	percent	4.2	4.3	0.008785
US National	1 wk ahead	Bin	percent	4.3	4.4	0.00142
US National	1 wk ahead	Bin	percent	4.4	4.5	0.000083
US National	1 wk ahead	Bin	percent	4.5	4.6	6.e-6
US National	1 wk ahead	Bin	percent	4.6	4.7	0.000166
US National	1 wk ahead	Bin	percent	4.7	4.8	0.002067
US National	1 wk ahead	Bin	percent	4.8	4.9	0.008565999999999999
US National	1 wk ahead	Bin	percent	4.9	5	0.011979
US National	1 wk ahead	Bin	percent	5	5.1	0.005677
US National	1 wk ahead	Bin	percent	5.1	5.2	0.000904
US National	1 wk ahead	Bin	percent	5.2	5.3	0.000047
US National	1 wk ahead	Bin	percent	5.3	5.4	1.e-6
US National	1 wk ahead	Bin	percent	5.4	5.5	0.
US National	1 wk ahead	Bin	percent	5.5	5.6	0.
US National	1 wk ahead	Bin	percent	5.6	5.7	0.
US National	1 wk ahead	Bin	percent	5.7	5.8	0.
US National	1 wk ahead	Bin	percent	5.8	5.9	0.
US National	1 wk ahead	Bin	percent	5.9	6	0.
US National	1 wk ahead	Bin	percent	6	6.1	0.
US National	1 wk ahead	Bin	percent	6.1	6.2	0.
US National	1 wk ahead	Bin	percent	6.2	6.3	0.
US National	1 wk ahead	Bin	percent	6.3	6.4	0.
US National	1 wk ahead	Bin	percent	6.4	6.5	0.
US National	1 wk ahead	Bin	percent	6.5	6.6	0.
US National	1 wk ahead	Bin	percent	6.6	6.7	0.
US National	1 wk ahead	Bin	percent	6.7	6.8	0.
US National	1 wk ahead	Bin	percent	6.8	6.9	0.
US National	1 wk ahead	Bin	percent	6.9	7	0.
US National	1 wk ahead	Bin	percent	7	7.1	0.
US National	1 wk ahead	Bin	percent	7.1	7.2	0.
US National	1 wk ahead	Bin	percent	7.2	7.3	0.
US National	1 wk ahead	Bin	percent	7.3	7.4	0.
US National	1 wk ahead	Bin	percent	7.4	7.5	0.
US National	1 wk ahead	Bin	percent	7.5	7.6	0.
US National	1 wk ahead	Bin	percent	7.6	7.7	0.
US National	1 wk ahead	Bin	percent	7.7	7.8	0.
US National	1 wk ahead	Bin	percent	7.8	7.9	0.
US National	1 wk ahead	Bin	percent	7.9	8	0.
US National	1 wk ahead	Bin	percent	8	8.1	0.
US National	1 wk ahead	Bin	percent	8.1	8.2	0.
US National	1 wk ahead	Bin	percent	8.2	8.3	0.
US National	1 wk ahead	Bin	percent	8.3	8.4	0.
US National	1 wk ahead	Bin	percent	8.4	8.5	0.
US National	1 wk ahead	Bin	percent	8.5	8.6	0.
US National	1 wk ahead	Bin	percent	8.6	8.7	0.
US National	1 wk ahead	Bin	percent	8.7	8.8	0.
US National	1 wk ahead	Bin	percent	8.8	8.9	0.
US National	1 wk ahead	Bin	percent	8.9	9	0.
US National	1 wk ahead	Bin	percent	9	9.1	0.
US National	1 wk ahead	Bin	percent	9.1	9.2	0.
US National	1 wk ahead	Bin	percent	9.2	9.3	0.
US National	1 wk ahead	Bin	percent	9.3	9.4	0.
US National	1 wk ahead	Bin	percent	9.4	9.5	0.
US National	1 wk ahead	Bin	percent	9.5	9.6	0.
US National	1 wk ahead	Bin	percent	9.6	9.7	0.
US National	1 wk ahead	Bin	percent	9.7	9.8	0.
US National	1 wk ahead	Bin	percent	9.8	9.9	0.
US National	1 wk ahead	Bin	percent	9.9	10	0.
US National	1 wk ahead	Bin	percent	10	10.1	0.
US National	1 wk ahead	Bin	percent	10.1	10.2	0.
US National	1 wk ahead	Bin	percent	10.2	10.3	0.
US National	1 wk ahead	Bin	percent	10.3	10.4	0.
US National	1 wk ahead	Bin	percent	10.4	10.5	0.
US National	1 wk ahead	Bin	percent	10.5	10.6	0.
US National	1 wk ahead	Bin	percent	10.6	10.7	0.
US National	1 wk ahead	Bin	percent	10.7	10.8	0.
US National	1 wk ahead	Bin	percent	10.8	10.9	0.
US National	1 wk ahead	Bin	percent	10.9	11	0.
US National	1 wk ahead	Bin	percent	11	11.1	0.
US National	1 wk ahead	Bin	percent	11.1	11.2	0.
US National	1 wk ahead	Bin	percent	11.2	11.3	0.
US National	1 wk ahead	Bin	percent	11.3	11.4	0.
US National	1 wk ahead	Bin	percent	11.4	11.5	0.
US National	1 wk ahead	Bin	percent	11.5	11.6	0.
US National	1 wk ahead	Bin	percent	11.6	11.7	0.
US National	1 wk ahead	Bin	percent	11.7	11.8	0.
US National	1 wk ahead	Bin	percent	11.8	11.9	0.
US National	1 wk ahead	Bin	percent	11.9	12	0.
US National	1 wk ahead	Bin	percent	12	12.1	0.
US National	1 wk ahead	Bin	percent	12.1	12.2	0.
US National	1 wk ahead	Bin	percent	12.2	12.3	0.
US National	1 wk ahead	Bin	percent	12.3	12.4	0.
US National	1 wk ahead	Bin	percent	12.4	12.5	0.
US National	1 wk ahead	Bin	percent	12.5	12.6	0.
US National	1 wk ahead	Bin	percent	12.6	12.7	0.
US National	1 wk ahead	Bin	percent	12.7	12.8	0.
US National	1 wk ahead	Bin	percent	12.8	12.9	0.
US National	1 wk ahead	Bin	percent	12.9	13	0.
US National	1 wk ahead	Bin	percent	13	100	0.
US National	2 wk ahead	Point	percent	NA	NA	4.8772
US National	2 wk ahead	Bin	percent	0	0.1	4.e-6
US National	2 wk ahead	Bin	percent	0.1	0.2	6.e-6
US National	2 wk ahead	Bin	percent	0.2	0.3	0.000011
US National	2 wk ahead	Bin	percent	0.3	0.4	0.000018999999999999998
US National	2 wk ahead	Bin	percent	0.4	0.5	0.000032
US National	2 wk ahead	Bin	percent	0.5	0.6	0.000051
US National	2 wk ahead	Bin	percent	0.6	0.7	0.00007999999999999999
US National	2 wk ahead	Bin	percent	0.7	0.8	0.00012299999999999998
US National	2 wk ahead	Bin	percent	0.8	0.9	0.000185
US National	2 wk ahead	Bin	percent	0.9	1	0.00027
US National	2 wk ahead	Bin	percent	1	1.1	0.000385
US National	2 wk ahead	Bin	percent	1.1	1.2	0.000535
US National	2 wk ahead	Bin	percent	1.2	1.3	0.000727
US National	2 wk ahead	Bin	percent	1.3	1.4	0.000967
US National	2 wk ahead	Bin	percent	1.4	1.5	0.0012569999999999999
US National	2 wk ahead	Bin	percent	1.5	1.6	0.001602
US National	2 wk ahead	Bin	percent	1.6	1.7	0.002002
US National	2 wk ahead	Bin	percent	1.7	1.8	0.002457
US National	2 wk ahead	Bin	percent	1.8	1.9	0.002966
US National	2 wk ahead	Bin	percent	1.9	2	0.003529
US National	2 wk ahead	Bin	percent	2	2.1	0.004147
US National	2 wk ahead	Bin	percent	2.1	2.2	0.00482
US National	2 wk ahead	Bin	percent	2.2	2.3	0.005553
US National	2 wk ahead	Bin	percent	2.3	2.4	0.006352
US National	2 wk ahead	Bin	percent	2.4	2.5	0.007225
US National	2 wk ahead	Bin	percent	2.5	2.6	0.008178
US National	2 wk ahead	Bin	percent	2.6	2.7	0.009219
US National	2 wk ahead	Bin	percent	2.7	2.8	0.010347
US National	2 wk ahead	Bin	percent	2.8	2.9	0.011559999999999999
US National	2 wk ahead	Bin	percent	2.9	3	0.012846
US National	2 wk ahead	Bin	percent	3	3.1	0.014185
US National	2 wk ahead	Bin	percent	3.1	3.2	0.015550999999999999
US National	2 wk ahead	Bin	percent	3.2	3.3	0.016913
US National	2 wk ahead	Bin	percent	3.3	3.4	0.018233
US National	2 wk ahead	Bin	percent	3.4	3.5	0.019475
US National	2 wk ahead	Bin	percent	3.5	3.6	0.020604
US National	2 wk ahead	Bin	percent	3.6	3.7	0.021592
US National	2 wk ahead	Bin	percent	3.7	3.8	0.022417
US National	2 wk ahead	Bin	percent	3.8	3.9	0.023067999999999998
US National	2 wk ahead	Bin	percent	3.9	4	0.023545
US National	2 wk ahead	Bin	percent	4	4.1	0.023854
US National	2 wk ahead	Bin	percent	4.1	4.2	0.024012
US National	2 wk ahead	Bin	percent	4.2	4.3	0.02404
US National	2 wk ahead	Bin	percent	4.3	4.4	0.02396
US National	2 wk ahead	Bin	percent	4.4	4.5	0.023795
US National	2 wk ahead	Bin	percent	4.5	4.6	0.023566
US National	2 wk ahead	Bin	percent	4.6	4.7	0.023285
US National	2 wk ahead	Bin	percent	4.7	4.8	0.022961
US National	2 wk ahead	Bin	percent	4.8	4.9	0.022598
US National	2 wk ahead	Bin	percent	4.9	5	0.022189999999999998
US National	2 wk ahead	Bin	percent	5	5.1	0.02173
US National	2 wk ahead	Bin	percent	5.1	5.2	0.02121
US National	2 wk ahead	Bin	percent	5.2	5.3	0.02062
US National	2 wk ahead	Bin	percent	5.3	5.4	0.019954
US National	2 wk ahead	Bin	percent	5.4	5.5	0.019209
US National	2 wk ahead	Bin	percent	5.5	5.6	0.018392
US National	2 wk ahead	Bin	percent	5.6	5.7	0.017513
US National	2 wk ahead	Bin	percent	5.7	5.8	0.016593
US National	2 wk ahead	Bin	percent	5.8	5.9	0.015655
US National	2 wk ahead	Bin	percent	5.9	6	0.014728999999999999
US National	2 wk ahead	Bin	percent	6	6.1	0.013843999999999999
US National	2 wk ahead	Bin	percent	6.1	6.2	0.013028999999999999
US National	2 wk ahead	Bin	percent	6.2	6.3	0.012303999999999999
US National	2 wk ahead	Bin	percent	6.3	6.4	0.011682999999999999
US National	2 wk ahead	Bin	percent	6.4	6.5	0.011169
US National	2 wk ahead	Bin	percent	6.5	6.6	0.010756
US National	2 wk ahead	Bin	percent	6.6	6.7	0.010428999999999999
US National	2 wk ahead	Bin	percent	6.7	6.8	0.010164999999999999
US National	2 wk ahead	Bin	percent	6.8	6.9	0.009942
US National	2 wk ahead	Bin	percent	6.9	7	0.009734999999999999
US National	2 wk ahead	Bin	percent	7	7.1	0.009526999999999999
US National	2 wk ahead	Bin	percent	7.1	7.2	0.009304
US National	2 wk ahead	Bin	percent	7.2	7.3	0.009061999999999999
US National	2 wk ahead	Bin	percent	7.3	7.4	0.008799999999999999
US National	2 wk ahead	Bin	percent	7.4	7.5	0.008524
US National	2 wk ahead	Bin	percent	7.5	7.6	0.008239999999999999
US National	2 wk ahead	Bin	percent	7.6	7.7	0.007954
US National	2 wk ahead	Bin	percent	7.7	7.8	0.007669
US National	2 wk ahead	Bin	percent	7.8	7.9	0.007385
US National	2 wk ahead	Bin	percent	7.9	8	0.007097
US National	2 wk ahead	Bin	percent	8	8.1	0.0067989999999999995
US National	2 wk ahead	Bin	percent	8.1	8.2	0.006481
US National	2 wk ahead	Bin	percent	8.2	8.3	0.006136
US National	2 wk ahead	Bin	percent	8.3	8.4	0.005758999999999999
US National	2 wk ahead	Bin	percent	8.4	8.5	0.00535
US National	2 wk ahead	Bin	percent	8.5	8.6	0.0049099999999999994
US National	2 wk ahead	Bin	percent	8.6	8.7	0.00445
US National	2 wk ahead	Bin	percent	8.7	8.8	0.00398
US National	2 wk ahead	Bin	percent	8.8	8.9	0.0035169999999999997
US National	2 wk ahead	Bin	percent	8.9	9	0.003075
US National	2 wk ahead	Bin	percent	9	9.1	0.002669
US National	2 wk ahead	Bin	percent	9.1	9.2	0.00231
US National	2 wk ahead	Bin	percent	9.2	9.3	0.002008
US National	2 wk ahead	Bin	percent	9.3	9.4	0.001766
US National	2 wk ahead	Bin	percent	9.4	9.5	0.001584
US National	2 wk ahead	Bin	percent	9.5	9.6	0.001457
US National	2 wk ahead	Bin	percent	9.6	9.7	0.0013779999999999999
US National	2 wk ahead	Bin	percent	9.7	9.8	0.001334
US National	2 wk ahead	Bin	percent	9.8	9.9	0.001316
US National	2 wk ahead	Bin	percent	9.9	10	0.0013109999999999999
US National	2 wk ahead	Bin	percent	10	10.1	0.00131
US National	2 wk ahead	Bin	percent	10.1	10.2	0.001303
US National	2 wk ahead	Bin	percent	10.2	10.3	0.001285
US National	2 wk ahead	Bin	percent	10.3	10.4	0.0012519999999999999
US National	2 wk ahead	Bin	percent	10.4	10.5	0.001204
US National	2 wk ahead	Bin	percent	10.5	10.6	0.001143
US National	2 wk ahead	Bin	percent	10.6	10.7	0.0010739999999999999
US National	2 wk ahead	Bin	percent	10.7	10.8	0.001001
US National	2 wk ahead	Bin	percent	10.8	10.9	0.000931
US National	2 wk ahead	Bin	percent	10.9	11	0.000868
US National	2 wk ahead	Bin	percent	11	11.1	0.000816
US National	2 wk ahead	Bin	percent	11.1	11.2	0.000779
US National	2 wk ahead	Bin	percent	11.2	11.3	0.0007559999999999999
US National	2 wk ahead	Bin	percent	11.3	11.4	0.000745
US National	2 wk ahead	Bin	percent	11.4	11.5	0.000743
US National	2 wk ahead	Bin	percent	11.5	11.6	0.0007459999999999999
US National	2 wk ahead	Bin	percent	11.6	11.7	0.0007469999999999999
US National	2 wk ahead	Bin	percent	11.7	11.8	0.0007419999999999999
US National	2 wk ahead	Bin	percent	11.8	11.9	0.000727
US National	2 wk ahead	Bin	percent	11.9	12	0.000699
US National	2 wk ahead	Bin	percent	12	12.1	0.000659
US National	2 wk ahead	Bin	percent	12.1	12.2	0.000606
US National	2 wk ahead	Bin	percent	12.2	12.3	0.000543
US National	2 wk ahead	Bin	percent	12.3	12.4	0.000474
US National	2 wk ahead	Bin	percent	12.4	12.5	0.000403
US National	2 wk ahead	Bin	percent	12.5	12.6	0.00033299999999999996
US National	2 wk ahead	Bin	percent	12.6	12.7	0.000267
US National	2 wk ahead	Bin	percent	12.7	12.8	0.00020899999999999998
US National	2 wk ahead	Bin	percent	12.8	12.9	0.000159
US National	2 wk ahead	Bin	percent	12.9	13	0.000117
US National	2 wk ahead	Bin	percent	13	100	0.000249
US National	3 wk ahead	Point	percent	NA	NA	5.581200000000001
US National	3 wk ahead	Bin	percent	0	0.1	0.0008939999999999999
US National	3 wk ahead	Bin	percent	0.1	0.2	0.001037
US National	3 wk ahead	Bin	percent	0.2	0.3	0.001197
US National	3 wk ahead	Bin	percent	0.3	0.4	0.001375
US National	3 wk ahead	Bin	percent	0.4	0.5	0.0015719999999999998
US National	3 wk ahead	Bin	percent	0.5	0.6	0.001789
US National	3 wk ahead	Bin	percent	0.6	0.7	0.002025
US National	3 wk ahead	Bin	percent	0.7	0.8	0.002283
US National	3 wk ahead	Bin	percent	0.8	0.9	0.002561
US National	3 wk ahead	Bin	percent	0.9	1	0.002861
US National	3 wk ahead	Bin	percent	1	1.1	0.003181
US National	3 wk ahead	Bin	percent	1.1	1.2	0.0035229999999999997
US National	3 wk ahead	Bin	percent	1.2	1.3	0.003885
US National	3 wk ahead	Bin	percent	1.3	1.4	0.004266
US National	3 wk ahead	Bin	percent	1.4	1.5	0.004665
US National	3 wk ahead	Bin	percent	1.5	1.6	0.005081
US National	3 wk ahead	Bin	percent	1.6	1.7	0.0055119999999999995
US National	3 wk ahead	Bin	percent	1.7	1.8	0.005957
US National	3 wk ahead	Bin	percent	1.8	1.9	0.006411999999999999
US National	3 wk ahead	Bin	percent	1.9	2	0.006875999999999999
US National	3 wk ahead	Bin	percent	2	2.1	0.007346
US National	3 wk ahead	Bin	percent	2.1	2.2	0.007818
US National	3 wk ahead	Bin	percent	2.2	2.3	0.008291
US National	3 wk ahead	Bin	percent	2.3	2.4	0.008759
US National	3 wk ahead	Bin	percent	2.4	2.5	0.009221
US National	3 wk ahead	Bin	percent	2.5	2.6	0.009673
US National	3 wk ahead	Bin	percent	2.6	2.7	0.010111
US National	3 wk ahead	Bin	percent	2.7	2.8	0.010532999999999999
US National	3 wk ahead	Bin	percent	2.8	2.9	0.010936
US National	3 wk ahead	Bin	percent	2.9	3	0.011316
US National	3 wk ahead	Bin	percent	3	3.1	0.011673
US National	3 wk ahead	Bin	percent	3.1	3.2	0.012003
US National	3 wk ahead	Bin	percent	3.2	3.3	0.012305
US National	3 wk ahead	Bin	percent	3.3	3.4	0.012577
US National	3 wk ahead	Bin	percent	3.4	3.5	0.01282
US National	3 wk ahead	Bin	percent	3.5	3.6	0.013033
US National	3 wk ahead	Bin	percent	3.6	3.7	0.013215
US National	3 wk ahead	Bin	percent	3.7	3.8	0.013366999999999999
US National	3 wk ahead	Bin	percent	3.8	3.9	0.01349
US National	3 wk ahead	Bin	percent	3.9	4	0.013585999999999999
US National	3 wk ahead	Bin	percent	4	4.1	0.013654
US National	3 wk ahead	Bin	percent	4.1	4.2	0.013698
US National	3 wk ahead	Bin	percent	4.2	4.3	0.013718
US National	3 wk ahead	Bin	percent	4.3	4.4	0.013717
US National	3 wk ahead	Bin	percent	4.4	4.5	0.013694999999999999
US National	3 wk ahead	Bin	percent	4.5	4.6	0.013654999999999999
US National	3 wk ahead	Bin	percent	4.6	4.7	0.013597999999999999
US National	3 wk ahead	Bin	percent	4.7	4.8	0.013526
US National	3 wk ahead	Bin	percent	4.8	4.9	0.013439
US National	3 wk ahead	Bin	percent	4.9	5	0.013339
US National	3 wk ahead	Bin	percent	5	5.1	0.013227
US National	3 wk ahead	Bin	percent	5.1	5.2	0.013103
US National	3 wk ahead	Bin	percent	5.2	5.3	0.012967
US National	3 wk ahead	Bin	percent	5.3	5.4	0.01282
US National	3 wk ahead	Bin	percent	5.4	5.5	0.012662
US National	3 wk ahead	Bin	percent	5.5	5.6	0.012492999999999999
US National	3 wk ahead	Bin	percent	5.6	5.7	0.012313
US National	3 wk ahead	Bin	percent	5.7	5.8	0.012121999999999999
US National	3 wk ahead	Bin	percent	5.8	5.9	0.01192
US National	3 wk ahead	Bin	percent	5.9	6	0.011708
US National	3 wk ahead	Bin	percent	6	6.1	0.011484
US National	3 wk ahead	Bin	percent	6.1	6.2	0.01125
US National	3 wk ahead	Bin	percent	6.2	6.3	0.011006
US National	3 wk ahead	Bin	percent	6.3	6.4	0.010752999999999999
US National	3 wk ahead	Bin	percent	6.4	6.5	0.010491
US National	3 wk ahead	Bin	percent	6.5	6.6	0.010221
US National	3 wk ahead	Bin	percent	6.6	6.7	0.009944999999999999
US National	3 wk ahead	Bin	percent	6.7	6.8	0.009663999999999999
US National	3 wk ahead	Bin	percent	6.8	6.9	0.00938
US National	3 wk ahead	Bin	percent	6.9	7	0.009093
US National	3 wk ahead	Bin	percent	7	7.1	0.008806
US National	3 wk ahead	Bin	percent	7.1	7.2	0.00852
US National	3 wk ahead	Bin	percent	7.2	7.3	0.008237
US National	3 wk ahead	Bin	percent	7.3	7.4	0.007958999999999999
US National	3 wk ahead	Bin	percent	7.4	7.5	0.007686999999999999
US National	3 wk ahead	Bin	percent	7.5	7.6	0.007423
US National	3 wk ahead	Bin	percent	7.6	7.7	0.007168
US National	3 wk ahead	Bin	percent	7.7	7.8	0.0069229999999999995
US National	3 wk ahead	Bin	percent	7.8	7.9	0.00669
US National	3 wk ahead	Bin	percent	7.9	8	0.006469
US National	3 wk ahead	Bin	percent	8	8.1	0.006261999999999999
US National	3 wk ahead	Bin	percent	8.1	8.2	0.006068
US National	3 wk ahead	Bin	percent	8.2	8.3	0.005887
US National	3 wk ahead	Bin	percent	8.3	8.4	0.0057209999999999995
US National	3 wk ahead	Bin	percent	8.4	8.5	0.005568
US National	3 wk ahead	Bin	percent	8.5	8.6	0.005428
US National	3 wk ahead	Bin	percent	8.6	8.7	0.005301
US National	3 wk ahead	Bin	percent	8.7	8.8	0.005186
US National	3 wk ahead	Bin	percent	8.8	8.9	0.005081
US National	3 wk ahead	Bin	percent	8.9	9	0.004987
US National	3 wk ahead	Bin	percent	9	9.1	0.004901
US National	3 wk ahead	Bin	percent	9.1	9.2	0.004823
US National	3 wk ahead	Bin	percent	9.2	9.3	0.004751
US National	3 wk ahead	Bin	percent	9.3	9.4	0.004684
US National	3 wk ahead	Bin	percent	9.4	9.5	0.004621
US National	3 wk ahead	Bin	percent	9.5	9.6	0.004561
US National	3 wk ahead	Bin	percent	9.6	9.7	0.004503
US National	3 wk ahead	Bin	percent	9.7	9.8	0.004445999999999999
US National	3 wk ahead	Bin	percent	9.8	9.9	0.00439
US National	3 wk ahead	Bin	percent	9.9	10	0.004333
US National	3 wk ahead	Bin	percent	10	10.1	0.004275
US National	3 wk ahead	Bin	percent	10.1	10.2	0.004216
US National	3 wk ahead	Bin	percent	10.2	10.3	0.004157
US National	3 wk ahead	Bin	percent	10.3	10.4	0.004095
US National	3 wk ahead	Bin	percent	10.4	10.5	0.004033
US National	3 wk ahead	Bin	percent	10.5	10.6	0.00397
US National	3 wk ahead	Bin	percent	10.6	10.7	0.0039059999999999997
US National	3 wk ahead	Bin	percent	10.7	10.8	0.003842
US National	3 wk ahead	Bin	percent	10.8	10.9	0.003777
US National	3 wk ahead	Bin	percent	10.9	11	0.0037129999999999997
US National	3 wk ahead	Bin	percent	11	11.1	0.003649
US National	3 wk ahead	Bin	percent	11.1	11.2	0.0035859999999999998
US National	3 wk ahead	Bin	percent	11.2	11.3	0.003524
US National	3 wk ahead	Bin	percent	11.3	11.4	0.003463
US National	3 wk ahead	Bin	percent	11.4	11.5	0.0034029999999999998
US National	3 wk ahead	Bin	percent	11.5	11.6	0.003343
US National	3 wk ahead	Bin	percent	11.6	11.7	0.0032849999999999997
US National	3 wk ahead	Bin	percent	11.7	11.8	0.003227
US National	3 wk ahead	Bin	percent	11.8	11.9	0.0031699999999999996
US National	3 wk ahead	Bin	percent	11.9	12	0.0031119999999999997
US National	3 wk ahead	Bin	percent	12	12.1	0.003055
US National	3 wk ahead	Bin	percent	12.1	12.2	0.002996
US National	3 wk ahead	Bin	percent	12.2	12.3	0.002936
US National	3 wk ahead	Bin	percent	12.3	12.4	0.002874
US National	3 wk ahead	Bin	percent	12.4	12.5	0.0028109999999999997
US National	3 wk ahead	Bin	percent	12.5	12.6	0.002745
US National	3 wk ahead	Bin	percent	12.6	12.7	0.002676
US National	3 wk ahead	Bin	percent	12.7	12.8	0.002604
US National	3 wk ahead	Bin	percent	12.8	12.9	0.0025299999999999997
US National	3 wk ahead	Bin	percent	12.9	13	0.0024519999999999998
US National	3 wk ahead	Bin	percent	13	100	0.06750099999999999
US National	4 wk ahead	Point	percent	NA	NA	5.316400000000001
US National	4 wk ahead	Bin	percent	0	0.1	0.00201
US National	4 wk ahead	Bin	percent	0.1	0.2	0.0022559999999999998
US National	4 wk ahead	Bin	percent	0.2	0.3	0.002522
US National	4 wk ahead	Bin	percent	0.3	0.4	0.002806
US National	4 wk ahead	Bin	percent	0.4	0.5	0.003109
US National	4 wk ahead	Bin	percent	0.5	0.6	0.00343
US National	4 wk ahead	Bin	percent	0.6	0.7	0.0037689999999999998
US National	4 wk ahead	Bin	percent	0.7	0.8	0.004123
US National	4 wk ahead	Bin	percent	0.8	0.9	0.004493
US National	4 wk ahead	Bin	percent	0.9	1	0.004876
US National	4 wk ahead	Bin	percent	1	1.1	0.0052699999999999995
US National	4 wk ahead	Bin	percent	1.1	1.2	0.005673999999999999
US National	4 wk ahead	Bin	percent	1.2	1.3	0.006085999999999999
US National	4 wk ahead	Bin	percent	1.3	1.4	0.006502
US National	4 wk ahead	Bin	percent	1.4	1.5	0.006921
US National	4 wk ahead	Bin	percent	1.5	1.6	0.007339999999999999
US National	4 wk ahead	Bin	percent	1.6	1.7	0.007756
US National	4 wk ahead	Bin	percent	1.7	1.8	0.008166999999999999
US National	4 wk ahead	Bin	percent	1.8	1.9	0.008570999999999999
US National	4 wk ahead	Bin	percent	1.9	2	0.008964
US National	4 wk ahead	Bin	percent	2	2.1	0.009345
US National	4 wk ahead	Bin	percent	2.1	2.2	0.00971
US National	4 wk ahead	Bin	percent	2.2	2.3	0.010059
US National	4 wk ahead	Bin	percent	2.3	2.4	0.010388999999999999
US National	4 wk ahead	Bin	percent	2.4	2.5	0.010699
US National	4 wk ahead	Bin	percent	2.5	2.6	0.010987
US National	4 wk ahead	Bin	percent	2.6	2.7	0.011252999999999999
US National	4 wk ahead	Bin	percent	2.7	2.8	0.011497
US National	4 wk ahead	Bin	percent	2.8	2.9	0.011717
US National	4 wk ahead	Bin	percent	2.9	3	0.011913
US National	4 wk ahead	Bin	percent	3	3.1	0.012086999999999999
US National	4 wk ahead	Bin	percent	3.1	3.2	0.012237999999999999
US National	4 wk ahead	Bin	percent	3.2	3.3	0.012367
US National	4 wk ahead	Bin	percent	3.3	3.4	0.012473999999999999
US National	4 wk ahead	Bin	percent	3.4	3.5	0.012562
US National	4 wk ahead	Bin	percent	3.5	3.6	0.012629999999999999
US National	4 wk ahead	Bin	percent	3.6	3.7	0.012681
US National	4 wk ahead	Bin	percent	3.7	3.8	0.012714
US National	4 wk ahead	Bin	percent	3.8	3.9	0.012732
US National	4 wk ahead	Bin	percent	3.9	4	0.012735999999999999
US National	4 wk ahead	Bin	percent	4	4.1	0.012726
US National	4 wk ahead	Bin	percent	4.1	4.2	0.012702999999999999
US National	4 wk ahead	Bin	percent	4.2	4.3	0.012669
US National	4 wk ahead	Bin	percent	4.3	4.4	0.012622999999999999
US National	4 wk ahead	Bin	percent	4.4	4.5	0.012567
US National	4 wk ahead	Bin	percent	4.5	4.6	0.012501
US National	4 wk ahead	Bin	percent	4.6	4.7	0.012425
US National	4 wk ahead	Bin	percent	4.7	4.8	0.01234
US National	4 wk ahead	Bin	percent	4.8	4.9	0.012244999999999999
US National	4 wk ahead	Bin	percent	4.9	5	0.012140999999999999
US National	4 wk ahead	Bin	percent	5	5.1	0.012027999999999999
US National	4 wk ahead	Bin	percent	5.1	5.2	0.011906
US National	4 wk ahead	Bin	percent	5.2	5.3	0.011774999999999999
US National	4 wk ahead	Bin	percent	5.3	5.4	0.011635999999999999
US National	4 wk ahead	Bin	percent	5.4	5.5	0.011488
US National	4 wk ahead	Bin	percent	5.5	5.6	0.011332
US National	4 wk ahead	Bin	percent	5.6	5.7	0.011167999999999999
US National	4 wk ahead	Bin	percent	5.7	5.8	0.010995999999999999
US National	4 wk ahead	Bin	percent	5.8	5.9	0.010818
US National	4 wk ahead	Bin	percent	5.9	6	0.010634
US National	4 wk ahead	Bin	percent	6	6.1	0.010444
US National	4 wk ahead	Bin	percent	6.1	6.2	0.010249999999999999
US National	4 wk ahead	Bin	percent	6.2	6.3	0.010053
US National	4 wk ahead	Bin	percent	6.3	6.4	0.009852999999999999
US National	4 wk ahead	Bin	percent	6.4	6.5	0.009651
US National	4 wk ahead	Bin	percent	6.5	6.6	0.009448
US National	4 wk ahead	Bin	percent	6.6	6.7	0.009245999999999999
US National	4 wk ahead	Bin	percent	6.7	6.8	0.009045
US National	4 wk ahead	Bin	percent	6.8	6.9	0.008846
US National	4 wk ahead	Bin	percent	6.9	7	0.00865
US National	4 wk ahead	Bin	percent	7	7.1	0.008457
US National	4 wk ahead	Bin	percent	7.1	7.2	0.008269
US National	4 wk ahead	Bin	percent	7.2	7.3	0.008084
US National	4 wk ahead	Bin	percent	7.3	7.4	0.007904999999999999
US National	4 wk ahead	Bin	percent	7.4	7.5	0.00773
US National	4 wk ahead	Bin	percent	7.5	7.6	0.00756
US National	4 wk ahead	Bin	percent	7.6	7.7	0.0073939999999999995
US National	4 wk ahead	Bin	percent	7.7	7.8	0.007233
US National	4 wk ahead	Bin	percent	7.8	7.9	0.007076
US National	4 wk ahead	Bin	percent	7.9	8	0.006921999999999999
US National	4 wk ahead	Bin	percent	8	8.1	0.006771999999999999
US National	4 wk ahead	Bin	percent	8.1	8.2	0.0066229999999999995
US National	4 wk ahead	Bin	percent	8.2	8.3	0.006477
US National	4 wk ahead	Bin	percent	8.3	8.4	0.006333
US National	4 wk ahead	Bin	percent	8.4	8.5	0.006189
US National	4 wk ahead	Bin	percent	8.5	8.6	0.006046
US National	4 wk ahead	Bin	percent	8.6	8.7	0.0059039999999999995
US National	4 wk ahead	Bin	percent	8.7	8.8	0.005762
US National	4 wk ahead	Bin	percent	8.8	8.9	0.005621
US National	4 wk ahead	Bin	percent	8.9	9	0.0054789999999999995
US National	4 wk ahead	Bin	percent	9	9.1	0.005339
US National	4 wk ahead	Bin	percent	9.1	9.2	0.0051979999999999995
US National	4 wk ahead	Bin	percent	9.2	9.3	0.005059
US National	4 wk ahead	Bin	percent	9.3	9.4	0.004921
US National	4 wk ahead	Bin	percent	9.4	9.5	0.004785
US National	4 wk ahead	Bin	percent	9.5	9.6	0.004651
US National	4 wk ahead	Bin	percent	9.6	9.7	0.004519
US National	4 wk ahead	Bin	percent	9.7	9.8	0.004391
US National	4 wk ahead	Bin	percent	9.8	9.9	0.004266
US National	4 wk ahead	Bin	percent	9.9	10	0.004144
US National	4 wk ahead	Bin	percent	10	10.1	0.004027
US National	4 wk ahead	Bin	percent	10.1	10.2	0.003913
US National	4 wk ahead	Bin	percent	10.2	10.3	0.003803
US National	4 wk ahead	Bin	percent	10.3	10.4	0.003698
US National	4 wk ahead	Bin	percent	10.4	10.5	0.003596
US National	4 wk ahead	Bin	percent	10.5	10.6	0.003498
US National	4 wk ahead	Bin	percent	10.6	10.7	0.0034029999999999998
US National	4 wk ahead	Bin	percent	10.7	10.8	0.0033109999999999997
US National	4 wk ahead	Bin	percent	10.8	10.9	0.003222
US National	4 wk ahead	Bin	percent	10.9	11	0.0031349999999999998
US National	4 wk ahead	Bin	percent	11	11.1	0.003049
US National	4 wk ahead	Bin	percent	11.1	11.2	0.0029649999999999998
US National	4 wk ahead	Bin	percent	11.2	11.3	0.002882
US National	4 wk ahead	Bin	percent	11.3	11.4	0.002799
US National	4 wk ahead	Bin	percent	11.4	11.5	0.0027159999999999997
US National	4 wk ahead	Bin	percent	11.5	11.6	0.002634
US National	4 wk ahead	Bin	percent	11.6	11.7	0.002551
US National	4 wk ahead	Bin	percent	11.7	11.8	0.002469
US National	4 wk ahead	Bin	percent	11.8	11.9	0.002386
US National	4 wk ahead	Bin	percent	11.9	12	0.002304
US National	4 wk ahead	Bin	percent	12	12.1	0.002222
US National	4 wk ahead	Bin	percent	12.1	12.2	0.002141
US National	4 wk ahead	Bin	percent	12.2	12.3	0.0020599999999999998
US National	4 wk ahead	Bin	percent	12.3	12.4	0.001982
US National	4 wk ahead	Bin	percent	12.4	12.5	0.001905
US National	4 wk ahead	Bin	percent	12.5	12.6	0.0018299999999999998
US National	4 wk ahead	Bin	percent	12.6	12.7	0.001758
US National	4 wk ahead	Bin	percent	12.7	12.8	0.001689
US National	4 wk ahead	Bin	percent	12.8	12.9	0.0016229999999999999
US National	4 wk ahead	Bin	percent	12.9	13	0.0015609999999999999
US National	4 wk ahead	Bin	percent	13	100	0.062119
