# Supplementary material for: Use of daily Internet search query data improves real-time projections of influenza epidemics
Source: J R Soc Interface. 2018 Oct 10;15(147):20180220. doi: 10.1098/rsif.2018.0220 (PMC6228485; doi:10.1098/rsif.2018.0220)
Supplement: Computer code and results [file rsif20180220supp3.gz › Code-and-results/mss-15-wikiWEEK/2014-EW52.csv]

Location	Target	Type	Unit	Bin_start_incl	Bin_end_notincl	Value
US National	1 wk ahead	Point	percent	NA	NA	4.9
US National	1 wk ahead	Bin	percent	0	0.1	0.
US National	1 wk ahead	Bin	percent	0.1	0.2	0.
US National	1 wk ahead	Bin	percent	0.2	0.3	0.
US National	1 wk ahead	Bin	percent	0.3	0.4	0.
US National	1 wk ahead	Bin	percent	0.4	0.5	0.
US National	1 wk ahead	Bin	percent	0.5	0.6	0.
US National	1 wk ahead	Bin	percent	0.6	0.7	0.
US National	1 wk ahead	Bin	percent	0.7	0.8	0.
US National	1 wk ahead	Bin	percent	0.8	0.9	0.
US National	1 wk ahead	Bin	percent	0.9	1	0.
US National	1 wk ahead	Bin	percent	1	1.1	0.
US National	1 wk ahead	Bin	percent	1.1	1.2	0.
US National	1 wk ahead	Bin	percent	1.2	1.3	0.
US National	1 wk ahead	Bin	percent	1.3	1.4	0.
US National	1 wk ahead	Bin	percent	1.4	1.5	0.
US National	1 wk ahead	Bin	percent	1.5	1.6	0.
US National	1 wk ahead	Bin	percent	1.6	1.7	0.
US National	1 wk ahead	Bin	percent	1.7	1.8	0.
US National	1 wk ahead	Bin	percent	1.8	1.9	0.
US National	1 wk ahead	Bin	percent	1.9	2	0.
US National	1 wk ahead	Bin	percent	2	2.1	0.
US National	1 wk ahead	Bin	percent	2.1	2.2	0.
US National	1 wk ahead	Bin	percent	2.2	2.3	0.
US National	1 wk ahead	Bin	percent	2.3	2.4	0.
US National	1 wk ahead	Bin	percent	2.4	2.5	0.
US National	1 wk ahead	Bin	percent	2.5	2.6	0.
US National	1 wk ahead	Bin	percent	2.6	2.7	0.
US National	1 wk ahead	Bin	percent	2.7	2.8	0.
US National	1 wk ahead	Bin	percent	2.8	2.9	0.
US National	1 wk ahead	Bin	percent	2.9	3	0.
US National	1 wk ahead	Bin	percent	3	3.1	0.
US National	1 wk ahead	Bin	percent	3.1	3.2	0.
US National	1 wk ahead	Bin	percent	3.2	3.3	0.000014
US National	1 wk ahead	Bin	percent	3.3	3.4	0.00045099999999999996
US National	1 wk ahead	Bin	percent	3.4	3.5	0.002476
US National	1 wk ahead	Bin	percent	3.5	3.6	0.002477
US National	1 wk ahead	Bin	percent	3.6	3.7	0.00045099999999999996
US National	1 wk ahead	Bin	percent	3.7	3.8	0.000018
US National	1 wk ahead	Bin	percent	3.8	3.9	0.000205
US National	1 wk ahead	Bin	percent	3.9	4	0.001859
US National	1 wk ahead	Bin	percent	4	4.1	0.003851
US National	1 wk ahead	Bin	percent	4.1	4.2	0.0062
US National	1 wk ahead	Bin	percent	4.2	4.3	0.010648
US National	1 wk ahead	Bin	percent	4.3	4.4	0.021453999999999997
US National	1 wk ahead	Bin	percent	4.4	4.5	0.037139
US National	1 wk ahead	Bin	percent	4.5	4.6	0.061850999999999996
US National	1 wk ahead	Bin	percent	4.6	4.7	0.087563
US National	1 wk ahead	Bin	percent	4.7	4.8	0.12350699999999999
US National	1 wk ahead	Bin	percent	4.8	4.9	0.166739
US National	1 wk ahead	Bin	percent	4.9	5	0.179585
US National	1 wk ahead	Bin	percent	5	5.1	0.123443
US National	1 wk ahead	Bin	percent	5.1	5.2	0.048323
US National	1 wk ahead	Bin	percent	5.2	5.3	0.026979
US National	1 wk ahead	Bin	percent	5.3	5.4	0.0224
US National	1 wk ahead	Bin	percent	5.4	5.5	0.021344
US National	1 wk ahead	Bin	percent	5.5	5.6	0.019358999999999998
US National	1 wk ahead	Bin	percent	5.6	5.7	0.010591999999999999
US National	1 wk ahead	Bin	percent	5.7	5.8	0.0030989999999999998
US National	1 wk ahead	Bin	percent	5.8	5.9	0.000321
US National	1 wk ahead	Bin	percent	5.9	6	8.e-6
US National	1 wk ahead	Bin	percent	6	6.1	0.000111
US National	1 wk ahead	Bin	percent	6.1	6.2	0.001415
US National	1 wk ahead	Bin	percent	6.2	6.3	0.0037689999999999998
US National	1 wk ahead	Bin	percent	6.3	6.4	0.004063
US National	1 wk ahead	Bin	percent	6.4	6.5	0.002281
US National	1 wk ahead	Bin	percent	6.5	6.6	0.001854
US National	1 wk ahead	Bin	percent	6.6	6.7	0.0030269999999999997
US National	1 wk ahead	Bin	percent	6.7	6.8	0.00106
US National	1 wk ahead	Bin	percent	6.8	6.9	0.000065
US National	1 wk ahead	Bin	percent	6.9	7	1.e-6
US National	1 wk ahead	Bin	percent	7	7.1	0.
US National	1 wk ahead	Bin	percent	7.1	7.2	0.
US National	1 wk ahead	Bin	percent	7.2	7.3	0.
US National	1 wk ahead	Bin	percent	7.3	7.4	0.
US National	1 wk ahead	Bin	percent	7.4	7.5	0.
US National	1 wk ahead	Bin	percent	7.5	7.6	0.
US National	1 wk ahead	Bin	percent	7.6	7.7	0.
US National	1 wk ahead	Bin	percent	7.7	7.8	0.
US National	1 wk ahead	Bin	percent	7.8	7.9	0.
US National	1 wk ahead	Bin	percent	7.9	8	0.
US National	1 wk ahead	Bin	percent	8	8.1	0.
US National	1 wk ahead	Bin	percent	8.1	8.2	0.
US National	1 wk ahead	Bin	percent	8.2	8.3	0.
US National	1 wk ahead	Bin	percent	8.3	8.4	0.
US National	1 wk ahead	Bin	percent	8.4	8.5	0.
US National	1 wk ahead	Bin	percent	8.5	8.6	0.
US National	1 wk ahead	Bin	percent	8.6	8.7	0.
US National	1 wk ahead	Bin	percent	8.7	8.8	0.
US National	1 wk ahead	Bin	percent	8.8	8.9	0.
US National	1 wk ahead	Bin	percent	8.9	9	0.
US National	1 wk ahead	Bin	percent	9	9.1	0.
US National	1 wk ahead	Bin	percent	9.1	9.2	0.
US National	1 wk ahead	Bin	percent	9.2	9.3	0.
US National	1 wk ahead	Bin	percent	9.3	9.4	0.
US National	1 wk ahead	Bin	percent	9.4	9.5	0.
US National	1 wk ahead	Bin	percent	9.5	9.6	0.
US National	1 wk ahead	Bin	percent	9.6	9.7	0.
US National	1 wk ahead	Bin	percent	9.7	9.8	0.
US National	1 wk ahead	Bin	percent	9.8	9.9	0.
US National	1 wk ahead	Bin	percent	9.9	10	0.
US National	1 wk ahead	Bin	percent	10	10.1	0.
US National	1 wk ahead	Bin	percent	10.1	10.2	0.
US National	1 wk ahead	Bin	percent	10.2	10.3	0.
US National	1 wk ahead	Bin	percent	10.3	10.4	0.
US National	1 wk ahead	Bin	percent	10.4	10.5	0.
US National	1 wk ahead	Bin	percent	10.5	10.6	0.
US National	1 wk ahead	Bin	percent	10.6	10.7	0.
US National	1 wk ahead	Bin	percent	10.7	10.8	0.
US National	1 wk ahead	Bin	percent	10.8	10.9	0.
US National	1 wk ahead	Bin	percent	10.9	11	0.
US National	1 wk ahead	Bin	percent	11	11.1	0.
US National	1 wk ahead	Bin	percent	11.1	11.2	0.
US National	1 wk ahead	Bin	percent	11.2	11.3	0.
US National	1 wk ahead	Bin	percent	11.3	11.4	0.
US National	1 wk ahead	Bin	percent	11.4	11.5	0.
US National	1 wk ahead	Bin	percent	11.5	11.6	0.
US National	1 wk ahead	Bin	percent	11.6	11.7	0.
US National	1 wk ahead	Bin	percent	11.7	11.8	0.
US National	1 wk ahead	Bin	percent	11.8	11.9	0.
US National	1 wk ahead	Bin	percent	11.9	12	0.
US National	1 wk ahead	Bin	percent	12	12.1	0.
US National	1 wk ahead	Bin	percent	12.1	12.2	0.
US National	1 wk ahead	Bin	percent	12.2	12.3	0.
US National	1 wk ahead	Bin	percent	12.3	12.4	0.
US National	1 wk ahead	Bin	percent	12.4	12.5	0.
US National	1 wk ahead	Bin	percent	12.5	12.6	0.
US National	1 wk ahead	Bin	percent	12.6	12.7	0.
US National	1 wk ahead	Bin	percent	12.7	12.8	0.
US National	1 wk ahead	Bin	percent	12.8	12.9	0.
US National	1 wk ahead	Bin	percent	12.9	13	0.
US National	1 wk ahead	Bin	percent	13	100	0.
US National	2 wk ahead	Point	percent	NA	NA	7.525200000000001
US National	2 wk ahead	Bin	percent	0	0.1	0.
US National	2 wk ahead	Bin	percent	0.1	0.2	0.
US National	2 wk ahead	Bin	percent	0.2	0.3	0.
US National	2 wk ahead	Bin	percent	0.3	0.4	0.
US National	2 wk ahead	Bin	percent	0.4	0.5	0.
US National	2 wk ahead	Bin	percent	0.5	0.6	0.
US National	2 wk ahead	Bin	percent	0.6	0.7	0.
US National	2 wk ahead	Bin	percent	0.7	0.8	0.
US National	2 wk ahead	Bin	percent	0.8	0.9	0.
US National	2 wk ahead	Bin	percent	0.9	1	0.
US National	2 wk ahead	Bin	percent	1	1.1	0.
US National	2 wk ahead	Bin	percent	1.1	1.2	0.
US National	2 wk ahead	Bin	percent	1.2	1.3	0.
US National	2 wk ahead	Bin	percent	1.3	1.4	0.
US National	2 wk ahead	Bin	percent	1.4	1.5	0.
US National	2 wk ahead	Bin	percent	1.5	1.6	0.
US National	2 wk ahead	Bin	percent	1.6	1.7	1.e-6
US National	2 wk ahead	Bin	percent	1.7	1.8	1.e-6
US National	2 wk ahead	Bin	percent	1.8	1.9	2.e-6
US National	2 wk ahead	Bin	percent	1.9	2	4.e-6
US National	2 wk ahead	Bin	percent	2	2.1	6.e-6
US National	2 wk ahead	Bin	percent	2.1	2.2	9.e-6
US National	2 wk ahead	Bin	percent	2.2	2.3	0.000014
US National	2 wk ahead	Bin	percent	2.3	2.4	0.000022
US National	2 wk ahead	Bin	percent	2.4	2.5	0.000032999999999999996
US National	2 wk ahead	Bin	percent	2.5	2.6	0.000047
US National	2 wk ahead	Bin	percent	2.6	2.7	0.000068
US National	2 wk ahead	Bin	percent	2.7	2.8	0.00009499999999999999
US National	2 wk ahead	Bin	percent	2.8	2.9	0.00013099999999999999
US National	2 wk ahead	Bin	percent	2.9	3	0.000178
US National	2 wk ahead	Bin	percent	3	3.1	0.00023799999999999998
US National	2 wk ahead	Bin	percent	3.1	3.2	0.000314
US National	2 wk ahead	Bin	percent	3.2	3.3	0.000408
US National	2 wk ahead	Bin	percent	3.3	3.4	0.0005239999999999999
US National	2 wk ahead	Bin	percent	3.4	3.5	0.000667
US National	2 wk ahead	Bin	percent	3.5	3.6	0.0008399999999999999
US National	2 wk ahead	Bin	percent	3.6	3.7	0.0010479999999999999
US National	2 wk ahead	Bin	percent	3.7	3.8	0.0012959999999999998
US National	2 wk ahead	Bin	percent	3.8	3.9	0.0015899999999999998
US National	2 wk ahead	Bin	percent	3.9	4	0.0019349999999999999
US National	2 wk ahead	Bin	percent	4	4.1	0.0023339999999999997
US National	2 wk ahead	Bin	percent	4.1	4.2	0.002789
US National	2 wk ahead	Bin	percent	4.2	4.3	0.003302
US National	2 wk ahead	Bin	percent	4.3	4.4	0.003871
US National	2 wk ahead	Bin	percent	4.4	4.5	0.004491
US National	2 wk ahead	Bin	percent	4.5	4.6	0.005154
US National	2 wk ahead	Bin	percent	4.6	4.7	0.0058519999999999996
US National	2 wk ahead	Bin	percent	4.7	4.8	0.006574
US National	2 wk ahead	Bin	percent	4.8	4.9	0.0073089999999999995
US National	2 wk ahead	Bin	percent	4.9	5	0.00805
US National	2 wk ahead	Bin	percent	5	5.1	0.008789
US National	2 wk ahead	Bin	percent	5.1	5.2	0.009523
US National	2 wk ahead	Bin	percent	5.2	5.3	0.010254
US National	2 wk ahead	Bin	percent	5.3	5.4	0.010985
US National	2 wk ahead	Bin	percent	5.4	5.5	0.011725
US National	2 wk ahead	Bin	percent	5.5	5.6	0.012483
US National	2 wk ahead	Bin	percent	5.6	5.7	0.013266
US National	2 wk ahead	Bin	percent	5.7	5.8	0.014081999999999999
US National	2 wk ahead	Bin	percent	5.8	5.9	0.014934
US National	2 wk ahead	Bin	percent	5.9	6	0.015819
US National	2 wk ahead	Bin	percent	6	6.1	0.01673
US National	2 wk ahead	Bin	percent	6.1	6.2	0.017651999999999998
US National	2 wk ahead	Bin	percent	6.2	6.3	0.018566
US National	2 wk ahead	Bin	percent	6.3	6.4	0.01945
US National	2 wk ahead	Bin	percent	6.4	6.5	0.020279
US National	2 wk ahead	Bin	percent	6.5	6.6	0.021026
US National	2 wk ahead	Bin	percent	6.6	6.7	0.021665999999999998
US National	2 wk ahead	Bin	percent	6.7	6.8	0.022175999999999998
US National	2 wk ahead	Bin	percent	6.8	6.9	0.022538
US National	2 wk ahead	Bin	percent	6.9	7	0.022737
US National	2 wk ahead	Bin	percent	7	7.1	0.022767
US National	2 wk ahead	Bin	percent	7.1	7.2	0.022626
US National	2 wk ahead	Bin	percent	7.2	7.3	0.022321999999999998
US National	2 wk ahead	Bin	percent	7.3	7.4	0.021868
US National	2 wk ahead	Bin	percent	7.4	7.5	0.021285
US National	2 wk ahead	Bin	percent	7.5	7.6	0.0206
US National	2 wk ahead	Bin	percent	7.6	7.7	0.019842
US National	2 wk ahead	Bin	percent	7.7	7.8	0.019045
US National	2 wk ahead	Bin	percent	7.8	7.9	0.01824
US National	2 wk ahead	Bin	percent	7.9	8	0.017456
US National	2 wk ahead	Bin	percent	8	8.1	0.01672
US National	2 wk ahead	Bin	percent	8.1	8.2	0.016048
US National	2 wk ahead	Bin	percent	8.2	8.3	0.015453
US National	2 wk ahead	Bin	percent	8.3	8.4	0.014936999999999999
US National	2 wk ahead	Bin	percent	8.4	8.5	0.014497
US National	2 wk ahead	Bin	percent	8.5	8.6	0.014124
US National	2 wk ahead	Bin	percent	8.6	8.7	0.013803999999999999
US National	2 wk ahead	Bin	percent	8.7	8.8	0.013519
US National	2 wk ahead	Bin	percent	8.8	8.9	0.013252
US National	2 wk ahead	Bin	percent	8.9	9	0.012986999999999999
US National	2 wk ahead	Bin	percent	9	9.1	0.012707
US National	2 wk ahead	Bin	percent	9.1	9.2	0.012399
US National	2 wk ahead	Bin	percent	9.2	9.3	0.012055
US National	2 wk ahead	Bin	percent	9.3	9.4	0.011668
US National	2 wk ahead	Bin	percent	9.4	9.5	0.011235
US National	2 wk ahead	Bin	percent	9.5	9.6	0.010757
US National	2 wk ahead	Bin	percent	9.6	9.7	0.010237999999999999
US National	2 wk ahead	Bin	percent	9.7	9.8	0.009682999999999999
US National	2 wk ahead	Bin	percent	9.8	9.9	0.009101999999999999
US National	2 wk ahead	Bin	percent	9.9	10	0.008505
US National	2 wk ahead	Bin	percent	10	10.1	0.007904
US National	2 wk ahead	Bin	percent	10.1	10.2	0.007313
US National	2 wk ahead	Bin	percent	10.2	10.3	0.006744
US National	2 wk ahead	Bin	percent	10.3	10.4	0.006209999999999999
US National	2 wk ahead	Bin	percent	10.4	10.5	0.005719
US National	2 wk ahead	Bin	percent	10.5	10.6	0.005281
US National	2 wk ahead	Bin	percent	10.6	10.7	0.004901
US National	2 wk ahead	Bin	percent	10.7	10.8	0.00458
US National	2 wk ahead	Bin	percent	10.8	10.9	0.004318
US National	2 wk ahead	Bin	percent	10.9	11	0.004111
US National	2 wk ahead	Bin	percent	11	11.1	0.0039499999999999995
US National	2 wk ahead	Bin	percent	11.1	11.2	0.003828
US National	2 wk ahead	Bin	percent	11.2	11.3	0.003735
US National	2 wk ahead	Bin	percent	11.3	11.4	0.003659
US National	2 wk ahead	Bin	percent	11.4	11.5	0.003591
US National	2 wk ahead	Bin	percent	11.5	11.6	0.003521
US National	2 wk ahead	Bin	percent	11.6	11.7	0.0034419999999999997
US National	2 wk ahead	Bin	percent	11.7	11.8	0.003348
US National	2 wk ahead	Bin	percent	11.8	11.9	0.0032359999999999997
US National	2 wk ahead	Bin	percent	11.9	12	0.0031049999999999997
US National	2 wk ahead	Bin	percent	12	12.1	0.002954
US National	2 wk ahead	Bin	percent	12.1	12.2	0.002786
US National	2 wk ahead	Bin	percent	12.2	12.3	0.0026049999999999997
US National	2 wk ahead	Bin	percent	12.3	12.4	0.002417
US National	2 wk ahead	Bin	percent	12.4	12.5	0.002226
US National	2 wk ahead	Bin	percent	12.5	12.6	0.002039
US National	2 wk ahead	Bin	percent	12.6	12.7	0.0018629999999999999
US National	2 wk ahead	Bin	percent	12.7	12.8	0.0017029999999999999
US National	2 wk ahead	Bin	percent	12.8	12.9	0.001566
US National	2 wk ahead	Bin	percent	12.9	13	0.0014559999999999998
US National	2 wk ahead	Bin	percent	13	100	0.042270999999999996
US National	3 wk ahead	Point	percent	NA	NA	9.2268
US National	3 wk ahead	Bin	percent	0	0.1	7.e-6
US National	3 wk ahead	Bin	percent	0.1	0.2	9.e-6
US National	3 wk ahead	Bin	percent	0.2	0.3	0.000011
US National	3 wk ahead	Bin	percent	0.3	0.4	0.000014
US National	3 wk ahead	Bin	percent	0.4	0.5	0.000017
US National	3 wk ahead	Bin	percent	0.5	0.6	0.000022
US National	3 wk ahead	Bin	percent	0.6	0.7	0.000027
US National	3 wk ahead	Bin	percent	0.7	0.8	0.000032999999999999996
US National	3 wk ahead	Bin	percent	0.8	0.9	0.000041
US National	3 wk ahead	Bin	percent	0.9	1	0.000049999999999999996
US National	3 wk ahead	Bin	percent	1	1.1	0.000059999999999999995
US National	3 wk ahead	Bin	percent	1.1	1.2	0.000073
US National	3 wk ahead	Bin	percent	1.2	1.3	0.000088
US National	3 wk ahead	Bin	percent	1.3	1.4	0.000106
US National	3 wk ahead	Bin	percent	1.4	1.5	0.000126
US National	3 wk ahead	Bin	percent	1.5	1.6	0.00015
US National	3 wk ahead	Bin	percent	1.6	1.7	0.000178
US National	3 wk ahead	Bin	percent	1.7	1.8	0.00020899999999999998
US National	3 wk ahead	Bin	percent	1.8	1.9	0.00024599999999999996
US National	3 wk ahead	Bin	percent	1.9	2	0.000287
US National	3 wk ahead	Bin	percent	2	2.1	0.000334
US National	3 wk ahead	Bin	percent	2.1	2.2	0.000388
US National	3 wk ahead	Bin	percent	2.2	2.3	0.00044699999999999997
US National	3 wk ahead	Bin	percent	2.3	2.4	0.0005149999999999999
US National	3 wk ahead	Bin	percent	2.4	2.5	0.0005899999999999999
US National	3 wk ahead	Bin	percent	2.5	2.6	0.000673
US National	3 wk ahead	Bin	percent	2.6	2.7	0.000765
US National	3 wk ahead	Bin	percent	2.7	2.8	0.0008669999999999999
US National	3 wk ahead	Bin	percent	2.8	2.9	0.000978
US National	3 wk ahead	Bin	percent	2.9	3	0.0010999999999999998
US National	3 wk ahead	Bin	percent	3	3.1	0.001233
US National	3 wk ahead	Bin	percent	3.1	3.2	0.0013759999999999998
US National	3 wk ahead	Bin	percent	3.2	3.3	0.00153
US National	3 wk ahead	Bin	percent	3.3	3.4	0.001696
US National	3 wk ahead	Bin	percent	3.4	3.5	0.0018729999999999999
US National	3 wk ahead	Bin	percent	3.5	3.6	0.002061
US National	3 wk ahead	Bin	percent	3.6	3.7	0.00226
US National	3 wk ahead	Bin	percent	3.7	3.8	0.002469
US National	3 wk ahead	Bin	percent	3.8	3.9	0.002689
US National	3 wk ahead	Bin	percent	3.9	4	0.002918
US National	3 wk ahead	Bin	percent	4	4.1	0.0031569999999999997
US National	3 wk ahead	Bin	percent	4.1	4.2	0.0034029999999999998
US National	3 wk ahead	Bin	percent	4.2	4.3	0.003658
US National	3 wk ahead	Bin	percent	4.3	4.4	0.003919
US National	3 wk ahead	Bin	percent	4.4	4.5	0.004186
US National	3 wk ahead	Bin	percent	4.5	4.6	0.004458
US National	3 wk ahead	Bin	percent	4.6	4.7	0.004735
US National	3 wk ahead	Bin	percent	4.7	4.8	0.0050149999999999995
US National	3 wk ahead	Bin	percent	4.8	4.9	0.005298
US National	3 wk ahead	Bin	percent	4.9	5	0.005582
US National	3 wk ahead	Bin	percent	5	5.1	0.005868
US National	3 wk ahead	Bin	percent	5.1	5.2	0.006155
US National	3 wk ahead	Bin	percent	5.2	5.3	0.006442
US National	3 wk ahead	Bin	percent	5.3	5.4	0.006728
US National	3 wk ahead	Bin	percent	5.4	5.5	0.007012999999999999
US National	3 wk ahead	Bin	percent	5.5	5.6	0.0072959999999999995
US National	3 wk ahead	Bin	percent	5.6	5.7	0.007578
US National	3 wk ahead	Bin	percent	5.7	5.8	0.007857
US National	3 wk ahead	Bin	percent	5.8	5.9	0.008133
US National	3 wk ahead	Bin	percent	5.9	6	0.008406
US National	3 wk ahead	Bin	percent	6	6.1	0.008674
US National	3 wk ahead	Bin	percent	6.1	6.2	0.008938
US National	3 wk ahead	Bin	percent	6.2	6.3	0.009197
US National	3 wk ahead	Bin	percent	6.3	6.4	0.009448999999999999
US National	3 wk ahead	Bin	percent	6.4	6.5	0.009694999999999999
US National	3 wk ahead	Bin	percent	6.5	6.6	0.009932999999999999
US National	3 wk ahead	Bin	percent	6.6	6.7	0.010162
US National	3 wk ahead	Bin	percent	6.7	6.8	0.010381999999999999
US National	3 wk ahead	Bin	percent	6.8	6.9	0.010591999999999999
US National	3 wk ahead	Bin	percent	6.9	7	0.010791
US National	3 wk ahead	Bin	percent	7	7.1	0.010976999999999999
US National	3 wk ahead	Bin	percent	7.1	7.2	0.01115
US National	3 wk ahead	Bin	percent	7.2	7.3	0.011309999999999999
US National	3 wk ahead	Bin	percent	7.3	7.4	0.011453999999999999
US National	3 wk ahead	Bin	percent	7.4	7.5	0.011583
US National	3 wk ahead	Bin	percent	7.5	7.6	0.011696
US National	3 wk ahead	Bin	percent	7.6	7.7	0.011791999999999999
US National	3 wk ahead	Bin	percent	7.7	7.8	0.011869999999999999
US National	3 wk ahead	Bin	percent	7.8	7.9	0.01193
US National	3 wk ahead	Bin	percent	7.9	8	0.011970999999999999
US National	3 wk ahead	Bin	percent	8	8.1	0.011994
US National	3 wk ahead	Bin	percent	8.1	8.2	0.011996999999999999
US National	3 wk ahead	Bin	percent	8.2	8.3	0.011980999999999999
US National	3 wk ahead	Bin	percent	8.3	8.4	0.011946
US National	3 wk ahead	Bin	percent	8.4	8.5	0.011892
US National	3 wk ahead	Bin	percent	8.5	8.6	0.011819999999999999
US National	3 wk ahead	Bin	percent	8.6	8.7	0.011729999999999999
US National	3 wk ahead	Bin	percent	8.7	8.8	0.011623
US National	3 wk ahead	Bin	percent	8.8	8.9	0.0115
US National	3 wk ahead	Bin	percent	8.9	9	0.011363
US National	3 wk ahead	Bin	percent	9	9.1	0.011214
US National	3 wk ahead	Bin	percent	9.1	9.2	0.011053
US National	3 wk ahead	Bin	percent	9.2	9.3	0.010883
US National	3 wk ahead	Bin	percent	9.3	9.4	0.010706
US National	3 wk ahead	Bin	percent	9.4	9.5	0.010524
US National	3 wk ahead	Bin	percent	9.5	9.6	0.01034
US National	3 wk ahead	Bin	percent	9.6	9.7	0.010154999999999999
US National	3 wk ahead	Bin	percent	9.7	9.8	0.009972
US National	3 wk ahead	Bin	percent	9.8	9.9	0.009792
US National	3 wk ahead	Bin	percent	9.9	10	0.009618
US National	3 wk ahead	Bin	percent	10	10.1	0.009452
US National	3 wk ahead	Bin	percent	10.1	10.2	0.009293
US National	3 wk ahead	Bin	percent	10.2	10.3	0.009145
US National	3 wk ahead	Bin	percent	10.3	10.4	0.009006
US National	3 wk ahead	Bin	percent	10.4	10.5	0.008877999999999999
US National	3 wk ahead	Bin	percent	10.5	10.6	0.00876
US National	3 wk ahead	Bin	percent	10.6	10.7	0.008652
US National	3 wk ahead	Bin	percent	10.7	10.8	0.008553
US National	3 wk ahead	Bin	percent	10.8	10.9	0.008461999999999999
US National	3 wk ahead	Bin	percent	10.9	11	0.008376999999999999
US National	3 wk ahead	Bin	percent	11	11.1	0.008296
US National	3 wk ahead	Bin	percent	11.1	11.2	0.008218
US National	3 wk ahead	Bin	percent	11.2	11.3	0.008140999999999999
US National	3 wk ahead	Bin	percent	11.3	11.4	0.008062999999999999
US National	3 wk ahead	Bin	percent	11.4	11.5	0.007982
US National	3 wk ahead	Bin	percent	11.5	11.6	0.007895
US National	3 wk ahead	Bin	percent	11.6	11.7	0.007801
US National	3 wk ahead	Bin	percent	11.7	11.8	0.007698999999999999
US National	3 wk ahead	Bin	percent	11.8	11.9	0.007586
US National	3 wk ahead	Bin	percent	11.9	12	0.007463
US National	3 wk ahead	Bin	percent	12	12.1	0.007326999999999999
US National	3 wk ahead	Bin	percent	12.1	12.2	0.007179
US National	3 wk ahead	Bin	percent	12.2	12.3	0.007018
US National	3 wk ahead	Bin	percent	12.3	12.4	0.006843999999999999
US National	3 wk ahead	Bin	percent	12.4	12.5	0.006659
US National	3 wk ahead	Bin	percent	12.5	12.6	0.006462
US National	3 wk ahead	Bin	percent	12.6	12.7	0.006254
US National	3 wk ahead	Bin	percent	12.7	12.8	0.006038
US National	3 wk ahead	Bin	percent	12.8	12.9	0.005815
US National	3 wk ahead	Bin	percent	12.9	13	0.005585
US National	3 wk ahead	Bin	percent	13	100	0.188046
US National	4 wk ahead	Point	percent	NA	NA	8.6356
US National	4 wk ahead	Bin	percent	0	0.1	8.e-6
US National	4 wk ahead	Bin	percent	0.1	0.2	0.000011
US National	4 wk ahead	Bin	percent	0.2	0.3	0.000014
US National	4 wk ahead	Bin	percent	0.3	0.4	0.000018999999999999998
US National	4 wk ahead	Bin	percent	0.4	0.5	0.000024
US National	4 wk ahead	Bin	percent	0.5	0.6	0.000031
US National	4 wk ahead	Bin	percent	0.6	0.7	0.000039999999999999996
US National	4 wk ahead	Bin	percent	0.7	0.8	0.000049999999999999996
US National	4 wk ahead	Bin	percent	0.8	0.9	0.000062
US National	4 wk ahead	Bin	percent	0.9	1	0.000077
US National	4 wk ahead	Bin	percent	1	1.1	0.00009499999999999999
US National	4 wk ahead	Bin	percent	1.1	1.2	0.000116
US National	4 wk ahead	Bin	percent	1.2	1.3	0.00014
US National	4 wk ahead	Bin	percent	1.3	1.4	0.000169
US National	4 wk ahead	Bin	percent	1.4	1.5	0.000202
US National	4 wk ahead	Bin	percent	1.5	1.6	0.00023999999999999998
US National	4 wk ahead	Bin	percent	1.6	1.7	0.00028399999999999996
US National	4 wk ahead	Bin	percent	1.7	1.8	0.000334
US National	4 wk ahead	Bin	percent	1.8	1.9	0.00039
US National	4 wk ahead	Bin	percent	1.9	2	0.000454
US National	4 wk ahead	Bin	percent	2	2.1	0.000527
US National	4 wk ahead	Bin	percent	2.1	2.2	0.0006079999999999999
US National	4 wk ahead	Bin	percent	2.2	2.3	0.0007
US National	4 wk ahead	Bin	percent	2.3	2.4	0.000802
US National	4 wk ahead	Bin	percent	2.4	2.5	0.000917
US National	4 wk ahead	Bin	percent	2.5	2.6	0.001044
US National	4 wk ahead	Bin	percent	2.6	2.7	0.0011849999999999999
US National	4 wk ahead	Bin	percent	2.7	2.8	0.00134
US National	4 wk ahead	Bin	percent	2.8	2.9	0.001511
US National	4 wk ahead	Bin	percent	2.9	3	0.0016979999999999999
US National	4 wk ahead	Bin	percent	3	3.1	0.001901
US National	4 wk ahead	Bin	percent	3.1	3.2	0.00212
US National	4 wk ahead	Bin	percent	3.2	3.3	0.002356
US National	4 wk ahead	Bin	percent	3.3	3.4	0.002606
US National	4 wk ahead	Bin	percent	3.4	3.5	0.002871
US National	4 wk ahead	Bin	percent	3.5	3.6	0.0031479999999999998
US National	4 wk ahead	Bin	percent	3.6	3.7	0.003436
US National	4 wk ahead	Bin	percent	3.7	3.8	0.0037329999999999998
US National	4 wk ahead	Bin	percent	3.8	3.9	0.004037
US National	4 wk ahead	Bin	percent	3.9	4	0.004344
US National	4 wk ahead	Bin	percent	4	4.1	0.004653
US National	4 wk ahead	Bin	percent	4.1	4.2	0.004961
US National	4 wk ahead	Bin	percent	4.2	4.3	0.005266
US National	4 wk ahead	Bin	percent	4.3	4.4	0.005566
US National	4 wk ahead	Bin	percent	4.4	4.5	0.00586
US National	4 wk ahead	Bin	percent	4.5	4.6	0.006144999999999999
US National	4 wk ahead	Bin	percent	4.6	4.7	0.006423
US National	4 wk ahead	Bin	percent	4.7	4.8	0.006691
US National	4 wk ahead	Bin	percent	4.8	4.9	0.006952
US National	4 wk ahead	Bin	percent	4.9	5	0.007205
US National	4 wk ahead	Bin	percent	5	5.1	0.007451999999999999
US National	4 wk ahead	Bin	percent	5.1	5.2	0.0076939999999999995
US National	4 wk ahead	Bin	percent	5.2	5.3	0.007930999999999999
US National	4 wk ahead	Bin	percent	5.3	5.4	0.008165
US National	4 wk ahead	Bin	percent	5.4	5.5	0.008397
US National	4 wk ahead	Bin	percent	5.5	5.6	0.008627
US National	4 wk ahead	Bin	percent	5.6	5.7	0.008857
US National	4 wk ahead	Bin	percent	5.7	5.8	0.009085
US National	4 wk ahead	Bin	percent	5.8	5.9	0.009311
US National	4 wk ahead	Bin	percent	5.9	6	0.009535
US National	4 wk ahead	Bin	percent	6	6.1	0.009755
US National	4 wk ahead	Bin	percent	6.1	6.2	0.00997
US National	4 wk ahead	Bin	percent	6.2	6.3	0.01018
US National	4 wk ahead	Bin	percent	6.3	6.4	0.010381999999999999
US National	4 wk ahead	Bin	percent	6.4	6.5	0.010575
US National	4 wk ahead	Bin	percent	6.5	6.6	0.010759999999999999
US National	4 wk ahead	Bin	percent	6.6	6.7	0.010936
US National	4 wk ahead	Bin	percent	6.7	6.8	0.011101999999999999
US National	4 wk ahead	Bin	percent	6.8	6.9	0.011259
US National	4 wk ahead	Bin	percent	6.9	7	0.011408
US National	4 wk ahead	Bin	percent	7	7.1	0.011550999999999999
US National	4 wk ahead	Bin	percent	7.1	7.2	0.011689
US National	4 wk ahead	Bin	percent	7.2	7.3	0.011823
US National	4 wk ahead	Bin	percent	7.3	7.4	0.011954999999999999
US National	4 wk ahead	Bin	percent	7.4	7.5	0.012086999999999999
US National	4 wk ahead	Bin	percent	7.5	7.6	0.012218999999999999
US National	4 wk ahead	Bin	percent	7.6	7.7	0.012350999999999999
US National	4 wk ahead	Bin	percent	7.7	7.8	0.012485
US National	4 wk ahead	Bin	percent	7.8	7.9	0.012619
US National	4 wk ahead	Bin	percent	7.9	8	0.012752
US National	4 wk ahead	Bin	percent	8	8.1	0.012882
US National	4 wk ahead	Bin	percent	8.1	8.2	0.013006
US National	4 wk ahead	Bin	percent	8.2	8.3	0.013122
US National	4 wk ahead	Bin	percent	8.3	8.4	0.013227
US National	4 wk ahead	Bin	percent	8.4	8.5	0.013316
US National	4 wk ahead	Bin	percent	8.5	8.6	0.013385
US National	4 wk ahead	Bin	percent	8.6	8.7	0.013431
US National	4 wk ahead	Bin	percent	8.7	8.8	0.013451999999999999
US National	4 wk ahead	Bin	percent	8.8	8.9	0.013441
US National	4 wk ahead	Bin	percent	8.9	9	0.013399999999999999
US National	4 wk ahead	Bin	percent	9	9.1	0.013323
US National	4 wk ahead	Bin	percent	9.1	9.2	0.013212
US National	4 wk ahead	Bin	percent	9.2	9.3	0.013064
US National	4 wk ahead	Bin	percent	9.3	9.4	0.012882
US National	4 wk ahead	Bin	percent	9.4	9.5	0.012666
US National	4 wk ahead	Bin	percent	9.5	9.6	0.012419999999999999
US National	4 wk ahead	Bin	percent	9.6	9.7	0.012145
US National	4 wk ahead	Bin	percent	9.7	9.8	0.011845999999999999
US National	4 wk ahead	Bin	percent	9.8	9.9	0.011526999999999999
US National	4 wk ahead	Bin	percent	9.9	10	0.011193999999999999
US National	4 wk ahead	Bin	percent	10	10.1	0.01085
US National	4 wk ahead	Bin	percent	10.1	10.2	0.010502
US National	4 wk ahead	Bin	percent	10.2	10.3	0.010152999999999999
US National	4 wk ahead	Bin	percent	10.3	10.4	0.009809
US National	4 wk ahead	Bin	percent	10.4	10.5	0.009472999999999999
US National	4 wk ahead	Bin	percent	10.5	10.6	0.00915
US National	4 wk ahead	Bin	percent	10.6	10.7	0.008841
US National	4 wk ahead	Bin	percent	10.7	10.8	0.00855
US National	4 wk ahead	Bin	percent	10.8	10.9	0.008277
US National	4 wk ahead	Bin	percent	10.9	11	0.008022999999999999
US National	4 wk ahead	Bin	percent	11	11.1	0.007788
US National	4 wk ahead	Bin	percent	11.1	11.2	0.007571
US National	4 wk ahead	Bin	percent	11.2	11.3	0.007371
US National	4 wk ahead	Bin	percent	11.3	11.4	0.0071849999999999995
US National	4 wk ahead	Bin	percent	11.4	11.5	0.007012999999999999
US National	4 wk ahead	Bin	percent	11.5	11.6	0.0068509999999999995
US National	4 wk ahead	Bin	percent	11.6	11.7	0.006698
US National	4 wk ahead	Bin	percent	11.7	11.8	0.0065509999999999995
US National	4 wk ahead	Bin	percent	11.8	11.9	0.006408
US National	4 wk ahead	Bin	percent	11.9	12	0.006266
US National	4 wk ahead	Bin	percent	12	12.1	0.006124999999999999
US National	4 wk ahead	Bin	percent	12.1	12.2	0.005983
US National	4 wk ahead	Bin	percent	12.2	12.3	0.0058379999999999994
US National	4 wk ahead	Bin	percent	12.3	12.4	0.00569
US National	4 wk ahead	Bin	percent	12.4	12.5	0.005536999999999999
US National	4 wk ahead	Bin	percent	12.5	12.6	0.005379
US National	4 wk ahead	Bin	percent	12.6	12.7	0.005216
US National	4 wk ahead	Bin	percent	12.7	12.8	0.005046999999999999
US National	4 wk ahead	Bin	percent	12.8	12.9	0.004874
US National	4 wk ahead	Bin	percent	12.9	13	0.004696
US National	4 wk ahead	Bin	percent	13	100	0.109065
