# Supplementary material for: Use of daily Internet search query data improves real-time projections of influenza epidemics
Source: J R Soc Interface. 2018 Oct 10;15(147):20180220. doi: 10.1098/rsif.2018.0220 (PMC6228485; doi:10.1098/rsif.2018.0220)
Supplement: Computer code and results [file rsif20180220supp3.gz › Code-and-results/mss-15-wikiWEEK/2016-EW12.csv]

Location	Target	Type	Unit	Bin_start_incl	Bin_end_notincl	Value
US National	1 wk ahead	Point	percent	NA	NA	3.
US National	1 wk ahead	Bin	percent	0	0,1	0.
US National	1 wk ahead	Bin	percent	0,1	0,2	0.
US National	1 wk ahead	Bin	percent	0,2	0,3	0.
US National	1 wk ahead	Bin	percent	0,3	0,4	0.
US National	1 wk ahead	Bin	percent	0,4	0,5	0.
US National	1 wk ahead	Bin	percent	0,5	0,6	0.
US National	1 wk ahead	Bin	percent	0,6	0,7	0.
US National	1 wk ahead	Bin	percent	0,7	0,8	0.
US National	1 wk ahead	Bin	percent	0,8	0,9	0.
US National	1 wk ahead	Bin	percent	0,9	1	0.
US National	1 wk ahead	Bin	percent	1	1,1	0.
US National	1 wk ahead	Bin	percent	1,1	1,2	0.
US National	1 wk ahead	Bin	percent	1,2	1,3	0.
US National	1 wk ahead	Bin	percent	1,3	1,4	1.e-6
US National	1 wk ahead	Bin	percent	1,4	1,5	0.000089
US National	1 wk ahead	Bin	percent	1,5	1,6	0.001305
US National	1 wk ahead	Bin	percent	1,6	1,7	0.002895
US National	1 wk ahead	Bin	percent	1,7	1,8	0.0027159999999999997
US National	1 wk ahead	Bin	percent	1,8	1,9	0.002371
US National	1 wk ahead	Bin	percent	1,9	2	0.00044699999999999997
US National	1 wk ahead	Bin	percent	2	2,1	0.0007639999999999999
US National	1 wk ahead	Bin	percent	2,1	2,2	0.0028309999999999997
US National	1 wk ahead	Bin	percent	2,2	2,3	0.00401
US National	1 wk ahead	Bin	percent	2,3	2,4	0.0072299999999999994
US National	1 wk ahead	Bin	percent	2,4	2,5	0.014067
US National	1 wk ahead	Bin	percent	2,5	2,6	0.028668
US National	1 wk ahead	Bin	percent	2,6	2,7	0.052028
US National	1 wk ahead	Bin	percent	2,7	2,8	0.080735
US National	1 wk ahead	Bin	percent	2,8	2,9	0.11361299999999999
US National	1 wk ahead	Bin	percent	2,9	3	0.162747
US National	1 wk ahead	Bin	percent	3	3,1	0.18384799999999998
US National	1 wk ahead	Bin	percent	3,1	3,2	0.142197
US National	1 wk ahead	Bin	percent	3,2	3,3	0.062202
US National	1 wk ahead	Bin	percent	3,3	3,4	0.026722
US National	1 wk ahead	Bin	percent	3,4	3,5	0.024701999999999998
US National	1 wk ahead	Bin	percent	3,5	3,6	0.019296
US National	1 wk ahead	Bin	percent	3,6	3,7	0.018289
US National	1 wk ahead	Bin	percent	3,7	3,8	0.011837
US National	1 wk ahead	Bin	percent	3,8	3,9	0.004519
US National	1 wk ahead	Bin	percent	3,9	4	0.002515
US National	1 wk ahead	Bin	percent	4	4,1	0.004256
US National	1 wk ahead	Bin	percent	4,1	4,2	0.0041519999999999994
US National	1 wk ahead	Bin	percent	4,2	4,3	0.003727
US National	1 wk ahead	Bin	percent	4,3	4,4	0.003557
US National	1 wk ahead	Bin	percent	4,4	4,5	0.0035759999999999998
US National	1 wk ahead	Bin	percent	4,5	4,6	0.002675
US National	1 wk ahead	Bin	percent	4,6	4,7	0.0011099999999999999
US National	1 wk ahead	Bin	percent	4,7	4,8	0.002559
US National	1 wk ahead	Bin	percent	4,8	4,9	0.001601
US National	1 wk ahead	Bin	percent	4,9	5	0.000143
US National	1 wk ahead	Bin	percent	5	5,1	2.e-6
US National	1 wk ahead	Bin	percent	5,1	5,2	0.
US National	1 wk ahead	Bin	percent	5,2	5,3	0.
US National	1 wk ahead	Bin	percent	5,3	5,4	0.
US National	1 wk ahead	Bin	percent	5,4	5,5	0.
US National	1 wk ahead	Bin	percent	5,5	5,6	0.
US National	1 wk ahead	Bin	percent	5,6	5,7	0.
US National	1 wk ahead	Bin	percent	5,7	5,8	0.
US National	1 wk ahead	Bin	percent	5,8	5,9	0.
US National	1 wk ahead	Bin	percent	5,9	6	0.
US National	1 wk ahead	Bin	percent	6	6,1	0.
US National	1 wk ahead	Bin	percent	6,1	6,2	0.
US National	1 wk ahead	Bin	percent	6,2	6,3	0.
US National	1 wk ahead	Bin	percent	6,3	6,4	0.
US National	1 wk ahead	Bin	percent	6,4	6,5	0.
US National	1 wk ahead	Bin	percent	6,5	6,6	0.
US National	1 wk ahead	Bin	percent	6,6	6,7	0.
US National	1 wk ahead	Bin	percent	6,7	6,8	0.
US National	1 wk ahead	Bin	percent	6,8	6,9	0.
US National	1 wk ahead	Bin	percent	6,9	7	0.
US National	1 wk ahead	Bin	percent	7	7,1	0.
US National	1 wk ahead	Bin	percent	7,1	7,2	0.
US National	1 wk ahead	Bin	percent	7,2	7,3	0.
US National	1 wk ahead	Bin	percent	7,3	7,4	0.
US National	1 wk ahead	Bin	percent	7,4	7,5	0.
US National	1 wk ahead	Bin	percent	7,5	7,6	0.
US National	1 wk ahead	Bin	percent	7,6	7,7	0.
US National	1 wk ahead	Bin	percent	7,7	7,8	0.
US National	1 wk ahead	Bin	percent	7,8	7,9	0.
US National	1 wk ahead	Bin	percent	7,9	8	0.
US National	1 wk ahead	Bin	percent	8	8,1	0.
US National	1 wk ahead	Bin	percent	8,1	8,2	0.
US National	1 wk ahead	Bin	percent	8,2	8,3	0.
US National	1 wk ahead	Bin	percent	8,3	8,4	0.
US National	1 wk ahead	Bin	percent	8,4	8,5	0.
US National	1 wk ahead	Bin	percent	8,5	8,6	0.
US National	1 wk ahead	Bin	percent	8,6	8,7	0.
US National	1 wk ahead	Bin	percent	8,7	8,8	0.
US National	1 wk ahead	Bin	percent	8,8	8,9	0.
US National	1 wk ahead	Bin	percent	8,9	9	0.
US National	1 wk ahead	Bin	percent	9	9,1	0.
US National	1 wk ahead	Bin	percent	9,1	9,2	0.
US National	1 wk ahead	Bin	percent	9,2	9,3	0.
US National	1 wk ahead	Bin	percent	9,3	9,4	0.
US National	1 wk ahead	Bin	percent	9,4	9,5	0.
US National	1 wk ahead	Bin	percent	9,5	9,6	0.
US National	1 wk ahead	Bin	percent	9,6	9,7	0.
US National	1 wk ahead	Bin	percent	9,7	9,8	0.
US National	1 wk ahead	Bin	percent	9,8	9,9	0.
US National	1 wk ahead	Bin	percent	9,9	10	0.
US National	1 wk ahead	Bin	percent	10	10,1	0.
US National	1 wk ahead	Bin	percent	10,1	10,2	0.
US National	1 wk ahead	Bin	percent	10,2	10,3	0.
US National	1 wk ahead	Bin	percent	10,3	10,4	0.
US National	1 wk ahead	Bin	percent	10,4	10,5	0.
US National	1 wk ahead	Bin	percent	10,5	10,6	0.
US National	1 wk ahead	Bin	percent	10,6	10,7	0.
US National	1 wk ahead	Bin	percent	10,7	10,8	0.
US National	1 wk ahead	Bin	percent	10,8	10,9	0.
US National	1 wk ahead	Bin	percent	10,9	11	0.
US National	1 wk ahead	Bin	percent	11	11,1	0.
US National	1 wk ahead	Bin	percent	11,1	11,2	0.
US National	1 wk ahead	Bin	percent	11,2	11,3	0.
US National	1 wk ahead	Bin	percent	11,3	11,4	0.
US National	1 wk ahead	Bin	percent	11,4	11,5	0.
US National	1 wk ahead	Bin	percent	11,5	11,6	0.
US National	1 wk ahead	Bin	percent	11,6	11,7	0.
US National	1 wk ahead	Bin	percent	11,7	11,8	0.
US National	1 wk ahead	Bin	percent	11,8	11,9	0.
US National	1 wk ahead	Bin	percent	11,9	12	0.
US National	1 wk ahead	Bin	percent	12	12,1	0.
US National	1 wk ahead	Bin	percent	12,1	12,2	0.
US National	1 wk ahead	Bin	percent	12,2	12,3	0.
US National	1 wk ahead	Bin	percent	12,3	12,4	0.
US National	1 wk ahead	Bin	percent	12,4	12,5	0.
US National	1 wk ahead	Bin	percent	12,5	12,6	0.
US National	1 wk ahead	Bin	percent	12,6	12,7	0.
US National	1 wk ahead	Bin	percent	12,7	12,8	0.
US National	1 wk ahead	Bin	percent	12,8	12,9	0.
US National	1 wk ahead	Bin	percent	12,9	13	0.
US National	1 wk ahead	Bin	percent	13	100	0.
US National	2 wk ahead	Point	percent	NA	NA	2.742
US National	2 wk ahead	Bin	percent	0	0,1	0.
US National	2 wk ahead	Bin	percent	0,1	0,2	0.
US National	2 wk ahead	Bin	percent	0,2	0,3	0.
US National	2 wk ahead	Bin	percent	0,3	0,4	0.
US National	2 wk ahead	Bin	percent	0,4	0,5	1.e-6
US National	2 wk ahead	Bin	percent	0,5	0,6	6.e-6
US National	2 wk ahead	Bin	percent	0,6	0,7	0.000021
US National	2 wk ahead	Bin	percent	0,7	0,8	0.000065
US National	2 wk ahead	Bin	percent	0,8	0,9	0.000178
US National	2 wk ahead	Bin	percent	0,9	1	0.000439
US National	2 wk ahead	Bin	percent	1	1,1	0.000967
US National	2 wk ahead	Bin	percent	1,1	1,2	0.001921
US National	2 wk ahead	Bin	percent	1,2	1,3	0.003466
US National	2 wk ahead	Bin	percent	1,3	1,4	0.005725999999999999
US National	2 wk ahead	Bin	percent	1,4	1,5	0.008749999999999999
US National	2 wk ahead	Bin	percent	1,5	1,6	0.012501
US National	2 wk ahead	Bin	percent	1,6	1,7	0.016888999999999998
US National	2 wk ahead	Bin	percent	1,7	1,8	0.021817
US National	2 wk ahead	Bin	percent	1,8	1,9	0.027191
US National	2 wk ahead	Bin	percent	1,9	2	0.032876999999999997
US National	2 wk ahead	Bin	percent	2	2,1	0.038624
US National	2 wk ahead	Bin	percent	2,1	2,2	0.044032999999999996
US National	2 wk ahead	Bin	percent	2,2	2,3	0.048624999999999995
US National	2 wk ahead	Bin	percent	2,3	2,4	0.051993
US National	2 wk ahead	Bin	percent	2,4	2,5	0.053925
US National	2 wk ahead	Bin	percent	2,5	2,6	0.054421
US National	2 wk ahead	Bin	percent	2,6	2,7	0.053589
US National	2 wk ahead	Bin	percent	2,7	2,8	0.051555
US National	2 wk ahead	Bin	percent	2,8	2,9	0.048454
US National	2 wk ahead	Bin	percent	2,9	3	0.044499
US National	2 wk ahead	Bin	percent	3	3,1	0.040054
US National	2 wk ahead	Bin	percent	3,1	3,2	0.035621
US National	2 wk ahead	Bin	percent	3,2	3,3	0.031685
US National	2 wk ahead	Bin	percent	3,3	3,4	0.028509999999999997
US National	2 wk ahead	Bin	percent	3,4	3,5	0.026
US National	2 wk ahead	Bin	percent	3,5	3,6	0.023773
US National	2 wk ahead	Bin	percent	3,6	3,7	0.021422
US National	2 wk ahead	Bin	percent	3,7	3,8	0.018799
US National	2 wk ahead	Bin	percent	3,8	3,9	0.016114
US National	2 wk ahead	Bin	percent	3,9	4	0.013767999999999999
US National	2 wk ahead	Bin	percent	4	4,1	0.012041999999999999
US National	2 wk ahead	Bin	percent	4,1	4,2	0.010882
US National	2 wk ahead	Bin	percent	4,2	4,3	0.009946
US National	2 wk ahead	Bin	percent	4,3	4,4	0.008862
US National	2 wk ahead	Bin	percent	4,4	4,5	0.007476
US National	2 wk ahead	Bin	percent	4,5	4,6	0.005921999999999999
US National	2 wk ahead	Bin	percent	4,6	4,7	0.004471
US National	2 wk ahead	Bin	percent	4,7	4,8	0.003333
US National	2 wk ahead	Bin	percent	4,8	4,9	0.0025399999999999997
US National	2 wk ahead	Bin	percent	4,9	5	0.0019909999999999997
US National	2 wk ahead	Bin	percent	5	5,1	0.001563
US National	2 wk ahead	Bin	percent	5,1	5,2	0.001201
US National	2 wk ahead	Bin	percent	5,2	5,3	0.000937
US National	2 wk ahead	Bin	percent	5,3	5,4	0.000838
US National	2 wk ahead	Bin	percent	5,4	5,5	0.000962
US National	2 wk ahead	Bin	percent	5,5	5,6	0.0013109999999999999
US National	2 wk ahead	Bin	percent	5,6	5,7	0.001831
US National	2 wk ahead	Bin	percent	5,7	5,8	0.002421
US National	2 wk ahead	Bin	percent	5,8	5,9	0.0029679999999999997
US National	2 wk ahead	Bin	percent	5,9	6	0.0033929999999999997
US National	2 wk ahead	Bin	percent	6	6,1	0.0036639999999999997
US National	2 wk ahead	Bin	percent	6,1	6,2	0.003787
US National	2 wk ahead	Bin	percent	6,2	6,3	0.0037749999999999997
US National	2 wk ahead	Bin	percent	6,3	6,4	0.003619
US National	2 wk ahead	Bin	percent	6,4	6,5	0.003296
US National	2 wk ahead	Bin	percent	6,5	6,6	0.0028079999999999997
US National	2 wk ahead	Bin	percent	6,6	6,7	0.002203
US National	2 wk ahead	Bin	percent	6,7	6,8	0.0015719999999999998
US National	2 wk ahead	Bin	percent	6,8	6,9	0.001011
US National	2 wk ahead	Bin	percent	6,9	7	0.0005819999999999999
US National	2 wk ahead	Bin	percent	7	7,1	0.0003
US National	2 wk ahead	Bin	percent	7,1	7,2	0.000146
US National	2 wk ahead	Bin	percent	7,2	7,3	0.00008599999999999999
US National	2 wk ahead	Bin	percent	7,3	7,4	0.000102
US National	2 wk ahead	Bin	percent	7,4	7,5	0.000192
US National	2 wk ahead	Bin	percent	7,5	7,6	0.000366
US National	2 wk ahead	Bin	percent	7,6	7,7	0.0006259999999999999
US National	2 wk ahead	Bin	percent	7,7	7,8	0.00094
US National	2 wk ahead	Bin	percent	7,8	7,9	0.001236
US National	2 wk ahead	Bin	percent	7,9	8	0.001423
US National	2 wk ahead	Bin	percent	8	8,1	0.001436
US National	2 wk ahead	Bin	percent	8,1	8,2	0.001268
US National	2 wk ahead	Bin	percent	8,2	8,3	0.00098
US National	2 wk ahead	Bin	percent	8,3	8,4	0.000664
US National	2 wk ahead	Bin	percent	8,4	8,5	0.000394
US National	2 wk ahead	Bin	percent	8,5	8,6	0.000204
US National	2 wk ahead	Bin	percent	8,6	8,7	0.000093
US National	2 wk ahead	Bin	percent	8,7	8,8	0.000037
US National	2 wk ahead	Bin	percent	8,8	8,9	0.000013
US National	2 wk ahead	Bin	percent	8,9	9	4.e-6
US National	2 wk ahead	Bin	percent	9	9,1	1.e-6
US National	2 wk ahead	Bin	percent	9,1	9,2	0.
US National	2 wk ahead	Bin	percent	9,2	9,3	0.
US National	2 wk ahead	Bin	percent	9,3	9,4	0.
US National	2 wk ahead	Bin	percent	9,4	9,5	0.
US National	2 wk ahead	Bin	percent	9,5	9,6	0.
US National	2 wk ahead	Bin	percent	9,6	9,7	0.
US National	2 wk ahead	Bin	percent	9,7	9,8	0.
US National	2 wk ahead	Bin	percent	9,8	9,9	0.
US National	2 wk ahead	Bin	percent	9,9	10	0.
US National	2 wk ahead	Bin	percent	10	10,1	0.
US National	2 wk ahead	Bin	percent	10,1	10,2	0.
US National	2 wk ahead	Bin	percent	10,2	10,3	0.
US National	2 wk ahead	Bin	percent	10,3	10,4	0.
US National	2 wk ahead	Bin	percent	10,4	10,5	0.
US National	2 wk ahead	Bin	percent	10,5	10,6	0.
US National	2 wk ahead	Bin	percent	10,6	10,7	0.
US National	2 wk ahead	Bin	percent	10,7	10,8	0.
US National	2 wk ahead	Bin	percent	10,8	10,9	0.
US National	2 wk ahead	Bin	percent	10,9	11	0.
US National	2 wk ahead	Bin	percent	11	11,1	0.
US National	2 wk ahead	Bin	percent	11,1	11,2	0.
US National	2 wk ahead	Bin	percent	11,2	11,3	0.
US National	2 wk ahead	Bin	percent	11,3	11,4	0.
US National	2 wk ahead	Bin	percent	11,4	11,5	0.
US National	2 wk ahead	Bin	percent	11,5	11,6	0.
US National	2 wk ahead	Bin	percent	11,6	11,7	0.
US National	2 wk ahead	Bin	percent	11,7	11,8	0.
US National	2 wk ahead	Bin	percent	11,8	11,9	0.
US National	2 wk ahead	Bin	percent	11,9	12	0.
US National	2 wk ahead	Bin	percent	12	12,1	0.
US National	2 wk ahead	Bin	percent	12,1	12,2	0.
US National	2 wk ahead	Bin	percent	12,2	12,3	0.
US National	2 wk ahead	Bin	percent	12,3	12,4	0.
US National	2 wk ahead	Bin	percent	12,4	12,5	0.
US National	2 wk ahead	Bin	percent	12,5	12,6	0.
US National	2 wk ahead	Bin	percent	12,6	12,7	0.
US National	2 wk ahead	Bin	percent	12,7	12,8	0.
US National	2 wk ahead	Bin	percent	12,8	12,9	0.
US National	2 wk ahead	Bin	percent	12,9	13	0.
US National	2 wk ahead	Bin	percent	13	100	0.
US National	3 wk ahead	Point	percent	NA	NA	2.204
US National	3 wk ahead	Bin	percent	0	0,1	0.00073
US National	3 wk ahead	Bin	percent	0,1	0,2	0.00123
US National	3 wk ahead	Bin	percent	0,2	0,3	0.001982
US National	3 wk ahead	Bin	percent	0,3	0,4	0.0030529999999999997
US National	3 wk ahead	Bin	percent	0,4	0,5	0.004508
US National	3 wk ahead	Bin	percent	0,5	0,6	0.006395
US National	3 wk ahead	Bin	percent	0,6	0,7	0.008732
US National	3 wk ahead	Bin	percent	0,7	0,8	0.01151
US National	3 wk ahead	Bin	percent	0,8	0,9	0.014685
US National	3 wk ahead	Bin	percent	0,9	1	0.018181
US National	3 wk ahead	Bin	percent	1	1,1	0.021896
US National	3 wk ahead	Bin	percent	1,1	1,2	0.025703999999999998
US National	3 wk ahead	Bin	percent	1,2	1,3	0.029456
US National	3 wk ahead	Bin	percent	1,3	1,4	0.03299
US National	3 wk ahead	Bin	percent	1,4	1,5	0.036129
US National	3 wk ahead	Bin	percent	1,5	1,6	0.038702
US National	3 wk ahead	Bin	percent	1,6	1,7	0.040562
US National	3 wk ahead	Bin	percent	1,7	1,8	0.041607
US National	3 wk ahead	Bin	percent	1,8	1,9	0.04179
US National	3 wk ahead	Bin	percent	1,9	2	0.041141
US National	3 wk ahead	Bin	percent	2	2,1	0.039756
US National	3 wk ahead	Bin	percent	2,1	2,2	0.037784
US National	3 wk ahead	Bin	percent	2,2	2,3	0.035405
US National	3 wk ahead	Bin	percent	2,3	2,4	0.032806
US National	3 wk ahead	Bin	percent	2,4	2,5	0.030153
US National	3 wk ahead	Bin	percent	2,5	2,6	0.02758
US National	3 wk ahead	Bin	percent	2,6	2,7	0.025179999999999998
US National	3 wk ahead	Bin	percent	2,7	2,8	0.023006
US National	3 wk ahead	Bin	percent	2,8	2,9	0.021085
US National	3 wk ahead	Bin	percent	2,9	3	0.019424999999999998
US National	3 wk ahead	Bin	percent	3	3,1	0.018018
US National	3 wk ahead	Bin	percent	3,1	3,2	0.016843999999999998
US National	3 wk ahead	Bin	percent	3,2	3,3	0.015868999999999998
US National	3 wk ahead	Bin	percent	3,3	3,4	0.015040999999999999
US National	3 wk ahead	Bin	percent	3,4	3,5	0.014296
US National	3 wk ahead	Bin	percent	3,5	3,6	0.013566
US National	3 wk ahead	Bin	percent	3,6	3,7	0.012789
US National	3 wk ahead	Bin	percent	3,7	3,8	0.011928
US National	3 wk ahead	Bin	percent	3,8	3,9	0.010979
US National	3 wk ahead	Bin	percent	3,9	4	0.009977
US National	3 wk ahead	Bin	percent	4	4,1	0.008983999999999999
US National	3 wk ahead	Bin	percent	4,1	4,2	0.008074
US National	3 wk ahead	Bin	percent	4,2	4,3	0.007316
US National	3 wk ahead	Bin	percent	4,3	4,4	0.006751999999999999
US National	3 wk ahead	Bin	percent	4,4	4,5	0.006382
US National	3 wk ahead	Bin	percent	4,5	4,6	0.006167
US National	3 wk ahead	Bin	percent	4,6	4,7	0.0060349999999999996
US National	3 wk ahead	Bin	percent	4,7	4,8	0.005901
US National	3 wk ahead	Bin	percent	4,8	4,9	0.005686999999999999
US National	3 wk ahead	Bin	percent	4,9	5	0.005347
US National	3 wk ahead	Bin	percent	5	5,1	0.00487
US National	3 wk ahead	Bin	percent	5,1	5,2	0.004287
US National	3 wk ahead	Bin	percent	5,2	5,3	0.003653
US National	3 wk ahead	Bin	percent	5,3	5,4	0.0030329999999999997
US National	3 wk ahead	Bin	percent	5,4	5,5	0.002485
US National	3 wk ahead	Bin	percent	5,5	5,6	0.002042
US National	3 wk ahead	Bin	percent	5,6	5,7	0.001713
US National	3 wk ahead	Bin	percent	5,7	5,8	0.00148
US National	3 wk ahead	Bin	percent	5,8	5,9	0.001315
US National	3 wk ahead	Bin	percent	5,9	6	0.0011819999999999999
US National	3 wk ahead	Bin	percent	6	6,1	0.001057
US National	3 wk ahead	Bin	percent	6,1	6,2	0.000922
US National	3 wk ahead	Bin	percent	6,2	6,3	0.000775
US National	3 wk ahead	Bin	percent	6,3	6,4	0.0006219999999999999
US National	3 wk ahead	Bin	percent	6,4	6,5	0.000475
US National	3 wk ahead	Bin	percent	6,5	6,6	0.000343
US National	3 wk ahead	Bin	percent	6,6	6,7	0.000235
US National	3 wk ahead	Bin	percent	6,7	6,8	0.00015199999999999998
US National	3 wk ahead	Bin	percent	6,8	6,9	0.000093
US National	3 wk ahead	Bin	percent	6,9	7	0.000053
US National	3 wk ahead	Bin	percent	7	7,1	0.000029
US National	3 wk ahead	Bin	percent	7,1	7,2	0.000014999999999999999
US National	3 wk ahead	Bin	percent	7,2	7,3	8.e-6
US National	3 wk ahead	Bin	percent	7,3	7,4	4.9999999999999996e-6
US National	3 wk ahead	Bin	percent	7,4	7,5	4.9999999999999996e-6
US National	3 wk ahead	Bin	percent	7,5	7,6	9.e-6
US National	3 wk ahead	Bin	percent	7,6	7,7	0.000018
US National	3 wk ahead	Bin	percent	7,7	7,8	0.000035
US National	3 wk ahead	Bin	percent	7,8	7,9	0.000067
US National	3 wk ahead	Bin	percent	7,9	8	0.00011999999999999999
US National	3 wk ahead	Bin	percent	8	8,1	0.000204
US National	3 wk ahead	Bin	percent	8,1	8,2	0.000328
US National	3 wk ahead	Bin	percent	8,2	8,3	0.0005009999999999999
US National	3 wk ahead	Bin	percent	8,3	8,4	0.000726
US National	3 wk ahead	Bin	percent	8,4	8,5	0.0009989999999999999
US National	3 wk ahead	Bin	percent	8,5	8,6	0.001308
US National	3 wk ahead	Bin	percent	8,6	8,7	0.0016309999999999999
US National	3 wk ahead	Bin	percent	8,7	8,8	0.001939
US National	3 wk ahead	Bin	percent	8,8	8,9	0.002203
US National	3 wk ahead	Bin	percent	8,9	9	0.002395
US National	3 wk ahead	Bin	percent	9	9,1	0.002498
US National	3 wk ahead	Bin	percent	9,1	9,2	0.002505
US National	3 wk ahead	Bin	percent	9,2	9,3	0.002425
US National	3 wk ahead	Bin	percent	9,3	9,4	0.002277
US National	3 wk ahead	Bin	percent	9,4	9,5	0.0020859999999999997
US National	3 wk ahead	Bin	percent	9,5	9,6	0.001882
US National	3 wk ahead	Bin	percent	9,6	9,7	0.001692
US National	3 wk ahead	Bin	percent	9,7	9,8	0.001532
US National	3 wk ahead	Bin	percent	9,8	9,9	0.001411
US National	3 wk ahead	Bin	percent	9,9	10	0.001322
US National	3 wk ahead	Bin	percent	10	10,1	0.001253
US National	3 wk ahead	Bin	percent	10,1	10,2	0.0011849999999999999
US National	3 wk ahead	Bin	percent	10,2	10,3	0.001103
US National	3 wk ahead	Bin	percent	10,3	10,4	0.000997
US National	3 wk ahead	Bin	percent	10,4	10,5	0.0008669999999999999
US National	3 wk ahead	Bin	percent	10,5	10,6	0.0007199999999999999
US National	3 wk ahead	Bin	percent	10,6	10,7	0.000569
US National	3 wk ahead	Bin	percent	10,7	10,8	0.000426
US National	3 wk ahead	Bin	percent	10,8	10,9	0.00030199999999999997
US National	3 wk ahead	Bin	percent	10,9	11	0.000202
US National	3 wk ahead	Bin	percent	11	11,1	0.000128
US National	3 wk ahead	Bin	percent	11,1	11,2	0.000077
US National	3 wk ahead	Bin	percent	11,2	11,3	0.000042999999999999995
US National	3 wk ahead	Bin	percent	11,3	11,4	0.000023
US National	3 wk ahead	Bin	percent	11,4	11,5	0.000012
US National	3 wk ahead	Bin	percent	11,5	11,6	4.9999999999999996e-6
US National	3 wk ahead	Bin	percent	11,6	11,7	2.e-6
US National	3 wk ahead	Bin	percent	11,7	11,8	1.e-6
US National	3 wk ahead	Bin	percent	11,8	11,9	0.
US National	3 wk ahead	Bin	percent	11,9	12	0.
US National	3 wk ahead	Bin	percent	12	12,1	0.
US National	3 wk ahead	Bin	percent	12,1	12,2	0.
US National	3 wk ahead	Bin	percent	12,2	12,3	0.
US National	3 wk ahead	Bin	percent	12,3	12,4	0.
US National	3 wk ahead	Bin	percent	12,4	12,5	0.
US National	3 wk ahead	Bin	percent	12,5	12,6	0.
US National	3 wk ahead	Bin	percent	12,6	12,7	0.
US National	3 wk ahead	Bin	percent	12,7	12,8	0.
US National	3 wk ahead	Bin	percent	12,8	12,9	0.
US National	3 wk ahead	Bin	percent	12,9	13	0.
US National	3 wk ahead	Bin	percent	13	100	0.010008
US National	4 wk ahead	Point	percent	NA	NA	1.6882000000000001
US National	4 wk ahead	Bin	percent	0	0,1	0.00547
US National	4 wk ahead	Bin	percent	0,1	0,2	0.007852999999999999
US National	4 wk ahead	Bin	percent	0,2	0,3	0.010839999999999999
US National	4 wk ahead	Bin	percent	0,3	0,4	0.01441
US National	4 wk ahead	Bin	percent	0,4	0,5	0.018480999999999997
US National	4 wk ahead	Bin	percent	0,5	0,6	0.022902
US National	4 wk ahead	Bin	percent	0,6	0,7	0.027457
US National	4 wk ahead	Bin	percent	0,7	0,8	0.031887
US National	4 wk ahead	Bin	percent	0,8	0,9	0.035914
US National	4 wk ahead	Bin	percent	0,9	1	0.039272999999999995
US National	4 wk ahead	Bin	percent	1	1,1	0.041755
US National	4 wk ahead	Bin	percent	1,1	1,2	0.043227999999999996
US National	4 wk ahead	Bin	percent	1,2	1,3	0.043647
US National	4 wk ahead	Bin	percent	1,3	1,4	0.043068999999999996
US National	4 wk ahead	Bin	percent	1,4	1,5	0.041625999999999996
US National	4 wk ahead	Bin	percent	1,5	1,6	0.0395
US National	4 wk ahead	Bin	percent	1,6	1,7	0.036896
US National	4 wk ahead	Bin	percent	1,7	1,8	0.034026
US National	4 wk ahead	Bin	percent	1,8	1,9	0.031083
US National	4 wk ahead	Bin	percent	1,9	2	0.028228
US National	4 wk ahead	Bin	percent	2	2,1	0.025585999999999998
US National	4 wk ahead	Bin	percent	2,1	2,2	0.023230999999999998
US National	4 wk ahead	Bin	percent	2,2	2,3	0.021192
US National	4 wk ahead	Bin	percent	2,3	2,4	0.019458
US National	4 wk ahead	Bin	percent	2,4	2,5	0.017988999999999998
US National	4 wk ahead	Bin	percent	2,5	2,6	0.016735
US National	4 wk ahead	Bin	percent	2,6	2,7	0.015643
US National	4 wk ahead	Bin	percent	2,7	2,8	0.014672
US National	4 wk ahead	Bin	percent	2,8	2,9	0.013789
US National	4 wk ahead	Bin	percent	2,9	3	0.012964999999999999
US National	4 wk ahead	Bin	percent	3	3,1	0.012178
US National	4 wk ahead	Bin	percent	3,1	3,2	0.011406
US National	4 wk ahead	Bin	percent	3,2	3,3	0.010634
US National	4 wk ahead	Bin	percent	3,3	3,4	0.009859
US National	4 wk ahead	Bin	percent	3,4	3,5	0.009092
US National	4 wk ahead	Bin	percent	3,5	3,6	0.008350999999999999
US National	4 wk ahead	Bin	percent	3,6	3,7	0.007664
US National	4 wk ahead	Bin	percent	3,7	3,8	0.007058
US National	4 wk ahead	Bin	percent	3,8	3,9	0.006552
US National	4 wk ahead	Bin	percent	3,9	4	0.00616
US National	4 wk ahead	Bin	percent	4	4,1	0.0058839999999999995
US National	4 wk ahead	Bin	percent	4,1	4,2	0.005718
US National	4 wk ahead	Bin	percent	4,2	4,3	0.005644
US National	4 wk ahead	Bin	percent	4,3	4,4	0.005634999999999999
US National	4 wk ahead	Bin	percent	4,4	4,5	0.005653
US National	4 wk ahead	Bin	percent	4,5	4,6	0.005652
US National	4 wk ahead	Bin	percent	4,6	4,7	0.005585
US National	4 wk ahead	Bin	percent	4,7	4,8	0.005411
US National	4 wk ahead	Bin	percent	4,8	4,9	0.005105999999999999
US National	4 wk ahead	Bin	percent	4,9	5	0.00467
US National	4 wk ahead	Bin	percent	5	5,1	0.004127
US National	4 wk ahead	Bin	percent	5,1	5,2	0.0035229999999999997
US National	4 wk ahead	Bin	percent	5,2	5,3	0.0029159999999999998
US National	4 wk ahead	Bin	percent	5,3	5,4	0.002361
US National	4 wk ahead	Bin	percent	5,4	5,5	0.001901
US National	4 wk ahead	Bin	percent	5,5	5,6	0.00156
US National	4 wk ahead	Bin	percent	5,6	5,7	0.001334
US National	4 wk ahead	Bin	percent	5,7	5,8	0.001206
US National	4 wk ahead	Bin	percent	5,8	5,9	0.00114
US National	4 wk ahead	Bin	percent	5,9	6	0.0010999999999999998
US National	4 wk ahead	Bin	percent	6	6,1	0.0010559999999999999
US National	4 wk ahead	Bin	percent	6,1	6,2	0.000985
US National	4 wk ahead	Bin	percent	6,2	6,3	0.000882
US National	4 wk ahead	Bin	percent	6,3	6,4	0.000753
US National	4 wk ahead	Bin	percent	6,4	6,5	0.0006079999999999999
US National	4 wk ahead	Bin	percent	6,5	6,6	0.00046499999999999997
US National	4 wk ahead	Bin	percent	6,6	6,7	0.000336
US National	4 wk ahead	Bin	percent	6,7	6,8	0.00022899999999999998
US National	4 wk ahead	Bin	percent	6,8	6,9	0.000147
US National	4 wk ahead	Bin	percent	6,9	7	0.000089
US National	4 wk ahead	Bin	percent	7	7,1	0.000051
US National	4 wk ahead	Bin	percent	7,1	7,2	0.000028
US National	4 wk ahead	Bin	percent	7,2	7,3	0.000014
US National	4 wk ahead	Bin	percent	7,3	7,4	7.e-6
US National	4 wk ahead	Bin	percent	7,4	7,5	3.e-6
US National	4 wk ahead	Bin	percent	7,5	7,6	1.e-6
US National	4 wk ahead	Bin	percent	7,6	7,7	1.e-6
US National	4 wk ahead	Bin	percent	7,7	7,8	0.
US National	4 wk ahead	Bin	percent	7,8	7,9	0.
US National	4 wk ahead	Bin	percent	7,9	8	0.
US National	4 wk ahead	Bin	percent	8	8,1	0.
US National	4 wk ahead	Bin	percent	8,1	8,2	0.
US National	4 wk ahead	Bin	percent	8,2	8,3	0.
US National	4 wk ahead	Bin	percent	8,3	8,4	0.
US National	4 wk ahead	Bin	percent	8,4	8,5	0.
US National	4 wk ahead	Bin	percent	8,5	8,6	0.
US National	4 wk ahead	Bin	percent	8,6	8,7	0.
US National	4 wk ahead	Bin	percent	8,7	8,8	0.
US National	4 wk ahead	Bin	percent	8,8	8,9	0.
US National	4 wk ahead	Bin	percent	8,9	9	1.e-6
US National	4 wk ahead	Bin	percent	9	9,1	2.e-6
US National	4 wk ahead	Bin	percent	9,1	9,2	4.9999999999999996e-6
US National	4 wk ahead	Bin	percent	9,2	9,3	0.000012
US National	4 wk ahead	Bin	percent	9,3	9,4	0.000024999999999999998
US National	4 wk ahead	Bin	percent	9,4	9,5	0.000049999999999999996
US National	4 wk ahead	Bin	percent	9,5	9,6	0.000093
US National	4 wk ahead	Bin	percent	9,6	9,7	0.000165
US National	4 wk ahead	Bin	percent	9,7	9,8	0.000276
US National	4 wk ahead	Bin	percent	9,8	9,9	0.000437
US National	4 wk ahead	Bin	percent	9,9	10	0.0006569999999999999
US National	4 wk ahead	Bin	percent	10	10,1	0.000935
US National	4 wk ahead	Bin	percent	10,1	10,2	0.0012649999999999998
US National	4 wk ahead	Bin	percent	10,2	10,3	0.001625
US National	4 wk ahead	Bin	percent	10,3	10,4	0.001989
US National	4 wk ahead	Bin	percent	10,4	10,5	0.002324
US National	4 wk ahead	Bin	percent	10,5	10,6	0.0025989999999999997
US National	4 wk ahead	Bin	percent	10,6	10,7	0.002791
US National	4 wk ahead	Bin	percent	10,7	10,8	0.0028899999999999998
US National	4 wk ahead	Bin	percent	10,8	10,9	0.002895
US National	4 wk ahead	Bin	percent	10,9	11	0.0028179999999999998
US National	4 wk ahead	Bin	percent	11	11,1	0.002673
US National	4 wk ahead	Bin	percent	11,1	11,2	0.002477
US National	4 wk ahead	Bin	percent	11,2	11,3	0.002244
US National	4 wk ahead	Bin	percent	11,3	11,4	0.001984
US National	4 wk ahead	Bin	percent	11,4	11,5	0.001709
US National	4 wk ahead	Bin	percent	11,5	11,6	0.001428
US National	4 wk ahead	Bin	percent	11,6	11,7	0.001153
US National	4 wk ahead	Bin	percent	11,7	11,8	0.000895
US National	4 wk ahead	Bin	percent	11,8	11,9	0.000667
US National	4 wk ahead	Bin	percent	11,9	12	0.000475
US National	4 wk ahead	Bin	percent	12	12,1	0.00032199999999999997
US National	4 wk ahead	Bin	percent	12,1	12,2	0.000207
US National	4 wk ahead	Bin	percent	12,2	12,3	0.000127
US National	4 wk ahead	Bin	percent	12,3	12,4	0.000074
US National	4 wk ahead	Bin	percent	12,4	12,5	0.000039999999999999996
US National	4 wk ahead	Bin	percent	12,5	12,6	0.000021
US National	4 wk ahead	Bin	percent	12,6	12,7	9.999999999999999e-6
US National	4 wk ahead	Bin	percent	12,7	12,8	4.9999999999999996e-6
US National	4 wk ahead	Bin	percent	12,8	12,9	2.e-6
US National	4 wk ahead	Bin	percent	12,9	13	1.e-6
US National	4 wk ahead	Bin	percent	13	100	0.010093
