# Supplementary material for: Use of daily Internet search query data improves real-time projections of influenza epidemics
Source: J R Soc Interface. 2018 Oct 10;15(147):20180220. doi: 10.1098/rsif.2018.0220 (PMC6228485; doi:10.1098/rsif.2018.0220)
Supplement: Computer code and results [file rsif20180220supp3.gz › Code-and-results/mss-15-wikiWEEK/2012-EW3.csv]

Location	Target	Type	Unit	Bin_start_incl	Bin_end_notincl	Value
US National	1 wk ahead	Point	percent	NA	NA	1.5
US National	1 wk ahead	Bin	percent	0	0,1	0.
US National	1 wk ahead	Bin	percent	0,1	0,2	0.
US National	1 wk ahead	Bin	percent	0,2	0,3	0.
US National	1 wk ahead	Bin	percent	0,3	0,4	0.
US National	1 wk ahead	Bin	percent	0,4	0,5	1.e-6
US National	1 wk ahead	Bin	percent	0,5	0,6	0.000051
US National	1 wk ahead	Bin	percent	0,6	0,7	0.001058
US National	1 wk ahead	Bin	percent	0,7	0,8	0.006951
US National	1 wk ahead	Bin	percent	0,8	0,9	0.017327
US National	1 wk ahead	Bin	percent	0,9	1	0.026351
US National	1 wk ahead	Bin	percent	1	1,1	0.037249
US National	1 wk ahead	Bin	percent	1,1	1,2	0.046632
US National	1 wk ahead	Bin	percent	1,2	1,3	0.051866999999999996
US National	1 wk ahead	Bin	percent	1,3	1,4	0.068496
US National	1 wk ahead	Bin	percent	1,4	1,5	0.12039699999999999
US National	1 wk ahead	Bin	percent	1,5	1,6	0.168846
US National	1 wk ahead	Bin	percent	1,6	1,7	0.146068
US National	1 wk ahead	Bin	percent	1,7	1,8	0.09391999999999999
US National	1 wk ahead	Bin	percent	1,8	1,9	0.060131
US National	1 wk ahead	Bin	percent	1,9	2	0.047614
US National	1 wk ahead	Bin	percent	2	2,1	0.034215999999999996
US National	1 wk ahead	Bin	percent	2,1	2,2	0.028803
US National	1 wk ahead	Bin	percent	2,2	2,3	0.020881999999999998
US National	1 wk ahead	Bin	percent	2,3	2,4	0.007384
US National	1 wk ahead	Bin	percent	2,4	2,5	0.0010019999999999999
US National	1 wk ahead	Bin	percent	2,5	2,6	0.000046
US National	1 wk ahead	Bin	percent	2,6	2,7	1.e-6
US National	1 wk ahead	Bin	percent	2,7	2,8	0.000048
US National	1 wk ahead	Bin	percent	2,8	2,9	0.000806
US National	1 wk ahead	Bin	percent	2,9	3	0.004062
US National	1 wk ahead	Bin	percent	3	3,1	0.006297
US National	1 wk ahead	Bin	percent	3,1	3,2	0.003026
US National	1 wk ahead	Bin	percent	3,2	3,3	0.000446
US National	1 wk ahead	Bin	percent	3,3	3,4	0.000019999999999999998
US National	1 wk ahead	Bin	percent	3,4	3,5	0.
US National	1 wk ahead	Bin	percent	3,5	3,6	0.
US National	1 wk ahead	Bin	percent	3,6	3,7	0.
US National	1 wk ahead	Bin	percent	3,7	3,8	0.
US National	1 wk ahead	Bin	percent	3,8	3,9	0.
US National	1 wk ahead	Bin	percent	3,9	4	0.
US National	1 wk ahead	Bin	percent	4	4,1	0.
US National	1 wk ahead	Bin	percent	4,1	4,2	0.
US National	1 wk ahead	Bin	percent	4,2	4,3	0.
US National	1 wk ahead	Bin	percent	4,3	4,4	0.
US National	1 wk ahead	Bin	percent	4,4	4,5	0.
US National	1 wk ahead	Bin	percent	4,5	4,6	0.
US National	1 wk ahead	Bin	percent	4,6	4,7	0.
US National	1 wk ahead	Bin	percent	4,7	4,8	0.
US National	1 wk ahead	Bin	percent	4,8	4,9	0.
US National	1 wk ahead	Bin	percent	4,9	5	0.
US National	1 wk ahead	Bin	percent	5	5,1	0.
US National	1 wk ahead	Bin	percent	5,1	5,2	0.
US National	1 wk ahead	Bin	percent	5,2	5,3	0.
US National	1 wk ahead	Bin	percent	5,3	5,4	0.
US National	1 wk ahead	Bin	percent	5,4	5,5	0.
US National	1 wk ahead	Bin	percent	5,5	5,6	0.
US National	1 wk ahead	Bin	percent	5,6	5,7	0.
US National	1 wk ahead	Bin	percent	5,7	5,8	0.
US National	1 wk ahead	Bin	percent	5,8	5,9	0.
US National	1 wk ahead	Bin	percent	5,9	6	0.
US National	1 wk ahead	Bin	percent	6	6,1	0.
US National	1 wk ahead	Bin	percent	6,1	6,2	0.
US National	1 wk ahead	Bin	percent	6,2	6,3	0.
US National	1 wk ahead	Bin	percent	6,3	6,4	0.
US National	1 wk ahead	Bin	percent	6,4	6,5	0.
US National	1 wk ahead	Bin	percent	6,5	6,6	0.
US National	1 wk ahead	Bin	percent	6,6	6,7	0.
US National	1 wk ahead	Bin	percent	6,7	6,8	0.
US National	1 wk ahead	Bin	percent	6,8	6,9	0.
US National	1 wk ahead	Bin	percent	6,9	7	0.
US National	1 wk ahead	Bin	percent	7	7,1	0.
US National	1 wk ahead	Bin	percent	7,1	7,2	0.
US National	1 wk ahead	Bin	percent	7,2	7,3	0.
US National	1 wk ahead	Bin	percent	7,3	7,4	0.
US National	1 wk ahead	Bin	percent	7,4	7,5	0.
US National	1 wk ahead	Bin	percent	7,5	7,6	0.
US National	1 wk ahead	Bin	percent	7,6	7,7	0.
US National	1 wk ahead	Bin	percent	7,7	7,8	0.
US National	1 wk ahead	Bin	percent	7,8	7,9	0.
US National	1 wk ahead	Bin	percent	7,9	8	0.
US National	1 wk ahead	Bin	percent	8	8,1	0.
US National	1 wk ahead	Bin	percent	8,1	8,2	0.
US National	1 wk ahead	Bin	percent	8,2	8,3	0.
US National	1 wk ahead	Bin	percent	8,3	8,4	0.
US National	1 wk ahead	Bin	percent	8,4	8,5	0.
US National	1 wk ahead	Bin	percent	8,5	8,6	0.
US National	1 wk ahead	Bin	percent	8,6	8,7	0.
US National	1 wk ahead	Bin	percent	8,7	8,8	0.
US National	1 wk ahead	Bin	percent	8,8	8,9	0.
US National	1 wk ahead	Bin	percent	8,9	9	0.
US National	1 wk ahead	Bin	percent	9	9,1	0.
US National	1 wk ahead	Bin	percent	9,1	9,2	0.
US National	1 wk ahead	Bin	percent	9,2	9,3	0.
US National	1 wk ahead	Bin	percent	9,3	9,4	0.
US National	1 wk ahead	Bin	percent	9,4	9,5	0.
US National	1 wk ahead	Bin	percent	9,5	9,6	0.
US National	1 wk ahead	Bin	percent	9,6	9,7	0.
US National	1 wk ahead	Bin	percent	9,7	9,8	0.
US National	1 wk ahead	Bin	percent	9,8	9,9	0.
US National	1 wk ahead	Bin	percent	9,9	10	0.
US National	1 wk ahead	Bin	percent	10	10,1	0.
US National	1 wk ahead	Bin	percent	10,1	10,2	0.
US National	1 wk ahead	Bin	percent	10,2	10,3	0.
US National	1 wk ahead	Bin	percent	10,3	10,4	0.
US National	1 wk ahead	Bin	percent	10,4	10,5	0.
US National	1 wk ahead	Bin	percent	10,5	10,6	0.
US National	1 wk ahead	Bin	percent	10,6	10,7	0.
US National	1 wk ahead	Bin	percent	10,7	10,8	0.
US National	1 wk ahead	Bin	percent	10,8	10,9	0.
US National	1 wk ahead	Bin	percent	10,9	11	0.
US National	1 wk ahead	Bin	percent	11	11,1	0.
US National	1 wk ahead	Bin	percent	11,1	11,2	0.
US National	1 wk ahead	Bin	percent	11,2	11,3	0.
US National	1 wk ahead	Bin	percent	11,3	11,4	0.
US National	1 wk ahead	Bin	percent	11,4	11,5	0.
US National	1 wk ahead	Bin	percent	11,5	11,6	0.
US National	1 wk ahead	Bin	percent	11,6	11,7	0.
US National	1 wk ahead	Bin	percent	11,7	11,8	0.
US National	1 wk ahead	Bin	percent	11,8	11,9	0.
US National	1 wk ahead	Bin	percent	11,9	12	0.
US National	1 wk ahead	Bin	percent	12	12,1	0.
US National	1 wk ahead	Bin	percent	12,1	12,2	0.
US National	1 wk ahead	Bin	percent	12,2	12,3	0.
US National	1 wk ahead	Bin	percent	12,3	12,4	0.
US National	1 wk ahead	Bin	percent	12,4	12,5	0.
US National	1 wk ahead	Bin	percent	12,5	12,6	0.
US National	1 wk ahead	Bin	percent	12,6	12,7	0.
US National	1 wk ahead	Bin	percent	12,7	12,8	0.
US National	1 wk ahead	Bin	percent	12,8	12,9	0.
US National	1 wk ahead	Bin	percent	12,9	13	0.
US National	1 wk ahead	Bin	percent	13	100	0.
US National	2 wk ahead	Point	percent	NA	NA	1.8268000000000002
US National	2 wk ahead	Bin	percent	0	0,1	0.
US National	2 wk ahead	Bin	percent	0,1	0,2	0.
US National	2 wk ahead	Bin	percent	0,2	0,3	1.e-6
US National	2 wk ahead	Bin	percent	0,3	0,4	9.e-6
US National	2 wk ahead	Bin	percent	0,4	0,5	0.000052
US National	2 wk ahead	Bin	percent	0,5	0,6	0.00023099999999999998
US National	2 wk ahead	Bin	percent	0,6	0,7	0.000781
US National	2 wk ahead	Bin	percent	0,7	0,8	0.002078
US National	2 wk ahead	Bin	percent	0,8	0,9	0.0045899999999999995
US National	2 wk ahead	Bin	percent	0,9	1	0.008903
US National	2 wk ahead	Bin	percent	1	1,1	0.015816999999999998
US National	2 wk ahead	Bin	percent	1,1	1,2	0.02608
US National	2 wk ahead	Bin	percent	1,2	1,3	0.039534
US National	2 wk ahead	Bin	percent	1,3	1,4	0.054549
US National	2 wk ahead	Bin	percent	1,4	1,5	0.06881899999999999
US National	2 wk ahead	Bin	percent	1,5	1,6	0.080436
US National	2 wk ahead	Bin	percent	1,6	1,7	0.087534
US National	2 wk ahead	Bin	percent	1,7	1,8	0.087988
US National	2 wk ahead	Bin	percent	1,8	1,9	0.080966
US National	2 wk ahead	Bin	percent	1,9	2	0.068329
US National	2 wk ahead	Bin	percent	2	2,1	0.053785
US National	2 wk ahead	Bin	percent	2,1	2,2	0.040959999999999996
US National	2 wk ahead	Bin	percent	2,2	2,3	0.032275
US National	2 wk ahead	Bin	percent	2,3	2,4	0.028489
US National	2 wk ahead	Bin	percent	2,4	2,5	0.028224
US National	2 wk ahead	Bin	percent	2,5	2,6	0.028651
US National	2 wk ahead	Bin	percent	2,6	2,7	0.027631
US National	2 wk ahead	Bin	percent	2,7	2,8	0.025044999999999998
US National	2 wk ahead	Bin	percent	2,8	2,9	0.021988
US National	2 wk ahead	Bin	percent	2,9	3	0.019209
US National	2 wk ahead	Bin	percent	3	3,1	0.016458
US National	2 wk ahead	Bin	percent	3,1	3,2	0.013080999999999999
US National	2 wk ahead	Bin	percent	3,2	3,3	0.00903
US National	2 wk ahead	Bin	percent	3,3	3,4	0.0051259999999999995
US National	2 wk ahead	Bin	percent	3,4	3,5	0.002307
US National	2 wk ahead	Bin	percent	3,5	3,6	0.0008309999999999999
US National	2 wk ahead	Bin	percent	3,6	3,7	0.00036899999999999997
US National	2 wk ahead	Bin	percent	3,7	3,8	0.000579
US National	2 wk ahead	Bin	percent	3,8	3,9	0.001349
US National	2 wk ahead	Bin	percent	3,9	4	0.0025269999999999997
US National	2 wk ahead	Bin	percent	4	4,1	0.003637
US National	2 wk ahead	Bin	percent	4,1	4,2	0.0040539999999999994
US National	2 wk ahead	Bin	percent	4,2	4,3	0.0035129999999999996
US National	2 wk ahead	Bin	percent	4,3	4,4	0.0023539999999999998
US National	2 wk ahead	Bin	percent	4,4	4,5	0.001204
US National	2 wk ahead	Bin	percent	4,5	4,6	0.000464
US National	2 wk ahead	Bin	percent	4,6	4,7	0.000133
US National	2 wk ahead	Bin	percent	4,7	4,8	0.000028
US National	2 wk ahead	Bin	percent	4,8	4,9	4.e-6
US National	2 wk ahead	Bin	percent	4,9	5	0.
US National	2 wk ahead	Bin	percent	5	5,1	0.
US National	2 wk ahead	Bin	percent	5,1	5,2	0.
US National	2 wk ahead	Bin	percent	5,2	5,3	0.
US National	2 wk ahead	Bin	percent	5,3	5,4	0.
US National	2 wk ahead	Bin	percent	5,4	5,5	0.
US National	2 wk ahead	Bin	percent	5,5	5,6	0.
US National	2 wk ahead	Bin	percent	5,6	5,7	0.
US National	2 wk ahead	Bin	percent	5,7	5,8	0.
US National	2 wk ahead	Bin	percent	5,8	5,9	0.
US National	2 wk ahead	Bin	percent	5,9	6	0.
US National	2 wk ahead	Bin	percent	6	6,1	0.
US National	2 wk ahead	Bin	percent	6,1	6,2	0.
US National	2 wk ahead	Bin	percent	6,2	6,3	0.
US National	2 wk ahead	Bin	percent	6,3	6,4	0.
US National	2 wk ahead	Bin	percent	6,4	6,5	0.
US National	2 wk ahead	Bin	percent	6,5	6,6	0.
US National	2 wk ahead	Bin	percent	6,6	6,7	0.
US National	2 wk ahead	Bin	percent	6,7	6,8	0.
US National	2 wk ahead	Bin	percent	6,8	6,9	0.
US National	2 wk ahead	Bin	percent	6,9	7	0.
US National	2 wk ahead	Bin	percent	7	7,1	0.
US National	2 wk ahead	Bin	percent	7,1	7,2	0.
US National	2 wk ahead	Bin	percent	7,2	7,3	0.
US National	2 wk ahead	Bin	percent	7,3	7,4	0.
US National	2 wk ahead	Bin	percent	7,4	7,5	0.
US National	2 wk ahead	Bin	percent	7,5	7,6	0.
US National	2 wk ahead	Bin	percent	7,6	7,7	0.
US National	2 wk ahead	Bin	percent	7,7	7,8	0.
US National	2 wk ahead	Bin	percent	7,8	7,9	0.
US National	2 wk ahead	Bin	percent	7,9	8	0.
US National	2 wk ahead	Bin	percent	8	8,1	0.
US National	2 wk ahead	Bin	percent	8,1	8,2	0.
US National	2 wk ahead	Bin	percent	8,2	8,3	0.
US National	2 wk ahead	Bin	percent	8,3	8,4	0.
US National	2 wk ahead	Bin	percent	8,4	8,5	0.
US National	2 wk ahead	Bin	percent	8,5	8,6	0.
US National	2 wk ahead	Bin	percent	8,6	8,7	0.
US National	2 wk ahead	Bin	percent	8,7	8,8	0.
US National	2 wk ahead	Bin	percent	8,8	8,9	0.
US National	2 wk ahead	Bin	percent	8,9	9	0.
US National	2 wk ahead	Bin	percent	9	9,1	0.
US National	2 wk ahead	Bin	percent	9,1	9,2	0.
US National	2 wk ahead	Bin	percent	9,2	9,3	0.
US National	2 wk ahead	Bin	percent	9,3	9,4	0.
US National	2 wk ahead	Bin	percent	9,4	9,5	0.
US National	2 wk ahead	Bin	percent	9,5	9,6	0.
US National	2 wk ahead	Bin	percent	9,6	9,7	0.
US National	2 wk ahead	Bin	percent	9,7	9,8	0.
US National	2 wk ahead	Bin	percent	9,8	9,9	0.
US National	2 wk ahead	Bin	percent	9,9	10	0.
US National	2 wk ahead	Bin	percent	10	10,1	0.
US National	2 wk ahead	Bin	percent	10,1	10,2	0.
US National	2 wk ahead	Bin	percent	10,2	10,3	0.
US National	2 wk ahead	Bin	percent	10,3	10,4	0.
US National	2 wk ahead	Bin	percent	10,4	10,5	0.
US National	2 wk ahead	Bin	percent	10,5	10,6	0.
US National	2 wk ahead	Bin	percent	10,6	10,7	0.
US National	2 wk ahead	Bin	percent	10,7	10,8	0.
US National	2 wk ahead	Bin	percent	10,8	10,9	0.
US National	2 wk ahead	Bin	percent	10,9	11	0.
US National	2 wk ahead	Bin	percent	11	11,1	0.
US National	2 wk ahead	Bin	percent	11,1	11,2	0.
US National	2 wk ahead	Bin	percent	11,2	11,3	0.
US National	2 wk ahead	Bin	percent	11,3	11,4	0.
US National	2 wk ahead	Bin	percent	11,4	11,5	0.
US National	2 wk ahead	Bin	percent	11,5	11,6	0.
US National	2 wk ahead	Bin	percent	11,6	11,7	0.
US National	2 wk ahead	Bin	percent	11,7	11,8	0.
US National	2 wk ahead	Bin	percent	11,8	11,9	0.
US National	2 wk ahead	Bin	percent	11,9	12	0.
US National	2 wk ahead	Bin	percent	12	12,1	0.
US National	2 wk ahead	Bin	percent	12,1	12,2	0.
US National	2 wk ahead	Bin	percent	12,2	12,3	0.
US National	2 wk ahead	Bin	percent	12,3	12,4	0.
US National	2 wk ahead	Bin	percent	12,4	12,5	0.
US National	2 wk ahead	Bin	percent	12,5	12,6	0.
US National	2 wk ahead	Bin	percent	12,6	12,7	0.
US National	2 wk ahead	Bin	percent	12,7	12,8	0.
US National	2 wk ahead	Bin	percent	12,8	12,9	0.
US National	2 wk ahead	Bin	percent	12,9	13	0.
US National	2 wk ahead	Bin	percent	13	100	0.
US National	3 wk ahead	Point	percent	NA	NA	1.978
US National	3 wk ahead	Bin	percent	0	0,1	0.001019
US National	3 wk ahead	Bin	percent	0,1	0,2	0.001687
US National	3 wk ahead	Bin	percent	0,2	0,3	0.002679
US National	3 wk ahead	Bin	percent	0,3	0,4	0.004096
US National	3 wk ahead	Bin	percent	0,4	0,5	0.006038
US National	3 wk ahead	Bin	percent	0,5	0,6	0.008588
US National	3 wk ahead	Bin	percent	0,6	0,7	0.01179
US National	3 wk ahead	Bin	percent	0,7	0,8	0.015623999999999999
US National	3 wk ahead	Bin	percent	0,8	0,9	0.01999
US National	3 wk ahead	Bin	percent	0,9	1	0.024711
US National	3 wk ahead	Bin	percent	1	1,1	0.029536999999999997
US National	3 wk ahead	Bin	percent	1,1	1,2	0.034186
US National	3 wk ahead	Bin	percent	1,2	1,3	0.038368
US National	3 wk ahead	Bin	percent	1,3	1,4	0.041831
US National	3 wk ahead	Bin	percent	1,4	1,5	0.044379999999999996
US National	3 wk ahead	Bin	percent	1,5	1,6	0.045899999999999996
US National	3 wk ahead	Bin	percent	1,6	1,7	0.046359
US National	3 wk ahead	Bin	percent	1,7	1,8	0.0458
US National	3 wk ahead	Bin	percent	1,8	1,9	0.044333
US National	3 wk ahead	Bin	percent	1,9	2	0.042115
US National	3 wk ahead	Bin	percent	2	2,1	0.039331
US National	3 wk ahead	Bin	percent	2,1	2,2	0.036164999999999996
US National	3 wk ahead	Bin	percent	2,2	2,3	0.032781
US National	3 wk ahead	Bin	percent	2,3	2,4	0.029307999999999997
US National	3 wk ahead	Bin	percent	2,4	2,5	0.025838
US National	3 wk ahead	Bin	percent	2,5	2,6	0.022449
US National	3 wk ahead	Bin	percent	2,6	2,7	0.019219999999999998
US National	3 wk ahead	Bin	percent	2,7	2,8	0.016250999999999998
US National	3 wk ahead	Bin	percent	2,8	2,9	0.013659
US National	3 wk ahead	Bin	percent	2,9	3	0.011562
US National	3 wk ahead	Bin	percent	3	3,1	0.010059
US National	3 wk ahead	Bin	percent	3,1	3,2	0.009204
US National	3 wk ahead	Bin	percent	3,2	3,3	0.008988
US National	3 wk ahead	Bin	percent	3,3	3,4	0.009333
US National	3 wk ahead	Bin	percent	3,4	3,5	0.010093999999999999
US National	3 wk ahead	Bin	percent	3,5	3,6	0.01107
US National	3 wk ahead	Bin	percent	3,6	3,7	0.012036999999999999
US National	3 wk ahead	Bin	percent	3,7	3,8	0.012787999999999999
US National	3 wk ahead	Bin	percent	3,8	3,9	0.013172
US National	3 wk ahead	Bin	percent	3,9	4	0.013125999999999999
US National	3 wk ahead	Bin	percent	4	4,1	0.012671
US National	3 wk ahead	Bin	percent	4,1	4,2	0.011899
US National	3 wk ahead	Bin	percent	4,2	4,3	0.010926
US National	3 wk ahead	Bin	percent	4,3	4,4	0.009862
US National	3 wk ahead	Bin	percent	4,4	4,5	0.008787999999999999
US National	3 wk ahead	Bin	percent	4,5	4,6	0.007748
US National	3 wk ahead	Bin	percent	4,6	4,7	0.006761
US National	3 wk ahead	Bin	percent	4,7	4,8	0.0058249999999999994
US National	3 wk ahead	Bin	percent	4,8	4,9	0.004935
US National	3 wk ahead	Bin	percent	4,9	5	0.004088
US National	3 wk ahead	Bin	percent	5	5,1	0.003293
US National	3 wk ahead	Bin	percent	5,1	5,2	0.00257
US National	3 wk ahead	Bin	percent	5,2	5,3	0.0019479999999999999
US National	3 wk ahead	Bin	percent	5,3	5,4	0.001457
US National	3 wk ahead	Bin	percent	5,4	5,5	0.0011179999999999999
US National	3 wk ahead	Bin	percent	5,5	5,6	0.000932
US National	3 wk ahead	Bin	percent	5,6	5,7	0.000883
US National	3 wk ahead	Bin	percent	5,7	5,8	0.000935
US National	3 wk ahead	Bin	percent	5,8	5,9	0.001045
US National	3 wk ahead	Bin	percent	5,9	6	0.0011669999999999999
US National	3 wk ahead	Bin	percent	6	6,1	0.001268
US National	3 wk ahead	Bin	percent	6,1	6,2	0.001333
US National	3 wk ahead	Bin	percent	6,2	6,3	0.001365
US National	3 wk ahead	Bin	percent	6,3	6,4	0.001375
US National	3 wk ahead	Bin	percent	6,4	6,5	0.0013759999999999998
US National	3 wk ahead	Bin	percent	6,5	6,6	0.00137
US National	3 wk ahead	Bin	percent	6,6	6,7	0.001346
US National	3 wk ahead	Bin	percent	6,7	6,8	0.00129
US National	3 wk ahead	Bin	percent	6,8	6,9	0.001188
US National	3 wk ahead	Bin	percent	6,9	7	0.00104
US National	3 wk ahead	Bin	percent	7	7,1	0.0008579999999999999
US National	3 wk ahead	Bin	percent	7,1	7,2	0.000667
US National	3 wk ahead	Bin	percent	7,2	7,3	0.000494
US National	3 wk ahead	Bin	percent	7,3	7,4	0.000361
US National	3 wk ahead	Bin	percent	7,4	7,5	0.000286
US National	3 wk ahead	Bin	percent	7,5	7,6	0.00027499999999999996
US National	3 wk ahead	Bin	percent	7,6	7,7	0.000329
US National	3 wk ahead	Bin	percent	7,7	7,8	0.000441
US National	3 wk ahead	Bin	percent	7,8	7,9	0.000598
US National	3 wk ahead	Bin	percent	7,9	8	0.0007729999999999999
US National	3 wk ahead	Bin	percent	8	8,1	0.000937
US National	3 wk ahead	Bin	percent	8,1	8,2	0.0010559999999999999
US National	3 wk ahead	Bin	percent	8,2	8,3	0.001103
US National	3 wk ahead	Bin	percent	8,3	8,4	0.0010689999999999999
US National	3 wk ahead	Bin	percent	8,4	8,5	0.0009609999999999999
US National	3 wk ahead	Bin	percent	8,5	8,6	0.000803
US National	3 wk ahead	Bin	percent	8,6	8,7	0.000628
US National	3 wk ahead	Bin	percent	8,7	8,8	0.00046899999999999996
US National	3 wk ahead	Bin	percent	8,8	8,9	0.000352
US National	3 wk ahead	Bin	percent	8,9	9	0.00029299999999999997
US National	3 wk ahead	Bin	percent	9	9,1	0.0003
US National	3 wk ahead	Bin	percent	9,1	9,2	0.000372
US National	3 wk ahead	Bin	percent	9,2	9,3	0.0005
US National	3 wk ahead	Bin	percent	9,3	9,4	0.0006659999999999999
US National	3 wk ahead	Bin	percent	9,4	9,5	0.0008399999999999999
US National	3 wk ahead	Bin	percent	9,5	9,6	0.00099
US National	3 wk ahead	Bin	percent	9,6	9,7	0.001083
US National	3 wk ahead	Bin	percent	9,7	9,8	0.0010999999999999998
US National	3 wk ahead	Bin	percent	9,8	9,9	0.001035
US National	3 wk ahead	Bin	percent	9,9	10	0.0009019999999999999
US National	3 wk ahead	Bin	percent	10	10,1	0.0007289999999999999
US National	3 wk ahead	Bin	percent	10,1	10,2	0.0005459999999999999
US National	3 wk ahead	Bin	percent	10,2	10,3	0.00037799999999999997
US National	3 wk ahead	Bin	percent	10,3	10,4	0.000243
US National	3 wk ahead	Bin	percent	10,4	10,5	0.000145
US National	3 wk ahead	Bin	percent	10,5	10,6	0.00007999999999999999
US National	3 wk ahead	Bin	percent	10,6	10,7	0.000041
US National	3 wk ahead	Bin	percent	10,7	10,8	0.000018999999999999998
US National	3 wk ahead	Bin	percent	10,8	10,9	8.e-6
US National	3 wk ahead	Bin	percent	10,9	11	3.e-6
US National	3 wk ahead	Bin	percent	11	11,1	1.e-6
US National	3 wk ahead	Bin	percent	11,1	11,2	0.
US National	3 wk ahead	Bin	percent	11,2	11,3	0.
US National	3 wk ahead	Bin	percent	11,3	11,4	0.
US National	3 wk ahead	Bin	percent	11,4	11,5	0.
US National	3 wk ahead	Bin	percent	11,5	11,6	0.
US National	3 wk ahead	Bin	percent	11,6	11,7	0.
US National	3 wk ahead	Bin	percent	11,7	11,8	0.
US National	3 wk ahead	Bin	percent	11,8	11,9	0.
US National	3 wk ahead	Bin	percent	11,9	12	0.
US National	3 wk ahead	Bin	percent	12	12,1	0.
US National	3 wk ahead	Bin	percent	12,1	12,2	0.
US National	3 wk ahead	Bin	percent	12,2	12,3	0.
US National	3 wk ahead	Bin	percent	12,3	12,4	0.
US National	3 wk ahead	Bin	percent	12,4	12,5	0.
US National	3 wk ahead	Bin	percent	12,5	12,6	0.
US National	3 wk ahead	Bin	percent	12,6	12,7	0.
US National	3 wk ahead	Bin	percent	12,7	12,8	0.
US National	3 wk ahead	Bin	percent	12,8	12,9	0.
US National	3 wk ahead	Bin	percent	12,9	13	0.
US National	3 wk ahead	Bin	percent	13	100	0.
US National	4 wk ahead	Point	percent	NA	NA	2.0464
US National	4 wk ahead	Bin	percent	0	0,1	0.004757
US National	4 wk ahead	Bin	percent	0,1	0,2	0.006363
US National	4 wk ahead	Bin	percent	0,2	0,3	0.008296
US National	4 wk ahead	Bin	percent	0,3	0,4	0.010551
US National	4 wk ahead	Bin	percent	0,4	0,5	0.013092999999999999
US National	4 wk ahead	Bin	percent	0,5	0,6	0.015865
US National	4 wk ahead	Bin	percent	0,6	0,7	0.018782
US National	4 wk ahead	Bin	percent	0,7	0,8	0.021741999999999997
US National	4 wk ahead	Bin	percent	0,8	0,9	0.024631
US National	4 wk ahead	Bin	percent	0,9	1	0.027337
US National	4 wk ahead	Bin	percent	1	1,1	0.029751999999999997
US National	4 wk ahead	Bin	percent	1,1	1,2	0.031793999999999996
US National	4 wk ahead	Bin	percent	1,2	1,3	0.033398
US National	4 wk ahead	Bin	percent	1,3	1,4	0.034529
US National	4 wk ahead	Bin	percent	1,4	1,5	0.035175
US National	4 wk ahead	Bin	percent	1,5	1,6	0.035338999999999995
US National	4 wk ahead	Bin	percent	1,6	1,7	0.035046
US National	4 wk ahead	Bin	percent	1,7	1,8	0.034326999999999996
US National	4 wk ahead	Bin	percent	1,8	1,9	0.033228
US National	4 wk ahead	Bin	percent	1,9	2	0.031802
US National	4 wk ahead	Bin	percent	2	2,1	0.030115999999999997
US National	4 wk ahead	Bin	percent	2,1	2,2	0.028245
US National	4 wk ahead	Bin	percent	2,2	2,3	0.026271
US National	4 wk ahead	Bin	percent	2,3	2,4	0.024270999999999997
US National	4 wk ahead	Bin	percent	2,4	2,5	0.022313
US National	4 wk ahead	Bin	percent	2,5	2,6	0.020442
US National	4 wk ahead	Bin	percent	2,6	2,7	0.018681
US National	4 wk ahead	Bin	percent	2,7	2,8	0.01703
US National	4 wk ahead	Bin	percent	2,8	2,9	0.01547
US National	4 wk ahead	Bin	percent	2,9	3	0.01398
US National	4 wk ahead	Bin	percent	3	3,1	0.012544
US National	4 wk ahead	Bin	percent	3,1	3,2	0.011158
US National	4 wk ahead	Bin	percent	3,2	3,3	0.009840999999999999
US National	4 wk ahead	Bin	percent	3,3	3,4	0.008623
US National	4 wk ahead	Bin	percent	3,4	3,5	0.007549999999999999
US National	4 wk ahead	Bin	percent	3,5	3,6	0.0066619999999999995
US National	4 wk ahead	Bin	percent	3,6	3,7	0.0059949999999999995
US National	4 wk ahead	Bin	percent	3,7	3,8	0.0055639999999999995
US National	4 wk ahead	Bin	percent	3,8	3,9	0.005366999999999999
US National	4 wk ahead	Bin	percent	3,9	4	0.005382
US National	4 wk ahead	Bin	percent	4	4,1	0.005567
US National	4 wk ahead	Bin	percent	4,1	4,2	0.005874
US National	4 wk ahead	Bin	percent	4,2	4,3	0.006248999999999999
US National	4 wk ahead	Bin	percent	4,3	4,4	0.0066419999999999995
US National	4 wk ahead	Bin	percent	4,4	4,5	0.007009
US National	4 wk ahead	Bin	percent	4,5	4,6	0.007320999999999999
US National	4 wk ahead	Bin	percent	4,6	4,7	0.007559
US National	4 wk ahead	Bin	percent	4,7	4,8	0.007719999999999999
US National	4 wk ahead	Bin	percent	4,8	4,9	0.007806
US National	4 wk ahead	Bin	percent	4,9	5	0.00783
US National	4 wk ahead	Bin	percent	5	5,1	0.0078049999999999994
US National	4 wk ahead	Bin	percent	5,1	5,2	0.007742
US National	4 wk ahead	Bin	percent	5,2	5,3	0.007647999999999999
US National	4 wk ahead	Bin	percent	5,3	5,4	0.007522999999999999
US National	4 wk ahead	Bin	percent	5,4	5,5	0.007362
US National	4 wk ahead	Bin	percent	5,5	5,6	0.007156
US National	4 wk ahead	Bin	percent	5,6	5,7	0.0069
US National	4 wk ahead	Bin	percent	5,7	5,8	0.006588
US National	4 wk ahead	Bin	percent	5,8	5,9	0.0062239999999999995
US National	4 wk ahead	Bin	percent	5,9	6	0.005815
US National	4 wk ahead	Bin	percent	6	6,1	0.005372
US National	4 wk ahead	Bin	percent	6,1	6,2	0.004911
US National	4 wk ahead	Bin	percent	6,2	6,3	0.004442
US National	4 wk ahead	Bin	percent	6,3	6,4	0.003978
US National	4 wk ahead	Bin	percent	6,4	6,5	0.003525
US National	4 wk ahead	Bin	percent	6,5	6,6	0.0030859999999999998
US National	4 wk ahead	Bin	percent	6,6	6,7	0.002663
US National	4 wk ahead	Bin	percent	6,7	6,8	0.00226
US National	4 wk ahead	Bin	percent	6,8	6,9	0.00188
US National	4 wk ahead	Bin	percent	6,9	7	0.0015279999999999998
US National	4 wk ahead	Bin	percent	7	7,1	0.001209
US National	4 wk ahead	Bin	percent	7,1	7,2	0.0009299999999999999
US National	4 wk ahead	Bin	percent	7,2	7,3	0.0006929999999999999
US National	4 wk ahead	Bin	percent	7,3	7,4	0.0005009999999999999
US National	4 wk ahead	Bin	percent	7,4	7,5	0.00035099999999999997
US National	4 wk ahead	Bin	percent	7,5	7,6	0.00024099999999999998
US National	4 wk ahead	Bin	percent	7,6	7,7	0.000165
US National	4 wk ahead	Bin	percent	7,7	7,8	0.00011899999999999999
US National	4 wk ahead	Bin	percent	7,8	7,9	0.000098
US National	4 wk ahead	Bin	percent	7,9	8	0.00009999999999999999
US National	4 wk ahead	Bin	percent	8	8,1	0.00012299999999999998
US National	4 wk ahead	Bin	percent	8,1	8,2	0.000165
US National	4 wk ahead	Bin	percent	8,2	8,3	0.000225
US National	4 wk ahead	Bin	percent	8,3	8,4	0.000303
US National	4 wk ahead	Bin	percent	8,4	8,5	0.000396
US National	4 wk ahead	Bin	percent	8,5	8,6	0.000499
US National	4 wk ahead	Bin	percent	8,6	8,7	0.000605
US National	4 wk ahead	Bin	percent	8,7	8,8	0.000709
US National	4 wk ahead	Bin	percent	8,8	8,9	0.000802
US National	4 wk ahead	Bin	percent	8,9	9	0.000879
US National	4 wk ahead	Bin	percent	9	9,1	0.000937
US National	4 wk ahead	Bin	percent	9,1	9,2	0.000975
US National	4 wk ahead	Bin	percent	9,2	9,3	0.000998
US National	4 wk ahead	Bin	percent	9,3	9,4	0.001009
US National	4 wk ahead	Bin	percent	9,4	9,5	0.001014
US National	4 wk ahead	Bin	percent	9,5	9,6	0.001018
US National	4 wk ahead	Bin	percent	9,6	9,7	0.001022
US National	4 wk ahead	Bin	percent	9,7	9,8	0.001026
US National	4 wk ahead	Bin	percent	9,8	9,9	0.001028
US National	4 wk ahead	Bin	percent	9,9	10	0.001024
US National	4 wk ahead	Bin	percent	10	10,1	0.001013
US National	4 wk ahead	Bin	percent	10,1	10,2	0.000995
US National	4 wk ahead	Bin	percent	10,2	10,3	0.000972
US National	4 wk ahead	Bin	percent	10,3	10,4	0.00095
US National	4 wk ahead	Bin	percent	10,4	10,5	0.000932
US National	4 wk ahead	Bin	percent	10,5	10,6	0.000923
US National	4 wk ahead	Bin	percent	10,6	10,7	0.000922
US National	4 wk ahead	Bin	percent	10,7	10,8	0.000927
US National	4 wk ahead	Bin	percent	10,8	10,9	0.0009299999999999999
US National	4 wk ahead	Bin	percent	10,9	11	0.000926
US National	4 wk ahead	Bin	percent	11	11,1	0.0009069999999999999
US National	4 wk ahead	Bin	percent	11,1	11,2	0.0008669999999999999
US National	4 wk ahead	Bin	percent	11,2	11,3	0.000806
US National	4 wk ahead	Bin	percent	11,3	11,4	0.000725
US National	4 wk ahead	Bin	percent	11,4	11,5	0.000629
US National	4 wk ahead	Bin	percent	11,5	11,6	0.000526
US National	4 wk ahead	Bin	percent	11,6	11,7	0.000423
US National	4 wk ahead	Bin	percent	11,7	11,8	0.000327
US National	4 wk ahead	Bin	percent	11,8	11,9	0.000243
US National	4 wk ahead	Bin	percent	11,9	12	0.000174
US National	4 wk ahead	Bin	percent	12	12,1	0.00011899999999999999
US National	4 wk ahead	Bin	percent	12,1	12,2	0.000078
US National	4 wk ahead	Bin	percent	12,2	12,3	0.000049
US National	4 wk ahead	Bin	percent	12,3	12,4	0.000029999999999999997
US National	4 wk ahead	Bin	percent	12,4	12,5	0.000017
US National	4 wk ahead	Bin	percent	12,5	12,6	9.999999999999999e-6
US National	4 wk ahead	Bin	percent	12,6	12,7	4.9999999999999996e-6
US National	4 wk ahead	Bin	percent	12,7	12,8	3.e-6
US National	4 wk ahead	Bin	percent	12,8	12,9	1.e-6
US National	4 wk ahead	Bin	percent	12,9	13	1.e-6
US National	4 wk ahead	Bin	percent	13	100	0.010107
