# Supplementary material for: Use of daily Internet search query data improves real-time projections of influenza epidemics
Source: J R Soc Interface. 2018 Oct 10;15(147):20180220. doi: 10.1098/rsif.2018.0220 (PMC6228485; doi:10.1098/rsif.2018.0220)
Supplement: Computer code and results [file rsif20180220supp3.gz › Code-and-results/mss-15-wikiWEEK/2012-EW48.csv]

Location	Target	Type	Unit	Bin_start_incl	Bin_end_notincl	Value
US National	1 wk ahead	Point	percent	NA	NA	2.3000000000000003
US National	1 wk ahead	Bin	percent	0	0,1	0.
US National	1 wk ahead	Bin	percent	0,1	0,2	0.
US National	1 wk ahead	Bin	percent	0,2	0,3	0.
US National	1 wk ahead	Bin	percent	0,3	0,4	0.
US National	1 wk ahead	Bin	percent	0,4	0,5	0.
US National	1 wk ahead	Bin	percent	0,5	0,6	0.
US National	1 wk ahead	Bin	percent	0,6	0,7	0.
US National	1 wk ahead	Bin	percent	0,7	0,8	0.
US National	1 wk ahead	Bin	percent	0,8	0,9	0.
US National	1 wk ahead	Bin	percent	0,9	1	0.
US National	1 wk ahead	Bin	percent	1	1,1	0.
US National	1 wk ahead	Bin	percent	1,1	1,2	0.
US National	1 wk ahead	Bin	percent	1,2	1,3	0.
US National	1 wk ahead	Bin	percent	1,3	1,4	8.e-6
US National	1 wk ahead	Bin	percent	1,4	1,5	0.000553
US National	1 wk ahead	Bin	percent	1,5	1,6	0.006029
US National	1 wk ahead	Bin	percent	1,6	1,7	0.014289
US National	1 wk ahead	Bin	percent	1,7	1,8	0.023059
US National	1 wk ahead	Bin	percent	1,8	1,9	0.032087
US National	1 wk ahead	Bin	percent	1,9	2	0.039723
US National	1 wk ahead	Bin	percent	2	2,1	0.055546
US National	1 wk ahead	Bin	percent	2,1	2,2	0.097163
US National	1 wk ahead	Bin	percent	2,2	2,3	0.155085
US National	1 wk ahead	Bin	percent	2,3	2,4	0.195932
US National	1 wk ahead	Bin	percent	2,4	2,5	0.16011899999999998
US National	1 wk ahead	Bin	percent	2,5	2,6	0.082286
US National	1 wk ahead	Bin	percent	2,6	2,7	0.043099
US National	1 wk ahead	Bin	percent	2,7	2,8	0.032298
US National	1 wk ahead	Bin	percent	2,8	2,9	0.019205
US National	1 wk ahead	Bin	percent	2,9	3	0.019951999999999998
US National	1 wk ahead	Bin	percent	3	3,1	0.01171
US National	1 wk ahead	Bin	percent	3,1	3,2	0.001989
US National	1 wk ahead	Bin	percent	3,2	3,3	0.000064
US National	1 wk ahead	Bin	percent	3,3	3,4	0.
US National	1 wk ahead	Bin	percent	3,4	3,5	0.
US National	1 wk ahead	Bin	percent	3,5	3,6	9.e-6
US National	1 wk ahead	Bin	percent	3,6	3,7	0.0004919999999999999
US National	1 wk ahead	Bin	percent	3,7	3,8	0.003767
US National	1 wk ahead	Bin	percent	3,8	3,9	0.0046
US National	1 wk ahead	Bin	percent	3,9	4	0.000909
US National	1 wk ahead	Bin	percent	4	4,1	0.000027
US National	1 wk ahead	Bin	percent	4,1	4,2	0.
US National	1 wk ahead	Bin	percent	4,2	4,3	0.
US National	1 wk ahead	Bin	percent	4,3	4,4	0.
US National	1 wk ahead	Bin	percent	4,4	4,5	0.
US National	1 wk ahead	Bin	percent	4,5	4,6	0.
US National	1 wk ahead	Bin	percent	4,6	4,7	0.
US National	1 wk ahead	Bin	percent	4,7	4,8	0.
US National	1 wk ahead	Bin	percent	4,8	4,9	0.
US National	1 wk ahead	Bin	percent	4,9	5	0.
US National	1 wk ahead	Bin	percent	5	5,1	0.
US National	1 wk ahead	Bin	percent	5,1	5,2	0.
US National	1 wk ahead	Bin	percent	5,2	5,3	0.
US National	1 wk ahead	Bin	percent	5,3	5,4	0.
US National	1 wk ahead	Bin	percent	5,4	5,5	0.
US National	1 wk ahead	Bin	percent	5,5	5,6	0.
US National	1 wk ahead	Bin	percent	5,6	5,7	0.
US National	1 wk ahead	Bin	percent	5,7	5,8	0.
US National	1 wk ahead	Bin	percent	5,8	5,9	0.
US National	1 wk ahead	Bin	percent	5,9	6	0.
US National	1 wk ahead	Bin	percent	6	6,1	0.
US National	1 wk ahead	Bin	percent	6,1	6,2	0.
US National	1 wk ahead	Bin	percent	6,2	6,3	0.
US National	1 wk ahead	Bin	percent	6,3	6,4	0.
US National	1 wk ahead	Bin	percent	6,4	6,5	0.
US National	1 wk ahead	Bin	percent	6,5	6,6	0.
US National	1 wk ahead	Bin	percent	6,6	6,7	0.
US National	1 wk ahead	Bin	percent	6,7	6,8	0.
US National	1 wk ahead	Bin	percent	6,8	6,9	0.
US National	1 wk ahead	Bin	percent	6,9	7	0.
US National	1 wk ahead	Bin	percent	7	7,1	0.
US National	1 wk ahead	Bin	percent	7,1	7,2	0.
US National	1 wk ahead	Bin	percent	7,2	7,3	0.
US National	1 wk ahead	Bin	percent	7,3	7,4	0.
US National	1 wk ahead	Bin	percent	7,4	7,5	0.
US National	1 wk ahead	Bin	percent	7,5	7,6	0.
US National	1 wk ahead	Bin	percent	7,6	7,7	0.
US National	1 wk ahead	Bin	percent	7,7	7,8	0.
US National	1 wk ahead	Bin	percent	7,8	7,9	0.
US National	1 wk ahead	Bin	percent	7,9	8	0.
US National	1 wk ahead	Bin	percent	8	8,1	0.
US National	1 wk ahead	Bin	percent	8,1	8,2	0.
US National	1 wk ahead	Bin	percent	8,2	8,3	0.
US National	1 wk ahead	Bin	percent	8,3	8,4	0.
US National	1 wk ahead	Bin	percent	8,4	8,5	0.
US National	1 wk ahead	Bin	percent	8,5	8,6	0.
US National	1 wk ahead	Bin	percent	8,6	8,7	0.
US National	1 wk ahead	Bin	percent	8,7	8,8	0.
US National	1 wk ahead	Bin	percent	8,8	8,9	0.
US National	1 wk ahead	Bin	percent	8,9	9	0.
US National	1 wk ahead	Bin	percent	9	9,1	0.
US National	1 wk ahead	Bin	percent	9,1	9,2	0.
US National	1 wk ahead	Bin	percent	9,2	9,3	0.
US National	1 wk ahead	Bin	percent	9,3	9,4	0.
US National	1 wk ahead	Bin	percent	9,4	9,5	0.
US National	1 wk ahead	Bin	percent	9,5	9,6	0.
US National	1 wk ahead	Bin	percent	9,6	9,7	0.
US National	1 wk ahead	Bin	percent	9,7	9,8	0.
US National	1 wk ahead	Bin	percent	9,8	9,9	0.
US National	1 wk ahead	Bin	percent	9,9	10	0.
US National	1 wk ahead	Bin	percent	10	10,1	0.
US National	1 wk ahead	Bin	percent	10,1	10,2	0.
US National	1 wk ahead	Bin	percent	10,2	10,3	0.
US National	1 wk ahead	Bin	percent	10,3	10,4	0.
US National	1 wk ahead	Bin	percent	10,4	10,5	0.
US National	1 wk ahead	Bin	percent	10,5	10,6	0.
US National	1 wk ahead	Bin	percent	10,6	10,7	0.
US National	1 wk ahead	Bin	percent	10,7	10,8	0.
US National	1 wk ahead	Bin	percent	10,8	10,9	0.
US National	1 wk ahead	Bin	percent	10,9	11	0.
US National	1 wk ahead	Bin	percent	11	11,1	0.
US National	1 wk ahead	Bin	percent	11,1	11,2	0.
US National	1 wk ahead	Bin	percent	11,2	11,3	0.
US National	1 wk ahead	Bin	percent	11,3	11,4	0.
US National	1 wk ahead	Bin	percent	11,4	11,5	0.
US National	1 wk ahead	Bin	percent	11,5	11,6	0.
US National	1 wk ahead	Bin	percent	11,6	11,7	0.
US National	1 wk ahead	Bin	percent	11,7	11,8	0.
US National	1 wk ahead	Bin	percent	11,8	11,9	0.
US National	1 wk ahead	Bin	percent	11,9	12	0.
US National	1 wk ahead	Bin	percent	12	12,1	0.
US National	1 wk ahead	Bin	percent	12,1	12,2	0.
US National	1 wk ahead	Bin	percent	12,2	12,3	0.
US National	1 wk ahead	Bin	percent	12,3	12,4	0.
US National	1 wk ahead	Bin	percent	12,4	12,5	0.
US National	1 wk ahead	Bin	percent	12,5	12,6	0.
US National	1 wk ahead	Bin	percent	12,6	12,7	0.
US National	1 wk ahead	Bin	percent	12,7	12,8	0.
US National	1 wk ahead	Bin	percent	12,8	12,9	0.
US National	1 wk ahead	Bin	percent	12,9	13	0.
US National	1 wk ahead	Bin	percent	13	100	0.
US National	2 wk ahead	Point	percent	NA	NA	3.6498000000000004
US National	2 wk ahead	Bin	percent	0	0,1	0.
US National	2 wk ahead	Bin	percent	0,1	0,2	0.
US National	2 wk ahead	Bin	percent	0,2	0,3	0.
US National	2 wk ahead	Bin	percent	0,3	0,4	0.
US National	2 wk ahead	Bin	percent	0,4	0,5	0.
US National	2 wk ahead	Bin	percent	0,5	0,6	1.e-6
US National	2 wk ahead	Bin	percent	0,6	0,7	3.e-6
US National	2 wk ahead	Bin	percent	0,7	0,8	9.e-6
US National	2 wk ahead	Bin	percent	0,8	0,9	0.000022
US National	2 wk ahead	Bin	percent	0,9	1	0.000052
US National	2 wk ahead	Bin	percent	1	1,1	0.00011499999999999999
US National	2 wk ahead	Bin	percent	1,1	1,2	0.00023899999999999998
US National	2 wk ahead	Bin	percent	1,2	1,3	0.000466
US National	2 wk ahead	Bin	percent	1,3	1,4	0.0008529999999999999
US National	2 wk ahead	Bin	percent	1,4	1,5	0.00147
US National	2 wk ahead	Bin	percent	1,5	1,6	0.002389
US National	2 wk ahead	Bin	percent	1,6	1,7	0.003671
US National	2 wk ahead	Bin	percent	1,7	1,8	0.0053479999999999995
US National	2 wk ahead	Bin	percent	1,8	1,9	0.007415
US National	2 wk ahead	Bin	percent	1,9	2	0.009819999999999999
US National	2 wk ahead	Bin	percent	2	2,1	0.012482
US National	2 wk ahead	Bin	percent	2,1	2,2	0.015300999999999999
US National	2 wk ahead	Bin	percent	2,2	2,3	0.018178
US National	2 wk ahead	Bin	percent	2,3	2,4	0.021022
US National	2 wk ahead	Bin	percent	2,4	2,5	0.023746
US National	2 wk ahead	Bin	percent	2,5	2,6	0.026262999999999998
US National	2 wk ahead	Bin	percent	2,6	2,7	0.028478999999999997
US National	2 wk ahead	Bin	percent	2,7	2,8	0.030310999999999998
US National	2 wk ahead	Bin	percent	2,8	2,9	0.031709
US National	2 wk ahead	Bin	percent	2,9	3	0.032692
US National	2 wk ahead	Bin	percent	3	3,1	0.033359
US National	2 wk ahead	Bin	percent	3,1	3,2	0.033871
US National	2 wk ahead	Bin	percent	3,2	3,3	0.034401
US National	2 wk ahead	Bin	percent	3,3	3,4	0.03507
US National	2 wk ahead	Bin	percent	3,4	3,5	0.035893
US National	2 wk ahead	Bin	percent	3,5	3,6	0.036768999999999996
US National	2 wk ahead	Bin	percent	3,6	3,7	0.03751
US National	2 wk ahead	Bin	percent	3,7	3,8	0.037908
US National	2 wk ahead	Bin	percent	3,8	3,9	0.037794999999999995
US National	2 wk ahead	Bin	percent	3,9	4	0.037077
US National	2 wk ahead	Bin	percent	4	4,1	0.035737
US National	2 wk ahead	Bin	percent	4,1	4,2	0.033821
US National	2 wk ahead	Bin	percent	4,2	4,3	0.031412999999999996
US National	2 wk ahead	Bin	percent	4,3	4,4	0.028624999999999998
US National	2 wk ahead	Bin	percent	4,4	4,5	0.025594
US National	2 wk ahead	Bin	percent	4,5	4,6	0.022476
US National	2 wk ahead	Bin	percent	4,6	4,7	0.019434999999999997
US National	2 wk ahead	Bin	percent	4,7	4,8	0.016625
US National	2 wk ahead	Bin	percent	4,8	4,9	0.014168
US National	2 wk ahead	Bin	percent	4,9	5	0.012133
US National	2 wk ahead	Bin	percent	5	5,1	0.010525
US National	2 wk ahead	Bin	percent	5,1	5,2	0.009288
US National	2 wk ahead	Bin	percent	5,2	5,3	0.008319
US National	2 wk ahead	Bin	percent	5,3	5,4	0.007501
US National	2 wk ahead	Bin	percent	5,4	5,5	0.006725999999999999
US National	2 wk ahead	Bin	percent	5,5	5,6	0.005926
US National	2 wk ahead	Bin	percent	5,6	5,7	0.005077
US National	2 wk ahead	Bin	percent	5,7	5,8	0.004196
US National	2 wk ahead	Bin	percent	5,8	5,9	0.003325
US National	2 wk ahead	Bin	percent	5,9	6	0.002515
US National	2 wk ahead	Bin	percent	6	6,1	0.0018089999999999998
US National	2 wk ahead	Bin	percent	6,1	6,2	0.001233
US National	2 wk ahead	Bin	percent	6,2	6,3	0.000794
US National	2 wk ahead	Bin	percent	6,3	6,4	0.00048199999999999995
US National	2 wk ahead	Bin	percent	6,4	6,5	0.000276
US National	2 wk ahead	Bin	percent	6,5	6,6	0.00015099999999999998
US National	2 wk ahead	Bin	percent	6,6	6,7	0.00008599999999999999
US National	2 wk ahead	Bin	percent	6,7	6,8	0.000063
US National	2 wk ahead	Bin	percent	6,8	6,9	0.000077
US National	2 wk ahead	Bin	percent	6,9	7	0.000129
US National	2 wk ahead	Bin	percent	7	7,1	0.00022799999999999999
US National	2 wk ahead	Bin	percent	7,1	7,2	0.000385
US National	2 wk ahead	Bin	percent	7,2	7,3	0.00061
US National	2 wk ahead	Bin	percent	7,3	7,4	0.000899
US National	2 wk ahead	Bin	percent	7,4	7,5	0.001233
US National	2 wk ahead	Bin	percent	7,5	7,6	0.001575
US National	2 wk ahead	Bin	percent	7,6	7,7	0.001872
US National	2 wk ahead	Bin	percent	7,7	7,8	0.002072
US National	2 wk ahead	Bin	percent	7,8	7,9	0.002137
US National	2 wk ahead	Bin	percent	7,9	8	0.002055
US National	2 wk ahead	Bin	percent	8	8,1	0.001846
US National	2 wk ahead	Bin	percent	8,1	8,2	0.001562
US National	2 wk ahead	Bin	percent	8,2	8,3	0.001268
US National	2 wk ahead	Bin	percent	8,3	8,4	0.001031
US National	2 wk ahead	Bin	percent	8,4	8,5	0.0009119999999999999
US National	2 wk ahead	Bin	percent	8,5	8,6	0.00095
US National	2 wk ahead	Bin	percent	8,6	8,7	0.0011639999999999999
US National	2 wk ahead	Bin	percent	8,7	8,8	0.001539
US National	2 wk ahead	Bin	percent	8,8	8,9	0.002025
US National	2 wk ahead	Bin	percent	8,9	9	0.002541
US National	2 wk ahead	Bin	percent	9	9,1	0.002986
US National	2 wk ahead	Bin	percent	9,1	9,2	0.0032619999999999997
US National	2 wk ahead	Bin	percent	9,2	9,3	0.003306
US National	2 wk ahead	Bin	percent	9,3	9,4	0.003104
US National	2 wk ahead	Bin	percent	9,4	9,5	0.0026999999999999997
US National	2 wk ahead	Bin	percent	9,5	9,6	0.002175
US National	2 wk ahead	Bin	percent	9,6	9,7	0.001622
US National	2 wk ahead	Bin	percent	9,7	9,8	0.001121
US National	2 wk ahead	Bin	percent	9,8	9,9	0.000717
US National	2 wk ahead	Bin	percent	9,9	10	0.000425
US National	2 wk ahead	Bin	percent	10	10,1	0.000233
US National	2 wk ahead	Bin	percent	10,1	10,2	0.000118
US National	2 wk ahead	Bin	percent	10,2	10,3	0.000056
US National	2 wk ahead	Bin	percent	10,3	10,4	0.000024
US National	2 wk ahead	Bin	percent	10,4	10,5	9.999999999999999e-6
US National	2 wk ahead	Bin	percent	10,5	10,6	4.e-6
US National	2 wk ahead	Bin	percent	10,6	10,7	1.e-6
US National	2 wk ahead	Bin	percent	10,7	10,8	0.
US National	2 wk ahead	Bin	percent	10,8	10,9	0.
US National	2 wk ahead	Bin	percent	10,9	11	0.
US National	2 wk ahead	Bin	percent	11	11,1	0.
US National	2 wk ahead	Bin	percent	11,1	11,2	0.
US National	2 wk ahead	Bin	percent	11,2	11,3	0.
US National	2 wk ahead	Bin	percent	11,3	11,4	0.
US National	2 wk ahead	Bin	percent	11,4	11,5	0.
US National	2 wk ahead	Bin	percent	11,5	11,6	0.
US National	2 wk ahead	Bin	percent	11,6	11,7	0.
US National	2 wk ahead	Bin	percent	11,7	11,8	0.
US National	2 wk ahead	Bin	percent	11,8	11,9	0.
US National	2 wk ahead	Bin	percent	11,9	12	0.
US National	2 wk ahead	Bin	percent	12	12,1	0.
US National	2 wk ahead	Bin	percent	12,1	12,2	0.
US National	2 wk ahead	Bin	percent	12,2	12,3	0.
US National	2 wk ahead	Bin	percent	12,3	12,4	0.
US National	2 wk ahead	Bin	percent	12,4	12,5	0.
US National	2 wk ahead	Bin	percent	12,5	12,6	0.
US National	2 wk ahead	Bin	percent	12,6	12,7	0.
US National	2 wk ahead	Bin	percent	12,7	12,8	0.
US National	2 wk ahead	Bin	percent	12,8	12,9	0.
US National	2 wk ahead	Bin	percent	12,9	13	0.
US National	2 wk ahead	Bin	percent	13	100	0.01
US National	3 wk ahead	Point	percent	NA	NA	5.3836
US National	3 wk ahead	Bin	percent	0	0,1	0.000508
US National	3 wk ahead	Bin	percent	0,1	0,2	0.000623
US National	3 wk ahead	Bin	percent	0,2	0,3	0.000759
US National	3 wk ahead	Bin	percent	0,3	0,4	0.000917
US National	3 wk ahead	Bin	percent	0,4	0,5	0.0010999999999999998
US National	3 wk ahead	Bin	percent	0,5	0,6	0.00131
US National	3 wk ahead	Bin	percent	0,6	0,7	0.001548
US National	3 wk ahead	Bin	percent	0,7	0,8	0.001818
US National	3 wk ahead	Bin	percent	0,8	0,9	0.002119
US National	3 wk ahead	Bin	percent	0,9	1	0.002454
US National	3 wk ahead	Bin	percent	1	1,1	0.002822
US National	3 wk ahead	Bin	percent	1,1	1,2	0.003224
US National	3 wk ahead	Bin	percent	1,2	1,3	0.003658
US National	3 wk ahead	Bin	percent	1,3	1,4	0.004125
US National	3 wk ahead	Bin	percent	1,4	1,5	0.004621
US National	3 wk ahead	Bin	percent	1,5	1,6	0.005144999999999999
US National	3 wk ahead	Bin	percent	1,6	1,7	0.005693
US National	3 wk ahead	Bin	percent	1,7	1,8	0.006261
US National	3 wk ahead	Bin	percent	1,8	1,9	0.006843999999999999
US National	3 wk ahead	Bin	percent	1,9	2	0.007437
US National	3 wk ahead	Bin	percent	2	2,1	0.008035
US National	3 wk ahead	Bin	percent	2,1	2,2	0.008631
US National	3 wk ahead	Bin	percent	2,2	2,3	0.009219999999999999
US National	3 wk ahead	Bin	percent	2,3	2,4	0.009796
US National	3 wk ahead	Bin	percent	2,4	2,5	0.010352
US National	3 wk ahead	Bin	percent	2,5	2,6	0.010882
US National	3 wk ahead	Bin	percent	2,6	2,7	0.011382
US National	3 wk ahead	Bin	percent	2,7	2,8	0.011845999999999999
US National	3 wk ahead	Bin	percent	2,8	2,9	0.012270999999999999
US National	3 wk ahead	Bin	percent	2,9	3	0.012653
US National	3 wk ahead	Bin	percent	3	3,1	0.01299
US National	3 wk ahead	Bin	percent	3,1	3,2	0.013281999999999999
US National	3 wk ahead	Bin	percent	3,2	3,3	0.013528
US National	3 wk ahead	Bin	percent	3,3	3,4	0.01373
US National	3 wk ahead	Bin	percent	3,4	3,5	0.013888999999999999
US National	3 wk ahead	Bin	percent	3,5	3,6	0.01401
US National	3 wk ahead	Bin	percent	3,6	3,7	0.014095
US National	3 wk ahead	Bin	percent	3,7	3,8	0.01415
US National	3 wk ahead	Bin	percent	3,8	3,9	0.014178999999999999
US National	3 wk ahead	Bin	percent	3,9	4	0.014187
US National	3 wk ahead	Bin	percent	4	4,1	0.014178999999999999
US National	3 wk ahead	Bin	percent	4,1	4,2	0.014159999999999999
US National	3 wk ahead	Bin	percent	4,2	4,3	0.014133999999999999
US National	3 wk ahead	Bin	percent	4,3	4,4	0.014105
US National	3 wk ahead	Bin	percent	4,4	4,5	0.014074999999999999
US National	3 wk ahead	Bin	percent	4,5	4,6	0.014046
US National	3 wk ahead	Bin	percent	4,6	4,7	0.01402
US National	3 wk ahead	Bin	percent	4,7	4,8	0.013996
US National	3 wk ahead	Bin	percent	4,8	4,9	0.013973999999999999
US National	3 wk ahead	Bin	percent	4,9	5	0.013951999999999999
US National	3 wk ahead	Bin	percent	5	5,1	0.01393
US National	3 wk ahead	Bin	percent	5,1	5,2	0.013904
US National	3 wk ahead	Bin	percent	5,2	5,3	0.013871999999999999
US National	3 wk ahead	Bin	percent	5,3	5,4	0.013831
US National	3 wk ahead	Bin	percent	5,4	5,5	0.013779999999999999
US National	3 wk ahead	Bin	percent	5,5	5,6	0.013715999999999999
US National	3 wk ahead	Bin	percent	5,6	5,7	0.013637
US National	3 wk ahead	Bin	percent	5,7	5,8	0.013541
US National	3 wk ahead	Bin	percent	5,8	5,9	0.013427999999999999
US National	3 wk ahead	Bin	percent	5,9	6	0.013297999999999999
US National	3 wk ahead	Bin	percent	6	6,1	0.013149
US National	3 wk ahead	Bin	percent	6,1	6,2	0.012981999999999999
US National	3 wk ahead	Bin	percent	6,2	6,3	0.012797999999999999
US National	3 wk ahead	Bin	percent	6,3	6,4	0.012596999999999999
US National	3 wk ahead	Bin	percent	6,4	6,5	0.012379999999999999
US National	3 wk ahead	Bin	percent	6,5	6,6	0.012147999999999999
US National	3 wk ahead	Bin	percent	6,6	6,7	0.011902
US National	3 wk ahead	Bin	percent	6,7	6,8	0.011642
US National	3 wk ahead	Bin	percent	6,8	6,9	0.01137
US National	3 wk ahead	Bin	percent	6,9	7	0.011085999999999999
US National	3 wk ahead	Bin	percent	7	7,1	0.01079
US National	3 wk ahead	Bin	percent	7,1	7,2	0.010483
US National	3 wk ahead	Bin	percent	7,2	7,3	0.010166
US National	3 wk ahead	Bin	percent	7,3	7,4	0.009838
US National	3 wk ahead	Bin	percent	7,4	7,5	0.0095
US National	3 wk ahead	Bin	percent	7,5	7,6	0.009152
US National	3 wk ahead	Bin	percent	7,6	7,7	0.008794999999999999
US National	3 wk ahead	Bin	percent	7,7	7,8	0.008431
US National	3 wk ahead	Bin	percent	7,8	7,9	0.008059
US National	3 wk ahead	Bin	percent	7,9	8	0.0076809999999999995
US National	3 wk ahead	Bin	percent	8	8,1	0.007299
US National	3 wk ahead	Bin	percent	8,1	8,2	0.006914
US National	3 wk ahead	Bin	percent	8,2	8,3	0.006529
US National	3 wk ahead	Bin	percent	8,3	8,4	0.006144999999999999
US National	3 wk ahead	Bin	percent	8,4	8,5	0.005765999999999999
US National	3 wk ahead	Bin	percent	8,5	8,6	0.0053939999999999995
US National	3 wk ahead	Bin	percent	8,6	8,7	0.005031
US National	3 wk ahead	Bin	percent	8,7	8,8	0.00468
US National	3 wk ahead	Bin	percent	8,8	8,9	0.004345
US National	3 wk ahead	Bin	percent	8,9	9	0.004027
US National	3 wk ahead	Bin	percent	9	9,1	0.0037289999999999997
US National	3 wk ahead	Bin	percent	9,1	9,2	0.003453
US National	3 wk ahead	Bin	percent	9,2	9,3	0.0031999999999999997
US National	3 wk ahead	Bin	percent	9,3	9,4	0.002973
US National	3 wk ahead	Bin	percent	9,4	9,5	0.0027719999999999997
US National	3 wk ahead	Bin	percent	9,5	9,6	0.002597
US National	3 wk ahead	Bin	percent	9,6	9,7	0.002449
US National	3 wk ahead	Bin	percent	9,7	9,8	0.002326
US National	3 wk ahead	Bin	percent	9,8	9,9	0.002228
US National	3 wk ahead	Bin	percent	9,9	10	0.002153
US National	3 wk ahead	Bin	percent	10	10,1	0.0020989999999999997
US National	3 wk ahead	Bin	percent	10,1	10,2	0.002064
US National	3 wk ahead	Bin	percent	10,2	10,3	0.002045
US National	3 wk ahead	Bin	percent	10,3	10,4	0.002039
US National	3 wk ahead	Bin	percent	10,4	10,5	0.002044
US National	3 wk ahead	Bin	percent	10,5	10,6	0.002057
US National	3 wk ahead	Bin	percent	10,6	10,7	0.002074
US National	3 wk ahead	Bin	percent	10,7	10,8	0.002093
US National	3 wk ahead	Bin	percent	10,8	10,9	0.002111
US National	3 wk ahead	Bin	percent	10,9	11	0.0021249999999999997
US National	3 wk ahead	Bin	percent	11	11,1	0.002134
US National	3 wk ahead	Bin	percent	11,1	11,2	0.0021349999999999997
US National	3 wk ahead	Bin	percent	11,2	11,3	0.002127
US National	3 wk ahead	Bin	percent	11,3	11,4	0.00211
US National	3 wk ahead	Bin	percent	11,4	11,5	0.002082
US National	3 wk ahead	Bin	percent	11,5	11,6	0.002042
US National	3 wk ahead	Bin	percent	11,6	11,7	0.0019909999999999997
US National	3 wk ahead	Bin	percent	11,7	11,8	0.0019299999999999999
US National	3 wk ahead	Bin	percent	11,8	11,9	0.0018579999999999998
US National	3 wk ahead	Bin	percent	11,9	12	0.001777
US National	3 wk ahead	Bin	percent	12	12,1	0.001687
US National	3 wk ahead	Bin	percent	12,1	12,2	0.001591
US National	3 wk ahead	Bin	percent	12,2	12,3	0.0014889999999999999
US National	3 wk ahead	Bin	percent	12,3	12,4	0.001384
US National	3 wk ahead	Bin	percent	12,4	12,5	0.001276
US National	3 wk ahead	Bin	percent	12,5	12,6	0.001168
US National	3 wk ahead	Bin	percent	12,6	12,7	0.00106
US National	3 wk ahead	Bin	percent	12,7	12,8	0.000954
US National	3 wk ahead	Bin	percent	12,8	12,9	0.0008529999999999999
US National	3 wk ahead	Bin	percent	12,9	13	0.0007549999999999999
US National	3 wk ahead	Bin	percent	13	100	0.064219
US National	4 wk ahead	Point	percent	NA	NA	7.2384
US National	4 wk ahead	Bin	percent	0	0,1	0.001353
US National	4 wk ahead	Bin	percent	0,1	0,2	0.001495
US National	4 wk ahead	Bin	percent	0,2	0,3	0.001647
US National	4 wk ahead	Bin	percent	0,3	0,4	0.001808
US National	4 wk ahead	Bin	percent	0,4	0,5	0.001979
US National	4 wk ahead	Bin	percent	0,5	0,6	0.002159
US National	4 wk ahead	Bin	percent	0,6	0,7	0.002349
US National	4 wk ahead	Bin	percent	0,7	0,8	0.002548
US National	4 wk ahead	Bin	percent	0,8	0,9	0.002755
US National	4 wk ahead	Bin	percent	0,9	1	0.00297
US National	4 wk ahead	Bin	percent	1	1,1	0.003192
US National	4 wk ahead	Bin	percent	1,1	1,2	0.003421
US National	4 wk ahead	Bin	percent	1,2	1,3	0.003656
US National	4 wk ahead	Bin	percent	1,3	1,4	0.0038959999999999997
US National	4 wk ahead	Bin	percent	1,4	1,5	0.00414
US National	4 wk ahead	Bin	percent	1,5	1,6	0.004386999999999999
US National	4 wk ahead	Bin	percent	1,6	1,7	0.004637
US National	4 wk ahead	Bin	percent	1,7	1,8	0.004887
US National	4 wk ahead	Bin	percent	1,8	1,9	0.005137999999999999
US National	4 wk ahead	Bin	percent	1,9	2	0.005386999999999999
US National	4 wk ahead	Bin	percent	2	2,1	0.005634
US National	4 wk ahead	Bin	percent	2,1	2,2	0.0058779999999999995
US National	4 wk ahead	Bin	percent	2,2	2,3	0.006117999999999999
US National	4 wk ahead	Bin	percent	2,3	2,4	0.006352
US National	4 wk ahead	Bin	percent	2,4	2,5	0.00658
US National	4 wk ahead	Bin	percent	2,5	2,6	0.0068
US National	4 wk ahead	Bin	percent	2,6	2,7	0.007012
US National	4 wk ahead	Bin	percent	2,7	2,8	0.007215
US National	4 wk ahead	Bin	percent	2,8	2,9	0.007409
US National	4 wk ahead	Bin	percent	2,9	3	0.007591
US National	4 wk ahead	Bin	percent	3	3,1	0.007763
US National	4 wk ahead	Bin	percent	3,1	3,2	0.007924
US National	4 wk ahead	Bin	percent	3,2	3,3	0.008073
US National	4 wk ahead	Bin	percent	3,3	3,4	0.00821
US National	4 wk ahead	Bin	percent	3,4	3,5	0.008335
US National	4 wk ahead	Bin	percent	3,5	3,6	0.008449
US National	4 wk ahead	Bin	percent	3,6	3,7	0.00855
US National	4 wk ahead	Bin	percent	3,7	3,8	0.00864
US National	4 wk ahead	Bin	percent	3,8	3,9	0.008718
US National	4 wk ahead	Bin	percent	3,9	4	0.008786
US National	4 wk ahead	Bin	percent	4	4,1	0.008843
US National	4 wk ahead	Bin	percent	4,1	4,2	0.00889
US National	4 wk ahead	Bin	percent	4,2	4,3	0.008928
US National	4 wk ahead	Bin	percent	4,3	4,4	0.008957999999999999
US National	4 wk ahead	Bin	percent	4,4	4,5	0.008979
US National	4 wk ahead	Bin	percent	4,5	4,6	0.008993
US National	4 wk ahead	Bin	percent	4,6	4,7	0.009001
US National	4 wk ahead	Bin	percent	4,7	4,8	0.009002
US National	4 wk ahead	Bin	percent	4,8	4,9	0.008999
US National	4 wk ahead	Bin	percent	4,9	5	0.008990999999999999
US National	4 wk ahead	Bin	percent	5	5,1	0.00898
US National	4 wk ahead	Bin	percent	5,1	5,2	0.008966
US National	4 wk ahead	Bin	percent	5,2	5,3	0.008949
US National	4 wk ahead	Bin	percent	5,3	5,4	0.00893
US National	4 wk ahead	Bin	percent	5,4	5,5	0.008910999999999999
US National	4 wk ahead	Bin	percent	5,5	5,6	0.00889
US National	4 wk ahead	Bin	percent	5,6	5,7	0.008869
US National	4 wk ahead	Bin	percent	5,7	5,8	0.008848
US National	4 wk ahead	Bin	percent	5,8	5,9	0.008827
US National	4 wk ahead	Bin	percent	5,9	6	0.008806
US National	4 wk ahead	Bin	percent	6	6,1	0.008786
US National	4 wk ahead	Bin	percent	6,1	6,2	0.008766999999999999
US National	4 wk ahead	Bin	percent	6,2	6,3	0.008749
US National	4 wk ahead	Bin	percent	6,3	6,4	0.008731
US National	4 wk ahead	Bin	percent	6,4	6,5	0.008714
US National	4 wk ahead	Bin	percent	6,5	6,6	0.008697
US National	4 wk ahead	Bin	percent	6,6	6,7	0.008681
US National	4 wk ahead	Bin	percent	6,7	6,8	0.008664999999999999
US National	4 wk ahead	Bin	percent	6,8	6,9	0.00865
US National	4 wk ahead	Bin	percent	6,9	7	0.008634
US National	4 wk ahead	Bin	percent	7	7,1	0.008617999999999999
US National	4 wk ahead	Bin	percent	7,1	7,2	0.008601
US National	4 wk ahead	Bin	percent	7,2	7,3	0.008584
US National	4 wk ahead	Bin	percent	7,3	7,4	0.008565
US National	4 wk ahead	Bin	percent	7,4	7,5	0.008544999999999999
US National	4 wk ahead	Bin	percent	7,5	7,6	0.008524
US National	4 wk ahead	Bin	percent	7,6	7,7	0.008499999999999999
US National	4 wk ahead	Bin	percent	7,7	7,8	0.008473999999999999
US National	4 wk ahead	Bin	percent	7,8	7,9	0.008445
US National	4 wk ahead	Bin	percent	7,9	8	0.008414
US National	4 wk ahead	Bin	percent	8	8,1	0.008379
US National	4 wk ahead	Bin	percent	8,1	8,2	0.008341
US National	4 wk ahead	Bin	percent	8,2	8,3	0.008298999999999999
US National	4 wk ahead	Bin	percent	8,3	8,4	0.008254
US National	4 wk ahead	Bin	percent	8,4	8,5	0.008204
US National	4 wk ahead	Bin	percent	8,5	8,6	0.008151
US National	4 wk ahead	Bin	percent	8,6	8,7	0.008092
US National	4 wk ahead	Bin	percent	8,7	8,8	0.008029999999999999
US National	4 wk ahead	Bin	percent	8,8	8,9	0.007962
US National	4 wk ahead	Bin	percent	8,9	9	0.00789
US National	4 wk ahead	Bin	percent	9	9,1	0.007813
US National	4 wk ahead	Bin	percent	9,1	9,2	0.007731999999999999
US National	4 wk ahead	Bin	percent	9,2	9,3	0.007646
US National	4 wk ahead	Bin	percent	9,3	9,4	0.007555
US National	4 wk ahead	Bin	percent	9,4	9,5	0.0074589999999999995
US National	4 wk ahead	Bin	percent	9,5	9,6	0.007359
US National	4 wk ahead	Bin	percent	9,6	9,7	0.007254999999999999
US National	4 wk ahead	Bin	percent	9,7	9,8	0.007146
US National	4 wk ahead	Bin	percent	9,8	9,9	0.0070339999999999995
US National	4 wk ahead	Bin	percent	9,9	10	0.006918
US National	4 wk ahead	Bin	percent	10	10,1	0.006797999999999999
US National	4 wk ahead	Bin	percent	10,1	10,2	0.0066749999999999995
US National	4 wk ahead	Bin	percent	10,2	10,3	0.006549999999999999
US National	4 wk ahead	Bin	percent	10,3	10,4	0.006422
US National	4 wk ahead	Bin	percent	10,4	10,5	0.006291
US National	4 wk ahead	Bin	percent	10,5	10,6	0.0061589999999999995
US National	4 wk ahead	Bin	percent	10,6	10,7	0.006025
US National	4 wk ahead	Bin	percent	10,7	10,8	0.005889999999999999
US National	4 wk ahead	Bin	percent	10,8	10,9	0.005755
US National	4 wk ahead	Bin	percent	10,9	11	0.005618
US National	4 wk ahead	Bin	percent	11	11,1	0.005482
US National	4 wk ahead	Bin	percent	11,1	11,2	0.005345
US National	4 wk ahead	Bin	percent	11,2	11,3	0.005209
US National	4 wk ahead	Bin	percent	11,3	11,4	0.0050739999999999995
US National	4 wk ahead	Bin	percent	11,4	11,5	0.00494
US National	4 wk ahead	Bin	percent	11,5	11,6	0.004807
US National	4 wk ahead	Bin	percent	11,6	11,7	0.004676
US National	4 wk ahead	Bin	percent	11,7	11,8	0.004547
US National	4 wk ahead	Bin	percent	11,8	11,9	0.0044199999999999995
US National	4 wk ahead	Bin	percent	11,9	12	0.0042959999999999995
US National	4 wk ahead	Bin	percent	12	12,1	0.004174
US National	4 wk ahead	Bin	percent	12,1	12,2	0.004055
US National	4 wk ahead	Bin	percent	12,2	12,3	0.00394
US National	4 wk ahead	Bin	percent	12,3	12,4	0.003828
US National	4 wk ahead	Bin	percent	12,4	12,5	0.0037189999999999996
US National	4 wk ahead	Bin	percent	12,5	12,6	0.003614
US National	4 wk ahead	Bin	percent	12,6	12,7	0.0035129999999999996
US National	4 wk ahead	Bin	percent	12,7	12,8	0.0034149999999999996
US National	4 wk ahead	Bin	percent	12,8	12,9	0.003322
US National	4 wk ahead	Bin	percent	12,9	13	0.0032329999999999998
US National	4 wk ahead	Bin	percent	13	100	0.131944
