# Supplementary material for: Use of daily Internet search query data improves real-time projections of influenza epidemics
Source: J R Soc Interface. 2018 Oct 10;15(147):20180220. doi: 10.1098/rsif.2018.0220 (PMC6228485; doi:10.1098/rsif.2018.0220)
Supplement: Computer code and results [file rsif20180220supp3.gz › Code-and-results/mss-15-wikiWEEK/5-13_paramrep.txt]

{"LL"	{75.56315257685507	170.73742885958015	368.8751460899014	466.2537809798803}}
{"DD"	{2.3986222339381826	4.2997893200065995	5.945125068926944	6.5055987862877105}}
{"R0max"	{2.033449398720379	2.4226652747352064	3.315287412662427	3.751102586852056}}
{"R0min"	{0.8462084041809225	0.8872624567579327	1.0474476854090922	1.1304752479463869}}
{"Inf"	{1555.6591922568884	2667.0448723754726	3452.8561717914417	3798.737242339311}}
{"Sus"	{53900.099666714	57202.750520311565	64653.01469898366	74241.88246017811}}
{"R0(t)"	{1.45243579433839	1.6672823883710401	2.0341707441220147	2.2169359269010633}}
{"Reff"	{0.8889153512861858	1.0215142634243164	1.2111801014896584	1.3830424264792056}}
