# Supplementary material for: Use of daily Internet search query data improves real-time projections of influenza epidemics
Source: J R Soc Interface. 2018 Oct 10;15(147):20180220. doi: 10.1098/rsif.2018.0220 (PMC6228485; doi:10.1098/rsif.2018.0220)
Supplement: Computer code and results [file rsif20180220supp3.gz › Code-and-results/mss-15-wikiWEEK/6-2_paramrep.txt]

{"LL"	{46.52707300050116	137.95374173386438	340.26711197127315	458.5701237842725}}
{"DD"	{2.6084126967680232	3.8526561724314385	6.012852595391025	6.798811688496367}}
{"R0max"	{1.4712860092767994	1.941983465778745	2.858719759255824	3.2778779898814374}}
{"R0min"	{0.807813336463579	0.8607141707573037	0.9587170088830014	1.083753579112022}}
{"Inf"	{455.5373767681627	652.4731060208737	1042.0928944463437	1203.3959797986054}}
{"Sus"	{72629.4821008697	74292.00734704392	89033.5896764652	90676.56154520839}}
{"R0(t)"	{0.9842257102726074	1.088493563290204	1.2629401730944738	1.35765417784762}}
{"Reff"	{0.834579528454802	0.8947736477927345	0.9967557409062124	1.1290741063990826}}
