# Supplementary material for: Use of daily Internet search query data improves real-time projections of influenza epidemics
Source: J R Soc Interface. 2018 Oct 10;15(147):20180220. doi: 10.1098/rsif.2018.0220 (PMC6228485; doi:10.1098/rsif.2018.0220)
Supplement: Computer code and results [file rsif20180220supp3.gz › Code-and-results/mss-15-wikiWEEK/4-24_paramrep.txt]

{"LL"	{75.66452539609614	207.2604969513739	374.0836098647376	462.1060144384876}}
{"DD"	{2.763525056444674	4.575151620242004	6.052470638306025	6.68672103020572}}
{"R0max"	{1.8234340717838986	2.659363993499345	3.416621097275612	3.9090839880363935}}
{"R0min"	{0.8402909345005741	0.9408783668695342	1.1009955180731053	1.159293170331626}}
{"Inf"	{872.8004964852402	1459.1114460597544	1976.2501073118847	2144.4632471192836}}
{"Sus"	{48824.61216910684	53349.89624497324	60580.889663656606	76424.76587493387}}
{"R0(t)"	{1.4211578178066566	1.6090589018483452	1.9711311804822462	2.0950396929449386}}
{"Reff"	{0.8147406780636058	0.93516318365156	1.1328170277755591	1.2501563037654981}}
