# Supplementary material for: Use of daily Internet search query data improves real-time projections of influenza epidemics
Source: J R Soc Interface. 2018 Oct 10;15(147):20180220. doi: 10.1098/rsif.2018.0220 (PMC6228485; doi:10.1098/rsif.2018.0220)
Supplement: Computer code and results [file rsif20180220supp3.gz › Code-and-results/mss-15-wikiWEEK/1-13_paramrep.txt]

{"LL"	{54.29587384291414	152.55860594877623	349.77164684125654	441.67645848913526}}
{"DD"	{3.037741264702964	4.211151477712877	5.932366503829496	6.66443529254127}}
{"R0max"	{1.409279629505546	1.711107562314777	2.492485202623902	3.073108871041792}}
{"R0min"	{0.8279754501493777	0.9337308061493453	1.066676026505517	1.1321562041312447}}
{"Inf"	{631.0456471843561	840.6551355743312	1195.3316641610938	1362.4215483270716}}
{"Sus"	{64686.24965175472	68430.20331426551	75756.35557012566	86371.74181766417}}
{"R0(t)"	{1.2012222054544075	1.3369743698625092	1.6435824218639685	1.9807108493601526}}
{"Reff"	{0.8326089461491565	0.9736355066162307	1.1828189292587115	1.367127315773987}}
