# Supplementary material for: Use of daily Internet search query data improves real-time projections of influenza epidemics
Source: J R Soc Interface. 2018 Oct 10;15(147):20180220. doi: 10.1098/rsif.2018.0220 (PMC6228485; doi:10.1098/rsif.2018.0220)
Supplement: Computer code and results [file rsif20180220supp3.gz › Code-and-results/mss-15-wikiWEEK/4-16_paramrep.txt]

{"LL"	{82.06894795299219	237.0186340580796	418.9444825703945	473.3459981410621}}
{"DD"	{2.924610098637179	4.426712598007932	5.774758273177411	6.465871157123687}}
{"R0max"	{1.3958190580093155	1.6204893135766727	2.265965739032992	2.792742764437405}}
{"R0min"	{0.8741265065741194	0.963297184198092	1.074193624661259	1.1309821607279922}}
{"Inf"	{663.6748352093679	1027.4836884751464	1348.7539246446593	1523.2168602908855}}
{"Sus"	{58407.25548527425	62303.92137423023	68466.60906063278	77996.73311523914}}
{"R0(t)"	{1.1904817949308117	1.3227020076743639	1.6268734661767064	1.8698563224570566}}
{"Reff"	{0.7852137450513811	0.8888423391477641	1.060380228982036	1.205741622034189}}
