# Supplementary material for: Use of daily Internet search query data improves real-time projections of influenza epidemics
Source: J R Soc Interface. 2018 Oct 10;15(147):20180220. doi: 10.1098/rsif.2018.0220 (PMC6228485; doi:10.1098/rsif.2018.0220)
Supplement: Computer code and results [file rsif20180220supp3.gz › Code-and-results/mss-15-wikiWEEK/7-35_paramrep.txt]

{"LL"	{21.175654048628147	57.19399264220738	147.33322671619698	234.53875016404868}}
{"DD"	{2.6887865711308123	3.719190443524127	5.812064019479309	6.780244898718146}}
{"R0max"	{1.6798761427869882	2.1771358212992062	3.2461764748324784	3.7590718083847006}}
{"R0min"	{0.8249646467838764	0.8947910348749063	1.0396429374190879	1.0886866115924394}}
{"Inf"	{483.20759778821736	695.0289622655758	1134.2904490933722	1308.4639386039805}}
{"Sus"	{42698.779245487734	54353.126092294246	81981.13819704915	93767.18477785648}}
{"R0(t)"	{0.9936013519070586	1.1493457708586887	1.3186751175420979	1.4639242688447918}}
{"Reff"	{0.5028311064558255	0.661294870751046	0.993319812343417	1.211858024576774}}
