# Supplementary material for: Use of daily Internet search query data improves real-time projections of influenza epidemics
Source: J R Soc Interface. 2018 Oct 10;15(147):20180220. doi: 10.1098/rsif.2018.0220 (PMC6228485; doi:10.1098/rsif.2018.0220)
Supplement: Computer code and results [file rsif20180220supp3.gz › Code-and-results/mss-15-wikiWEEK/4-9_paramrep.txt]

{"LL"	{29.847267381629962	216.35257284303196	394.8709782945701	476.8850736815201}}
{"DD"	{2.861865087880894	4.40147216783846	6.032277093864622	6.658459386390941}}
{"R0max"	{1.4010007901066324	1.9483641456964618	2.669073089668574	3.1347816756631417}}
{"R0min"	{0.8628019975183583	0.9048983012032175	1.0425384055057432	1.1277659538931673}}
{"Inf"	{668.2498179791911	1002.3717236275168	1327.748181160348	1503.4869133564343}}
{"Sus"	{65934.82288365359	69871.25889881686	75423.54558661053	90254.96336350299}}
{"R0(t)"	{1.1443384970259087	1.3094934326258867	1.559831936701787	1.7565092530988304}}
{"Reff"	{0.8282667684357267	0.9478989843688805	1.140442747400698	1.3978802311414207}}
