# Supplementary material for: Use of daily Internet search query data improves real-time projections of influenza epidemics
Source: J R Soc Interface. 2018 Oct 10;15(147):20180220. doi: 10.1098/rsif.2018.0220 (PMC6228485; doi:10.1098/rsif.2018.0220)
Supplement: Computer code and results [file rsif20180220supp3.gz › Code-and-results/mss-15-wikiWEEK/2008-EW52.csv]

Location	Target	Type	Unit	Bin_start_incl	Bin_end_notincl	Value
US National	1 wk ahead	Point	percent	NA	NA	1.4000000000000001
US National	1 wk ahead	Bin	percent	0	0.1	0.
US National	1 wk ahead	Bin	percent	0.1	0.2	0.
US National	1 wk ahead	Bin	percent	0.2	0.3	0.
US National	1 wk ahead	Bin	percent	0.3	0.4	0.
US National	1 wk ahead	Bin	percent	0.4	0.5	4.9999999999999996e-6
US National	1 wk ahead	Bin	percent	0.5	0.6	0.000196
US National	1 wk ahead	Bin	percent	0.6	0.7	0.002438
US National	1 wk ahead	Bin	percent	0.7	0.8	0.011271999999999999
US National	1 wk ahead	Bin	percent	0.8	0.9	0.02465
US National	1 wk ahead	Bin	percent	0.9	1	0.040015999999999996
US National	1 wk ahead	Bin	percent	1	1.1	0.053448999999999997
US National	1 wk ahead	Bin	percent	1.1	1.2	0.052648999999999994
US National	1 wk ahead	Bin	percent	1.2	1.3	0.072971
US National	1 wk ahead	Bin	percent	1.3	1.4	0.138907
US National	1 wk ahead	Bin	percent	1.4	1.5	0.170788
US National	1 wk ahead	Bin	percent	1.5	1.6	0.133035
US National	1 wk ahead	Bin	percent	1.6	1.7	0.083496
US National	1 wk ahead	Bin	percent	1.7	1.8	0.056281
US National	1 wk ahead	Bin	percent	1.8	1.9	0.043927999999999995
US National	1 wk ahead	Bin	percent	1.9	2	0.034268
US National	1 wk ahead	Bin	percent	2	2.1	0.029303
US National	1 wk ahead	Bin	percent	2.1	2.2	0.017398
US National	1 wk ahead	Bin	percent	2.2	2.3	0.004961
US National	1 wk ahead	Bin	percent	2.3	2.4	0.0005549999999999999
US National	1 wk ahead	Bin	percent	2.4	2.5	0.000022
US National	1 wk ahead	Bin	percent	2.5	2.6	0.000019999999999999998
US National	1 wk ahead	Bin	percent	2.6	2.7	0.000486
US National	1 wk ahead	Bin	percent	2.7	2.8	0.004004
US National	1 wk ahead	Bin	percent	2.8	2.9	0.011026
US National	1 wk ahead	Bin	percent	2.9	3	0.010281
US National	1 wk ahead	Bin	percent	3	3.1	0.003243
US National	1 wk ahead	Bin	percent	3.1	3.2	0.000341
US National	1 wk ahead	Bin	percent	3.2	3.3	0.000012
US National	1 wk ahead	Bin	percent	3.3	3.4	0.
US National	1 wk ahead	Bin	percent	3.4	3.5	0.
US National	1 wk ahead	Bin	percent	3.5	3.6	0.
US National	1 wk ahead	Bin	percent	3.6	3.7	0.
US National	1 wk ahead	Bin	percent	3.7	3.8	0.
US National	1 wk ahead	Bin	percent	3.8	3.9	0.
US National	1 wk ahead	Bin	percent	3.9	4	0.
US National	1 wk ahead	Bin	percent	4	4.1	0.
US National	1 wk ahead	Bin	percent	4.1	4.2	0.
US National	1 wk ahead	Bin	percent	4.2	4.3	0.
US National	1 wk ahead	Bin	percent	4.3	4.4	0.
US National	1 wk ahead	Bin	percent	4.4	4.5	0.
US National	1 wk ahead	Bin	percent	4.5	4.6	0.
US National	1 wk ahead	Bin	percent	4.6	4.7	0.
US National	1 wk ahead	Bin	percent	4.7	4.8	0.
US National	1 wk ahead	Bin	percent	4.8	4.9	0.
US National	1 wk ahead	Bin	percent	4.9	5	0.
US National	1 wk ahead	Bin	percent	5	5.1	0.
US National	1 wk ahead	Bin	percent	5.1	5.2	0.
US National	1 wk ahead	Bin	percent	5.2	5.3	0.
US National	1 wk ahead	Bin	percent	5.3	5.4	0.
US National	1 wk ahead	Bin	percent	5.4	5.5	0.
US National	1 wk ahead	Bin	percent	5.5	5.6	0.
US National	1 wk ahead	Bin	percent	5.6	5.7	0.
US National	1 wk ahead	Bin	percent	5.7	5.8	0.
US National	1 wk ahead	Bin	percent	5.8	5.9	0.
US National	1 wk ahead	Bin	percent	5.9	6	0.
US National	1 wk ahead	Bin	percent	6	6.1	0.
US National	1 wk ahead	Bin	percent	6.1	6.2	0.
US National	1 wk ahead	Bin	percent	6.2	6.3	0.
US National	1 wk ahead	Bin	percent	6.3	6.4	0.
US National	1 wk ahead	Bin	percent	6.4	6.5	0.
US National	1 wk ahead	Bin	percent	6.5	6.6	0.
US National	1 wk ahead	Bin	percent	6.6	6.7	0.
US National	1 wk ahead	Bin	percent	6.7	6.8	0.
US National	1 wk ahead	Bin	percent	6.8	6.9	0.
US National	1 wk ahead	Bin	percent	6.9	7	0.
US National	1 wk ahead	Bin	percent	7	7.1	0.
US National	1 wk ahead	Bin	percent	7.1	7.2	0.
US National	1 wk ahead	Bin	percent	7.2	7.3	0.
US National	1 wk ahead	Bin	percent	7.3	7.4	0.
US National	1 wk ahead	Bin	percent	7.4	7.5	0.
US National	1 wk ahead	Bin	percent	7.5	7.6	0.
US National	1 wk ahead	Bin	percent	7.6	7.7	0.
US National	1 wk ahead	Bin	percent	7.7	7.8	0.
US National	1 wk ahead	Bin	percent	7.8	7.9	0.
US National	1 wk ahead	Bin	percent	7.9	8	0.
US National	1 wk ahead	Bin	percent	8	8.1	0.
US National	1 wk ahead	Bin	percent	8.1	8.2	0.
US National	1 wk ahead	Bin	percent	8.2	8.3	0.
US National	1 wk ahead	Bin	percent	8.3	8.4	0.
US National	1 wk ahead	Bin	percent	8.4	8.5	0.
US National	1 wk ahead	Bin	percent	8.5	8.6	0.
US National	1 wk ahead	Bin	percent	8.6	8.7	0.
US National	1 wk ahead	Bin	percent	8.7	8.8	0.
US National	1 wk ahead	Bin	percent	8.8	8.9	0.
US National	1 wk ahead	Bin	percent	8.9	9	0.
US National	1 wk ahead	Bin	percent	9	9.1	0.
US National	1 wk ahead	Bin	percent	9.1	9.2	0.
US National	1 wk ahead	Bin	percent	9.2	9.3	0.
US National	1 wk ahead	Bin	percent	9.3	9.4	0.
US National	1 wk ahead	Bin	percent	9.4	9.5	0.
US National	1 wk ahead	Bin	percent	9.5	9.6	0.
US National	1 wk ahead	Bin	percent	9.6	9.7	0.
US National	1 wk ahead	Bin	percent	9.7	9.8	0.
US National	1 wk ahead	Bin	percent	9.8	9.9	0.
US National	1 wk ahead	Bin	percent	9.9	10	0.
US National	1 wk ahead	Bin	percent	10	10.1	0.
US National	1 wk ahead	Bin	percent	10.1	10.2	0.
US National	1 wk ahead	Bin	percent	10.2	10.3	0.
US National	1 wk ahead	Bin	percent	10.3	10.4	0.
US National	1 wk ahead	Bin	percent	10.4	10.5	0.
US National	1 wk ahead	Bin	percent	10.5	10.6	0.
US National	1 wk ahead	Bin	percent	10.6	10.7	0.
US National	1 wk ahead	Bin	percent	10.7	10.8	0.
US National	1 wk ahead	Bin	percent	10.8	10.9	0.
US National	1 wk ahead	Bin	percent	10.9	11	0.
US National	1 wk ahead	Bin	percent	11	11.1	0.
US National	1 wk ahead	Bin	percent	11.1	11.2	0.
US National	1 wk ahead	Bin	percent	11.2	11.3	0.
US National	1 wk ahead	Bin	percent	11.3	11.4	0.
US National	1 wk ahead	Bin	percent	11.4	11.5	0.
US National	1 wk ahead	Bin	percent	11.5	11.6	0.
US National	1 wk ahead	Bin	percent	11.6	11.7	0.
US National	1 wk ahead	Bin	percent	11.7	11.8	0.
US National	1 wk ahead	Bin	percent	11.8	11.9	0.
US National	1 wk ahead	Bin	percent	11.9	12	0.
US National	1 wk ahead	Bin	percent	12	12.1	0.
US National	1 wk ahead	Bin	percent	12.1	12.2	0.
US National	1 wk ahead	Bin	percent	12.2	12.3	0.
US National	1 wk ahead	Bin	percent	12.3	12.4	0.
US National	1 wk ahead	Bin	percent	12.4	12.5	0.
US National	1 wk ahead	Bin	percent	12.5	12.6	0.
US National	1 wk ahead	Bin	percent	12.6	12.7	0.
US National	1 wk ahead	Bin	percent	12.7	12.8	0.
US National	1 wk ahead	Bin	percent	12.8	12.9	0.
US National	1 wk ahead	Bin	percent	12.9	13	0.
US National	1 wk ahead	Bin	percent	13	100	0.
US National	2 wk ahead	Point	percent	NA	NA	2.0856
US National	2 wk ahead	Bin	percent	0	0.1	3.e-6
US National	2 wk ahead	Bin	percent	0.1	0.2	0.000014999999999999999
US National	2 wk ahead	Bin	percent	0.2	0.3	0.000056999999999999996
US National	2 wk ahead	Bin	percent	0.3	0.4	0.000185
US National	2 wk ahead	Bin	percent	0.4	0.5	0.000523
US National	2 wk ahead	Bin	percent	0.5	0.6	0.0012929999999999999
US National	2 wk ahead	Bin	percent	0.6	0.7	0.002807
US National	2 wk ahead	Bin	percent	0.7	0.8	0.005386
US National	2 wk ahead	Bin	percent	0.8	0.9	0.009217
US National	2 wk ahead	Bin	percent	0.9	1	0.014232999999999999
US National	2 wk ahead	Bin	percent	1	1.1	0.020083
US National	2 wk ahead	Bin	percent	1.1	1.2	0.026217999999999998
US National	2 wk ahead	Bin	percent	1.2	1.3	0.03204
US National	2 wk ahead	Bin	percent	1.3	1.4	0.037078
US National	2 wk ahead	Bin	percent	1.4	1.5	0.041199
US National	2 wk ahead	Bin	percent	1.5	1.6	0.044721
US National	2 wk ahead	Bin	percent	1.6	1.7	0.048236999999999995
US National	2 wk ahead	Bin	percent	1.7	1.8	0.05209
US National	2 wk ahead	Bin	percent	1.8	1.9	0.055874
US National	2 wk ahead	Bin	percent	1.9	2	0.058441
US National	2 wk ahead	Bin	percent	2	2.1	0.058586
US National	2 wk ahead	Bin	percent	2.1	2.2	0.055906
US National	2 wk ahead	Bin	percent	2.2	2.3	0.051123999999999996
US National	2 wk ahead	Bin	percent	2.3	2.4	0.045578
US National	2 wk ahead	Bin	percent	2.4	2.5	0.04035
US National	2 wk ahead	Bin	percent	2.5	2.6	0.035799
US National	2 wk ahead	Bin	percent	2.6	2.7	0.031782
US National	2 wk ahead	Bin	percent	2.7	2.8	0.028183999999999997
US National	2 wk ahead	Bin	percent	2.8	2.9	0.025169999999999998
US National	2 wk ahead	Bin	percent	2.9	3	0.022959999999999998
US National	2 wk ahead	Bin	percent	3	3.1	0.021469
US National	2 wk ahead	Bin	percent	3.1	3.2	0.020201
US National	2 wk ahead	Bin	percent	3.2	3.3	0.018533
US National	2 wk ahead	Bin	percent	3.3	3.4	0.016103
US National	2 wk ahead	Bin	percent	3.4	3.5	0.013012
US National	2 wk ahead	Bin	percent	3.5	3.6	0.009701
US National	2 wk ahead	Bin	percent	3.6	3.7	0.006666
US National	2 wk ahead	Bin	percent	3.7	3.8	0.004235
US National	2 wk ahead	Bin	percent	3.8	3.9	0.002505
US National	2 wk ahead	Bin	percent	3.9	4	0.001421
US National	2 wk ahead	Bin	percent	4	4.1	0.000877
US National	2 wk ahead	Bin	percent	4.1	4.2	0.000785
US National	2 wk ahead	Bin	percent	4.2	4.3	0.001072
US National	2 wk ahead	Bin	percent	4.3	4.4	0.001645
US National	2 wk ahead	Bin	percent	4.4	4.5	0.002338
US National	2 wk ahead	Bin	percent	4.5	4.6	0.002924
US National	2 wk ahead	Bin	percent	4.6	4.7	0.003209
US National	2 wk ahead	Bin	percent	4.7	4.8	0.003152
US National	2 wk ahead	Bin	percent	4.8	4.9	0.00291
US National	2 wk ahead	Bin	percent	4.9	5	0.002729
US National	2 wk ahead	Bin	percent	5	5.1	0.002771
US National	2 wk ahead	Bin	percent	5.1	5.2	0.0029909999999999997
US National	2 wk ahead	Bin	percent	5.2	5.3	0.003173
US National	2 wk ahead	Bin	percent	5.3	5.4	0.003093
US National	2 wk ahead	Bin	percent	5.4	5.5	0.002672
US National	2 wk ahead	Bin	percent	5.5	5.6	0.0020139999999999997
US National	2 wk ahead	Bin	percent	5.6	5.7	0.001316
US National	2 wk ahead	Bin	percent	5.7	5.8	0.000744
US National	2 wk ahead	Bin	percent	5.8	5.9	0.00036399999999999996
US National	2 wk ahead	Bin	percent	5.9	6	0.000154
US National	2 wk ahead	Bin	percent	6	6.1	0.000056
US National	2 wk ahead	Bin	percent	6.1	6.2	0.000018
US National	2 wk ahead	Bin	percent	6.2	6.3	4.9999999999999996e-6
US National	2 wk ahead	Bin	percent	6.3	6.4	1.e-6
US National	2 wk ahead	Bin	percent	6.4	6.5	0.
US National	2 wk ahead	Bin	percent	6.5	6.6	0.
US National	2 wk ahead	Bin	percent	6.6	6.7	0.
US National	2 wk ahead	Bin	percent	6.7	6.8	0.
US National	2 wk ahead	Bin	percent	6.8	6.9	0.
US National	2 wk ahead	Bin	percent	6.9	7	0.
US National	2 wk ahead	Bin	percent	7	7.1	0.
US National	2 wk ahead	Bin	percent	7.1	7.2	0.
US National	2 wk ahead	Bin	percent	7.2	7.3	0.
US National	2 wk ahead	Bin	percent	7.3	7.4	0.
US National	2 wk ahead	Bin	percent	7.4	7.5	0.
US National	2 wk ahead	Bin	percent	7.5	7.6	0.
US National	2 wk ahead	Bin	percent	7.6	7.7	0.
US National	2 wk ahead	Bin	percent	7.7	7.8	0.
US National	2 wk ahead	Bin	percent	7.8	7.9	0.
US National	2 wk ahead	Bin	percent	7.9	8	0.
US National	2 wk ahead	Bin	percent	8	8.1	0.
US National	2 wk ahead	Bin	percent	8.1	8.2	0.
US National	2 wk ahead	Bin	percent	8.2	8.3	0.
US National	2 wk ahead	Bin	percent	8.3	8.4	0.
US National	2 wk ahead	Bin	percent	8.4	8.5	0.
US National	2 wk ahead	Bin	percent	8.5	8.6	0.
US National	2 wk ahead	Bin	percent	8.6	8.7	0.
US National	2 wk ahead	Bin	percent	8.7	8.8	0.
US National	2 wk ahead	Bin	percent	8.8	8.9	0.
US National	2 wk ahead	Bin	percent	8.9	9	0.
US National	2 wk ahead	Bin	percent	9	9.1	0.
US National	2 wk ahead	Bin	percent	9.1	9.2	0.
US National	2 wk ahead	Bin	percent	9.2	9.3	0.
US National	2 wk ahead	Bin	percent	9.3	9.4	0.
US National	2 wk ahead	Bin	percent	9.4	9.5	0.
US National	2 wk ahead	Bin	percent	9.5	9.6	0.
US National	2 wk ahead	Bin	percent	9.6	9.7	0.
US National	2 wk ahead	Bin	percent	9.7	9.8	0.
US National	2 wk ahead	Bin	percent	9.8	9.9	0.
US National	2 wk ahead	Bin	percent	9.9	10	0.
US National	2 wk ahead	Bin	percent	10	10.1	0.
US National	2 wk ahead	Bin	percent	10.1	10.2	0.
US National	2 wk ahead	Bin	percent	10.2	10.3	0.
US National	2 wk ahead	Bin	percent	10.3	10.4	0.
US National	2 wk ahead	Bin	percent	10.4	10.5	0.
US National	2 wk ahead	Bin	percent	10.5	10.6	0.
US National	2 wk ahead	Bin	percent	10.6	10.7	0.
US National	2 wk ahead	Bin	percent	10.7	10.8	0.
US National	2 wk ahead	Bin	percent	10.8	10.9	0.
US National	2 wk ahead	Bin	percent	10.9	11	0.
US National	2 wk ahead	Bin	percent	11	11.1	0.
US National	2 wk ahead	Bin	percent	11.1	11.2	0.
US National	2 wk ahead	Bin	percent	11.2	11.3	0.
US National	2 wk ahead	Bin	percent	11.3	11.4	0.
US National	2 wk ahead	Bin	percent	11.4	11.5	0.
US National	2 wk ahead	Bin	percent	11.5	11.6	0.
US National	2 wk ahead	Bin	percent	11.6	11.7	0.
US National	2 wk ahead	Bin	percent	11.7	11.8	0.
US National	2 wk ahead	Bin	percent	11.8	11.9	0.
US National	2 wk ahead	Bin	percent	11.9	12	0.
US National	2 wk ahead	Bin	percent	12	12.1	0.
US National	2 wk ahead	Bin	percent	12.1	12.2	0.
US National	2 wk ahead	Bin	percent	12.2	12.3	0.
US National	2 wk ahead	Bin	percent	12.3	12.4	0.
US National	2 wk ahead	Bin	percent	12.4	12.5	0.
US National	2 wk ahead	Bin	percent	12.5	12.6	0.
US National	2 wk ahead	Bin	percent	12.6	12.7	0.
US National	2 wk ahead	Bin	percent	12.7	12.8	0.
US National	2 wk ahead	Bin	percent	12.8	12.9	0.
US National	2 wk ahead	Bin	percent	12.9	13	0.
US National	2 wk ahead	Bin	percent	13	100	0.
US National	3 wk ahead	Point	percent	NA	NA	2.9304
US National	3 wk ahead	Bin	percent	0	0.1	0.00258
US National	3 wk ahead	Bin	percent	0.1	0.2	0.003342
US National	3 wk ahead	Bin	percent	0.2	0.3	0.004242999999999999
US National	3 wk ahead	Bin	percent	0.3	0.4	0.005284
US National	3 wk ahead	Bin	percent	0.4	0.5	0.006457999999999999
US National	3 wk ahead	Bin	percent	0.5	0.6	0.007749
US National	3 wk ahead	Bin	percent	0.6	0.7	0.009134
US National	3 wk ahead	Bin	percent	0.7	0.8	0.010584
US National	3 wk ahead	Bin	percent	0.8	0.9	0.012062999999999999
US National	3 wk ahead	Bin	percent	0.9	1	0.013536
US National	3 wk ahead	Bin	percent	1	1.1	0.014967
US National	3 wk ahead	Bin	percent	1.1	1.2	0.016322
US National	3 wk ahead	Bin	percent	1.2	1.3	0.017575999999999998
US National	3 wk ahead	Bin	percent	1.3	1.4	0.018712
US National	3 wk ahead	Bin	percent	1.4	1.5	0.019722999999999997
US National	3 wk ahead	Bin	percent	1.5	1.6	0.02061
US National	3 wk ahead	Bin	percent	1.6	1.7	0.021384
US National	3 wk ahead	Bin	percent	1.7	1.8	0.022060999999999997
US National	3 wk ahead	Bin	percent	1.8	1.9	0.022656
US National	3 wk ahead	Bin	percent	1.9	2	0.023184999999999997
US National	3 wk ahead	Bin	percent	2	2.1	0.023658
US National	3 wk ahead	Bin	percent	2.1	2.2	0.024076999999999998
US National	3 wk ahead	Bin	percent	2.2	2.3	0.024436
US National	3 wk ahead	Bin	percent	2.3	2.4	0.024718999999999998
US National	3 wk ahead	Bin	percent	2.4	2.5	0.024905
US National	3 wk ahead	Bin	percent	2.5	2.6	0.024971
US National	3 wk ahead	Bin	percent	2.6	2.7	0.024893
US National	3 wk ahead	Bin	percent	2.7	2.8	0.024652999999999998
US National	3 wk ahead	Bin	percent	2.8	2.9	0.024243999999999998
US National	3 wk ahead	Bin	percent	2.9	3	0.023663999999999998
US National	3 wk ahead	Bin	percent	3	3.1	0.022927
US National	3 wk ahead	Bin	percent	3.1	3.2	0.022056
US National	3 wk ahead	Bin	percent	3.2	3.3	0.021079999999999998
US National	3 wk ahead	Bin	percent	3.3	3.4	0.020035
US National	3 wk ahead	Bin	percent	3.4	3.5	0.018956
US National	3 wk ahead	Bin	percent	3.5	3.6	0.017875
US National	3 wk ahead	Bin	percent	3.6	3.7	0.016821
US National	3 wk ahead	Bin	percent	3.7	3.8	0.015812
US National	3 wk ahead	Bin	percent	3.8	3.9	0.01486
US National	3 wk ahead	Bin	percent	3.9	4	0.013970999999999999
US National	3 wk ahead	Bin	percent	4	4.1	0.013143
US National	3 wk ahead	Bin	percent	4.1	4.2	0.012371
US National	3 wk ahead	Bin	percent	4.2	4.3	0.011647
US National	3 wk ahead	Bin	percent	4.3	4.4	0.010962999999999999
US National	3 wk ahead	Bin	percent	4.4	4.5	0.010313
US National	3 wk ahead	Bin	percent	4.5	4.6	0.009693
US National	3 wk ahead	Bin	percent	4.6	4.7	0.0091
US National	3 wk ahead	Bin	percent	4.7	4.8	0.008534
US National	3 wk ahead	Bin	percent	4.8	4.9	0.007996
US National	3 wk ahead	Bin	percent	4.9	5	0.007489
US National	3 wk ahead	Bin	percent	5	5.1	0.007016
US National	3 wk ahead	Bin	percent	5.1	5.2	0.006579
US National	3 wk ahead	Bin	percent	5.2	5.3	0.006181
US National	3 wk ahead	Bin	percent	5.3	5.4	0.005823999999999999
US National	3 wk ahead	Bin	percent	5.4	5.5	0.005513
US National	3 wk ahead	Bin	percent	5.5	5.6	0.005248
US National	3 wk ahead	Bin	percent	5.6	5.7	0.005032
US National	3 wk ahead	Bin	percent	5.7	5.8	0.004867
US National	3 wk ahead	Bin	percent	5.8	5.9	0.004752999999999999
US National	3 wk ahead	Bin	percent	5.9	6	0.0046879999999999995
US National	3 wk ahead	Bin	percent	6	6.1	0.004667
US National	3 wk ahead	Bin	percent	6.1	6.2	0.0046819999999999995
US National	3 wk ahead	Bin	percent	6.2	6.3	0.004722
US National	3 wk ahead	Bin	percent	6.3	6.4	0.004774
US National	3 wk ahead	Bin	percent	6.4	6.5	0.004821
US National	3 wk ahead	Bin	percent	6.5	6.6	0.00485
US National	3 wk ahead	Bin	percent	6.6	6.7	0.004847
US National	3 wk ahead	Bin	percent	6.7	6.8	0.004802
US National	3 wk ahead	Bin	percent	6.8	6.9	0.004709
US National	3 wk ahead	Bin	percent	6.9	7	0.004568
US National	3 wk ahead	Bin	percent	7	7.1	0.004384
US National	3 wk ahead	Bin	percent	7.1	7.2	0.004164999999999999
US National	3 wk ahead	Bin	percent	7.2	7.3	0.003922999999999999
US National	3 wk ahead	Bin	percent	7.3	7.4	0.003673
US National	3 wk ahead	Bin	percent	7.4	7.5	0.003426
US National	3 wk ahead	Bin	percent	7.5	7.6	0.0031929999999999997
US National	3 wk ahead	Bin	percent	7.6	7.7	0.0029809999999999997
US National	3 wk ahead	Bin	percent	7.7	7.8	0.002794
US National	3 wk ahead	Bin	percent	7.8	7.9	0.00263
US National	3 wk ahead	Bin	percent	7.9	8	0.002487
US National	3 wk ahead	Bin	percent	8	8.1	0.0023569999999999997
US National	3 wk ahead	Bin	percent	8.1	8.2	0.002234
US National	3 wk ahead	Bin	percent	8.2	8.3	0.00211
US National	3 wk ahead	Bin	percent	8.3	8.4	0.00198
US National	3 wk ahead	Bin	percent	8.4	8.5	0.001839
US National	3 wk ahead	Bin	percent	8.5	8.6	0.001686
US National	3 wk ahead	Bin	percent	8.6	8.7	0.0015229999999999998
US National	3 wk ahead	Bin	percent	8.7	8.8	0.001352
US National	3 wk ahead	Bin	percent	8.8	8.9	0.0011769999999999999
US National	3 wk ahead	Bin	percent	8.9	9	0.001005
US National	3 wk ahead	Bin	percent	9	9.1	0.0008399999999999999
US National	3 wk ahead	Bin	percent	9.1	9.2	0.000687
US National	3 wk ahead	Bin	percent	9.2	9.3	0.0005499999999999999
US National	3 wk ahead	Bin	percent	9.3	9.4	0.00042899999999999997
US National	3 wk ahead	Bin	percent	9.4	9.5	0.000328
US National	3 wk ahead	Bin	percent	9.5	9.6	0.000245
US National	3 wk ahead	Bin	percent	9.6	9.7	0.000178
US National	3 wk ahead	Bin	percent	9.7	9.8	0.000127
US National	3 wk ahead	Bin	percent	9.8	9.9	0.000088
US National	3 wk ahead	Bin	percent	9.9	10	0.000059999999999999995
US National	3 wk ahead	Bin	percent	10	10.1	0.000039
US National	3 wk ahead	Bin	percent	10.1	10.2	0.000024999999999999998
US National	3 wk ahead	Bin	percent	10.2	10.3	0.000016
US National	3 wk ahead	Bin	percent	10.3	10.4	9.999999999999999e-6
US National	3 wk ahead	Bin	percent	10.4	10.5	6.e-6
US National	3 wk ahead	Bin	percent	10.5	10.6	4.e-6
US National	3 wk ahead	Bin	percent	10.6	10.7	3.e-6
US National	3 wk ahead	Bin	percent	10.7	10.8	2.e-6
US National	3 wk ahead	Bin	percent	10.8	10.9	3.e-6
US National	3 wk ahead	Bin	percent	10.9	11	4.e-6
US National	3 wk ahead	Bin	percent	11	11.1	7.e-6
US National	3 wk ahead	Bin	percent	11.1	11.2	0.000012
US National	3 wk ahead	Bin	percent	11.2	11.3	0.000018
US National	3 wk ahead	Bin	percent	11.3	11.4	0.000029
US National	3 wk ahead	Bin	percent	11.4	11.5	0.000044
US National	3 wk ahead	Bin	percent	11.5	11.6	0.000065
US National	3 wk ahead	Bin	percent	11.6	11.7	0.000094
US National	3 wk ahead	Bin	percent	11.7	11.8	0.00013199999999999998
US National	3 wk ahead	Bin	percent	11.8	11.9	0.000183
US National	3 wk ahead	Bin	percent	11.9	12	0.00024599999999999996
US National	3 wk ahead	Bin	percent	12	12.1	0.00032199999999999997
US National	3 wk ahead	Bin	percent	12.1	12.2	0.000412
US National	3 wk ahead	Bin	percent	12.2	12.3	0.0005149999999999999
US National	3 wk ahead	Bin	percent	12.3	12.4	0.000628
US National	3 wk ahead	Bin	percent	12.4	12.5	0.0007459999999999999
US National	3 wk ahead	Bin	percent	12.5	12.6	0.0008659999999999999
US National	3 wk ahead	Bin	percent	12.6	12.7	0.00098
US National	3 wk ahead	Bin	percent	12.7	12.8	0.0010819999999999998
US National	3 wk ahead	Bin	percent	12.8	12.9	0.001166
US National	3 wk ahead	Bin	percent	12.9	13	0.001225
US National	3 wk ahead	Bin	percent	13	100	0.031488999999999996
US National	4 wk ahead	Point	percent	NA	NA	3.9614000000000003
US National	4 wk ahead	Bin	percent	0	0.1	0.005066
US National	4 wk ahead	Bin	percent	0.1	0.2	0.005619
US National	4 wk ahead	Bin	percent	0.2	0.3	0.006192
US National	4 wk ahead	Bin	percent	0.3	0.4	0.006781
US National	4 wk ahead	Bin	percent	0.4	0.5	0.007379999999999999
US National	4 wk ahead	Bin	percent	0.5	0.6	0.007984
US National	4 wk ahead	Bin	percent	0.6	0.7	0.008588
US National	4 wk ahead	Bin	percent	0.7	0.8	0.009186
US National	4 wk ahead	Bin	percent	0.8	0.9	0.009772
US National	4 wk ahead	Bin	percent	0.9	1	0.010341
US National	4 wk ahead	Bin	percent	1	1.1	0.010888
US National	4 wk ahead	Bin	percent	1.1	1.2	0.011408
US National	4 wk ahead	Bin	percent	1.2	1.3	0.011899999999999999
US National	4 wk ahead	Bin	percent	1.3	1.4	0.012359
US National	4 wk ahead	Bin	percent	1.4	1.5	0.012785
US National	4 wk ahead	Bin	percent	1.5	1.6	0.013176
US National	4 wk ahead	Bin	percent	1.6	1.7	0.013531
US National	4 wk ahead	Bin	percent	1.7	1.8	0.013852999999999999
US National	4 wk ahead	Bin	percent	1.8	1.9	0.01414
US National	4 wk ahead	Bin	percent	1.9	2	0.014395
US National	4 wk ahead	Bin	percent	2	2.1	0.014619
US National	4 wk ahead	Bin	percent	2.1	2.2	0.014813999999999999
US National	4 wk ahead	Bin	percent	2.2	2.3	0.014981999999999999
US National	4 wk ahead	Bin	percent	2.3	2.4	0.015123999999999999
US National	4 wk ahead	Bin	percent	2.4	2.5	0.015241
US National	4 wk ahead	Bin	percent	2.5	2.6	0.015333999999999999
US National	4 wk ahead	Bin	percent	2.6	2.7	0.015403
US National	4 wk ahead	Bin	percent	2.7	2.8	0.015448
US National	4 wk ahead	Bin	percent	2.8	2.9	0.015467999999999999
US National	4 wk ahead	Bin	percent	2.9	3	0.015463
US National	4 wk ahead	Bin	percent	3	3.1	0.015432
US National	4 wk ahead	Bin	percent	3.1	3.2	0.015373
US National	4 wk ahead	Bin	percent	3.2	3.3	0.015283999999999999
US National	4 wk ahead	Bin	percent	3.3	3.4	0.015165999999999999
US National	4 wk ahead	Bin	percent	3.4	3.5	0.015016999999999999
US National	4 wk ahead	Bin	percent	3.5	3.6	0.014837
US National	4 wk ahead	Bin	percent	3.6	3.7	0.014626
US National	4 wk ahead	Bin	percent	3.7	3.8	0.014384999999999998
US National	4 wk ahead	Bin	percent	3.8	3.9	0.014116
US National	4 wk ahead	Bin	percent	3.9	4	0.013819999999999999
US National	4 wk ahead	Bin	percent	4	4.1	0.0135
US National	4 wk ahead	Bin	percent	4.1	4.2	0.01316
US National	4 wk ahead	Bin	percent	4.2	4.3	0.012802
US National	4 wk ahead	Bin	percent	4.3	4.4	0.012431
US National	4 wk ahead	Bin	percent	4.4	4.5	0.012052
US National	4 wk ahead	Bin	percent	4.5	4.6	0.011667
US National	4 wk ahead	Bin	percent	4.6	4.7	0.011281
US National	4 wk ahead	Bin	percent	4.7	4.8	0.010898999999999999
US National	4 wk ahead	Bin	percent	4.8	4.9	0.010523
US National	4 wk ahead	Bin	percent	4.9	5	0.010157
US National	4 wk ahead	Bin	percent	5	5.1	0.009803
US National	4 wk ahead	Bin	percent	5.1	5.2	0.009463
US National	4 wk ahead	Bin	percent	5.2	5.3	0.009138
US National	4 wk ahead	Bin	percent	5.3	5.4	0.008829
US National	4 wk ahead	Bin	percent	5.4	5.5	0.008537
US National	4 wk ahead	Bin	percent	5.5	5.6	0.008261
US National	4 wk ahead	Bin	percent	5.6	5.7	0.007999
US National	4 wk ahead	Bin	percent	5.7	5.8	0.007751999999999999
US National	4 wk ahead	Bin	percent	5.8	5.9	0.007516999999999999
US National	4 wk ahead	Bin	percent	5.9	6	0.007292
US National	4 wk ahead	Bin	percent	6	6.1	0.007077
US National	4 wk ahead	Bin	percent	6.1	6.2	0.006869
US National	4 wk ahead	Bin	percent	6.2	6.3	0.006666999999999999
US National	4 wk ahead	Bin	percent	6.3	6.4	0.006469
US National	4 wk ahead	Bin	percent	6.4	6.5	0.006274
US National	4 wk ahead	Bin	percent	6.5	6.6	0.006081
US National	4 wk ahead	Bin	percent	6.6	6.7	0.005889
US National	4 wk ahead	Bin	percent	6.7	6.8	0.005698
US National	4 wk ahead	Bin	percent	6.8	6.9	0.005508
US National	4 wk ahead	Bin	percent	6.9	7	0.005318
US National	4 wk ahead	Bin	percent	7	7.1	0.005129
US National	4 wk ahead	Bin	percent	7.1	7.2	0.004941
US National	4 wk ahead	Bin	percent	7.2	7.3	0.0047539999999999995
US National	4 wk ahead	Bin	percent	7.3	7.4	0.004569999999999999
US National	4 wk ahead	Bin	percent	7.4	7.5	0.004389
US National	4 wk ahead	Bin	percent	7.5	7.6	0.0042109999999999995
US National	4 wk ahead	Bin	percent	7.6	7.7	0.004037
US National	4 wk ahead	Bin	percent	7.7	7.8	0.0038689999999999996
US National	4 wk ahead	Bin	percent	7.8	7.9	0.0037059999999999997
US National	4 wk ahead	Bin	percent	7.9	8	0.0035489999999999996
US National	4 wk ahead	Bin	percent	8	8.1	0.003398
US National	4 wk ahead	Bin	percent	8.1	8.2	0.0032549999999999996
US National	4 wk ahead	Bin	percent	8.2	8.3	0.00312
US National	4 wk ahead	Bin	percent	8.3	8.4	0.002992
US National	4 wk ahead	Bin	percent	8.4	8.5	0.0028729999999999997
US National	4 wk ahead	Bin	percent	8.5	8.6	0.002763
US National	4 wk ahead	Bin	percent	8.6	8.7	0.0026609999999999997
US National	4 wk ahead	Bin	percent	8.7	8.8	0.0025689999999999997
US National	4 wk ahead	Bin	percent	8.8	8.9	0.002487
US National	4 wk ahead	Bin	percent	8.9	9	0.002414
US National	4 wk ahead	Bin	percent	9	9.1	0.00235
US National	4 wk ahead	Bin	percent	9.1	9.2	0.002297
US National	4 wk ahead	Bin	percent	9.2	9.3	0.002253
US National	4 wk ahead	Bin	percent	9.3	9.4	0.0022199999999999998
US National	4 wk ahead	Bin	percent	9.4	9.5	0.002195
US National	4 wk ahead	Bin	percent	9.5	9.6	0.0021809999999999998
US National	4 wk ahead	Bin	percent	9.6	9.7	0.002175
US National	4 wk ahead	Bin	percent	9.7	9.8	0.002179
US National	4 wk ahead	Bin	percent	9.8	9.9	0.002191
US National	4 wk ahead	Bin	percent	9.9	10	0.0022099999999999997
US National	4 wk ahead	Bin	percent	10	10.1	0.002238
US National	4 wk ahead	Bin	percent	10.1	10.2	0.0022719999999999997
US National	4 wk ahead	Bin	percent	10.2	10.3	0.002313
US National	4 wk ahead	Bin	percent	10.3	10.4	0.002359
US National	4 wk ahead	Bin	percent	10.4	10.5	0.0024089999999999997
US National	4 wk ahead	Bin	percent	10.5	10.6	0.002463
US National	4 wk ahead	Bin	percent	10.6	10.7	0.0025199999999999997
US National	4 wk ahead	Bin	percent	10.7	10.8	0.002578
US National	4 wk ahead	Bin	percent	10.8	10.9	0.002637
US National	4 wk ahead	Bin	percent	10.9	11	0.002695
US National	4 wk ahead	Bin	percent	11	11.1	0.00275
US National	4 wk ahead	Bin	percent	11.1	11.2	0.002802
US National	4 wk ahead	Bin	percent	11.2	11.3	0.002849
US National	4 wk ahead	Bin	percent	11.3	11.4	0.002889
US National	4 wk ahead	Bin	percent	11.4	11.5	0.0029219999999999997
US National	4 wk ahead	Bin	percent	11.5	11.6	0.0029449999999999997
US National	4 wk ahead	Bin	percent	11.6	11.7	0.0029579999999999997
US National	4 wk ahead	Bin	percent	11.7	11.8	0.002959
US National	4 wk ahead	Bin	percent	11.8	11.9	0.0029479999999999997
US National	4 wk ahead	Bin	percent	11.9	12	0.002924
US National	4 wk ahead	Bin	percent	12	12.1	0.0028859999999999997
US National	4 wk ahead	Bin	percent	12.1	12.2	0.0028339999999999997
US National	4 wk ahead	Bin	percent	12.2	12.3	0.0027689999999999998
US National	4 wk ahead	Bin	percent	12.3	12.4	0.0026899999999999997
US National	4 wk ahead	Bin	percent	12.4	12.5	0.0025989999999999997
US National	4 wk ahead	Bin	percent	12.5	12.6	0.002496
US National	4 wk ahead	Bin	percent	12.6	12.7	0.002382
US National	4 wk ahead	Bin	percent	12.7	12.8	0.00226
US National	4 wk ahead	Bin	percent	12.8	12.9	0.00213
US National	4 wk ahead	Bin	percent	12.9	13	0.001994
US National	4 wk ahead	Bin	percent	13	100	0.057382999999999997
