# Supplementary material for: Use of daily Internet search query data improves real-time projections of influenza epidemics
Source: J R Soc Interface. 2018 Oct 10;15(147):20180220. doi: 10.1098/rsif.2018.0220 (PMC6228485; doi:10.1098/rsif.2018.0220)
Supplement: Computer code and results [file rsif20180220supp3.gz › Code-and-results/mss-15-wikiWEEK/7-10_paramrep.txt]

{"LL"	{45.84108430631953	137.61183300920504	374.99761612907446	441.47171650871417}}
{"DD"	{3.1050750474485436	4.085882373060032	5.683672892858198	6.479214991076602}}
{"R0max"	{1.591325378116137	2.19126793069229	2.9756577896969185	3.543741343395413}}
{"R0min"	{0.8529550947644557	0.8843426710391972	0.9930833720947699	1.1276425852255596}}
{"Inf"	{1164.6341694673126	1506.07849406913	2021.9309138836466	2280.763944725513}}
{"Sus"	{63187.349132257594	67751.41215626974	75033.25605330865	86312.55142227278}}
{"R0(t)"	{1.1828506350454693	1.4210508091211547	1.6752919496213452	1.8599577139059351}}
{"Reff"	{0.8799185085851496	1.0121581829459638	1.1801018049154925	1.3580304679222037}}
